# Supplementary material for: Fully automated antibody structure prediction using BIOVIA tools: Validation study
Source: PLoS One. 2017 May 18;12(5):e0177923. doi: 10.1371/journal.pone.0177923 (PMC5436848; doi:10.1371/journal.pone.0177923)
Supplement: S1 Dataset — Predicted structures using the Top5 framework method, Chothia CDR definition with no canonical filtering and generating 50 models. These were used in the detailed discussion of outliers and for comparison against predictions using canonical filtering. (ZIP) [file pone.0177923.s003.zip › 4PY7_BA_FV_FinalModel.pdb]

REMARK   Accelrys Discovery Studio PDB file
REMARK   Created:  2015-05-08T08:11:40Z
SSBOND   1 CYS L   23    CYS L   88                                     
SSBOND   2 CYS H  129    CYS H  203                                     
ATOM      1  N   GLU L   1      25.333  32.935  26.267  1.00 64.22           N1+
ATOM      2  CA  GLU L   1      25.265  31.873  27.288  1.00 63.05           C  
ATOM      3  CB  GLU L   1      25.348  30.488  26.626  1.00 67.84           C  
ATOM      4  CG  GLU L   1      24.126  30.197  25.747  1.00 71.70           C  
ATOM      5  CD  GLU L   1      24.276  28.813  25.132  1.00  0.00           C  
ATOM      6  OE1 GLU L   1      25.180  28.062  25.585  1.00  0.00           O  
ATOM      7  OE2 GLU L   1      23.485  28.486  24.207  1.00  0.00           O1-
ATOM      8  C   GLU L   1      26.369  32.053  28.272  1.00 59.92           C  
ATOM      9  O   GLU L   1      27.484  32.436  27.916  1.00 62.06           O  
ATOM     10  N   LEU L   2      26.060  31.798  29.557  1.00 52.91           N  
ATOM     11  CA  LEU L   2      27.019  32.004  30.597  1.00 48.20           C  
ATOM     12  CB  LEU L   2      26.412  31.969  32.010  1.00 47.77           C  
ATOM     13  CG  LEU L   2      25.371  33.075  32.260  1.00  0.00           C  
ATOM     14  CD1 LEU L   2      24.143  32.908  31.349  1.00 42.26           C  
ATOM     15  CD2 LEU L   2      25.004  33.162  33.751  1.00  0.00           C  
ATOM     16  C   LEU L   2      28.049  30.929  30.534  1.00 48.40           C  
ATOM     17  O   LEU L   2      27.733  29.744  30.433  1.00 48.38           O  
ATOM     18  N   GLN L   3      29.332  31.329  30.611  1.00 45.78           N  
ATOM     19  CA  GLN L   3      30.367  30.343  30.579  1.00 45.28           C  
ATOM     20  CB  GLN L   3      31.654  30.804  29.883  1.00 50.10           C  
ATOM     21  CG  GLN L   3      31.479  31.056  28.387  1.00 60.76           C  
ATOM     22  CD  GLN L   3      32.849  31.408  27.832  1.00 71.54           C  
ATOM     23  OE1 GLN L   3      33.870  31.004  28.383  1.00 74.63           O  
ATOM     24  NE2 GLN L   3      32.878  32.177  26.711  1.00 74.94           N  
ATOM     25  C   GLN L   3      30.718  30.020  31.991  1.00 41.76           C  
ATOM     26  O   GLN L   3      30.865  30.908  32.829  1.00 43.63           O  
ATOM     27  N   MET L   4      30.852  28.717  32.292  1.00 38.75           N  
ATOM     28  CA  MET L   4      31.177  28.331  33.630  1.00 35.22           C  
ATOM     29  CB  MET L   4      30.205  27.293  34.217  1.00 38.29           C  
ATOM     30  CG  MET L   4      28.756  27.789  34.272  1.00 38.33           C  
ATOM     31  SD  MET L   4      28.494  29.279  35.280  1.00 37.99           S  
ATOM     32  CE  MET L   4      28.632  28.421  36.872  1.00 33.09           C  
ATOM     33  C   MET L   4      32.539  27.720  33.590  1.00 38.68           C  
ATOM     34  O   MET L   4      32.831  26.879  32.740  1.00 40.68           O  
ATOM     35  N   THR L   5      33.422  28.155  34.509  1.00 40.13           N  
ATOM     36  CA  THR L   5      34.750  27.629  34.540  1.00 37.96           C  
ATOM     37  CB  THR L   5      35.799  28.686  34.311  1.00 40.55           C  
ATOM     38  OG1 THR L   5      37.062  28.083  34.085  1.00 45.92           O  
ATOM     39  CG2 THR L   5      35.868  29.628  35.522  1.00 45.09           C  
ATOM     40  C   THR L   5      34.951  27.001  35.882  1.00 35.49           C  
ATOM     41  O   THR L   5      34.666  27.599  36.919  1.00 42.36           O  
ATOM     42  N   GLN L   6      35.444  25.748  35.889  1.00 32.28           N  
ATOM     43  CA  GLN L   6      35.601  25.053  37.128  1.00 31.00           C  
ATOM     44  CB  GLN L   6      34.751  23.771  37.158  1.00 28.28           C  
ATOM     45  CG  GLN L   6      34.573  23.146  38.538  1.00 27.51           C  
ATOM     46  CD  GLN L   6      33.557  22.019  38.407  1.00 30.18           C  
ATOM     47  OE1 GLN L   6      32.837  21.922  37.414  1.00 31.36           O  
ATOM     48  NE2 GLN L   6      33.491  21.141  39.443  1.00 29.53           N  
ATOM     49  C   GLN L   6      37.048  24.689  37.266  1.00 35.45           C  
ATOM     50  O   GLN L   6      37.714  24.374  36.281  1.00 40.07           O  
ATOM     51  N   SER L   7      37.584  24.768  38.502  1.00 37.21           N  
ATOM     52  CA  SER L   7      38.952  24.398  38.724  1.00 34.33           C  
ATOM     53  CB  SER L   7      39.933  25.573  38.579  1.00 34.48           C  
ATOM     54  OG  SER L   7      39.653  26.562  39.557  1.00 40.48           O  
ATOM     55  C   SER L   7      39.052  23.883  40.125  1.00 35.12           C  
ATOM     56  O   SER L   7      38.290  24.311  40.994  1.00 37.35           O  
ATOM     57  N   PRO L   8      39.953  22.972  40.400  1.00 33.20           N  
ATOM     58  CA  PRO L   8      40.842  22.423  39.407  1.00 33.60           C  
ATOM     59  CD  PRO L   8      40.563  22.969  41.720  1.00 32.80           C  
ATOM     60  CB  PRO L   8      42.000  21.787  40.172  1.00 31.03           C  
ATOM     61  CG  PRO L   8      42.024  22.542  41.506  1.00 31.00           C  
ATOM     62  C   PRO L   8      40.140  21.410  38.564  1.00 35.21           C  
ATOM     63  O   PRO L   8      39.014  21.034  38.887  1.00 34.31           O  
ATOM     64  N   SER L   9      40.783  20.990  37.457  1.00 37.18           N  
ATOM     65  CA  SER L   9      40.245  19.969  36.609  1.00 33.92           C  
ATOM     66  CB  SER L   9      41.088  19.730  35.347  1.00 35.22           C  
ATOM     67  OG  SER L   9      41.120  20.901  34.547  1.00 44.32           O  
ATOM     68  C   SER L   9      40.262  18.689  37.382  1.00 32.37           C  
ATOM     69  O   SER L   9      39.314  17.909  37.332  1.00 36.05           O  
ATOM     70  N   SER L  10      41.364  18.433  38.116  1.00 35.22           N  
ATOM     71  CA  SER L  10      41.462  17.217  38.870  1.00 35.06           C  
ATOM     72  CB  SER L  10      42.125  16.074  38.083  1.00 35.70           C  
ATOM     73  OG  SER L  10      43.457  16.427  37.734  1.00 51.60           O  
ATOM     74  C   SER L  10      42.299  17.486  40.080  1.00 34.73           C  
ATOM     75  O   SER L  10      43.098  18.422  40.098  1.00 36.63           O  
ATOM     76  N   VAL L  11      42.112  16.679  41.146  1.00 32.76           N  
ATOM     77  CA  VAL L  11      42.900  16.885  42.326  1.00 34.90           C  
ATOM     78  CB  VAL L  11      42.268  17.832  43.305  1.00 36.31           C  
ATOM     79  CG1 VAL L  11      43.148  17.898  44.565  1.00  0.00           C  
ATOM     80  CG2 VAL L  11      42.075  19.187  42.602  1.00  0.00           C  
ATOM     81  C   VAL L  11      43.074  15.568  43.015  1.00 37.22           C  
ATOM     82  O   VAL L  11      42.201  14.703  42.961  1.00 39.70           O  
ATOM     83  N   SER L  12      44.226  15.383  43.690  1.00 38.97           N  
ATOM     84  CA  SER L  12      44.464  14.155  44.389  1.00 38.26           C  
ATOM     85  CB  SER L  12      45.854  13.551  44.130  1.00 40.91           C  
ATOM     86  OG  SER L  12      45.996  13.222  42.757  1.00 49.90           O  
ATOM     87  C   SER L  12      44.406  14.478  45.841  1.00 36.34           C  
ATOM     88  O   SER L  12      44.980  15.470  46.287  1.00 41.90           O  
ATOM     89  N   ALA L  13      43.698  13.642  46.621  1.00 34.13           N  
ATOM     90  CA  ALA L  13      43.590  13.912  48.021  1.00 33.88           C  
ATOM     91  CB  ALA L  13      42.354  14.746  48.400  1.00 32.19           C  
ATOM     92  C   ALA L  13      43.469  12.604  48.720  1.00 36.24           C  
ATOM     93  O   ALA L  13      43.263  11.560  48.104  1.00 42.46           O  
ATOM     94  N   SER L  14      43.629  12.638  50.052  1.00 38.21           N  
ATOM     95  CA  SER L  14      43.521  11.449  50.833  1.00 39.53           C  
ATOM     96  CB  SER L  14      44.821  11.109  51.581  1.00 38.35           C  
ATOM     97  OG  SER L  14      45.302  12.251  52.273  1.00 41.20           O  
ATOM     98  C   SER L  14      42.409  11.663  51.808  1.00 37.49           C  
ATOM     99  O   SER L  14      42.051  12.797  52.120  1.00 35.22           O  
ATOM    100  N   VAL L  15      41.823  10.559  52.311  1.00 35.39           N  
ATOM    101  CA  VAL L  15      40.685  10.679  53.171  1.00 36.71           C  
ATOM    102  CB  VAL L  15      40.128   9.370  53.653  1.00 34.03           C  
ATOM    103  CG1 VAL L  15      39.511   8.632  52.458  1.00 34.39           C  
ATOM    104  CG2 VAL L  15      41.246   8.578  54.348  1.00 32.90           C  
ATOM    105  C   VAL L  15      41.038  11.491  54.367  1.00 38.71           C  
ATOM    106  O   VAL L  15      42.099  11.329  54.966  1.00 44.39           O  
ATOM    107  N   GLY L  16      40.114  12.404  54.733  1.00 37.81           N  
ATOM    108  CA  GLY L  16      40.278  13.238  55.886  1.00 37.51           C  
ATOM    109  C   GLY L  16      40.650  14.628  55.470  1.00 38.90           C  
ATOM    110  O   GLY L  16      40.502  15.567  56.251  1.00 41.26           O  
ATOM    111  N   ASP L  17      41.125  14.815  54.225  1.00 36.53           N  
ATOM    112  CA  ASP L  17      41.544  16.130  53.828  1.00 35.79           C  
ATOM    113  CB  ASP L  17      42.430  16.139  52.568  1.00 37.74           C  
ATOM    114  CG  ASP L  17      43.787  15.538  52.915  1.00 40.68           C  
ATOM    115  OD1 ASP L  17      44.076  15.381  54.132  1.00 44.47           O  
ATOM    116  OD2 ASP L  17      44.557  15.235  51.966  1.00 47.21           O1-
ATOM    117  C   ASP L  17      40.343  16.969  53.526  1.00 36.34           C  
ATOM    118  O   ASP L  17      39.248  16.462  53.286  1.00 42.53           O  
ATOM    119  N   ARG L  18      40.535  18.303  53.549  1.00 39.10           N  
ATOM    120  CA  ARG L  18      39.479  19.206  53.199  1.00 37.24           C  
ATOM    121  CB  ARG L  18      39.463  20.501  54.032  1.00 36.33           C  
ATOM    122  CG  ARG L  18      38.492  21.549  53.486  1.00 40.11           C  
ATOM    123  CD  ARG L  18      38.293  22.763  54.396  1.00 42.57           C  
ATOM    124  NE  ARG L  18      37.355  22.348  55.475  1.00 51.04           N  
ATOM    125  CZ  ARG L  18      36.535  23.267  56.060  1.00 57.52           C  
ATOM    126  NH1 ARG L  18      36.617  24.583  55.706  1.00 58.89           N1+
ATOM    127  NH2 ARG L  18      35.616  22.863  56.988  1.00 61.30           N  
ATOM    128  C   ARG L  18      39.721  19.581  51.774  1.00 38.33           C  
ATOM    129  O   ARG L  18      40.819  20.003  51.418  1.00 41.73           O  
ATOM    130  N   VAL L  19      38.696  19.419  50.912  1.00 38.31           N  
ATOM    131  CA  VAL L  19      38.885  19.725  49.523  1.00 36.35           C  
ATOM    132  CB  VAL L  19      38.517  18.597  48.600  1.00 38.18           C  
ATOM    133  CG1 VAL L  19      38.718  19.054  47.146  1.00 37.42           C  
ATOM    134  CG2 VAL L  19      39.359  17.367  48.976  1.00 34.76           C  
ATOM    135  C   VAL L  19      38.014  20.886  49.172  1.00 34.65           C  
ATOM    136  O   VAL L  19      36.923  21.047  49.718  1.00 37.05           O  
ATOM    137  N   THR L  20      38.506  21.748  48.258  1.00 36.39           N  
ATOM    138  CA  THR L  20      37.760  22.903  47.856  1.00 37.85           C  
ATOM    139  CB  THR L  20      38.389  24.174  48.349  1.00 38.40           C  
ATOM    140  OG1 THR L  20      38.486  24.151  49.766  1.00 43.46           O  
ATOM    141  CG2 THR L  20      37.537  25.367  47.890  1.00 43.69           C  
ATOM    142  C   THR L  20      37.751  22.959  46.357  1.00 38.95           C  
ATOM    143  O   THR L  20      38.799  22.929  45.716  1.00 43.46           O  
ATOM    144  N   ILE L  21      36.547  23.058  45.757  1.00 34.39           N  
ATOM    145  CA  ILE L  21      36.411  23.137  44.329  1.00 28.10           C  
ATOM    146  CB  ILE L  21      35.523  22.062  43.770  1.00 27.24           C  
ATOM    147  CG1 ILE L  21      36.096  20.674  44.095  1.00 24.41           C  
ATOM    148  CG2 ILE L  21      35.352  22.311  42.263  1.00 27.33           C  
ATOM    149  CD1 ILE L  21      35.118  19.534  43.816  1.00 24.32           C  
ATOM    150  C   ILE L  21      35.756  24.457  44.052  1.00 31.24           C  
ATOM    151  O   ILE L  21      34.852  24.863  44.779  1.00 36.99           O  
ATOM    152  N   THR L  22      36.207  25.173  42.998  1.00 32.86           N  
ATOM    153  CA  THR L  22      35.666  26.477  42.722  1.00 32.53           C  
ATOM    154  CB  THR L  22      36.711  27.553  42.683  1.00 33.45           C  
ATOM    155  OG1 THR L  22      37.620  27.299  41.624  1.00 39.79           O  
ATOM    156  CG2 THR L  22      37.470  27.576  44.017  1.00 32.49           C  
ATOM    157  C   THR L  22      35.023  26.486  41.367  1.00 33.63           C  
ATOM    158  O   THR L  22      35.435  25.772  40.456  1.00 35.23           O  
ATOM    159  N   CYS L  23      33.963  27.308  41.216  1.00 33.05           N  
ATOM    160  CA  CYS L  23      33.275  27.448  39.961  1.00 29.92           C  
ATOM    161  CB  CYS L  23      31.912  26.705  39.963  1.00 30.76           C  
ATOM    162  SG  CYS L  23      31.000  26.742  38.387  1.00 46.27           S  
ATOM    163  C   CYS L  23      33.067  28.926  39.742  1.00 31.36           C  
ATOM    164  O   CYS L  23      32.613  29.631  40.643  1.00 30.77           O  
ATOM    165  N   ARG L  24      33.422  29.440  38.539  1.00 31.86           N  
ATOM    166  CA  ARG L  24      33.279  30.850  38.255  1.00 32.82           C  
ATOM    167  CB  ARG L  24      34.593  31.569  37.907  1.00 35.98           C  
ATOM    168  CG  ARG L  24      35.536  31.754  39.090  1.00 46.54           C  
ATOM    169  CD  ARG L  24      36.693  32.713  38.806  1.00 56.18           C  
ATOM    170  NE  ARG L  24      37.483  32.815  40.063  1.00 45.60           N  
ATOM    171  CZ  ARG L  24      38.456  31.894  40.321  1.00 47.42           C  
ATOM    172  NH1 ARG L  24      38.752  30.941  39.392  1.00 47.71           N1+
ATOM    173  NH2 ARG L  24      39.126  31.920  41.509  1.00 48.55           N  
ATOM    174  C   ARG L  24      32.402  31.024  37.053  1.00 35.12           C  
ATOM    175  O   ARG L  24      32.442  30.223  36.122  1.00 39.09           O  
ATOM    176  N   ALA L  25      31.601  32.111  37.042  1.00 34.50           N  
ATOM    177  CA  ALA L  25      30.677  32.363  35.971  1.00 35.02           C  
ATOM    178  CB  ALA L  25      29.236  32.585  36.459  1.00 35.30           C  
ATOM    179  C   ALA L  25      31.099  33.613  35.251  1.00 37.12           C  
ATOM    180  O   ALA L  25      31.722  34.504  35.824  1.00 37.21           O  
ATOM    181  N   SER L  26      30.818  33.627  33.937  1.00 34.25           N  
ATOM    182  CA  SER L  26      31.175  34.697  33.063  1.00 35.69           C  
ATOM    183  CB  SER L  26      30.845  34.384  31.598  1.00 36.49           C  
ATOM    184  OG  SER L  26      31.223  35.484  30.788  1.00 35.79           O  
ATOM    185  C   SER L  26      30.409  35.922  33.447  1.00 38.48           C  
ATOM    186  O   SER L  26      30.921  37.037  33.352  1.00 40.41           O  
ATOM    187  N   GLN L  27      29.141  35.734  33.867  1.00 34.63           N  
ATOM    188  CA  GLN L  27      28.306  36.823  34.289  1.00 33.58           C  
ATOM    189  CB  GLN L  27      27.136  37.140  33.343  1.00 33.96           C  
ATOM    190  CG  GLN L  27      27.569  37.712  31.994  1.00 42.29           C  
ATOM    191  CD  GLN L  27      26.310  37.987  31.179  1.00 48.37           C  
ATOM    192  OE1 GLN L  27      25.313  38.484  31.701  1.00 51.51           O  
ATOM    193  NE2 GLN L  27      26.355  37.650  29.863  1.00 49.19           N  
ATOM    194  C   GLN L  27      27.691  36.444  35.598  1.00 37.87           C  
ATOM    195  O   GLN L  27      27.684  35.271  35.967  1.00 40.54           O  
ATOM    196  N   GLY L  28      27.169  37.454  36.331  1.00 33.10           N  
ATOM    197  CA  GLY L  28      26.572  37.267  37.628  1.00 36.96           C  
ATOM    198  C   GLY L  28      25.320  36.453  37.522  1.00 35.83           C  
ATOM    199  O   GLY L  28      24.342  36.831  36.881  1.00 37.78           O  
ATOM    200  N   ILE L  29      25.389  35.255  38.115  1.00 34.14           N  
ATOM    201  CA  ILE L  29      24.372  34.257  38.280  1.00 35.77           C  
ATOM    202  CB  ILE L  29      24.911  32.860  38.249  1.00 30.92           C  
ATOM    203  CG1 ILE L  29      25.861  32.575  39.414  1.00 27.58           C  
ATOM    204  CG2 ILE L  29      25.576  32.677  36.875  1.00 29.70           C  
ATOM    205  CD1 ILE L  29      26.219  31.093  39.498  1.00 30.02           C  
ATOM    206  C   ILE L  29      23.487  34.470  39.470  1.00 36.57           C  
ATOM    207  O   ILE L  29      22.492  33.762  39.622  1.00 36.70           O  
ATOM    208  N   SER L  30      23.929  35.285  40.451  1.00 37.76           N  
ATOM    209  CA  SER L  30      23.146  35.451  41.641  1.00 38.49           C  
ATOM    210  CB  SER L  30      21.627  35.622  41.417  1.00 38.73           C  
ATOM    211  OG  SER L  30      20.959  35.826  42.653  1.00 44.11           O  
ATOM    212  C   SER L  30      23.442  34.218  42.435  1.00 37.98           C  
ATOM    213  O   SER L  30      24.578  33.750  42.443  1.00 42.52           O  
ATOM    214  N   SER L  31      22.463  33.706  43.196  1.00 34.12           N  
ATOM    215  CA  SER L  31      22.671  32.512  43.965  1.00 35.59           C  
ATOM    216  CB  SER L  31      21.826  32.485  45.248  1.00 39.37           C  
ATOM    217  OG  SER L  31      22.201  33.562  46.095  1.00 48.65           O  
ATOM    218  C   SER L  31      22.350  31.265  43.184  1.00 33.89           C  
ATOM    219  O   SER L  31      22.460  30.172  43.735  1.00 32.95           O  
ATOM    220  N   TRP L  32      21.950  31.363  41.899  1.00 33.89           N  
ATOM    221  CA  TRP L  32      21.426  30.191  41.248  1.00 32.46           C  
ATOM    222  CB  TRP L  32      20.542  30.575  40.053  1.00 32.14           C  
ATOM    223  CG  TRP L  32      19.504  31.602  40.427  1.00 36.71           C  
ATOM    224  CD2 TRP L  32      18.541  31.436  41.477  1.00 39.92           C  
ATOM    225  CD1 TRP L  32      19.320  32.861  39.930  1.00 35.41           C  
ATOM    226  NE1 TRP L  32      18.293  33.483  40.596  1.00 37.60           N  
ATOM    227  CE2 TRP L  32      17.807  32.620  41.555  1.00 39.04           C  
ATOM    228  CE3 TRP L  32      18.297  30.387  42.316  1.00 40.56           C  
ATOM    229  CZ2 TRP L  32      16.808  32.770  42.472  1.00 44.14           C  
ATOM    230  CZ3 TRP L  32      17.286  30.541  43.236  1.00 43.43           C  
ATOM    231  CH2 TRP L  32      16.555  31.709  43.313  1.00 44.40           C  
ATOM    232  C   TRP L  32      22.519  29.303  40.724  1.00 30.89           C  
ATOM    233  O   TRP L  32      22.782  29.267  39.526  1.00 30.29           O  
ATOM    234  N   LEU L  33      23.146  28.505  41.608  1.00 31.28           N  
ATOM    235  CA  LEU L  33      24.185  27.591  41.217  1.00 29.45           C  
ATOM    236  CB  LEU L  33      25.589  28.051  41.634  1.00 28.22           C  
ATOM    237  CG  LEU L  33      26.710  27.146  41.096  1.00 27.26           C  
ATOM    238  CD1 LEU L  33      26.938  27.380  39.595  1.00 28.63           C  
ATOM    239  CD2 LEU L  33      27.990  27.265  41.931  1.00 26.55           C  
ATOM    240  C   LEU L  33      23.943  26.307  41.963  1.00 28.68           C  
ATOM    241  O   LEU L  33      23.607  26.332  43.146  1.00 28.25           O  
ATOM    242  N   ALA L  34      24.123  25.144  41.296  1.00 28.60           N  
ATOM    243  CA  ALA L  34      23.889  23.875  41.942  1.00 28.45           C  
ATOM    244  CB  ALA L  34      22.680  23.115  41.368  1.00 34.54           C  
ATOM    245  C   ALA L  34      25.095  23.001  41.748  1.00 27.88           C  
ATOM    246  O   ALA L  34      25.875  23.191  40.817  1.00 29.44           O  
ATOM    247  N   TRP L  35      25.293  22.014  42.646  1.00 25.85           N  
ATOM    248  CA  TRP L  35      26.451  21.162  42.543  1.00 27.19           C  
ATOM    249  CB  TRP L  35      27.397  21.275  43.750  1.00 28.61           C  
ATOM    250  CG  TRP L  35      28.075  22.617  43.873  1.00 27.79           C  
ATOM    251  CD2 TRP L  35      29.334  22.946  43.263  1.00 30.54           C  
ATOM    252  CD1 TRP L  35      27.666  23.733  44.543  1.00 27.23           C  
ATOM    253  NE1 TRP L  35      28.591  24.738  44.389  1.00 27.87           N  
ATOM    254  CE2 TRP L  35      29.622  24.266  43.603  1.00 28.32           C  
ATOM    255  CE3 TRP L  35      30.177  22.209  42.481  1.00 29.10           C  
ATOM    256  CZ2 TRP L  35      30.766  24.873  43.165  1.00 27.94           C  
ATOM    257  CZ3 TRP L  35      31.331  22.823  42.045  1.00 27.10           C  
ATOM    258  CH2 TRP L  35      31.619  24.129  42.380  1.00 27.74           C  
ATOM    259  C   TRP L  35      26.003  19.733  42.471  1.00 28.66           C  
ATOM    260  O   TRP L  35      25.117  19.312  43.211  1.00 33.81           O  
ATOM    261  N   TYR L  36      26.633  18.936  41.579  1.00 27.56           N  
ATOM    262  CA  TYR L  36      26.241  17.560  41.416  1.00 25.98           C  
ATOM    263  CB  TYR L  36      25.658  17.255  40.025  1.00 27.49           C  
ATOM    264  CG  TYR L  36      24.393  18.022  39.828  1.00 29.32           C  
ATOM    265  CD1 TYR L  36      23.193  17.543  40.306  1.00 26.52           C  
ATOM    266  CD2 TYR L  36      24.405  19.219  39.152  1.00 29.10           C  
ATOM    267  CE1 TYR L  36      22.028  18.249  40.116  1.00 27.50           C  
ATOM    268  CE2 TYR L  36      23.243  19.930  38.959  1.00 28.40           C  
ATOM    269  CZ  TYR L  36      22.052  19.445  39.440  1.00 26.82           C  
ATOM    270  OH  TYR L  36      20.855  20.167  39.245  1.00 30.38           O  
ATOM    271  C   TYR L  36      27.446  16.676  41.562  1.00 27.68           C  
ATOM    272  O   TYR L  36      28.574  17.082  41.287  1.00 28.52           O  
ATOM    273  N   GLN L  37      27.223  15.426  42.023  1.00 29.03           N  
ATOM    274  CA  GLN L  37      28.274  14.456  42.198  1.00 31.06           C  
ATOM    275  CB  GLN L  37      28.298  13.869  43.621  1.00 30.16           C  
ATOM    276  CG  GLN L  37      29.390  12.824  43.856  1.00 31.83           C  
ATOM    277  CD  GLN L  37      29.120  12.145  45.194  1.00 34.98           C  
ATOM    278  OE1 GLN L  37      28.062  11.550  45.401  1.00 40.71           O  
ATOM    279  NE2 GLN L  37      30.105  12.229  46.129  1.00 34.79           N  
ATOM    280  C   GLN L  37      27.975  13.305  41.284  1.00 34.62           C  
ATOM    281  O   GLN L  37      26.830  12.874  41.180  1.00 38.16           O  
ATOM    282  N   GLN L  38      28.998  12.775  40.580  1.00 34.13           N  
ATOM    283  CA  GLN L  38      28.735  11.654  39.721  1.00 31.02           C  
ATOM    284  CB  GLN L  38      28.652  12.029  38.228  1.00 28.99           C  
ATOM    285  CG  GLN L  38      28.347  10.843  37.306  1.00 29.11           C  
ATOM    286  CD  GLN L  38      28.294  11.352  35.871  1.00 33.34           C  
ATOM    287  OE1 GLN L  38      28.664  12.491  35.592  1.00 36.91           O  
ATOM    288  NE2 GLN L  38      27.819  10.492  34.930  1.00 32.93           N  
ATOM    289  C   GLN L  38      29.842  10.658  39.873  1.00 32.28           C  
ATOM    290  O   GLN L  38      31.019  11.011  39.883  1.00 36.57           O  
ATOM    291  N   LYS L  39      29.479   9.366  39.999  1.00 33.52           N  
ATOM    292  CA  LYS L  39      30.463   8.329  40.093  1.00 33.99           C  
ATOM    293  CB  LYS L  39      30.219   7.324  41.232  1.00 35.09           C  
ATOM    294  CG  LYS L  39      30.462   7.935  42.614  1.00 38.82           C  
ATOM    295  CD  LYS L  39      30.036   7.043  43.781  1.00 46.11           C  
ATOM    296  CE  LYS L  39      30.340   7.658  45.149  1.00 52.24           C  
ATOM    297  NZ  LYS L  39      29.963   6.716  46.226  1.00 57.70           N1+
ATOM    298  C   LYS L  39      30.428   7.602  38.788  1.00 39.68           C  
ATOM    299  O   LYS L  39      29.496   7.764  38.001  1.00 39.01           O  
ATOM    300  N   PRO L  40      31.421   6.808  38.519  1.00 43.93           N  
ATOM    301  CA  PRO L  40      31.469   6.160  37.244  1.00 43.46           C  
ATOM    302  CD  PRO L  40      32.746   7.028  39.073  1.00 43.93           C  
ATOM    303  CB  PRO L  40      32.852   5.519  37.163  1.00 44.34           C  
ATOM    304  CG  PRO L  40      33.722   6.446  38.035  1.00 43.69           C  
ATOM    305  C   PRO L  40      30.325   5.226  37.016  1.00 43.71           C  
ATOM    306  O   PRO L  40      30.007   4.428  37.897  1.00 45.30           O  
ATOM    307  N   GLY L  41      29.692   5.330  35.831  1.00 44.60           N  
ATOM    308  CA  GLY L  41      28.639   4.443  35.433  1.00 48.04           C  
ATOM    309  C   GLY L  41      27.343   4.795  36.103  1.00 47.98           C  
ATOM    310  O   GLY L  41      26.362   4.069  35.953  1.00 50.56           O  
ATOM    311  N   LYS L  42      27.278   5.915  36.851  1.00 45.36           N  
ATOM    312  CA  LYS L  42      26.038   6.211  37.518  1.00 41.13           C  
ATOM    313  CB  LYS L  42      26.123   6.212  39.056  1.00 45.65           C  
ATOM    314  CG  LYS L  42      26.273   4.833  39.704  1.00 51.64           C  
ATOM    315  CD  LYS L  42      26.497   4.921  41.216  1.00 60.15           C  
ATOM    316  CE  LYS L  42      26.439   3.579  41.949  1.00 66.38           C  
ATOM    317  NZ  LYS L  42      26.558   3.800  43.411  1.00 69.11           N1+
ATOM    318  C   LYS L  42      25.573   7.576  37.121  1.00 39.62           C  
ATOM    319  O   LYS L  42      26.302   8.339  36.491  1.00 37.55           O  
ATOM    320  N   ALA L  43      24.304   7.891  37.466  1.00 38.87           N  
ATOM    321  CA  ALA L  43      23.708   9.165  37.175  1.00 35.15           C  
ATOM    322  CB  ALA L  43      22.170   9.134  37.153  1.00 35.35           C  
ATOM    323  C   ALA L  43      24.138  10.157  38.220  1.00 33.98           C  
ATOM    324  O   ALA L  43      24.504   9.785  39.333  1.00 36.42           O  
ATOM    325  N   PRO L  44      24.092  11.423  37.883  1.00 32.08           N  
ATOM    326  CA  PRO L  44      24.508  12.462  38.794  1.00 30.16           C  
ATOM    327  CD  PRO L  44      24.221  11.829  36.492  1.00 31.27           C  
ATOM    328  CB  PRO L  44      24.617  13.730  37.952  1.00 30.23           C  
ATOM    329  CG  PRO L  44      24.887  13.212  36.528  1.00 32.42           C  
ATOM    330  C   PRO L  44      23.540  12.609  39.926  1.00 30.01           C  
ATOM    331  O   PRO L  44      22.369  12.271  39.768  1.00 35.32           O  
ATOM    332  N   LYS L  45      24.024  13.109  41.080  1.00 32.25           N  
ATOM    333  CA  LYS L  45      23.195  13.294  42.237  1.00 33.22           C  
ATOM    334  CB  LYS L  45      23.668  12.414  43.405  1.00 36.55           C  
ATOM    335  CG  LYS L  45      22.853  12.532  44.691  1.00 55.67           C  
ATOM    336  CD  LYS L  45      23.205  11.440  45.704  1.00 65.04           C  
ATOM    337  CE  LYS L  45      22.690  11.718  47.117  1.00 68.48           C  
ATOM    338  NZ  LYS L  45      21.217  11.596  47.158  1.00 68.42           N1+
ATOM    339  C   LYS L  45      23.343  14.734  42.643  1.00 34.38           C  
ATOM    340  O   LYS L  45      24.433  15.291  42.561  1.00 35.91           O  
ATOM    341  N   LEU L  46      22.239  15.367  43.098  1.00 35.18           N  
ATOM    342  CA  LEU L  46      22.216  16.766  43.462  1.00 33.44           C  
ATOM    343  CB  LEU L  46      20.793  17.347  43.431  1.00 31.45           C  
ATOM    344  CG  LEU L  46      20.698  18.801  43.927  1.00 28.74           C  
ATOM    345  CD1 LEU L  46      21.288  19.797  42.924  1.00 34.46           C  
ATOM    346  CD2 LEU L  46      19.269  19.148  44.354  1.00 33.31           C  
ATOM    347  C   LEU L  46      22.675  16.926  44.881  1.00 34.20           C  
ATOM    348  O   LEU L  46      22.045  16.400  45.794  1.00 36.51           O  
ATOM    349  N   LEU L  47      23.858  17.550  45.088  1.00 32.34           N  
ATOM    350  CA  LEU L  47      24.365  17.857  46.400  1.00 32.26           C  
ATOM    351  CB  LEU L  47      25.894  18.001  46.391  1.00 32.76           C  
ATOM    352  CG  LEU L  47      26.632  16.708  45.993  1.00 32.31           C  
ATOM    353  CD1 LEU L  47      28.154  16.912  46.002  1.00 30.83           C  
ATOM    354  CD2 LEU L  47      26.208  15.521  46.873  1.00 29.78           C  
ATOM    355  C   LEU L  47      23.809  19.127  46.994  1.00 32.20           C  
ATOM    356  O   LEU L  47      23.276  19.121  48.103  1.00 32.07           O  
ATOM    357  N   ILE L  48      23.917  20.259  46.258  1.00 30.16           N  
ATOM    358  CA  ILE L  48      23.540  21.540  46.802  1.00 29.74           C  
ATOM    359  CB  ILE L  48      24.717  22.327  47.299  1.00 32.32           C  
ATOM    360  CG1 ILE L  48      25.412  21.574  48.443  1.00 30.09           C  
ATOM    361  CG2 ILE L  48      24.240  23.737  47.685  1.00 28.70           C  
ATOM    362  CD1 ILE L  48      26.784  22.148  48.792  1.00 38.04           C  
ATOM    363  C   ILE L  48      22.896  22.358  45.726  1.00 32.17           C  
ATOM    364  O   ILE L  48      23.224  22.216  44.550  1.00 33.91           O  
ATOM    365  N   TYR L  49      21.944  23.235  46.110  1.00 34.65           N  
ATOM    366  CA  TYR L  49      21.292  24.104  45.175  1.00 33.71           C  
ATOM    367  CB  TYR L  49      19.864  23.663  44.794  1.00 32.36           C  
ATOM    368  CG  TYR L  49      19.017  23.642  46.021  1.00 33.58           C  
ATOM    369  CD1 TYR L  49      19.061  22.569  46.881  1.00 34.42           C  
ATOM    370  CD2 TYR L  49      18.167  24.687  46.305  1.00 34.45           C  
ATOM    371  CE1 TYR L  49      18.279  22.545  48.012  1.00 35.89           C  
ATOM    372  CE2 TYR L  49      17.382  24.669  47.434  1.00 35.48           C  
ATOM    373  CZ  TYR L  49      17.438  23.596  48.291  1.00 37.14           C  
ATOM    374  OH  TYR L  49      16.636  23.572  49.451  1.00 40.63           O  
ATOM    375  C   TYR L  49      21.200  25.458  45.803  1.00 34.32           C  
ATOM    376  O   TYR L  49      21.391  25.603  47.007  1.00 35.92           O  
ATOM    377  N   ALA L  50      20.948  26.495  44.971  1.00 17.89           N  
ATOM    378  CA  ALA L  50      20.852  27.847  45.446  1.00 17.38           C  
ATOM    379  CB  ALA L  50      19.700  28.054  46.445  1.00 20.43           C  
ATOM    380  C   ALA L  50      22.131  28.213  46.125  1.00 16.00           C  
ATOM    381  O   ALA L  50      22.142  28.959  47.103  1.00 20.35           O  
ATOM    382  N   ALA L  51      23.241  27.648  45.630  1.00 17.60           N  
ATOM    383  CA  ALA L  51      24.570  27.957  46.069  1.00 18.03           C  
ATOM    384  CB  ALA L  51      24.850  29.472  46.055  1.00 14.60           C  
ATOM    385  C   ALA L  51      24.853  27.454  47.459  1.00 18.93           C  
ATOM    386  O   ALA L  51      26.005  27.128  47.747  1.00 15.86           O  
ATOM    387  N   SER L  52      23.840  27.280  48.339  1.00 16.40           N  
ATOM    388  CA  SER L  52      24.228  26.921  49.683  1.00 16.94           C  
ATOM    389  CB  SER L  52      24.375  28.144  50.605  1.00 19.31           C  
ATOM    390  OG  SER L  52      23.116  28.775  50.791  1.00 22.99           O  
ATOM    391  C   SER L  52      23.246  25.993  50.373  1.00 16.91           C  
ATOM    392  O   SER L  52      23.565  25.482  51.445  1.00 20.71           O  
ATOM    393  N   SER L  53      22.032  25.753  49.827  1.00 34.30           N  
ATOM    394  CA  SER L  53      21.112  24.837  50.444  1.00 33.04           C  
ATOM    395  CB  SER L  53      19.649  25.079  50.039  1.00 32.11           C  
ATOM    396  OG  SER L  53      19.241  26.371  50.466  1.00 26.70           O  
ATOM    397  C   SER L  53      21.469  23.424  50.103  1.00 35.38           C  
ATOM    398  O   SER L  53      21.693  23.078  48.942  1.00 36.88           O  
ATOM    399  N   LEU L  54      21.508  22.568  51.147  1.00 36.71           N  
ATOM    400  CA  LEU L  54      21.834  21.177  51.008  1.00 37.63           C  
ATOM    401  CB  LEU L  54      22.318  20.507  52.308  1.00 39.59           C  
ATOM    402  CG  LEU L  54      23.623  21.074  52.895  1.00 25.38           C  
ATOM    403  CD1 LEU L  54      24.025  20.310  54.167  1.00 25.17           C  
ATOM    404  CD2 LEU L  54      24.746  21.118  51.849  1.00 25.90           C  
ATOM    405  C   LEU L  54      20.599  20.431  50.630  1.00 41.69           C  
ATOM    406  O   LEU L  54      19.490  20.776  51.037  1.00 48.46           O  
ATOM    407  N   GLN L  55      20.783  19.367  49.829  1.00 45.93           N  
ATOM    408  CA  GLN L  55      19.701  18.514  49.440  1.00 46.07           C  
ATOM    409  CB  GLN L  55      20.023  17.684  48.180  1.00 45.67           C  
ATOM    410  CG  GLN L  55      18.948  16.672  47.773  1.00 48.18           C  
ATOM    411  CD  GLN L  55      17.716  17.411  47.276  1.00 47.92           C  
ATOM    412  OE1 GLN L  55      17.658  18.638  47.299  1.00 48.87           O  
ATOM    413  NE2 GLN L  55      16.693  16.642  46.815  1.00 40.54           N  
ATOM    414  C   GLN L  55      19.472  17.588  50.589  1.00 48.66           C  
ATOM    415  O   GLN L  55      20.386  17.310  51.363  1.00 51.87           O  
ATOM    416  N   SER L  56      18.230  17.101  50.753  1.00 50.34           N  
ATOM    417  CA  SER L  56      17.975  16.247  51.872  1.00 51.21           C  
ATOM    418  CB  SER L  56      16.488  15.887  52.042  1.00 53.72           C  
ATOM    419  OG  SER L  56      16.309  15.043  53.170  1.00 42.53           O  
ATOM    420  C   SER L  56      18.746  14.981  51.681  1.00 48.72           C  
ATOM    421  O   SER L  56      18.850  14.460  50.573  1.00 49.41           O  
ATOM    422  N   GLY L  57      19.330  14.464  52.781  1.00 46.45           N  
ATOM    423  CA  GLY L  57      20.032  13.214  52.738  1.00 46.67           C  
ATOM    424  C   GLY L  57      21.489  13.426  52.458  1.00 47.73           C  
ATOM    425  O   GLY L  57      22.259  12.467  52.459  1.00 49.37           O  
ATOM    426  N   VAL L  58      21.920  14.675  52.206  1.00 43.36           N  
ATOM    427  CA  VAL L  58      23.315  14.894  51.928  1.00 39.66           C  
ATOM    428  CB  VAL L  58      23.565  16.089  51.055  1.00 38.74           C  
ATOM    429  CG1 VAL L  58      25.083  16.304  50.927  1.00 36.56           C  
ATOM    430  CG2 VAL L  58      22.862  15.860  49.707  1.00 38.53           C  
ATOM    431  C   VAL L  58      24.028  15.111  53.228  1.00 40.09           C  
ATOM    432  O   VAL L  58      23.523  15.791  54.119  1.00 40.06           O  
ATOM    433  N   PRO L  59      25.207  14.553  53.345  1.00 38.47           N  
ATOM    434  CA  PRO L  59      25.971  14.673  54.560  1.00 38.69           C  
ATOM    435  CD  PRO L  59      25.534  13.339  52.615  1.00 40.27           C  
ATOM    436  CB  PRO L  59      27.134  13.696  54.415  1.00 39.92           C  
ATOM    437  CG  PRO L  59      26.578  12.609  53.476  1.00 42.21           C  
ATOM    438  C   PRO L  59      26.397  16.088  54.792  1.00 40.84           C  
ATOM    439  O   PRO L  59      26.664  16.802  53.829  1.00 44.57           O  
ATOM    440  N   SER L  60      26.501  16.492  56.071  1.00 42.17           N  
ATOM    441  CA  SER L  60      26.800  17.841  56.464  1.00 41.91           C  
ATOM    442  CB  SER L  60      26.717  18.049  57.985  1.00 44.74           C  
ATOM    443  OG  SER L  60      25.390  17.837  58.439  1.00 55.21           O  
ATOM    444  C   SER L  60      28.189  18.214  56.053  1.00 41.90           C  
ATOM    445  O   SER L  60      28.546  19.390  56.079  1.00 39.64           O  
ATOM    446  N   ARG L  61      29.012  17.229  55.659  1.00 38.67           N  
ATOM    447  CA  ARG L  61      30.384  17.484  55.315  1.00 33.97           C  
ATOM    448  CB  ARG L  61      31.178  16.211  54.945  1.00 32.21           C  
ATOM    449  CG  ARG L  61      30.647  15.463  53.716  1.00 32.71           C  
ATOM    450  CD  ARG L  61      31.441  14.204  53.347  1.00 30.72           C  
ATOM    451  NE  ARG L  61      30.877  13.068  54.126  1.00 33.05           N  
ATOM    452  CZ  ARG L  61      30.282  12.018  53.487  1.00 36.47           C  
ATOM    453  NH1 ARG L  61      30.255  11.961  52.124  1.00 38.54           N1+
ATOM    454  NH2 ARG L  61      29.690  11.032  54.221  1.00 37.67           N  
ATOM    455  C   ARG L  61      30.432  18.396  54.127  1.00 36.85           C  
ATOM    456  O   ARG L  61      31.404  19.129  53.946  1.00 40.13           O  
ATOM    457  N   PHE L  62      29.401  18.324  53.257  1.00 33.61           N  
ATOM    458  CA  PHE L  62      29.361  19.125  52.065  1.00 32.10           C  
ATOM    459  CB  PHE L  62      28.545  18.490  50.924  1.00 31.74           C  
ATOM    460  CG  PHE L  62      29.243  17.259  50.455  1.00 31.90           C  
ATOM    461  CD1 PHE L  62      29.000  16.037  51.039  1.00 31.65           C  
ATOM    462  CD2 PHE L  62      30.145  17.328  49.421  1.00 33.43           C  
ATOM    463  CE1 PHE L  62      29.646  14.905  50.599  1.00 33.71           C  
ATOM    464  CE2 PHE L  62      30.793  16.199  48.977  1.00 33.57           C  
ATOM    465  CZ  PHE L  62      30.546  14.984  49.567  1.00 31.56           C  
ATOM    466  C   PHE L  62      28.725  20.447  52.356  1.00 32.72           C  
ATOM    467  O   PHE L  62      27.708  20.535  53.044  1.00 37.48           O  
ATOM    468  N   SER L  63      29.324  21.528  51.818  1.00 28.10           N  
ATOM    469  CA  SER L  63      28.786  22.841  52.016  1.00 30.33           C  
ATOM    470  CB  SER L  63      29.392  23.579  53.223  1.00 33.85           C  
ATOM    471  OG  SER L  63      30.789  23.761  53.047  1.00 38.71           O  
ATOM    472  C   SER L  63      29.080  23.644  50.793  1.00 30.21           C  
ATOM    473  O   SER L  63      29.919  23.271  49.974  1.00 33.72           O  
ATOM    474  N   GLY L  64      28.374  24.779  50.631  1.00 28.79           N  
ATOM    475  CA  GLY L  64      28.594  25.598  49.478  1.00 28.62           C  
ATOM    476  C   GLY L  64      28.441  27.022  49.895  1.00 33.67           C  
ATOM    477  O   GLY L  64      27.757  27.334  50.870  1.00 36.63           O  
ATOM    478  N   SER L  65      29.092  27.930  49.149  1.00 31.87           N  
ATOM    479  CA  SER L  65      29.014  29.326  49.457  1.00 32.51           C  
ATOM    480  CB  SER L  65      30.055  29.779  50.492  1.00 34.18           C  
ATOM    481  OG  SER L  65      31.364  29.581  49.978  1.00 44.37           O  
ATOM    482  C   SER L  65      29.307  30.070  48.198  1.00 32.89           C  
ATOM    483  O   SER L  65      29.697  29.480  47.193  1.00 35.57           O  
ATOM    484  N   GLY L  66      29.127  31.406  48.229  1.00 35.25           N  
ATOM    485  CA  GLY L  66      29.437  32.191  47.069  1.00 37.51           C  
ATOM    486  C   GLY L  66      28.196  32.810  46.512  1.00 39.85           C  
ATOM    487  O   GLY L  66      27.080  32.354  46.749  1.00 41.92           O  
ATOM    488  N   SER L  67      28.390  33.917  45.764  1.00 41.35           N  
ATOM    489  CA  SER L  67      27.304  34.599  45.128  1.00 43.70           C  
ATOM    490  CB  SER L  67      26.578  35.591  46.053  1.00 46.49           C  
ATOM    491  OG  SER L  67      27.468  36.615  46.469  1.00 54.64           O  
ATOM    492  C   SER L  67      27.878  35.374  43.985  1.00 43.35           C  
ATOM    493  O   SER L  67      29.064  35.695  43.964  1.00 48.04           O  
ATOM    494  N   GLY L  68      27.031  35.710  42.996  1.00 42.73           N  
ATOM    495  CA  GLY L  68      27.518  36.462  41.879  1.00 44.70           C  
ATOM    496  C   GLY L  68      28.288  35.572  40.947  1.00 46.23           C  
ATOM    497  O   GLY L  68      27.715  34.716  40.277  1.00 50.21           O  
ATOM    498  N   THR L  69      29.578  35.907  40.748  1.00 42.91           N  
ATOM    499  CA  THR L  69      30.523  35.215  39.905  1.00 37.93           C  
ATOM    500  CB  THR L  69      31.572  36.140  39.368  1.00 39.16           C  
ATOM    501  OG1 THR L  69      32.295  36.731  40.438  1.00 29.54           O  
ATOM    502  CG2 THR L  69      30.884  37.227  38.525  1.00 27.85           C  
ATOM    503  C   THR L  69      31.257  34.050  40.525  1.00 38.90           C  
ATOM    504  O   THR L  69      31.633  33.126  39.805  1.00 43.93           O  
ATOM    505  N   ASP L  70      31.556  34.076  41.844  1.00 38.23           N  
ATOM    506  CA  ASP L  70      32.419  33.050  42.383  1.00 37.68           C  
ATOM    507  CB  ASP L  70      33.646  33.606  43.131  1.00 41.15           C  
ATOM    508  CG  ASP L  70      34.615  34.199  42.117  1.00 50.45           C  
ATOM    509  OD1 ASP L  70      34.451  33.919  40.899  1.00 61.04           O  
ATOM    510  OD2 ASP L  70      35.542  34.935  42.549  1.00 61.58           O1-
ATOM    511  C   ASP L  70      31.691  32.184  43.362  1.00 35.38           C  
ATOM    512  O   ASP L  70      31.004  32.678  44.255  1.00 39.09           O  
ATOM    513  N   PHE L  71      31.852  30.848  43.221  1.00 32.54           N  
ATOM    514  CA  PHE L  71      31.196  29.920  44.102  1.00 31.18           C  
ATOM    515  CB  PHE L  71      29.998  29.204  43.445  1.00 29.41           C  
ATOM    516  CG  PHE L  71      28.963  30.226  43.099  1.00 29.66           C  
ATOM    517  CD1 PHE L  71      29.059  30.951  41.934  1.00 30.90           C  
ATOM    518  CD2 PHE L  71      27.892  30.458  43.931  1.00 30.64           C  
ATOM    519  CE1 PHE L  71      28.109  31.892  41.606  1.00 33.97           C  
ATOM    520  CE2 PHE L  71      26.940  31.397  43.609  1.00 34.20           C  
ATOM    521  CZ  PHE L  71      27.046  32.119  42.446  1.00 35.47           C  
ATOM    522  C   PHE L  71      32.195  28.866  44.482  1.00 32.01           C  
ATOM    523  O   PHE L  71      33.153  28.622  43.748  1.00 34.94           O  
ATOM    524  N   THR L  72      32.011  28.224  45.661  1.00 30.58           N  
ATOM    525  CA  THR L  72      32.939  27.215  46.082  1.00 31.14           C  
ATOM    526  CB  THR L  72      33.900  27.710  47.119  1.00 33.16           C  
ATOM    527  OG1 THR L  72      34.610  28.839  46.636  1.00 37.83           O  
ATOM    528  CG2 THR L  72      34.883  26.578  47.442  1.00 33.74           C  
ATOM    529  C   THR L  72      32.182  26.079  46.707  1.00 33.61           C  
ATOM    530  O   THR L  72      31.148  26.277  47.344  1.00 35.90           O  
ATOM    531  N   LEU L  73      32.695  24.843  46.525  1.00 32.35           N  
ATOM    532  CA  LEU L  73      32.111  23.669  47.107  1.00 32.96           C  
ATOM    533  CB  LEU L  73      31.835  22.562  46.076  1.00 32.49           C  
ATOM    534  CG  LEU L  73      31.210  21.287  46.670  1.00 30.20           C  
ATOM    535  CD1 LEU L  73      29.774  21.539  47.154  1.00 31.95           C  
ATOM    536  CD2 LEU L  73      31.310  20.105  45.695  1.00 34.18           C  
ATOM    537  C   LEU L  73      33.151  23.142  48.043  1.00 34.20           C  
ATOM    538  O   LEU L  73      34.314  23.019  47.663  1.00 40.37           O  
ATOM    539  N   THR L  74      32.774  22.824  49.296  1.00 32.97           N  
ATOM    540  CA  THR L  74      33.794  22.383  50.201  1.00 32.59           C  
ATOM    541  CB  THR L  74      34.043  23.363  51.308  1.00 33.28           C  
ATOM    542  OG1 THR L  74      34.418  24.624  50.770  1.00 34.28           O  
ATOM    543  CG2 THR L  74      35.163  22.819  52.208  1.00 29.00           C  
ATOM    544  C   THR L  74      33.387  21.092  50.833  1.00 34.30           C  
ATOM    545  O   THR L  74      32.220  20.873  51.155  1.00 37.27           O  
ATOM    546  N   ILE L  75      34.373  20.191  51.005  1.00 34.46           N  
ATOM    547  CA  ILE L  75      34.170  18.943  51.675  1.00 34.29           C  
ATOM    548  CB  ILE L  75      34.644  17.769  50.868  1.00 33.66           C  
ATOM    549  CG1 ILE L  75      33.839  17.655  49.562  1.00 30.82           C  
ATOM    550  CG2 ILE L  75      34.564  16.517  51.752  1.00 36.21           C  
ATOM    551  CD1 ILE L  75      34.453  16.687  48.551  1.00 32.71           C  
ATOM    552  C   ILE L  75      35.034  19.025  52.897  1.00 39.28           C  
ATOM    553  O   ILE L  75      36.256  19.113  52.796  1.00 42.40           O  
ATOM    554  N   SER L  76      34.411  18.999  54.089  1.00 41.28           N  
ATOM    555  CA  SER L  76      35.143  19.153  55.314  1.00 40.35           C  
ATOM    556  CB  SER L  76      34.233  19.110  56.557  1.00 41.22           C  
ATOM    557  OG  SER L  76      33.622  17.833  56.683  1.00 50.50           O  
ATOM    558  C   SER L  76      36.141  18.050  55.442  1.00 43.65           C  
ATOM    559  O   SER L  76      37.327  18.299  55.653  1.00 50.58           O  
ATOM    560  N   SER L  77      35.693  16.786  55.327  1.00 40.37           N  
ATOM    561  CA  SER L  77      36.652  15.729  55.432  1.00 41.25           C  
ATOM    562  CB  SER L  77      36.655  15.048  56.811  1.00 41.97           C  
ATOM    563  OG  SER L  77      35.386  14.471  57.078  1.00 51.32           O  
ATOM    564  C   SER L  77      36.315  14.701  54.401  1.00 39.54           C  
ATOM    565  O   SER L  77      35.228  14.126  54.416  1.00 37.76           O  
ATOM    566  N   LEU L  78      37.265  14.415  53.489  1.00 37.29           N  
ATOM    567  CA  LEU L  78      36.993  13.464  52.449  1.00 35.04           C  
ATOM    568  CB  LEU L  78      38.125  13.214  51.435  1.00 33.80           C  
ATOM    569  CG  LEU L  78      38.344  14.263  50.338  1.00 33.69           C  
ATOM    570  CD1 LEU L  78      39.485  13.813  49.420  1.00 37.94           C  
ATOM    571  CD2 LEU L  78      37.067  14.541  49.535  1.00 34.65           C  
ATOM    572  C   LEU L  78      36.780  12.117  53.039  1.00 37.34           C  
ATOM    573  O   LEU L  78      37.501  11.691  53.940  1.00 39.28           O  
ATOM    574  N   GLN L  79      35.771  11.408  52.501  1.00 39.17           N  
ATOM    575  CA  GLN L  79      35.479  10.065  52.900  1.00 38.36           C  
ATOM    576  CB  GLN L  79      34.022   9.860  53.350  1.00 39.25           C  
ATOM    577  CG  GLN L  79      33.655  10.674  54.594  1.00 41.69           C  
ATOM    578  CD  GLN L  79      34.412  10.098  55.783  1.00 49.13           C  
ATOM    579  OE1 GLN L  79      34.207   8.947  56.161  1.00 47.84           O  
ATOM    580  NE2 GLN L  79      35.315  10.913  56.391  1.00 51.41           N  
ATOM    581  C   GLN L  79      35.709   9.237  51.674  1.00 37.61           C  
ATOM    582  O   GLN L  79      35.797   9.768  50.569  1.00 39.89           O  
ATOM    583  N   PRO L  80      35.818   7.948  51.825  1.00 38.88           N  
ATOM    584  CA  PRO L  80      36.097   7.101  50.697  1.00 41.14           C  
ATOM    585  CD  PRO L  80      36.256   7.355  53.079  1.00 36.87           C  
ATOM    586  CB  PRO L  80      36.342   5.713  51.282  1.00 42.47           C  
ATOM    587  CG  PRO L  80      36.892   6.009  52.692  1.00 36.99           C  
ATOM    588  C   PRO L  80      35.021   7.159  49.655  1.00 42.56           C  
ATOM    589  O   PRO L  80      35.303   6.883  48.491  1.00 46.69           O  
ATOM    590  N   GLU L  81      33.782   7.482  50.059  1.00 41.77           N  
ATOM    591  CA  GLU L  81      32.646   7.554  49.181  1.00 39.74           C  
ATOM    592  CB  GLU L  81      31.318   7.732  49.938  1.00 41.44           C  
ATOM    593  CG  GLU L  81      31.017   6.630  50.951  1.00 49.54           C  
ATOM    594  CD  GLU L  81      31.649   7.041  52.274  1.00 62.72           C  
ATOM    595  OE1 GLU L  81      31.280   8.127  52.791  1.00 65.82           O  
ATOM    596  OE2 GLU L  81      32.507   6.274  52.788  1.00 62.12           O1-
ATOM    597  C   GLU L  81      32.750   8.752  48.284  1.00 40.24           C  
ATOM    598  O   GLU L  81      32.213   8.753  47.179  1.00 46.45           O  
ATOM    599  N   ASP L  82      33.418   9.812  48.770  1.00 39.44           N  
ATOM    600  CA  ASP L  82      33.500  11.117  48.170  1.00 38.30           C  
ATOM    601  CB  ASP L  82      34.189  12.134  49.092  1.00 39.19           C  
ATOM    602  CG  ASP L  82      33.277  12.327  50.292  1.00 39.25           C  
ATOM    603  OD1 ASP L  82      32.114  11.846  50.223  1.00 43.43           O  
ATOM    604  OD2 ASP L  82      33.724  12.951  51.288  1.00 43.52           O1-
ATOM    605  C   ASP L  82      34.235  11.136  46.865  1.00 37.75           C  
ATOM    606  O   ASP L  82      34.095  12.092  46.105  1.00 35.17           O  
ATOM    607  N   PHE L  83      35.101  10.146  46.583  1.00 36.28           N  
ATOM    608  CA  PHE L  83      35.836  10.227  45.354  1.00 35.59           C  
ATOM    609  CB  PHE L  83      36.894   9.120  45.231  1.00 34.18           C  
ATOM    610  CG  PHE L  83      37.792   9.294  46.409  1.00 20.50           C  
ATOM    611  CD1 PHE L  83      37.470   8.725  47.618  1.00 21.62           C  
ATOM    612  CD2 PHE L  83      38.945  10.033  46.322  1.00 19.00           C  
ATOM    613  CE1 PHE L  83      38.282   8.878  48.717  1.00 22.47           C  
ATOM    614  CE2 PHE L  83      39.762  10.190  47.417  1.00 20.42           C  
ATOM    615  CZ  PHE L  83      39.435   9.612  48.618  1.00 20.24           C  
ATOM    616  C   PHE L  83      34.862  10.107  44.222  1.00 36.56           C  
ATOM    617  O   PHE L  83      34.132   9.124  44.123  1.00 37.08           O  
ATOM    618  N   ALA L  84      34.836  11.125  43.332  1.00 32.13           N  
ATOM    619  CA  ALA L  84      33.929  11.150  42.217  1.00 30.65           C  
ATOM    620  CB  ALA L  84      32.448  11.149  42.632  1.00 30.63           C  
ATOM    621  C   ALA L  84      34.194  12.426  41.477  1.00 32.26           C  
ATOM    622  O   ALA L  84      35.147  13.142  41.780  1.00 35.67           O  
ATOM    623  N   THR L  85      33.367  12.729  40.453  1.00 30.50           N  
ATOM    624  CA  THR L  85      33.546  13.948  39.715  1.00 30.43           C  
ATOM    625  CB  THR L  85      33.462  13.768  38.226  1.00 30.18           C  
ATOM    626  OG1 THR L  85      34.428  12.824  37.790  1.00 37.54           O  
ATOM    627  CG2 THR L  85      33.724  15.125  37.549  1.00 28.12           C  
ATOM    628  C   THR L  85      32.438  14.867  40.131  1.00 31.02           C  
ATOM    629  O   THR L  85      31.322  14.421  40.393  1.00 32.35           O  
ATOM    630  N   TYR L  86      32.726  16.181  40.223  1.00 28.54           N  
ATOM    631  CA  TYR L  86      31.727  17.114  40.668  1.00 27.72           C  
ATOM    632  CB  TYR L  86      32.128  17.873  41.943  1.00 29.01           C  
ATOM    633  CG  TYR L  86      32.218  16.888  43.057  1.00 30.13           C  
ATOM    634  CD1 TYR L  86      33.359  16.143  43.243  1.00 30.88           C  
ATOM    635  CD2 TYR L  86      31.159  16.713  43.916  1.00 28.81           C  
ATOM    636  CE1 TYR L  86      33.444  15.238  44.276  1.00 28.50           C  
ATOM    637  CE2 TYR L  86      31.237  15.811  44.951  1.00 28.43           C  
ATOM    638  CZ  TYR L  86      32.381  15.071  45.131  1.00 30.98           C  
ATOM    639  OH  TYR L  86      32.462  14.145  46.191  1.00 33.38           O  
ATOM    640  C   TYR L  86      31.521  18.144  39.600  1.00 29.62           C  
ATOM    641  O   TYR L  86      32.477  18.583  38.962  1.00 32.66           O  
ATOM    642  N   TYR L  87      30.248  18.554  39.377  1.00 30.23           N  
ATOM    643  CA  TYR L  87      29.959  19.535  38.366  1.00 28.06           C  
ATOM    644  CB  TYR L  87      29.027  19.055  37.234  1.00 25.48           C  
ATOM    645  CG  TYR L  87      29.508  17.778  36.639  1.00 25.40           C  
ATOM    646  CD1 TYR L  87      30.505  17.739  35.692  1.00 26.26           C  
ATOM    647  CD2 TYR L  87      28.939  16.597  37.044  1.00 26.60           C  
ATOM    648  CE1 TYR L  87      30.927  16.543  35.162  1.00 27.94           C  
ATOM    649  CE2 TYR L  87      29.355  15.397  36.519  1.00 30.46           C  
ATOM    650  CZ  TYR L  87      30.349  15.369  35.573  1.00 29.51           C  
ATOM    651  OH  TYR L  87      30.781  14.142  35.028  1.00 34.57           O  
ATOM    652  C   TYR L  87      29.161  20.639  39.002  1.00 29.41           C  
ATOM    653  O   TYR L  87      28.405  20.406  39.942  1.00 32.68           O  
ATOM    654  N   CYS L  88      29.321  21.881  38.495  1.00 28.78           N  
ATOM    655  CA  CYS L  88      28.546  23.005  38.953  1.00 30.28           C  
ATOM    656  CB  CYS L  88      29.399  24.257  39.301  1.00 29.40           C  
ATOM    657  SG  CYS L  88      30.526  24.796  37.970  1.00 38.53           S  
ATOM    658  C   CYS L  88      27.616  23.357  37.825  1.00 33.76           C  
ATOM    659  O   CYS L  88      27.956  23.145  36.662  1.00 36.27           O  
ATOM    660  N   GLN L  89      26.398  23.866  38.136  1.00 31.96           N  
ATOM    661  CA  GLN L  89      25.457  24.193  37.099  1.00 26.72           C  
ATOM    662  CB  GLN L  89      24.298  23.186  37.015  1.00 29.10           C  
ATOM    663  CG  GLN L  89      23.273  23.501  35.924  1.00 30.00           C  
ATOM    664  CD  GLN L  89      22.072  22.590  36.139  1.00 38.83           C  
ATOM    665  OE1 GLN L  89      21.570  22.463  37.255  1.00 36.24           O  
ATOM    666  NE2 GLN L  89      21.594  21.935  35.048  1.00 38.80           N  
ATOM    667  C   GLN L  89      24.817  25.510  37.429  1.00 27.75           C  
ATOM    668  O   GLN L  89      24.537  25.801  38.590  1.00 33.74           O  
ATOM    669  N   GLN L  90      24.547  26.329  36.390  1.00 27.26           N  
ATOM    670  CA  GLN L  90      23.944  27.624  36.550  1.00 26.81           C  
ATOM    671  CB  GLN L  90      24.762  28.699  35.808  1.00 25.09           C  
ATOM    672  CG  GLN L  90      24.079  30.048  35.632  1.00 28.42           C  
ATOM    673  CD  GLN L  90      23.269  29.955  34.349  1.00 28.60           C  
ATOM    674  OE1 GLN L  90      22.062  30.177  34.347  1.00 33.19           O  
ATOM    675  NE2 GLN L  90      23.951  29.615  33.222  1.00 33.59           N  
ATOM    676  C   GLN L  90      22.537  27.564  35.999  1.00 31.06           C  
ATOM    677  O   GLN L  90      22.315  27.250  34.834  1.00 31.89           O  
ATOM    678  N   ALA L  91      21.533  27.834  36.865  1.00 24.63           N  
ATOM    679  CA  ALA L  91      20.102  27.973  36.669  1.00 25.50           C  
ATOM    680  CB  ALA L  91      19.309  27.664  37.947  1.00 26.78           C  
ATOM    681  C   ALA L  91      19.615  29.304  36.153  1.00 28.32           C  
ATOM    682  O   ALA L  91      18.491  29.391  35.663  1.00 27.72           O  
ATOM    683  N   ASN L  92      20.381  30.398  36.346  1.00 29.87           N  
ATOM    684  CA  ASN L  92      19.854  31.724  36.135  1.00 30.46           C  
ATOM    685  CB  ASN L  92      20.890  32.831  36.387  1.00 31.55           C  
ATOM    686  CG  ASN L  92      20.112  34.136  36.504  1.00 40.81           C  
ATOM    687  OD1 ASN L  92      18.898  34.134  36.704  1.00 39.27           O  
ATOM    688  ND2 ASN L  92      20.827  35.285  36.375  1.00 42.39           N  
ATOM    689  C   ASN L  92      19.284  31.953  34.761  1.00 32.28           C  
ATOM    690  O   ASN L  92      18.145  32.406  34.645  1.00 32.09           O  
ATOM    691  N   SER L  93      20.027  31.653  33.679  1.00 30.49           N  
ATOM    692  CA  SER L  93      19.479  31.941  32.384  1.00 30.58           C  
ATOM    693  CB  SER L  93      19.983  33.267  31.782  1.00 32.56           C  
ATOM    694  OG  SER L  93      21.394  33.248  31.643  1.00 39.65           O  
ATOM    695  C   SER L  93      19.804  30.838  31.423  1.00 30.96           C  
ATOM    696  O   SER L  93      20.680  30.006  31.661  1.00 31.76           O  
ATOM    697  N   PHE L  94      19.055  30.812  30.301  1.00 29.20           N  
ATOM    698  CA  PHE L  94      19.200  29.807  29.286  1.00 28.73           C  
ATOM    699  CB  PHE L  94      17.931  29.626  28.432  1.00 27.30           C  
ATOM    700  CG  PHE L  94      16.870  29.063  29.312  1.00 29.60           C  
ATOM    701  CD1 PHE L  94      16.413  29.802  30.373  1.00 29.10           C  
ATOM    702  CD2 PHE L  94      16.309  27.830  29.071  1.00 28.89           C  
ATOM    703  CE1 PHE L  94      15.432  29.316  31.203  1.00 29.66           C  
ATOM    704  CE2 PHE L  94      15.326  27.339  29.895  1.00 29.22           C  
ATOM    705  CZ  PHE L  94      14.883  28.081  30.965  1.00 31.40           C  
ATOM    706  C   PHE L  94      20.278  30.232  28.345  1.00 29.79           C  
ATOM    707  O   PHE L  94      20.510  31.421  28.129  1.00 32.26           O  
ATOM    708  N   PRO L  95      20.958  29.269  27.777  1.00 27.78           N  
ATOM    709  CA  PRO L  95      20.705  27.896  28.130  1.00 26.90           C  
ATOM    710  CD  PRO L  95      21.281  29.400  26.368  1.00 27.97           C  
ATOM    711  CB  PRO L  95      21.224  27.050  26.971  1.00 26.47           C  
ATOM    712  CG  PRO L  95      21.124  27.993  25.765  1.00 28.63           C  
ATOM    713  C   PRO L  95      21.381  27.568  29.420  1.00 27.80           C  
ATOM    714  O   PRO L  95      22.280  28.304  29.826  1.00 28.00           O  
ATOM    715  N   LEU L  96      20.967  26.472  30.085  1.00 25.04           N  
ATOM    716  CA  LEU L  96      21.591  26.107  31.325  1.00 24.05           C  
ATOM    717  CB  LEU L  96      20.780  25.075  32.137  1.00 21.26           C  
ATOM    718  CG  LEU L  96      19.400  25.603  32.599  1.00 24.05           C  
ATOM    719  CD1 LEU L  96      18.627  24.542  33.400  1.00 21.37           C  
ATOM    720  CD2 LEU L  96      19.518  26.942  33.351  1.00 22.27           C  
ATOM    721  C   LEU L  96      22.943  25.556  30.974  1.00 25.33           C  
ATOM    722  O   LEU L  96      23.105  24.926  29.927  1.00 25.87           O  
ATOM    723  N   THR L  97      23.961  25.796  31.830  1.00 34.03           N  
ATOM    724  CA  THR L  97      25.294  25.418  31.478  1.00 33.10           C  
ATOM    725  CB  THR L  97      26.150  26.593  31.104  1.00 33.34           C  
ATOM    726  OG1 THR L  97      26.213  27.515  32.184  1.00 49.69           O  
ATOM    727  CG2 THR L  97      25.549  27.274  29.861  1.00 47.06           C  
ATOM    728  C   THR L  97      25.925  24.764  32.666  1.00 33.18           C  
ATOM    729  O   THR L  97      25.629  25.102  33.810  1.00 35.24           O  
ATOM    730  N   PHE L  98      26.828  23.799  32.398  1.00 34.36           N  
ATOM    731  CA  PHE L  98      27.503  23.063  33.429  1.00 33.66           C  
ATOM    732  CB  PHE L  98      27.466  21.534  33.239  1.00 31.98           C  
ATOM    733  CG  PHE L  98      26.107  20.973  33.495  1.00 33.30           C  
ATOM    734  CD1 PHE L  98      25.127  20.996  32.529  1.00 32.64           C  
ATOM    735  CD2 PHE L  98      25.821  20.392  34.709  1.00 35.02           C  
ATOM    736  CE1 PHE L  98      23.883  20.463  32.779  1.00 34.18           C  
ATOM    737  CE2 PHE L  98      24.579  19.859  34.964  1.00 34.67           C  
ATOM    738  CZ  PHE L  98      23.604  19.890  33.997  1.00 32.64           C  
ATOM    739  C   PHE L  98      28.958  23.405  33.375  1.00 35.56           C  
ATOM    740  O   PHE L  98      29.463  23.915  32.377  1.00 37.44           O  
ATOM    741  N   GLY L  99      29.669  23.146  34.490  1.00 36.28           N  
ATOM    742  CA  GLY L  99      31.084  23.361  34.527  1.00 34.62           C  
ATOM    743  C   GLY L  99      31.716  22.152  33.912  1.00 36.92           C  
ATOM    744  O   GLY L  99      31.059  21.137  33.685  1.00 39.06           O  
ATOM    745  N   GLY L 100      33.032  22.238  33.645  1.00 36.79           N  
ATOM    746  CA  GLY L 100      33.786  21.186  33.023  1.00 37.28           C  
ATOM    747  C   GLY L 100      33.812  19.983  33.909  1.00 33.64           C  
ATOM    748  O   GLY L 100      33.843  18.852  33.425  1.00 36.57           O  
ATOM    749  N   GLY L 101      33.848  20.194  35.239  1.00 32.10           N  
ATOM    750  CA  GLY L 101      33.867  19.084  36.145  1.00 31.80           C  
ATOM    751  C   GLY L 101      35.212  18.987  36.790  1.00 36.00           C  
ATOM    752  O   GLY L 101      36.227  19.391  36.224  1.00 38.79           O  
ATOM    753  N   THR L 102      35.228  18.457  38.032  1.00 33.38           N  
ATOM    754  CA  THR L 102      36.454  18.277  38.751  1.00 28.93           C  
ATOM    755  CB  THR L 102      36.573  19.179  39.947  1.00 29.57           C  
ATOM    756  OG1 THR L 102      36.475  20.537  39.545  1.00 33.48           O  
ATOM    757  CG2 THR L 102      37.931  18.938  40.625  1.00 27.53           C  
ATOM    758  C   THR L 102      36.470  16.866  39.248  1.00 28.25           C  
ATOM    759  O   THR L 102      35.556  16.433  39.953  1.00 29.64           O  
ATOM    760  N   LYS L 103      37.522  16.105  38.899  1.00 29.37           N  
ATOM    761  CA  LYS L 103      37.590  14.745  39.341  1.00 30.74           C  
ATOM    762  CB  LYS L 103      38.190  13.791  38.295  1.00 32.27           C  
ATOM    763  CG  LYS L 103      38.253  12.341  38.774  1.00 44.82           C  
ATOM    764  CD  LYS L 103      38.583  11.335  37.670  1.00 54.28           C  
ATOM    765  CE  LYS L 103      40.060  11.330  37.280  1.00 59.08           C  
ATOM    766  NZ  LYS L 103      40.320  10.265  36.286  1.00 61.16           N1+
ATOM    767  C   LYS L 103      38.471  14.703  40.547  1.00 34.37           C  
ATOM    768  O   LYS L 103      39.580  15.243  40.539  1.00 40.38           O  
ATOM    769  N   VAL L 104      37.984  14.065  41.628  1.00 32.66           N  
ATOM    770  CA  VAL L 104      38.749  13.959  42.837  1.00 31.41           C  
ATOM    771  CB  VAL L 104      37.936  14.280  44.059  1.00 32.66           C  
ATOM    772  CG1 VAL L 104      38.786  14.028  45.314  1.00 31.95           C  
ATOM    773  CG2 VAL L 104      37.422  15.726  43.936  1.00 33.65           C  
ATOM    774  C   VAL L 104      39.196  12.533  42.940  1.00 34.74           C  
ATOM    775  O   VAL L 104      38.378  11.619  43.037  1.00 33.20           O  
ATOM    776  N   GLU L 105      40.526  12.317  42.947  1.00 39.91           N  
ATOM    777  CA  GLU L 105      41.073  10.990  42.933  1.00 41.24           C  
ATOM    778  CB  GLU L 105      42.035  10.777  41.754  1.00 47.75           C  
ATOM    779  CG  GLU L 105      43.179  11.790  41.744  1.00 58.69           C  
ATOM    780  CD  GLU L 105      43.913  11.675  40.417  1.00 85.95           C  
ATOM    781  OE1 GLU L 105      43.417  10.941  39.521  1.00 93.72           O  
ATOM    782  OE2 GLU L 105      44.983  12.327  40.281  1.00 88.34           O1-
ATOM    783  C   GLU L 105      41.823  10.738  44.203  1.00 39.71           C  
ATOM    784  O   GLU L 105      42.181  11.661  44.933  1.00 42.37           O  
ATOM    785  N   ILE L 106      42.069   9.445  44.494  1.00 38.32           N  
ATOM    786  CA  ILE L 106      42.707   9.042  45.712  1.00 39.19           C  
ATOM    787  CB  ILE L 106      42.424   7.610  46.067  1.00 38.34           C  
ATOM    788  CG1 ILE L 106      40.914   7.401  46.249  1.00 38.34           C  
ATOM    789  CG2 ILE L 106      43.246   7.243  47.314  1.00 39.17           C  
ATOM    790  CD1 ILE L 106      40.513   5.930  46.306  1.00 41.07           C  
ATOM    791  C   ILE L 106      44.184   9.186  45.570  1.00 39.82           C  
ATOM    792  O   ILE L 106      44.786   8.722  44.603  1.00 43.28           O  
ATOM    793  N   LYS L 107      44.798   9.867  46.555  1.00 44.86           N  
ATOM    794  CA  LYS L 107      46.219  10.015  46.593  1.00 44.07           C  
ATOM    795  CB  LYS L 107      46.703  10.615  47.923  1.00 47.10           C  
ATOM    796  CG  LYS L 107      48.224  10.640  48.077  1.00 51.36           C  
ATOM    797  CD  LYS L 107      48.926  11.637  47.159  1.00 57.43           C  
ATOM    798  CE  LYS L 107      50.446  11.634  47.319  1.00 62.78           C  
ATOM    799  NZ  LYS L 107      51.053  12.622  46.400  1.00 65.55           N1+
ATOM    800  C   LYS L 107      46.763   8.600  46.518  1.00 44.27           C  
ATOM    801  O   LYS L 107      46.453   7.820  47.458  1.00 42.76           O  
ATOM    802  OXT LYS L 107      47.485   8.277  45.538  1.00 44.85           O1-
TER     803      LYS L 107 
ATOM    804  N   GLN H 108       9.055   5.715  45.823  1.00 57.62           N1+
ATOM    805  CA  GLN H 108      10.122   6.717  45.610  1.00 56.70           C  
ATOM    806  CB  GLN H 108      11.515   6.094  45.816  1.00 63.17           C  
ATOM    807  CG  GLN H 108      11.710   5.433  47.179  1.00 74.10           C  
ATOM    808  CD  GLN H 108      11.071   4.054  47.101  1.00 79.40           C  
ATOM    809  OE1 GLN H 108      10.035   3.796  47.713  1.00 91.21           O  
ATOM    810  NE2 GLN H 108      11.700   3.140  46.315  1.00116.47           N  
ATOM    811  C   GLN H 108      10.053   7.166  44.191  1.00 54.83           C  
ATOM    812  O   GLN H 108       9.611   6.417  43.323  1.00 54.71           O  
ATOM    813  N   VAL H 109      10.496   8.402  43.904  1.00 52.17           N  
ATOM    814  CA  VAL H 109      10.390   8.839  42.546  1.00 46.86           C  
ATOM    815  CB  VAL H 109      10.664  10.300  42.325  1.00 40.31           C  
ATOM    816  CG1 VAL H 109       9.520  11.108  42.948  1.00 35.94           C  
ATOM    817  CG2 VAL H 109      12.036  10.654  42.913  1.00 39.24           C  
ATOM    818  C   VAL H 109      11.336   8.055  41.704  1.00 49.14           C  
ATOM    819  O   VAL H 109      12.487   7.829  42.074  1.00 50.71           O  
ATOM    820  N   GLN H 110      10.845   7.582  40.541  1.00 46.63           N  
ATOM    821  CA  GLN H 110      11.719   6.871  39.664  1.00 42.54           C  
ATOM    822  CB  GLN H 110      11.608   5.337  39.759  1.00 46.95           C  
ATOM    823  CG  GLN H 110      10.259   4.743  39.371  1.00 56.90           C  
ATOM    824  CD  GLN H 110      10.361   3.235  39.568  1.00 63.86           C  
ATOM    825  OE1 GLN H 110      11.396   2.722  39.992  1.00 68.26           O  
ATOM    826  NE2 GLN H 110       9.259   2.501  39.261  1.00 65.76           N  
ATOM    827  C   GLN H 110      11.473   7.330  38.263  1.00 40.13           C  
ATOM    828  O   GLN H 110      10.340   7.599  37.861  1.00 43.59           O  
ATOM    829  N   LEU H 111      12.573   7.473  37.496  1.00 40.05           N  
ATOM    830  CA  LEU H 111      12.522   7.906  36.128  1.00 35.58           C  
ATOM    831  CB  LEU H 111      13.317   9.205  35.895  1.00 34.12           C  
ATOM    832  CG  LEU H 111      12.871  10.396  36.769  1.00 33.25           C  
ATOM    833  CD1 LEU H 111      13.707  11.653  36.473  1.00 28.11           C  
ATOM    834  CD2 LEU H 111      11.359  10.647  36.656  1.00 33.52           C  
ATOM    835  C   LEU H 111      13.219   6.843  35.337  1.00 33.87           C  
ATOM    836  O   LEU H 111      14.321   6.425  35.692  1.00 35.89           O  
ATOM    837  N   VAL H 112      12.590   6.360  34.246  1.00 35.49           N  
ATOM    838  CA  VAL H 112      13.236   5.338  33.473  1.00 32.90           C  
ATOM    839  CB  VAL H 112      12.533   4.016  33.546  1.00 31.90           C  
ATOM    840  CG1 VAL H 112      13.256   3.035  32.613  1.00 30.22           C  
ATOM    841  CG2 VAL H 112      12.485   3.562  35.014  1.00 30.39           C  
ATOM    842  C   VAL H 112      13.227   5.743  32.032  1.00 35.05           C  
ATOM    843  O   VAL H 112      12.172   5.956  31.441  1.00 41.42           O  
ATOM    844  N   GLN H 113      14.422   5.840  31.417  1.00 33.67           N  
ATOM    845  CA  GLN H 113      14.468   6.190  30.029  1.00 34.97           C  
ATOM    846  CB  GLN H 113      15.514   7.265  29.672  1.00 34.25           C  
ATOM    847  CG  GLN H 113      16.926   6.981  30.171  1.00 33.13           C  
ATOM    848  CD  GLN H 113      17.016   7.555  31.578  1.00 36.54           C  
ATOM    849  OE1 GLN H 113      16.758   6.868  32.564  1.00 37.50           O  
ATOM    850  NE2 GLN H 113      17.397   8.856  31.677  1.00  0.00           N  
ATOM    851  C   GLN H 113      14.642   4.961  29.199  1.00 36.74           C  
ATOM    852  O   GLN H 113      15.111   3.928  29.676  1.00 42.05           O  
ATOM    853  N   SER H 114      14.194   5.037  27.928  1.00 38.80           N  
ATOM    854  CA  SER H 114      14.304   3.922  27.034  1.00 36.97           C  
ATOM    855  CB  SER H 114      13.143   2.924  27.167  1.00 38.74           C  
ATOM    856  OG  SER H 114      11.915   3.560  26.846  1.00 48.64           O  
ATOM    857  C   SER H 114      14.282   4.450  25.631  1.00 37.59           C  
ATOM    858  O   SER H 114      14.006   5.627  25.403  1.00 36.13           O  
ATOM    859  N   GLY H 115      14.572   3.572  24.647  1.00 36.68           N  
ATOM    860  CA  GLY H 115      14.533   3.970  23.268  1.00 40.15           C  
ATOM    861  C   GLY H 115      15.913   4.172  22.716  1.00 43.26           C  
ATOM    862  O   GLY H 115      16.060   4.468  21.531  1.00 49.87           O  
ATOM    863  N   GLY H 116      16.969   4.014  23.537  1.00 43.29           N  
ATOM    864  CA  GLY H 116      18.295   4.206  23.017  1.00 41.30           C  
ATOM    865  C   GLY H 116      18.642   3.025  22.163  1.00 43.49           C  
ATOM    866  O   GLY H 116      17.982   1.989  22.217  1.00 47.54           O  
ATOM    867  N   GLY H 117      19.705   3.158  21.340  1.00 43.78           N  
ATOM    868  CA  GLY H 117      20.101   2.076  20.485  1.00 45.93           C  
ATOM    869  C   GLY H 117      21.051   2.613  19.460  1.00 47.59           C  
ATOM    870  O   GLY H 117      21.411   3.791  19.483  1.00 46.51           O  
ATOM    871  N   VAL H 118      21.489   1.738  18.532  1.00 46.34           N  
ATOM    872  CA  VAL H 118      22.405   2.124  17.496  1.00 42.55           C  
ATOM    873  CB  VAL H 118      23.216   0.972  16.974  1.00 43.03           C  
ATOM    874  CG1 VAL H 118      24.116   1.475  15.834  1.00 56.03           C  
ATOM    875  CG2 VAL H 118      23.992   0.346  18.146  1.00 63.19           C  
ATOM    876  C   VAL H 118      21.608   2.670  16.353  1.00 41.85           C  
ATOM    877  O   VAL H 118      20.563   2.127  15.998  1.00 45.42           O  
ATOM    878  N   VAL H 119      22.079   3.783  15.752  1.00 39.97           N  
ATOM    879  CA  VAL H 119      21.375   4.358  14.644  1.00 40.88           C  
ATOM    880  CB  VAL H 119      20.422   5.435  15.074  1.00 39.36           C  
ATOM    881  CG1 VAL H 119      21.238   6.609  15.636  1.00 39.01           C  
ATOM    882  CG2 VAL H 119      19.506   5.800  13.897  1.00 40.24           C  
ATOM    883  C   VAL H 119      22.397   4.960  13.726  1.00 44.51           C  
ATOM    884  O   VAL H 119      23.469   5.378  14.163  1.00 47.25           O  
ATOM    885  N   GLN H 120      22.101   5.002  12.410  1.00 45.15           N  
ATOM    886  CA  GLN H 120      23.033   5.555  11.468  1.00 46.22           C  
ATOM    887  CB  GLN H 120      22.922   4.983  10.046  1.00 48.35           C  
ATOM    888  CG  GLN H 120      23.360   3.523   9.942  1.00 53.94           C  
ATOM    889  CD  GLN H 120      23.242   3.107   8.484  1.00 55.76           C  
ATOM    890  OE1 GLN H 120      23.692   3.815   7.586  1.00 56.31           O  
ATOM    891  NE2 GLN H 120      22.618   1.925   8.238  1.00 59.67           N  
ATOM    892  C   GLN H 120      22.814   7.027  11.394  1.00 44.05           C  
ATOM    893  O   GLN H 120      21.764   7.539  11.779  1.00 44.77           O  
ATOM    894  N   PRO H 121      23.797   7.722  10.895  1.00 46.67           N  
ATOM    895  CA  PRO H 121      23.701   9.149  10.821  1.00 45.26           C  
ATOM    896  CD  PRO H 121      25.176   7.269  10.986  1.00 47.53           C  
ATOM    897  CB  PRO H 121      25.091   9.635  10.421  1.00 43.63           C  
ATOM    898  CG  PRO H 121      26.027   8.551  10.988  1.00 45.13           C  
ATOM    899  C   PRO H 121      22.614   9.571   9.888  1.00 44.88           C  
ATOM    900  O   PRO H 121      22.393   8.904   8.881  1.00 49.93           O  
ATOM    901  N   GLY H 122      21.910  10.668  10.228  1.00 46.39           N  
ATOM    902  CA  GLY H 122      20.890  11.210   9.380  1.00 44.53           C  
ATOM    903  C   GLY H 122      19.560  10.656   9.783  1.00 43.28           C  
ATOM    904  O   GLY H 122      18.521  11.246   9.487  1.00 43.00           O  
ATOM    905  N   ARG H 123      19.555   9.518  10.494  1.00 43.31           N  
ATOM    906  CA  ARG H 123      18.320   8.896  10.875  1.00 43.77           C  
ATOM    907  CB  ARG H 123      18.450   7.387  11.124  1.00 54.29           C  
ATOM    908  CG  ARG H 123      18.732   6.635   9.824  1.00 57.79           C  
ATOM    909  CD  ARG H 123      18.713   5.116   9.959  1.00 60.24           C  
ATOM    910  NE  ARG H 123      18.846   4.564   8.583  1.00 79.76           N  
ATOM    911  CZ  ARG H 123      18.329   3.337   8.283  1.00 81.91           C  
ATOM    912  NH1 ARG H 123      17.692   2.604   9.241  1.00 81.72           N1+
ATOM    913  NH2 ARG H 123      18.438   2.855   7.011  1.00 81.79           N  
ATOM    914  C   ARG H 123      17.795   9.561  12.105  1.00 44.59           C  
ATOM    915  O   ARG H 123      18.383  10.518  12.605  1.00 46.20           O  
ATOM    916  N   SER H 124      16.621   9.103  12.590  1.00 44.86           N  
ATOM    917  CA  SER H 124      16.027   9.715  13.743  1.00 43.58           C  
ATOM    918  CB  SER H 124      14.745  10.492  13.407  1.00 45.17           C  
ATOM    919  OG  SER H 124      13.805   9.627  12.789  1.00 51.31           O  
ATOM    920  C   SER H 124      15.685   8.670  14.768  1.00 44.75           C  
ATOM    921  O   SER H 124      15.567   7.485  14.458  1.00 47.15           O  
ATOM    922  N   LEU H 125      15.572   9.102  16.044  1.00 42.53           N  
ATOM    923  CA  LEU H 125      15.221   8.251  17.149  1.00 40.34           C  
ATOM    924  CB  LEU H 125      16.407   7.749  17.992  1.00 40.43           C  
ATOM    925  CG  LEU H 125      17.141   6.518  17.444  1.00 41.96           C  
ATOM    926  CD1 LEU H 125      18.306   6.117  18.362  1.00 43.03           C  
ATOM    927  CD2 LEU H 125      16.165   5.353  17.242  1.00 40.49           C  
ATOM    928  C   LEU H 125      14.392   9.038  18.110  1.00 41.11           C  
ATOM    929  O   LEU H 125      14.512  10.260  18.195  1.00 42.15           O  
ATOM    930  N   ARG H 126      13.510   8.353  18.862  1.00 38.63           N  
ATOM    931  CA  ARG H 126      12.771   9.067  19.859  1.00 41.04           C  
ATOM    932  CB  ARG H 126      11.258   9.143  19.619  1.00 42.76           C  
ATOM    933  CG  ARG H 126      10.561  10.046  20.640  1.00 46.05           C  
ATOM    934  CD  ARG H 126       9.073  10.260  20.371  1.00 49.10           C  
ATOM    935  NE  ARG H 126       8.408   8.940  20.530  1.00 54.46           N  
ATOM    936  CZ  ARG H 126       7.057   8.870  20.710  1.00 57.82           C  
ATOM    937  NH1 ARG H 126       6.317  10.012  20.814  1.00 57.86           N1+
ATOM    938  NH2 ARG H 126       6.449   7.652  20.791  1.00 55.27           N  
ATOM    939  C   ARG H 126      12.991   8.374  21.167  1.00 43.02           C  
ATOM    940  O   ARG H 126      12.911   7.149  21.252  1.00 41.57           O  
ATOM    941  N   LEU H 127      13.287   9.156  22.229  1.00 41.67           N  
ATOM    942  CA  LEU H 127      13.521   8.578  23.523  1.00 40.29           C  
ATOM    943  CB  LEU H 127      14.631   9.231  24.376  1.00 40.69           C  
ATOM    944  CG  LEU H 127      16.064   9.200  23.816  1.00 36.90           C  
ATOM    945  CD1 LEU H 127      16.519   7.774  23.486  1.00 38.25           C  
ATOM    946  CD2 LEU H 127      16.249  10.201  22.674  1.00 35.78           C  
ATOM    947  C   LEU H 127      12.298   8.771  24.361  1.00 40.87           C  
ATOM    948  O   LEU H 127      11.518   9.698  24.147  1.00 41.65           O  
ATOM    949  N   SER H 128      12.112   7.881  25.359  1.00 41.27           N  
ATOM    950  CA  SER H 128      10.996   7.993  26.253  1.00 40.72           C  
ATOM    951  CB  SER H 128       9.977   6.847  26.126  1.00 37.61           C  
ATOM    952  OG  SER H 128       9.382   6.849  24.839  1.00 44.82           O  
ATOM    953  C   SER H 128      11.522   7.932  27.654  1.00 41.85           C  
ATOM    954  O   SER H 128      12.555   7.317  27.921  1.00 44.46           O  
ATOM    955  N   CYS H 129      10.828   8.611  28.587  1.00 36.54           N  
ATOM    956  CA  CYS H 129      11.198   8.572  29.973  1.00 35.20           C  
ATOM    957  CB  CYS H 129      11.897   9.871  30.447  1.00 37.55           C  
ATOM    958  SG  CYS H 129      12.317   9.882  32.220  1.00 40.55           S  
ATOM    959  C   CYS H 129       9.921   8.391  30.742  1.00 35.91           C  
ATOM    960  O   CYS H 129       9.027   9.233  30.685  1.00 37.59           O  
ATOM    961  N   ALA H 130       9.801   7.276  31.490  1.00 34.67           N  
ATOM    962  CA  ALA H 130       8.592   7.031  32.227  1.00 35.08           C  
ATOM    963  CB  ALA H 130       8.195   5.547  32.288  1.00 34.61           C  
ATOM    964  C   ALA H 130       8.821   7.483  33.631  1.00 38.04           C  
ATOM    965  O   ALA H 130       9.822   7.139  34.255  1.00 38.73           O  
ATOM    966  N   ALA H 131       7.872   8.267  34.173  1.00 42.80           N  
ATOM    967  CA  ALA H 131       8.047   8.798  35.493  1.00 41.24           C  
ATOM    968  CB  ALA H 131       7.930  10.331  35.553  1.00 37.31           C  
ATOM    969  C   ALA H 131       6.993   8.240  36.392  1.00 42.60           C  
ATOM    970  O   ALA H 131       5.886   7.928  35.957  1.00 48.39           O  
ATOM    971  N   SER H 132       7.346   8.074  37.686  1.00 41.18           N  
ATOM    972  CA  SER H 132       6.407   7.570  38.643  1.00 41.73           C  
ATOM    973  CB  SER H 132       6.352   6.034  38.696  1.00 40.57           C  
ATOM    974  OG  SER H 132       7.603   5.524  39.128  1.00 44.55           O  
ATOM    975  C   SER H 132       6.807   8.058  40.004  1.00 45.21           C  
ATOM    976  O   SER H 132       7.916   8.550  40.209  1.00 47.47           O  
ATOM    977  N   GLU H 133       5.875   7.848  40.957  1.00 58.28           N  
ATOM    978  CA  GLU H 133       5.937   8.159  42.355  1.00 58.65           C  
ATOM    979  CB  GLU H 133       7.144   7.538  43.059  1.00  0.00           C  
ATOM    980  CG  GLU H 133       6.975   7.428  44.573  1.00  0.00           C  
ATOM    981  CD  GLU H 133       6.030   6.260  44.816  1.00  0.00           C  
ATOM    982  OE1 GLU H 133       4.791   6.489  44.800  1.00  0.00           O  
ATOM    983  OE2 GLU H 133       6.533   5.121  45.010  1.00  0.00           O1-
ATOM    984  C   GLU H 133       5.940   9.629  42.619  1.00 58.13           C  
ATOM    985  O   GLU H 133       6.431  10.074  43.657  1.00 58.11           O  
ATOM    986  N   PHE H 134       5.382  10.429  41.695  1.00 55.43           N  
ATOM    987  CA  PHE H 134       5.217  11.824  41.980  1.00 53.66           C  
ATOM    988  CB  PHE H 134       6.523  12.647  41.943  1.00 50.94           C  
ATOM    989  CG  PHE H 134       7.039  12.807  40.554  1.00 50.37           C  
ATOM    990  CD1 PHE H 134       7.773  11.827  39.937  1.00 51.55           C  
ATOM    991  CD2 PHE H 134       6.794  13.962  39.857  1.00 47.30           C  
ATOM    992  CE1 PHE H 134       8.246  11.997  38.656  1.00 48.48           C  
ATOM    993  CE2 PHE H 134       7.266  14.136  38.577  1.00 46.83           C  
ATOM    994  CZ  PHE H 134       7.996  13.153  37.965  1.00 46.94           C  
ATOM    995  C   PHE H 134       4.241  12.359  40.979  1.00 55.26           C  
ATOM    996  O   PHE H 134       3.956  11.708  39.975  1.00 57.24           O  
ATOM    997  N   THR H 135       3.685  13.563  41.227  1.00 52.72           N  
ATOM    998  CA  THR H 135       2.730  14.086  40.293  1.00 51.99           C  
ATOM    999  CB  THR H 135       1.863  15.174  40.857  1.00 50.19           C  
ATOM   1000  OG1 THR H 135       1.144  14.703  41.986  1.00 53.21           O  
ATOM   1001  CG2 THR H 135       0.880  15.629  39.765  1.00 49.82           C  
ATOM   1002  C   THR H 135       3.513  14.687  39.171  1.00 50.80           C  
ATOM   1003  O   THR H 135       4.040  15.791  39.276  1.00 51.90           O  
ATOM   1004  N   PHE H 136       3.550  13.967  38.037  1.00 50.60           N  
ATOM   1005  CA  PHE H 136       4.327  14.307  36.879  1.00 49.09           C  
ATOM   1006  CB  PHE H 136       4.193  13.250  35.769  1.00 46.85           C  
ATOM   1007  CG  PHE H 136       5.019  13.688  34.612  1.00 46.97           C  
ATOM   1008  CD1 PHE H 136       6.381  13.516  34.624  1.00 47.40           C  
ATOM   1009  CD2 PHE H 136       4.429  14.251  33.503  1.00 49.56           C  
ATOM   1010  CE1 PHE H 136       7.150  13.917  33.558  1.00 46.34           C  
ATOM   1011  CE2 PHE H 136       5.195  14.653  32.435  1.00 49.44           C  
ATOM   1012  CZ  PHE H 136       6.558  14.485  32.457  1.00 48.41           C  
ATOM   1013  C   PHE H 136       3.898  15.627  36.304  1.00 50.54           C  
ATOM   1014  O   PHE H 136       4.738  16.445  35.933  1.00 49.48           O  
ATOM   1015  N   ARG H 137       2.581  15.897  36.245  1.00 52.78           N  
ATOM   1016  CA  ARG H 137       2.109  17.071  35.564  1.00 52.35           C  
ATOM   1017  CB  ARG H 137       0.577  17.153  35.400  1.00 54.29           C  
ATOM   1018  CG  ARG H 137      -0.252  17.305  36.673  1.00103.18           C  
ATOM   1019  CD  ARG H 137      -1.756  17.202  36.403  1.00121.65           C  
ATOM   1020  NE  ARG H 137      -2.077  18.131  35.282  1.00146.79           N  
ATOM   1021  CZ  ARG H 137      -2.550  19.387  35.528  1.00165.58           C  
ATOM   1022  NH1 ARG H 137      -2.751  19.811  36.810  1.00168.44           N1+
ATOM   1023  NH2 ARG H 137      -2.835  20.216  34.480  1.00171.57           N  
ATOM   1024  C   ARG H 137       2.602  18.318  36.233  1.00 53.80           C  
ATOM   1025  O   ARG H 137       2.696  19.370  35.606  1.00 56.53           O  
ATOM   1026  N   MET H 138       2.871  18.252  37.544  1.00 51.57           N  
ATOM   1027  CA  MET H 138       3.298  19.381  38.322  1.00 48.44           C  
ATOM   1028  CB  MET H 138       3.220  19.113  39.832  1.00 50.40           C  
ATOM   1029  CG  MET H 138       3.370  20.373  40.689  1.00 92.91           C  
ATOM   1030  SD  MET H 138       2.799  20.175  42.403  1.00  0.00           S  
ATOM   1031  CE  MET H 138       4.091  18.988  42.864  1.00  0.00           C  
ATOM   1032  C   MET H 138       4.691  19.870  37.991  1.00 48.97           C  
ATOM   1033  O   MET H 138       4.956  21.058  38.158  1.00 50.14           O  
ATOM   1034  N   TYR H 139       5.627  19.009  37.524  1.00 47.29           N  
ATOM   1035  CA  TYR H 139       7.008  19.445  37.437  1.00 44.76           C  
ATOM   1036  CB  TYR H 139       8.011  18.444  38.037  1.00 44.01           C  
ATOM   1037  CG  TYR H 139       7.774  18.251  39.491  1.00 43.82           C  
ATOM   1038  CD1 TYR H 139       6.711  17.492  39.917  1.00 43.85           C  
ATOM   1039  CD2 TYR H 139       8.633  18.789  40.424  1.00 43.26           C  
ATOM   1040  CE1 TYR H 139       6.487  17.296  41.258  1.00 46.46           C  
ATOM   1041  CE2 TYR H 139       8.413  18.595  41.767  1.00 46.03           C  
ATOM   1042  CZ  TYR H 139       7.339  17.848  42.183  1.00 46.98           C  
ATOM   1043  OH  TYR H 139       7.107  17.642  43.558  1.00 50.98           O  
ATOM   1044  C   TYR H 139       7.497  19.582  36.021  1.00 45.85           C  
ATOM   1045  O   TYR H 139       6.991  18.944  35.100  1.00 46.20           O  
ATOM   1046  N   ALA H 140       8.514  20.462  35.828  1.00 33.59           N  
ATOM   1047  CA  ALA H 140       9.148  20.629  34.551  1.00 33.31           C  
ATOM   1048  CB  ALA H 140       9.947  21.938  34.412  1.00 35.15           C  
ATOM   1049  C   ALA H 140      10.111  19.488  34.394  1.00 34.58           C  
ATOM   1050  O   ALA H 140      10.574  18.919  35.382  1.00 38.00           O  
ATOM   1051  N   THR H 141      10.439  19.115  33.140  1.00 33.14           N  
ATOM   1052  CA  THR H 141      11.337  18.014  32.931  1.00 28.36           C  
ATOM   1053  CB  THR H 141      10.685  16.844  32.260  1.00 29.18           C  
ATOM   1054  OG1 THR H 141      10.228  17.214  30.966  1.00  0.00           O  
ATOM   1055  CG2 THR H 141       9.502  16.377  33.125  1.00  0.00           C  
ATOM   1056  C   THR H 141      12.455  18.464  32.041  1.00 32.04           C  
ATOM   1057  O   THR H 141      12.308  19.415  31.274  1.00 30.51           O  
ATOM   1058  N   HIS H 142      13.613  17.771  32.119  1.00 30.59           N  
ATOM   1059  CA  HIS H 142      14.773  18.187  31.379  1.00 29.47           C  
ATOM   1060  ND1 HIS H 142      15.717  21.387  32.456  1.00 30.26           N  
ATOM   1061  CG  HIS H 142      15.394  20.131  32.924  1.00 29.12           C  
ATOM   1062  CB  HIS H 142      15.837  18.854  32.272  1.00 27.78           C  
ATOM   1063  NE2 HIS H 142      14.488  21.689  34.284  1.00 29.97           N  
ATOM   1064  CD2 HIS H 142      14.643  20.336  34.040  1.00 30.35           C  
ATOM   1065  CE1 HIS H 142      15.151  22.280  33.307  1.00 30.70           C  
ATOM   1066  C   HIS H 142      15.443  16.983  30.792  1.00 31.66           C  
ATOM   1067  O   HIS H 142      15.235  15.857  31.244  1.00 31.44           O  
ATOM   1068  N   TRP H 143      16.252  17.203  29.732  1.00 30.49           N  
ATOM   1069  CA  TRP H 143      17.040  16.152  29.153  1.00 30.37           C  
ATOM   1070  CB  TRP H 143      16.676  15.798  27.700  1.00 30.71           C  
ATOM   1071  CG  TRP H 143      15.361  15.070  27.539  1.00 32.43           C  
ATOM   1072  CD2 TRP H 143      15.199  13.651  27.712  1.00 31.44           C  
ATOM   1073  CD1 TRP H 143      14.131  15.559  27.208  1.00 31.85           C  
ATOM   1074  NE1 TRP H 143      13.214  14.535  27.160  1.00 31.74           N  
ATOM   1075  CE2 TRP H 143      13.861  13.355  27.470  1.00 29.66           C  
ATOM   1076  CE3 TRP H 143      16.097  12.674  28.044  1.00 29.38           C  
ATOM   1077  CZ2 TRP H 143      13.395  12.072  27.552  1.00 30.13           C  
ATOM   1078  CZ3 TRP H 143      15.623  11.382  28.131  1.00 29.60           C  
ATOM   1079  CH2 TRP H 143      14.299  11.088  27.889  1.00 30.55           C  
ATOM   1080  C   TRP H 143      18.462  16.628  29.165  1.00 31.35           C  
ATOM   1081  O   TRP H 143      18.758  17.751  28.756  1.00 29.50           O  
ATOM   1082  N   VAL H 144      19.379  15.779  29.668  1.00 31.10           N  
ATOM   1083  CA  VAL H 144      20.775  16.110  29.702  1.00 32.00           C  
ATOM   1084  CB  VAL H 144      21.299  16.310  31.093  1.00 32.17           C  
ATOM   1085  CG1 VAL H 144      22.800  16.640  31.025  1.00 29.28           C  
ATOM   1086  CG2 VAL H 144      20.452  17.401  31.770  1.00 27.55           C  
ATOM   1087  C   VAL H 144      21.494  14.943  29.107  1.00 32.16           C  
ATOM   1088  O   VAL H 144      21.068  13.801  29.266  1.00 33.57           O  
ATOM   1089  N   ARG H 145      22.609  15.205  28.397  1.00 33.73           N  
ATOM   1090  CA  ARG H 145      23.331  14.155  27.732  1.00 34.10           C  
ATOM   1091  CB  ARG H 145      23.292  14.324  26.204  1.00 32.69           C  
ATOM   1092  CG  ARG H 145      23.860  15.680  25.781  1.00 34.67           C  
ATOM   1093  CD  ARG H 145      23.403  16.173  24.408  1.00 38.10           C  
ATOM   1094  NE  ARG H 145      24.187  15.462  23.365  1.00 40.63           N  
ATOM   1095  CZ  ARG H 145      24.401  16.073  22.164  1.00 45.31           C  
ATOM   1096  NH1 ARG H 145      23.978  17.354  21.960  1.00 44.15           N1+
ATOM   1097  NH2 ARG H 145      25.036  15.398  21.163  1.00 44.20           N  
ATOM   1098  C   ARG H 145      24.768  14.209  28.152  1.00 35.66           C  
ATOM   1099  O   ARG H 145      25.259  15.240  28.615  1.00 36.97           O  
ATOM   1100  N   GLN H 146      25.476  13.067  28.032  1.00 35.73           N  
ATOM   1101  CA  GLN H 146      26.864  13.013  28.394  1.00 35.32           C  
ATOM   1102  CB  GLN H 146      27.075  12.371  29.776  1.00 32.38           C  
ATOM   1103  CG  GLN H 146      28.534  12.285  30.227  1.00 34.06           C  
ATOM   1104  CD  GLN H 146      28.544  11.628  31.602  1.00 37.48           C  
ATOM   1105  OE1 GLN H 146      27.807  10.680  31.858  1.00 42.30           O  
ATOM   1106  NE2 GLN H 146      29.406  12.151  32.515  1.00 39.12           N  
ATOM   1107  C   GLN H 146      27.579  12.154  27.393  1.00 35.65           C  
ATOM   1108  O   GLN H 146      27.329  10.952  27.302  1.00 35.73           O  
ATOM   1109  N   ALA H 147      28.519  12.750  26.633  1.00 38.62           N  
ATOM   1110  CA  ALA H 147      29.262  12.019  25.641  1.00 41.51           C  
ATOM   1111  CB  ALA H 147      30.031  12.920  24.662  1.00 41.15           C  
ATOM   1112  C   ALA H 147      30.256  11.159  26.352  1.00 45.70           C  
ATOM   1113  O   ALA H 147      30.589  11.403  27.511  1.00 46.19           O  
ATOM   1114  N   PRO H 148      30.750  10.144  25.695  1.00 48.25           N  
ATOM   1115  CA  PRO H 148      31.669   9.270  26.358  1.00 50.09           C  
ATOM   1116  CD  PRO H 148      30.015   9.466  24.641  1.00 46.91           C  
ATOM   1117  CB  PRO H 148      31.877   8.088  25.414  1.00 46.66           C  
ATOM   1118  CG  PRO H 148      30.540   8.017  24.649  1.00 48.14           C  
ATOM   1119  C   PRO H 148      32.912   9.978  26.780  1.00 54.36           C  
ATOM   1120  O   PRO H 148      33.590  10.563  25.939  1.00 56.36           O  
ATOM   1121  N   GLY H 149      33.230   9.916  28.088  1.00 53.41           N  
ATOM   1122  CA  GLY H 149      34.433  10.500  28.600  1.00 52.31           C  
ATOM   1123  C   GLY H 149      34.317  11.992  28.618  1.00 51.28           C  
ATOM   1124  O   GLY H 149      35.326  12.694  28.692  1.00 53.07           O  
ATOM   1125  N   LYS H 150      33.087  12.532  28.563  1.00 49.55           N  
ATOM   1126  CA  LYS H 150      32.984  13.963  28.551  1.00 46.64           C  
ATOM   1127  CB  LYS H 150      32.450  14.527  27.227  1.00 49.77           C  
ATOM   1128  CG  LYS H 150      33.443  14.369  26.075  1.00 53.54           C  
ATOM   1129  CD  LYS H 150      32.804  14.585  24.707  1.00 62.88           C  
ATOM   1130  CE  LYS H 150      32.175  15.968  24.552  1.00 68.38           C  
ATOM   1131  NZ  LYS H 150      31.363  16.012  23.319  1.00 72.88           N1+
ATOM   1132  C   LYS H 150      32.072  14.396  29.653  1.00 40.95           C  
ATOM   1133  O   LYS H 150      31.626  13.588  30.465  1.00 41.56           O  
ATOM   1134  N   GLY H 151      31.807  15.718  29.720  1.00 37.44           N  
ATOM   1135  CA  GLY H 151      31.000  16.282  30.764  1.00 36.97           C  
ATOM   1136  C   GLY H 151      29.551  16.269  30.386  1.00 38.77           C  
ATOM   1137  O   GLY H 151      29.159  15.777  29.330  1.00 41.28           O  
ATOM   1138  N   LEU H 152      28.717  16.829  31.289  1.00 37.23           N  
ATOM   1139  CA  LEU H 152      27.293  16.892  31.126  1.00 35.55           C  
ATOM   1140  CB  LEU H 152      26.561  17.113  32.462  1.00 32.11           C  
ATOM   1141  CG  LEU H 152      26.782  15.977  33.479  1.00 31.24           C  
ATOM   1142  CD1 LEU H 152      26.029  16.248  34.788  1.00 29.50           C  
ATOM   1143  CD2 LEU H 152      26.423  14.607  32.881  1.00 31.02           C  
ATOM   1144  C   LEU H 152      26.965  18.050  30.238  1.00 39.30           C  
ATOM   1145  O   LEU H 152      27.588  19.106  30.316  1.00 41.64           O  
ATOM   1146  N   GLU H 153      25.961  17.869  29.357  1.00 37.36           N  
ATOM   1147  CA  GLU H 153      25.547  18.926  28.481  1.00 35.95           C  
ATOM   1148  CB  GLU H 153      25.942  18.682  27.016  1.00 37.36           C  
ATOM   1149  CG  GLU H 153      25.693  19.880  26.100  1.00 45.91           C  
ATOM   1150  CD  GLU H 153      26.132  19.473  24.703  1.00 52.41           C  
ATOM   1151  OE1 GLU H 153      26.150  18.245  24.428  1.00 54.82           O  
ATOM   1152  OE2 GLU H 153      26.458  20.382  23.893  1.00 56.17           O1-
ATOM   1153  C   GLU H 153      24.053  18.979  28.552  1.00 37.19           C  
ATOM   1154  O   GLU H 153      23.384  17.953  28.428  1.00 40.75           O  
ATOM   1155  N   TRP H 154      23.487  20.186  28.756  1.00 36.53           N  
ATOM   1156  CA  TRP H 154      22.064  20.332  28.895  1.00 34.76           C  
ATOM   1157  CB  TRP H 154      21.693  21.617  29.655  1.00 31.87           C  
ATOM   1158  CG  TRP H 154      20.215  21.873  29.766  1.00 33.48           C  
ATOM   1159  CD2 TRP H 154      19.515  22.807  28.934  1.00 31.64           C  
ATOM   1160  CD1 TRP H 154      19.293  21.342  30.618  1.00 31.19           C  
ATOM   1161  NE1 TRP H 154      18.055  21.880  30.359  1.00 33.99           N  
ATOM   1162  CE2 TRP H 154      18.177  22.785  29.326  1.00 33.09           C  
ATOM   1163  CE3 TRP H 154      19.953  23.615  27.925  1.00 32.16           C  
ATOM   1164  CZ2 TRP H 154      17.249  23.577  28.712  1.00 34.80           C  
ATOM   1165  CZ3 TRP H 154      19.015  24.411  27.308  1.00 35.43           C  
ATOM   1166  CH2 TRP H 154      17.690  24.393  27.694  1.00 35.63           C  
ATOM   1167  C   TRP H 154      21.435  20.376  27.536  1.00 36.40           C  
ATOM   1168  O   TRP H 154      21.829  21.173  26.689  1.00 38.10           O  
ATOM   1169  N   VAL H 155      20.520  19.419  27.260  1.00 34.82           N  
ATOM   1170  CA  VAL H 155      19.802  19.345  26.015  1.00 32.92           C  
ATOM   1171  CB  VAL H 155      19.357  17.946  25.709  1.00 31.13           C  
ATOM   1172  CG1 VAL H 155      18.598  17.952  24.374  1.00 35.56           C  
ATOM   1173  CG2 VAL H 155      20.593  17.033  25.714  1.00 32.31           C  
ATOM   1174  C   VAL H 155      18.575  20.218  25.923  1.00 34.18           C  
ATOM   1175  O   VAL H 155      18.462  21.039  25.013  1.00 33.44           O  
ATOM   1176  N   ALA H 156      17.614  20.075  26.872  1.00 33.59           N  
ATOM   1177  CA  ALA H 156      16.372  20.794  26.706  1.00 32.05           C  
ATOM   1178  CB  ALA H 156      15.544  20.301  25.505  1.00 29.58           C  
ATOM   1179  C   ALA H 156      15.510  20.657  27.929  1.00 33.97           C  
ATOM   1180  O   ALA H 156      15.768  19.830  28.802  1.00 37.67           O  
ATOM   1181  N   LEU H 157      14.459  21.506  28.030  1.00 34.87           N  
ATOM   1182  CA  LEU H 157      13.575  21.436  29.162  1.00 34.39           C  
ATOM   1183  CB  LEU H 157      13.995  22.359  30.329  1.00 41.07           C  
ATOM   1184  CG  LEU H 157      13.589  23.846  30.221  1.00 48.62           C  
ATOM   1185  CD1 LEU H 157      12.113  24.068  30.599  1.00 48.23           C  
ATOM   1186  CD2 LEU H 157      14.544  24.745  31.022  1.00 46.40           C  
ATOM   1187  C   LEU H 157      12.196  21.814  28.718  1.00 36.94           C  
ATOM   1188  O   LEU H 157      12.028  22.587  27.778  1.00 38.27           O  
ATOM   1189  N   ILE H 158      11.162  21.252  29.379  1.00 37.18           N  
ATOM   1190  CA  ILE H 158       9.795  21.574  29.072  1.00 36.13           C  
ATOM   1191  CB  ILE H 158       9.080  20.461  28.359  1.00 35.89           C  
ATOM   1192  CG1 ILE H 158       7.684  20.919  27.906  1.00 34.94           C  
ATOM   1193  CG2 ILE H 158       9.086  19.222  29.267  1.00 34.18           C  
ATOM   1194  CD1 ILE H 158       7.008  19.962  26.924  1.00 35.49           C  
ATOM   1195  C   ILE H 158       9.073  21.853  30.361  1.00 34.93           C  
ATOM   1196  O   ILE H 158       9.291  21.175  31.364  1.00 36.90           O  
ATOM   1197  N   SER H 159       8.181  22.869  30.363  1.00 32.69           N  
ATOM   1198  CA  SER H 159       7.465  23.251  31.554  1.00 33.70           C  
ATOM   1199  CB  SER H 159       6.797  24.631  31.445  1.00 32.22           C  
ATOM   1200  OG  SER H 159       5.811  24.602  30.424  1.00 31.72           O  
ATOM   1201  C   SER H 159       6.386  22.241  31.812  1.00 34.49           C  
ATOM   1202  O   SER H 159       6.089  21.398  30.967  1.00 37.43           O  
ATOM   1203  N   TYR H 160       5.748  22.323  33.003  1.00 77.55           N  
ATOM   1204  CA  TYR H 160       4.786  21.372  33.508  1.00 79.88           C  
ATOM   1205  CB  TYR H 160       4.260  21.731  34.924  1.00 82.85           C  
ATOM   1206  CG  TYR H 160       3.539  23.051  35.000  1.00 85.86           C  
ATOM   1207  CD1 TYR H 160       4.222  24.218  35.277  1.00 87.37           C  
ATOM   1208  CD2 TYR H 160       2.174  23.132  34.818  1.00 86.90           C  
ATOM   1209  CE1 TYR H 160       3.566  25.428  35.361  1.00 89.18           C  
ATOM   1210  CE2 TYR H 160       1.509  24.337  34.901  1.00 88.67           C  
ATOM   1211  CZ  TYR H 160       2.206  25.489  35.175  1.00 89.83           C  
ATOM   1212  OH  TYR H 160       1.533  26.726  35.263  1.00 91.19           O  
ATOM   1213  C   TYR H 160       3.625  21.226  32.585  1.00 79.61           C  
ATOM   1214  O   TYR H 160       3.130  20.123  32.351  1.00 78.99           O  
ATOM   1215  N   ASP H 161       3.146  22.368  32.088  1.00 79.45           N  
ATOM   1216  CA  ASP H 161       2.032  22.496  31.204  1.00 79.05           C  
ATOM   1217  CB  ASP H 161       1.527  23.946  31.145  1.00 79.65           C  
ATOM   1218  CG  ASP H 161       0.117  23.958  30.580  1.00 80.20           C  
ATOM   1219  OD1 ASP H 161      -0.372  22.879  30.153  1.00 81.83           O  
ATOM   1220  OD2 ASP H 161      -0.493  25.059  30.580  1.00 79.35           O1-
ATOM   1221  C   ASP H 161       2.403  22.063  29.823  1.00 78.31           C  
ATOM   1222  O   ASP H 161       1.546  21.631  29.053  1.00 78.46           O  
ATOM   1223  N   GLY H 162       3.692  22.203  29.463  1.00 76.83           N  
ATOM   1224  CA  GLY H 162       4.151  21.874  28.143  1.00 75.99           C  
ATOM   1225  C   GLY H 162       4.213  23.139  27.336  1.00 75.88           C  
ATOM   1226  O   GLY H 162       4.518  23.106  26.146  1.00 76.25           O  
ATOM   1227  N   SER H 163       3.899  24.286  27.971  1.00 75.35           N  
ATOM   1228  CA  SER H 163       3.863  25.557  27.303  1.00 74.81           C  
ATOM   1229  CB  SER H 163       3.193  26.654  28.144  1.00 74.80           C  
ATOM   1230  OG  SER H 163       1.817  26.349  28.308  1.00 75.41           O  
ATOM   1231  C   SER H 163       5.214  26.062  26.882  1.00 74.46           C  
ATOM   1232  O   SER H 163       5.393  26.395  25.710  1.00 74.39           O  
ATOM   1233  N   ASN H 164       6.204  26.172  27.800  1.00 48.06           N  
ATOM   1234  CA  ASN H 164       7.461  26.628  27.293  1.00 46.89           C  
ATOM   1235  CB  ASN H 164       8.088  27.789  28.090  1.00 53.63           C  
ATOM   1236  CG  ASN H 164       8.189  27.399  29.552  1.00 71.03           C  
ATOM   1237  OD1 ASN H 164       9.207  26.884  30.011  1.00 76.99           O  
ATOM   1238  ND2 ASN H 164       7.095  27.666  30.313  1.00 73.14           N  
ATOM   1239  C   ASN H 164       8.434  25.509  27.167  1.00 44.49           C  
ATOM   1240  O   ASN H 164       8.454  24.568  27.959  1.00 42.43           O  
ATOM   1241  N   LYS H 165       9.250  25.588  26.100  1.00 40.95           N  
ATOM   1242  CA  LYS H 165      10.259  24.609  25.847  1.00 36.59           C  
ATOM   1243  CB  LYS H 165       9.917  23.705  24.655  1.00 35.25           C  
ATOM   1244  CG  LYS H 165       8.585  22.970  24.804  1.00 44.76           C  
ATOM   1245  CD  LYS H 165       8.072  22.379  23.490  1.00 46.79           C  
ATOM   1246  CE  LYS H 165       6.734  21.654  23.633  1.00 56.13           C  
ATOM   1247  NZ  LYS H 165       6.314  21.113  22.322  1.00 52.60           N1+
ATOM   1248  C   LYS H 165      11.489  25.367  25.456  1.00 38.45           C  
ATOM   1249  O   LYS H 165      11.402  26.407  24.805  1.00 41.79           O  
ATOM   1250  N   TYR H 166      12.674  24.871  25.862  1.00 38.49           N  
ATOM   1251  CA  TYR H 166      13.897  25.533  25.507  1.00 38.20           C  
ATOM   1252  CB  TYR H 166      14.552  26.284  26.677  1.00 48.16           C  
ATOM   1253  CG  TYR H 166      13.589  27.339  27.112  1.00 54.37           C  
ATOM   1254  CD1 TYR H 166      13.508  28.533  26.435  1.00 56.87           C  
ATOM   1255  CD2 TYR H 166      12.745  27.130  28.177  1.00 57.20           C  
ATOM   1256  CE1 TYR H 166      12.620  29.508  26.826  1.00 59.99           C  
ATOM   1257  CE2 TYR H 166      11.856  28.102  28.574  1.00 56.86           C  
ATOM   1258  CZ  TYR H 166      11.791  29.295  27.899  1.00 61.30           C  
ATOM   1259  OH  TYR H 166      10.877  30.291  28.309  1.00 63.50           O  
ATOM   1260  C   TYR H 166      14.854  24.483  25.028  1.00 38.52           C  
ATOM   1261  O   TYR H 166      14.759  23.324  25.429  1.00 37.87           O  
ATOM   1262  N   TYR H 167      15.796  24.859  24.134  1.00 37.27           N  
ATOM   1263  CA  TYR H 167      16.712  23.881  23.612  1.00 37.46           C  
ATOM   1264  CB  TYR H 167      16.477  23.554  22.125  1.00 36.76           C  
ATOM   1265  CG  TYR H 167      15.063  23.142  21.887  1.00 35.65           C  
ATOM   1266  CD1 TYR H 167      14.095  24.101  21.697  1.00 35.38           C  
ATOM   1267  CD2 TYR H 167      14.697  21.817  21.831  1.00 34.82           C  
ATOM   1268  CE1 TYR H 167      12.786  23.752  21.465  1.00 36.82           C  
ATOM   1269  CE2 TYR H 167      13.387  21.460  21.600  1.00 36.58           C  
ATOM   1270  CZ  TYR H 167      12.429  22.428  21.416  1.00 38.01           C  
ATOM   1271  OH  TYR H 167      11.084  22.070  21.177  1.00 43.26           O  
ATOM   1272  C   TYR H 167      18.098  24.456  23.635  1.00 39.74           C  
ATOM   1273  O   TYR H 167      18.287  25.671  23.606  1.00 40.36           O  
ATOM   1274  N   ALA H 168      19.117  23.574  23.699  1.00 39.97           N  
ATOM   1275  CA  ALA H 168      20.479  24.015  23.608  1.00 40.10           C  
ATOM   1276  CB  ALA H 168      21.506  22.948  24.020  1.00 38.34           C  
ATOM   1277  C   ALA H 168      20.691  24.331  22.160  1.00 44.34           C  
ATOM   1278  O   ALA H 168      20.035  23.759  21.292  1.00 47.24           O  
ATOM   1279  N   ASP H 169      21.629  25.243  21.854  1.00 50.71           N  
ATOM   1280  CA  ASP H 169      21.818  25.688  20.503  1.00 54.75           C  
ATOM   1281  CB  ASP H 169      22.811  26.864  20.389  1.00 60.87           C  
ATOM   1282  CG  ASP H 169      24.167  26.461  20.947  1.00 66.59           C  
ATOM   1283  OD1 ASP H 169      24.786  25.509  20.403  1.00 69.62           O  
ATOM   1284  OD2 ASP H 169      24.599  27.106  21.939  1.00 68.91           O1-
ATOM   1285  C   ASP H 169      22.245  24.562  19.609  1.00 52.37           C  
ATOM   1286  O   ASP H 169      21.879  24.532  18.435  1.00 52.05           O  
ATOM   1287  N   SER H 170      23.024  23.597  20.129  1.00 51.41           N  
ATOM   1288  CA  SER H 170      23.526  22.549  19.288  1.00 50.41           C  
ATOM   1289  CB  SER H 170      24.478  21.603  20.042  1.00 51.47           C  
ATOM   1290  OG  SER H 170      23.791  20.962  21.106  1.00 51.24           O  
ATOM   1291  C   SER H 170      22.401  21.728  18.720  1.00 50.37           C  
ATOM   1292  O   SER H 170      22.420  21.374  17.543  1.00 51.38           O  
ATOM   1293  N   VAL H 171      21.426  21.357  19.569  1.00 49.01           N  
ATOM   1294  CA  VAL H 171      20.284  20.552  19.215  1.00 46.85           C  
ATOM   1295  CB  VAL H 171      19.692  19.818  20.384  1.00 40.77           C  
ATOM   1296  CG1 VAL H 171      20.755  18.842  20.913  1.00 39.16           C  
ATOM   1297  CG2 VAL H 171      19.192  20.826  21.427  1.00 41.37           C  
ATOM   1298  C   VAL H 171      19.191  21.322  18.533  1.00 49.48           C  
ATOM   1299  O   VAL H 171      18.301  20.728  17.930  1.00 52.24           O  
ATOM   1300  N   LYS H 172      19.186  22.658  18.674  1.00 51.52           N  
ATOM   1301  CA  LYS H 172      18.118  23.489  18.189  1.00 54.50           C  
ATOM   1302  CB  LYS H 172      18.508  24.978  18.243  1.00 58.73           C  
ATOM   1303  CG  LYS H 172      17.357  25.964  18.071  1.00 63.95           C  
ATOM   1304  CD  LYS H 172      17.754  27.391  18.457  1.00 70.19           C  
ATOM   1305  CE  LYS H 172      18.311  27.503  19.878  1.00 71.66           C  
ATOM   1306  NZ  LYS H 172      18.720  28.900  20.158  1.00 70.76           N1+
ATOM   1307  C   LYS H 172      17.769  23.149  16.767  1.00 55.01           C  
ATOM   1308  O   LYS H 172      18.623  23.139  15.880  1.00 58.78           O  
ATOM   1309  N   GLY H 173      16.472  22.839  16.539  1.00 54.06           N  
ATOM   1310  CA  GLY H 173      15.918  22.583  15.237  1.00 50.49           C  
ATOM   1311  C   GLY H 173      15.807  21.104  15.004  1.00 50.73           C  
ATOM   1312  O   GLY H 173      14.841  20.636  14.402  1.00 53.96           O  
ATOM   1313  N   ARG H 174      16.836  20.344  15.416  1.00 46.55           N  
ATOM   1314  CA  ARG H 174      16.881  18.915  15.253  1.00 42.83           C  
ATOM   1315  CB  ARG H 174      18.310  18.368  15.337  1.00 44.54           C  
ATOM   1316  CG  ARG H 174      19.183  18.865  14.186  1.00 44.63           C  
ATOM   1317  CD  ARG H 174      20.587  18.269  14.189  1.00 45.04           C  
ATOM   1318  NE  ARG H 174      21.310  18.810  15.372  1.00 44.45           N  
ATOM   1319  CZ  ARG H 174      22.002  17.961  16.183  1.00 44.11           C  
ATOM   1320  NH1 ARG H 174      21.963  16.615  15.957  1.00 44.03           N1+
ATOM   1321  NH2 ARG H 174      22.733  18.455  17.223  1.00 47.18           N  
ATOM   1322  C   ARG H 174      16.046  18.167  16.253  1.00 43.09           C  
ATOM   1323  O   ARG H 174      15.429  17.155  15.921  1.00 45.84           O  
ATOM   1324  N   PHE H 175      16.020  18.643  17.513  1.00 41.60           N  
ATOM   1325  CA  PHE H 175      15.388  17.927  18.590  1.00 39.44           C  
ATOM   1326  CB  PHE H 175      16.241  17.948  19.874  1.00 38.37           C  
ATOM   1327  CG  PHE H 175      17.409  17.026  19.737  1.00 44.51           C  
ATOM   1328  CD1 PHE H 175      18.305  17.149  18.701  1.00 45.30           C  
ATOM   1329  CD2 PHE H 175      17.636  16.061  20.692  1.00 46.33           C  
ATOM   1330  CE1 PHE H 175      19.382  16.299  18.598  1.00 41.69           C  
ATOM   1331  CE2 PHE H 175      18.714  15.211  20.596  1.00 44.75           C  
ATOM   1332  CZ  PHE H 175      19.590  15.326  19.544  1.00 43.04           C  
ATOM   1333  C   PHE H 175      14.084  18.573  18.942  1.00 42.05           C  
ATOM   1334  O   PHE H 175      13.904  19.778  18.785  1.00 45.13           O  
ATOM   1335  N   THR H 176      13.118  17.754  19.410  1.00 41.64           N  
ATOM   1336  CA  THR H 176      11.852  18.270  19.839  1.00 39.35           C  
ATOM   1337  CB  THR H 176      10.731  17.948  18.893  1.00 40.50           C  
ATOM   1338  OG1 THR H 176      11.013  18.468  17.602  1.00 26.07           O  
ATOM   1339  CG2 THR H 176       9.432  18.570  19.427  1.00 21.10           C  
ATOM   1340  C   THR H 176      11.531  17.609  21.146  1.00 39.56           C  
ATOM   1341  O   THR H 176      11.661  16.394  21.287  1.00 39.59           O  
ATOM   1342  N   ILE H 177      11.082  18.403  22.139  1.00 39.77           N  
ATOM   1343  CA  ILE H 177      10.766  17.873  23.434  1.00 38.21           C  
ATOM   1344  CB  ILE H 177      11.426  18.623  24.558  1.00 36.32           C  
ATOM   1345  CG1 ILE H 177      11.220  17.889  25.893  1.00 36.20           C  
ATOM   1346  CG2 ILE H 177      10.908  20.071  24.546  1.00 34.22           C  
ATOM   1347  CD1 ILE H 177      12.097  18.424  27.026  1.00 34.19           C  
ATOM   1348  C   ILE H 177       9.283  17.977  23.618  1.00 39.95           C  
ATOM   1349  O   ILE H 177       8.664  18.954  23.198  1.00 40.67           O  
ATOM   1350  N   SER H 178       8.670  16.932  24.215  1.00 36.13           N  
ATOM   1351  CA  SER H 178       7.248  16.925  24.419  1.00 36.63           C  
ATOM   1352  CB  SER H 178       6.477  16.355  23.214  1.00 37.16           C  
ATOM   1353  OG  SER H 178       6.877  15.013  22.974  1.00 41.16           O  
ATOM   1354  C   SER H 178       6.949  16.050  25.599  1.00 40.44           C  
ATOM   1355  O   SER H 178       7.806  15.296  26.058  1.00 41.97           O  
ATOM   1356  N   ARG H 179       5.713  16.147  26.134  1.00 42.99           N  
ATOM   1357  CA  ARG H 179       5.341  15.363  27.279  1.00 40.20           C  
ATOM   1358  CB  ARG H 179       5.473  16.141  28.599  1.00 37.45           C  
ATOM   1359  CG  ARG H 179       4.569  17.375  28.638  1.00 34.42           C  
ATOM   1360  CD  ARG H 179       5.015  18.450  29.631  1.00 35.66           C  
ATOM   1361  NE  ARG H 179       4.707  17.996  31.013  1.00 35.40           N  
ATOM   1362  CZ  ARG H 179       5.674  18.055  31.974  1.00 35.67           C  
ATOM   1363  NH1 ARG H 179       6.962  18.345  31.632  1.00 37.48           N1+
ATOM   1364  NH2 ARG H 179       5.362  17.832  33.282  1.00 33.62           N  
ATOM   1365  C   ARG H 179       3.898  14.980  27.151  1.00 42.64           C  
ATOM   1366  O   ARG H 179       3.119  15.650  26.473  1.00 42.78           O  
ATOM   1367  N   ASP H 180       3.523  13.852  27.793  1.00 44.73           N  
ATOM   1368  CA  ASP H 180       2.165  13.383  27.827  1.00 43.33           C  
ATOM   1369  CB  ASP H 180       1.991  12.024  27.126  1.00 48.72           C  
ATOM   1370  CG  ASP H 180       0.506  11.707  27.006  1.00 51.54           C  
ATOM   1371  OD1 ASP H 180      -0.236  11.909  28.002  1.00 53.21           O  
ATOM   1372  OD2 ASP H 180       0.095  11.261  25.902  1.00 65.63           O1-
ATOM   1373  C   ASP H 180       1.838  13.187  29.276  1.00 43.67           C  
ATOM   1374  O   ASP H 180       2.154  12.152  29.857  1.00 44.86           O  
ATOM   1375  N   ASN H 181       1.167  14.175  29.894  1.00 43.76           N  
ATOM   1376  CA  ASN H 181       0.893  14.131  31.300  1.00 44.35           C  
ATOM   1377  CB  ASN H 181       0.258  15.422  31.841  1.00 40.85           C  
ATOM   1378  CG  ASN H 181       1.348  16.485  31.822  1.00 43.92           C  
ATOM   1379  OD1 ASN H 181       2.538  16.173  31.796  1.00 45.22           O  
ATOM   1380  ND2 ASN H 181       0.937  17.781  31.845  1.00 52.36           N  
ATOM   1381  C   ASN H 181      -0.003  12.981  31.624  1.00 48.13           C  
ATOM   1382  O   ASN H 181       0.081  12.415  32.710  1.00 52.17           O  
ATOM   1383  N   SER H 182      -0.909  12.614  30.706  1.00 47.89           N  
ATOM   1384  CA  SER H 182      -1.822  11.542  30.978  1.00 50.64           C  
ATOM   1385  CB  SER H 182      -2.750  11.277  29.788  1.00 50.44           C  
ATOM   1386  OG  SER H 182      -3.627  10.207  30.094  1.00 67.59           O  
ATOM   1387  C   SER H 182      -1.057  10.276  31.226  1.00 52.36           C  
ATOM   1388  O   SER H 182      -1.292   9.571  32.206  1.00 53.84           O  
ATOM   1389  N   MET H 183      -0.145   9.959  30.290  1.00 53.06           N  
ATOM   1390  CA  MET H 183       0.709   8.806  30.257  1.00 55.51           C  
ATOM   1391  CB  MET H 183       1.278   8.565  28.850  1.00 59.69           C  
ATOM   1392  CG  MET H 183       0.154   8.223  27.864  1.00 66.51           C  
ATOM   1393  SD  MET H 183       0.642   8.072  26.120  1.00  0.00           S  
ATOM   1394  CE  MET H 183      -1.049   7.768  25.526  1.00 74.10           C  
ATOM   1395  C   MET H 183       1.811   8.916  31.274  1.00 52.79           C  
ATOM   1396  O   MET H 183       2.395   7.908  31.671  1.00 53.75           O  
ATOM   1397  N   ASN H 184       2.151  10.147  31.702  1.00 49.52           N  
ATOM   1398  CA  ASN H 184       3.230  10.370  32.629  1.00 45.87           C  
ATOM   1399  CB  ASN H 184       3.103   9.597  33.954  1.00 45.71           C  
ATOM   1400  CG  ASN H 184       2.067  10.286  34.829  1.00 51.82           C  
ATOM   1401  OD1 ASN H 184       1.449   9.657  35.688  1.00 54.60           O  
ATOM   1402  ND2 ASN H 184       1.871  11.614  34.616  1.00 50.89           N  
ATOM   1403  C   ASN H 184       4.532   9.980  32.003  1.00 43.69           C  
ATOM   1404  O   ASN H 184       5.377   9.348  32.637  1.00 45.04           O  
ATOM   1405  N   THR H 185       4.725  10.350  30.723  1.00 38.07           N  
ATOM   1406  CA  THR H 185       5.969  10.072  30.065  1.00 36.44           C  
ATOM   1407  CB  THR H 185       5.856   9.030  28.996  1.00 39.28           C  
ATOM   1408  OG1 THR H 185       4.856   9.406  28.062  1.00 56.33           O  
ATOM   1409  CG2 THR H 185       5.512   7.676  29.634  1.00 52.12           C  
ATOM   1410  C   THR H 185       6.473  11.323  29.406  1.00 37.66           C  
ATOM   1411  O   THR H 185       5.700  12.197  29.013  1.00 37.41           O  
ATOM   1412  N   VAL H 186       7.812  11.426  29.276  1.00 36.98           N  
ATOM   1413  CA  VAL H 186       8.458  12.546  28.651  1.00 35.95           C  
ATOM   1414  CB  VAL H 186       9.556  13.128  29.491  1.00 34.13           C  
ATOM   1415  CG1 VAL H 186      10.262  14.237  28.693  1.00  0.00           C  
ATOM   1416  CG2 VAL H 186       8.948  13.608  30.816  1.00  0.00           C  
ATOM   1417  C   VAL H 186       9.090  12.013  27.405  1.00 36.19           C  
ATOM   1418  O   VAL H 186       9.540  10.868  27.385  1.00 39.58           O  
ATOM   1419  N   TYR H 187       9.131  12.821  26.321  1.00 33.60           N  
ATOM   1420  CA  TYR H 187       9.685  12.307  25.099  1.00 32.10           C  
ATOM   1421  CB  TYR H 187       8.675  12.132  23.953  1.00 32.06           C  
ATOM   1422  CG  TYR H 187       7.569  11.208  24.332  1.00 34.69           C  
ATOM   1423  CD1 TYR H 187       7.776   9.855  24.445  1.00 36.29           C  
ATOM   1424  CD2 TYR H 187       6.315  11.702  24.595  1.00 35.13           C  
ATOM   1425  CE1 TYR H 187       6.746   9.010  24.791  1.00 38.69           C  
ATOM   1426  CE2 TYR H 187       5.281  10.862  24.939  1.00 37.92           C  
ATOM   1427  CZ  TYR H 187       5.492   9.510  25.035  1.00 38.21           C  
ATOM   1428  OH  TYR H 187       4.434   8.643  25.386  1.00 41.38           O  
ATOM   1429  C   TYR H 187      10.687  13.275  24.549  1.00 32.44           C  
ATOM   1430  O   TYR H 187      10.666  14.467  24.847  1.00 31.42           O  
ATOM   1431  N   LEU H 188      11.620  12.740  23.732  1.00 33.19           N  
ATOM   1432  CA  LEU H 188      12.594  13.546  23.056  1.00 33.67           C  
ATOM   1433  CB  LEU H 188      13.975  13.486  23.731  1.00 32.75           C  
ATOM   1434  CG  LEU H 188      15.064  14.330  23.048  1.00 31.48           C  
ATOM   1435  CD1 LEU H 188      14.731  15.831  23.100  1.00 29.24           C  
ATOM   1436  CD2 LEU H 188      16.448  14.009  23.636  1.00 31.40           C  
ATOM   1437  C   LEU H 188      12.729  12.975  21.675  1.00 36.43           C  
ATOM   1438  O   LEU H 188      13.122  11.823  21.508  1.00 37.31           O  
ATOM   1439  N   GLN H 189      12.401  13.775  20.640  1.00 37.51           N  
ATOM   1440  CA  GLN H 189      12.510  13.287  19.294  1.00 38.94           C  
ATOM   1441  CB  GLN H 189      11.365  13.748  18.375  1.00 41.27           C  
ATOM   1442  CG  GLN H 189      11.439  13.159  16.964  1.00 42.25           C  
ATOM   1443  CD  GLN H 189      10.925  11.728  17.023  1.00 49.07           C  
ATOM   1444  OE1 GLN H 189      11.682  10.765  16.893  1.00 50.23           O  
ATOM   1445  NE2 GLN H 189       9.590  11.583  17.226  1.00 24.37           N  
ATOM   1446  C   GLN H 189      13.777  13.850  18.741  1.00 41.03           C  
ATOM   1447  O   GLN H 189      14.007  15.058  18.798  1.00 42.16           O  
ATOM   1448  N   MET H 190      14.643  12.977  18.193  1.00 40.04           N  
ATOM   1449  CA  MET H 190      15.906  13.435  17.690  1.00 37.38           C  
ATOM   1450  CB  MET H 190      17.090  12.668  18.293  1.00 37.95           C  
ATOM   1451  CG  MET H 190      17.179  12.793  19.813  1.00 35.99           C  
ATOM   1452  SD  MET H 190      18.556  11.867  20.554  1.00 39.69           S  
ATOM   1453  CE  MET H 190      17.846  10.235  20.197  1.00 53.74           C  
ATOM   1454  C   MET H 190      15.945  13.185  16.218  1.00 40.59           C  
ATOM   1455  O   MET H 190      15.692  12.071  15.761  1.00 43.63           O  
ATOM   1456  N   ASN H 191      16.290  14.225  15.433  1.00 43.66           N  
ATOM   1457  CA  ASN H 191      16.318  14.066  14.008  1.00 45.01           C  
ATOM   1458  CB  ASN H 191      15.275  14.931  13.283  1.00 46.08           C  
ATOM   1459  CG  ASN H 191      13.893  14.424  13.670  1.00 48.05           C  
ATOM   1460  OD1 ASN H 191      13.578  13.248  13.495  1.00 47.13           O  
ATOM   1461  ND2 ASN H 191      13.043  15.331  14.221  1.00 51.02           N  
ATOM   1462  C   ASN H 191      17.663  14.492  13.506  1.00 46.08           C  
ATOM   1463  O   ASN H 191      18.375  15.250  14.163  1.00 47.38           O  
ATOM   1464  N   THR H 192      18.031  13.994  12.305  1.00 45.89           N  
ATOM   1465  CA  THR H 192      19.274  14.304  11.652  1.00 44.78           C  
ATOM   1466  CB  THR H 192      19.337  15.716  11.131  1.00 47.78           C  
ATOM   1467  OG1 THR H 192      18.246  15.956  10.255  1.00  0.00           O  
ATOM   1468  CG2 THR H 192      20.654  15.909  10.357  1.00  0.00           C  
ATOM   1469  C   THR H 192      20.397  14.073  12.615  1.00 44.86           C  
ATOM   1470  O   THR H 192      21.219  14.953  12.861  1.00 47.52           O  
ATOM   1471  N   LEU H 193      20.468  12.852  13.177  1.00 41.51           N  
ATOM   1472  CA  LEU H 193      21.475  12.551  14.153  1.00 40.42           C  
ATOM   1473  CB  LEU H 193      21.288  11.182  14.831  1.00 37.12           C  
ATOM   1474  CG  LEU H 193      20.048  11.107  15.738  1.00 35.02           C  
ATOM   1475  CD1 LEU H 193      19.911   9.722  16.387  1.00 36.16           C  
ATOM   1476  CD2 LEU H 193      20.064  12.238  16.776  1.00 33.84           C  
ATOM   1477  C   LEU H 193      22.836  12.567  13.527  1.00 44.67           C  
ATOM   1478  O   LEU H 193      23.054  12.063  12.428  1.00 46.88           O  
ATOM   1479  N   ARG H 194      23.801  13.157  14.265  1.00 48.27           N  
ATOM   1480  CA  ARG H 194      25.168  13.273  13.844  1.00 48.28           C  
ATOM   1481  CB  ARG H 194      25.747  14.682  14.027  1.00 47.63           C  
ATOM   1482  CG  ARG H 194      24.947  15.802  13.369  1.00 53.76           C  
ATOM   1483  CD  ARG H 194      25.515  17.175  13.728  1.00 60.03           C  
ATOM   1484  NE  ARG H 194      24.602  18.211  13.179  1.00 68.23           N  
ATOM   1485  CZ  ARG H 194      24.448  19.392  13.845  1.00 69.88           C  
ATOM   1486  NH1 ARG H 194      25.113  19.616  15.015  1.00 70.07           N1+
ATOM   1487  NH2 ARG H 194      23.632  20.358  13.334  1.00 68.49           N  
ATOM   1488  C   ARG H 194      25.954  12.418  14.788  1.00 49.99           C  
ATOM   1489  O   ARG H 194      25.425  11.936  15.788  1.00 52.80           O  
ATOM   1490  N   PRO H 195      27.199  12.189  14.481  1.00 50.44           N  
ATOM   1491  CA  PRO H 195      28.036  11.394  15.340  1.00 47.93           C  
ATOM   1492  CD  PRO H 195      27.637  12.124  13.100  1.00  0.00           C  
ATOM   1493  CB  PRO H 195      29.282  11.044  14.516  1.00 44.80           C  
ATOM   1494  CG  PRO H 195      29.147  11.871  13.221  1.00  0.00           C  
ATOM   1495  C   PRO H 195      28.310  12.073  16.646  1.00 49.43           C  
ATOM   1496  O   PRO H 195      28.672  11.399  17.608  1.00 50.54           O  
ATOM   1497  N   GLU H 196      28.149  13.404  16.692  1.00 47.48           N  
ATOM   1498  CA  GLU H 196      28.397  14.214  17.849  1.00 46.25           C  
ATOM   1499  CB  GLU H 196      28.255  15.698  17.499  1.00 50.05           C  
ATOM   1500  CG  GLU H 196      29.301  16.118  16.468  1.00 65.26           C  
ATOM   1501  CD  GLU H 196      28.761  17.309  15.699  1.00 72.85           C  
ATOM   1502  OE1 GLU H 196      27.958  18.083  16.283  1.00 71.84           O  
ATOM   1503  OE2 GLU H 196      29.142  17.453  14.507  1.00 76.98           O1-
ATOM   1504  C   GLU H 196      27.395  13.868  18.907  1.00 44.69           C  
ATOM   1505  O   GLU H 196      27.649  14.024  20.098  1.00 47.59           O  
ATOM   1506  N   ASP H 197      26.205  13.424  18.468  1.00 44.26           N  
ATOM   1507  CA  ASP H 197      25.074  13.095  19.293  1.00 39.18           C  
ATOM   1508  CB  ASP H 197      23.798  12.888  18.465  1.00 38.68           C  
ATOM   1509  CG  ASP H 197      23.436  14.240  17.868  1.00 42.96           C  
ATOM   1510  OD1 ASP H 197      23.634  15.270  18.567  1.00 44.67           O  
ATOM   1511  OD2 ASP H 197      22.973  14.264  16.697  1.00 43.61           O1-
ATOM   1512  C   ASP H 197      25.303  11.858  20.116  1.00 39.15           C  
ATOM   1513  O   ASP H 197      24.546  11.599  21.049  1.00 41.88           O  
ATOM   1514  N   THR H 198      26.289  11.011  19.769  1.00 36.42           N  
ATOM   1515  CA  THR H 198      26.458   9.799  20.527  1.00 36.97           C  
ATOM   1516  CB  THR H 198      27.624   8.973  20.070  1.00 37.42           C  
ATOM   1517  OG1 THR H 198      27.478   8.643  18.696  1.00 46.12           O  
ATOM   1518  CG2 THR H 198      27.684   7.689  20.916  1.00 44.72           C  
ATOM   1519  C   THR H 198      26.687  10.152  21.966  1.00 40.04           C  
ATOM   1520  O   THR H 198      27.612  10.894  22.294  1.00 43.38           O  
ATOM   1521  N   ALA H 199      25.827   9.627  22.870  1.00 38.13           N  
ATOM   1522  CA  ALA H 199      25.984   9.924  24.267  1.00 34.26           C  
ATOM   1523  CB  ALA H 199      25.857  11.423  24.589  1.00 31.92           C  
ATOM   1524  C   ALA H 199      24.906   9.226  25.043  1.00 35.34           C  
ATOM   1525  O   ALA H 199      24.019   8.589  24.478  1.00 38.66           O  
ATOM   1526  N   VAL H 200      24.988   9.313  26.387  1.00 34.70           N  
ATOM   1527  CA  VAL H 200      23.975   8.754  27.237  1.00 33.62           C  
ATOM   1528  CB  VAL H 200      24.503   8.255  28.549  1.00 29.38           C  
ATOM   1529  CG1 VAL H 200      23.310   7.818  29.416  1.00 33.72           C  
ATOM   1530  CG2 VAL H 200      25.523   7.135  28.279  1.00 32.82           C  
ATOM   1531  C   VAL H 200      23.018   9.870  27.524  1.00 36.24           C  
ATOM   1532  O   VAL H 200      23.434  10.987  27.826  1.00 40.11           O  
ATOM   1533  N   TYR H 201      21.700   9.600  27.438  1.00 37.80           N  
ATOM   1534  CA  TYR H 201      20.733  10.643  27.652  1.00 33.31           C  
ATOM   1535  CB  TYR H 201      19.680  10.755  26.532  1.00 32.32           C  
ATOM   1536  CG  TYR H 201      20.336  11.342  25.325  1.00 33.20           C  
ATOM   1537  CD1 TYR H 201      21.153  10.583  24.519  1.00 33.50           C  
ATOM   1538  CD2 TYR H 201      20.119  12.660  24.992  1.00 33.65           C  
ATOM   1539  CE1 TYR H 201      21.753  11.135  23.410  1.00 35.40           C  
ATOM   1540  CE2 TYR H 201      20.714  13.218  23.885  1.00 34.94           C  
ATOM   1541  CZ  TYR H 201      21.534  12.453  23.091  1.00 34.81           C  
ATOM   1542  OH  TYR H 201      22.150  13.018  21.953  1.00 41.44           O  
ATOM   1543  C   TYR H 201      20.008  10.391  28.936  1.00 34.00           C  
ATOM   1544  O   TYR H 201      19.542   9.284  29.202  1.00 34.44           O  
ATOM   1545  N   TYR H 202      19.900  11.447  29.771  1.00 33.30           N  
ATOM   1546  CA  TYR H 202      19.268  11.321  31.054  1.00 30.69           C  
ATOM   1547  CB  TYR H 202      20.126  11.800  32.237  1.00 28.66           C  
ATOM   1548  CG  TYR H 202      21.398  11.031  32.344  1.00 31.58           C  
ATOM   1549  CD1 TYR H 202      21.430   9.789  32.935  1.00 31.04           C  
ATOM   1550  CD2 TYR H 202      22.570  11.574  31.868  1.00 31.31           C  
ATOM   1551  CE1 TYR H 202      22.614   9.098  33.040  1.00 33.67           C  
ATOM   1552  CE2 TYR H 202      23.757  10.888  31.970  1.00 32.71           C  
ATOM   1553  CZ  TYR H 202      23.777   9.647  32.556  1.00 36.47           C  
ATOM   1554  OH  TYR H 202      24.990   8.936  32.667  1.00 41.25           O  
ATOM   1555  C   TYR H 202      18.089  12.241  31.087  1.00 31.93           C  
ATOM   1556  O   TYR H 202      18.116  13.337  30.527  1.00 33.62           O  
ATOM   1557  N   CYS H 203      17.001  11.799  31.745  1.00 32.40           N  
ATOM   1558  CA  CYS H 203      15.864  12.648  31.938  1.00 34.39           C  
ATOM   1559  CB  CYS H 203      14.508  11.964  31.617  1.00 31.50           C  
ATOM   1560  SG  CYS H 203      14.313  10.306  32.342  1.00 48.64           S  
ATOM   1561  C   CYS H 203      15.909  13.058  33.376  1.00 34.18           C  
ATOM   1562  O   CYS H 203      16.230  12.253  34.250  1.00 33.24           O  
ATOM   1563  N   ALA H 204      15.637  14.345  33.667  1.00 32.05           N  
ATOM   1564  CA  ALA H 204      15.714  14.761  35.039  1.00 32.78           C  
ATOM   1565  CB  ALA H 204      16.963  15.587  35.372  1.00 33.19           C  
ATOM   1566  C   ALA H 204      14.531  15.614  35.364  1.00 33.34           C  
ATOM   1567  O   ALA H 204      14.030  16.368  34.531  1.00 33.90           O  
ATOM   1568  N   ARG H 205      14.069  15.515  36.627  1.00 30.69           N  
ATOM   1569  CA  ARG H 205      12.934  16.258  37.101  1.00 30.52           C  
ATOM   1570  CB  ARG H 205      12.102  15.441  38.101  1.00 30.20           C  
ATOM   1571  CG  ARG H 205      10.879  16.168  38.654  1.00 31.72           C  
ATOM   1572  CD  ARG H 205      10.186  15.400  39.782  1.00 33.53           C  
ATOM   1573  NE  ARG H 205      10.960  15.644  41.032  1.00 55.94           N  
ATOM   1574  CZ  ARG H 205      10.365  15.476  42.250  1.00 58.01           C  
ATOM   1575  NH1 ARG H 205       9.065  15.072  42.325  1.00 58.35           N1+
ATOM   1576  NH2 ARG H 205      11.068  15.726  43.392  1.00 53.73           N  
ATOM   1577  C   ARG H 205      13.440  17.471  37.821  1.00 31.13           C  
ATOM   1578  O   ARG H 205      14.411  17.384  38.567  1.00 37.79           O  
ATOM   1579  N   ASP H 206      12.818  18.651  37.597  1.00 32.30           N  
ATOM   1580  CA  ASP H 206      13.316  19.780  38.341  1.00 32.66           C  
ATOM   1581  CB  ASP H 206      13.173  21.178  37.698  1.00 45.48           C  
ATOM   1582  CG  ASP H 206      11.724  21.604  37.590  1.00 84.85           C  
ATOM   1583  OD1 ASP H 206      10.986  20.994  36.775  1.00 91.82           O  
ATOM   1584  OD2 ASP H 206      11.340  22.558  38.316  1.00 81.24           O1-
ATOM   1585  C   ASP H 206      12.680  19.775  39.694  1.00 33.43           C  
ATOM   1586  O   ASP H 206      11.589  19.238  39.867  1.00 34.05           O  
ATOM   1587  N   LEU H 207      13.383  20.334  40.698  1.00 41.59           N  
ATOM   1588  CA  LEU H 207      12.823  20.357  42.011  1.00 42.73           C  
ATOM   1589  CB  LEU H 207      13.441  19.307  42.970  1.00 42.35           C  
ATOM   1590  CG  LEU H 207      12.844  19.199  44.400  1.00 42.93           C  
ATOM   1591  CD1 LEU H 207      13.458  18.008  45.152  1.00 43.02           C  
ATOM   1592  CD2 LEU H 207      12.997  20.487  45.229  1.00 44.64           C  
ATOM   1593  C   LEU H 207      13.079  21.708  42.563  1.00 45.81           C  
ATOM   1594  O   LEU H 207      14.150  22.288  42.388  1.00 48.18           O  
ATOM   1595  N   GLY H 208      12.062  22.251  43.243  1.00 46.75           N  
ATOM   1596  CA  GLY H 208      12.277  23.474  43.943  1.00 48.21           C  
ATOM   1597  C   GLY H 208      11.749  24.616  43.162  1.00 50.08           C  
ATOM   1598  O   GLY H 208      11.611  24.553  41.940  1.00 56.18           O  
ATOM   1599  N   GLY H 209      11.428  25.696  43.902  1.00 50.41           N  
ATOM   1600  CA  GLY H 209      10.964  26.912  43.312  1.00 51.34           C  
ATOM   1601  C   GLY H 209       9.609  26.661  42.752  1.00 52.52           C  
ATOM   1602  O   GLY H 209       8.946  25.677  43.075  1.00 61.30           O  
ATOM   1603  N   TYR H 210       9.176  27.580  41.877  1.00 51.69           N  
ATOM   1604  CA  TYR H 210       7.917  27.481  41.217  1.00 53.38           C  
ATOM   1605  CB  TYR H 210       6.911  28.558  41.659  1.00 58.65           C  
ATOM   1606  CG  TYR H 210       5.671  28.280  40.891  1.00 63.39           C  
ATOM   1607  CD1 TYR H 210       4.862  27.242  41.281  1.00 67.33           C  
ATOM   1608  CD2 TYR H 210       5.313  29.042  39.803  1.00 66.87           C  
ATOM   1609  CE1 TYR H 210       3.712  26.953  40.592  1.00 70.00           C  
ATOM   1610  CE2 TYR H 210       4.161  28.758  39.108  1.00 69.03           C  
ATOM   1611  CZ  TYR H 210       3.362  27.711  39.504  1.00 70.52           C  
ATOM   1612  OH  TYR H 210       2.180  27.411  38.795  1.00 74.83           O  
ATOM   1613  C   TYR H 210       8.248  27.716  39.782  1.00 53.82           C  
ATOM   1614  O   TYR H 210       8.333  26.787  38.983  1.00 54.20           O  
ATOM   1615  N   PHE H 211       8.431  28.998  39.430  1.00 54.19           N  
ATOM   1616  CA  PHE H 211       8.780  29.416  38.107  1.00 54.37           C  
ATOM   1617  CB  PHE H 211       8.844  30.948  37.997  1.00 56.15           C  
ATOM   1618  CG  PHE H 211       7.494  31.477  38.333  1.00 64.30           C  
ATOM   1619  CD1 PHE H 211       7.127  31.650  39.647  1.00 66.90           C  
ATOM   1620  CD2 PHE H 211       6.599  31.803  37.343  1.00 66.32           C  
ATOM   1621  CE1 PHE H 211       5.883  32.137  39.970  1.00 67.82           C  
ATOM   1622  CE2 PHE H 211       5.353  32.290  37.658  1.00 67.24           C  
ATOM   1623  CZ  PHE H 211       4.993  32.459  38.974  1.00 67.99           C  
ATOM   1624  C   PHE H 211      10.151  28.912  37.802  1.00 52.92           C  
ATOM   1625  O   PHE H 211      10.421  28.487  36.680  1.00 55.87           O  
ATOM   1626  N   ILE H 212      11.061  28.972  38.793  1.00 49.54           N  
ATOM   1627  CA  ILE H 212      12.419  28.592  38.552  1.00 47.48           C  
ATOM   1628  CB  ILE H 212      13.372  29.701  38.885  1.00 45.71           C  
ATOM   1629  CG1 ILE H 212      14.784  29.362  38.398  1.00 44.92           C  
ATOM   1630  CG2 ILE H 212      13.262  30.027  40.384  1.00 48.66           C  
ATOM   1631  CD1 ILE H 212      15.707  30.578  38.379  1.00 48.17           C  
ATOM   1632  C   ILE H 212      12.751  27.410  39.408  1.00 44.95           C  
ATOM   1633  O   ILE H 212      12.504  27.402  40.613  1.00 40.56           O  
ATOM   1634  N   ARG H 213      13.317  26.360  38.780  1.00 44.50           N  
ATOM   1635  CA  ARG H 213      13.681  25.168  39.477  1.00 43.25           C  
ATOM   1636  CB  ARG H 213      13.767  23.952  38.534  1.00 42.71           C  
ATOM   1637  CG  ARG H 213      14.740  24.148  37.369  1.00 43.44           C  
ATOM   1638  CD  ARG H 213      14.335  25.253  36.392  1.00 43.33           C  
ATOM   1639  NE  ARG H 213      13.027  24.875  35.790  1.00 46.07           N  
ATOM   1640  CZ  ARG H 213      12.335  25.787  35.047  1.00 46.60           C  
ATOM   1641  NH1 ARG H 213      12.840  27.046  34.873  1.00 47.31           N1+
ATOM   1642  NH2 ARG H 213      11.135  25.446  34.495  1.00 46.06           N  
ATOM   1643  C   ARG H 213      14.996  25.402  40.140  1.00 43.32           C  
ATOM   1644  O   ARG H 213      15.924  25.955  39.551  1.00 47.86           O  
ATOM   1645  N   GLY H 214      15.090  25.010  41.424  1.00 43.54           N  
ATOM   1646  CA  GLY H 214      16.313  25.183  42.141  1.00 43.82           C  
ATOM   1647  C   GLY H 214      17.340  24.295  41.522  1.00 42.04           C  
ATOM   1648  O   GLY H 214      18.500  24.686  41.392  1.00 37.31           O  
ATOM   1649  N   ILE H 215      16.925  23.059  41.159  1.00 43.78           N  
ATOM   1650  CA  ILE H 215      17.825  22.059  40.664  1.00 43.56           C  
ATOM   1651  CB  ILE H 215      18.620  21.473  41.785  1.00 43.97           C  
ATOM   1652  CG1 ILE H 215      17.665  21.145  42.952  1.00  0.00           C  
ATOM   1653  CG2 ILE H 215      19.797  22.397  42.130  1.00  0.00           C  
ATOM   1654  CD1 ILE H 215      16.782  19.911  42.775  1.00  0.00           C  
ATOM   1655  C   ILE H 215      17.085  20.930  40.036  1.00 42.33           C  
ATOM   1656  O   ILE H 215      15.856  20.913  39.971  1.00 41.66           O  
ATOM   1657  N   MET H 216      17.869  19.950  39.542  1.00 41.21           N  
ATOM   1658  CA  MET H 216      17.314  18.724  39.057  1.00 42.63           C  
ATOM   1659  CB  MET H 216      17.983  18.225  37.770  1.00 42.20           C  
ATOM   1660  CG  MET H 216      17.826  19.207  36.611  1.00 42.10           C  
ATOM   1661  SD  MET H 216      18.578  18.649  35.055  1.00 48.45           S  
ATOM   1662  CE  MET H 216      18.595  20.286  34.272  1.00 33.74           C  
ATOM   1663  C   MET H 216      17.603  17.726  40.136  1.00 43.57           C  
ATOM   1664  O   MET H 216      18.726  17.242  40.268  1.00 43.68           O  
ATOM   1665  N   ASP H 217      16.586  17.432  40.966  1.00 44.75           N  
ATOM   1666  CA  ASP H 217      16.736  16.555  42.092  1.00 46.30           C  
ATOM   1667  CB  ASP H 217      15.549  16.598  43.074  1.00 46.66           C  
ATOM   1668  CG  ASP H 217      14.313  16.037  42.387  1.00 47.60           C  
ATOM   1669  OD1 ASP H 217      14.032  16.450  41.230  1.00 53.55           O  
ATOM   1670  OD2 ASP H 217      13.641  15.173  43.011  1.00 48.56           O1-
ATOM   1671  C   ASP H 217      16.883  15.143  41.662  1.00 46.69           C  
ATOM   1672  O   ASP H 217      17.668  14.390  42.240  1.00 50.43           O  
ATOM   1673  N   VAL H 218      16.134  14.736  40.624  1.00 33.09           N  
ATOM   1674  CA  VAL H 218      16.175  13.323  40.389  1.00 31.68           C  
ATOM   1675  CB  VAL H 218      14.866  12.634  40.643  1.00 35.90           C  
ATOM   1676  CG1 VAL H 218      13.834  13.137  39.619  1.00 13.64           C  
ATOM   1677  CG2 VAL H 218      15.102  11.116  40.593  1.00 13.50           C  
ATOM   1678  C   VAL H 218      16.534  13.078  38.963  1.00 32.44           C  
ATOM   1679  O   VAL H 218      16.070  13.777  38.063  1.00 35.44           O  
ATOM   1680  N   TRP H 219      17.379  12.052  38.736  1.00 33.43           N  
ATOM   1681  CA  TRP H 219      17.828  11.743  37.411  1.00 33.21           C  
ATOM   1682  CB  TRP H 219      19.346  11.940  37.256  1.00 31.58           C  
ATOM   1683  CG  TRP H 219      19.797  13.377  37.385  1.00 32.08           C  
ATOM   1684  CD2 TRP H 219      20.571  14.082  36.401  1.00 31.06           C  
ATOM   1685  CD1 TRP H 219      19.620  14.241  38.427  1.00 30.93           C  
ATOM   1686  NE1 TRP H 219      20.223  15.443  38.147  1.00 28.72           N  
ATOM   1687  CE2 TRP H 219      20.817  15.357  36.907  1.00 31.91           C  
ATOM   1688  CE3 TRP H 219      21.043  13.695  35.178  1.00 28.54           C  
ATOM   1689  CZ2 TRP H 219      21.538  16.272  36.193  1.00 32.55           C  
ATOM   1690  CZ3 TRP H 219      21.770  14.621  34.461  1.00 31.31           C  
ATOM   1691  CH2 TRP H 219      22.012  15.884  34.959  1.00 30.89           C  
ATOM   1692  C   TRP H 219      17.549  10.294  37.147  1.00 35.32           C  
ATOM   1693  O   TRP H 219      17.421   9.494  38.074  1.00 38.87           O  
ATOM   1694  N   GLY H 220      17.412   9.931  35.855  1.00 35.99           N  
ATOM   1695  CA  GLY H 220      17.183   8.567  35.471  1.00 37.92           C  
ATOM   1696  C   GLY H 220      18.516   7.919  35.244  1.00 41.74           C  
ATOM   1697  O   GLY H 220      19.555   8.566  35.341  1.00 41.90           O  
ATOM   1698  N   GLN H 221      18.502   6.604  34.945  1.00 44.66           N  
ATOM   1699  CA  GLN H 221      19.693   5.829  34.724  1.00 44.28           C  
ATOM   1700  CB  GLN H 221      19.434   4.314  34.761  1.00 49.14           C  
ATOM   1701  CG  GLN H 221      20.709   3.516  35.039  1.00 58.23           C  
ATOM   1702  CD  GLN H 221      21.098   3.767  36.492  1.00 64.70           C  
ATOM   1703  OE1 GLN H 221      20.550   3.160  37.410  1.00 67.11           O  
ATOM   1704  NE2 GLN H 221      22.071   4.693  36.711  1.00 61.81           N  
ATOM   1705  C   GLN H 221      20.329   6.197  33.412  1.00 40.11           C  
ATOM   1706  O   GLN H 221      21.552   6.157  33.280  1.00 43.22           O  
ATOM   1707  N   GLY H 222      19.514   6.526  32.388  1.00 41.68           N  
ATOM   1708  CA  GLY H 222      20.040   6.954  31.118  1.00 38.71           C  
ATOM   1709  C   GLY H 222      19.910   5.875  30.089  1.00 39.81           C  
ATOM   1710  O   GLY H 222      19.802   4.690  30.400  1.00 41.53           O  
ATOM   1711  N   THR H 223      19.909   6.301  28.809  1.00 38.10           N  
ATOM   1712  CA  THR H 223      19.819   5.422  27.681  1.00 38.45           C  
ATOM   1713  CB  THR H 223      18.514   5.586  26.951  1.00 39.48           C  
ATOM   1714  OG1 THR H 223      18.332   4.548  26.006  1.00 23.13           O  
ATOM   1715  CG2 THR H 223      18.490   6.955  26.256  1.00 23.06           C  
ATOM   1716  C   THR H 223      20.948   5.808  26.771  1.00 40.82           C  
ATOM   1717  O   THR H 223      21.228   6.988  26.582  1.00 43.96           O  
ATOM   1718  N   LEU H 224      21.627   4.809  26.180  1.00 40.80           N  
ATOM   1719  CA  LEU H 224      22.783   5.040  25.361  1.00 40.35           C  
ATOM   1720  CB  LEU H 224      23.806   3.903  25.577  1.00 42.07           C  
ATOM   1721  CG  LEU H 224      25.031   3.861  24.651  1.00 44.68           C  
ATOM   1722  CD1 LEU H 224      24.639   3.347  23.260  1.00 64.64           C  
ATOM   1723  CD2 LEU H 224      25.771   5.207  24.622  1.00 57.64           C  
ATOM   1724  C   LEU H 224      22.368   5.119  23.920  1.00 40.22           C  
ATOM   1725  O   LEU H 224      21.719   4.217  23.394  1.00 44.65           O  
ATOM   1726  N   VAL H 225      22.717   6.240  23.251  1.00 38.07           N  
ATOM   1727  CA  VAL H 225      22.406   6.425  21.861  1.00 37.18           C  
ATOM   1728  CB  VAL H 225      21.744   7.747  21.589  1.00 34.90           C  
ATOM   1729  CG1 VAL H 225      21.581   7.935  20.074  1.00 34.59           C  
ATOM   1730  CG2 VAL H 225      20.412   7.784  22.353  1.00 35.34           C  
ATOM   1731  C   VAL H 225      23.717   6.418  21.139  1.00 40.27           C  
ATOM   1732  O   VAL H 225      24.571   7.270  21.380  1.00 42.06           O  
ATOM   1733  N   THR H 226      23.914   5.442  20.230  1.00 43.33           N  
ATOM   1734  CA  THR H 226      25.152   5.365  19.509  1.00 42.64           C  
ATOM   1735  CB  THR H 226      25.803   4.013  19.590  1.00 41.51           C  
ATOM   1736  OG1 THR H 226      26.129   3.705  20.937  1.00 44.56           O  
ATOM   1737  CG2 THR H 226      27.067   4.000  18.716  1.00 40.18           C  
ATOM   1738  C   THR H 226      24.859   5.617  18.069  1.00 43.15           C  
ATOM   1739  O   THR H 226      24.125   4.864  17.432  1.00 46.06           O  
ATOM   1740  N   VAL H 227      25.447   6.691  17.507  1.00 40.56           N  
ATOM   1741  CA  VAL H 227      25.202   7.005  16.132  1.00 40.07           C  
ATOM   1742  CB  VAL H 227      25.012   8.478  15.910  1.00 38.04           C  
ATOM   1743  CG1 VAL H 227      24.802   8.734  14.412  1.00 37.41           C  
ATOM   1744  CG2 VAL H 227      23.845   8.958  16.787  1.00 35.63           C  
ATOM   1745  C   VAL H 227      26.405   6.586  15.345  1.00 47.26           C  
ATOM   1746  O   VAL H 227      27.491   7.142  15.505  1.00 48.30           O  
ATOM   1747  N   SER H 228      26.238   5.575  14.466  1.00 48.87           N  
ATOM   1748  CA  SER H 228      27.342   5.142  13.658  1.00 46.59           C  
ATOM   1749  CB  SER H 228      28.315   4.199  14.387  1.00 44.14           C  
ATOM   1750  OG  SER H 228      27.666   2.981  14.718  1.00 46.90           O  
ATOM   1751  C   SER H 228      26.797   4.406  12.472  1.00 48.34           C  
ATOM   1752  O   SER H 228      25.642   3.980  12.462  1.00 51.01           O  
ATOM   1753  N   SER H 229      27.624   4.247  11.420  1.00 51.37           N  
ATOM   1754  CA  SER H 229      27.165   3.551  10.255  1.00 56.70           C  
ATOM   1755  CB  SER H 229      27.663   4.172   8.937  1.00 55.30           C  
ATOM   1756  OG  SER H 229      29.080   4.122   8.866  1.00 57.34           O  
ATOM   1757  C   SER H 229      27.669   2.120  10.329  1.00 56.65           C  
ATOM   1758  O   SER H 229      28.912   1.932  10.257  1.00 60.98           O  
ATOM   1759  OXT SER H 229      26.819   1.199  10.454  1.00 36.55           O1-
TER    1760      SER H 229 
CONECT  162  657
CONECT  657  162
CONECT  958 1560
CONECT 1560  958
END
