# Supplementary material for: Fully automated antibody structure prediction using BIOVIA tools: Validation study
Source: PLoS One. 2017 May 18;12(5):e0177923. doi: 10.1371/journal.pone.0177923 (PMC5436848; doi:10.1371/journal.pone.0177923)
Supplement: S1 Dataset — Predicted structures using the Top5 framework method, Chothia CDR definition with no canonical filtering and generating 50 models. These were used in the detailed discussion of outliers and for comparison against predictions using canonical filtering. (ZIP) [file pone.0177923.s003.zip › 4Q0X_LH_FV_FinalModel.pdb]

REMARK   Accelrys Discovery Studio PDB file
REMARK   Created:  2015-05-08T08:08:59Z
SSBOND   1 CYS L   23    CYS L   93                                     
SSBOND   2 CYS H  134    CYS H  208                                     
ATOM      1  N   ASP L   1      26.160  32.372  26.042  1.00 56.73           N1+
ATOM      2  CA  ASP L   1      25.770  31.591  27.231  1.00 56.46           C  
ATOM      3  CB  ASP L   1      25.851  30.082  26.938  1.00 57.28           C  
ATOM      4  CG  ASP L   1      24.771  29.746  25.918  1.00 59.77           C  
ATOM      5  OD1 ASP L   1      24.015  30.682  25.538  1.00 57.00           O  
ATOM      6  OD2 ASP L   1      24.679  28.558  25.509  1.00 59.17           O1-
ATOM      7  C   ASP L   1      26.688  31.911  28.356  1.00 56.84           C  
ATOM      8  O   ASP L   1      27.701  32.585  28.179  1.00 58.54           O  
ATOM      9  N   VAL L   2      26.336  31.442  29.562  1.00 54.85           N  
ATOM     10  CA  VAL L   2      27.161  31.705  30.695  1.00 52.71           C  
ATOM     11  CB  VAL L   2      26.395  31.756  31.984  1.00 53.02           C  
ATOM     12  CG1 VAL L   2      27.389  31.956  33.140  1.00 55.44           C  
ATOM     13  CG2 VAL L   2      25.325  32.857  31.872  1.00 53.78           C  
ATOM     14  C   VAL L   2      28.101  30.555  30.780  1.00 51.54           C  
ATOM     15  O   VAL L   2      27.680  29.401  30.817  1.00 53.15           O  
ATOM     16  N   LEU L   3      29.413  30.841  30.798  1.00 50.80           N  
ATOM     17  CA  LEU L   3      30.338  29.756  30.869  1.00 49.40           C  
ATOM     18  CB  LEU L   3      31.624  29.965  30.055  1.00 53.03           C  
ATOM     19  CG  LEU L   3      31.384  29.933  28.536  1.00 48.97           C  
ATOM     20  CD1 LEU L   3      30.496  31.100  28.080  1.00 50.74           C  
ATOM     21  CD2 LEU L   3      32.709  29.850  27.765  1.00 53.85           C  
ATOM     22  C   LEU L   3      30.716  29.563  32.293  1.00 48.35           C  
ATOM     23  O   LEU L   3      30.945  30.520  33.031  1.00 48.71           O  
ATOM     24  N   MET L   4      30.764  28.290  32.720  1.00 45.99           N  
ATOM     25  CA  MET L   4      31.113  28.011  34.078  1.00 43.91           C  
ATOM     26  CB  MET L   4      30.146  27.025  34.750  1.00 42.66           C  
ATOM     27  CG  MET L   4      28.694  27.509  34.737  1.00 40.74           C  
ATOM     28  SD  MET L   4      28.384  29.038  35.669  1.00 44.87           S  
ATOM     29  CE  MET L   4      28.411  28.221  37.288  1.00 40.17           C  
ATOM     30  C   MET L   4      32.464  27.373  34.044  1.00 44.83           C  
ATOM     31  O   MET L   4      32.654  26.344  33.398  1.00 45.07           O  
ATOM     32  N   THR L   5      33.446  27.972  34.748  1.00 44.83           N  
ATOM     33  CA  THR L   5      34.777  27.439  34.737  1.00 44.70           C  
ATOM     34  CB  THR L   5      35.815  28.477  34.422  1.00 46.16           C  
ATOM     35  OG1 THR L   5      35.536  29.081  33.168  1.00 48.82           O  
ATOM     36  CG2 THR L   5      37.193  27.799  34.371  1.00 43.88           C  
ATOM     37  C   THR L   5      35.065  26.896  36.104  1.00 44.60           C  
ATOM     38  O   THR L   5      34.991  27.612  37.101  1.00 45.96           O  
ATOM     39  N   GLN L   6      35.408  25.595  36.180  1.00 44.72           N  
ATOM     40  CA  GLN L   6      35.662  24.982  37.452  1.00 46.43           C  
ATOM     41  CB  GLN L   6      35.003  23.601  37.615  1.00 44.75           C  
ATOM     42  CG  GLN L   6      33.478  23.628  37.670  1.00 43.09           C  
ATOM     43  CD  GLN L   6      32.982  22.188  37.697  1.00 41.95           C  
ATOM     44  OE1 GLN L   6      32.082  21.817  36.945  1.00 40.92           O  
ATOM     45  NE2 GLN L   6      33.575  21.350  38.588  1.00 43.83           N  
ATOM     46  C   GLN L   6      37.129  24.746  37.573  1.00 48.18           C  
ATOM     47  O   GLN L   6      37.805  24.421  36.598  1.00 47.80           O  
ATOM     48  N   THR L   7      37.666  24.935  38.792  1.00 49.25           N  
ATOM     49  CA  THR L   7      39.059  24.691  39.000  1.00 49.11           C  
ATOM     50  CB  THR L   7      39.845  25.970  39.044  1.00 49.32           C  
ATOM     51  OG1 THR L   7      41.238  25.709  39.004  1.00 52.91           O  
ATOM     52  CG2 THR L   7      39.479  26.734  40.324  1.00 51.74           C  
ATOM     53  C   THR L   7      39.183  23.996  40.320  1.00 50.36           C  
ATOM     54  O   THR L   7      38.479  24.355  41.265  1.00 49.13           O  
ATOM     55  N   PRO L   8      40.015  22.994  40.455  1.00 49.72           N  
ATOM     56  CA  PRO L   8      40.802  22.439  39.382  1.00 48.46           C  
ATOM     57  CD  PRO L   8      40.603  22.716  41.754  1.00 49.06           C  
ATOM     58  CB  PRO L   8      42.047  21.840  40.035  1.00 47.67           C  
ATOM     59  CG  PRO L   8      41.634  21.607  41.495  1.00 47.16           C  
ATOM     60  C   PRO L   8      40.004  21.400  38.655  1.00 48.68           C  
ATOM     61  O   PRO L   8      38.901  21.072  39.089  1.00 50.77           O  
ATOM     62  N   LEU L   9      40.525  20.923  37.509  1.00 49.08           N  
ATOM     63  CA  LEU L   9      39.928  19.861  36.753  1.00 47.05           C  
ATOM     64  CB  LEU L   9      40.541  19.710  35.354  1.00 50.28           C  
ATOM     65  CG  LEU L   9      40.317  20.954  34.477  1.00 55.65           C  
ATOM     66  CD1 LEU L   9      40.798  20.716  33.038  1.00 58.11           C  
ATOM     67  CD2 LEU L   9      38.860  21.447  34.554  0.80 55.85           C  
ATOM     68  C   LEU L   9      40.114  18.571  37.487  1.00 44.84           C  
ATOM     69  O   LEU L   9      39.257  17.690  37.442  1.00 44.49           O  
ATOM     70  N   SER L  10      41.272  18.404  38.152  1.00 45.49           N  
ATOM     71  CA  SER L  10      41.514  17.191  38.879  1.00 45.20           C  
ATOM     72  CB  SER L  10      42.600  16.316  38.225  1.00 46.10           C  
ATOM     73  OG  SER L  10      42.795  15.123  38.969  1.00 50.87           O  
ATOM     74  C   SER L  10      41.998  17.594  40.239  1.00 44.03           C  
ATOM     75  O   SER L  10      42.786  18.529  40.364  1.00 43.56           O  
ATOM     76  N   LEU L  11      41.520  16.909  41.302  1.00 42.75           N  
ATOM     77  CA  LEU L  11      41.940  17.293  42.619  1.00 44.42           C  
ATOM     78  CB  LEU L  11      40.826  18.028  43.384  1.00 42.14           C  
ATOM     79  CG  LEU L  11      41.204  18.470  44.810  1.00 43.46           C  
ATOM     80  CD1 LEU L  11      42.442  19.383  44.816  1.00 41.57           C  
ATOM     81  CD2 LEU L  11      39.995  19.116  45.509  1.00 42.48           C  
ATOM     82  C   LEU L  11      42.320  16.069  43.396  1.00 45.06           C  
ATOM     83  O   LEU L  11      41.461  15.308  43.840  1.00 44.10           O  
ATOM     84  N   PRO L  12      43.605  15.867  43.561  1.00 46.53           N  
ATOM     85  CA  PRO L  12      44.055  14.752  44.344  1.00 46.28           C  
ATOM     86  CD  PRO L  12      44.541  16.193  42.497  1.00 47.15           C  
ATOM     87  CB  PRO L  12      45.519  14.534  43.977  1.00 47.33           C  
ATOM     88  CG  PRO L  12      45.626  15.104  42.552  1.00 49.26           C  
ATOM     89  C   PRO L  12      43.859  15.078  45.782  1.00 46.69           C  
ATOM     90  O   PRO L  12      44.175  16.198  46.182  1.00 48.49           O  
ATOM     91  N   VAL L  13      43.378  14.123  46.589  1.00 45.21           N  
ATOM     92  CA  VAL L  13      43.189  14.465  47.961  1.00 44.63           C  
ATOM     93  CB  VAL L  13      41.791  14.941  48.224  1.00 43.51           C  
ATOM     94  CG1 VAL L  13      40.839  13.742  48.116  1.00 43.40           C  
ATOM     95  CG2 VAL L  13      41.747  15.685  49.561  1.00 42.87           C  
ATOM     96  C   VAL L  13      43.447  13.231  48.760  1.00 46.11           C  
ATOM     97  O   VAL L  13      43.256  12.114  48.280  1.00 44.11           O  
ATOM     98  N   SER L  14      43.947  13.404  49.995  1.00 47.72           N  
ATOM     99  CA  SER L  14      44.148  12.279  50.853  1.00 48.36           C  
ATOM    100  CB  SER L  14      45.278  12.487  51.873  1.00 48.92           C  
ATOM    101  OG  SER L  14      46.520  12.641  51.201  1.00 51.64           O  
ATOM    102  C   SER L  14      42.865  12.111  51.599  1.00 45.83           C  
ATOM    103  O   SER L  14      42.124  13.072  51.797  1.00 44.05           O  
ATOM    104  N   LEU L  15      42.569  10.878  52.045  1.00 45.91           N  
ATOM    105  CA  LEU L  15      41.326  10.663  52.725  1.00 45.58           C  
ATOM    106  CB  LEU L  15      41.061   9.179  53.045  1.00 42.88           C  
ATOM    107  CG  LEU L  15      40.906   8.299  51.788  1.00 45.81           C  
ATOM    108  CD1 LEU L  15      40.644   6.832  52.159  1.00 46.16           C  
ATOM    109  CD2 LEU L  15      39.838   8.867  50.839  1.00 45.82           C  
ATOM    110  C   LEU L  15      41.374  11.407  54.022  1.00 47.50           C  
ATOM    111  O   LEU L  15      42.395  11.419  54.706  1.00 49.49           O  
ATOM    112  N   GLY L  16      40.257  12.069  54.379  1.00 45.31           N  
ATOM    113  CA  GLY L  16      40.170  12.761  55.632  1.00 44.28           C  
ATOM    114  C   GLY L  16      40.563  14.197  55.461  1.00 45.66           C  
ATOM    115  O   GLY L  16      40.357  15.000  56.369  1.00 47.22           O  
ATOM    116  N   ASP L  17      41.137  14.568  54.300  1.00 46.32           N  
ATOM    117  CA  ASP L  17      41.545  15.933  54.104  1.00 48.60           C  
ATOM    118  CB  ASP L  17      42.635  16.105  53.030  1.00 52.39           C  
ATOM    119  CG  ASP L  17      43.942  15.525  53.553  1.00 57.91           C  
ATOM    120  OD1 ASP L  17      43.969  15.082  54.731  1.00 59.11           O  
ATOM    121  OD2 ASP L  17      44.936  15.525  52.778  1.00 61.22           O1-
ATOM    122  C   ASP L  17      40.364  16.729  53.653  1.00 48.99           C  
ATOM    123  O   ASP L  17      39.327  16.179  53.284  1.00 49.01           O  
ATOM    124  N   GLN L  18      40.488  18.070  53.703  1.00 50.69           N  
ATOM    125  CA  GLN L  18      39.413  18.891  53.236  1.00 52.23           C  
ATOM    126  CB  GLN L  18      39.295  20.252  53.947  1.00 56.30           C  
ATOM    127  CG  GLN L  18      38.027  21.014  53.553  1.00 63.15           C  
ATOM    128  CD  GLN L  18      37.995  22.338  54.300  1.00 68.06           C  
ATOM    129  OE1 GLN L  18      37.017  22.661  54.974  1.00 71.94           O  
ATOM    130  NE2 GLN L  18      39.086  23.138  54.169  1.00 70.03           N  
ATOM    131  C   GLN L  18      39.667  19.143  51.784  1.00 52.48           C  
ATOM    132  O   GLN L  18      40.814  19.126  51.337  1.00 53.79           O  
ATOM    133  N   ALA L  19      38.595  19.352  50.994  1.00 50.82           N  
ATOM    134  CA  ALA L  19      38.788  19.611  49.599  1.00 48.22           C  
ATOM    135  CB  ALA L  19      38.361  18.444  48.695  1.00 46.64           C  
ATOM    136  C   ALA L  19      37.938  20.784  49.234  1.00 48.17           C  
ATOM    137  O   ALA L  19      36.842  20.956  49.766  1.00 49.74           O  
ATOM    138  N   SER L  20      38.440  21.640  48.322  1.00 48.38           N  
ATOM    139  CA  SER L  20      37.660  22.762  47.896  1.00 48.27           C  
ATOM    140  CB  SER L  20      38.217  24.127  48.338  1.00 46.70           C  
ATOM    141  OG  SER L  20      38.055  24.295  49.738  1.00 53.78           O  
ATOM    142  C   SER L  20      37.661  22.771  46.406  1.00 48.52           C  
ATOM    143  O   SER L  20      38.695  22.580  45.769  1.00 50.57           O  
ATOM    144  N   ILE L  21      36.474  23.001  45.816  1.00 47.46           N  
ATOM    145  CA  ILE L  21      36.357  23.065  44.390  1.00 46.17           C  
ATOM    146  CB  ILE L  21      35.420  22.037  43.825  1.00 42.52           C  
ATOM    147  CG1 ILE L  21      35.909  20.618  44.159  1.00 42.26           C  
ATOM    148  CG2 ILE L  21      35.282  22.293  42.316  1.00 43.14           C  
ATOM    149  CD1 ILE L  21      34.871  19.538  43.857  1.00 42.16           C  
ATOM    150  C   ILE L  21      35.775  24.406  44.094  1.00 46.23           C  
ATOM    151  O   ILE L  21      34.859  24.860  44.778  1.00 48.42           O  
ATOM    152  N   SER L  22      36.298  25.085  43.056  1.00 46.53           N  
ATOM    153  CA  SER L  22      35.812  26.401  42.781  1.00 46.40           C  
ATOM    154  CB  SER L  22      36.936  27.447  42.739  1.00 47.24           C  
ATOM    155  OG  SER L  22      36.396  28.743  42.540  1.00 54.52           O  
ATOM    156  C   SER L  22      35.118  26.395  41.455  1.00 46.41           C  
ATOM    157  O   SER L  22      35.435  25.605  40.568  1.00 44.43           O  
ATOM    158  N   CYS L  23      34.103  27.270  41.318  1.00 45.87           N  
ATOM    159  CA  CYS L  23      33.359  27.407  40.099  1.00 46.23           C  
ATOM    160  CB  CYS L  23      31.973  26.724  40.164  1.00 46.22           C  
ATOM    161  SG  CYS L  23      31.010  26.885  38.630  1.00 47.12           S  
ATOM    162  C   CYS L  23      33.144  28.872  39.876  1.00 46.67           C  
ATOM    163  O   CYS L  23      32.643  29.573  40.755  1.00 47.26           O  
ATOM    164  N   ARG L  24      33.528  29.376  38.685  1.00 48.57           N  
ATOM    165  CA  ARG L  24      33.359  30.776  38.399  1.00 52.22           C  
ATOM    166  CB  ARG L  24      34.680  31.511  38.107  1.00 56.86           C  
ATOM    167  CG  ARG L  24      35.603  31.628  39.321  1.00 63.72           C  
ATOM    168  CD  ARG L  24      37.002  32.149  38.985  1.00 70.60           C  
ATOM    169  NE  ARG L  24      36.899  33.615  38.734  1.00 73.57           N  
ATOM    170  CZ  ARG L  24      37.066  34.505  39.755  1.00 77.44           C  
ATOM    171  NH1 ARG L  24      37.349  34.065  41.016  1.00 77.33           N1+
ATOM    172  NH2 ARG L  24      36.950  35.843  39.512  1.00 76.28           N  
ATOM    173  C   ARG L  24      32.504  30.900  37.176  1.00 51.55           C  
ATOM    174  O   ARG L  24      32.596  30.095  36.251  1.00 49.88           O  
ATOM    175  N   SER L  25      31.642  31.936  37.144  1.00 50.68           N  
ATOM    176  CA  SER L  25      30.746  32.123  36.041  1.00 50.06           C  
ATOM    177  CB  SER L  25      29.299  32.366  36.498  1.00 47.95           C  
ATOM    178  OG  SER L  25      29.240  33.509  37.340  1.00 50.71           O  
ATOM    179  C   SER L  25      31.195  33.320  35.264  1.00 50.80           C  
ATOM    180  O   SER L  25      31.757  34.264  35.817  1.00 49.48           O  
ATOM    181  N   SER L  26      30.989  33.281  33.932  1.00 21.77           N  
ATOM    182  CA  SER L  26      31.391  34.348  33.060  1.00 22.87           C  
ATOM    183  CB  SER L  26      31.209  33.995  31.578  1.00 22.48           C  
ATOM    184  OG  SER L  26      31.625  35.087  30.773  1.00 22.05           O  
ATOM    185  C   SER L  26      30.550  35.546  33.341  1.00 25.22           C  
ATOM    186  O   SER L  26      31.012  36.681  33.225  1.00 29.50           O  
ATOM    187  N   GLN L  27      29.278  35.311  33.710  1.00 27.01           N  
ATOM    188  CA  GLN L  27      28.369  36.389  33.977  1.00 27.15           C  
ATOM    189  CB  GLN L  27      27.329  36.570  32.862  1.00 31.24           C  
ATOM    190  CG  GLN L  27      27.984  36.984  31.541  1.00 35.45           C  
ATOM    191  CD  GLN L  27      26.944  36.981  30.430  1.00 37.13           C  
ATOM    192  OE1 GLN L  27      25.778  36.652  30.648  1.00 38.95           O  
ATOM    193  NE2 GLN L  27      27.381  37.356  29.197  1.00 38.50           N  
ATOM    194  C   GLN L  27      27.662  36.074  35.257  1.00 26.03           C  
ATOM    195  O   GLN L  27      27.753  34.959  35.772  1.00 24.00           O  
ATOM    196  N   SER L  28      26.956  37.076  35.816  1.00 24.27           N  
ATOM    197  CA  SER L  28      26.259  36.908  37.059  1.00 23.88           C  
ATOM    198  CB  SER L  28      25.692  38.217  37.635  1.00 25.33           C  
ATOM    199  OG  SER L  28      26.748  39.103  37.970  1.00  0.00           O  
ATOM    200  C   SER L  28      25.092  35.997  36.851  1.00 25.69           C  
ATOM    201  O   SER L  28      24.418  36.029  35.823  1.00 24.01           O  
ATOM    202  N   ILE L  29      24.923  35.087  37.822  1.00 26.37           N  
ATOM    203  CA  ILE L  29      23.915  34.083  37.979  1.00 27.63           C  
ATOM    204  CB  ILE L  29      24.415  32.768  38.494  1.00 27.41           C  
ATOM    205  CG1 ILE L  29      25.013  32.853  39.892  1.00 26.72           C  
ATOM    206  CG2 ILE L  29      25.393  32.225  37.439  1.00 24.06           C  
ATOM    207  CD1 ILE L  29      25.250  31.449  40.433  1.00 27.68           C  
ATOM    208  C   ILE L  29      22.615  34.482  38.621  1.00 28.14           C  
ATOM    209  O   ILE L  29      21.737  33.628  38.709  1.00 28.03           O  
ATOM    210  N   VAL L  30      22.493  35.662  39.269  1.00 30.16           N  
ATOM    211  CA  VAL L  30      21.246  35.974  39.935  1.00 29.80           C  
ATOM    212  CB  VAL L  30      21.260  37.291  40.657  1.00 32.00           C  
ATOM    213  CG1 VAL L  30      22.246  37.206  41.831  1.00 29.75           C  
ATOM    214  CG2 VAL L  30      21.605  38.397  39.646  1.00 30.63           C  
ATOM    215  C   VAL L  30      20.104  36.018  38.962  1.00 29.92           C  
ATOM    216  O   VAL L  30      20.198  36.588  37.876  1.00 31.84           O  
ATOM    217  N   HIS L  31      18.971  35.398  39.356  1.00 28.28           N  
ATOM    218  CA  HIS L  31      17.783  35.362  38.551  1.00 30.56           C  
ATOM    219  ND1 HIS L  31      15.929  33.862  36.516  1.00 29.18           N  
ATOM    220  CG  HIS L  31      15.745  34.010  37.871  1.00 28.44           C  
ATOM    221  CB  HIS L  31      16.872  34.157  38.851  1.00 27.72           C  
ATOM    222  NE2 HIS L  31      13.734  33.798  36.867  1.00 28.60           N  
ATOM    223  CD2 HIS L  31      14.399  33.969  38.069  1.00 28.46           C  
ATOM    224  CE1 HIS L  31      14.695  33.740  35.964  1.00 30.20           C  
ATOM    225  C   HIS L  31      17.013  36.621  38.819  1.00 33.50           C  
ATOM    226  O   HIS L  31      17.241  37.303  39.817  1.00 34.78           O  
ATOM    227  N   ASN L  32      16.064  36.957  37.924  1.00 35.98           N  
ATOM    228  CA  ASN L  32      15.298  38.166  38.045  1.00 36.94           C  
ATOM    229  CB  ASN L  32      14.227  38.306  36.952  1.00 39.25           C  
ATOM    230  CG  ASN L  32      14.938  38.548  35.634  1.00 41.85           C  
ATOM    231  OD1 ASN L  32      15.687  39.511  35.489  1.00 41.58           O  
ATOM    232  ND2 ASN L  32      14.702  37.646  34.645  1.00 44.02           N  
ATOM    233  C   ASN L  32      14.576  38.129  39.348  1.00 36.11           C  
ATOM    234  O   ASN L  32      14.452  39.143  40.032  1.00 35.84           O  
ATOM    235  N   ASN L  33      14.087  36.937  39.729  1.00 34.85           N  
ATOM    236  CA  ASN L  33      13.350  36.807  40.947  1.00 33.99           C  
ATOM    237  CB  ASN L  33      12.594  35.474  41.108  1.00 35.47           C  
ATOM    238  CG  ASN L  33      13.521  34.281  40.999  1.00 37.23           C  
ATOM    239  OD1 ASN L  33      14.740  34.391  41.116  1.00 36.59           O  
ATOM    240  ND2 ASN L  33      12.905  33.097  40.744  1.00 33.90           N  
ATOM    241  C   ASN L  33      14.241  37.106  42.110  1.00 33.98           C  
ATOM    242  O   ASN L  33      13.765  37.436  43.195  1.00 32.45           O  
ATOM    243  N   GLY L  34      15.569  36.993  41.930  1.00 33.64           N  
ATOM    244  CA  GLY L  34      16.428  37.364  43.017  1.00 34.25           C  
ATOM    245  C   GLY L  34      17.125  36.159  43.551  1.00 34.51           C  
ATOM    246  O   GLY L  34      18.023  36.278  44.383  1.00 34.12           O  
ATOM    247  N   ASN L  35      16.727  34.958  43.102  1.00 32.06           N  
ATOM    248  CA  ASN L  35      17.381  33.774  43.579  1.00 30.30           C  
ATOM    249  CB  ASN L  35      16.462  32.545  43.568  1.00 31.59           C  
ATOM    250  CG  ASN L  35      15.349  32.821  44.567  1.00 32.05           C  
ATOM    251  OD1 ASN L  35      15.601  33.302  45.670  1.00 33.29           O  
ATOM    252  ND2 ASN L  35      14.083  32.524  44.175  1.00 30.96           N  
ATOM    253  C   ASN L  35      18.560  33.489  42.700  1.00 30.17           C  
ATOM    254  O   ASN L  35      18.580  33.859  41.529  1.00 29.72           O  
ATOM    255  N   THR L  36      19.590  32.827  43.269  1.00 28.44           N  
ATOM    256  CA  THR L  36      20.761  32.455  42.522  1.00 26.04           C  
ATOM    257  CB  THR L  36      22.037  32.837  43.215  1.00 27.78           C  
ATOM    258  OG1 THR L  36      22.082  34.242  43.420  1.00 28.39           O  
ATOM    259  CG2 THR L  36      23.224  32.388  42.353  1.00 26.05           C  
ATOM    260  C   THR L  36      20.724  30.964  42.424  1.00 24.12           C  
ATOM    261  O   THR L  36      20.873  30.261  43.423  1.00 22.91           O  
ATOM    262  N   TYR L  37      20.542  30.428  41.201  1.00 24.27           N  
ATOM    263  CA  TYR L  37      20.392  29.006  41.135  1.00 23.49           C  
ATOM    264  CB  TYR L  37      19.360  28.575  40.098  1.00 23.56           C  
ATOM    265  CG  TYR L  37      18.080  29.229  40.470  1.00 25.93           C  
ATOM    266  CD1 TYR L  37      17.331  28.761  41.522  1.00 29.26           C  
ATOM    267  CD2 TYR L  37      17.643  30.337  39.788  1.00 27.71           C  
ATOM    268  CE1 TYR L  37      16.156  29.377  41.871  1.00 28.14           C  
ATOM    269  CE2 TYR L  37      16.467  30.953  40.134  1.00 29.31           C  
ATOM    270  CZ  TYR L  37      15.719  30.469  41.177  1.00 29.78           C  
ATOM    271  OH  TYR L  37      14.515  31.095  41.545  1.00 31.09           O  
ATOM    272  C   TYR L  37      21.685  28.378  40.736  1.00 21.76           C  
ATOM    273  O   TYR L  37      21.855  27.912  39.609  1.00 18.64           O  
ATOM    274  N   LEU L  38      22.620  28.307  41.697  1.00 40.05           N  
ATOM    275  CA  LEU L  38      23.878  27.660  41.463  1.00 37.99           C  
ATOM    276  CB  LEU L  38      25.046  28.511  42.001  1.00 39.71           C  
ATOM    277  CG  LEU L  38      26.462  27.936  41.819  1.00 39.50           C  
ATOM    278  CD1 LEU L  38      26.705  26.756  42.762  0.80 39.19           C  
ATOM    279  CD2 LEU L  38      26.759  27.603  40.349  1.00 36.26           C  
ATOM    280  C   LEU L  38      23.802  26.360  42.201  1.00 36.73           C  
ATOM    281  O   LEU L  38      23.564  26.335  43.408  1.00 34.74           O  
ATOM    282  N   ASP L  39      23.986  25.234  41.480  1.00 35.37           N  
ATOM    283  CA  ASP L  39      23.829  23.940  42.086  1.00 34.46           C  
ATOM    284  CB  ASP L  39      22.689  23.160  41.423  1.00 36.08           C  
ATOM    285  CG  ASP L  39      21.430  24.012  41.555  1.00 37.85           C  
ATOM    286  OD1 ASP L  39      21.134  24.471  42.689  1.00 83.54           O  
ATOM    287  OD2 ASP L  39      20.763  24.248  40.509  1.00 77.89           O1-
ATOM    288  C   ASP L  39      25.093  23.152  41.895  1.00 34.40           C  
ATOM    289  O   ASP L  39      25.900  23.459  41.020  1.00 35.24           O  
ATOM    290  N   TRP L  40      25.313  22.125  42.745  1.00 33.65           N  
ATOM    291  CA  TRP L  40      26.462  21.269  42.622  1.00 33.83           C  
ATOM    292  CB  TRP L  40      27.416  21.341  43.824  1.00 34.71           C  
ATOM    293  CG  TRP L  40      28.162  22.648  43.940  1.00 33.59           C  
ATOM    294  CD2 TRP L  40      29.430  22.899  43.317  1.00 35.97           C  
ATOM    295  CD1 TRP L  40      27.827  23.785  44.613  1.00 36.39           C  
ATOM    296  NE1 TRP L  40      28.809  24.734  44.447  1.00 36.46           N  
ATOM    297  CE2 TRP L  40      29.802  24.202  43.650  1.00 36.41           C  
ATOM    298  CE3 TRP L  40      30.216  22.110  42.526  1.00 33.73           C  
ATOM    299  CZ2 TRP L  40      30.975  24.736  43.199  1.00 36.96           C  
ATOM    300  CZ3 TRP L  40      31.400  22.650  42.076  1.00 34.02           C  
ATOM    301  CH2 TRP L  40      31.771  23.938  42.406  1.00 35.91           C  
ATOM    302  C   TRP L  40      25.982  19.849  42.546  1.00 32.85           C  
ATOM    303  O   TRP L  40      25.098  19.441  43.298  1.00 34.11           O  
ATOM    304  N   SER L  41      26.567  19.048  41.629  1.00 31.83           N  
ATOM    305  CA  SER L  41      26.162  17.673  41.501  1.00 32.74           C  
ATOM    306  CB  SER L  41      25.480  17.344  40.165  1.00 33.01           C  
ATOM    307  OG  SER L  41      25.123  15.969  40.136  1.00  0.00           O  
ATOM    308  C   SER L  41      27.383  16.808  41.588  1.00 33.97           C  
ATOM    309  O   SER L  41      28.507  17.257  41.365  1.00 36.02           O  
ATOM    310  N   LEU L  42      27.181  15.528  41.954  1.00 32.35           N  
ATOM    311  CA  LEU L  42      28.254  14.576  42.053  1.00 33.66           C  
ATOM    312  CB  LEU L  42      28.448  14.040  43.486  1.00 35.13           C  
ATOM    313  CG  LEU L  42      29.453  12.875  43.611  1.00 35.61           C  
ATOM    314  CD1 LEU L  42      30.873  13.297  43.213  1.00 35.12           C  
ATOM    315  CD2 LEU L  42      29.395  12.236  45.008  1.00 35.39           C  
ATOM    316  C   LEU L  42      27.891  13.406  41.200  1.00 33.39           C  
ATOM    317  O   LEU L  42      26.800  12.855  41.328  1.00 34.97           O  
ATOM    318  N   GLN L  43      28.794  12.995  40.289  1.00 34.08           N  
ATOM    319  CA  GLN L  43      28.469  11.848  39.491  1.00 33.44           C  
ATOM    320  CB  GLN L  43      28.380  12.139  37.980  1.00 31.84           C  
ATOM    321  CG  GLN L  43      27.955  10.923  37.151  1.00 29.93           C  
ATOM    322  CD  GLN L  43      27.872  11.330  35.685  1.00 32.17           C  
ATOM    323  OE1 GLN L  43      28.182  12.463  35.322  1.00 31.15           O  
ATOM    324  NE2 GLN L  43      27.434  10.378  34.817  1.00 32.11           N  
ATOM    325  C   GLN L  43      29.534  10.819  39.698  1.00 36.08           C  
ATOM    326  O   GLN L  43      30.719  11.072  39.483  1.00 37.12           O  
ATOM    327  N   LYS L  44      29.124   9.620  40.150  1.00 39.11           N  
ATOM    328  CA  LYS L  44      30.050   8.539  40.317  1.00 41.79           C  
ATOM    329  CB  LYS L  44      29.615   7.512  41.374  1.00 40.95           C  
ATOM    330  CG  LYS L  44      29.619   8.094  42.787  1.00 43.47           C  
ATOM    331  CD  LYS L  44      28.964   7.186  43.825  1.00 47.06           C  
ATOM    332  CE  LYS L  44      28.970   7.771  45.237  1.00 50.60           C  
ATOM    333  NZ  LYS L  44      28.386   6.806  46.195  1.00 54.28           N1+
ATOM    334  C   LYS L  44      30.111   7.855  38.991  1.00 44.34           C  
ATOM    335  O   LYS L  44      29.171   7.942  38.204  1.00 44.28           O  
ATOM    336  N   PRO L  45      31.176   7.153  38.726  1.00 46.62           N  
ATOM    337  CA  PRO L  45      31.447   6.592  37.431  1.00 47.65           C  
ATOM    338  CD  PRO L  45      32.127   6.735  39.739  1.00 47.37           C  
ATOM    339  CB  PRO L  45      32.632   5.646  37.630  1.00 48.75           C  
ATOM    340  CG  PRO L  45      33.293   6.128  38.937  1.00 48.22           C  
ATOM    341  C   PRO L  45      30.296   5.923  36.737  1.00 48.90           C  
ATOM    342  O   PRO L  45      29.988   6.304  35.612  1.00 51.81           O  
ATOM    343  N   GLY L  46      29.661   4.923  37.361  1.00 48.53           N  
ATOM    344  CA  GLY L  46      28.589   4.178  36.763  1.00 49.86           C  
ATOM    345  C   GLY L  46      27.298   4.932  36.660  1.00 50.24           C  
ATOM    346  O   GLY L  46      26.514   4.669  35.751  1.00 51.85           O  
ATOM    347  N   GLN L  47      27.029   5.862  37.595  1.00 47.34           N  
ATOM    348  CA  GLN L  47      25.689   6.359  37.768  1.00 44.41           C  
ATOM    349  CB  GLN L  47      25.322   6.432  39.250  1.00 46.85           C  
ATOM    350  CG  GLN L  47      25.429   5.080  39.941  0.80 55.57           C  
ATOM    351  CD  GLN L  47      25.555   5.349  41.428  0.80 58.87           C  
ATOM    352  OE1 GLN L  47      24.701   5.989  42.039  0.80 59.50           O  
ATOM    353  NE2 GLN L  47      26.669   4.850  42.026  0.80 60.61           N  
ATOM    354  C   GLN L  47      25.432   7.725  37.218  1.00 41.46           C  
ATOM    355  O   GLN L  47      26.279   8.366  36.599  1.00 41.20           O  
ATOM    356  N   SER L  48      24.168   8.165  37.422  1.00 37.99           N  
ATOM    357  CA  SER L  48      23.679   9.452  37.024  1.00 36.52           C  
ATOM    358  CB  SER L  48      22.146   9.526  36.928  1.00 37.52           C  
ATOM    359  OG  SER L  48      21.677   8.620  35.941  1.00 45.00           O  
ATOM    360  C   SER L  48      24.116  10.441  38.063  1.00 34.61           C  
ATOM    361  O   SER L  48      24.558  10.058  39.145  1.00 36.87           O  
ATOM    362  N   PRO L  49      24.015  11.712  37.763  1.00 33.41           N  
ATOM    363  CA  PRO L  49      24.453  12.696  38.712  1.00 31.61           C  
ATOM    364  CD  PRO L  49      24.190  12.160  36.392  1.00 31.33           C  
ATOM    365  CB  PRO L  49      24.565  14.002  37.930  1.00 29.98           C  
ATOM    366  CG  PRO L  49      24.858  13.541  36.492  1.00 30.77           C  
ATOM    367  C   PRO L  49      23.489  12.767  39.855  1.00 31.98           C  
ATOM    368  O   PRO L  49      22.338  12.374  39.680  1.00 34.28           O  
ATOM    369  N   LYS L  50      23.944  13.230  41.037  1.00 32.80           N  
ATOM    370  CA  LYS L  50      23.066  13.371  42.164  1.00 34.15           C  
ATOM    371  CB  LYS L  50      23.394  12.416  43.325  1.00 39.12           C  
ATOM    372  CG  LYS L  50      23.158  10.947  42.974  1.00 45.28           C  
ATOM    373  CD  LYS L  50      23.787   9.957  43.957  1.00 51.26           C  
ATOM    374  CE  LYS L  50      22.778   9.196  44.820  1.00 52.97           C  
ATOM    375  NZ  LYS L  50      23.469   8.129  45.580  1.00 54.57           N1+
ATOM    376  C   LYS L  50      23.232  14.767  42.678  1.00 33.39           C  
ATOM    377  O   LYS L  50      24.330  15.320  42.651  1.00 35.49           O  
ATOM    378  N   LEU L  51      22.127  15.363  43.171  1.00 33.56           N  
ATOM    379  CA  LEU L  51      22.102  16.726  43.643  1.00 33.85           C  
ATOM    380  CB  LEU L  51      20.684  17.295  43.750  1.00 33.16           C  
ATOM    381  CG  LEU L  51      20.612  18.617  44.544  1.00 33.34           C  
ATOM    382  CD1 LEU L  51      21.557  19.698  43.990  1.00 34.26           C  
ATOM    383  CD2 LEU L  51      19.154  19.095  44.668  1.00 36.44           C  
ATOM    384  C   LEU L  51      22.662  16.845  45.026  1.00 34.84           C  
ATOM    385  O   LEU L  51      22.143  16.228  45.953  1.00 37.62           O  
ATOM    386  N   LEU L  52      23.812  17.542  45.173  1.00 33.82           N  
ATOM    387  CA  LEU L  52      24.368  17.862  46.464  1.00 33.67           C  
ATOM    388  CB  LEU L  52      25.899  17.970  46.423  1.00 33.58           C  
ATOM    389  CG  LEU L  52      26.588  16.650  46.026  1.00 35.09           C  
ATOM    390  CD1 LEU L  52      28.113  16.816  46.002  1.00 34.53           C  
ATOM    391  CD2 LEU L  52      26.135  15.479  46.914  1.00 35.33           C  
ATOM    392  C   LEU L  52      23.855  19.148  47.066  1.00 33.73           C  
ATOM    393  O   LEU L  52      23.326  19.169  48.178  1.00 36.86           O  
ATOM    394  N   ILE L  53      23.978  20.271  46.315  1.00 34.19           N  
ATOM    395  CA  ILE L  53      23.675  21.562  46.873  1.00 34.44           C  
ATOM    396  CB  ILE L  53      24.905  22.336  47.243  1.00 34.27           C  
ATOM    397  CG1 ILE L  53      25.653  21.599  48.366  1.00 37.49           C  
ATOM    398  CG2 ILE L  53      24.490  23.770  47.605  1.00 34.89           C  
ATOM    399  CD1 ILE L  53      27.048  22.145  48.649  1.00 40.40           C  
ATOM    400  C   ILE L  53      22.899  22.361  45.877  1.00 37.06           C  
ATOM    401  O   ILE L  53      23.102  22.240  44.670  1.00 37.62           O  
ATOM    402  N   TYR L  54      21.956  23.194  46.367  1.00 36.85           N  
ATOM    403  CA  TYR L  54      21.198  23.991  45.450  1.00 38.23           C  
ATOM    404  CB  TYR L  54      19.778  23.446  45.177  1.00 38.23           C  
ATOM    405  CG  TYR L  54      18.842  23.754  46.294  1.00 41.87           C  
ATOM    406  CD1 TYR L  54      18.859  23.061  47.481  1.00 43.41           C  
ATOM    407  CD2 TYR L  54      17.937  24.774  46.140  1.00 41.65           C  
ATOM    408  CE1 TYR L  54      17.971  23.376  48.485  1.00 43.88           C  
ATOM    409  CE2 TYR L  54      17.048  25.096  47.136  1.00 41.82           C  
ATOM    410  CZ  TYR L  54      17.063  24.394  48.314  1.00 42.68           C  
ATOM    411  OH  TYR L  54      16.152  24.721  49.340  1.00 44.37           O  
ATOM    412  C   TYR L  54      21.111  25.379  46.013  1.00 39.14           C  
ATOM    413  O   TYR L  54      21.231  25.578  47.219  1.00 37.99           O  
ATOM    414  N   LYS L  55      20.865  26.393  45.161  1.00 36.40           N  
ATOM    415  CA  LYS L  55      20.726  27.726  45.682  1.00 35.41           C  
ATOM    416  CB  LYS L  55      19.549  27.854  46.664  1.00 35.26           C  
ATOM    417  CG  LYS L  55      18.182  27.869  45.978  1.00 37.06           C  
ATOM    418  CD  LYS L  55      17.931  29.134  45.161  1.00 36.11           C  
ATOM    419  CE  LYS L  55      17.559  30.331  46.038  1.00 36.53           C  
ATOM    420  NZ  LYS L  55      18.686  30.680  46.934  1.00 34.37           N1+
ATOM    421  C   LYS L  55      21.992  28.114  46.387  1.00 34.16           C  
ATOM    422  O   LYS L  55      21.977  28.805  47.405  1.00 37.26           O  
ATOM    423  N   VAL L  56      23.122  27.628  45.851  1.00 31.36           N  
ATOM    424  CA  VAL L  56      24.477  27.936  46.220  1.00 28.95           C  
ATOM    425  CB  VAL L  56      24.775  29.411  46.195  1.00 28.20           C  
ATOM    426  CG1 VAL L  56      26.238  29.613  46.627  1.00 19.99           C  
ATOM    427  CG2 VAL L  56      24.472  29.958  44.789  1.00 25.38           C  
ATOM    428  C   VAL L  56      24.905  27.399  47.559  1.00 27.72           C  
ATOM    429  O   VAL L  56      26.072  27.042  47.714  1.00 29.13           O  
ATOM    430  N   SER L  57      24.008  27.230  48.551  1.00 27.53           N  
ATOM    431  CA  SER L  57      24.559  26.781  49.801  1.00 31.27           C  
ATOM    432  CB  SER L  57      24.836  27.937  50.778  1.00 33.77           C  
ATOM    433  OG  SER L  57      25.792  28.829  50.226  1.00 35.34           O  
ATOM    434  C   SER L  57      23.581  25.895  50.490  1.00 31.41           C  
ATOM    435  O   SER L  57      23.790  25.515  51.642  1.00 36.05           O  
ATOM    436  N   ASN L  58      22.503  25.503  49.801  1.00 40.03           N  
ATOM    437  CA  ASN L  58      21.538  24.709  50.505  1.00 38.51           C  
ATOM    438  CB  ASN L  58      20.084  25.064  50.151  1.00 41.28           C  
ATOM    439  CG  ASN L  58      19.800  26.428  50.758  1.00 44.00           C  
ATOM    440  OD1 ASN L  58      19.676  26.562  51.973  1.00 47.66           O  
ATOM    441  ND2 ASN L  58      19.707  27.473  49.893  1.00 47.13           N  
ATOM    442  C   ASN L  58      21.765  23.276  50.158  1.00 38.24           C  
ATOM    443  O   ASN L  58      21.821  22.902  48.988  1.00 40.08           O  
ATOM    444  N   ARG L  59      21.920  22.432  51.194  1.00 36.63           N  
ATOM    445  CA  ARG L  59      22.171  21.038  50.976  1.00 37.31           C  
ATOM    446  CB  ARG L  59      22.853  20.350  52.170  1.00 39.68           C  
ATOM    447  CG  ARG L  59      24.304  20.802  52.352  1.00 45.30           C  
ATOM    448  CD  ARG L  59      25.005  20.223  53.583  1.00 47.71           C  
ATOM    449  NE  ARG L  59      24.412  20.871  54.788  1.00 51.29           N  
ATOM    450  CZ  ARG L  59      23.339  20.309  55.418  1.00 53.60           C  
ATOM    451  NH1 ARG L  59      22.842  19.117  54.977  1.00 53.18           N1+
ATOM    452  NH2 ARG L  59      22.770  20.931  56.491  1.00 53.85           N  
ATOM    453  C   ARG L  59      20.874  20.347  50.719  1.00 36.52           C  
ATOM    454  O   ARG L  59      19.863  20.626  51.360  1.00 39.56           O  
ATOM    455  N   PHE L  60      20.890  19.411  49.752  1.00 37.13           N  
ATOM    456  CA  PHE L  60      19.724  18.650  49.411  1.00 39.57           C  
ATOM    457  CB  PHE L  60      19.868  17.951  48.045  1.00 37.47           C  
ATOM    458  CG  PHE L  60      18.577  17.308  47.676  1.00 36.02           C  
ATOM    459  CD1 PHE L  60      17.491  18.081  47.334  1.00 38.53           C  
ATOM    460  CD2 PHE L  60      18.458  15.935  47.636  1.00 37.15           C  
ATOM    461  CE1 PHE L  60      16.298  17.497  46.984  1.00 38.09           C  
ATOM    462  CE2 PHE L  60      17.265  15.346  47.287  1.00 35.72           C  
ATOM    463  CZ  PHE L  60      16.182  16.127  46.965  1.00 37.29           C  
ATOM    464  C   PHE L  60      19.566  17.629  50.493  1.00 41.63           C  
ATOM    465  O   PHE L  60      20.540  17.240  51.134  1.00 41.46           O  
ATOM    466  N   SER L  61      18.321  17.183  50.747  1.00 44.48           N  
ATOM    467  CA  SER L  61      18.105  16.261  51.822  1.00 46.40           C  
ATOM    468  CB  SER L  61      16.625  15.893  52.026  1.00 49.06           C  
ATOM    469  OG  SER L  61      16.128  15.219  50.880  1.00 56.09           O  
ATOM    470  C   SER L  61      18.856  15.004  51.540  1.00 46.68           C  
ATOM    471  O   SER L  61      18.898  14.527  50.407  1.00 48.30           O  
ATOM    472  N   GLY L  62      19.479  14.440  52.594  1.00 45.42           N  
ATOM    473  CA  GLY L  62      20.202  13.206  52.487  1.00 44.35           C  
ATOM    474  C   GLY L  62      21.664  13.482  52.308  1.00 44.92           C  
ATOM    475  O   GLY L  62      22.488  12.584  52.471  1.00 47.12           O  
ATOM    476  N   VAL L  63      22.032  14.736  51.978  1.00 43.20           N  
ATOM    477  CA  VAL L  63      23.416  15.058  51.751  1.00 45.44           C  
ATOM    478  CB  VAL L  63      23.595  16.331  50.968  1.00 46.12           C  
ATOM    479  CG1 VAL L  63      25.093  16.658  50.867  1.00 44.27           C  
ATOM    480  CG2 VAL L  63      22.909  16.162  49.602  1.00 42.72           C  
ATOM    481  C   VAL L  63      24.086  15.238  53.080  1.00 46.01           C  
ATOM    482  O   VAL L  63      23.544  15.881  53.976  1.00 48.72           O  
ATOM    483  N   PRO L  64      25.268  14.691  53.222  1.00 45.87           N  
ATOM    484  CA  PRO L  64      25.977  14.795  54.472  1.00 45.05           C  
ATOM    485  CD  PRO L  64      25.608  13.469  52.509  1.00 44.63           C  
ATOM    486  CB  PRO L  64      27.114  13.781  54.394  1.00 45.70           C  
ATOM    487  CG  PRO L  64      26.575  12.708  53.432  1.00 45.32           C  
ATOM    488  C   PRO L  64      26.439  16.197  54.736  1.00 45.58           C  
ATOM    489  O   PRO L  64      26.718  16.931  53.791  1.00 44.94           O  
ATOM    490  N   ASP L  65      26.579  16.556  56.025  1.00 47.25           N  
ATOM    491  CA  ASP L  65      26.914  17.869  56.509  1.00 48.39           C  
ATOM    492  CB  ASP L  65      26.992  17.942  58.043  1.00 54.26           C  
ATOM    493  CG  ASP L  65      25.614  17.696  58.633  1.00 59.18           C  
ATOM    494  OD1 ASP L  65      24.680  17.401  57.842  1.00 61.97           O  
ATOM    495  OD2 ASP L  65      25.475  17.797  59.882  1.00 64.04           O1-
ATOM    496  C   ASP L  65      28.280  18.246  56.034  1.00 47.66           C  
ATOM    497  O   ASP L  65      28.644  19.421  56.039  1.00 48.46           O  
ATOM    498  N   ARG L  66      29.084  17.248  55.644  1.00 46.27           N  
ATOM    499  CA  ARG L  66      30.447  17.457  55.247  1.00 46.29           C  
ATOM    500  CB  ARG L  66      31.107  16.175  54.712  1.00 47.15           C  
ATOM    501  CG  ARG L  66      31.189  15.030  55.720  1.00 51.40           C  
ATOM    502  CD  ARG L  66      31.600  13.704  55.076  1.00 49.70           C  
ATOM    503  NE  ARG L  66      30.539  13.366  54.089  1.00 49.27           N  
ATOM    504  CZ  ARG L  66      30.705  12.345  53.199  1.00 51.34           C  
ATOM    505  NH1 ARG L  66      31.836  11.585  53.224  1.00 52.37           N1+
ATOM    506  NH2 ARG L  66      29.737  12.085  52.275  1.00 47.47           N  
ATOM    507  C   ARG L  66      30.475  18.416  54.096  1.00 44.49           C  
ATOM    508  O   ARG L  66      31.440  19.165  53.934  1.00 44.30           O  
ATOM    509  N   PHE L  67      29.437  18.379  53.238  1.00 43.09           N  
ATOM    510  CA  PHE L  67      29.399  19.209  52.064  1.00 41.49           C  
ATOM    511  CB  PHE L  67      28.526  18.616  50.945  1.00 39.63           C  
ATOM    512  CG  PHE L  67      29.131  17.332  50.492  1.00 39.38           C  
ATOM    513  CD1 PHE L  67      30.148  17.326  49.567  1.00 39.41           C  
ATOM    514  CD2 PHE L  67      28.678  16.129  50.985  1.00 39.12           C  
ATOM    515  CE1 PHE L  67      30.707  16.144  49.143  1.00 39.81           C  
ATOM    516  CE2 PHE L  67      29.234  14.944  50.564  1.00 40.78           C  
ATOM    517  CZ  PHE L  67      30.252  14.948  49.641  1.00 39.97           C  
ATOM    518  C   PHE L  67      28.809  20.551  52.395  1.00 40.53           C  
ATOM    519  O   PHE L  67      27.810  20.650  53.106  1.00 41.90           O  
ATOM    520  N   SER L  68      29.434  21.632  51.875  1.00 39.65           N  
ATOM    521  CA  SER L  68      28.940  22.965  52.091  1.00 41.08           C  
ATOM    522  CB  SER L  68      29.661  23.729  53.216  1.00 42.58           C  
ATOM    523  OG  SER L  68      29.446  23.104  54.471  1.00 46.43           O  
ATOM    524  C   SER L  68      29.208  23.747  50.842  1.00 42.13           C  
ATOM    525  O   SER L  68      30.189  23.502  50.142  1.00 43.67           O  
ATOM    526  N   GLY L  69      28.335  24.728  50.539  1.00 41.95           N  
ATOM    527  CA  GLY L  69      28.554  25.536  49.374  1.00 40.13           C  
ATOM    528  C   GLY L  69      28.526  26.968  49.804  1.00 41.48           C  
ATOM    529  O   GLY L  69      27.877  27.318  50.787  1.00 43.15           O  
ATOM    530  N   SER L  70      29.245  27.836  49.063  1.00 43.04           N  
ATOM    531  CA  SER L  70      29.294  29.234  49.388  1.00 46.06           C  
ATOM    532  CB  SER L  70      30.329  29.562  50.475  1.00 47.32           C  
ATOM    533  OG  SER L  70      31.621  29.159  50.045  1.00 51.62           O  
ATOM    534  C   SER L  70      29.686  29.981  48.149  1.00 48.21           C  
ATOM    535  O   SER L  70      29.984  29.378  47.119  1.00 48.87           O  
ATOM    536  N   GLY L  71      29.668  31.330  48.209  1.00 50.49           N  
ATOM    537  CA  GLY L  71      30.073  32.111  47.072  1.00 51.69           C  
ATOM    538  C   GLY L  71      28.971  33.058  46.727  1.00 52.63           C  
ATOM    539  O   GLY L  71      27.880  32.993  47.295  1.00 54.33           O  
ATOM    540  N   SER L  72      29.237  33.986  45.787  1.00 54.37           N  
ATOM    541  CA  SER L  72      28.188  34.881  45.400  1.00 57.80           C  
ATOM    542  CB  SER L  72      28.024  36.081  46.344  1.00 60.27           C  
ATOM    543  OG  SER L  72      26.971  36.916  45.891  1.00 64.57           O  
ATOM    544  C   SER L  72      28.504  35.426  44.046  1.00 58.09           C  
ATOM    545  O   SER L  72      29.662  35.488  43.634  1.00 57.65           O  
ATOM    546  N   GLY L  73      27.456  35.825  43.302  1.00 56.69           N  
ATOM    547  CA  GLY L  73      27.668  36.451  42.034  1.00 56.36           C  
ATOM    548  C   GLY L  73      28.378  35.516  41.105  1.00 55.65           C  
ATOM    549  O   GLY L  73      27.768  34.607  40.545  1.00 55.94           O  
ATOM    550  N   THR L  74      29.650  35.854  40.801  1.00 54.43           N  
ATOM    551  CA  THR L  74      30.543  35.144  39.924  1.00 52.66           C  
ATOM    552  CB  THR L  74      31.613  36.030  39.358  1.00 54.05           C  
ATOM    553  OG1 THR L  74      32.432  36.542  40.398  1.00 57.91           O  
ATOM    554  CG2 THR L  74      30.941  37.187  38.601  1.00 53.39           C  
ATOM    555  C   THR L  74      31.242  33.946  40.511  1.00 51.55           C  
ATOM    556  O   THR L  74      31.417  32.948  39.812  1.00 50.51           O  
ATOM    557  N   ASP L  75      31.709  33.990  41.780  1.00 51.74           N  
ATOM    558  CA  ASP L  75      32.504  32.857  42.179  1.00 52.27           C  
ATOM    559  CB  ASP L  75      33.986  33.156  42.481  1.00 55.87           C  
ATOM    560  CG  ASP L  75      34.100  34.145  43.619  1.00 64.12           C  
ATOM    561  OD1 ASP L  75      33.282  35.099  43.649  1.00 67.80           O  
ATOM    562  OD2 ASP L  75      35.010  33.961  44.471  1.00 69.96           O1-
ATOM    563  C   ASP L  75      31.891  32.098  43.310  1.00 49.35           C  
ATOM    564  O   ASP L  75      31.379  32.671  44.271  1.00 50.73           O  
ATOM    565  N   PHE L  76      31.933  30.751  43.201  1.00 47.58           N  
ATOM    566  CA  PHE L  76      31.333  29.916  44.199  1.00 45.51           C  
ATOM    567  CB  PHE L  76      30.062  29.201  43.721  1.00 43.88           C  
ATOM    568  CG  PHE L  76      29.182  30.255  43.153  1.00 44.02           C  
ATOM    569  CD1 PHE L  76      28.533  31.160  43.955  1.00 45.77           C  
ATOM    570  CD2 PHE L  76      29.043  30.362  41.795  1.00 46.09           C  
ATOM    571  CE1 PHE L  76      27.731  32.136  43.412  1.00 46.11           C  
ATOM    572  CE2 PHE L  76      28.242  31.333  41.251  1.00 46.70           C  
ATOM    573  CZ  PHE L  76      27.577  32.225  42.054  1.00 47.91           C  
ATOM    574  C   PHE L  76      32.306  28.840  44.558  1.00 45.39           C  
ATOM    575  O   PHE L  76      33.218  28.536  43.790  1.00 46.78           O  
ATOM    576  N   THR L  77      32.140  28.242  45.760  1.00 44.78           N  
ATOM    577  CA  THR L  77      33.051  27.217  46.172  1.00 43.77           C  
ATOM    578  CB  THR L  77      34.087  27.720  47.137  1.00 43.98           C  
ATOM    579  OG1 THR L  77      34.808  28.795  46.553  1.00 47.68           O  
ATOM    580  CG2 THR L  77      35.046  26.569  47.486  1.00 43.90           C  
ATOM    581  C   THR L  77      32.292  26.114  46.851  1.00 43.33           C  
ATOM    582  O   THR L  77      31.318  26.352  47.565  1.00 45.23           O  
ATOM    583  N   LEU L  78      32.731  24.862  46.618  1.00 42.20           N  
ATOM    584  CA  LEU L  78      32.168  23.704  47.249  1.00 42.03           C  
ATOM    585  CB  LEU L  78      31.811  22.592  46.249  1.00 38.17           C  
ATOM    586  CG  LEU L  78      31.213  21.331  46.898  1.00 36.82           C  
ATOM    587  CD1 LEU L  78      29.866  21.633  47.570  1.00 38.96           C  
ATOM    588  CD2 LEU L  78      31.133  20.169  45.893  1.00 34.72           C  
ATOM    589  C   LEU L  78      33.252  23.172  48.130  1.00 43.07           C  
ATOM    590  O   LEU L  78      34.395  23.050  47.693  1.00 42.84           O  
ATOM    591  N   LYS L  79      32.940  22.861  49.403  1.00 44.27           N  
ATOM    592  CA  LYS L  79      33.978  22.376  50.267  1.00 46.37           C  
ATOM    593  CB  LYS L  79      34.322  23.324  51.427  1.00 49.73           C  
ATOM    594  CG  LYS L  79      35.019  24.605  50.974  1.00 54.36           C  
ATOM    595  CD  LYS L  79      35.153  25.648  52.082  1.00 59.05           C  
ATOM    596  CE  LYS L  79      33.830  26.324  52.435  1.00 62.02           C  
ATOM    597  NZ  LYS L  79      33.336  27.087  51.270  1.00 64.82           N1+
ATOM    598  C   LYS L  79      33.540  21.091  50.886  1.00 45.85           C  
ATOM    599  O   LYS L  79      32.374  20.912  51.235  1.00 46.19           O  
ATOM    600  N   ILE L  80      34.491  20.146  51.014  1.00 45.36           N  
ATOM    601  CA  ILE L  80      34.222  18.895  51.655  1.00 46.62           C  
ATOM    602  CB  ILE L  80      34.528  17.720  50.776  1.00 44.48           C  
ATOM    603  CG1 ILE L  80      33.779  17.856  49.439  1.00 45.39           C  
ATOM    604  CG2 ILE L  80      34.143  16.445  51.546  1.00 44.35           C  
ATOM    605  CD1 ILE L  80      34.290  16.914  48.348  1.00 45.51           C  
ATOM    606  C   ILE L  80      35.164  18.857  52.826  1.00 50.48           C  
ATOM    607  O   ILE L  80      36.381  18.824  52.651  1.00 51.51           O  
ATOM    608  N   SER L  81      34.616  18.858  54.055  1.00 53.64           N  
ATOM    609  CA  SER L  81      35.413  18.965  55.249  1.00 56.28           C  
ATOM    610  CB  SER L  81      34.555  19.083  56.523  1.00 56.97           C  
ATOM    611  OG  SER L  81      33.753  17.926  56.699  1.00 57.51           O  
ATOM    612  C   SER L  81      36.348  17.815  55.414  1.00 57.00           C  
ATOM    613  O   SER L  81      37.546  18.029  55.590  1.00 58.84           O  
ATOM    614  N   ARG L  82      35.832  16.572  55.403  1.00 57.16           N  
ATOM    615  CA  ARG L  82      36.694  15.433  55.496  1.00 58.64           C  
ATOM    616  CB  ARG L  82      36.629  14.692  56.839  1.00 62.81           C  
ATOM    617  CG  ARG L  82      37.530  13.457  56.843  1.00 71.29           C  
ATOM    618  CD  ARG L  82      37.513  12.677  58.152  1.00 78.90           C  
ATOM    619  NE  ARG L  82      38.275  13.481  59.145  1.00 85.03           N  
ATOM    620  CZ  ARG L  82      38.374  13.015  60.422  1.00 86.03           C  
ATOM    621  NH1 ARG L  82      37.760  11.841  60.746  1.00 85.30           N1+
ATOM    622  NH2 ARG L  82      39.070  13.715  61.364  1.00 87.23           N  
ATOM    623  C   ARG L  82      36.236  14.490  54.440  1.00 55.54           C  
ATOM    624  O   ARG L  82      35.150  13.920  54.524  1.00 55.13           O  
ATOM    625  N   VAL L  83      37.082  14.287  53.415  1.00 51.76           N  
ATOM    626  CA  VAL L  83      36.704  13.460  52.311  1.00 48.97           C  
ATOM    627  CB  VAL L  83      37.564  13.631  51.092  1.00 49.53           C  
ATOM    628  CG1 VAL L  83      37.263  14.992  50.453  1.00 47.09           C  
ATOM    629  CG2 VAL L  83      39.030  13.504  51.525  1.00 48.32           C  
ATOM    630  C   VAL L  83      36.731  12.024  52.697  1.00 48.70           C  
ATOM    631  O   VAL L  83      37.634  11.550  53.386  1.00 49.73           O  
ATOM    632  N   GLU L  84      35.696  11.298  52.239  1.00 49.23           N  
ATOM    633  CA  GLU L  84      35.571   9.899  52.491  1.00 50.25           C  
ATOM    634  CB  GLU L  84      34.275   9.535  53.238  1.00 50.71           C  
ATOM    635  CG  GLU L  84      34.247  10.163  54.638  1.00 52.19           C  
ATOM    636  CD  GLU L  84      32.964   9.780  55.359  1.00 52.70           C  
ATOM    637  OE1 GLU L  84      32.307   8.800  54.922  0.80 54.67           O  
ATOM    638  OE2 GLU L  84      32.627  10.463  56.363  0.80 53.34           O1-
ATOM    639  C   GLU L  84      35.606   9.241  51.146  1.00 49.45           C  
ATOM    640  O   GLU L  84      35.541   9.911  50.117  1.00 47.81           O  
ATOM    641  N   ALA L  85      35.738   7.904  51.126  1.00 49.51           N  
ATOM    642  CA  ALA L  85      35.896   7.151  49.912  1.00 49.61           C  
ATOM    643  CB  ALA L  85      36.082   5.645  50.169  1.00 48.92           C  
ATOM    644  C   ALA L  85      34.700   7.312  49.021  1.00 49.14           C  
ATOM    645  O   ALA L  85      34.834   7.360  47.799  1.00 49.24           O  
ATOM    646  N   GLU L  86      33.492   7.394  49.602  1.00 48.65           N  
ATOM    647  CA  GLU L  86      32.276   7.471  48.838  1.00 46.60           C  
ATOM    648  CB  GLU L  86      31.010   7.400  49.713  1.00 48.64           C  
ATOM    649  CG  GLU L  86      30.881   8.522  50.744  1.00 57.72           C  
ATOM    650  CD  GLU L  86      29.700   8.190  51.644  1.00 62.29           C  
ATOM    651  OE1 GLU L  86      29.495   6.977  51.914  1.00 66.12           O  
ATOM    652  OE2 GLU L  86      28.989   9.136  52.074  1.00 64.11           O1-
ATOM    653  C   GLU L  86      32.240   8.735  48.028  1.00 44.33           C  
ATOM    654  O   GLU L  86      31.570   8.797  47.000  1.00 44.19           O  
ATOM    655  N   ASP L  87      32.941   9.779  48.497  1.00 42.55           N  
ATOM    656  CA  ASP L  87      32.986  11.101  47.929  1.00 41.15           C  
ATOM    657  CB  ASP L  87      33.706  12.101  48.851  1.00 41.59           C  
ATOM    658  CG  ASP L  87      32.842  12.283  50.090  1.00 43.70           C  
ATOM    659  OD1 ASP L  87      31.667  11.832  50.057  1.00 44.85           O  
ATOM    660  OD2 ASP L  87      33.342  12.873  51.083  1.00 46.49           O1-
ATOM    661  C   ASP L  87      33.670  11.144  46.587  1.00 40.08           C  
ATOM    662  O   ASP L  87      33.501  12.108  45.845  1.00 39.72           O  
ATOM    663  N   LEU L  88      34.506  10.146  46.249  1.00 40.07           N  
ATOM    664  CA  LEU L  88      35.255  10.188  45.019  1.00 39.03           C  
ATOM    665  CB  LEU L  88      36.182   8.971  44.856  1.00 41.36           C  
ATOM    666  CG  LEU L  88      37.197   8.798  46.003  1.00 42.55           C  
ATOM    667  CD1 LEU L  88      38.094   7.570  45.777  1.00 40.64           C  
ATOM    668  CD2 LEU L  88      37.999  10.085  46.254  1.00 38.78           C  
ATOM    669  C   LEU L  88      34.301  10.172  43.864  1.00 37.48           C  
ATOM    670  O   LEU L  88      33.308   9.444  43.876  1.00 38.01           O  
ATOM    671  N   GLY L  89      34.587  10.986  42.823  1.00 35.34           N  
ATOM    672  CA  GLY L  89      33.740  11.049  41.667  1.00 35.06           C  
ATOM    673  C   GLY L  89      33.971  12.374  41.005  1.00 35.96           C  
ATOM    674  O   GLY L  89      34.946  13.062  41.297  1.00 38.72           O  
ATOM    675  N   VAL L  90      33.064  12.767  40.083  1.00 34.11           N  
ATOM    676  CA  VAL L  90      33.222  14.016  39.391  1.00 32.24           C  
ATOM    677  CB  VAL L  90      33.038  13.896  37.905  1.00 33.31           C  
ATOM    678  CG1 VAL L  90      33.214  15.283  37.264  1.00 31.29           C  
ATOM    679  CG2 VAL L  90      34.023  12.839  37.376  1.00 30.66           C  
ATOM    680  C   VAL L  90      32.191  14.976  39.911  1.00 32.50           C  
ATOM    681  O   VAL L  90      31.024  14.624  40.075  1.00 34.52           O  
ATOM    682  N   TYR L  91      32.607  16.235  40.170  1.00 33.04           N  
ATOM    683  CA  TYR L  91      31.729  17.234  40.717  1.00 34.46           C  
ATOM    684  CB  TYR L  91      32.320  17.980  41.926  1.00 35.33           C  
ATOM    685  CG  TYR L  91      32.401  17.043  43.083  1.00 34.72           C  
ATOM    686  CD1 TYR L  91      33.467  16.190  43.247  1.00 38.50           C  
ATOM    687  CD2 TYR L  91      31.396  17.022  44.018  1.00 36.08           C  
ATOM    688  CE1 TYR L  91      33.524  15.333  44.324  1.00 39.05           C  
ATOM    689  CE2 TYR L  91      31.445  16.170  45.095  1.00 38.24           C  
ATOM    690  CZ  TYR L  91      32.511  15.320  45.250  1.00 38.52           C  
ATOM    691  OH  TYR L  91      32.567  14.446  46.354  1.00 39.89           O  
ATOM    692  C   TYR L  91      31.474  18.269  39.668  1.00 37.33           C  
ATOM    693  O   TYR L  91      32.394  18.700  38.972  1.00 38.76           O  
ATOM    694  N   TYR L  92      30.196  18.682  39.515  1.00 36.65           N  
ATOM    695  CA  TYR L  92      29.879  19.669  38.521  1.00 34.12           C  
ATOM    696  CB  TYR L  92      28.894  19.216  37.428  1.00 33.92           C  
ATOM    697  CG  TYR L  92      29.336  17.975  36.738  1.00 32.25           C  
ATOM    698  CD1 TYR L  92      30.298  17.992  35.757  1.00 34.53           C  
ATOM    699  CD2 TYR L  92      28.770  16.777  37.089  1.00 31.86           C  
ATOM    700  CE1 TYR L  92      30.682  16.828  35.135  1.00 31.60           C  
ATOM    701  CE2 TYR L  92      29.147  15.611  36.470  1.00 30.73           C  
ATOM    702  CZ  TYR L  92      30.106  15.635  35.487  1.00 30.01           C  
ATOM    703  OH  TYR L  92      30.502  14.445  34.844  1.00 40.03           O  
ATOM    704  C   TYR L  92      29.112  20.775  39.178  1.00 36.31           C  
ATOM    705  O   TYR L  92      28.253  20.533  40.027  1.00 38.35           O  
ATOM    706  N   CYS L  93      29.409  22.033  38.792  1.00 36.09           N  
ATOM    707  CA  CYS L  93      28.619  23.146  39.233  1.00 34.99           C  
ATOM    708  CB  CYS L  93      29.436  24.425  39.531  1.00 36.59           C  
ATOM    709  SG  CYS L  93      30.467  24.982  38.141  1.00 42.19           S  
ATOM    710  C   CYS L  93      27.662  23.415  38.104  1.00 36.32           C  
ATOM    711  O   CYS L  93      27.953  23.095  36.954  1.00 34.96           O  
ATOM    712  N   PHE L  94      26.471  23.974  38.403  1.00 37.25           N  
ATOM    713  CA  PHE L  94      25.472  24.175  37.380  1.00 33.97           C  
ATOM    714  CB  PHE L  94      24.408  23.061  37.427  1.00 34.14           C  
ATOM    715  CG  PHE L  94      23.320  23.287  36.431  1.00 35.76           C  
ATOM    716  CD1 PHE L  94      23.479  22.926  35.112  1.00 34.15           C  
ATOM    717  CD2 PHE L  94      22.126  23.840  36.830  1.00 37.03           C  
ATOM    718  CE1 PHE L  94      22.466  23.126  34.204  1.00 32.92           C  
ATOM    719  CE2 PHE L  94      21.107  24.042  35.929  1.00 37.32           C  
ATOM    720  CZ  PHE L  94      21.279  23.684  34.614  1.00 35.63           C  
ATOM    721  C   PHE L  94      24.781  25.480  37.637  1.00 35.24           C  
ATOM    722  O   PHE L  94      24.548  25.845  38.790  1.00 36.44           O  
ATOM    723  N   GLN L  95      24.439  26.231  36.563  1.00 35.83           N  
ATOM    724  CA  GLN L  95      23.725  27.466  36.743  1.00 35.26           C  
ATOM    725  CB  GLN L  95      24.491  28.711  36.254  1.00 36.12           C  
ATOM    726  CG  GLN L  95      24.667  28.802  34.739  1.00 36.90           C  
ATOM    727  CD  GLN L  95      23.549  29.683  34.204  1.00 39.75           C  
ATOM    728  OE1 GLN L  95      23.148  30.645  34.855  1.00 40.48           O  
ATOM    729  NE2 GLN L  95      23.028  29.354  32.993  1.00 37.09           N  
ATOM    730  C   GLN L  95      22.422  27.385  35.996  1.00 35.03           C  
ATOM    731  O   GLN L  95      22.383  27.143  34.792  1.00 35.60           O  
ATOM    732  N   GLY L  96      21.317  27.446  36.767  1.00 35.68           N  
ATOM    733  CA  GLY L  96      19.942  27.436  36.346  1.00 36.06           C  
ATOM    734  C   GLY L  96      19.444  28.763  35.854  1.00 37.50           C  
ATOM    735  O   GLY L  96      18.527  28.826  35.041  1.00 37.53           O  
ATOM    736  N   SER L  97      20.003  29.861  36.387  1.00 38.67           N  
ATOM    737  CA  SER L  97      19.429  31.164  36.214  1.00 41.81           C  
ATOM    738  CB  SER L  97      20.246  32.251  36.899  1.00 41.80           C  
ATOM    739  OG  SER L  97      19.632  33.512  36.694  1.00 44.41           O  
ATOM    740  C   SER L  97      19.276  31.591  34.789  1.00 43.32           C  
ATOM    741  O   SER L  97      18.214  32.091  34.422  1.00 43.31           O  
ATOM    742  N   HIS L  98      20.305  31.425  33.935  1.00 43.05           N  
ATOM    743  CA  HIS L  98      20.145  31.972  32.618  1.00 44.63           C  
ATOM    744  ND1 HIS L  98      20.407  35.172  33.001  1.00 57.22           N  
ATOM    745  CG  HIS L  98      21.321  34.146  33.087  1.00 53.43           C  
ATOM    746  CB  HIS L  98      21.280  32.928  32.217  1.00 47.60           C  
ATOM    747  NE2 HIS L  98      21.828  35.720  34.621  1.00 57.91           N  
ATOM    748  CD2 HIS L  98      22.182  34.496  34.080  1.00 55.23           C  
ATOM    749  CE1 HIS L  98      20.756  36.086  33.941  1.00 60.04           C  
ATOM    750  C   HIS L  98      20.089  30.886  31.598  1.00 44.66           C  
ATOM    751  O   HIS L  98      20.726  29.844  31.734  1.00 45.75           O  
ATOM    752  N   VAL L  99      19.281  31.120  30.543  1.00 45.26           N  
ATOM    753  CA  VAL L  99      19.174  30.175  29.473  1.00 45.68           C  
ATOM    754  CB  VAL L  99      17.904  30.302  28.682  1.00 48.60           C  
ATOM    755  CG1 VAL L  99      16.713  29.939  29.583  1.00 46.35           C  
ATOM    756  CG2 VAL L  99      17.836  31.729  28.110  1.00 49.69           C  
ATOM    757  C   VAL L  99      20.298  30.463  28.539  1.00 44.69           C  
ATOM    758  O   VAL L  99      20.629  31.622  28.291  1.00 46.06           O  
ATOM    759  N   PRO L 100      20.921  29.439  28.026  1.00 40.79           N  
ATOM    760  CA  PRO L 100      20.599  28.089  28.403  1.00 36.90           C  
ATOM    761  CD  PRO L 100      21.448  29.512  26.675  1.00 39.50           C  
ATOM    762  CB  PRO L 100      21.000  27.206  27.220  1.00 36.16           C  
ATOM    763  CG  PRO L 100      21.936  28.088  26.379  1.00 37.99           C  
ATOM    764  C   PRO L 100      21.314  27.740  29.668  1.00 35.32           C  
ATOM    765  O   PRO L 100      22.317  28.378  29.988  1.00 35.01           O  
ATOM    766  N   PRO L 101      20.834  26.762  30.379  1.00 33.31           N  
ATOM    767  CA  PRO L 101      21.503  26.379  31.591  1.00 32.90           C  
ATOM    768  CD  PRO L 101      19.397  26.552  30.456  1.00 33.26           C  
ATOM    769  CB  PRO L 101      20.503  25.516  32.346  1.00 32.22           C  
ATOM    770  CG  PRO L 101      19.134  26.039  31.879  1.00 32.48           C  
ATOM    771  C   PRO L 101      22.791  25.707  31.235  1.00 32.05           C  
ATOM    772  O   PRO L 101      22.840  25.022  30.216  1.00 31.73           O  
ATOM    773  N   THR L 102      23.848  25.881  32.051  1.00 36.49           N  
ATOM    774  CA  THR L 102      25.128  25.334  31.724  1.00 36.14           C  
ATOM    775  CB  THR L 102      26.084  26.365  31.197  1.00 37.35           C  
ATOM    776  OG1 THR L 102      26.282  27.390  32.160  1.00 37.75           O  
ATOM    777  CG2 THR L 102      25.498  26.963  29.907  1.00 36.10           C  
ATOM    778  C   THR L 102      25.750  24.712  32.933  1.00 37.66           C  
ATOM    779  O   THR L 102      25.476  25.095  34.071  1.00 37.65           O  
ATOM    780  N   PHE L 103      26.629  23.720  32.683  1.00 36.34           N  
ATOM    781  CA  PHE L 103      27.327  23.013  33.718  1.00 34.10           C  
ATOM    782  CB  PHE L 103      27.350  21.480  33.553  1.00 31.30           C  
ATOM    783  CG  PHE L 103      26.003  20.875  33.746  1.00 33.59           C  
ATOM    784  CD1 PHE L 103      25.102  20.822  32.710  1.00 31.48           C  
ATOM    785  CD2 PHE L 103      25.649  20.341  34.963  1.00 30.10           C  
ATOM    786  CE1 PHE L 103      23.862  20.251  32.891  1.00 33.01           C  
ATOM    787  CE2 PHE L 103      24.411  19.771  35.148  1.00 33.65           C  
ATOM    788  CZ  PHE L 103      23.513  19.726  34.110  1.00 31.98           C  
ATOM    789  C   PHE L 103      28.769  23.389  33.611  1.00 35.71           C  
ATOM    790  O   PHE L 103      29.221  23.881  32.578  1.00 34.83           O  
ATOM    791  N   GLY L 104      29.524  23.183  34.707  1.00 35.94           N  
ATOM    792  CA  GLY L 104      30.938  23.401  34.671  1.00 37.12           C  
ATOM    793  C   GLY L 104      31.519  22.174  34.035  1.00 38.07           C  
ATOM    794  O   GLY L 104      30.808  21.203  33.783  1.00 38.12           O  
ATOM    795  N   GLY L 105      32.838  22.197  33.768  1.00 38.97           N  
ATOM    796  CA  GLY L 105      33.565  21.148  33.103  1.00 38.71           C  
ATOM    797  C   GLY L 105      33.612  19.887  33.913  1.00 37.88           C  
ATOM    798  O   GLY L 105      33.669  18.788  33.362  1.00 38.86           O  
ATOM    799  N   GLY L 106      33.647  20.004  35.250  1.00 38.77           N  
ATOM    800  CA  GLY L 106      33.741  18.830  36.066  1.00 38.15           C  
ATOM    801  C   GLY L 106      35.085  18.831  36.716  1.00 39.16           C  
ATOM    802  O   GLY L 106      36.088  19.217  36.118  1.00 41.62           O  
ATOM    803  N   THR L 107      35.114  18.411  37.995  1.00 39.74           N  
ATOM    804  CA  THR L 107      36.334  18.318  38.737  1.00 38.77           C  
ATOM    805  CB  THR L 107      36.373  19.265  39.905  1.00 38.80           C  
ATOM    806  OG1 THR L 107      36.219  20.600  39.446  1.00 37.20           O  
ATOM    807  CG2 THR L 107      37.716  19.114  40.639  1.00 38.51           C  
ATOM    808  C   THR L 107      36.373  16.921  39.265  1.00 39.35           C  
ATOM    809  O   THR L 107      35.480  16.499  39.996  1.00 38.97           O  
ATOM    810  N   LYS L 108      37.419  16.155  38.908  1.00 39.49           N  
ATOM    811  CA  LYS L 108      37.479  14.797  39.353  1.00 41.34           C  
ATOM    812  CB  LYS L 108      38.234  13.878  38.378  1.00 43.60           C  
ATOM    813  CG  LYS L 108      38.232  12.408  38.800  1.00 47.93           C  
ATOM    814  CD  LYS L 108      38.917  11.466  37.809  1.00 52.24           C  
ATOM    815  CE  LYS L 108      37.975  10.823  36.794  1.00 54.21           C  
ATOM    816  NZ  LYS L 108      38.742   9.937  35.891  1.00 59.14           N1+
ATOM    817  C   LYS L 108      38.219  14.772  40.649  1.00 42.76           C  
ATOM    818  O   LYS L 108      39.333  15.282  40.755  1.00 44.03           O  
ATOM    819  N   LEU L 109      37.596  14.160  41.674  1.00 43.09           N  
ATOM    820  CA  LEU L 109      38.203  14.049  42.966  1.00 43.37           C  
ATOM    821  CB  LEU L 109      37.152  14.001  44.092  1.00 42.65           C  
ATOM    822  CG  LEU L 109      37.711  14.133  45.519  1.00 43.16           C  
ATOM    823  CD1 LEU L 109      38.116  15.579  45.827  1.00 41.53           C  
ATOM    824  CD2 LEU L 109      36.744  13.562  46.561  0.80 42.49           C  
ATOM    825  C   LEU L 109      38.882  12.714  42.955  1.00 43.90           C  
ATOM    826  O   LEU L 109      38.235  11.688  42.752  1.00 44.23           O  
ATOM    827  N   GLU L 110      40.214  12.689  43.158  1.00 45.66           N  
ATOM    828  CA  GLU L 110      40.927  11.444  43.135  1.00 47.12           C  
ATOM    829  CB  GLU L 110      41.810  11.256  41.889  1.00 48.35           C  
ATOM    830  CG  GLU L 110      42.783  12.408  41.638  1.00 52.88           C  
ATOM    831  CD  GLU L 110      43.656  12.034  40.447  1.00 54.66           C  
ATOM    832  OE1 GLU L 110      44.593  11.215  40.636  1.00 55.17           O  
ATOM    833  OE2 GLU L 110      43.403  12.559  39.331  1.00 54.81           O1-
ATOM    834  C   GLU L 110      41.806  11.381  44.343  1.00 47.42           C  
ATOM    835  O   GLU L 110      41.920  12.349  45.093  1.00 46.26           O  
ATOM    836  N   ILE L 111      42.437  10.210  44.568  1.00 46.60           N  
ATOM    837  CA  ILE L 111      43.254  10.008  45.730  1.00 47.49           C  
ATOM    838  CB  ILE L 111      43.195   8.611  46.273  1.00 47.05           C  
ATOM    839  CG1 ILE L 111      41.765   8.280  46.729  1.00 50.16           C  
ATOM    840  CG2 ILE L 111      44.234   8.490  47.400  1.00 50.21           C  
ATOM    841  CD1 ILE L 111      41.549   6.801  47.037  1.00 51.35           C  
ATOM    842  C   ILE L 111      44.683  10.310  45.416  1.00 48.13           C  
ATOM    843  O   ILE L 111      45.216   9.915  44.379  1.00 48.03           O  
ATOM    844  N   LYS L 112      45.331  11.051  46.335  1.00 48.62           N  
ATOM    845  CA  LYS L 112      46.703  11.424  46.185  1.00 48.48           C  
ATOM    846  CB  LYS L 112      47.115  12.533  47.164  1.00 49.94           C  
ATOM    847  CG  LYS L 112      48.505  13.106  46.898  1.00 53.31           C  
ATOM    848  CD  LYS L 112      48.775  14.397  47.673  1.00 57.36           C  
ATOM    849  CE  LYS L 112      50.210  14.912  47.543  1.00 60.35           C  
ATOM    850  NZ  LYS L 112      50.385  15.632  46.261  1.00 63.11           N1+
ATOM    851  C   LYS L 112      47.544  10.196  46.502  1.00 46.77           C  
ATOM    852  O   LYS L 112      47.433   9.681  47.647  1.00 47.32           O  
ATOM    853  OXT LYS L 112      48.311   9.755  45.603  1.00  0.00           O1-
TER     854      LYS L 112 
ATOM    855  N   GLN H 113       8.944   5.588  45.688  1.00 52.41           N1+
ATOM    856  CA  GLN H 113       9.476   6.963  45.589  1.00 51.56           C  
ATOM    857  CB  GLN H 113      10.967   6.992  45.974  1.00 55.71           C  
ATOM    858  CG  GLN H 113      11.242   6.610  47.430  1.00 59.31           C  
ATOM    859  CD  GLN H 113      10.924   7.807  48.315  1.00 66.46           C  
ATOM    860  OE1 GLN H 113      11.791   8.635  48.592  1.00 71.79           O  
ATOM    861  NE2 GLN H 113       9.648   7.908  48.774  1.00 58.38           N  
ATOM    862  C   GLN H 113       9.350   7.472  44.192  1.00 48.74           C  
ATOM    863  O   GLN H 113       8.699   6.862  43.343  1.00 47.78           O  
ATOM    864  N   VAL H 114       9.971   8.635  43.932  1.00 44.56           N  
ATOM    865  CA  VAL H 114       9.936   9.216  42.625  1.00 42.89           C  
ATOM    866  CB  VAL H 114      10.411  10.639  42.619  1.00 41.63           C  
ATOM    867  CG1 VAL H 114      10.486  11.144  41.169  1.00 41.04           C  
ATOM    868  CG2 VAL H 114       9.480  11.455  43.529  1.00 42.91           C  
ATOM    869  C   VAL H 114      10.876   8.432  41.770  1.00 43.65           C  
ATOM    870  O   VAL H 114      12.010   8.172  42.167  1.00 44.15           O  
ATOM    871  N   GLN H 115      10.421   8.019  40.570  1.00 43.18           N  
ATOM    872  CA  GLN H 115      11.305   7.295  39.705  1.00 43.70           C  
ATOM    873  CB  GLN H 115      11.067   5.777  39.628  1.00 46.19           C  
ATOM    874  CG  GLN H 115      11.568   4.991  40.837  1.00 53.96           C  
ATOM    875  CD  GLN H 115      11.511   3.516  40.464  1.00 58.09           C  
ATOM    876  OE1 GLN H 115      10.842   3.127  39.508  1.00 61.56           O  
ATOM    877  NE2 GLN H 115      12.235   2.666  41.238  1.00 62.19           N  
ATOM    878  C   GLN H 115      11.151   7.795  38.310  1.00 41.87           C  
ATOM    879  O   GLN H 115      10.058   8.130  37.858  1.00 41.71           O  
ATOM    880  N   LEU H 116      12.287   7.867  37.600  1.00 39.69           N  
ATOM    881  CA  LEU H 116      12.304   8.237  36.220  1.00 34.91           C  
ATOM    882  CB  LEU H 116      13.227   9.439  35.946  1.00 31.43           C  
ATOM    883  CG  LEU H 116      12.786  10.731  36.664  1.00 32.16           C  
ATOM    884  CD1 LEU H 116      13.733  11.900  36.363  1.00 30.36           C  
ATOM    885  CD2 LEU H 116      11.325  11.073  36.338  1.00 31.63           C  
ATOM    886  C   LEU H 116      12.902   7.054  35.523  1.00 34.85           C  
ATOM    887  O   LEU H 116      14.078   6.755  35.719  1.00 36.37           O  
ATOM    888  N   ARG H 117      12.109   6.339  34.696  1.00 35.43           N  
ATOM    889  CA  ARG H 117      12.634   5.179  34.028  1.00 36.77           C  
ATOM    890  CB  ARG H 117      11.691   3.962  34.012  1.00 38.54           C  
ATOM    891  CG  ARG H 117      12.297   2.783  33.242  1.00 46.99           C  
ATOM    892  CD  ARG H 117      11.276   1.777  32.707  1.00 50.48           C  
ATOM    893  NE  ARG H 117      12.039   0.748  31.944  1.00  0.00           N  
ATOM    894  CZ  ARG H 117      12.489  -0.377  32.572  1.00  0.00           C  
ATOM    895  NH1 ARG H 117      12.149  -0.615  33.872  1.00  0.00           N1+
ATOM    896  NH2 ARG H 117      13.265  -1.272  31.893  1.00  0.00           N  
ATOM    897  C   ARG H 117      12.841   5.527  32.591  1.00 36.02           C  
ATOM    898  O   ARG H 117      11.925   5.996  31.919  1.00 36.96           O  
ATOM    899  N   GLN H 118      14.060   5.284  32.073  1.00 32.38           N  
ATOM    900  CA  GLN H 118      14.345   5.619  30.710  1.00 32.12           C  
ATOM    901  CB  GLN H 118      15.651   6.416  30.538  1.00 28.72           C  
ATOM    902  CG  GLN H 118      15.590   7.807  31.177  1.00 27.93           C  
ATOM    903  CD  GLN H 118      16.922   8.513  30.960  1.00 29.27           C  
ATOM    904  OE1 GLN H 118      17.434   8.577  29.844  1.00 33.85           O  
ATOM    905  NE2 GLN H 118      17.507   9.056  32.060  1.00  6.93           N  
ATOM    906  C   GLN H 118      14.444   4.357  29.906  1.00 32.78           C  
ATOM    907  O   GLN H 118      14.622   3.265  30.443  1.00 34.59           O  
ATOM    908  N   SER H 119      14.326   4.495  28.569  1.00 34.57           N  
ATOM    909  CA  SER H 119      14.341   3.374  27.668  1.00 37.15           C  
ATOM    910  CB  SER H 119      13.969   3.745  26.221  1.00 38.45           C  
ATOM    911  OG  SER H 119      12.655   4.275  26.168  1.00 44.74           O  
ATOM    912  C   SER H 119      15.721   2.792  27.628  1.00 38.47           C  
ATOM    913  O   SER H 119      16.675   3.384  28.127  1.00 40.04           O  
ATOM    914  N   GLY H 120      15.848   1.596  27.016  1.00 41.11           N  
ATOM    915  CA  GLY H 120      17.094   0.878  26.967  1.00 40.78           C  
ATOM    916  C   GLY H 120      17.989   1.447  25.910  1.00 40.98           C  
ATOM    917  O   GLY H 120      17.624   2.328  25.131  1.00 41.57           O  
ATOM    918  N   PRO H 121      19.175   0.893  25.891  1.00 41.56           N  
ATOM    919  CA  PRO H 121      20.241   1.311  25.019  1.00 40.28           C  
ATOM    920  CD  PRO H 121      19.380  -0.457  26.390  1.00 45.31           C  
ATOM    921  CB  PRO H 121      21.390   0.349  25.308  1.00 41.41           C  
ATOM    922  CG  PRO H 121      20.664  -0.949  25.702  1.00 46.38           C  
ATOM    923  C   PRO H 121      19.816   1.216  23.594  1.00 39.71           C  
ATOM    924  O   PRO H 121      19.032   0.329  23.259  1.00 38.89           O  
ATOM    925  N   GLU H 122      20.313   2.122  22.730  1.00 38.02           N  
ATOM    926  CA  GLU H 122      19.897   2.015  21.368  1.00 37.68           C  
ATOM    927  CB  GLU H 122      18.850   3.068  20.986  1.00 36.68           C  
ATOM    928  CG  GLU H 122      17.596   2.879  21.840  1.00 41.34           C  
ATOM    929  CD  GLU H 122      16.496   3.783  21.333  1.00 47.00           C  
ATOM    930  OE1 GLU H 122      15.744   3.325  20.431  1.00 49.38           O  
ATOM    931  OE2 GLU H 122      16.383   4.931  21.834  1.00 45.42           O1-
ATOM    932  C   GLU H 122      21.081   2.110  20.464  1.00 37.49           C  
ATOM    933  O   GLU H 122      21.969   2.939  20.651  1.00 38.41           O  
ATOM    934  N   LEU H 123      21.134   1.213  19.461  1.00 36.29           N  
ATOM    935  CA  LEU H 123      22.199   1.262  18.504  1.00 38.44           C  
ATOM    936  CB  LEU H 123      22.935  -0.084  18.352  1.00 37.26           C  
ATOM    937  CG  LEU H 123      24.209  -0.073  17.479  1.00 39.46           C  
ATOM    938  CD1 LEU H 123      24.848  -1.466  17.473  1.00 40.02           C  
ATOM    939  CD2 LEU H 123      23.962   0.438  16.049  1.00 38.58           C  
ATOM    940  C   LEU H 123      21.533   1.613  17.216  1.00 37.28           C  
ATOM    941  O   LEU H 123      20.676   0.874  16.731  1.00 39.20           O  
ATOM    942  N   VAL H 124      21.910   2.763  16.628  1.00 37.76           N  
ATOM    943  CA  VAL H 124      21.259   3.184  15.423  1.00 39.97           C  
ATOM    944  CB  VAL H 124      20.337   4.345  15.653  1.00 40.70           C  
ATOM    945  CG1 VAL H 124      19.162   3.870  16.524  1.00 41.23           C  
ATOM    946  CG2 VAL H 124      21.146   5.473  16.316  1.00 39.50           C  
ATOM    947  C   VAL H 124      22.289   3.584  14.409  1.00 41.13           C  
ATOM    948  O   VAL H 124      23.420   3.932  14.747  1.00 43.35           O  
ATOM    949  N   LYS H 125      21.913   3.507  13.113  1.00 40.39           N  
ATOM    950  CA  LYS H 125      22.793   3.863  12.033  1.00 42.19           C  
ATOM    951  CB  LYS H 125      22.408   3.267  10.666  1.00 45.37           C  
ATOM    952  CG  LYS H 125      22.663   1.764  10.547  1.00 50.70           C  
ATOM    953  CD  LYS H 125      21.719   0.904  11.387  1.00 57.21           C  
ATOM    954  CE  LYS H 125      22.051  -0.588  11.325  1.00 64.55           C  
ATOM    955  NZ  LYS H 125      21.974  -1.064   9.925  1.00 69.13           N1+
ATOM    956  C   LYS H 125      22.785   5.348  11.879  1.00 41.46           C  
ATOM    957  O   LYS H 125      21.850   6.034  12.291  1.00 41.37           O  
ATOM    958  N   PRO H 126      23.826   5.867  11.292  1.00 41.90           N  
ATOM    959  CA  PRO H 126      23.901   7.288  11.128  1.00 40.83           C  
ATOM    960  CD  PRO H 126      25.143   5.270  11.439  1.00 41.96           C  
ATOM    961  CB  PRO H 126      25.340   7.586  10.718  1.00 40.57           C  
ATOM    962  CG  PRO H 126      26.138   6.443  11.373  1.00 40.19           C  
ATOM    963  C   PRO H 126      22.868   7.775  10.167  1.00 41.46           C  
ATOM    964  O   PRO H 126      22.537   7.057   9.224  1.00 42.56           O  
ATOM    965  N   GLY H 127      22.331   8.986  10.405  1.00 42.18           N  
ATOM    966  CA  GLY H 127      21.364   9.567   9.520  1.00 41.30           C  
ATOM    967  C   GLY H 127      19.987   9.164   9.952  1.00 40.43           C  
ATOM    968  O   GLY H 127      18.996   9.675   9.433  1.00 42.24           O  
ATOM    969  N   ALA H 128      19.887   8.230  10.915  1.00 39.34           N  
ATOM    970  CA  ALA H 128      18.610   7.762  11.377  1.00 39.13           C  
ATOM    971  CB  ALA H 128      18.634   6.311  11.886  1.00 40.57           C  
ATOM    972  C   ALA H 128      18.142   8.630  12.503  1.00 40.26           C  
ATOM    973  O   ALA H 128      18.804   9.595  12.882  1.00 40.47           O  
ATOM    974  N   SER H 129      16.933   8.332  13.024  1.00 40.26           N  
ATOM    975  CA  SER H 129      16.408   9.064  14.139  1.00 41.01           C  
ATOM    976  CB  SER H 129      15.134   9.865  13.811  1.00 41.81           C  
ATOM    977  OG  SER H 129      14.072   8.990  13.463  1.00 43.58           O  
ATOM    978  C   SER H 129      16.072   8.070  15.210  1.00 40.04           C  
ATOM    979  O   SER H 129      15.851   6.892  14.932  1.00 39.59           O  
ATOM    980  N   VAL H 130      16.070   8.518  16.484  1.00 37.25           N  
ATOM    981  CA  VAL H 130      15.758   7.631  17.568  1.00 35.72           C  
ATOM    982  CB  VAL H 130      16.987   7.147  18.285  1.00 35.12           C  
ATOM    983  CG1 VAL H 130      17.685   8.345  18.950  1.00 32.44           C  
ATOM    984  CG2 VAL H 130      16.590   6.030  19.258  1.00 35.90           C  
ATOM    985  C   VAL H 130      14.880   8.372  18.535  1.00 34.21           C  
ATOM    986  O   VAL H 130      15.015   9.582  18.711  1.00 34.18           O  
ATOM    987  N   ARG H 131      13.929   7.656  19.176  1.00 33.41           N  
ATOM    988  CA  ARG H 131      13.030   8.275  20.114  1.00 35.58           C  
ATOM    989  CB  ARG H 131      11.550   8.116  19.707  1.00 35.11           C  
ATOM    990  CG  ARG H 131      10.543   8.772  20.656  1.00 37.31           C  
ATOM    991  CD  ARG H 131       9.136   8.910  20.062  1.00 39.75           C  
ATOM    992  NE  ARG H 131       8.645   7.551  19.690  1.00  0.00           N  
ATOM    993  CZ  ARG H 131       7.956   6.785  20.588  1.00  0.00           C  
ATOM    994  NH1 ARG H 131       7.747   7.230  21.861  1.00  0.00           N1+
ATOM    995  NH2 ARG H 131       7.468   5.567  20.213  1.00  0.00           N  
ATOM    996  C   ARG H 131      13.235   7.601  21.440  1.00 36.63           C  
ATOM    997  O   ARG H 131      13.069   6.389  21.570  1.00 35.70           O  
ATOM    998  N   ILE H 132      13.581   8.393  22.477  1.00 35.83           N  
ATOM    999  CA  ILE H 132      13.882   7.853  23.775  1.00 36.13           C  
ATOM   1000  CB  ILE H 132      15.152   8.405  24.350  1.00 36.51           C  
ATOM   1001  CG1 ILE H 132      16.349   8.077  23.449  1.00 43.11           C  
ATOM   1002  CG2 ILE H 132      15.301   7.865  25.776  1.00 43.00           C  
ATOM   1003  CD1 ILE H 132      17.614   8.842  23.837  1.00 45.25           C  
ATOM   1004  C   ILE H 132      12.788   8.262  24.713  1.00 33.60           C  
ATOM   1005  O   ILE H 132      12.275   9.376  24.624  1.00 32.65           O  
ATOM   1006  N   SER H 133      12.403   7.360  25.645  1.00 32.60           N  
ATOM   1007  CA  SER H 133      11.311   7.640  26.541  1.00 34.13           C  
ATOM   1008  CB  SER H 133      10.238   6.540  26.566  1.00 33.19           C  
ATOM   1009  OG  SER H 133       9.652   6.386  25.285  1.00 34.28           O  
ATOM   1010  C   SER H 133      11.801   7.736  27.956  1.00 33.27           C  
ATOM   1011  O   SER H 133      12.842   7.190  28.317  1.00 34.44           O  
ATOM   1012  N   CYS H 134      11.039   8.476  28.790  1.00 31.78           N  
ATOM   1013  CA  CYS H 134      11.336   8.638  30.188  1.00 33.36           C  
ATOM   1014  CB  CYS H 134      12.024   9.994  30.481  1.00 30.18           C  
ATOM   1015  SG  CYS H 134      12.372  10.295  32.242  1.00 34.33           S  
ATOM   1016  C   CYS H 134      10.024   8.594  30.922  1.00 33.75           C  
ATOM   1017  O   CYS H 134       9.269   9.566  30.920  1.00 35.02           O  
ATOM   1018  N   LYS H 135       9.728   7.459  31.591  1.00 34.50           N  
ATOM   1019  CA  LYS H 135       8.472   7.293  32.278  1.00 34.77           C  
ATOM   1020  CB  LYS H 135       8.002   5.831  32.331  1.00 37.09           C  
ATOM   1021  CG  LYS H 135       6.611   5.655  32.937  1.00 44.79           C  
ATOM   1022  CD  LYS H 135       6.044   4.247  32.763  1.00 48.30           C  
ATOM   1023  CE  LYS H 135       4.652   4.065  33.367  1.00 49.27           C  
ATOM   1024  NZ  LYS H 135       3.620   4.521  32.411  1.00 47.63           N1+
ATOM   1025  C   LYS H 135       8.637   7.751  33.695  1.00 34.85           C  
ATOM   1026  O   LYS H 135       9.556   7.331  34.394  1.00 34.07           O  
ATOM   1027  N   ALA H 136       7.716   8.613  34.168  1.00 34.93           N  
ATOM   1028  CA  ALA H 136       7.818   9.149  35.495  1.00 35.39           C  
ATOM   1029  CB  ALA H 136       7.564  10.664  35.558  1.00 35.04           C  
ATOM   1030  C   ALA H 136       6.792   8.493  36.361  1.00 37.15           C  
ATOM   1031  O   ALA H 136       5.717   8.117  35.897  1.00 37.45           O  
ATOM   1032  N   SER H 137       7.132   8.303  37.652  1.00 36.98           N  
ATOM   1033  CA  SER H 137       6.203   7.717  38.572  1.00 37.03           C  
ATOM   1034  CB  SER H 137       6.275   6.180  38.600  1.00 37.06           C  
ATOM   1035  OG  SER H 137       7.574   5.756  38.989  1.00 41.85           O  
ATOM   1036  C   SER H 137       6.536   8.231  39.938  1.00 36.97           C  
ATOM   1037  O   SER H 137       7.648   8.700  40.179  1.00 37.01           O  
ATOM   1038  N   GLY H 138       5.550   8.186  40.862  1.00 48.89           N  
ATOM   1039  CA  GLY H 138       5.767   8.567  42.232  1.00 49.24           C  
ATOM   1040  C   GLY H 138       5.255   9.948  42.516  1.00 48.50           C  
ATOM   1041  O   GLY H 138       5.004  10.283  43.672  1.00 52.47           O  
ATOM   1042  N   TYR H 139       5.083  10.798  41.489  1.00 45.69           N  
ATOM   1043  CA  TYR H 139       4.622  12.127  41.774  1.00 46.20           C  
ATOM   1044  CB  TYR H 139       5.767  13.148  41.907  1.00 44.69           C  
ATOM   1045  CG  TYR H 139       6.511  13.225  40.617  1.00 45.56           C  
ATOM   1046  CD1 TYR H 139       7.388  12.231  40.244  1.00 42.76           C  
ATOM   1047  CD2 TYR H 139       6.350  14.307  39.784  1.00 45.39           C  
ATOM   1048  CE1 TYR H 139       8.079  12.314  39.056  1.00 42.50           C  
ATOM   1049  CE2 TYR H 139       7.038  14.395  38.597  1.00 43.97           C  
ATOM   1050  CZ  TYR H 139       7.904  13.395  38.230  1.00 40.07           C  
ATOM   1051  OH  TYR H 139       8.611  13.480  37.012  1.00 44.08           O  
ATOM   1052  C   TYR H 139       3.711  12.562  40.672  1.00 48.02           C  
ATOM   1053  O   TYR H 139       3.408  11.791  39.762  1.00 47.61           O  
ATOM   1054  N   THR H 140       3.229  13.821  40.748  1.00 48.47           N  
ATOM   1055  CA  THR H 140       2.333  14.313  39.745  1.00 47.37           C  
ATOM   1056  CB  THR H 140       1.429  15.399  40.253  1.00 49.67           C  
ATOM   1057  OG1 THR H 140       0.704  14.932  41.381  1.00 50.74           O  
ATOM   1058  CG2 THR H 140       0.445  15.790  39.139  1.00 49.25           C  
ATOM   1059  C   THR H 140       3.187  14.871  38.643  1.00 44.20           C  
ATOM   1060  O   THR H 140       3.859  15.890  38.793  1.00 43.17           O  
ATOM   1061  N   PHE H 141       3.133  14.196  37.480  1.00 43.78           N  
ATOM   1062  CA  PHE H 141       3.940  14.426  36.314  1.00 42.61           C  
ATOM   1063  CB  PHE H 141       3.621  13.403  35.207  1.00 43.83           C  
ATOM   1064  CG  PHE H 141       4.522  13.630  34.042  1.00 45.29           C  
ATOM   1065  CD1 PHE H 141       5.861  13.330  34.131  1.00 48.01           C  
ATOM   1066  CD2 PHE H 141       4.019  14.099  32.850  1.00 50.17           C  
ATOM   1067  CE1 PHE H 141       6.695  13.522  33.057  1.00 46.89           C  
ATOM   1068  CE2 PHE H 141       4.849  14.294  31.773  1.00 47.82           C  
ATOM   1069  CZ  PHE H 141       6.189  14.009  31.876  1.00 49.35           C  
ATOM   1070  C   PHE H 141       3.721  15.807  35.777  1.00 44.78           C  
ATOM   1071  O   PHE H 141       4.671  16.484  35.384  1.00 46.86           O  
ATOM   1072  N   THR H 142       2.452  16.255  35.770  1.00 45.64           N  
ATOM   1073  CA  THR H 142       2.015  17.505  35.211  1.00 45.95           C  
ATOM   1074  CB  THR H 142       0.520  17.667  35.216  1.00 48.83           C  
ATOM   1075  OG1 THR H 142       0.025  17.706  36.546  1.00 50.70           O  
ATOM   1076  CG2 THR H 142      -0.107  16.484  34.458  1.00 51.17           C  
ATOM   1077  C   THR H 142       2.605  18.638  35.984  1.00 45.19           C  
ATOM   1078  O   THR H 142       2.768  19.742  35.469  1.00 46.40           O  
ATOM   1079  N   SER H 143       2.895  18.407  37.269  1.00 42.94           N  
ATOM   1080  CA  SER H 143       3.359  19.451  38.125  1.00 41.95           C  
ATOM   1081  CB  SER H 143       3.367  19.029  39.605  1.00 43.78           C  
ATOM   1082  OG  SER H 143       2.046  18.710  40.022  1.00 61.46           O  
ATOM   1083  C   SER H 143       4.750  19.936  37.791  1.00 39.82           C  
ATOM   1084  O   SER H 143       5.034  21.090  38.107  1.00 44.33           O  
ATOM   1085  N   TYR H 144       5.640  19.133  37.140  1.00 40.61           N  
ATOM   1086  CA  TYR H 144       7.033  19.535  37.022  1.00 37.78           C  
ATOM   1087  CB  TYR H 144       8.004  18.613  37.798  1.00 38.16           C  
ATOM   1088  CG  TYR H 144       7.736  18.664  39.266  1.00 39.19           C  
ATOM   1089  CD1 TYR H 144       8.379  19.585  40.060  1.00 37.29           C  
ATOM   1090  CD2 TYR H 144       6.849  17.790  39.853  1.00 41.17           C  
ATOM   1091  CE1 TYR H 144       8.143  19.636  41.413  1.00 37.70           C  
ATOM   1092  CE2 TYR H 144       6.609  17.835  41.207  1.00 40.10           C  
ATOM   1093  CZ  TYR H 144       7.257  18.761  41.990  1.00 35.79           C  
ATOM   1094  OH  TYR H 144       7.012  18.810  43.380  1.00 41.99           O  
ATOM   1095  C   TYR H 144       7.573  19.542  35.599  1.00 36.14           C  
ATOM   1096  O   TYR H 144       6.894  19.082  34.677  1.00 40.09           O  
ATOM   1097  N   TYR H 145       8.831  20.088  35.408  1.00 29.76           N  
ATOM   1098  CA  TYR H 145       9.454  20.161  34.116  1.00 30.94           C  
ATOM   1099  CB  TYR H 145      10.396  21.366  33.933  1.00 31.90           C  
ATOM   1100  CG  TYR H 145       9.621  22.629  33.796  1.00 36.62           C  
ATOM   1101  CD1 TYR H 145       9.070  23.255  34.891  1.00 27.09           C  
ATOM   1102  CD2 TYR H 145       9.469  23.200  32.555  1.00 29.65           C  
ATOM   1103  CE1 TYR H 145       8.366  24.427  34.743  1.00 30.40           C  
ATOM   1104  CE2 TYR H 145       8.767  24.372  32.401  1.00 31.39           C  
ATOM   1105  CZ  TYR H 145       8.213  24.986  33.498  1.00 32.79           C  
ATOM   1106  OH  TYR H 145       7.492  26.188  33.345  1.00 35.72           O  
ATOM   1107  C   TYR H 145      10.321  18.952  33.956  1.00 30.17           C  
ATOM   1108  O   TYR H 145      10.870  18.441  34.932  1.00 29.98           O  
ATOM   1109  N   ILE H 146      10.422  18.426  32.716  1.00 29.60           N  
ATOM   1110  CA  ILE H 146      11.317  17.333  32.474  1.00 29.50           C  
ATOM   1111  CB  ILE H 146      10.704  16.210  31.686  1.00 30.65           C  
ATOM   1112  CG1 ILE H 146       9.588  15.531  32.495  1.00 31.78           C  
ATOM   1113  CG2 ILE H 146      11.827  15.243  31.274  1.00 34.23           C  
ATOM   1114  CD1 ILE H 146      10.095  14.872  33.778  1.00 30.56           C  
ATOM   1115  C   ILE H 146      12.432  17.901  31.654  1.00 31.36           C  
ATOM   1116  O   ILE H 146      12.201  18.495  30.603  1.00 31.59           O  
ATOM   1117  N   HIS H 147      13.680  17.736  32.130  1.00 30.64           N  
ATOM   1118  CA  HIS H 147      14.819  18.289  31.453  1.00 28.10           C  
ATOM   1119  ND1 HIS H 147      14.299  20.551  33.879  1.00 13.52           N  
ATOM   1120  CG  HIS H 147      15.189  20.405  32.840  1.00 29.61           C  
ATOM   1121  CB  HIS H 147      15.754  19.092  32.374  1.00 28.49           C  
ATOM   1122  NE2 HIS H 147      14.702  22.593  33.103  1.00 11.49           N  
ATOM   1123  CD2 HIS H 147      15.424  21.663  32.377  1.00 11.49           C  
ATOM   1124  CE1 HIS H 147      14.042  21.878  33.993  1.00 12.08           C  
ATOM   1125  C   HIS H 147      15.608  17.153  30.899  1.00 28.97           C  
ATOM   1126  O   HIS H 147      15.555  16.042  31.424  1.00 30.11           O  
ATOM   1127  N   TRP H 148      16.335  17.401  29.790  1.00 30.78           N  
ATOM   1128  CA  TRP H 148      17.137  16.371  29.203  1.00 29.09           C  
ATOM   1129  CB  TRP H 148      16.680  15.983  27.785  1.00 29.22           C  
ATOM   1130  CG  TRP H 148      15.315  15.331  27.753  1.00 28.57           C  
ATOM   1131  CD2 TRP H 148      15.090  13.911  27.728  1.00 28.05           C  
ATOM   1132  CD1 TRP H 148      14.081  15.915  27.734  1.00 27.30           C  
ATOM   1133  NE1 TRP H 148      13.104  14.950  27.704  1.00 27.61           N  
ATOM   1134  CE2 TRP H 148      13.710  13.712  27.698  1.00 26.85           C  
ATOM   1135  CE3 TRP H 148      15.962  12.860  27.728  1.00 28.09           C  
ATOM   1136  CZ2 TRP H 148      13.180  12.454  27.668  1.00 26.51           C  
ATOM   1137  CZ3 TRP H 148      15.425  11.593  27.699  1.00 27.28           C  
ATOM   1138  CH2 TRP H 148      14.060  11.395  27.669  1.00 27.79           C  
ATOM   1139  C   TRP H 148      18.545  16.878  29.136  1.00 30.90           C  
ATOM   1140  O   TRP H 148      18.784  18.045  28.821  1.00 30.59           O  
ATOM   1141  N   VAL H 149      19.517  15.998  29.456  1.00 31.31           N  
ATOM   1142  CA  VAL H 149      20.906  16.360  29.466  1.00 31.31           C  
ATOM   1143  CB  VAL H 149      21.493  16.396  30.853  1.00 30.12           C  
ATOM   1144  CG1 VAL H 149      23.000  16.684  30.754  1.00 26.82           C  
ATOM   1145  CG2 VAL H 149      20.719  17.431  31.690  1.00 21.62           C  
ATOM   1146  C   VAL H 149      21.655  15.322  28.689  1.00 33.07           C  
ATOM   1147  O   VAL H 149      21.307  14.142  28.702  1.00 33.74           O  
ATOM   1148  N   LYS H 150      22.718  15.753  27.978  1.00 34.37           N  
ATOM   1149  CA  LYS H 150      23.503  14.860  27.171  1.00 33.37           C  
ATOM   1150  CB  LYS H 150      23.670  15.382  25.737  1.00 33.38           C  
ATOM   1151  CG  LYS H 150      24.508  14.488  24.827  1.00 34.58           C  
ATOM   1152  CD  LYS H 150      24.500  14.966  23.375  1.00 36.47           C  
ATOM   1153  CE  LYS H 150      25.593  14.340  22.512  1.00 33.92           C  
ATOM   1154  NZ  LYS H 150      25.614  14.996  21.188  1.00 35.29           N1+
ATOM   1155  C   LYS H 150      24.877  14.764  27.759  1.00 33.87           C  
ATOM   1156  O   LYS H 150      25.424  15.753  28.238  1.00 34.84           O  
ATOM   1157  N   GLN H 151      25.464  13.547  27.767  1.00 35.28           N  
ATOM   1158  CA  GLN H 151      26.808  13.385  28.255  1.00 36.51           C  
ATOM   1159  CB  GLN H 151      26.889  12.744  29.655  1.00 34.18           C  
ATOM   1160  CG  GLN H 151      28.318  12.572  30.178  1.00 34.76           C  
ATOM   1161  CD  GLN H 151      28.257  11.940  31.564  1.00 37.77           C  
ATOM   1162  OE1 GLN H 151      27.590  10.927  31.782  1.00 37.72           O  
ATOM   1163  NE2 GLN H 151      28.980  12.563  32.531  1.00 39.73           N  
ATOM   1164  C   GLN H 151      27.549  12.483  27.315  1.00 36.76           C  
ATOM   1165  O   GLN H 151      27.221  11.305  27.183  1.00 34.36           O  
ATOM   1166  N   ARG H 152      28.583  13.017  26.634  1.00 40.29           N  
ATOM   1167  CA  ARG H 152      29.347  12.171  25.763  1.00 44.74           C  
ATOM   1168  CB  ARG H 152      30.095  12.906  24.637  0.80 45.13           C  
ATOM   1169  CG  ARG H 152      29.156  13.479  23.570  1.00 47.70           C  
ATOM   1170  CD  ARG H 152      29.879  14.047  22.348  1.00 51.37           C  
ATOM   1171  NE  ARG H 152      30.282  12.903  21.482  1.00 58.95           N  
ATOM   1172  CZ  ARG H 152      31.324  13.062  20.616  1.00 62.98           C  
ATOM   1173  NH1 ARG H 152      31.995  14.249  20.581  1.00 63.45           N1+
ATOM   1174  NH2 ARG H 152      31.698  12.043  19.789  1.00 63.98           N  
ATOM   1175  C   ARG H 152      30.339  11.457  26.619  1.00 47.42           C  
ATOM   1176  O   ARG H 152      30.806  11.985  27.627  1.00 47.62           O  
ATOM   1177  N   PRO H 153      30.661  10.255  26.238  1.00 50.46           N  
ATOM   1178  CA  PRO H 153      31.543   9.434  27.018  1.00 52.53           C  
ATOM   1179  CD  PRO H 153      30.630   9.858  24.840  1.00 51.90           C  
ATOM   1180  CB  PRO H 153      31.795   8.193  26.165  1.00 52.58           C  
ATOM   1181  CG  PRO H 153      31.674   8.733  24.728  1.00 50.32           C  
ATOM   1182  C   PRO H 153      32.818  10.152  27.329  1.00 55.30           C  
ATOM   1183  O   PRO H 153      33.421  10.735  26.430  1.00 56.28           O  
ATOM   1184  N   GLY H 154      33.234  10.129  28.607  1.00 57.56           N  
ATOM   1185  CA  GLY H 154      34.486  10.702  28.994  1.00 58.75           C  
ATOM   1186  C   GLY H 154      34.380  12.191  29.093  1.00 59.08           C  
ATOM   1187  O   GLY H 154      35.394  12.869  29.244  1.00 59.96           O  
ATOM   1188  N   GLN H 155      33.163  12.761  29.027  1.00 58.31           N  
ATOM   1189  CA  GLN H 155      33.134  14.191  29.085  1.00 58.24           C  
ATOM   1190  CB  GLN H 155      33.231  14.866  27.703  1.00 62.23           C  
ATOM   1191  CG  GLN H 155      32.162  14.470  26.691  1.00 64.20           C  
ATOM   1192  CD  GLN H 155      32.658  14.965  25.340  1.00 68.30           C  
ATOM   1193  OE1 GLN H 155      32.895  16.156  25.148  1.00 73.43           O  
ATOM   1194  NE2 GLN H 155      32.840  14.022  24.378  1.00 70.26           N  
ATOM   1195  C   GLN H 155      31.978  14.696  29.901  1.00 54.79           C  
ATOM   1196  O   GLN H 155      31.296  13.935  30.583  1.00 53.82           O  
ATOM   1197  N   GLY H 156      31.750  16.028  29.851  1.00 50.27           N  
ATOM   1198  CA  GLY H 156      30.822  16.705  30.720  1.00 46.28           C  
ATOM   1199  C   GLY H 156      29.388  16.597  30.296  1.00 44.16           C  
ATOM   1200  O   GLY H 156      29.041  15.886  29.356  1.00 43.45           O  
ATOM   1201  N   LEU H 157      28.519  17.338  31.027  1.00 41.44           N  
ATOM   1202  CA  LEU H 157      27.085  17.353  30.881  1.00 37.06           C  
ATOM   1203  CB  LEU H 157      26.372  17.430  32.241  1.00 33.95           C  
ATOM   1204  CG  LEU H 157      26.592  16.189  33.126  1.00 33.90           C  
ATOM   1205  CD1 LEU H 157      25.882  16.341  34.478  1.00 32.95           C  
ATOM   1206  CD2 LEU H 157      26.174  14.901  32.400  1.00 31.49           C  
ATOM   1207  C   LEU H 157      26.672  18.563  30.094  1.00 35.69           C  
ATOM   1208  O   LEU H 157      27.226  19.649  30.260  1.00 35.26           O  
ATOM   1209  N   GLU H 158      25.678  18.386  29.194  1.00 34.16           N  
ATOM   1210  CA  GLU H 158      25.159  19.462  28.391  1.00 34.27           C  
ATOM   1211  CB  GLU H 158      25.347  19.257  26.876  1.00 34.63           C  
ATOM   1212  CG  GLU H 158      26.796  19.265  26.395  1.00 40.14           C  
ATOM   1213  CD  GLU H 158      26.775  19.031  24.889  1.00 44.80           C  
ATOM   1214  OE1 GLU H 158      25.758  19.400  24.244  1.00 45.02           O  
ATOM   1215  OE2 GLU H 158      27.776  18.471  24.366  1.00 47.72           O1-
ATOM   1216  C   GLU H 158      23.674  19.478  28.585  1.00 33.11           C  
ATOM   1217  O   GLU H 158      23.042  18.425  28.637  1.00 33.07           O  
ATOM   1218  N   TRP H 159      23.069  20.678  28.669  1.00 32.39           N  
ATOM   1219  CA  TRP H 159      21.651  20.759  28.877  1.00 31.39           C  
ATOM   1220  CB  TRP H 159      21.252  21.973  29.731  1.00 32.01           C  
ATOM   1221  CG  TRP H 159      19.770  22.146  29.920  1.00 32.37           C  
ATOM   1222  CD2 TRP H 159      18.986  23.135  29.235  1.00 35.35           C  
ATOM   1223  CD1 TRP H 159      18.918  21.477  30.746  1.00 34.58           C  
ATOM   1224  NE1 TRP H 159      17.648  21.987  30.619  1.00 35.92           N  
ATOM   1225  CE2 TRP H 159      17.676  23.009  29.693  1.00 36.07           C  
ATOM   1226  CE3 TRP H 159      19.330  24.072  28.302  1.00 37.05           C  
ATOM   1227  CZ2 TRP H 159      16.686  23.825  29.224  1.00 36.26           C  
ATOM   1228  CZ3 TRP H 159      18.329  24.893  27.831  1.00 37.09           C  
ATOM   1229  CH2 TRP H 159      17.031  24.772  28.283  1.00 39.50           C  
ATOM   1230  C   TRP H 159      20.994  20.909  27.539  1.00 32.21           C  
ATOM   1231  O   TRP H 159      21.268  21.860  26.811  1.00 34.02           O  
ATOM   1232  N   ILE H 160      20.168  19.910  27.157  1.00 31.23           N  
ATOM   1233  CA  ILE H 160      19.449  19.911  25.912  1.00 30.82           C  
ATOM   1234  CB  ILE H 160      18.919  18.551  25.575  1.00 30.53           C  
ATOM   1235  CG1 ILE H 160      20.078  17.554  25.415  1.00 30.36           C  
ATOM   1236  CG2 ILE H 160      18.032  18.676  24.326  1.00 27.99           C  
ATOM   1237  CD1 ILE H 160      19.628  16.094  25.396  1.00 28.26           C  
ATOM   1238  C   ILE H 160      18.276  20.852  25.924  1.00 32.79           C  
ATOM   1239  O   ILE H 160      18.142  21.694  25.037  1.00 35.37           O  
ATOM   1240  N   GLY H 161      17.395  20.748  26.944  1.00 33.73           N  
ATOM   1241  CA  GLY H 161      16.213  21.572  26.966  1.00 32.04           C  
ATOM   1242  C   GLY H 161      15.218  20.972  27.916  1.00 33.77           C  
ATOM   1243  O   GLY H 161      15.484  19.946  28.542  1.00 35.26           O  
ATOM   1244  N   TRP H 162      14.034  21.613  28.053  1.00 32.83           N  
ATOM   1245  CA  TRP H 162      13.028  21.112  28.952  1.00 33.37           C  
ATOM   1246  CB  TRP H 162      12.932  21.862  30.296  1.00 31.91           C  
ATOM   1247  CG  TRP H 162      12.792  23.370  30.223  1.00 38.82           C  
ATOM   1248  CD2 TRP H 162      11.627  24.087  29.782  1.00 38.60           C  
ATOM   1249  CD1 TRP H 162      13.724  24.315  30.539  1.00 40.97           C  
ATOM   1250  NE1 TRP H 162      13.208  25.574  30.345  1.00 44.08           N  
ATOM   1251  CE2 TRP H 162      11.920  25.449  29.871  1.00 40.36           C  
ATOM   1252  CE3 TRP H 162      10.412  23.651  29.336  1.00 41.97           C  
ATOM   1253  CZ2 TRP H 162      11.002  26.394  29.518  1.00 45.96           C  
ATOM   1254  CZ3 TRP H 162       9.489  24.609  28.979  1.00 42.55           C  
ATOM   1255  CH2 TRP H 162       9.778  25.955  29.068  1.00 44.24           C  
ATOM   1256  C   TRP H 162      11.672  21.189  28.324  1.00 33.83           C  
ATOM   1257  O   TRP H 162      11.442  21.930  27.368  1.00 35.29           O  
ATOM   1258  N   ILE H 163      10.741  20.381  28.874  1.00 33.05           N  
ATOM   1259  CA  ILE H 163       9.363  20.297  28.479  1.00 31.24           C  
ATOM   1260  CB  ILE H 163       9.028  18.934  27.933  1.00 29.92           C  
ATOM   1261  CG1 ILE H 163       7.555  18.819  27.496  1.00 28.37           C  
ATOM   1262  CG2 ILE H 163       9.418  17.908  29.010  1.00 29.22           C  
ATOM   1263  CD1 ILE H 163       7.226  19.479  26.162  1.00 23.39           C  
ATOM   1264  C   ILE H 163       8.533  20.450  29.722  1.00 31.75           C  
ATOM   1265  O   ILE H 163       8.893  19.932  30.780  1.00 34.25           O  
ATOM   1266  N   TYR H 164       7.405  21.187  29.637  1.00 33.16           N  
ATOM   1267  CA  TYR H 164       6.519  21.304  30.765  1.00 32.61           C  
ATOM   1268  CB  TYR H 164       6.059  22.757  31.020  1.00 31.56           C  
ATOM   1269  CG  TYR H 164       5.236  22.801  32.265  1.00 32.83           C  
ATOM   1270  CD1 TYR H 164       5.838  22.668  33.496  1.00 36.94           C  
ATOM   1271  CD2 TYR H 164       3.873  22.997  32.215  1.00 40.05           C  
ATOM   1272  CE1 TYR H 164       5.100  22.711  34.655  1.00 40.82           C  
ATOM   1273  CE2 TYR H 164       3.127  23.041  33.372  1.00 41.32           C  
ATOM   1274  CZ  TYR H 164       3.740  22.895  34.595  1.00 44.12           C  
ATOM   1275  OH  TYR H 164       2.984  22.938  35.787  1.00 44.65           O  
ATOM   1276  C   TYR H 164       5.323  20.490  30.376  1.00 31.91           C  
ATOM   1277  O   TYR H 164       4.589  20.858  29.466  1.00 34.21           O  
ATOM   1278  N   PRO H 165       5.065  19.411  31.047  1.00 16.38           N  
ATOM   1279  CA  PRO H 165       3.985  18.553  30.640  1.00 19.32           C  
ATOM   1280  CD  PRO H 165       6.107  18.687  31.753  1.00 17.02           C  
ATOM   1281  CB  PRO H 165       4.140  17.282  31.472  1.00 19.68           C  
ATOM   1282  CG  PRO H 165       5.652  17.218  31.754  1.00 18.97           C  
ATOM   1283  C   PRO H 165       2.620  19.163  30.720  1.00 21.65           C  
ATOM   1284  O   PRO H 165       1.731  18.707  30.000  1.00 24.46           O  
ATOM   1285  N   GLY H 166       2.407  20.176  31.578  1.00 22.03           N  
ATOM   1286  CA  GLY H 166       1.082  20.712  31.722  1.00 23.52           C  
ATOM   1287  C   GLY H 166       0.602  21.296  30.427  1.00 23.69           C  
ATOM   1288  O   GLY H 166      -0.523  21.024  30.009  1.00 25.47           O  
ATOM   1289  N   ASN H 167       1.421  22.126  29.749  1.00 23.28           N  
ATOM   1290  CA  ASN H 167       0.889  22.678  28.535  1.00 22.51           C  
ATOM   1291  CB  ASN H 167       0.650  24.196  28.595  1.00 22.95           C  
ATOM   1292  CG  ASN H 167       1.998  24.897  28.652  1.00 30.27           C  
ATOM   1293  OD1 ASN H 167       2.968  24.366  29.191  1.00 29.94           O  
ATOM   1294  ND2 ASN H 167       2.061  26.124  28.068  1.00 31.57           N  
ATOM   1295  C   ASN H 167       1.853  22.438  27.426  1.00 23.16           C  
ATOM   1296  O   ASN H 167       1.834  23.139  26.416  1.00 24.79           O  
ATOM   1297  N   VAL H 168       2.722  21.430  27.598  1.00 23.66           N  
ATOM   1298  CA  VAL H 168       3.688  21.026  26.626  1.00 24.13           C  
ATOM   1299  CB  VAL H 168       3.126  20.205  25.491  1.00 29.52           C  
ATOM   1300  CG1 VAL H 168       2.587  18.892  26.088  1.00 29.72           C  
ATOM   1301  CG2 VAL H 168       2.068  21.009  24.719  1.00 30.05           C  
ATOM   1302  C   VAL H 168       4.492  22.194  26.128  1.00 24.61           C  
ATOM   1303  O   VAL H 168       4.947  22.165  24.983  1.00 25.75           O  
ATOM   1304  N   ASN H 169       4.712  23.240  26.973  1.00 32.46           N  
ATOM   1305  CA  ASN H 169       5.623  24.286  26.587  1.00 33.15           C  
ATOM   1306  CB  ASN H 169       5.532  25.540  27.475  1.00 37.14           C  
ATOM   1307  CG  ASN H 169       6.350  26.647  26.831  1.00 27.80           C  
ATOM   1308  OD1 ASN H 169       7.557  26.751  27.046  1.00 34.72           O  
ATOM   1309  ND2 ASN H 169       5.682  27.495  26.006  1.00 43.84           N  
ATOM   1310  C   ASN H 169       7.017  23.743  26.665  1.00 34.44           C  
ATOM   1311  O   ASN H 169       7.309  22.882  27.494  1.00 35.31           O  
ATOM   1312  N   THR H 170       7.918  24.233  25.780  1.00 34.54           N  
ATOM   1313  CA  THR H 170       9.262  23.722  25.741  1.00 35.11           C  
ATOM   1314  CB  THR H 170       9.504  22.817  24.573  1.00 35.33           C  
ATOM   1315  OG1 THR H 170       9.295  23.535  23.365  1.00 29.11           O  
ATOM   1316  CG2 THR H 170       8.540  21.628  24.640  1.00 26.81           C  
ATOM   1317  C   THR H 170      10.234  24.846  25.561  1.00 35.70           C  
ATOM   1318  O   THR H 170       9.880  25.934  25.109  1.00 37.12           O  
ATOM   1319  N   LYS H 171      11.501  24.592  25.959  1.00 35.39           N  
ATOM   1320  CA  LYS H 171      12.603  25.480  25.715  1.00 35.18           C  
ATOM   1321  CB  LYS H 171      13.042  26.352  26.906  1.00 35.70           C  
ATOM   1322  CG  LYS H 171      12.310  27.694  26.968  1.00 43.85           C  
ATOM   1323  CD  LYS H 171      12.594  28.581  25.751  1.00 50.55           C  
ATOM   1324  CE  LYS H 171      11.654  29.781  25.610  1.00 55.00           C  
ATOM   1325  NZ  LYS H 171      12.279  30.998  26.168  1.00 58.00           N1+
ATOM   1326  C   LYS H 171      13.762  24.625  25.326  1.00 35.73           C  
ATOM   1327  O   LYS H 171      14.009  23.583  25.932  1.00 36.34           O  
ATOM   1328  N   TYR H 172      14.515  25.049  24.295  1.00 32.88           N  
ATOM   1329  CA  TYR H 172      15.608  24.231  23.862  1.00 31.48           C  
ATOM   1330  CB  TYR H 172      15.533  23.749  22.398  1.00 31.78           C  
ATOM   1331  CG  TYR H 172      14.362  22.858  22.134  1.00 30.99           C  
ATOM   1332  CD1 TYR H 172      14.385  21.536  22.506  1.00 30.63           C  
ATOM   1333  CD2 TYR H 172      13.233  23.339  21.511  1.00 30.92           C  
ATOM   1334  CE1 TYR H 172      13.313  20.713  22.253  1.00 31.25           C  
ATOM   1335  CE2 TYR H 172      12.158  22.520  21.255  1.00 29.91           C  
ATOM   1336  CZ  TYR H 172      12.194  21.200  21.625  1.00 29.81           C  
ATOM   1337  OH  TYR H 172      11.096  20.351  21.364  1.00 32.16           O  
ATOM   1338  C   TYR H 172      16.856  25.045  23.902  1.00 33.39           C  
ATOM   1339  O   TYR H 172      16.825  26.274  23.877  1.00 35.73           O  
ATOM   1340  N   ASN H 173      17.998  24.341  24.022  1.00 33.75           N  
ATOM   1341  CA  ASN H 173      19.288  24.949  23.903  1.00 34.94           C  
ATOM   1342  CB  ASN H 173      20.411  23.975  24.321  1.00 33.16           C  
ATOM   1343  CG  ASN H 173      21.776  24.650  24.292  1.00 35.46           C  
ATOM   1344  OD1 ASN H 173      22.022  25.574  23.518  1.00 39.09           O  
ATOM   1345  ND2 ASN H 173      22.704  24.157  25.154  1.00 34.54           N  
ATOM   1346  C   ASN H 173      19.394  25.205  22.429  1.00 35.88           C  
ATOM   1347  O   ASN H 173      18.925  24.396  21.633  1.00 36.16           O  
ATOM   1348  N   GLU H 174      20.014  26.325  22.014  1.00 38.36           N  
ATOM   1349  CA  GLU H 174      20.060  26.675  20.620  1.00 40.65           C  
ATOM   1350  CB  GLU H 174      20.840  27.974  20.345  1.00 43.45           C  
ATOM   1351  CG  GLU H 174      20.098  29.241  20.768  1.00 50.85           C  
ATOM   1352  CD  GLU H 174      18.966  29.475  19.775  1.00 54.26           C  
ATOM   1353  OE1 GLU H 174      18.963  28.814  18.702  1.00 62.64           O  
ATOM   1354  OE2 GLU H 174      18.083  30.321  20.081  1.00 55.14           O1-
ATOM   1355  C   GLU H 174      20.746  25.591  19.853  1.00 40.70           C  
ATOM   1356  O   GLU H 174      20.339  25.252  18.743  1.00 42.10           O  
ATOM   1357  N   LYS H 175      21.798  25.002  20.442  1.00 41.49           N  
ATOM   1358  CA  LYS H 175      22.576  24.006  19.763  1.00 40.69           C  
ATOM   1359  CB  LYS H 175      23.661  23.398  20.671  1.00 40.35           C  
ATOM   1360  CG  LYS H 175      24.482  22.296  20.000  1.00 45.08           C  
ATOM   1361  CD  LYS H 175      25.630  21.770  20.864  1.00 46.68           C  
ATOM   1362  CE  LYS H 175      26.326  20.545  20.266  1.00 52.43           C  
ATOM   1363  NZ  LYS H 175      27.401  20.079  21.171  1.00 55.98           N1+
ATOM   1364  C   LYS H 175      21.701  22.860  19.344  1.00 40.20           C  
ATOM   1365  O   LYS H 175      21.816  22.356  18.229  1.00 41.86           O  
ATOM   1366  N   PHE H 176      20.824  22.409  20.253  1.00 39.11           N  
ATOM   1367  CA  PHE H 176      19.958  21.271  20.107  1.00 36.83           C  
ATOM   1368  CB  PHE H 176      19.556  20.638  21.446  1.00 35.91           C  
ATOM   1369  CG  PHE H 176      20.794  19.986  21.958  1.00 35.31           C  
ATOM   1370  CD1 PHE H 176      21.154  18.741  21.506  1.00 33.11           C  
ATOM   1371  CD2 PHE H 176      21.615  20.619  22.860  1.00 33.83           C  
ATOM   1372  CE1 PHE H 176      22.297  18.127  21.960  1.00 32.42           C  
ATOM   1373  CE2 PHE H 176      22.759  20.008  23.319  1.00 33.58           C  
ATOM   1374  CZ  PHE H 176      23.105  18.758  22.871  1.00 33.10           C  
ATOM   1375  C   PHE H 176      18.719  21.468  19.282  1.00 37.86           C  
ATOM   1376  O   PHE H 176      18.105  20.477  18.893  1.00 36.25           O  
ATOM   1377  N   LYS H 177      18.281  22.713  19.009  1.00 38.53           N  
ATOM   1378  CA  LYS H 177      16.954  22.924  18.482  1.00 40.98           C  
ATOM   1379  CB  LYS H 177      16.645  24.400  18.176  1.00 42.91           C  
ATOM   1380  CG  LYS H 177      16.446  25.208  19.459  1.00 45.65           C  
ATOM   1381  CD  LYS H 177      16.199  26.700  19.244  1.00 48.19           C  
ATOM   1382  CE  LYS H 177      15.807  27.434  20.528  1.00 47.92           C  
ATOM   1383  NZ  LYS H 177      15.492  28.847  20.230  1.00 53.85           N1+
ATOM   1384  C   LYS H 177      16.617  22.102  17.270  1.00 42.23           C  
ATOM   1385  O   LYS H 177      15.522  21.548  17.206  1.00 42.94           O  
ATOM   1386  N   GLY H 178      17.485  22.006  16.255  1.00 42.57           N  
ATOM   1387  CA  GLY H 178      17.115  21.190  15.129  1.00 43.36           C  
ATOM   1388  C   GLY H 178      17.138  19.725  15.473  1.00 44.27           C  
ATOM   1389  O   GLY H 178      16.306  18.947  15.004  1.00 46.50           O  
ATOM   1390  N   LYS H 179      18.153  19.324  16.261  1.00 42.00           N  
ATOM   1391  CA  LYS H 179      18.478  17.961  16.590  1.00 37.65           C  
ATOM   1392  CB  LYS H 179      19.820  17.877  17.340  1.00 37.48           C  
ATOM   1393  CG  LYS H 179      20.364  16.460  17.504  1.00 38.87           C  
ATOM   1394  CD  LYS H 179      20.891  15.860  16.202  1.00 41.10           C  
ATOM   1395  CE  LYS H 179      22.255  16.416  15.789  1.00 43.48           C  
ATOM   1396  NZ  LYS H 179      22.713  15.745  14.553  1.00 43.29           N1+
ATOM   1397  C   LYS H 179      17.468  17.262  17.453  1.00 37.25           C  
ATOM   1398  O   LYS H 179      17.063  16.139  17.150  1.00 37.97           O  
ATOM   1399  N   ALA H 180      17.021  17.901  18.551  1.00 35.84           N  
ATOM   1400  CA  ALA H 180      16.184  17.192  19.478  1.00 33.65           C  
ATOM   1401  CB  ALA H 180      16.692  17.259  20.928  1.00 28.68           C  
ATOM   1402  C   ALA H 180      14.800  17.753  19.475  1.00 33.76           C  
ATOM   1403  O   ALA H 180      14.600  18.956  19.313  1.00 34.64           O  
ATOM   1404  N   THR H 181      13.802  16.857  19.628  1.00 32.22           N  
ATOM   1405  CA  THR H 181      12.429  17.261  19.715  1.00 33.22           C  
ATOM   1406  CB  THR H 181      11.583  16.725  18.602  1.00 34.30           C  
ATOM   1407  OG1 THR H 181      12.100  17.146  17.349  1.00 40.72           O  
ATOM   1408  CG2 THR H 181      10.150  17.250  18.788  1.00 35.40           C  
ATOM   1409  C   THR H 181      11.898  16.678  20.989  1.00 34.38           C  
ATOM   1410  O   THR H 181      12.050  15.484  21.242  1.00 33.87           O  
ATOM   1411  N   LEU H 182      11.250  17.512  21.828  1.00 32.97           N  
ATOM   1412  CA  LEU H 182      10.764  17.038  23.093  1.00 33.60           C  
ATOM   1413  CB  LEU H 182      11.135  17.967  24.261  1.00 34.07           C  
ATOM   1414  CG  LEU H 182      12.654  18.130  24.448  1.00 33.21           C  
ATOM   1415  CD1 LEU H 182      12.977  19.062  25.627  1.00 30.83           C  
ATOM   1416  CD2 LEU H 182      13.352  16.766  24.562  1.00 33.35           C  
ATOM   1417  C   LEU H 182       9.269  16.986  23.046  1.00 34.34           C  
ATOM   1418  O   LEU H 182       8.618  17.933  22.606  1.00 33.61           O  
ATOM   1419  N   THR H 183       8.687  15.855  23.503  1.00 32.77           N  
ATOM   1420  CA  THR H 183       7.260  15.696  23.530  1.00 33.02           C  
ATOM   1421  CB  THR H 183       6.727  14.861  22.403  1.00 32.35           C  
ATOM   1422  OG1 THR H 183       7.304  13.565  22.437  1.00 33.77           O  
ATOM   1423  CG2 THR H 183       7.055  15.558  21.072  1.00 32.70           C  
ATOM   1424  C   THR H 183       6.891  15.010  24.813  1.00 34.38           C  
ATOM   1425  O   THR H 183       7.755  14.497  25.521  1.00 34.53           O  
ATOM   1426  N   ALA H 184       5.585  15.009  25.164  1.00 34.99           N  
ATOM   1427  CA  ALA H 184       5.176  14.372  26.386  1.00 34.88           C  
ATOM   1428  CB  ALA H 184       5.090  15.339  27.578  1.00 32.01           C  
ATOM   1429  C   ALA H 184       3.810  13.784  26.195  1.00 35.40           C  
ATOM   1430  O   ALA H 184       3.020  14.261  25.381  1.00 37.68           O  
ATOM   1431  N   ASP H 185       3.516  12.696  26.938  1.00 36.81           N  
ATOM   1432  CA  ASP H 185       2.223  12.072  26.893  1.00 37.93           C  
ATOM   1433  CB  ASP H 185       2.277  10.619  26.396  1.00 40.15           C  
ATOM   1434  CG  ASP H 185       0.861  10.132  26.128  1.00 47.40           C  
ATOM   1435  OD1 ASP H 185      -0.102  10.786  26.609  1.00 50.67           O  
ATOM   1436  OD2 ASP H 185       0.725   9.093  25.430  1.00 52.43           O1-
ATOM   1437  C   ASP H 185       1.706  12.048  28.302  1.00 37.36           C  
ATOM   1438  O   ASP H 185       2.170  11.267  29.130  1.00 36.61           O  
ATOM   1439  N   LYS H 186       0.712  12.905  28.606  1.00 37.02           N  
ATOM   1440  CA  LYS H 186       0.178  13.026  29.936  1.00 37.80           C  
ATOM   1441  CB  LYS H 186      -0.953  14.065  30.070  1.00 37.85           C  
ATOM   1442  CG  LYS H 186      -0.551  15.535  29.948  1.00 50.46           C  
ATOM   1443  CD  LYS H 186      -1.774  16.456  29.903  1.00 48.44           C  
ATOM   1444  CE  LYS H 186      -1.446  17.948  29.817  1.00 49.34           C  
ATOM   1445  NZ  LYS H 186      -2.700  18.735  29.779  1.00 52.79           N1+
ATOM   1446  C   LYS H 186      -0.448  11.737  30.368  1.00 38.82           C  
ATOM   1447  O   LYS H 186      -0.329  11.345  31.527  1.00 43.06           O  
ATOM   1448  N   SER H 187      -1.141  11.042  29.450  1.00 36.75           N  
ATOM   1449  CA  SER H 187      -1.862   9.860  29.829  1.00 38.11           C  
ATOM   1450  CB  SER H 187      -2.514   9.161  28.625  1.00 39.13           C  
ATOM   1451  OG  SER H 187      -3.439  10.034  27.994  1.00 46.62           O  
ATOM   1452  C   SER H 187      -0.917   8.871  30.436  1.00 38.47           C  
ATOM   1453  O   SER H 187      -1.210   8.292  31.481  1.00 40.45           O  
ATOM   1454  N   SER H 188       0.216   8.625  29.750  1.00 36.27           N  
ATOM   1455  CA  SER H 188       1.225   7.687  30.159  1.00 35.91           C  
ATOM   1456  CB  SER H 188       2.022   7.127  28.968  1.00 36.09           C  
ATOM   1457  OG  SER H 188       2.702   8.177  28.299  1.00 41.53           O  
ATOM   1458  C   SER H 188       2.205   8.275  31.141  1.00 35.58           C  
ATOM   1459  O   SER H 188       2.992   7.540  31.736  1.00 37.04           O  
ATOM   1460  N   SER H 189       2.207   9.608  31.341  1.00 35.49           N  
ATOM   1461  CA  SER H 189       3.185  10.197  32.216  1.00 37.61           C  
ATOM   1462  CB  SER H 189       3.078   9.720  33.675  1.00 36.78           C  
ATOM   1463  OG  SER H 189       1.870  10.187  34.259  1.00 38.61           O  
ATOM   1464  C   SER H 189       4.550   9.844  31.706  1.00 37.45           C  
ATOM   1465  O   SER H 189       5.447   9.491  32.473  1.00 38.75           O  
ATOM   1466  N   THR H 190       4.738   9.931  30.374  1.00 36.43           N  
ATOM   1467  CA  THR H 190       6.012   9.628  29.792  1.00 34.95           C  
ATOM   1468  CB  THR H 190       5.961   8.423  28.897  1.00 35.18           C  
ATOM   1469  OG1 THR H 190       5.503   7.291  29.621  1.00 37.78           O  
ATOM   1470  CG2 THR H 190       7.366   8.146  28.354  1.00 36.44           C  
ATOM   1471  C   THR H 190       6.432  10.799  28.951  1.00 33.47           C  
ATOM   1472  O   THR H 190       5.613  11.423  28.279  1.00 33.64           O  
ATOM   1473  N   ALA H 191       7.740  11.127  28.977  1.00 31.49           N  
ATOM   1474  CA  ALA H 191       8.274  12.202  28.191  1.00 29.31           C  
ATOM   1475  CB  ALA H 191       9.142  13.182  28.998  1.00 24.64           C  
ATOM   1476  C   ALA H 191       9.157  11.566  27.164  1.00 31.31           C  
ATOM   1477  O   ALA H 191       9.760  10.525  27.423  1.00 32.79           O  
ATOM   1478  N   TYR H 192       9.243  12.173  25.961  1.00 31.37           N  
ATOM   1479  CA  TYR H 192      10.016  11.563  24.918  1.00 30.35           C  
ATOM   1480  CB  TYR H 192       9.187  11.106  23.705  1.00 29.55           C  
ATOM   1481  CG  TYR H 192       8.093  10.194  24.142  1.00 29.54           C  
ATOM   1482  CD1 TYR H 192       8.344   8.881  24.450  1.00 31.65           C  
ATOM   1483  CD2 TYR H 192       6.806  10.664  24.255  1.00 31.99           C  
ATOM   1484  CE1 TYR H 192       7.327   8.048  24.853  1.00 32.99           C  
ATOM   1485  CE2 TYR H 192       5.784   9.835  24.656  1.00 31.78           C  
ATOM   1486  CZ  TYR H 192       6.044   8.521  24.951  1.00 33.40           C  
ATOM   1487  OH  TYR H 192       5.006   7.659  25.362  1.00 37.00           O  
ATOM   1488  C   TYR H 192      10.962  12.575  24.355  1.00 31.67           C  
ATOM   1489  O   TYR H 192      10.730  13.782  24.431  1.00 31.62           O  
ATOM   1490  N   MET H 193      12.086  12.081  23.794  1.00 32.73           N  
ATOM   1491  CA  MET H 193      13.016  12.937  23.121  1.00 33.58           C  
ATOM   1492  CB  MET H 193      14.307  13.187  23.915  1.00 31.12           C  
ATOM   1493  CG  MET H 193      15.294  14.102  23.191  1.00 32.60           C  
ATOM   1494  SD  MET H 193      16.718  14.615  24.197  1.00 37.52           S  
ATOM   1495  CE  MET H 193      17.407  12.945  24.371  1.00 33.33           C  
ATOM   1496  C   MET H 193      13.391  12.246  21.852  1.00 33.52           C  
ATOM   1497  O   MET H 193      13.794  11.082  21.862  1.00 30.90           O  
ATOM   1498  N   GLN H 194      13.261  12.946  20.709  1.00 34.28           N  
ATOM   1499  CA  GLN H 194      13.636  12.327  19.474  1.00 36.13           C  
ATOM   1500  CB  GLN H 194      12.555  12.363  18.379  1.00 37.70           C  
ATOM   1501  CG  GLN H 194      13.008  11.676  17.088  1.00 43.78           C  
ATOM   1502  CD  GLN H 194      11.889  11.754  16.060  1.00 38.90           C  
ATOM   1503  OE1 GLN H 194      10.752  11.354  16.322  1.00 35.51           O  
ATOM   1504  NE2 GLN H 194      12.218  12.281  14.853  1.00 54.35           N  
ATOM   1505  C   GLN H 194      14.833  13.051  18.947  1.00 35.52           C  
ATOM   1506  O   GLN H 194      14.856  14.279  18.873  1.00 36.93           O  
ATOM   1507  N   LEU H 195      15.877  12.278  18.590  1.00 35.75           N  
ATOM   1508  CA  LEU H 195      17.077  12.825  18.022  1.00 35.10           C  
ATOM   1509  CB  LEU H 195      18.371  12.172  18.549  1.00 36.44           C  
ATOM   1510  CG  LEU H 195      18.713  12.413  20.034  1.00 38.22           C  
ATOM   1511  CD1 LEU H 195      19.148  13.858  20.298  1.00 36.89           C  
ATOM   1512  CD2 LEU H 195      17.578  11.963  20.957  1.00 38.13           C  
ATOM   1513  C   LEU H 195      17.026  12.480  16.568  1.00 34.88           C  
ATOM   1514  O   LEU H 195      16.704  11.350  16.206  1.00 36.07           O  
ATOM   1515  N   SER H 196      17.351  13.441  15.683  1.00 35.53           N  
ATOM   1516  CA  SER H 196      17.263  13.145  14.282  1.00 37.04           C  
ATOM   1517  CB  SER H 196      16.186  13.965  13.551  1.00 36.54           C  
ATOM   1518  OG  SER H 196      16.451  15.351  13.697  1.00 41.16           O  
ATOM   1519  C   SER H 196      18.590  13.403  13.633  1.00 38.00           C  
ATOM   1520  O   SER H 196      19.461  14.051  14.210  1.00 38.76           O  
ATOM   1521  N   SER H 197      18.768  12.871  12.403  1.00 39.20           N  
ATOM   1522  CA  SER H 197      19.981  13.037  11.649  1.00 39.68           C  
ATOM   1523  CB  SER H 197      20.188  14.475  11.146  1.00 40.20           C  
ATOM   1524  OG  SER H 197      19.135  14.844  10.270  1.00 47.83           O  
ATOM   1525  C   SER H 197      21.141  12.688  12.521  1.00 40.40           C  
ATOM   1526  O   SER H 197      22.027  13.505  12.760  1.00 39.92           O  
ATOM   1527  N   LEU H 198      21.166  11.438  13.008  1.00 39.08           N  
ATOM   1528  CA  LEU H 198      22.178  11.013  13.924  1.00 39.32           C  
ATOM   1529  CB  LEU H 198      21.873   9.646  14.551  1.00 38.35           C  
ATOM   1530  CG  LEU H 198      20.650   9.685  15.488  1.00 36.29           C  
ATOM   1531  CD1 LEU H 198      20.362   8.309  16.101  1.00 34.79           C  
ATOM   1532  CD2 LEU H 198      20.812  10.771  16.564  1.00 33.46           C  
ATOM   1533  C   LEU H 198      23.521  10.937  13.273  1.00 40.52           C  
ATOM   1534  O   LEU H 198      23.667  10.529  12.120  1.00 42.17           O  
ATOM   1535  N   THR H 199      24.545  11.358  14.043  1.00 41.42           N  
ATOM   1536  CA  THR H 199      25.922  11.319  13.649  1.00 41.64           C  
ATOM   1537  CB  THR H 199      26.521  12.673  13.415  1.00 42.42           C  
ATOM   1538  OG1 THR H 199      26.465  13.441  14.608  1.00 45.63           O  
ATOM   1539  CG2 THR H 199      25.739  13.378  12.296  1.00 45.35           C  
ATOM   1540  C   THR H 199      26.651  10.710  14.804  1.00 42.48           C  
ATOM   1541  O   THR H 199      26.058  10.434  15.845  1.00 41.96           O  
ATOM   1542  N   SER H 200      27.963  10.469  14.641  1.00 43.78           N  
ATOM   1543  CA  SER H 200      28.746   9.857  15.678  1.00 44.27           C  
ATOM   1544  CB  SER H 200      30.201   9.597  15.263  1.00 45.75           C  
ATOM   1545  OG  SER H 200      30.901   8.995  16.342  1.00 50.74           O  
ATOM   1546  C   SER H 200      28.798  10.773  16.857  1.00 42.22           C  
ATOM   1547  O   SER H 200      28.901  10.321  17.996  1.00 40.63           O  
ATOM   1548  N   GLU H 201      28.706  12.090  16.615  1.00 39.89           N  
ATOM   1549  CA  GLU H 201      28.810  13.037  17.685  1.00 40.97           C  
ATOM   1550  CB  GLU H 201      28.816  14.505  17.228  1.00 44.88           C  
ATOM   1551  CG  GLU H 201      30.133  14.901  16.562  1.00 55.14           C  
ATOM   1552  CD  GLU H 201      30.175  16.417  16.447  1.00 65.24           C  
ATOM   1553  OE1 GLU H 201      29.124  17.064  16.693  1.00 70.82           O  
ATOM   1554  OE2 GLU H 201      31.268  16.948  16.116  1.00 68.98           O1-
ATOM   1555  C   GLU H 201      27.675  12.832  18.634  1.00 39.56           C  
ATOM   1556  O   GLU H 201      27.775  13.163  19.813  1.00 39.85           O  
ATOM   1557  N   ASP H 202      26.547  12.315  18.120  1.00 38.20           N  
ATOM   1558  CA  ASP H 202      25.349  12.055  18.868  1.00 37.32           C  
ATOM   1559  CB  ASP H 202      24.157  11.693  17.968  1.00 36.29           C  
ATOM   1560  CG  ASP H 202      23.782  12.943  17.186  1.00 39.39           C  
ATOM   1561  OD1 ASP H 202      24.110  14.059  17.669  1.00 39.63           O  
ATOM   1562  OD2 ASP H 202      23.171  12.800  16.095  1.00 31.68           O1-
ATOM   1563  C   ASP H 202      25.541  10.932  19.846  1.00 36.21           C  
ATOM   1564  O   ASP H 202      24.758  10.802  20.784  1.00 34.93           O  
ATOM   1565  N   SER H 203      26.528  10.042  19.637  1.00 35.53           N  
ATOM   1566  CA  SER H 203      26.676   8.969  20.580  1.00 34.90           C  
ATOM   1567  CB  SER H 203      27.842   8.021  20.256  1.00 34.99           C  
ATOM   1568  OG  SER H 203      27.600   7.363  19.021  1.00 34.03           O  
ATOM   1569  C   SER H 203      26.935   9.578  21.922  1.00 34.53           C  
ATOM   1570  O   SER H 203      27.835  10.400  22.076  1.00 33.35           O  
ATOM   1571  N   ALA H 204      26.129   9.183  22.930  1.00 32.82           N  
ATOM   1572  CA  ALA H 204      26.277   9.723  24.249  1.00 32.96           C  
ATOM   1573  CB  ALA H 204      26.062  11.246  24.314  1.00 31.58           C  
ATOM   1574  C   ALA H 204      25.222   9.101  25.105  1.00 32.80           C  
ATOM   1575  O   ALA H 204      24.426   8.287  24.636  1.00 32.84           O  
ATOM   1576  N   VAL H 205      25.221   9.450  26.407  1.00 32.76           N  
ATOM   1577  CA  VAL H 205      24.213   8.967  27.304  1.00 31.66           C  
ATOM   1578  CB  VAL H 205      24.758   8.530  28.633  1.00 31.72           C  
ATOM   1579  CG1 VAL H 205      23.586   8.126  29.542  1.00 29.92           C  
ATOM   1580  CG2 VAL H 205      25.776   7.399  28.397  1.00 30.46           C  
ATOM   1581  C   VAL H 205      23.289  10.123  27.532  1.00 32.46           C  
ATOM   1582  O   VAL H 205      23.740  11.248  27.743  1.00 32.84           O  
ATOM   1583  N   TYR H 206      21.963   9.881  27.492  1.00 31.35           N  
ATOM   1584  CA  TYR H 206      21.028  10.960  27.639  1.00 30.40           C  
ATOM   1585  CB  TYR H 206      19.966  11.014  26.527  1.00 28.87           C  
ATOM   1586  CG  TYR H 206      20.647  11.239  25.222  1.00 29.58           C  
ATOM   1587  CD1 TYR H 206      20.901  12.512  24.777  1.00 31.09           C  
ATOM   1588  CD2 TYR H 206      21.043  10.179  24.443  1.00 30.46           C  
ATOM   1589  CE1 TYR H 206      21.528  12.728  23.574  1.00 29.30           C  
ATOM   1590  CE2 TYR H 206      21.671  10.389  23.238  1.00 29.31           C  
ATOM   1591  CZ  TYR H 206      21.914  11.666  22.800  1.00 30.38           C  
ATOM   1592  OH  TYR H 206      22.556  11.889  21.566  1.00 33.53           O  
ATOM   1593  C   TYR H 206      20.274  10.738  28.911  1.00 30.94           C  
ATOM   1594  O   TYR H 206      19.856   9.617  29.203  1.00 32.89           O  
ATOM   1595  N   PHE H 207      20.085  11.817  29.703  1.00 30.47           N  
ATOM   1596  CA  PHE H 207      19.396  11.682  30.956  1.00 30.66           C  
ATOM   1597  CB  PHE H 207      20.157  12.205  32.188  1.00 29.43           C  
ATOM   1598  CG  PHE H 207      21.513  11.607  32.285  1.00 28.54           C  
ATOM   1599  CD1 PHE H 207      21.723  10.348  32.791  1.00 27.98           C  
ATOM   1600  CD2 PHE H 207      22.593  12.329  31.852  1.00 29.24           C  
ATOM   1601  CE1 PHE H 207      22.992   9.819  32.871  1.00 29.07           C  
ATOM   1602  CE2 PHE H 207      23.859  11.809  31.931  1.00 29.78           C  
ATOM   1603  CZ  PHE H 207      24.067  10.552  32.440  1.00 29.95           C  
ATOM   1604  C   PHE H 207      18.188  12.560  30.939  1.00 30.72           C  
ATOM   1605  O   PHE H 207      18.169  13.624  30.320  1.00 30.73           O  
ATOM   1606  N   CYS H 208      17.128  12.107  31.631  1.00 30.04           N  
ATOM   1607  CA  CYS H 208      15.974  12.926  31.851  1.00 30.30           C  
ATOM   1608  CB  CYS H 208      14.630  12.243  31.497  1.00 30.28           C  
ATOM   1609  SG  CYS H 208      14.376  10.654  32.346  1.00 35.26           S  
ATOM   1610  C   CYS H 208      15.998  13.192  33.323  1.00 30.42           C  
ATOM   1611  O   CYS H 208      16.389  12.332  34.109  1.00 31.36           O  
ATOM   1612  N   ALA H 209      15.639  14.418  33.740  1.00 31.80           N  
ATOM   1613  CA  ALA H 209      15.633  14.720  35.146  1.00 30.59           C  
ATOM   1614  CB  ALA H 209      16.899  15.446  35.624  1.00 28.29           C  
ATOM   1615  C   ALA H 209      14.470  15.628  35.390  1.00 32.47           C  
ATOM   1616  O   ALA H 209      14.058  16.351  34.485  1.00 35.13           O  
ATOM   1617  N   ARG H 210      13.894  15.621  36.614  1.00 33.32           N  
ATOM   1618  CA  ARG H 210      12.775  16.497  36.801  1.00 31.49           C  
ATOM   1619  CB  ARG H 210      11.564  15.920  37.554  1.00 30.89           C  
ATOM   1620  CG  ARG H 210      11.808  15.668  39.039  1.00 32.30           C  
ATOM   1621  CD  ARG H 210      10.514  15.428  39.818  1.00 32.21           C  
ATOM   1622  NE  ARG H 210      10.823  15.598  41.266  1.00 35.69           N  
ATOM   1623  CZ  ARG H 210       9.864  15.357  42.207  1.00 37.25           C  
ATOM   1624  NH1 ARG H 210       8.635  14.904  41.826  1.00 34.81           N1+
ATOM   1625  NH2 ARG H 210      10.133  15.561  43.530  1.00 37.34           N  
ATOM   1626  C   ARG H 210      13.232  17.674  37.601  1.00 31.31           C  
ATOM   1627  O   ARG H 210      14.082  17.573  38.483  1.00 34.29           O  
ATOM   1628  N   ASP H 211      12.674  18.849  37.267  1.00 31.70           N  
ATOM   1629  CA  ASP H 211      12.983  20.075  37.933  1.00 33.65           C  
ATOM   1630  CB  ASP H 211      13.817  21.021  37.056  1.00 28.45           C  
ATOM   1631  CG  ASP H 211      15.180  20.400  36.784  1.00 32.10           C  
ATOM   1632  OD1 ASP H 211      15.515  19.366  37.422  1.00  0.00           O  
ATOM   1633  OD2 ASP H 211      15.915  20.979  35.944  1.00  0.00           O1-
ATOM   1634  C   ASP H 211      11.658  20.751  38.144  1.00 35.68           C  
ATOM   1635  O   ASP H 211      10.676  20.422  37.484  1.00 37.09           O  
ATOM   1636  N   ASP H 212      11.901  20.955  39.530  1.00 38.47           N  
ATOM   1637  CA  ASP H 212      11.394  21.359  40.849  1.00 40.92           C  
ATOM   1638  CB  ASP H 212      12.167  20.700  42.013  1.00 41.03           C  
ATOM   1639  CG  ASP H 212      11.836  19.220  42.085  1.00 52.35           C  
ATOM   1640  OD1 ASP H 212      10.637  18.889  42.285  1.00 54.08           O  
ATOM   1641  OD2 ASP H 212      12.778  18.399  41.941  1.00 35.80           O1-
ATOM   1642  C   ASP H 212      11.475  22.809  41.098  1.00 43.60           C  
ATOM   1643  O   ASP H 212      11.611  23.623  40.184  1.00 44.34           O  
ATOM   1644  N   TYR H 213      11.358  23.125  42.406  1.00 45.81           N  
ATOM   1645  CA  TYR H 213      11.430  24.448  42.941  1.00 48.74           C  
ATOM   1646  CB  TYR H 213      11.690  24.516  44.454  1.00 50.39           C  
ATOM   1647  CG  TYR H 213      10.514  23.935  45.152  1.00 54.14           C  
ATOM   1648  CD1 TYR H 213       9.341  24.646  45.249  1.00 65.08           C  
ATOM   1649  CD2 TYR H 213      10.590  22.686  45.723  1.00 64.42           C  
ATOM   1650  CE1 TYR H 213       8.254  24.113  45.899  1.00 64.22           C  
ATOM   1651  CE2 TYR H 213       9.506  22.148  46.376  1.00 64.18           C  
ATOM   1652  CZ  TYR H 213       8.334  22.862  46.463  1.00 55.71           C  
ATOM   1653  OH  TYR H 213       7.219  22.313  47.133  1.00 66.73           O  
ATOM   1654  C   TYR H 213      12.592  25.068  42.278  1.00 49.23           C  
ATOM   1655  O   TYR H 213      13.548  24.380  41.946  1.00 50.32           O  
ATOM   1656  N   ASP H 214      12.538  26.386  42.076  1.00 50.18           N  
ATOM   1657  CA  ASP H 214      13.523  27.060  41.293  1.00 48.73           C  
ATOM   1658  CB  ASP H 214      13.357  28.577  41.370  1.00 51.57           C  
ATOM   1659  CG  ASP H 214      12.023  28.924  40.731  1.00 55.03           C  
ATOM   1660  OD1 ASP H 214      11.391  28.008  40.140  1.00 45.62           O  
ATOM   1661  OD2 ASP H 214      11.614  30.110  40.829  1.00 46.53           O1-
ATOM   1662  C   ASP H 214      14.881  26.730  41.821  1.00 48.33           C  
ATOM   1663  O   ASP H 214      15.812  26.518  41.046  1.00 49.70           O  
ATOM   1664  N   GLY H 215      15.038  26.688  43.151  1.00 45.57           N  
ATOM   1665  CA  GLY H 215      16.333  26.392  43.683  1.00 43.78           C  
ATOM   1666  C   GLY H 215      16.771  24.981  43.441  1.00 42.53           C  
ATOM   1667  O   GLY H 215      17.884  24.753  42.970  1.00 40.11           O  
ATOM   1668  N   ALA H 216      15.915  23.977  43.722  1.00 40.50           N  
ATOM   1669  CA  ALA H 216      16.467  22.653  43.682  1.00 38.86           C  
ATOM   1670  CB  ALA H 216      15.848  21.714  44.731  1.00 37.66           C  
ATOM   1671  C   ALA H 216      16.202  22.045  42.356  1.00 38.51           C  
ATOM   1672  O   ALA H 216      15.087  21.600  42.083  1.00 40.11           O  
ATOM   1673  N   TRP H 217      17.242  21.953  41.507  1.00 36.40           N  
ATOM   1674  CA  TRP H 217      16.978  21.337  40.248  1.00 35.81           C  
ATOM   1675  CB  TRP H 217      17.243  22.164  38.977  1.00 37.20           C  
ATOM   1676  CG  TRP H 217      16.270  23.300  38.775  1.00 39.81           C  
ATOM   1677  CD2 TRP H 217      16.659  24.670  38.623  1.00 37.51           C  
ATOM   1678  CD1 TRP H 217      14.918  23.266  38.600  1.00 39.62           C  
ATOM   1679  NE1 TRP H 217      14.436  24.531  38.378  1.00 40.13           N  
ATOM   1680  CE2 TRP H 217      15.497  25.405  38.381  1.00 39.36           C  
ATOM   1681  CE3 TRP H 217      17.883  25.258  38.673  1.00 37.43           C  
ATOM   1682  CZ2 TRP H 217      15.544  26.755  38.185  1.00 37.73           C  
ATOM   1683  CZ3 TRP H 217      17.918  26.616  38.476  1.00 39.17           C  
ATOM   1684  CH2 TRP H 217      16.779  27.355  38.240  1.00 39.12           C  
ATOM   1685  C   TRP H 217      17.762  20.086  40.148  1.00 35.52           C  
ATOM   1686  O   TRP H 217      18.641  19.793  40.953  1.00 34.71           O  
ATOM   1687  N   PHE H 218      17.398  19.303  39.133  1.00 32.73           N  
ATOM   1688  CA  PHE H 218      17.914  18.022  38.820  1.00 31.86           C  
ATOM   1689  CB  PHE H 218      19.346  18.085  38.272  1.00 31.79           C  
ATOM   1690  CG  PHE H 218      19.217  18.811  36.973  1.00 31.93           C  
ATOM   1691  CD1 PHE H 218      18.775  18.147  35.857  1.00 34.70           C  
ATOM   1692  CD2 PHE H 218      19.494  20.155  36.869  1.00 34.91           C  
ATOM   1693  CE1 PHE H 218      18.638  18.799  34.655  1.00 33.29           C  
ATOM   1694  CE2 PHE H 218      19.361  20.813  35.667  1.00 33.84           C  
ATOM   1695  CZ  PHE H 218      18.933  20.135  34.553  1.00 33.82           C  
ATOM   1696  C   PHE H 218      17.818  17.228  40.081  1.00 33.26           C  
ATOM   1697  O   PHE H 218      18.770  16.570  40.482  1.00 29.34           O  
ATOM   1698  N   ALA H 219      16.654  17.302  40.765  1.00 32.13           N  
ATOM   1699  CA  ALA H 219      16.505  16.621  42.020  1.00 30.17           C  
ATOM   1700  CB  ALA H 219      15.168  16.936  42.716  1.00 29.15           C  
ATOM   1701  C   ALA H 219      16.564  15.129  41.842  1.00 28.60           C  
ATOM   1702  O   ALA H 219      17.267  14.446  42.574  1.00 28.62           O  
ATOM   1703  N   TYR H 220      15.822  14.588  40.860  1.00 32.64           N  
ATOM   1704  CA  TYR H 220      15.780  13.193  40.517  1.00 34.96           C  
ATOM   1705  CB  TYR H 220      14.394  12.550  40.684  1.00 35.94           C  
ATOM   1706  CG  TYR H 220      14.065  12.534  42.138  1.00 41.20           C  
ATOM   1707  CD1 TYR H 220      13.508  13.633  42.749  1.00 42.84           C  
ATOM   1708  CD2 TYR H 220      14.312  11.410  42.894  1.00 42.26           C  
ATOM   1709  CE1 TYR H 220      13.204  13.615  44.089  1.00 44.28           C  
ATOM   1710  CE2 TYR H 220      14.009  11.386  44.235  1.00 44.05           C  
ATOM   1711  CZ  TYR H 220      13.455  12.490  44.836  1.00 46.30           C  
ATOM   1712  OH  TYR H 220      13.143  12.467  46.213  1.00 51.28           O  
ATOM   1713  C   TYR H 220      16.159  13.050  39.079  1.00 33.79           C  
ATOM   1714  O   TYR H 220      15.690  13.805  38.228  1.00 34.61           O  
ATOM   1715  N   TRP H 221      17.013  12.051  38.778  1.00 32.77           N  
ATOM   1716  CA  TRP H 221      17.500  11.851  37.444  1.00 31.14           C  
ATOM   1717  CB  TRP H 221      19.031  11.968  37.368  1.00 28.93           C  
ATOM   1718  CG  TRP H 221      19.569  13.332  37.735  1.00 29.05           C  
ATOM   1719  CD2 TRP H 221      20.268  14.198  36.830  1.00 29.03           C  
ATOM   1720  CD1 TRP H 221      19.555  13.963  38.944  1.00 29.11           C  
ATOM   1721  NE1 TRP H 221      20.193  15.176  38.845  1.00 28.04           N  
ATOM   1722  CE2 TRP H 221      20.642  15.332  37.551  1.00 27.45           C  
ATOM   1723  CE3 TRP H 221      20.579  14.058  35.509  1.00 26.79           C  
ATOM   1724  CZ2 TRP H 221      21.334  16.350  36.957  1.00 29.74           C  
ATOM   1725  CZ3 TRP H 221      21.277  15.085  34.913  1.00 28.78           C  
ATOM   1726  CH2 TRP H 221      21.647  16.209  35.623  1.00 28.30           C  
ATOM   1727  C   TRP H 221      17.178  10.446  37.043  1.00 31.07           C  
ATOM   1728  O   TRP H 221      17.035   9.564  37.888  1.00 32.02           O  
ATOM   1729  N   GLY H 222      17.043  10.208  35.723  1.00 30.81           N  
ATOM   1730  CA  GLY H 222      16.795   8.882  35.231  1.00 30.22           C  
ATOM   1731  C   GLY H 222      18.123   8.189  35.156  1.00 32.05           C  
ATOM   1732  O   GLY H 222      19.168   8.802  35.361  1.00 30.04           O  
ATOM   1733  N   GLN H 223      18.097   6.878  34.849  1.00 30.93           N  
ATOM   1734  CA  GLN H 223      19.252   6.026  34.763  1.00 33.44           C  
ATOM   1735  CB  GLN H 223      18.908   4.532  34.585  1.00 34.35           C  
ATOM   1736  CG  GLN H 223      18.221   4.167  33.263  1.00 36.99           C  
ATOM   1737  CD  GLN H 223      16.710   4.338  33.396  1.00 39.63           C  
ATOM   1738  OE1 GLN H 223      16.216   5.382  33.816  1.00 42.02           O  
ATOM   1739  NE2 GLN H 223      15.951   3.277  33.014  1.00 39.06           N  
ATOM   1740  C   GLN H 223      20.104   6.438  33.603  1.00 33.81           C  
ATOM   1741  O   GLN H 223      21.315   6.223  33.605  1.00 36.12           O  
ATOM   1742  N   GLY H 224      19.481   6.992  32.548  1.00 32.51           N  
ATOM   1743  CA  GLY H 224      20.223   7.411  31.392  1.00 30.12           C  
ATOM   1744  C   GLY H 224      20.005   6.400  30.314  1.00 29.53           C  
ATOM   1745  O   GLY H 224      19.743   5.231  30.592  1.00 29.83           O  
ATOM   1746  N   THR H 225      20.089   6.848  29.041  1.00 31.02           N  
ATOM   1747  CA  THR H 225      19.944   5.950  27.929  1.00 31.33           C  
ATOM   1748  CB  THR H 225      18.715   6.212  27.107  1.00 31.50           C  
ATOM   1749  OG1 THR H 225      17.556   6.088  27.918  1.00 33.75           O  
ATOM   1750  CG2 THR H 225      18.659   5.198  25.953  1.00 26.96           C  
ATOM   1751  C   THR H 225      21.140   6.129  27.045  1.00 31.45           C  
ATOM   1752  O   THR H 225      21.464   7.241  26.632  1.00 32.07           O  
ATOM   1753  N   LEU H 226      21.822   5.014  26.722  1.00 31.69           N  
ATOM   1754  CA  LEU H 226      23.004   5.056  25.911  1.00 31.49           C  
ATOM   1755  CB  LEU H 226      23.970   3.890  26.191  1.00 33.83           C  
ATOM   1756  CG  LEU H 226      25.146   3.807  25.199  1.00 46.32           C  
ATOM   1757  CD1 LEU H 226      26.078   5.022  25.314  1.00 53.09           C  
ATOM   1758  CD2 LEU H 226      25.881   2.463  25.313  1.00 50.52           C  
ATOM   1759  C   LEU H 226      22.614   4.946  24.474  1.00 31.14           C  
ATOM   1760  O   LEU H 226      21.894   4.032  24.075  1.00 29.66           O  
ATOM   1761  N   VAL H 227      23.086   5.901  23.653  1.00 32.12           N  
ATOM   1762  CA  VAL H 227      22.795   5.831  22.255  1.00 33.27           C  
ATOM   1763  CB  VAL H 227      22.085   7.051  21.732  1.00 33.33           C  
ATOM   1764  CG1 VAL H 227      21.904   6.919  20.210  1.00 29.05           C  
ATOM   1765  CG2 VAL H 227      20.760   7.204  22.500  1.00 29.86           C  
ATOM   1766  C   VAL H 227      24.102   5.711  21.542  1.00 34.26           C  
ATOM   1767  O   VAL H 227      25.018   6.504  21.760  1.00 35.09           O  
ATOM   1768  N   THR H 228      24.229   4.684  20.678  1.00 33.48           N  
ATOM   1769  CA  THR H 228      25.436   4.509  19.924  1.00 35.49           C  
ATOM   1770  CB  THR H 228      26.081   3.172  20.122  1.00 36.63           C  
ATOM   1771  OG1 THR H 228      25.171   2.137  19.784  1.00 38.17           O  
ATOM   1772  CG2 THR H 228      26.512   3.039  21.588  1.00 34.10           C  
ATOM   1773  C   THR H 228      25.079   4.608  18.480  1.00 36.83           C  
ATOM   1774  O   THR H 228      24.170   3.927  18.007  1.00 35.40           O  
ATOM   1775  N   VAL H 229      25.796   5.481  17.744  1.00 36.10           N  
ATOM   1776  CA  VAL H 229      25.518   5.633  16.348  1.00 37.66           C  
ATOM   1777  CB  VAL H 229      25.453   7.071  15.924  1.00 37.89           C  
ATOM   1778  CG1 VAL H 229      25.160   7.130  14.416  1.00 36.67           C  
ATOM   1779  CG2 VAL H 229      24.410   7.789  16.794  1.00 34.67           C  
ATOM   1780  C   VAL H 229      26.659   5.006  15.612  1.00 39.81           C  
ATOM   1781  O   VAL H 229      27.794   5.476  15.688  1.00 41.39           O  
ATOM   1782  N   SER H 230      26.381   3.913  14.875  1.00 39.28           N  
ATOM   1783  CA  SER H 230      27.441   3.270  14.154  1.00 39.54           C  
ATOM   1784  CB  SER H 230      28.153   2.172  14.962  1.00 40.26           C  
ATOM   1785  OG  SER H 230      29.186   1.585  14.184  1.00 39.87           O  
ATOM   1786  C   SER H 230      26.856   2.606  12.952  1.00 40.67           C  
ATOM   1787  O   SER H 230      25.681   2.243  12.938  1.00 39.78           O  
ATOM   1788  N   ALA H 231      27.682   2.435  11.900  1.00 43.13           N  
ATOM   1789  CA  ALA H 231      27.239   1.784  10.702  1.00 44.64           C  
ATOM   1790  CB  ALA H 231      27.349   2.676   9.454  1.00 45.98           C  
ATOM   1791  C   ALA H 231      28.168   0.601  10.479  1.00 44.10           C  
ATOM   1792  O   ALA H 231      29.070   0.387  11.333  1.00 46.58           O  
ATOM   1793  OXT ALA H 231      27.991  -0.100   9.448  1.00  0.00           O1-
TER    1794      ALA H 231 
CONECT  161  709
CONECT  709  161
CONECT 1015 1609
CONECT 1609 1015
END
