# Supplementary material for: Fully automated antibody structure prediction using BIOVIA tools: Validation study
Source: PLoS One. 2017 May 18;12(5):e0177923. doi: 10.1371/journal.pone.0177923 (PMC5436848; doi:10.1371/journal.pone.0177923)
Supplement: S1 Dataset — Predicted structures using the Top5 framework method, Chothia CDR definition with no canonical filtering and generating 50 models. These were used in the detailed discussion of outliers and for comparison against predictions using canonical filtering. (ZIP) [file pone.0177923.s003.zip › 4Q2Z_BA_FV_FinalModel.pdb]

REMARK   Accelrys Discovery Studio PDB file
REMARK   Created:  2015-05-08T08:23:06Z
SSBOND   1 CYS L   22    CYS L   89                                     
SSBOND   2 CYS H  133    CYS H  207                                     
ATOM      1  N   GLN L   1      35.160  25.100  27.136  1.00 71.16           N1+
ATOM      2  CA  GLN L   1      34.268  26.083  26.480  1.00 70.10           C  
ATOM      3  CB  GLN L   1      33.827  25.571  25.102  1.00 69.45           C  
ATOM      4  CG  GLN L   1      32.939  24.329  25.190  1.00 69.74           C  
ATOM      5  CD  GLN L   1      32.357  24.054  23.810  1.00 71.01           C  
ATOM      6  OE1 GLN L   1      31.261  23.509  23.684  1.00 69.62           O  
ATOM      7  NE2 GLN L   1      33.104  24.442  22.742  1.00 69.60           N  
ATOM      8  C   GLN L   1      33.027  26.259  27.290  1.00 65.94           C  
ATOM      9  O   GLN L   1      32.218  27.143  27.015  1.00 67.91           O  
ATOM     10  N   SER L   2      32.860  25.430  28.337  1.00 54.59           N  
ATOM     11  CA  SER L   2      31.672  25.490  29.136  1.00 50.19           C  
ATOM     12  CB  SER L   2      31.673  24.487  30.301  1.00 48.09           C  
ATOM     13  OG  SER L   2      31.721  23.162  29.792  1.00 50.89           O  
ATOM     14  C   SER L   2      31.558  26.873  29.702  1.00 45.15           C  
ATOM     15  O   SER L   2      32.556  27.571  29.872  1.00 44.47           O  
ATOM     16  N   VAL L   3      30.310  27.309  29.982  1.00 39.59           N  
ATOM     17  CA  VAL L   3      30.033  28.640  30.449  1.00 37.55           C  
ATOM     18  CB  VAL L   3      28.565  28.917  30.566  1.00 37.60           C  
ATOM     19  CG1 VAL L   3      28.390  30.329  31.148  1.00 33.27           C  
ATOM     20  CG2 VAL L   3      27.909  28.724  29.188  1.00 34.51           C  
ATOM     21  C   VAL L   3      30.632  28.868  31.800  1.00 36.43           C  
ATOM     22  O   VAL L   3      31.212  29.921  32.061  1.00 37.58           O  
ATOM     23  N   LEU L   4      30.488  27.893  32.714  1.00 32.12           N  
ATOM     24  CA  LEU L   4      31.053  28.051  34.024  1.00 29.01           C  
ATOM     25  CB  LEU L   4      30.184  27.429  35.130  1.00 26.64           C  
ATOM     26  CG  LEU L   4      28.786  28.069  35.236  1.00 25.71           C  
ATOM     27  CD1 LEU L   4      27.956  27.419  36.354  1.00 20.93           C  
ATOM     28  CD2 LEU L   4      28.877  29.597  35.376  1.00 24.96           C  
ATOM     29  C   LEU L   4      32.358  27.318  33.997  1.00 29.70           C  
ATOM     30  O   LEU L   4      32.462  26.265  33.373  1.00 29.47           O  
ATOM     31  N   THR L   5      33.400  27.857  34.665  1.00 28.23           N  
ATOM     32  CA  THR L   5      34.681  27.216  34.579  1.00 28.02           C  
ATOM     33  CB  THR L   5      35.786  28.156  34.185  1.00 28.38           C  
ATOM     34  OG1 THR L   5      35.489  28.753  32.931  1.00 32.47           O  
ATOM     35  CG2 THR L   5      37.102  27.370  34.083  1.00 26.35           C  
ATOM     36  C   THR L   5      35.048  26.628  35.906  1.00 25.28           C  
ATOM     37  O   THR L   5      34.951  27.279  36.947  1.00 26.05           O  
ATOM     38  N   GLN L   6      35.484  25.351  35.880  1.00 23.70           N  
ATOM     39  CA  GLN L   6      35.896  24.645  37.060  1.00 23.96           C  
ATOM     40  CB  GLN L   6      34.958  23.476  37.415  1.00 24.28           C  
ATOM     41  CG  GLN L   6      33.520  23.904  37.713  1.00 24.71           C  
ATOM     42  CD  GLN L   6      32.693  22.646  37.941  1.00 23.32           C  
ATOM     43  OE1 GLN L   6      31.682  22.421  37.275  1.00 25.82           O  
ATOM     44  NE2 GLN L   6      33.132  21.799  38.910  1.00 20.49           N  
ATOM     45  C   GLN L   6      37.234  24.039  36.760  1.00 24.56           C  
ATOM     46  O   GLN L   6      37.574  23.813  35.601  1.00 25.21           O  
ATOM     47  N   PRO L   7      38.020  23.775  37.767  1.00 25.76           N  
ATOM     48  CA  PRO L   7      39.298  23.157  37.551  1.00 26.99           C  
ATOM     49  CD  PRO L   7      37.961  24.495  39.026  1.00 27.61           C  
ATOM     50  CB  PRO L   7      40.064  23.299  38.870  1.00 26.73           C  
ATOM     51  CG  PRO L   7      39.011  23.779  39.890  1.00 29.41           C  
ATOM     52  C   PRO L   7      39.065  21.753  37.106  1.00 27.50           C  
ATOM     53  O   PRO L   7      38.127  21.122  37.590  1.00 28.34           O  
ATOM     54  N   PRO L   8      39.862  21.266  36.202  1.00 29.09           N  
ATOM     55  CA  PRO L   8      39.670  19.929  35.728  1.00 29.18           C  
ATOM     56  CD  PRO L   8      40.459  22.122  35.190  1.00 27.09           C  
ATOM     57  CB  PRO L   8      40.565  19.791  34.500  1.00 29.15           C  
ATOM     58  CG  PRO L   8      40.636  21.229  33.950  1.00 29.46           C  
ATOM     59  C   PRO L   8      39.912  18.899  36.777  1.00 28.91           C  
ATOM     60  O   PRO L   8      39.252  17.861  36.743  1.00 29.29           O  
ATOM     61  N   SER L   9      40.843  19.138  37.721  1.00 29.63           N  
ATOM     62  CA  SER L   9      41.067  18.083  38.663  1.00 30.02           C  
ATOM     63  CB  SER L   9      42.197  17.119  38.265  1.00 29.66           C  
ATOM     64  OG  SER L   9      43.456  17.767  38.369  1.00 34.88           O  
ATOM     65  C   SER L   9      41.442  18.646  39.994  1.00 29.62           C  
ATOM     66  O   SER L   9      42.036  19.720  40.097  1.00 29.82           O  
ATOM     67  N   VAL L  10      41.074  17.906  41.060  1.00 27.40           N  
ATOM     68  CA  VAL L  10      41.424  18.264  42.403  1.00 27.09           C  
ATOM     69  CB  VAL L  10      40.291  18.902  43.155  1.00 25.18           C  
ATOM     70  CG1 VAL L  10      40.731  19.153  44.605  1.00 24.30           C  
ATOM     71  CG2 VAL L  10      39.884  20.183  42.412  1.00 25.21           C  
ATOM     72  C   VAL L  10      41.775  16.981  43.096  1.00 28.59           C  
ATOM     73  O   VAL L  10      41.221  15.931  42.775  1.00 29.28           O  
ATOM     74  N   SER L  11      42.719  17.021  44.060  1.00 28.64           N  
ATOM     75  CA  SER L  11      43.099  15.801  44.721  1.00 29.22           C  
ATOM     76  CB  SER L  11      44.377  15.176  44.140  1.00 29.54           C  
ATOM     77  OG  SER L  11      45.470  16.068  44.299  1.00 33.61           O  
ATOM     78  C   SER L  11      43.341  16.083  46.175  1.00 30.11           C  
ATOM     79  O   SER L  11      43.581  17.223  46.571  1.00 29.46           O  
ATOM     80  N   GLY L  12      43.262  15.031  47.022  1.00 29.81           N  
ATOM     81  CA  GLY L  12      43.498  15.203  48.428  1.00 31.14           C  
ATOM     82  C   GLY L  12      43.557  13.854  49.074  1.00 32.54           C  
ATOM     83  O   GLY L  12      43.072  12.861  48.532  1.00 33.09           O  
ATOM     84  N   ALA L  13      44.184  13.791  50.267  1.00 33.01           N  
ATOM     85  CA  ALA L  13      44.279  12.570  51.017  1.00 33.99           C  
ATOM     86  CB  ALA L  13      45.492  12.510  51.962  1.00 35.06           C  
ATOM     87  C   ALA L  13      43.047  12.466  51.857  1.00 32.71           C  
ATOM     88  O   ALA L  13      42.344  13.450  52.077  1.00 32.90           O  
ATOM     89  N   PRO L  14      42.760  11.290  52.338  1.00 32.46           N  
ATOM     90  CA  PRO L  14      41.584  11.147  53.140  1.00 32.38           C  
ATOM     91  CD  PRO L  14      43.065  10.074  51.600  1.00 35.92           C  
ATOM     92  CB  PRO L  14      41.357   9.644  53.279  1.00 33.89           C  
ATOM     93  CG  PRO L  14      41.952   9.079  51.975  1.00 35.26           C  
ATOM     94  C   PRO L  14      41.699  11.902  54.422  1.00 33.69           C  
ATOM     95  O   PRO L  14      42.780  11.925  55.007  1.00 33.56           O  
ATOM     96  N   GLY L  15      40.594  12.539  54.860  1.00 32.31           N  
ATOM     97  CA  GLY L  15      40.565  13.270  56.094  1.00 31.95           C  
ATOM     98  C   GLY L  15      40.811  14.724  55.826  1.00 33.53           C  
ATOM     99  O   GLY L  15      40.511  15.572  56.666  1.00 34.17           O  
ATOM    100  N   GLN L  16      41.346  15.058  54.636  1.00 33.07           N  
ATOM    101  CA  GLN L  16      41.648  16.429  54.323  1.00 33.13           C  
ATOM    102  CB  GLN L  16      42.716  16.614  53.236  1.00 35.21           C  
ATOM    103  CG  GLN L  16      44.123  16.222  53.675  1.00 39.02           C  
ATOM    104  CD  GLN L  16      45.048  16.463  52.495  1.00 43.56           C  
ATOM    105  OE1 GLN L  16      44.604  16.800  51.399  1.00 45.31           O  
ATOM    106  NE2 GLN L  16      46.375  16.294  52.722  1.00 46.51           N  
ATOM    107  C   GLN L  16      40.425  17.110  53.809  1.00 32.73           C  
ATOM    108  O   GLN L  16      39.405  16.477  53.540  1.00 32.98           O  
ATOM    109  N   LYS L  17      40.504  18.452  53.697  1.00 35.06           N  
ATOM    110  CA  LYS L  17      39.415  19.214  53.166  1.00 33.89           C  
ATOM    111  CB  LYS L  17      39.014  20.430  54.014  1.00 33.11           C  
ATOM    112  CG  LYS L  17      37.841  21.196  53.399  1.00 31.75           C  
ATOM    113  CD  LYS L  17      37.371  22.405  54.209  1.00 33.62           C  
ATOM    114  CE  LYS L  17      37.840  23.743  53.632  1.00 18.76           C  
ATOM    115  NZ  LYS L  17      37.090  24.857  54.254  1.00 25.52           N1+
ATOM    116  C   LYS L  17      39.851  19.764  51.847  1.00 35.36           C  
ATOM    117  O   LYS L  17      40.980  20.232  51.701  1.00 37.68           O  
ATOM    118  N   VAL L  18      38.958  19.715  50.841  1.00 33.67           N  
ATOM    119  CA  VAL L  18      39.296  20.239  49.549  1.00 31.73           C  
ATOM    120  CB  VAL L  18      39.436  19.186  48.489  1.00 33.95           C  
ATOM    121  CG1 VAL L  18      40.592  18.246  48.871  1.00 34.43           C  
ATOM    122  CG2 VAL L  18      38.081  18.478  48.320  1.00 34.00           C  
ATOM    123  C   VAL L  18      38.182  21.137  49.111  1.00 31.49           C  
ATOM    124  O   VAL L  18      37.064  21.059  49.619  1.00 30.67           O  
ATOM    125  N   THR L  19      38.476  22.045  48.159  1.00 30.37           N  
ATOM    126  CA  THR L  19      37.471  22.946  47.673  1.00 30.45           C  
ATOM    127  CB  THR L  19      37.713  24.363  48.095  1.00 30.97           C  
ATOM    128  OG1 THR L  19      38.949  24.825  47.570  1.00 32.54           O  
ATOM    129  CG2 THR L  19      37.745  24.416  49.631  1.00 29.52           C  
ATOM    130  C   THR L  19      37.505  22.915  46.176  1.00 31.18           C  
ATOM    131  O   THR L  19      38.554  22.687  45.575  1.00 30.45           O  
ATOM    132  N   ILE L  20      36.331  23.117  45.537  1.00 28.04           N  
ATOM    133  CA  ILE L  20      36.243  23.149  44.102  1.00 27.57           C  
ATOM    134  CB  ILE L  20      35.381  22.053  43.541  1.00 27.02           C  
ATOM    135  CG1 ILE L  20      35.965  20.678  43.906  1.00 27.93           C  
ATOM    136  CG2 ILE L  20      35.237  22.275  42.026  1.00 25.04           C  
ATOM    137  CD1 ILE L  20      35.012  19.520  43.618  1.00 28.25           C  
ATOM    138  C   ILE L  20      35.608  24.456  43.730  1.00 27.74           C  
ATOM    139  O   ILE L  20      34.538  24.802  44.231  1.00 28.83           O  
ATOM    140  N   SER L  21      36.263  25.220  42.831  1.00 25.05           N  
ATOM    141  CA  SER L  21      35.765  26.510  42.441  1.00 27.90           C  
ATOM    142  CB  SER L  21      36.872  27.512  42.080  1.00 27.61           C  
ATOM    143  OG  SER L  21      37.698  27.765  43.203  1.00 34.52           O  
ATOM    144  C   SER L  21      34.935  26.385  41.203  1.00 26.38           C  
ATOM    145  O   SER L  21      35.114  25.475  40.397  1.00 26.41           O  
ATOM    146  N   CYS L  22      33.986  27.327  41.041  1.00 28.22           N  
ATOM    147  CA  CYS L  22      33.150  27.423  39.877  1.00 29.14           C  
ATOM    148  CB  CYS L  22      31.701  26.939  40.140  1.00 28.48           C  
ATOM    149  SG  CYS L  22      30.590  27.070  38.703  1.00 32.72           S  
ATOM    150  C   CYS L  22      33.116  28.885  39.541  1.00 30.58           C  
ATOM    151  O   CYS L  22      32.619  29.689  40.326  1.00 31.65           O  
ATOM    152  N   THR L  23      33.637  29.274  38.356  1.00 28.74           N  
ATOM    153  CA  THR L  23      33.715  30.671  38.019  1.00 30.06           C  
ATOM    154  CB  THR L  23      35.070  31.090  37.526  1.00 34.21           C  
ATOM    155  OG1 THR L  23      35.394  30.381  36.340  1.00 40.68           O  
ATOM    156  CG2 THR L  23      36.115  30.800  38.611  1.00 35.87           C  
ATOM    157  C   THR L  23      32.757  30.969  36.909  1.00 30.28           C  
ATOM    158  O   THR L  23      32.675  30.234  35.926  1.00 29.44           O  
ATOM    159  N   GLY L  24      32.002  32.098  37.030  1.00 69.37           N  
ATOM    160  CA  GLY L  24      30.994  32.465  36.060  1.00 67.34           C  
ATOM    161  C   GLY L  24      31.011  33.947  35.808  1.00 65.71           C  
ATOM    162  O   GLY L  24      32.068  34.580  35.800  1.00 67.93           O  
ATOM    163  N   SER L  25      29.810  34.518  35.547  1.00 62.05           N  
ATOM    164  CA  SER L  25      29.657  35.916  35.249  1.00 60.91           C  
ATOM    165  CB  SER L  25      29.562  36.208  33.742  1.00 63.94           C  
ATOM    166  OG  SER L  25      28.410  35.583  33.195  1.00 62.64           O  
ATOM    167  C   SER L  25      28.386  36.400  35.890  1.00 56.06           C  
ATOM    168  O   SER L  25      27.684  35.640  36.554  1.00 51.62           O  
ATOM    169  N   SER L  26      28.069  37.701  35.714  0.62 57.13           N  
ATOM    170  CA  SER L  26      26.928  38.314  36.340  0.62 55.23           C  
ATOM    171  CB  SER L  26      26.884  39.839  36.163  0.62 60.15           C  
ATOM    172  OG  SER L  26      27.971  40.432  36.857  0.43 67.82           O  
ATOM    173  C   SER L  26      25.641  37.760  35.803  0.62 56.75           C  
ATOM    174  O   SER L  26      24.618  37.793  36.484  0.62 55.09           O  
ATOM    175  N   SER L  27      25.637  37.257  34.558  1.00 51.73           N  
ATOM    176  CA  SER L  27      24.422  36.763  33.969  1.00 51.61           C  
ATOM    177  CB  SER L  27      24.550  36.508  32.457  1.00 50.74           C  
ATOM    178  OG  SER L  27      25.466  35.450  32.220  1.00 51.65           O  
ATOM    179  C   SER L  27      24.014  35.466  34.602  1.00 54.36           C  
ATOM    180  O   SER L  27      22.856  35.056  34.497  1.00 53.46           O  
ATOM    181  N   ASN L  28      24.956  34.783  35.280  1.00 54.17           N  
ATOM    182  CA  ASN L  28      24.694  33.471  35.805  1.00 54.10           C  
ATOM    183  CB  ASN L  28      25.790  32.461  35.450  1.00 52.78           C  
ATOM    184  CG  ASN L  28      25.992  32.495  33.955  1.00 54.38           C  
ATOM    185  OD1 ASN L  28      25.039  32.401  33.184  1.00 61.23           O  
ATOM    186  ND2 ASN L  28      27.273  32.652  33.531  1.00 52.26           N  
ATOM    187  C   ASN L  28      24.769  33.516  37.296  1.00 53.28           C  
ATOM    188  O   ASN L  28      23.795  33.799  37.988  1.00 57.24           O  
ATOM    189  N   ILE L  29      25.981  33.222  37.810  1.00 48.01           N  
ATOM    190  CA  ILE L  29      26.246  33.085  39.215  1.00 52.62           C  
ATOM    191  CB  ILE L  29      27.708  32.929  39.535  1.00 55.21           C  
ATOM    192  CG1 ILE L  29      28.304  31.662  38.903  1.00 56.07           C  
ATOM    193  CG2 ILE L  29      27.841  32.953  41.069  1.00 57.43           C  
ATOM    194  CD1 ILE L  29      27.751  30.369  39.498  1.00 57.21           C  
ATOM    195  C   ILE L  29      25.857  34.350  39.899  1.00 57.45           C  
ATOM    196  O   ILE L  29      25.308  34.321  40.999  1.00 60.33           O  
ATOM    197  N   GLY L  30      26.164  35.507  39.295  1.00 57.39           N  
ATOM    198  CA  GLY L  30      25.837  36.731  39.966  1.00 59.56           C  
ATOM    199  C   GLY L  30      24.347  36.863  40.105  1.00 60.89           C  
ATOM    200  O   GLY L  30      23.853  37.345  41.123  1.00 64.20           O  
ATOM    201  N   GLY L  31      23.605  36.523  39.033  1.00 57.59           N  
ATOM    202  CA  GLY L  31      22.171  36.637  38.950  1.00 56.60           C  
ATOM    203  C   GLY L  31      21.390  35.594  39.708  1.00 57.62           C  
ATOM    204  O   GLY L  31      20.360  35.907  40.308  1.00 63.45           O  
ATOM    205  N   TYR L  32      21.833  34.320  39.676  1.00 57.39           N  
ATOM    206  CA  TYR L  32      21.011  33.272  40.215  1.00 52.57           C  
ATOM    207  CB  TYR L  32      20.413  32.353  39.141  1.00 45.93           C  
ATOM    208  CG  TYR L  32      19.517  33.186  38.292  1.00 48.39           C  
ATOM    209  CD1 TYR L  32      18.225  33.437  38.690  1.00 55.44           C  
ATOM    210  CD2 TYR L  32      19.966  33.718  37.103  1.00 44.40           C  
ATOM    211  CE1 TYR L  32      17.387  34.204  37.915  1.00 58.75           C  
ATOM    212  CE2 TYR L  32      19.132  34.488  36.323  1.00 51.52           C  
ATOM    213  CZ  TYR L  32      17.840  34.729  36.730  1.00 53.24           C  
ATOM    214  OH  TYR L  32      16.971  35.514  35.943  1.00 52.64           O  
ATOM    215  C   TYR L  32      21.799  32.383  41.115  1.00 57.90           C  
ATOM    216  O   TYR L  32      23.008  32.529  41.277  1.00 64.30           O  
ATOM    217  N   ASP L  33      21.078  31.425  41.732  1.00 53.93           N  
ATOM    218  CA  ASP L  33      21.619  30.506  42.689  1.00 57.06           C  
ATOM    219  CB  ASP L  33      20.508  29.738  43.421  1.00 62.22           C  
ATOM    220  CG  ASP L  33      19.603  30.758  44.101  1.00  0.00           C  
ATOM    221  OD1 ASP L  33      20.088  31.886  44.384  1.00  0.00           O  
ATOM    222  OD2 ASP L  33      18.407  30.431  44.330  1.00  0.00           O1-
ATOM    223  C   ASP L  33      22.459  29.493  41.975  1.00 55.86           C  
ATOM    224  O   ASP L  33      22.341  29.304  40.765  1.00 54.63           O  
ATOM    225  N   VAL L  34      23.338  28.815  42.742  1.00 25.97           N  
ATOM    226  CA  VAL L  34      24.236  27.834  42.204  1.00 26.58           C  
ATOM    227  CB  VAL L  34      25.669  28.110  42.565  1.00 25.33           C  
ATOM    228  CG1 VAL L  34      26.558  27.007  41.971  1.00 26.16           C  
ATOM    229  CG2 VAL L  34      26.025  29.532  42.097  1.00 26.75           C  
ATOM    230  C   VAL L  34      23.884  26.498  42.779  1.00 25.86           C  
ATOM    231  O   VAL L  34      23.511  26.392  43.946  1.00 25.85           O  
ATOM    232  N   HIS L  35      23.986  25.433  41.953  1.00 23.70           N  
ATOM    233  CA  HIS L  35      23.671  24.111  42.423  1.00 23.22           C  
ATOM    234  ND1 HIS L  35      20.536  24.575  43.067  1.00 28.34           N  
ATOM    235  CG  HIS L  35      21.226  24.397  41.886  1.00 27.30           C  
ATOM    236  CB  HIS L  35      22.432  23.516  41.734  1.00 23.66           C  
ATOM    237  NE2 HIS L  35      19.525  25.842  41.545  1.00 26.21           N  
ATOM    238  CD2 HIS L  35      20.593  25.177  40.969  1.00 32.72           C  
ATOM    239  CE1 HIS L  35      19.532  25.448  42.805  1.00 33.07           C  
ATOM    240  C   HIS L  35      24.852  23.239  42.114  1.00 22.92           C  
ATOM    241  O   HIS L  35      25.668  23.570  41.253  1.00 22.18           O  
ATOM    242  N   TRP L  36      24.993  22.105  42.836  1.00 20.97           N  
ATOM    243  CA  TRP L  36      26.111  21.227  42.607  1.00 21.03           C  
ATOM    244  CB  TRP L  36      27.103  21.217  43.781  1.00 22.15           C  
ATOM    245  CG  TRP L  36      27.791  22.546  43.990  1.00 22.73           C  
ATOM    246  CD2 TRP L  36      29.052  22.900  43.405  1.00 22.13           C  
ATOM    247  CD1 TRP L  36      27.385  23.628  44.716  1.00 22.07           C  
ATOM    248  NE1 TRP L  36      28.310  24.638  44.612  1.00 23.32           N  
ATOM    249  CE2 TRP L  36      29.344  24.204  43.810  1.00 23.85           C  
ATOM    250  CE3 TRP L  36      29.899  22.197  42.595  1.00 23.40           C  
ATOM    251  CZ2 TRP L  36      30.489  24.827  43.407  1.00 26.46           C  
ATOM    252  CZ3 TRP L  36      31.054  22.829  42.193  1.00 21.44           C  
ATOM    253  CH2 TRP L  36      31.343  24.118  42.591  1.00 24.07           C  
ATOM    254  C   TRP L  36      25.605  19.824  42.431  1.00 22.37           C  
ATOM    255  O   TRP L  36      24.649  19.408  43.084  1.00 21.62           O  
ATOM    256  N   TYR L  37      26.254  19.051  41.530  1.00 21.67           N  
ATOM    257  CA  TYR L  37      25.857  17.692  41.270  1.00 21.88           C  
ATOM    258  CB  TYR L  37      25.359  17.459  39.827  1.00 22.44           C  
ATOM    259  CG  TYR L  37      24.140  18.287  39.567  1.00 23.38           C  
ATOM    260  CD1 TYR L  37      24.252  19.586  39.136  1.00 21.88           C  
ATOM    261  CD2 TYR L  37      22.875  17.777  39.736  1.00 22.20           C  
ATOM    262  CE1 TYR L  37      23.137  20.355  38.889  1.00 23.68           C  
ATOM    263  CE2 TYR L  37      21.755  18.541  39.491  1.00 20.95           C  
ATOM    264  CZ  TYR L  37      21.881  19.836  39.067  1.00 23.48           C  
ATOM    265  OH  TYR L  37      20.737  20.624  38.816  1.00 28.05           O  
ATOM    266  C   TYR L  37      27.064  16.812  41.451  1.00 23.41           C  
ATOM    267  O   TYR L  37      28.196  17.206  41.167  1.00 24.33           O  
ATOM    268  N   GLN L  38      26.837  15.579  41.949  1.00 22.85           N  
ATOM    269  CA  GLN L  38      27.887  14.624  42.175  1.00 21.79           C  
ATOM    270  CB  GLN L  38      27.849  14.049  43.606  1.00 22.52           C  
ATOM    271  CG  GLN L  38      28.945  13.021  43.902  1.00 23.46           C  
ATOM    272  CD  GLN L  38      28.793  12.532  45.339  1.00 27.14           C  
ATOM    273  OE1 GLN L  38      27.714  12.112  45.752  1.00 28.18           O  
ATOM    274  NE2 GLN L  38      29.906  12.580  46.122  1.00 26.79           N  
ATOM    275  C   GLN L  38      27.634  13.483  41.245  1.00 22.64           C  
ATOM    276  O   GLN L  38      26.513  12.984  41.164  1.00 23.09           O  
ATOM    277  N   GLN L  39      28.666  13.044  40.497  1.00 21.99           N  
ATOM    278  CA  GLN L  39      28.428  11.939  39.616  1.00 23.40           C  
ATOM    279  CB  GLN L  39      28.445  12.317  38.125  1.00 20.26           C  
ATOM    280  CG  GLN L  39      28.167  11.130  37.199  1.00 21.24           C  
ATOM    281  CD  GLN L  39      28.199  11.628  35.763  1.00 23.39           C  
ATOM    282  OE1 GLN L  39      29.123  12.328  35.356  1.00 24.39           O  
ATOM    283  NE2 GLN L  39      27.153  11.264  34.974  1.00 21.80           N  
ATOM    284  C   GLN L  39      29.485  10.902  39.824  1.00 24.82           C  
ATOM    285  O   GLN L  39      30.659  11.126  39.536  1.00 24.89           O  
ATOM    286  N   LEU L  40      29.077   9.725  40.339  1.00 27.81           N  
ATOM    287  CA  LEU L  40      29.984   8.625  40.502  1.00 31.75           C  
ATOM    288  CB  LEU L  40      29.510   7.563  41.512  1.00 31.00           C  
ATOM    289  CG  LEU L  40      29.484   8.046  42.976  1.00 33.50           C  
ATOM    290  CD1 LEU L  40      30.895   8.394  43.474  1.00 37.88           C  
ATOM    291  CD2 LEU L  40      28.473   9.181  43.186  1.00 35.07           C  
ATOM    292  C   LEU L  40      30.093   7.961  39.167  1.00 32.88           C  
ATOM    293  O   LEU L  40      29.164   7.990  38.364  1.00 32.40           O  
ATOM    294  N   PRO L  41      31.221   7.360  38.913  1.00 37.89           N  
ATOM    295  CA  PRO L  41      31.473   6.745  37.642  1.00 38.37           C  
ATOM    296  CD  PRO L  41      32.047   6.798  39.968  1.00 40.94           C  
ATOM    297  CB  PRO L  41      32.813   6.034  37.798  1.00 42.01           C  
ATOM    298  CG  PRO L  41      32.833   5.662  39.292  1.00 41.78           C  
ATOM    299  C   PRO L  41      30.387   5.781  37.281  1.00 39.56           C  
ATOM    300  O   PRO L  41      29.993   4.973  38.121  1.00 41.14           O  
ATOM    301  N   GLY L  42      29.889   5.857  36.032  1.00 35.87           N  
ATOM    302  CA  GLY L  42      28.914   4.927  35.544  1.00 36.79           C  
ATOM    303  C   GLY L  42      27.563   5.200  36.138  1.00 38.83           C  
ATOM    304  O   GLY L  42      26.673   4.356  36.048  1.00 39.64           O  
ATOM    305  N   MET L  43      27.350   6.380  36.752  1.00 32.65           N  
ATOM    306  CA  MET L  43      26.055   6.609  37.333  1.00 30.95           C  
ATOM    307  CB  MET L  43      26.032   6.538  38.870  1.00 32.68           C  
ATOM    308  CG  MET L  43      26.095   5.109  39.415  1.00 52.84           C  
ATOM    309  SD  MET L  43      24.592   4.133  39.099  1.00  0.00           S  
ATOM    310  CE  MET L  43      23.533   5.141  40.177  1.00 68.82           C  
ATOM    311  C   MET L  43      25.551   7.961  36.935  1.00 27.53           C  
ATOM    312  O   MET L  43      26.267   8.759  36.333  1.00 28.16           O  
ATOM    313  N   ALA L  44      24.260   8.222  37.231  1.00 28.43           N  
ATOM    314  CA  ALA L  44      23.643   9.484  36.929  1.00 26.17           C  
ATOM    315  CB  ALA L  44      22.106   9.434  36.897  1.00 25.06           C  
ATOM    316  C   ALA L  44      24.042  10.470  37.983  1.00 26.43           C  
ATOM    317  O   ALA L  44      24.405  10.103  39.100  1.00 26.38           O  
ATOM    318  N   PRO L  45      23.980  11.729  37.635  1.00 25.86           N  
ATOM    319  CA  PRO L  45      24.327  12.770  38.564  1.00 25.94           C  
ATOM    320  CD  PRO L  45      24.194  12.134  36.256  1.00 25.40           C  
ATOM    321  CB  PRO L  45      24.435  14.046  37.737  1.00 26.18           C  
ATOM    322  CG  PRO L  45      24.813  13.540  36.333  1.00 24.90           C  
ATOM    323  C   PRO L  45      23.293  12.848  39.643  1.00 26.37           C  
ATOM    324  O   PRO L  45      22.155  12.447  39.408  1.00 26.39           O  
ATOM    325  N   LYS L  46      23.683  13.331  40.838  1.00 30.18           N  
ATOM    326  CA  LYS L  46      22.772  13.465  41.941  1.00 31.30           C  
ATOM    327  CB  LYS L  46      23.089  12.491  43.090  1.00 34.29           C  
ATOM    328  CG  LYS L  46      22.143  12.606  44.283  1.00 38.61           C  
ATOM    329  CD  LYS L  46      22.253  11.450  45.278  1.00 41.30           C  
ATOM    330  CE  LYS L  46      23.638  11.313  45.911  1.00 46.99           C  
ATOM    331  NZ  LYS L  46      24.581  10.743  44.924  1.00 49.12           N1+
ATOM    332  C   LYS L  46      22.926  14.862  42.480  1.00 30.73           C  
ATOM    333  O   LYS L  46      24.037  15.385  42.535  1.00 31.40           O  
ATOM    334  N   LEU L  47      21.806  15.510  42.882  1.00 25.25           N  
ATOM    335  CA  LEU L  47      21.875  16.862  43.389  1.00 23.29           C  
ATOM    336  CB  LEU L  47      20.492  17.524  43.523  1.00 20.71           C  
ATOM    337  CG  LEU L  47      20.531  18.968  44.056  1.00 22.97           C  
ATOM    338  CD1 LEU L  47      21.223  19.918  43.068  1.00 20.76           C  
ATOM    339  CD2 LEU L  47      19.128  19.442  44.470  1.00 21.52           C  
ATOM    340  C   LEU L  47      22.526  16.863  44.752  1.00 24.68           C  
ATOM    341  O   LEU L  47      22.026  16.237  45.687  1.00 25.52           O  
ATOM    342  N   LEU L  48      23.736  17.467  44.856  1.00 23.62           N  
ATOM    343  CA  LEU L  48      24.485  17.601  46.083  1.00 23.86           C  
ATOM    344  CB  LEU L  48      25.995  17.649  45.803  1.00 24.52           C  
ATOM    345  CG  LEU L  48      26.865  17.495  47.058  1.00 25.11           C  
ATOM    346  CD1 LEU L  48      26.643  16.124  47.712  1.00 25.50           C  
ATOM    347  CD2 LEU L  48      28.344  17.738  46.732  1.00 22.06           C  
ATOM    348  C   LEU L  48      24.113  18.807  46.905  1.00 25.41           C  
ATOM    349  O   LEU L  48      23.900  18.717  48.114  1.00 25.83           O  
ATOM    350  N   ILE L  49      24.060  19.992  46.259  1.00 23.60           N  
ATOM    351  CA  ILE L  49      23.755  21.201  46.965  1.00 23.00           C  
ATOM    352  CB  ILE L  49      24.961  21.989  47.374  1.00 24.82           C  
ATOM    353  CG1 ILE L  49      25.758  21.187  48.416  1.00 25.61           C  
ATOM    354  CG2 ILE L  49      24.488  23.360  47.881  1.00 23.58           C  
ATOM    355  CD1 ILE L  49      27.062  21.847  48.847  1.00 26.25           C  
ATOM    356  C   ILE L  49      22.888  22.041  46.087  1.00 24.25           C  
ATOM    357  O   ILE L  49      23.012  22.020  44.864  1.00 24.19           O  
ATOM    358  N   TYR L  50      21.948  22.783  46.705  1.00 23.23           N  
ATOM    359  CA  TYR L  50      21.082  23.623  45.929  1.00 22.72           C  
ATOM    360  CB  TYR L  50      19.657  23.056  45.729  1.00 23.22           C  
ATOM    361  CG  TYR L  50      18.904  23.019  47.019  1.00 24.84           C  
ATOM    362  CD1 TYR L  50      19.004  21.943  47.870  1.00 24.80           C  
ATOM    363  CD2 TYR L  50      18.086  24.063  47.381  1.00 25.50           C  
ATOM    364  CE1 TYR L  50      18.307  21.907  49.055  1.00 26.33           C  
ATOM    365  CE2 TYR L  50      17.383  24.034  48.565  1.00 24.53           C  
ATOM    366  CZ  TYR L  50      17.493  22.954  49.405  1.00 27.86           C  
ATOM    367  OH  TYR L  50      16.775  22.920  50.620  1.00 34.66           O  
ATOM    368  C   TYR L  50      20.961  24.934  46.638  1.00 25.05           C  
ATOM    369  O   TYR L  50      21.146  25.013  47.847  1.00 24.57           O  
ATOM    370  N   ASP L  51      20.649  26.023  45.893  1.00 24.14           N  
ATOM    371  CA  ASP L  51      20.508  27.352  46.438  1.00 22.26           C  
ATOM    372  CB  ASP L  51      19.291  27.498  47.357  1.00 19.95           C  
ATOM    373  CG  ASP L  51      18.064  27.434  46.465  1.00 35.78           C  
ATOM    374  OD1 ASP L  51      18.224  27.130  45.252  1.00 34.40           O  
ATOM    375  OD2 ASP L  51      16.951  27.703  46.988  1.00 33.79           O1-
ATOM    376  C   ASP L  51      21.742  27.791  47.172  1.00 25.92           C  
ATOM    377  O   ASP L  51      21.679  28.323  48.279  1.00 26.32           O  
ATOM    378  N   ASN L  52      22.903  27.564  46.538  1.00 25.48           N  
ATOM    379  CA  ASN L  52      24.195  28.015  46.967  1.00 22.68           C  
ATOM    380  CB  ASN L  52      24.175  29.489  47.407  1.00 26.61           C  
ATOM    381  CG  ASN L  52      23.893  30.347  46.184  1.00 26.91           C  
ATOM    382  OD1 ASN L  52      24.372  30.061  45.089  1.00 24.36           O  
ATOM    383  ND2 ASN L  52      23.088  31.427  46.371  1.00 28.81           N  
ATOM    384  C   ASN L  52      24.701  27.219  48.128  1.00 26.32           C  
ATOM    385  O   ASN L  52      25.878  26.855  48.135  1.00 28.50           O  
ATOM    386  N   ASN L  53      23.840  26.857  49.106  1.00 23.61           N  
ATOM    387  CA  ASN L  53      24.422  26.131  50.199  1.00 27.32           C  
ATOM    388  CB  ASN L  53      25.088  27.031  51.256  1.00 26.90           C  
ATOM    389  CG  ASN L  53      24.035  27.900  51.920  1.00 30.60           C  
ATOM    390  OD1 ASN L  53      23.194  28.504  51.258  1.00 33.26           O  
ATOM    391  ND2 ASN L  53      24.087  27.975  53.275  1.00 33.41           N  
ATOM    392  C   ASN L  53      23.425  25.247  50.904  1.00 27.35           C  
ATOM    393  O   ASN L  53      23.683  24.853  52.040  1.00 26.27           O  
ATOM    394  N   GLU L  54      22.282  24.875  50.282  1.00 30.37           N  
ATOM    395  CA  GLU L  54      21.399  23.969  50.967  0.88 31.09           C  
ATOM    396  CB  GLU L  54      19.913  24.242  50.679  0.88 31.94           C  
ATOM    397  CG  GLU L  54      19.472  25.669  51.023  0.88 34.89           C  
ATOM    398  CD  GLU L  54      19.633  25.931  52.516  0.81 38.24           C  
ATOM    399  OE1 GLU L  54      20.339  25.145  53.200  0.81 38.67           O  
ATOM    400  OE2 GLU L  54      19.052  26.943  52.992  1.00  0.00           O1-
ATOM    401  C   GLU L  54      21.697  22.554  50.565  1.00 31.57           C  
ATOM    402  O   GLU L  54      22.114  22.284  49.441  1.00 31.52           O  
ATOM    403  N   ARG L  55      21.479  21.601  51.498  1.00 30.47           N  
ATOM    404  CA  ARG L  55      21.750  20.217  51.219  1.00 31.23           C  
ATOM    405  CB  ARG L  55      22.588  19.532  52.314  1.00 31.82           C  
ATOM    406  CG  ARG L  55      23.925  20.211  52.614  1.00 34.26           C  
ATOM    407  CD  ARG L  55      24.641  19.606  53.824  1.00 37.30           C  
ATOM    408  NE  ARG L  55      25.765  20.513  54.187  1.00 40.94           N  
ATOM    409  CZ  ARG L  55      26.061  20.751  55.498  1.00 45.93           C  
ATOM    410  NH1 ARG L  55      25.305  20.180  56.479  1.00 47.28           N1+
ATOM    411  NH2 ARG L  55      27.104  21.568  55.829  1.00 42.78           N  
ATOM    412  C   ARG L  55      20.441  19.484  51.193  1.00 32.42           C  
ATOM    413  O   ARG L  55      19.582  19.683  52.051  1.00 33.88           O  
ATOM    414  N   PRO L  56      20.270  18.637  50.212  1.00 33.76           N  
ATOM    415  CA  PRO L  56      19.101  17.803  50.127  1.00 34.80           C  
ATOM    416  CD  PRO L  56      20.902  18.834  48.920  1.00 32.20           C  
ATOM    417  CB  PRO L  56      19.059  17.282  48.687  1.00 33.92           C  
ATOM    418  CG  PRO L  56      20.446  17.617  48.102  1.00 33.19           C  
ATOM    419  C   PRO L  56      19.239  16.738  51.171  1.00 37.42           C  
ATOM    420  O   PRO L  56      20.349  16.512  51.648  1.00 36.87           O  
ATOM    421  N   SER L  57      18.130  16.082  51.565  1.00 39.57           N  
ATOM    422  CA  SER L  57      18.224  15.099  52.603  0.91 41.77           C  
ATOM    423  CB  SER L  57      16.868  14.508  53.013  0.91 45.50           C  
ATOM    424  OG  SER L  57      17.054  13.549  54.041  0.91 49.63           O  
ATOM    425  C   SER L  57      19.071  13.965  52.119  1.00 41.46           C  
ATOM    426  O   SER L  57      18.967  13.534  50.973  1.00 41.47           O  
ATOM    427  N   GLY L  58      19.935  13.439  53.009  1.00 42.12           N  
ATOM    428  CA  GLY L  58      20.759  12.319  52.663  1.00 40.31           C  
ATOM    429  C   GLY L  58      22.149  12.773  52.334  1.00 38.88           C  
ATOM    430  O   GLY L  58      23.067  11.955  52.285  1.00 43.76           O  
ATOM    431  N   ILE L  59      22.356  14.085  52.111  1.00 34.61           N  
ATOM    432  CA  ILE L  59      23.675  14.546  51.779  1.00 33.18           C  
ATOM    433  CB  ILE L  59      23.683  15.756  50.882  1.00 32.01           C  
ATOM    434  CG1 ILE L  59      23.084  15.412  49.507  1.00 30.09           C  
ATOM    435  CG2 ILE L  59      25.125  16.287  50.805  1.00 30.63           C  
ATOM    436  CD1 ILE L  59      23.881  14.358  48.737  1.00 11.64           C  
ATOM    437  C   ILE L  59      24.361  14.912  53.058  1.00 33.09           C  
ATOM    438  O   ILE L  59      23.832  15.674  53.864  1.00 31.77           O  
ATOM    439  N   SER L  60      25.581  14.374  53.262  1.00 35.53           N  
ATOM    440  CA  SER L  60      26.319  14.560  54.481  1.00 36.31           C  
ATOM    441  CB  SER L  60      27.601  13.709  54.535  1.00 38.77           C  
ATOM    442  OG  SER L  60      28.300  13.929  55.751  1.00 66.48           O  
ATOM    443  C   SER L  60      26.716  16.000  54.633  1.00 37.20           C  
ATOM    444  O   SER L  60      26.900  16.728  53.663  1.00 36.47           O  
ATOM    445  N   ASP L  61      26.883  16.417  55.905  1.00 38.37           N  
ATOM    446  CA  ASP L  61      27.213  17.758  56.298  1.00 39.25           C  
ATOM    447  CB  ASP L  61      27.080  17.995  57.820  1.00 44.19           C  
ATOM    448  CG  ASP L  61      27.993  17.062  58.605  1.00 54.43           C  
ATOM    449  OD1 ASP L  61      29.166  16.861  58.195  1.00 60.78           O  
ATOM    450  OD2 ASP L  61      27.511  16.523  59.637  1.00 55.47           O1-
ATOM    451  C   ASP L  61      28.591  18.107  55.826  1.00 37.23           C  
ATOM    452  O   ASP L  61      28.959  19.278  55.762  1.00 37.85           O  
ATOM    453  N   ARG L  62      29.398  17.088  55.492  1.00 34.67           N  
ATOM    454  CA  ARG L  62      30.755  17.297  55.075  1.00 33.91           C  
ATOM    455  CB  ARG L  62      31.487  15.984  54.749  1.00 33.14           C  
ATOM    456  CG  ARG L  62      31.685  15.087  55.974  1.00 35.05           C  
ATOM    457  CD  ARG L  62      32.585  13.877  55.713  1.00 36.87           C  
ATOM    458  NE  ARG L  62      31.851  12.947  54.811  1.00 35.60           N  
ATOM    459  CZ  ARG L  62      32.445  12.506  53.664  1.00 34.51           C  
ATOM    460  NH1 ARG L  62      33.676  12.979  53.313  1.00 31.74           N1+
ATOM    461  NH2 ARG L  62      31.804  11.602  52.868  1.00 30.52           N  
ATOM    462  C   ARG L  62      30.769  18.163  53.853  1.00 32.70           C  
ATOM    463  O   ARG L  62      31.734  18.892  53.625  1.00 32.27           O  
ATOM    464  N   PHE L  63      29.717  18.081  53.012  1.00 29.46           N  
ATOM    465  CA  PHE L  63      29.677  18.879  51.819  1.00 28.90           C  
ATOM    466  CB  PHE L  63      28.826  18.236  50.711  1.00 26.98           C  
ATOM    467  CG  PHE L  63      29.466  16.941  50.347  1.00 26.28           C  
ATOM    468  CD1 PHE L  63      30.446  16.889  49.383  1.00 26.46           C  
ATOM    469  CD2 PHE L  63      29.088  15.776  50.975  1.00 26.87           C  
ATOM    470  CE1 PHE L  63      31.036  15.692  49.049  1.00 28.87           C  
ATOM    471  CE2 PHE L  63      29.674  14.576  50.646  1.00 28.16           C  
ATOM    472  CZ  PHE L  63      30.651  14.533  49.680  1.00 24.10           C  
ATOM    473  C   PHE L  63      29.055  20.205  52.147  1.00 28.70           C  
ATOM    474  O   PHE L  63      28.044  20.270  52.841  1.00 30.18           O  
ATOM    475  N   SER L  64      29.661  21.310  51.658  1.00 28.24           N  
ATOM    476  CA  SER L  64      29.112  22.613  51.916  1.00 30.00           C  
ATOM    477  CB  SER L  64      29.771  23.335  53.104  1.00 31.56           C  
ATOM    478  OG  SER L  64      31.141  23.584  52.829  1.00 36.61           O  
ATOM    479  C   SER L  64      29.325  23.462  50.698  1.00 28.93           C  
ATOM    480  O   SER L  64      30.278  23.262  49.946  1.00 30.76           O  
ATOM    481  N   GLY L  65      28.435  24.453  50.478  1.00 26.76           N  
ATOM    482  CA  GLY L  65      28.563  25.278  49.310  1.00 26.62           C  
ATOM    483  C   GLY L  65      28.525  26.716  49.717  1.00 27.78           C  
ATOM    484  O   GLY L  65      27.916  27.079  50.724  1.00 29.84           O  
ATOM    485  N   SER L  66      29.194  27.576  48.922  1.00 27.26           N  
ATOM    486  CA  SER L  66      29.205  28.983  49.201  1.00 28.73           C  
ATOM    487  CB  SER L  66      30.422  29.434  50.025  1.00 29.32           C  
ATOM    488  OG  SER L  66      31.613  29.252  49.273  1.00 33.89           O  
ATOM    489  C   SER L  66      29.271  29.705  47.892  1.00 29.10           C  
ATOM    490  O   SER L  66      29.607  29.117  46.865  1.00 28.99           O  
ATOM    491  N   LYS L  67      28.907  31.005  47.883  1.00 32.17           N  
ATOM    492  CA  LYS L  67      29.033  31.741  46.656  1.00 32.90           C  
ATOM    493  CB  LYS L  67      27.745  31.856  45.822  1.00 34.22           C  
ATOM    494  CG  LYS L  67      26.824  32.998  46.249  1.00 39.52           C  
ATOM    495  CD  LYS L  67      25.765  33.341  45.198  1.00 40.51           C  
ATOM    496  CE  LYS L  67      24.870  34.514  45.597  1.00 42.70           C  
ATOM    497  NZ  LYS L  67      24.045  34.946  44.447  1.00 41.65           N1+
ATOM    498  C   LYS L  67      29.431  33.137  47.002  1.00 35.05           C  
ATOM    499  O   LYS L  67      28.996  33.687  48.015  1.00 36.55           O  
ATOM    500  N   SER L  68      30.307  33.743  46.179  1.00 31.54           N  
ATOM    501  CA  SER L  68      30.652  35.111  46.416  1.00 34.22           C  
ATOM    502  CB  SER L  68      31.930  35.287  47.257  1.00 36.16           C  
ATOM    503  OG  SER L  68      33.055  34.786  46.550  1.00 39.09           O  
ATOM    504  C   SER L  68      30.916  35.730  45.088  1.00 34.60           C  
ATOM    505  O   SER L  68      31.729  35.227  44.314  1.00 34.38           O  
ATOM    506  N   ALA L  69      30.221  36.839  44.768  1.00 32.70           N  
ATOM    507  CA  ALA L  69      30.541  37.451  43.518  1.00 31.46           C  
ATOM    508  CB  ALA L  69      32.037  37.774  43.343  1.00  0.00           C  
ATOM    509  C   ALA L  69      30.119  36.522  42.426  1.00 33.74           C  
ATOM    510  O   ALA L  69      29.060  35.901  42.471  1.00 34.20           O  
ATOM    511  N   THR L  70      30.948  36.499  41.371  1.00 34.35           N  
ATOM    512  CA  THR L  70      30.831  35.711  40.179  1.00 33.29           C  
ATOM    513  CB  THR L  70      31.743  36.183  39.087  1.00 34.93           C  
ATOM    514  OG1 THR L  70      33.100  36.057  39.487  1.00 31.04           O  
ATOM    515  CG2 THR L  70      31.415  37.654  38.789  1.00 25.04           C  
ATOM    516  C   THR L  70      31.150  34.260  40.429  1.00 32.91           C  
ATOM    517  O   THR L  70      30.899  33.431  39.557  1.00 32.21           O  
ATOM    518  N   SER L  71      31.796  33.903  41.562  1.00 31.15           N  
ATOM    519  CA  SER L  71      32.183  32.522  41.719  1.00 31.14           C  
ATOM    520  CB  SER L  71      33.690  32.335  41.968  1.00 34.45           C  
ATOM    521  OG  SER L  71      34.430  32.716  40.817  1.00 40.14           O  
ATOM    522  C   SER L  71      31.467  31.845  42.856  1.00 28.25           C  
ATOM    523  O   SER L  71      30.897  32.484  43.738  1.00 28.86           O  
ATOM    524  N   ALA L  72      31.480  30.490  42.829  1.00 25.49           N  
ATOM    525  CA  ALA L  72      30.863  29.663  43.833  1.00 25.77           C  
ATOM    526  CB  ALA L  72      29.604  28.929  43.342  1.00 24.54           C  
ATOM    527  C   ALA L  72      31.868  28.616  44.207  1.00 24.90           C  
ATOM    528  O   ALA L  72      32.796  28.347  43.445  1.00 24.80           O  
ATOM    529  N   SER L  73      31.737  28.012  45.408  1.00 26.52           N  
ATOM    530  CA  SER L  73      32.715  27.029  45.769  1.00 26.82           C  
ATOM    531  CB  SER L  73      33.835  27.605  46.653  1.00 28.03           C  
ATOM    532  OG  SER L  73      34.778  26.593  46.971  1.00 37.18           O  
ATOM    533  C   SER L  73      32.057  25.918  46.528  1.00 27.59           C  
ATOM    534  O   SER L  73      31.112  26.124  47.287  1.00 28.57           O  
ATOM    535  N   LEU L  74      32.555  24.682  46.316  1.00 27.80           N  
ATOM    536  CA  LEU L  74      32.071  23.527  47.012  1.00 27.13           C  
ATOM    537  CB  LEU L  74      31.689  22.376  46.071  1.00 27.47           C  
ATOM    538  CG  LEU L  74      31.171  21.118  46.788  1.00 26.71           C  
ATOM    539  CD1 LEU L  74      29.853  21.388  47.529  1.00 24.92           C  
ATOM    540  CD2 LEU L  74      31.078  19.935  45.813  1.00 25.62           C  
ATOM    541  C   LEU L  74      33.187  23.046  47.881  1.00 29.10           C  
ATOM    542  O   LEU L  74      34.314  22.890  47.417  1.00 28.95           O  
ATOM    543  N   ALA L  75      32.903  22.805  49.180  1.00 30.54           N  
ATOM    544  CA  ALA L  75      33.939  22.351  50.064  1.00 29.84           C  
ATOM    545  CB  ALA L  75      34.141  23.256  51.291  1.00 29.39           C  
ATOM    546  C   ALA L  75      33.574  20.995  50.577  1.00 30.55           C  
ATOM    547  O   ALA L  75      32.432  20.742  50.958  1.00 30.85           O  
ATOM    548  N   ILE L  76      34.559  20.074  50.588  1.00 27.50           N  
ATOM    549  CA  ILE L  76      34.325  18.751  51.087  1.00 27.98           C  
ATOM    550  CB  ILE L  76      34.586  17.691  50.057  1.00 27.93           C  
ATOM    551  CG1 ILE L  76      33.705  17.930  48.821  1.00 30.44           C  
ATOM    552  CG2 ILE L  76      34.357  16.318  50.712  1.00 27.53           C  
ATOM    553  CD1 ILE L  76      34.124  17.110  47.602  1.00 29.90           C  
ATOM    554  C   ILE L  76      35.295  18.527  52.206  1.00 30.11           C  
ATOM    555  O   ILE L  76      36.509  18.555  52.009  1.00 29.20           O  
ATOM    556  N   THR L  77      34.776  18.276  53.422  1.00 31.57           N  
ATOM    557  CA  THR L  77      35.638  18.075  54.550  0.87 33.54           C  
ATOM    558  CB  THR L  77      35.217  18.857  55.765  0.87 33.80           C  
ATOM    559  OG1 THR L  77      33.886  18.520  56.126  1.00 26.08           O  
ATOM    560  CG2 THR L  77      35.320  20.362  55.467  1.00 22.35           C  
ATOM    561  C   THR L  77      35.603  16.621  54.911  1.00 32.89           C  
ATOM    562  O   THR L  77      34.656  15.907  54.586  1.00 34.67           O  
ATOM    563  N   GLY L  78      36.674  16.129  55.565  1.00 31.67           N  
ATOM    564  CA  GLY L  78      36.697  14.758  55.988  1.00 31.66           C  
ATOM    565  C   GLY L  78      36.650  13.890  54.771  1.00 31.95           C  
ATOM    566  O   GLY L  78      35.928  12.896  54.733  1.00 32.40           O  
ATOM    567  N   LEU L  79      37.466  14.225  53.757  1.00 32.56           N  
ATOM    568  CA  LEU L  79      37.450  13.555  52.486  1.00 32.58           C  
ATOM    569  CB  LEU L  79      38.617  14.011  51.585  1.00 32.36           C  
ATOM    570  CG  LEU L  79      38.656  13.354  50.196  1.00 32.86           C  
ATOM    571  CD1 LEU L  79      37.411  13.730  49.380  1.00 33.39           C  
ATOM    572  CD2 LEU L  79      39.968  13.675  49.460  1.00 32.37           C  
ATOM    573  C   LEU L  79      37.552  12.070  52.676  1.00 33.31           C  
ATOM    574  O   LEU L  79      38.381  11.573  53.436  1.00 34.02           O  
ATOM    575  N   GLN L  80      36.671  11.320  51.975  1.00 33.45           N  
ATOM    576  CA  GLN L  80      36.678   9.888  52.079  1.00 34.52           C  
ATOM    577  CB  GLN L  80      35.464   9.319  52.830  1.00 34.82           C  
ATOM    578  CG  GLN L  80      35.451   9.786  54.289  1.00 39.48           C  
ATOM    579  CD  GLN L  80      34.393   9.019  55.062  1.00 46.19           C  
ATOM    580  OE1 GLN L  80      33.825   8.048  54.565  1.00 48.28           O  
ATOM    581  NE2 GLN L  80      34.129   9.449  56.325  1.00 47.50           N  
ATOM    582  C   GLN L  80      36.745   9.307  50.698  1.00 33.85           C  
ATOM    583  O   GLN L  80      36.539   9.994  49.701  1.00 32.56           O  
ATOM    584  N   THR L  81      37.036   7.996  50.617  1.00 33.67           N  
ATOM    585  CA  THR L  81      37.262   7.324  49.370  1.00 34.31           C  
ATOM    586  CB  THR L  81      37.560   5.867  49.551  1.00 33.46           C  
ATOM    587  OG1 THR L  81      36.437   5.207  50.118  1.00 18.62           O  
ATOM    588  CG2 THR L  81      38.780   5.731  50.476  1.00 18.29           C  
ATOM    589  C   THR L  81      36.051   7.410  48.491  1.00 33.27           C  
ATOM    590  O   THR L  81      36.179   7.600  47.283  1.00 34.36           O  
ATOM    591  N   GLU L  82      34.844   7.291  49.074  1.00 32.79           N  
ATOM    592  CA  GLU L  82      33.625   7.256  48.310  1.00 32.83           C  
ATOM    593  CB  GLU L  82      32.349   7.017  49.142  1.00 39.30           C  
ATOM    594  CG  GLU L  82      32.011   8.131  50.135  1.00 46.74           C  
ATOM    595  CD  GLU L  82      32.444   7.678  51.517  1.00 55.31           C  
ATOM    596  OE1 GLU L  82      33.437   6.908  51.604  1.00 56.69           O  
ATOM    597  OE2 GLU L  82      31.778   8.085  52.506  1.00 57.29           O1-
ATOM    598  C   GLU L  82      33.434   8.545  47.574  1.00 32.55           C  
ATOM    599  O   GLU L  82      32.733   8.585  46.565  1.00 33.08           O  
ATOM    600  N   ASP L  83      34.029   9.637  48.083  1.00 31.15           N  
ATOM    601  CA  ASP L  83      33.890  10.965  47.556  1.00 29.11           C  
ATOM    602  CB  ASP L  83      34.583  12.016  48.442  1.00 28.20           C  
ATOM    603  CG  ASP L  83      33.843  12.092  49.775  1.00 30.29           C  
ATOM    604  OD1 ASP L  83      32.695  11.579  49.862  1.00 32.38           O  
ATOM    605  OD2 ASP L  83      34.423  12.668  50.733  1.00 30.75           O1-
ATOM    606  C   ASP L  83      34.462  11.061  46.168  1.00 29.15           C  
ATOM    607  O   ASP L  83      34.157  12.011  45.448  1.00 28.56           O  
ATOM    608  N   GLU L  84      35.356  10.138  45.758  1.00 29.64           N  
ATOM    609  CA  GLU L  84      35.906  10.262  44.433  1.00 30.24           C  
ATOM    610  CB  GLU L  84      36.905   9.150  44.060  1.00 31.71           C  
ATOM    611  CG  GLU L  84      37.569   9.373  42.698  1.00 37.20           C  
ATOM    612  CD  GLU L  84      38.721   8.389  42.550  1.00 43.26           C  
ATOM    613  OE1 GLU L  84      39.574   8.334  43.476  1.00 46.96           O  
ATOM    614  OE2 GLU L  84      38.766   7.682  41.508  1.00 47.15           O1-
ATOM    615  C   GLU L  84      34.781  10.248  43.442  1.00 29.79           C  
ATOM    616  O   GLU L  84      33.967   9.325  43.417  1.00 29.88           O  
ATOM    617  N   ALA L  85      34.712  11.299  42.595  1.00 26.61           N  
ATOM    618  CA  ALA L  85      33.665  11.405  41.620  1.00 25.74           C  
ATOM    619  CB  ALA L  85      32.257  11.448  42.235  1.00 26.20           C  
ATOM    620  C   ALA L  85      33.861  12.701  40.894  1.00 26.74           C  
ATOM    621  O   ALA L  85      34.791  13.454  41.180  1.00 26.79           O  
ATOM    622  N   ASP L  86      32.998  12.971  39.893  1.00 26.10           N  
ATOM    623  CA  ASP L  86      33.068  14.211  39.174  1.00 24.90           C  
ATOM    624  CB  ASP L  86      32.835  14.073  37.660  1.00 25.62           C  
ATOM    625  CG  ASP L  86      34.092  13.460  37.051  1.00 33.38           C  
ATOM    626  OD1 ASP L  86      35.205  13.775  37.551  1.00 38.72           O  
ATOM    627  OD2 ASP L  86      33.959  12.665  36.083  1.00 36.37           O1-
ATOM    628  C   ASP L  86      32.025  15.123  39.743  1.00 24.44           C  
ATOM    629  O   ASP L  86      30.930  14.683  40.094  1.00 25.30           O  
ATOM    630  N   TYR L  87      32.349  16.427  39.870  1.00 23.13           N  
ATOM    631  CA  TYR L  87      31.411  17.351  40.443  1.00 22.23           C  
ATOM    632  CB  TYR L  87      31.926  18.029  41.725  1.00 20.79           C  
ATOM    633  CG  TYR L  87      32.021  16.992  42.792  1.00 22.27           C  
ATOM    634  CD1 TYR L  87      33.102  16.143  42.873  1.00 20.46           C  
ATOM    635  CD2 TYR L  87      31.020  16.870  43.724  1.00 20.23           C  
ATOM    636  CE1 TYR L  87      33.176  15.193  43.866  1.00 19.44           C  
ATOM    637  CE2 TYR L  87      31.090  15.923  44.717  1.00 21.57           C  
ATOM    638  CZ  TYR L  87      32.169  15.081  44.791  1.00 22.70           C  
ATOM    639  OH  TYR L  87      32.242  14.108  45.811  1.00 21.37           O  
ATOM    640  C   TYR L  87      31.134  18.440  39.449  1.00 23.33           C  
ATOM    641  O   TYR L  87      32.052  18.951  38.806  1.00 24.16           O  
ATOM    642  N   TYR L  88      29.843  18.819  39.295  1.00 22.28           N  
ATOM    643  CA  TYR L  88      29.503  19.850  38.355  1.00 21.71           C  
ATOM    644  CB  TYR L  88      28.549  19.430  37.221  1.00 20.68           C  
ATOM    645  CG  TYR L  88      29.038  18.210  36.523  1.00 22.10           C  
ATOM    646  CD1 TYR L  88      30.122  18.237  35.680  1.00 19.41           C  
ATOM    647  CD2 TYR L  88      28.395  17.015  36.739  1.00 24.22           C  
ATOM    648  CE1 TYR L  88      30.549  17.092  35.049  1.00 21.03           C  
ATOM    649  CE2 TYR L  88      28.816  15.868  36.110  1.00 23.78           C  
ATOM    650  CZ  TYR L  88      29.896  15.906  35.262  1.00 22.08           C  
ATOM    651  OH  TYR L  88      30.335  14.732  34.615  1.00 23.74           O  
ATOM    652  C   TYR L  88      28.723  20.919  39.064  1.00 21.84           C  
ATOM    653  O   TYR L  88      27.886  20.637  39.921  1.00 22.99           O  
ATOM    654  N   CYS L  89      28.987  22.192  38.707  1.00 21.77           N  
ATOM    655  CA  CYS L  89      28.222  23.294  39.221  1.00 23.85           C  
ATOM    656  CB  CYS L  89      29.070  24.543  39.574  1.00 25.98           C  
ATOM    657  SG  CYS L  89      30.104  25.152  38.203  1.00 32.29           S  
ATOM    658  C   CYS L  89      27.240  23.657  38.150  1.00 23.30           C  
ATOM    659  O   CYS L  89      27.464  23.398  36.967  1.00 24.31           O  
ATOM    660  N   GLN L  90      26.091  24.236  38.544  1.00 21.02           N  
ATOM    661  CA  GLN L  90      25.078  24.556  37.583  1.00 23.05           C  
ATOM    662  CB  GLN L  90      24.070  23.395  37.475  1.00 23.34           C  
ATOM    663  CG  GLN L  90      22.800  23.665  36.679  1.00 31.05           C  
ATOM    664  CD  GLN L  90      21.750  24.161  37.659  1.00 31.07           C  
ATOM    665  OE1 GLN L  90      21.319  25.310  37.591  1.00 28.16           O  
ATOM    666  NE2 GLN L  90      21.314  23.265  38.585  1.00 23.87           N  
ATOM    667  C   GLN L  90      24.382  25.801  38.044  1.00 22.82           C  
ATOM    668  O   GLN L  90      24.314  26.069  39.245  1.00 22.91           O  
ATOM    669  N   SER L  91      23.881  26.610  37.084  1.00 23.63           N  
ATOM    670  CA  SER L  91      23.189  27.826  37.413  1.00 24.84           C  
ATOM    671  CB  SER L  91      24.155  28.984  37.717  1.00 26.19           C  
ATOM    672  OG  SER L  91      23.438  30.163  38.044  1.00 34.47           O  
ATOM    673  C   SER L  91      22.369  28.207  36.214  1.00 25.66           C  
ATOM    674  O   SER L  91      22.541  27.646  35.137  1.00 25.16           O  
ATOM    675  N   TYR L  92      21.480  29.210  36.379  1.00 12.53           N  
ATOM    676  CA  TYR L  92      20.676  29.727  35.306  1.00 16.33           C  
ATOM    677  CB  TYR L  92      19.305  30.244  35.763  1.00 19.43           C  
ATOM    678  CG  TYR L  92      18.645  30.911  34.607  1.00 22.28           C  
ATOM    679  CD1 TYR L  92      18.446  30.240  33.425  1.00 27.93           C  
ATOM    680  CD2 TYR L  92      18.182  32.201  34.718  1.00 23.08           C  
ATOM    681  CE1 TYR L  92      17.824  30.849  32.363  1.00  0.00           C  
ATOM    682  CE2 TYR L  92      17.558  32.821  33.661  1.00 29.21           C  
ATOM    683  CZ  TYR L  92      17.382  32.142  32.481  1.00  0.00           C  
ATOM    684  OH  TYR L  92      16.741  32.774  31.395  1.00  0.00           O  
ATOM    685  C   TYR L  92      21.435  30.855  34.688  1.00 19.70           C  
ATOM    686  O   TYR L  92      22.163  31.567  35.379  1.00 20.19           O  
ATOM    687  N   ASP L  93      21.331  30.984  33.348  1.00 18.57           N  
ATOM    688  CA  ASP L  93      21.998  32.022  32.608  1.00 18.91           C  
ATOM    689  CB  ASP L  93      22.786  31.465  31.408  1.00 16.47           C  
ATOM    690  CG  ASP L  93      23.663  32.558  30.814  1.00 24.52           C  
ATOM    691  OD1 ASP L  93      23.148  33.683  30.571  1.00 27.67           O  
ATOM    692  OD2 ASP L  93      24.873  32.274  30.602  1.00 23.57           O1-
ATOM    693  C   ASP L  93      20.941  32.938  32.063  1.00 25.98           C  
ATOM    694  O   ASP L  93      20.081  32.520  31.289  1.00 24.54           O  
ATOM    695  N   SER L  94      20.984  34.224  32.468  1.00 23.00           N  
ATOM    696  CA  SER L  94      20.008  35.201  32.068  1.00 28.38           C  
ATOM    697  CB  SER L  94      20.195  36.545  32.793  1.00 31.08           C  
ATOM    698  OG  SER L  94      19.994  36.381  34.188  1.00  0.00           O  
ATOM    699  C   SER L  94      20.098  35.489  30.599  1.00 33.49           C  
ATOM    700  O   SER L  94      19.084  35.570  29.907  1.00 38.30           O  
ATOM    701  N   SER L  95      21.325  35.682  30.082  1.00 34.01           N  
ATOM    702  CA  SER L  95      21.467  36.043  28.702  0.83 39.05           C  
ATOM    703  CB  SER L  95      22.916  36.396  28.328  0.83 35.07           C  
ATOM    704  OG  SER L  95      22.996  36.717  26.947  0.83 48.03           O  
ATOM    705  C   SER L  95      21.033  34.909  27.828  1.00 39.37           C  
ATOM    706  O   SER L  95      20.258  35.097  26.890  1.00 42.82           O  
ATOM    707  N   LEU L  96      21.537  33.697  28.126  1.00 31.69           N  
ATOM    708  CA  LEU L  96      21.264  32.518  27.351  1.00 28.79           C  
ATOM    709  CB  LEU L  96      22.155  31.324  27.737  1.00 28.47           C  
ATOM    710  CG  LEU L  96      23.653  31.572  27.471  1.00 33.39           C  
ATOM    711  CD1 LEU L  96      24.506  30.350  27.859  1.00 33.41           C  
ATOM    712  CD2 LEU L  96      23.892  32.041  26.028  1.00 36.53           C  
ATOM    713  C   LEU L  96      19.836  32.098  27.510  1.00 29.94           C  
ATOM    714  O   LEU L  96      19.240  31.563  26.575  1.00 33.81           O  
ATOM    715  N   ASN L  97      19.241  32.321  28.698  1.00 26.63           N  
ATOM    716  CA  ASN L  97      17.911  31.840  28.950  1.00 29.80           C  
ATOM    717  CB  ASN L  97      16.875  32.329  27.917  1.00 37.94           C  
ATOM    718  CG  ASN L  97      15.453  32.133  28.451  1.00 48.65           C  
ATOM    719  OD1 ASN L  97      15.083  31.072  28.951  1.00 54.28           O  
ATOM    720  ND2 ASN L  97      14.621  33.204  28.339  1.00 49.30           N  
ATOM    721  C   ASN L  97      18.010  30.354  28.862  1.00 28.99           C  
ATOM    722  O   ASN L  97      17.111  29.674  28.371  1.00 28.46           O  
ATOM    723  N   ALA L  98      19.152  29.821  29.335  1.00 23.99           N  
ATOM    724  CA  ALA L  98      19.381  28.410  29.333  1.00 22.67           C  
ATOM    725  CB  ALA L  98      20.306  27.937  28.198  1.00  0.00           C  
ATOM    726  C   ALA L  98      20.067  28.093  30.618  1.00 21.09           C  
ATOM    727  O   ALA L  98      20.696  28.953  31.233  1.00 18.72           O  
ATOM    728  N   TRP L  99      19.930  26.835  31.072  1.00 19.94           N  
ATOM    729  CA  TRP L  99      20.547  26.445  32.296  1.00 17.62           C  
ATOM    730  CB  TRP L  99      19.750  25.316  32.931  1.00 19.44           C  
ATOM    731  CG  TRP L  99      18.272  25.665  32.908  1.00 19.99           C  
ATOM    732  CD2 TRP L  99      17.587  26.653  33.706  1.00 19.08           C  
ATOM    733  CD1 TRP L  99      17.319  25.094  32.115  1.00 21.32           C  
ATOM    734  NE1 TRP L  99      16.089  25.645  32.376  1.00 21.20           N  
ATOM    735  CE2 TRP L  99      16.238  26.609  33.349  1.00 20.24           C  
ATOM    736  CE3 TRP L  99      18.040  27.549  34.636  1.00 20.12           C  
ATOM    737  CZ2 TRP L  99      15.322  27.447  33.918  1.00 20.64           C  
ATOM    738  CZ3 TRP L  99      17.100  28.362  35.236  1.00 19.63           C  
ATOM    739  CH2 TRP L  99      15.769  28.316  34.886  1.00 21.01           C  
ATOM    740  C   TRP L  99      21.927  26.042  31.894  1.00 20.78           C  
ATOM    741  O   TRP L  99      22.125  25.447  30.838  1.00 22.37           O  
ATOM    742  N   VAL L 100      22.929  26.378  32.721  1.00 24.66           N  
ATOM    743  CA  VAL L 100      24.294  26.229  32.261  1.00 24.11           C  
ATOM    744  CB  VAL L 100      25.074  27.512  32.211  1.00 25.82           C  
ATOM    745  CG1 VAL L 100      24.413  28.454  31.199  1.00 31.37           C  
ATOM    746  CG2 VAL L 100      25.179  28.093  33.629  1.00 32.62           C  
ATOM    747  C   VAL L 100      25.039  25.346  33.231  1.00 24.76           C  
ATOM    748  O   VAL L 100      24.781  25.374  34.432  1.00 24.75           O  
ATOM    749  N   PHE L 101      26.007  24.539  32.735  1.00 25.33           N  
ATOM    750  CA  PHE L 101      26.760  23.652  33.594  1.00 24.30           C  
ATOM    751  CB  PHE L 101      26.689  22.159  33.202  1.00 23.39           C  
ATOM    752  CG  PHE L 101      25.333  21.581  33.428  1.00 25.09           C  
ATOM    753  CD1 PHE L 101      24.380  21.616  32.439  1.00 25.02           C  
ATOM    754  CD2 PHE L 101      25.013  20.984  34.625  1.00 23.22           C  
ATOM    755  CE1 PHE L 101      23.132  21.077  32.641  1.00 25.37           C  
ATOM    756  CE2 PHE L 101      23.766  20.443  34.832  1.00 22.24           C  
ATOM    757  CZ  PHE L 101      22.820  20.487  33.839  1.00 22.14           C  
ATOM    758  C   PHE L 101      28.224  23.979  33.496  1.00 25.65           C  
ATOM    759  O   PHE L 101      28.697  24.518  32.496  1.00 26.92           O  
ATOM    760  N   GLY L 102      28.983  23.652  34.565  1.00 23.88           N  
ATOM    761  CA  GLY L 102      30.408  23.832  34.571  1.00 24.01           C  
ATOM    762  C   GLY L 102      31.009  22.663  33.849  1.00 25.09           C  
ATOM    763  O   GLY L 102      30.330  21.681  33.559  1.00 25.21           O  
ATOM    764  N   GLY L 103      32.323  22.749  33.559  1.00 25.14           N  
ATOM    765  CA  GLY L 103      33.066  21.750  32.841  1.00 23.60           C  
ATOM    766  C   GLY L 103      33.127  20.475  33.627  1.00 22.19           C  
ATOM    767  O   GLY L 103      33.221  19.389  33.058  1.00 25.12           O  
ATOM    768  N   GLY L 104      33.150  20.570  34.968  1.00 22.10           N  
ATOM    769  CA  GLY L 104      33.213  19.383  35.771  1.00 22.61           C  
ATOM    770  C   GLY L 104      34.601  19.249  36.314  1.00 24.73           C  
ATOM    771  O   GLY L 104      35.585  19.531  35.633  1.00 25.18           O  
ATOM    772  N   THR L 105      34.699  18.799  37.583  1.00 25.34           N  
ATOM    773  CA  THR L 105      35.966  18.633  38.232  1.00 25.74           C  
ATOM    774  CB  THR L 105      36.114  19.510  39.443  1.00 24.58           C  
ATOM    775  OG1 THR L 105      35.978  20.875  39.077  1.00 24.88           O  
ATOM    776  CG2 THR L 105      37.494  19.265  40.076  1.00 21.93           C  
ATOM    777  C   THR L 105      36.069  17.214  38.698  1.00 27.09           C  
ATOM    778  O   THR L 105      35.142  16.665  39.292  1.00 27.52           O  
ATOM    779  N   ARG L 106      37.229  16.584  38.445  1.00 26.70           N  
ATOM    780  CA  ARG L 106      37.448  15.222  38.833  1.00 27.92           C  
ATOM    781  CB  ARG L 106      38.408  14.514  37.876  1.00 30.12           C  
ATOM    782  CG  ARG L 106      38.596  13.027  38.146  1.00 36.39           C  
ATOM    783  CD  ARG L 106      39.823  12.490  37.422  1.00 41.63           C  
ATOM    784  NE  ARG L 106      39.858  13.188  36.104  1.00  0.00           N  
ATOM    785  CZ  ARG L 106      40.577  12.701  35.050  1.00  0.00           C  
ATOM    786  NH1 ARG L 106      41.214  11.498  35.145  1.00  0.00           N1+
ATOM    787  NH2 ARG L 106      40.658  13.427  33.897  1.00  0.00           N  
ATOM    788  C   ARG L 106      38.138  15.245  40.159  1.00 27.78           C  
ATOM    789  O   ARG L 106      39.250  15.756  40.284  1.00 28.40           O  
ATOM    790  N   LEU L 107      37.490  14.674  41.188  1.00 27.42           N  
ATOM    791  CA  LEU L 107      38.070  14.641  42.498  1.00 28.00           C  
ATOM    792  CB  LEU L 107      37.011  14.824  43.605  1.00 28.01           C  
ATOM    793  CG  LEU L 107      37.550  14.800  45.047  1.00 30.22           C  
ATOM    794  CD1 LEU L 107      38.485  15.987  45.328  1.00 26.80           C  
ATOM    795  CD2 LEU L 107      36.397  14.709  46.060  1.00 28.55           C  
ATOM    796  C   LEU L 107      38.694  13.290  42.682  1.00 29.81           C  
ATOM    797  O   LEU L 107      38.033  12.262  42.551  1.00 29.52           O  
ATOM    798  N   THR L 108      40.006  13.258  42.984  1.00 31.39           N  
ATOM    799  CA  THR L 108      40.668  12.003  43.202  1.00 32.11           C  
ATOM    800  CB  THR L 108      41.872  11.794  42.327  1.00 34.11           C  
ATOM    801  OG1 THR L 108      42.745  12.909  42.425  1.00 34.16           O  
ATOM    802  CG2 THR L 108      41.432  11.574  40.875  1.00 34.47           C  
ATOM    803  C   THR L 108      41.137  11.957  44.619  1.00 32.38           C  
ATOM    804  O   THR L 108      41.714  12.916  45.129  1.00 32.32           O  
ATOM    805  N   VAL L 109      40.881  10.821  45.300  1.00 33.08           N  
ATOM    806  CA  VAL L 109      41.329  10.678  46.653  1.00 34.85           C  
ATOM    807  CB  VAL L 109      40.353   9.967  47.554  1.00 35.19           C  
ATOM    808  CG1 VAL L 109      39.121  10.861  47.735  1.00 35.33           C  
ATOM    809  CG2 VAL L 109      39.998   8.601  46.951  1.00 34.85           C  
ATOM    810  C   VAL L 109      42.594   9.890  46.607  1.00 36.97           C  
ATOM    811  O   VAL L 109      42.619   8.739  46.173  1.00 38.46           O  
ATOM    812  N   LEU L 110      43.693  10.511  47.065  1.00 35.31           N  
ATOM    813  CA  LEU L 110      44.970   9.870  47.013  1.00 36.67           C  
ATOM    814  CB  LEU L 110      46.139  10.847  47.200  1.00 37.95           C  
ATOM    815  CG  LEU L 110      46.242  11.880  46.061  1.00 41.02           C  
ATOM    816  CD1 LEU L 110      47.423  12.840  46.279  1.00 40.55           C  
ATOM    817  CD2 LEU L 110      46.287  11.192  44.686  1.00 40.70           C  
ATOM    818  C   LEU L 110      45.022   8.838  48.084  1.00 38.89           C  
ATOM    819  O   LEU L 110      44.466   9.000  49.168  1.00 39.72           O  
ATOM    820  N   GLY L 111      45.701   7.717  47.796  1.00 45.34           N  
ATOM    821  CA  GLY L 111      45.764   6.681  48.779  1.00 47.08           C  
ATOM    822  C   GLY L 111      47.222   6.475  49.160  1.00 49.01           C  
ATOM    823  O   GLY L 111      47.515   6.512  50.385  1.00 48.55           O  
ATOM    824  OXT GLY L 111      48.060   6.276  48.240  1.00  0.00           O1-
TER     825      GLY L 111 
ATOM    826  N   GLU H 112       9.008   6.101  45.902  1.00 44.98           N1+
ATOM    827  CA  GLU H 112       9.226   7.543  45.677  1.00 47.40           C  
ATOM    828  CB  GLU H 112      10.466   8.047  46.444  1.00 46.00           C  
ATOM    829  CG  GLU H 112      10.530   9.577  46.532  1.00 52.81           C  
ATOM    830  CD  GLU H 112      11.582   9.982  47.554  1.00 55.37           C  
ATOM    831  OE1 GLU H 112      12.679   9.364  47.568  1.00 67.73           O  
ATOM    832  OE2 GLU H 112      11.289  10.923  48.341  1.00  0.00           O1-
ATOM    833  C   GLU H 112       9.371   7.811  44.210  1.00 46.85           C  
ATOM    834  O   GLU H 112       8.868   7.047  43.389  1.00 48.05           O  
ATOM    835  N   VAL H 113      10.070   8.898  43.833  1.00 36.57           N  
ATOM    836  CA  VAL H 113      10.148   9.255  42.446  1.00 36.79           C  
ATOM    837  CB  VAL H 113      10.663  10.638  42.227  1.00 35.60           C  
ATOM    838  CG1 VAL H 113      10.799  10.871  40.712  1.00 34.39           C  
ATOM    839  CG2 VAL H 113       9.717  11.615  42.943  1.00 37.13           C  
ATOM    840  C   VAL H 113      11.039   8.313  41.705  1.00 37.32           C  
ATOM    841  O   VAL H 113      12.164   8.030  42.117  1.00 37.66           O  
ATOM    842  N   GLN H 114      10.538   7.807  40.557  1.00 40.35           N  
ATOM    843  CA  GLN H 114      11.304   6.903  39.752  0.90 39.18           C  
ATOM    844  CB  GLN H 114      10.784   5.460  39.816  0.90 41.39           C  
ATOM    845  CG  GLN H 114      11.000   4.817  41.184  0.90 45.86           C  
ATOM    846  CD  GLN H 114      10.359   3.444  41.153  0.90 53.35           C  
ATOM    847  OE1 GLN H 114       9.143   3.318  41.279  0.90 51.07           O  
ATOM    848  NE2 GLN H 114      11.194   2.385  40.983  0.90 54.59           N  
ATOM    849  C   GLN H 114      11.230   7.331  38.319  1.00 37.98           C  
ATOM    850  O   GLN H 114      10.172   7.718  37.821  1.00 38.32           O  
ATOM    851  N   LEU H 115      12.383   7.285  37.624  1.00 30.49           N  
ATOM    852  CA  LEU H 115      12.429   7.606  36.224  1.00 28.68           C  
ATOM    853  CB  LEU H 115      13.285   8.845  35.904  1.00 26.37           C  
ATOM    854  CG  LEU H 115      12.742  10.162  36.490  1.00 28.60           C  
ATOM    855  CD1 LEU H 115      13.650  11.345  36.120  1.00 27.18           C  
ATOM    856  CD2 LEU H 115      11.278  10.402  36.087  1.00 28.87           C  
ATOM    857  C   LEU H 115      13.089   6.446  35.538  1.00 29.03           C  
ATOM    858  O   LEU H 115      14.216   6.084  35.873  1.00 29.78           O  
ATOM    859  N   VAL H 116      12.403   5.832  34.548  1.00 27.23           N  
ATOM    860  CA  VAL H 116      12.967   4.704  33.858  1.00 27.55           C  
ATOM    861  CB  VAL H 116      12.100   3.480  33.943  1.00 30.25           C  
ATOM    862  CG1 VAL H 116      12.741   2.358  33.110  1.00 26.62           C  
ATOM    863  CG2 VAL H 116      11.882   3.128  35.426  1.00 29.66           C  
ATOM    864  C   VAL H 116      13.068   5.059  32.406  1.00 27.69           C  
ATOM    865  O   VAL H 116      12.076   5.431  31.782  1.00 27.77           O  
ATOM    866  N   GLN H 117      14.275   4.923  31.818  1.00 26.99           N  
ATOM    867  CA  GLN H 117      14.457   5.297  30.446  1.00 26.69           C  
ATOM    868  CB  GLN H 117      15.700   6.174  30.214  1.00 26.29           C  
ATOM    869  CG  GLN H 117      15.623   7.514  30.951  1.00 25.61           C  
ATOM    870  CD  GLN H 117      16.889   8.311  30.665  1.00 27.61           C  
ATOM    871  OE1 GLN H 117      17.654   8.617  31.575  1.00 27.26           O  
ATOM    872  NE2 GLN H 117      17.119   8.658  29.369  1.00 27.20           N  
ATOM    873  C   GLN H 117      14.578   4.064  29.606  1.00 28.45           C  
ATOM    874  O   GLN H 117      14.763   2.959  30.113  1.00 29.55           O  
ATOM    875  N   SER H 118      14.455   4.246  28.273  1.00 26.41           N  
ATOM    876  CA  SER H 118      14.516   3.167  27.325  1.00 26.22           C  
ATOM    877  CB  SER H 118      14.012   3.557  25.922  1.00 26.54           C  
ATOM    878  OG  SER H 118      14.793   4.622  25.401  1.00 28.17           O  
ATOM    879  C   SER H 118      15.935   2.700  27.215  1.00 26.06           C  
ATOM    880  O   SER H 118      16.847   3.300  27.779  1.00 26.27           O  
ATOM    881  N   GLY H 119      16.145   1.589  26.479  1.00 27.57           N  
ATOM    882  CA  GLY H 119      17.432   0.958  26.375  1.00 25.37           C  
ATOM    883  C   GLY H 119      18.317   1.674  25.407  1.00 26.85           C  
ATOM    884  O   GLY H 119      17.886   2.536  24.642  1.00 27.28           O  
ATOM    885  N   ALA H 120      19.606   1.277  25.417  1.00 27.21           N  
ATOM    886  CA  ALA H 120      20.621   1.868  24.596  1.00 26.89           C  
ATOM    887  CB  ALA H 120      22.033   1.337  24.892  1.00 27.34           C  
ATOM    888  C   ALA H 120      20.321   1.578  23.165  1.00 27.63           C  
ATOM    889  O   ALA H 120      19.720   0.556  22.839  1.00 28.24           O  
ATOM    890  N   GLU H 121      20.723   2.502  22.268  1.00 26.33           N  
ATOM    891  CA  GLU H 121      20.470   2.281  20.876  1.00 29.15           C  
ATOM    892  CB  GLU H 121      19.206   2.989  20.360  1.00 29.34           C  
ATOM    893  CG  GLU H 121      17.933   2.378  20.953  1.00 37.77           C  
ATOM    894  CD  GLU H 121      16.722   3.083  20.371  1.00 41.83           C  
ATOM    895  OE1 GLU H 121      16.746   3.364  19.144  1.00 45.24           O  
ATOM    896  OE2 GLU H 121      15.756   3.346  21.134  1.00 43.13           O1-
ATOM    897  C   GLU H 121      21.648   2.719  20.061  1.00 27.05           C  
ATOM    898  O   GLU H 121      22.486   3.502  20.507  1.00 28.69           O  
ATOM    899  N   VAL H 122      21.753   2.163  18.836  1.00 27.03           N  
ATOM    900  CA  VAL H 122      22.797   2.499  17.908  1.00 27.64           C  
ATOM    901  CB  VAL H 122      23.602   1.308  17.465  1.00 28.41           C  
ATOM    902  CG1 VAL H 122      24.595   1.739  16.377  1.00 28.32           C  
ATOM    903  CG2 VAL H 122      24.282   0.691  18.695  1.00 29.17           C  
ATOM    904  C   VAL H 122      22.111   3.036  16.691  1.00 27.69           C  
ATOM    905  O   VAL H 122      21.074   2.517  16.280  1.00 29.25           O  
ATOM    906  N   LYS H 123      22.665   4.106  16.084  1.00 27.47           N  
ATOM    907  CA  LYS H 123      22.022   4.676  14.934  1.00 27.29           C  
ATOM    908  CB  LYS H 123      21.209   5.936  15.264  1.00 26.83           C  
ATOM    909  CG  LYS H 123      20.012   5.681  16.181  1.00 28.20           C  
ATOM    910  CD  LYS H 123      18.967   4.738  15.587  1.00 29.86           C  
ATOM    911  CE  LYS H 123      17.775   4.518  16.519  1.00 44.66           C  
ATOM    912  NZ  LYS H 123      16.823   3.560  15.918  1.00 44.82           N1+
ATOM    913  C   LYS H 123      23.067   5.097  13.949  1.00 28.90           C  
ATOM    914  O   LYS H 123      24.204   5.402  14.309  1.00 29.23           O  
ATOM    915  N   LYS H 124      22.686   5.112  12.657  1.00 30.62           N  
ATOM    916  CA  LYS H 124      23.557   5.528  11.597  0.91 30.96           C  
ATOM    917  CB  LYS H 124      23.069   5.102  10.204  0.91 32.66           C  
ATOM    918  CG  LYS H 124      22.809   3.607  10.040  0.91 37.06           C  
ATOM    919  CD  LYS H 124      21.950   3.320   8.808  0.91 41.96           C  
ATOM    920  CE  LYS H 124      21.461   1.876   8.687  0.91 43.22           C  
ATOM    921  NZ  LYS H 124      20.557   1.754   7.521  0.91 45.64           N1+
ATOM    922  C   LYS H 124      23.515   7.020  11.584  1.00 29.96           C  
ATOM    923  O   LYS H 124      22.570   7.625  12.086  1.00 30.99           O  
ATOM    924  N   PRO H 125      24.516   7.644  11.035  1.00 28.65           N  
ATOM    925  CA  PRO H 125      24.475   9.072  10.962  1.00 29.04           C  
ATOM    926  CD  PRO H 125      25.876   7.140  11.129  1.00 29.62           C  
ATOM    927  CB  PRO H 125      25.875   9.503  10.532  1.00 28.43           C  
ATOM    928  CG  PRO H 125      26.779   8.387  11.096  1.00 30.31           C  
ATOM    929  C   PRO H 125      23.371   9.468  10.034  1.00 29.83           C  
ATOM    930  O   PRO H 125      23.190   8.809   9.011  1.00 33.27           O  
ATOM    931  N   GLY H 126      22.617  10.530  10.378  1.00 34.47           N  
ATOM    932  CA  GLY H 126      21.564  11.005   9.529  1.00 33.31           C  
ATOM    933  C   GLY H 126      20.243  10.471   9.994  1.00 34.42           C  
ATOM    934  O   GLY H 126      19.197  10.985   9.600  1.00 35.90           O  
ATOM    935  N   SER H 127      20.242   9.430  10.850  1.00 28.18           N  
ATOM    936  CA  SER H 127      18.997   8.874  11.304  1.00 27.15           C  
ATOM    937  CB  SER H 127      19.086   7.388  11.692  1.00 27.28           C  
ATOM    938  OG  SER H 127      19.956   7.221  12.801  1.00 45.67           O  
ATOM    939  C   SER H 127      18.544   9.646  12.505  1.00 26.42           C  
ATOM    940  O   SER H 127      19.120  10.677  12.847  1.00 27.29           O  
ATOM    941  N   SER H 128      17.454   9.182  13.154  1.00 28.21           N  
ATOM    942  CA  SER H 128      16.949   9.851  14.320  0.91 29.67           C  
ATOM    943  CB  SER H 128      15.577  10.511  14.106  0.91 30.83           C  
ATOM    944  OG  SER H 128      14.597   9.520  13.834  0.91 35.19           O  
ATOM    945  C   SER H 128      16.776   8.830  15.404  1.00 28.87           C  
ATOM    946  O   SER H 128      16.767   7.628  15.141  1.00 29.21           O  
ATOM    947  N   VAL H 129      16.670   9.294  16.667  1.00 26.48           N  
ATOM    948  CA  VAL H 129      16.462   8.391  17.764  1.00 24.16           C  
ATOM    949  CB  VAL H 129      17.699   8.156  18.584  1.00 25.85           C  
ATOM    950  CG1 VAL H 129      18.179   9.500  19.155  1.00 27.20           C  
ATOM    951  CG2 VAL H 129      17.376   7.117  19.670  1.00 23.82           C  
ATOM    952  C   VAL H 129      15.425   8.987  18.663  1.00 25.99           C  
ATOM    953  O   VAL H 129      15.315  10.207  18.785  1.00 25.52           O  
ATOM    954  N   LYS H 130      14.613   8.124  19.305  1.00 27.64           N  
ATOM    955  CA  LYS H 130      13.606   8.597  20.208  1.00 29.12           C  
ATOM    956  CB  LYS H 130      12.184   8.242  19.740  1.00 30.37           C  
ATOM    957  CG  LYS H 130      11.072   9.047  20.415  1.00 31.67           C  
ATOM    958  CD  LYS H 130       9.735   8.952  19.674  1.00 33.81           C  
ATOM    959  CE  LYS H 130       8.644   9.863  20.240  1.00 32.95           C  
ATOM    960  NZ  LYS H 130       7.425   9.777  19.403  1.00 31.56           N1+
ATOM    961  C   LYS H 130      13.857   7.897  21.508  1.00 30.54           C  
ATOM    962  O   LYS H 130      13.883   6.669  21.561  1.00 31.89           O  
ATOM    963  N   VAL H 131      14.054   8.669  22.595  1.00 28.77           N  
ATOM    964  CA  VAL H 131      14.329   8.090  23.879  1.00 27.22           C  
ATOM    965  CB  VAL H 131      15.489   8.743  24.576  1.00 27.06           C  
ATOM    966  CG1 VAL H 131      15.675   8.087  25.955  1.00 28.35           C  
ATOM    967  CG2 VAL H 131      16.726   8.649  23.667  1.00 26.20           C  
ATOM    968  C   VAL H 131      13.118   8.313  24.729  1.00 27.46           C  
ATOM    969  O   VAL H 131      12.472   9.356  24.637  1.00 25.79           O  
ATOM    970  N   SER H 132      12.778   7.326  25.585  1.00 28.48           N  
ATOM    971  CA  SER H 132      11.594   7.432  26.395  1.00 28.83           C  
ATOM    972  CB  SER H 132      10.678   6.200  26.313  1.00 30.37           C  
ATOM    973  OG  SER H 132      10.250   5.983  24.980  1.00 34.54           O  
ATOM    974  C   SER H 132      11.998   7.521  27.831  1.00 28.63           C  
ATOM    975  O   SER H 132      13.034   6.999  28.237  1.00 29.70           O  
ATOM    976  N   CYS H 133      11.170   8.215  28.636  1.00 28.89           N  
ATOM    977  CA  CYS H 133      11.415   8.353  30.042  1.00 29.94           C  
ATOM    978  CB  CYS H 133      11.964   9.755  30.401  1.00 29.41           C  
ATOM    979  SG  CYS H 133      12.302  10.005  32.170  1.00 36.11           S  
ATOM    980  C   CYS H 133      10.090   8.159  30.720  1.00 31.49           C  
ATOM    981  O   CYS H 133       9.175   8.960  30.540  1.00 32.35           O  
ATOM    982  N   LYS H 134       9.951   7.079  31.519  1.00 30.88           N  
ATOM    983  CA  LYS H 134       8.694   6.811  32.165  1.00 32.91           C  
ATOM    984  CB  LYS H 134       8.304   5.327  32.159  1.00 32.91           C  
ATOM    985  CG  LYS H 134       6.906   5.081  32.723  1.00 39.34           C  
ATOM    986  CD  LYS H 134       6.377   3.672  32.467  1.00 46.35           C  
ATOM    987  CE  LYS H 134       4.977   3.448  33.037  1.00 45.15           C  
ATOM    988  NZ  LYS H 134       3.969   4.077  32.151  1.00 40.44           N1+
ATOM    989  C   LYS H 134       8.801   7.240  33.595  1.00 32.70           C  
ATOM    990  O   LYS H 134       9.746   6.884  34.296  1.00 33.32           O  
ATOM    991  N   ALA H 135       7.800   7.998  34.078  1.00 33.60           N  
ATOM    992  CA  ALA H 135       7.872   8.557  35.397  1.00 35.30           C  
ATOM    993  CB  ALA H 135       7.568  10.063  35.425  1.00 33.76           C  
ATOM    994  C   ALA H 135       6.879   7.894  36.289  1.00 37.07           C  
ATOM    995  O   ALA H 135       5.819   7.448  35.851  1.00 38.36           O  
ATOM    996  N   SER H 136       7.232   7.792  37.586  1.00 40.23           N  
ATOM    997  CA  SER H 136       6.314   7.199  38.506  1.00 42.47           C  
ATOM    998  CB  SER H 136       6.454   5.667  38.533  1.00 44.53           C  
ATOM    999  OG  SER H 136       5.391   5.086  39.264  1.00 47.16           O  
ATOM   1000  C   SER H 136       6.614   7.728  39.879  1.00 43.22           C  
ATOM   1001  O   SER H 136       7.713   8.215  40.143  1.00 43.59           O  
ATOM   1002  N   GLY H 137       5.650   7.559  40.800  1.00 19.68           N  
ATOM   1003  CA  GLY H 137       5.882   7.899  42.169  1.00 18.96           C  
ATOM   1004  C   GLY H 137       5.307   9.244  42.459  1.00 18.69           C  
ATOM   1005  O   GLY H 137       5.069   9.576  43.618  1.00 19.78           O  
ATOM   1006  N   TYR H 138       5.068  10.061  41.418  1.00 21.23           N  
ATOM   1007  CA  TYR H 138       4.539  11.368  41.673  1.00 21.37           C  
ATOM   1008  CB  TYR H 138       5.629  12.443  41.817  1.00 21.92           C  
ATOM   1009  CG  TYR H 138       6.400  12.492  40.544  1.00 22.02           C  
ATOM   1010  CD1 TYR H 138       7.362  11.549  40.266  1.00 17.95           C  
ATOM   1011  CD2 TYR H 138       6.171  13.495  39.633  1.00 22.92           C  
ATOM   1012  CE1 TYR H 138       8.071  11.603  39.089  1.00 14.29           C  
ATOM   1013  CE2 TYR H 138       6.876  13.556  38.456  1.00 19.42           C  
ATOM   1014  CZ  TYR H 138       7.827  12.607  38.185  1.00 16.03           C  
ATOM   1015  OH  TYR H 138       8.549  12.670  36.975  1.00 19.81           O  
ATOM   1016  C   TYR H 138       3.640  11.756  40.539  1.00 22.55           C  
ATOM   1017  O   TYR H 138       3.454  10.998  39.587  1.00 24.73           O  
ATOM   1018  N   THR H 139       3.039  12.962  40.630  1.00 19.52           N  
ATOM   1019  CA  THR H 139       2.183  13.398  39.569  1.00 17.06           C  
ATOM   1020  CB  THR H 139       1.149  14.406  39.982  1.00 17.75           C  
ATOM   1021  OG1 THR H 139       0.303  13.857  40.983  1.00 19.29           O  
ATOM   1022  CG2 THR H 139       0.318  14.790  38.743  1.00 18.75           C  
ATOM   1023  C   THR H 139       3.054  14.024  38.528  1.00 14.99           C  
ATOM   1024  O   THR H 139       3.697  15.050  38.744  1.00 14.32           O  
ATOM   1025  N   PHE H 140       3.036  13.400  37.340  1.00 20.03           N  
ATOM   1026  CA  PHE H 140       3.832  13.695  36.186  1.00 17.52           C  
ATOM   1027  CB  PHE H 140       3.505  12.689  35.057  1.00 18.38           C  
ATOM   1028  CG  PHE H 140       4.133  13.075  33.764  1.00 20.69           C  
ATOM   1029  CD1 PHE H 140       5.494  13.004  33.577  1.00 19.93           C  
ATOM   1030  CD2 PHE H 140       3.331  13.469  32.715  1.00 20.39           C  
ATOM   1031  CE1 PHE H 140       6.043  13.361  32.369  1.00 19.69           C  
ATOM   1032  CE2 PHE H 140       3.875  13.824  31.505  1.00 17.93           C  
ATOM   1033  CZ  PHE H 140       5.237  13.774  31.333  1.00 18.76           C  
ATOM   1034  C   PHE H 140       3.567  15.100  35.728  1.00 18.43           C  
ATOM   1035  O   PHE H 140       4.484  15.813  35.328  1.00 20.33           O  
ATOM   1036  N   THR H 141       2.296  15.529  35.791  1.00 19.81           N  
ATOM   1037  CA  THR H 141       1.837  16.800  35.304  1.00 20.36           C  
ATOM   1038  CB  THR H 141       0.348  16.909  35.375  1.00 20.42           C  
ATOM   1039  OG1 THR H 141      -0.252  15.861  34.630  1.00 21.27           O  
ATOM   1040  CG2 THR H 141      -0.063  18.268  34.799  1.00 23.30           C  
ATOM   1041  C   THR H 141       2.420  17.938  36.086  1.00 19.22           C  
ATOM   1042  O   THR H 141       2.637  19.022  35.547  1.00 20.89           O  
ATOM   1043  N   ASP H 142       2.653  17.726  37.391  1.00 27.76           N  
ATOM   1044  CA  ASP H 142       3.104  18.747  38.293  1.00 27.04           C  
ATOM   1045  CB  ASP H 142       3.062  18.294  39.762  1.00 24.51           C  
ATOM   1046  CG  ASP H 142       1.598  18.235  40.179  1.00 28.95           C  
ATOM   1047  OD1 ASP H 142       0.742  18.757  39.418  1.00 29.55           O  
ATOM   1048  OD2 ASP H 142       1.322  17.668  41.270  1.00 29.60           O1-
ATOM   1049  C   ASP H 142       4.496  19.230  37.999  1.00 27.75           C  
ATOM   1050  O   ASP H 142       4.798  20.389  38.278  1.00 28.63           O  
ATOM   1051  N   TYR H 143       5.390  18.386  37.439  1.00 14.40           N  
ATOM   1052  CA  TYR H 143       6.761  18.812  37.344  1.00  9.92           C  
ATOM   1053  CB  TYR H 143       7.729  17.824  38.012  1.00 11.82           C  
ATOM   1054  CG  TYR H 143       7.177  17.550  39.362  1.00 11.98           C  
ATOM   1055  CD1 TYR H 143       6.273  16.528  39.524  1.00 14.30           C  
ATOM   1056  CD2 TYR H 143       7.530  18.302  40.453  1.00 11.98           C  
ATOM   1057  CE1 TYR H 143       5.739  16.249  40.757  1.00 12.96           C  
ATOM   1058  CE2 TYR H 143       6.995  18.028  41.691  1.00 10.91           C  
ATOM   1059  CZ  TYR H 143       6.098  17.001  41.845  1.00 11.28           C  
ATOM   1060  OH  TYR H 143       5.548  16.717  43.114  1.00 16.20           O  
ATOM   1061  C   TYR H 143       7.185  18.849  35.916  1.00  9.44           C  
ATOM   1062  O   TYR H 143       6.649  18.162  35.051  1.00  9.87           O  
ATOM   1063  N   TYR H 144       8.184  19.701  35.647  1.00 29.45           N  
ATOM   1064  CA  TYR H 144       8.778  19.832  34.340  1.00 26.72           C  
ATOM   1065  CB  TYR H 144       9.555  21.149  34.128  1.00 24.91           C  
ATOM   1066  CG  TYR H 144       8.652  22.336  34.152  1.00 11.43           C  
ATOM   1067  CD1 TYR H 144       7.948  22.702  33.028  1.00 12.86           C  
ATOM   1068  CD2 TYR H 144       8.526  23.103  35.290  1.00 12.39           C  
ATOM   1069  CE1 TYR H 144       7.121  23.801  33.042  1.00 16.81           C  
ATOM   1070  CE2 TYR H 144       7.700  24.204  35.310  1.00 12.56           C  
ATOM   1071  CZ  TYR H 144       6.995  24.554  34.183  1.00 14.72           C  
ATOM   1072  OH  TYR H 144       6.145  25.681  34.192  1.00 15.95           O  
ATOM   1073  C   TYR H 144       9.804  18.755  34.169  1.00 27.55           C  
ATOM   1074  O   TYR H 144      10.455  18.349  35.129  1.00 26.20           O  
ATOM   1075  N   MET H 145       9.948  18.230  32.932  1.00 26.28           N  
ATOM   1076  CA  MET H 145      10.969  17.247  32.714  0.95 24.06           C  
ATOM   1077  CB  MET H 145      10.475  15.923  32.118  0.95 27.03           C  
ATOM   1078  CG  MET H 145      11.535  14.830  32.239  0.75 11.71           C  
ATOM   1079  SD  MET H 145      10.866  13.148  32.208  0.75 11.06           S  
ATOM   1080  CE  MET H 145      10.047  13.291  33.822  0.75 10.54           C  
ATOM   1081  C   MET H 145      12.010  17.835  31.814  1.00 25.61           C  
ATOM   1082  O   MET H 145      11.711  18.470  30.802  1.00 25.34           O  
ATOM   1083  N   HIS H 146      13.291  17.656  32.190  1.00 23.88           N  
ATOM   1084  CA  HIS H 146      14.347  18.197  31.382  1.00 23.38           C  
ATOM   1085  ND1 HIS H 146      14.491  21.347  32.513  1.00 12.99           N  
ATOM   1086  CG  HIS H 146      14.815  20.094  32.982  1.00 18.93           C  
ATOM   1087  CB  HIS H 146      15.389  18.995  32.163  1.00 23.67           C  
ATOM   1088  NE2 HIS H 146      14.041  21.333  34.683  1.00 13.01           N  
ATOM   1089  CD2 HIS H 146      14.531  20.105  34.308  1.00  7.90           C  
ATOM   1090  CE1 HIS H 146      14.033  22.051  33.575  1.00  8.28           C  
ATOM   1091  C   HIS H 146      15.128  17.065  30.807  1.00 22.75           C  
ATOM   1092  O   HIS H 146      15.015  15.923  31.249  1.00 23.55           O  
ATOM   1093  N   TRP H 147      15.936  17.375  29.775  1.00 20.84           N  
ATOM   1094  CA  TRP H 147      16.790  16.396  29.171  1.00 19.56           C  
ATOM   1095  CB  TRP H 147      16.387  16.075  27.722  1.00 20.60           C  
ATOM   1096  CG  TRP H 147      15.025  15.426  27.636  1.00 22.57           C  
ATOM   1097  CD2 TRP H 147      14.792  14.008  27.667  1.00 20.40           C  
ATOM   1098  CD1 TRP H 147      13.800  16.017  27.537  1.00 23.89           C  
ATOM   1099  NE1 TRP H 147      12.816  15.057  27.511  1.00 22.76           N  
ATOM   1100  CE2 TRP H 147      13.413  13.817  27.590  1.00 20.87           C  
ATOM   1101  CE3 TRP H 147      15.654  12.952  27.755  1.00 20.91           C  
ATOM   1102  CZ2 TRP H 147      12.874  12.562  27.601  1.00 23.60           C  
ATOM   1103  CZ3 TRP H 147      15.108  11.687  27.765  1.00 23.35           C  
ATOM   1104  CH2 TRP H 147      13.743  11.497  27.690  1.00 24.37           C  
ATOM   1105  C   TRP H 147      18.173  16.973  29.162  1.00 20.59           C  
ATOM   1106  O   TRP H 147      18.370  18.129  28.786  1.00 20.55           O  
ATOM   1107  N   VAL H 148      19.168  16.175  29.608  1.00 18.42           N  
ATOM   1108  CA  VAL H 148      20.542  16.600  29.633  1.00 18.22           C  
ATOM   1109  CB  VAL H 148      21.063  16.828  31.025  1.00 18.81           C  
ATOM   1110  CG1 VAL H 148      22.545  17.231  30.944  1.00 21.70           C  
ATOM   1111  CG2 VAL H 148      20.168  17.864  31.724  1.00 16.58           C  
ATOM   1112  C   VAL H 148      21.346  15.479  29.047  1.00 20.80           C  
ATOM   1113  O   VAL H 148      21.044  14.310  29.287  1.00 21.78           O  
ATOM   1114  N   ARG H 149      22.400  15.793  28.261  1.00 20.57           N  
ATOM   1115  CA  ARG H 149      23.168  14.715  27.692  1.00 21.52           C  
ATOM   1116  CB  ARG H 149      23.118  14.612  26.156  1.00 21.13           C  
ATOM   1117  CG  ARG H 149      23.728  15.796  25.404  1.00 21.30           C  
ATOM   1118  CD  ARG H 149      23.742  15.590  23.885  1.00 24.50           C  
ATOM   1119  NE  ARG H 149      24.465  16.738  23.268  1.00 26.05           N  
ATOM   1120  CZ  ARG H 149      24.594  16.816  21.910  1.00 27.56           C  
ATOM   1121  NH1 ARG H 149      24.040  15.855  21.115  1.00 27.42           N1+
ATOM   1122  NH2 ARG H 149      25.273  17.859  21.345  1.00 27.01           N  
ATOM   1123  C   ARG H 149      24.606  14.877  28.066  1.00 21.58           C  
ATOM   1124  O   ARG H 149      25.051  15.961  28.447  1.00 20.62           O  
ATOM   1125  N   GLN H 150      25.372  13.767  27.990  1.00 21.60           N  
ATOM   1126  CA  GLN H 150      26.760  13.807  28.348  1.00 22.18           C  
ATOM   1127  CB  GLN H 150      26.978  13.274  29.778  1.00 20.53           C  
ATOM   1128  CG  GLN H 150      28.412  13.324  30.305  1.00 22.57           C  
ATOM   1129  CD  GLN H 150      28.378  12.754  31.720  1.00 22.45           C  
ATOM   1130  OE1 GLN H 150      27.523  11.934  32.053  1.00 23.22           O  
ATOM   1131  NE2 GLN H 150      29.331  13.201  32.581  1.00 21.93           N  
ATOM   1132  C   GLN H 150      27.536  12.947  27.390  1.00 22.85           C  
ATOM   1133  O   GLN H 150      27.348  11.733  27.336  1.00 23.74           O  
ATOM   1134  N   ALA H 151      28.449  13.566  26.613  1.00 24.12           N  
ATOM   1135  CA  ALA H 151      29.269  12.836  25.685  1.00 26.35           C  
ATOM   1136  CB  ALA H 151      30.028  13.732  24.691  1.00 25.31           C  
ATOM   1137  C   ALA H 151      30.283  12.092  26.495  1.00 28.45           C  
ATOM   1138  O   ALA H 151      30.564  12.450  27.637  1.00 27.32           O  
ATOM   1139  N   PRO H 152      30.849  11.057  25.940  1.00 30.75           N  
ATOM   1140  CA  PRO H 152      31.784  10.287  26.701  1.00 32.47           C  
ATOM   1141  CD  PRO H 152      30.178  10.256  24.930  1.00 31.05           C  
ATOM   1142  CB  PRO H 152      32.094   9.057  25.851  1.00 32.72           C  
ATOM   1143  CG  PRO H 152      30.790   8.847  25.054  1.00 33.21           C  
ATOM   1144  C   PRO H 152      32.965  11.094  27.120  1.00 33.68           C  
ATOM   1145  O   PRO H 152      33.613  11.711  26.275  1.00 32.90           O  
ATOM   1146  N   GLY H 153      33.259  11.092  28.434  1.00 34.10           N  
ATOM   1147  CA  GLY H 153      34.396  11.791  28.947  1.00 33.46           C  
ATOM   1148  C   GLY H 153      34.138  13.265  28.893  1.00 35.24           C  
ATOM   1149  O   GLY H 153      35.062  14.063  29.034  1.00 37.43           O  
ATOM   1150  N   GLN H 154      32.867  13.672  28.707  1.00 32.32           N  
ATOM   1151  CA  GLN H 154      32.582  15.076  28.582  0.93 31.43           C  
ATOM   1152  CB  GLN H 154      31.859  15.441  27.277  0.93 31.97           C  
ATOM   1153  CG  GLN H 154      32.714  15.191  26.039  0.93 38.05           C  
ATOM   1154  CD  GLN H 154      33.901  16.134  26.127  0.93 43.41           C  
ATOM   1155  OE1 GLN H 154      33.788  17.246  26.641  0.92 45.12           O  
ATOM   1156  NE2 GLN H 154      35.077  15.675  25.622  0.92 49.52           N  
ATOM   1157  C   GLN H 154      31.686  15.503  29.700  1.00 29.66           C  
ATOM   1158  O   GLN H 154      31.324  14.710  30.568  1.00 28.13           O  
ATOM   1159  N   GLY H 155      31.335  16.808  29.709  1.00 29.44           N  
ATOM   1160  CA  GLY H 155      30.517  17.384  30.740  1.00 27.54           C  
ATOM   1161  C   GLY H 155      29.069  17.304  30.365  1.00 27.70           C  
ATOM   1162  O   GLY H 155      28.706  16.768  29.320  1.00 27.19           O  
ATOM   1163  N   LEU H 156      28.199  17.861  31.236  1.00 28.19           N  
ATOM   1164  CA  LEU H 156      26.774  17.844  31.075  1.00 25.96           C  
ATOM   1165  CB  LEU H 156      26.037  18.031  32.410  1.00 25.54           C  
ATOM   1166  CG  LEU H 156      26.325  16.922  33.438  1.00 24.78           C  
ATOM   1167  CD1 LEU H 156      25.562  17.169  34.748  1.00 24.19           C  
ATOM   1168  CD2 LEU H 156      26.047  15.532  32.852  1.00 22.52           C  
ATOM   1169  C   LEU H 156      26.343  18.964  30.173  1.00 25.86           C  
ATOM   1170  O   LEU H 156      26.910  20.056  30.211  1.00 27.19           O  
ATOM   1171  N   GLU H 157      25.314  18.707  29.335  1.00 24.96           N  
ATOM   1172  CA  GLU H 157      24.789  19.709  28.445  1.00 25.54           C  
ATOM   1173  CB  GLU H 157      25.193  19.464  26.983  1.00 26.30           C  
ATOM   1174  CG  GLU H 157      24.725  20.548  26.015  1.00 31.27           C  
ATOM   1175  CD  GLU H 157      25.203  20.151  24.626  1.00 37.30           C  
ATOM   1176  OE1 GLU H 157      25.774  19.035  24.489  1.00 38.52           O  
ATOM   1177  OE2 GLU H 157      25.004  20.958  23.680  1.00 40.72           O1-
ATOM   1178  C   GLU H 157      23.287  19.656  28.519  1.00 24.73           C  
ATOM   1179  O   GLU H 157      22.694  18.599  28.301  1.00 23.72           O  
ATOM   1180  N   TRP H 158      22.626  20.801  28.813  1.00 23.45           N  
ATOM   1181  CA  TRP H 158      21.188  20.822  28.942  1.00 22.63           C  
ATOM   1182  CB  TRP H 158      20.697  21.988  29.825  1.00 22.62           C  
ATOM   1183  CG  TRP H 158      19.206  22.057  30.056  1.00 22.95           C  
ATOM   1184  CD2 TRP H 158      18.335  22.987  29.395  1.00 22.48           C  
ATOM   1185  CD1 TRP H 158      18.421  21.337  30.911  1.00 22.49           C  
ATOM   1186  NE1 TRP H 158      17.115  21.758  30.819  1.00 22.05           N  
ATOM   1187  CE2 TRP H 158      17.049  22.774  29.892  1.00 22.39           C  
ATOM   1188  CE3 TRP H 158      18.591  23.944  28.456  1.00 23.16           C  
ATOM   1189  CZ2 TRP H 158      15.993  23.519  29.450  1.00 24.08           C  
ATOM   1190  CZ3 TRP H 158      17.525  24.689  28.008  1.00 24.07           C  
ATOM   1191  CH2 TRP H 158      16.251  24.480  28.497  1.00 25.26           C  
ATOM   1192  C   TRP H 158      20.572  20.965  27.577  1.00 21.53           C  
ATOM   1193  O   TRP H 158      20.933  21.864  26.823  1.00 23.95           O  
ATOM   1194  N   MET H 159      19.727  19.986  27.181  1.00 22.19           N  
ATOM   1195  CA  MET H 159      19.004  19.971  25.931  1.00 22.83           C  
ATOM   1196  CB  MET H 159      18.673  18.545  25.480  1.00 22.90           C  
ATOM   1197  CG  MET H 159      19.951  17.743  25.236  1.00 23.84           C  
ATOM   1198  SD  MET H 159      19.693  16.057  24.626  1.00 29.22           S  
ATOM   1199  CE  MET H 159      19.247  16.573  22.943  1.00 28.29           C  
ATOM   1200  C   MET H 159      17.744  20.797  25.894  1.00 24.92           C  
ATOM   1201  O   MET H 159      17.484  21.488  24.911  1.00 24.40           O  
ATOM   1202  N   GLY H 160      16.913  20.753  26.958  1.00 21.89           N  
ATOM   1203  CA  GLY H 160      15.656  21.456  26.907  1.00 22.01           C  
ATOM   1204  C   GLY H 160      14.726  20.896  27.946  1.00 22.84           C  
ATOM   1205  O   GLY H 160      15.049  19.929  28.635  1.00 21.59           O  
ATOM   1206  N   GLN H 161      13.527  21.506  28.085  1.00 23.43           N  
ATOM   1207  CA  GLN H 161      12.571  21.060  29.067  1.00 24.22           C  
ATOM   1208  CB  GLN H 161      12.569  21.917  30.346  1.00 24.13           C  
ATOM   1209  CG  GLN H 161      12.175  23.377  30.119  1.00 31.09           C  
ATOM   1210  CD  GLN H 161      12.329  24.109  31.444  1.00 28.11           C  
ATOM   1211  OE1 GLN H 161      11.928  23.612  32.495  1.00  0.00           O  
ATOM   1212  NE2 GLN H 161      12.944  25.322  31.398  1.00  0.00           N  
ATOM   1213  C   GLN H 161      11.194  21.088  28.477  1.00 25.98           C  
ATOM   1214  O   GLN H 161      10.948  21.793  27.499  1.00 25.29           O  
ATOM   1215  N   ILE H 162      10.271  20.277  29.048  1.00 24.87           N  
ATOM   1216  CA  ILE H 162       8.903  20.193  28.600  1.00 25.87           C  
ATOM   1217  CB  ILE H 162       8.607  18.913  27.870  1.00 25.77           C  
ATOM   1218  CG1 ILE H 162       7.158  18.897  27.356  1.00 27.84           C  
ATOM   1219  CG2 ILE H 162       8.949  17.742  28.807  1.00 21.71           C  
ATOM   1220  CD1 ILE H 162       6.874  17.755  26.380  1.00 26.64           C  
ATOM   1221  C   ILE H 162       8.000  20.219  29.800  1.00 26.40           C  
ATOM   1222  O   ILE H 162       8.293  19.605  30.823  1.00 27.13           O  
ATOM   1223  N   ASN H 163       6.863  20.937  29.692  1.00 28.05           N  
ATOM   1224  CA  ASN H 163       5.879  21.013  30.742  1.00 30.59           C  
ATOM   1225  CB  ASN H 163       5.256  22.427  30.828  1.00 33.53           C  
ATOM   1226  CG  ASN H 163       4.056  22.488  31.766  1.00 43.37           C  
ATOM   1227  OD1 ASN H 163       3.114  23.241  31.522  1.00 17.88           O  
ATOM   1228  ND2 ASN H 163       4.081  21.697  32.870  1.00 12.47           N  
ATOM   1229  C   ASN H 163       4.789  20.040  30.390  1.00 31.92           C  
ATOM   1230  O   ASN H 163       4.101  20.202  29.384  1.00 32.40           O  
ATOM   1231  N   PRO H 164       4.712  19.002  31.166  1.00 19.45           N  
ATOM   1232  CA  PRO H 164       3.837  17.921  30.837  1.00 21.04           C  
ATOM   1233  CD  PRO H 164       5.826  18.575  31.995  1.00 20.44           C  
ATOM   1234  CB  PRO H 164       4.150  16.820  31.852  1.00 22.48           C  
ATOM   1235  CG  PRO H 164       5.629  17.064  32.202  1.00 23.19           C  
ATOM   1236  C   PRO H 164       2.407  18.327  30.775  1.00 25.06           C  
ATOM   1237  O   PRO H 164       1.654  17.685  30.044  1.00 24.14           O  
ATOM   1238  N   LYS H 165       1.988  19.335  31.560  1.00 29.47           N  
ATOM   1239  CA  LYS H 165       0.610  19.723  31.490  1.00 32.02           C  
ATOM   1240  CB  LYS H 165       0.246  20.789  32.534  1.00 34.16           C  
ATOM   1241  CG  LYS H 165      -1.203  21.260  32.426  1.00 37.31           C  
ATOM   1242  CD  LYS H 165      -1.621  22.184  33.569  1.00  0.00           C  
ATOM   1243  CE  LYS H 165      -1.033  23.593  33.466  1.00  0.00           C  
ATOM   1244  NZ  LYS H 165      -1.761  24.369  32.438  1.00  0.00           N1+
ATOM   1245  C   LYS H 165       0.287  20.338  30.158  1.00 33.85           C  
ATOM   1246  O   LYS H 165      -0.594  19.870  29.437  1.00 36.55           O  
ATOM   1247  N   THR H 166       1.002  21.431  29.822  1.00 29.19           N  
ATOM   1248  CA  THR H 166       0.772  22.211  28.636  1.00 28.84           C  
ATOM   1249  CB  THR H 166       1.392  23.577  28.722  1.00 31.03           C  
ATOM   1250  OG1 THR H 166       2.802  23.471  28.845  1.00  0.00           O  
ATOM   1251  CG2 THR H 166       0.804  24.308  29.941  1.00  0.00           C  
ATOM   1252  C   THR H 166       1.291  21.552  27.396  1.00 28.18           C  
ATOM   1253  O   THR H 166       0.655  21.592  26.344  1.00 29.66           O  
ATOM   1254  N   GLY H 167       2.474  20.925  27.492  1.00 25.07           N  
ATOM   1255  CA  GLY H 167       3.112  20.339  26.352  1.00 23.61           C  
ATOM   1256  C   GLY H 167       4.060  21.359  25.809  1.00 22.19           C  
ATOM   1257  O   GLY H 167       4.716  21.135  24.794  1.00 21.46           O  
ATOM   1258  N   GLY H 168       4.165  22.517  26.486  1.00 34.63           N  
ATOM   1259  CA  GLY H 168       5.034  23.561  25.998  1.00 32.50           C  
ATOM   1260  C   GLY H 168       6.463  23.143  26.220  1.00 31.95           C  
ATOM   1261  O   GLY H 168       6.779  22.473  27.202  1.00 31.37           O  
ATOM   1262  N   THR H 169       7.381  23.543  25.311  1.00 31.02           N  
ATOM   1263  CA  THR H 169       8.752  23.124  25.448  1.00 29.32           C  
ATOM   1264  CB  THR H 169       9.140  22.048  24.478  1.00 28.57           C  
ATOM   1265  OG1 THR H 169       8.971  22.512  23.147  1.00 23.30           O  
ATOM   1266  CG2 THR H 169       8.266  20.810  24.723  1.00 24.17           C  
ATOM   1267  C   THR H 169       9.693  24.271  25.218  1.00 28.31           C  
ATOM   1268  O   THR H 169       9.346  25.275  24.597  1.00 29.32           O  
ATOM   1269  N   ASN H 170      10.925  24.147  25.763  1.00 29.98           N  
ATOM   1270  CA  ASN H 170      11.965  25.123  25.574  1.00 28.94           C  
ATOM   1271  CB  ASN H 170      12.285  25.904  26.860  1.00 28.60           C  
ATOM   1272  CG  ASN H 170      11.006  26.578  27.344  1.00 39.31           C  
ATOM   1273  OD1 ASN H 170      10.623  26.440  28.505  1.00 37.89           O  
ATOM   1274  ND2 ASN H 170      10.325  27.325  26.436  1.00 32.22           N  
ATOM   1275  C   ASN H 170      13.200  24.343  25.224  1.00 29.42           C  
ATOM   1276  O   ASN H 170      13.576  23.422  25.946  1.00 30.12           O  
ATOM   1277  N   TYR H 171      13.896  24.703  24.127  1.00 28.06           N  
ATOM   1278  CA  TYR H 171      15.024  23.897  23.742  1.00 27.42           C  
ATOM   1279  CB  TYR H 171      14.937  23.311  22.319  1.00 26.41           C  
ATOM   1280  CG  TYR H 171      13.732  22.443  22.211  1.00 27.01           C  
ATOM   1281  CD1 TYR H 171      13.775  21.116  22.566  1.00 22.81           C  
ATOM   1282  CD2 TYR H 171      12.549  22.964  21.756  1.00 22.08           C  
ATOM   1283  CE1 TYR H 171      12.656  20.322  22.460  1.00 24.69           C  
ATOM   1284  CE2 TYR H 171      11.429  22.176  21.647  1.00 23.13           C  
ATOM   1285  CZ  TYR H 171      11.477  20.853  21.999  1.00 23.26           C  
ATOM   1286  OH  TYR H 171      10.320  20.055  21.882  1.00 23.99           O  
ATOM   1287  C   TYR H 171      16.260  24.739  23.735  1.00 26.93           C  
ATOM   1288  O   TYR H 171      16.210  25.953  23.549  1.00 28.49           O  
ATOM   1289  N   ALA H 172      17.419  24.090  23.962  1.00 25.34           N  
ATOM   1290  CA  ALA H 172      18.674  24.780  23.904  1.00 26.12           C  
ATOM   1291  CB  ALA H 172      19.874  23.906  24.303  1.00 24.43           C  
ATOM   1292  C   ALA H 172      18.848  25.205  22.478  1.00 29.23           C  
ATOM   1293  O   ALA H 172      18.413  24.523  21.552  1.00 28.94           O  
ATOM   1294  N   GLN H 173      19.520  26.349  22.266  1.00 34.71           N  
ATOM   1295  CA  GLN H 173      19.643  26.946  20.966  1.00 36.86           C  
ATOM   1296  CB  GLN H 173      20.430  28.264  21.001  1.00 41.69           C  
ATOM   1297  CG  GLN H 173      19.718  29.360  21.791  1.00 48.93           C  
ATOM   1298  CD  GLN H 173      20.667  30.542  21.915  1.00 58.51           C  
ATOM   1299  OE1 GLN H 173      21.438  30.838  21.002  1.00 61.76           O  
ATOM   1300  NE2 GLN H 173      20.614  31.235  23.082  1.00 60.01           N  
ATOM   1301  C   GLN H 173      20.353  26.030  20.019  1.00 37.09           C  
ATOM   1302  O   GLN H 173      20.002  25.964  18.843  1.00 39.10           O  
ATOM   1303  N   LYS H 174      21.377  25.304  20.496  1.00 38.27           N  
ATOM   1304  CA  LYS H 174      22.144  24.479  19.606  1.00 38.04           C  
ATOM   1305  CB  LYS H 174      23.307  23.752  20.299  1.00 37.69           C  
ATOM   1306  CG  LYS H 174      24.438  24.674  20.756  1.00 41.49           C  
ATOM   1307  CD  LYS H 174      25.445  23.977  21.673  1.00 44.62           C  
ATOM   1308  CE  LYS H 174      26.169  22.809  20.997  1.00 44.28           C  
ATOM   1309  NZ  LYS H 174      27.068  22.139  21.963  1.00 45.97           N1+
ATOM   1310  C   LYS H 174      21.281  23.417  18.995  1.00 38.29           C  
ATOM   1311  O   LYS H 174      21.431  23.083  17.821  1.00 41.41           O  
ATOM   1312  N   PHE H 175      20.389  22.825  19.802  1.00 36.25           N  
ATOM   1313  CA  PHE H 175      19.525  21.745  19.417  1.00 37.44           C  
ATOM   1314  CB  PHE H 175      18.991  20.965  20.621  1.00 35.43           C  
ATOM   1315  CG  PHE H 175      20.210  20.395  21.243  1.00 32.98           C  
ATOM   1316  CD1 PHE H 175      20.870  19.348  20.645  1.00 29.21           C  
ATOM   1317  CD2 PHE H 175      20.692  20.914  22.419  1.00 31.90           C  
ATOM   1318  CE1 PHE H 175      22.001  18.821  21.220  1.00 31.59           C  
ATOM   1319  CE2 PHE H 175      21.822  20.392  22.996  1.00 32.01           C  
ATOM   1320  CZ  PHE H 175      22.478  19.345  22.396  1.00 35.07           C  
ATOM   1321  C   PHE H 175      18.355  22.170  18.593  1.00 40.32           C  
ATOM   1322  O   PHE H 175      17.788  21.348  17.879  1.00 40.21           O  
ATOM   1323  N   GLN H 176      17.922  23.434  18.724  1.00 41.45           N  
ATOM   1324  CA  GLN H 176      16.716  23.902  18.103  0.92 42.85           C  
ATOM   1325  CB  GLN H 176      16.585  25.428  18.241  0.92 42.79           C  
ATOM   1326  CG  GLN H 176      15.193  25.990  17.985  0.92 44.71           C  
ATOM   1327  CD  GLN H 176      15.255  27.455  18.385  0.92 46.48           C  
ATOM   1328  OE1 GLN H 176      15.580  28.317  17.572  0.90 45.53           O  
ATOM   1329  NE2 GLN H 176      14.957  27.746  19.680  0.90 41.77           N  
ATOM   1330  C   GLN H 176      16.671  23.517  16.649  1.00 42.46           C  
ATOM   1331  O   GLN H 176      17.609  23.753  15.888  1.00 43.34           O  
ATOM   1332  N   GLY H 177      15.549  22.875  16.252  1.00 38.89           N  
ATOM   1333  CA  GLY H 177      15.276  22.443  14.910  1.00 38.79           C  
ATOM   1334  C   GLY H 177      15.372  20.948  14.846  1.00 40.07           C  
ATOM   1335  O   GLY H 177      14.498  20.284  14.293  1.00 40.84           O  
ATOM   1336  N   ARG H 178      16.471  20.389  15.384  1.00 36.22           N  
ATOM   1337  CA  ARG H 178      16.737  18.977  15.388  1.00 34.80           C  
ATOM   1338  CB  ARG H 178      18.232  18.649  15.532  1.00 37.84           C  
ATOM   1339  CG  ARG H 178      19.051  19.144  14.340  1.00 36.38           C  
ATOM   1340  CD  ARG H 178      20.432  18.496  14.205  1.00 31.75           C  
ATOM   1341  NE  ARG H 178      21.248  18.887  15.387  1.00 31.55           N  
ATOM   1342  CZ  ARG H 178      22.119  17.989  15.930  1.00 28.76           C  
ATOM   1343  NH1 ARG H 178      22.212  16.732  15.405  1.00 25.62           N1+
ATOM   1344  NH2 ARG H 178      22.896  18.342  16.995  1.00 29.87           N  
ATOM   1345  C   ARG H 178      15.986  18.212  16.443  1.00 32.37           C  
ATOM   1346  O   ARG H 178      15.708  17.029  16.261  1.00 33.11           O  
ATOM   1347  N   VAL H 179      15.663  18.842  17.590  1.00 32.29           N  
ATOM   1348  CA  VAL H 179      15.139  18.086  18.697  1.00 29.66           C  
ATOM   1349  CB  VAL H 179      15.840  18.412  19.981  1.00 29.50           C  
ATOM   1350  CG1 VAL H 179      15.520  19.870  20.354  1.00 27.39           C  
ATOM   1351  CG2 VAL H 179      15.425  17.391  21.047  1.00 27.01           C  
ATOM   1352  C   VAL H 179      13.682  18.353  18.918  1.00 30.26           C  
ATOM   1353  O   VAL H 179      13.182  19.444  18.654  1.00 31.26           O  
ATOM   1354  N   THR H 180      12.955  17.315  19.390  1.00 28.40           N  
ATOM   1355  CA  THR H 180      11.563  17.459  19.706  1.00 28.55           C  
ATOM   1356  CB  THR H 180      10.645  16.838  18.694  1.00 31.73           C  
ATOM   1357  OG1 THR H 180      10.857  17.410  17.412  1.00 37.65           O  
ATOM   1358  CG2 THR H 180       9.198  17.082  19.148  1.00 35.80           C  
ATOM   1359  C   THR H 180      11.304  16.751  21.003  1.00 28.53           C  
ATOM   1360  O   THR H 180      11.728  15.614  21.204  1.00 28.72           O  
ATOM   1361  N   MET H 181      10.587  17.412  21.929  1.00 27.40           N  
ATOM   1362  CA  MET H 181      10.271  16.800  23.187  1.00 27.52           C  
ATOM   1363  CB  MET H 181      10.696  17.656  24.387  1.00 25.66           C  
ATOM   1364  CG  MET H 181      12.203  17.900  24.438  1.00 22.95           C  
ATOM   1365  SD  MET H 181      12.722  19.112  25.684  1.00 25.16           S  
ATOM   1366  CE  MET H 181      14.451  19.147  25.132  1.00 26.14           C  
ATOM   1367  C   MET H 181       8.779  16.681  23.236  1.00 28.18           C  
ATOM   1368  O   MET H 181       8.065  17.608  22.854  1.00 30.01           O  
ATOM   1369  N   THR H 182       8.264  15.519  23.685  1.00 26.27           N  
ATOM   1370  CA  THR H 182       6.842  15.338  23.758  1.00 26.90           C  
ATOM   1371  CB  THR H 182       6.262  14.598  22.586  1.00 29.28           C  
ATOM   1372  OG1 THR H 182       6.809  13.290  22.513  1.00 27.83           O  
ATOM   1373  CG2 THR H 182       6.567  15.379  21.296  1.00 27.12           C  
ATOM   1374  C   THR H 182       6.535  14.540  24.982  1.00 28.52           C  
ATOM   1375  O   THR H 182       7.429  13.982  25.615  1.00 28.07           O  
ATOM   1376  N   ARG H 183       5.241  14.485  25.357  1.00 29.60           N  
ATOM   1377  CA  ARG H 183       4.877  13.763  26.539  1.00 30.74           C  
ATOM   1378  CB  ARG H 183       4.815  14.679  27.777  1.00 29.56           C  
ATOM   1379  CG  ARG H 183       3.821  15.835  27.626  1.00 27.11           C  
ATOM   1380  CD  ARG H 183       2.362  15.425  27.822  1.00 28.63           C  
ATOM   1381  NE  ARG H 183       1.494  16.506  27.277  1.00 19.17           N  
ATOM   1382  CZ  ARG H 183       0.155  16.275  27.133  1.00 17.88           C  
ATOM   1383  NH1 ARG H 183      -0.369  15.084  27.541  1.00 18.38           N1+
ATOM   1384  NH2 ARG H 183      -0.658  17.218  26.575  1.00 21.80           N  
ATOM   1385  C   ARG H 183       3.521  13.154  26.344  1.00 33.71           C  
ATOM   1386  O   ARG H 183       2.690  13.666  25.595  1.00 33.54           O  
ATOM   1387  N   ASP H 184       3.282  12.007  27.010  1.00 36.73           N  
ATOM   1388  CA  ASP H 184       1.993  11.378  26.965  1.00 39.25           C  
ATOM   1389  CB  ASP H 184       2.031   9.943  26.417  1.00 41.31           C  
ATOM   1390  CG  ASP H 184       0.594   9.487  26.189  1.00 49.83           C  
ATOM   1391  OD1 ASP H 184      -0.337  10.307  26.409  1.00 53.03           O  
ATOM   1392  OD2 ASP H 184       0.411   8.307  25.791  1.00 50.89           O1-
ATOM   1393  C   ASP H 184       1.516  11.303  28.387  1.00 40.46           C  
ATOM   1394  O   ASP H 184       2.025  10.516  29.180  1.00 41.54           O  
ATOM   1395  N   THR H 185       0.504  12.115  28.744  1.00 38.89           N  
ATOM   1396  CA  THR H 185       0.042  12.211  30.103  1.00 40.65           C  
ATOM   1397  CB  THR H 185      -0.966  13.304  30.297  1.00 39.30           C  
ATOM   1398  OG1 THR H 185      -1.334  13.395  31.664  1.00 27.90           O  
ATOM   1399  CG2 THR H 185      -2.196  13.014  29.428  1.00 29.79           C  
ATOM   1400  C   THR H 185      -0.556  10.919  30.574  1.00 42.23           C  
ATOM   1401  O   THR H 185      -0.429  10.563  31.744  1.00 43.38           O  
ATOM   1402  N   SER H 186      -1.249  10.191  29.685  1.00 40.30           N  
ATOM   1403  CA  SER H 186      -1.887   8.972  30.091  1.00 41.44           C  
ATOM   1404  CB  SER H 186      -2.649   8.311  28.936  1.00 43.85           C  
ATOM   1405  OG  SER H 186      -3.623   9.212  28.430  1.00 45.09           O  
ATOM   1406  C   SER H 186      -0.849   7.998  30.560  1.00 42.45           C  
ATOM   1407  O   SER H 186      -1.012   7.369  31.604  1.00 43.57           O  
ATOM   1408  N   THR H 187       0.225   7.831  29.762  1.00 42.73           N  
ATOM   1409  CA  THR H 187       1.324   6.942  30.023  1.00 40.74           C  
ATOM   1410  CB  THR H 187       2.111   6.575  28.796  1.00 39.74           C  
ATOM   1411  OG1 THR H 187       2.674   7.730  28.195  1.00 41.34           O  
ATOM   1412  CG2 THR H 187       1.174   5.864  27.807  1.00 41.55           C  
ATOM   1413  C   THR H 187       2.269   7.503  31.050  1.00 37.99           C  
ATOM   1414  O   THR H 187       3.046   6.758  31.645  1.00 38.58           O  
ATOM   1415  N   SER H 188       2.262   8.835  31.268  1.00 37.45           N  
ATOM   1416  CA  SER H 188       3.201   9.441  32.177  1.00 35.65           C  
ATOM   1417  CB  SER H 188       3.150   8.859  33.601  1.00 34.11           C  
ATOM   1418  OG  SER H 188       1.886   9.106  34.197  1.00 38.09           O  
ATOM   1419  C   SER H 188       4.579   9.188  31.652  1.00 34.62           C  
ATOM   1420  O   SER H 188       5.494   8.848  32.402  1.00 33.91           O  
ATOM   1421  N   THR H 189       4.754   9.341  30.326  1.00 30.71           N  
ATOM   1422  CA  THR H 189       6.037   9.119  29.730  1.00 29.29           C  
ATOM   1423  CB  THR H 189       6.046   7.940  28.801  1.00 29.91           C  
ATOM   1424  OG1 THR H 189       5.648   6.772  29.504  1.00 34.21           O  
ATOM   1425  CG2 THR H 189       7.464   7.755  28.237  1.00 27.19           C  
ATOM   1426  C   THR H 189       6.413  10.333  28.934  1.00 29.05           C  
ATOM   1427  O   THR H 189       5.568  10.988  28.325  1.00 28.32           O  
ATOM   1428  N   ALA H 190       7.719  10.668  28.930  1.00 24.84           N  
ATOM   1429  CA  ALA H 190       8.206  11.796  28.186  1.00 25.18           C  
ATOM   1430  CB  ALA H 190       9.001  12.796  29.041  1.00 23.73           C  
ATOM   1431  C   ALA H 190       9.130  11.257  27.138  1.00 24.97           C  
ATOM   1432  O   ALA H 190       9.760  10.218  27.334  1.00 25.51           O  
ATOM   1433  N   TYR H 191       9.212  11.942  25.976  1.00 25.15           N  
ATOM   1434  CA  TYR H 191      10.040  11.444  24.912  1.00 25.23           C  
ATOM   1435  CB  TYR H 191       9.252  10.995  23.669  1.00 24.71           C  
ATOM   1436  CG  TYR H 191       8.262   9.945  24.043  1.00 26.65           C  
ATOM   1437  CD1 TYR H 191       8.604   8.614  24.041  1.00 27.16           C  
ATOM   1438  CD2 TYR H 191       6.981  10.298  24.393  1.00 27.62           C  
ATOM   1439  CE1 TYR H 191       7.683   7.651  24.382  1.00 28.58           C  
ATOM   1440  CE2 TYR H 191       6.055   9.341  24.735  1.00 30.69           C  
ATOM   1441  CZ  TYR H 191       6.404   8.014  24.726  1.00 30.64           C  
ATOM   1442  OH  TYR H 191       5.456   7.029  25.076  1.00 33.14           O  
ATOM   1443  C   TYR H 191      10.920  12.551  24.419  1.00 25.90           C  
ATOM   1444  O   TYR H 191      10.560  13.727  24.473  1.00 25.82           O  
ATOM   1445  N   MET H 192      12.124  12.184  23.934  1.00 26.22           N  
ATOM   1446  CA  MET H 192      12.999  13.153  23.340  1.00 26.50           C  
ATOM   1447  CB  MET H 192      14.238  13.457  24.201  1.00 26.77           C  
ATOM   1448  CG  MET H 192      15.096  14.615  23.688  1.00 27.83           C  
ATOM   1449  SD  MET H 192      16.078  14.235  22.209  1.00 35.49           S  
ATOM   1450  CE  MET H 192      17.195  13.086  23.063  1.00 31.59           C  
ATOM   1451  C   MET H 192      13.456  12.576  22.036  1.00 29.09           C  
ATOM   1452  O   MET H 192      13.962  11.456  21.986  1.00 30.03           O  
ATOM   1453  N   GLU H 193      13.269  13.329  20.932  1.00 28.98           N  
ATOM   1454  CA  GLU H 193      13.682  12.821  19.656  1.00 28.58           C  
ATOM   1455  CB  GLU H 193      12.530  12.691  18.642  1.00 27.20           C  
ATOM   1456  CG  GLU H 193      12.930  11.981  17.345  1.00 32.02           C  
ATOM   1457  CD  GLU H 193      11.674  11.773  16.509  1.00 40.87           C  
ATOM   1458  OE1 GLU H 193      10.931  12.765  16.290  1.00 42.20           O  
ATOM   1459  OE2 GLU H 193      11.438  10.611  16.081  1.00 46.18           O1-
ATOM   1460  C   GLU H 193      14.705  13.757  19.091  1.00 29.28           C  
ATOM   1461  O   GLU H 193      14.503  14.971  19.049  1.00 29.12           O  
ATOM   1462  N   LEU H 194      15.853  13.200  18.660  1.00 25.11           N  
ATOM   1463  CA  LEU H 194      16.902  13.992  18.078  1.00 25.86           C  
ATOM   1464  CB  LEU H 194      18.233  13.858  18.841  1.00 25.45           C  
ATOM   1465  CG  LEU H 194      19.399  14.689  18.270  1.00 26.05           C  
ATOM   1466  CD1 LEU H 194      19.080  16.193  18.276  1.00 26.83           C  
ATOM   1467  CD2 LEU H 194      20.709  14.368  19.010  1.00 25.12           C  
ATOM   1468  C   LEU H 194      17.085  13.489  16.676  1.00 26.71           C  
ATOM   1469  O   LEU H 194      17.193  12.284  16.453  1.00 27.45           O  
ATOM   1470  N   SER H 195      17.131  14.410  15.687  1.00 25.98           N  
ATOM   1471  CA  SER H 195      17.191  14.017  14.305  0.94 27.52           C  
ATOM   1472  CB  SER H 195      16.096  14.676  13.448  0.94 28.95           C  
ATOM   1473  OG  SER H 195      14.808  14.324  13.929  0.92 28.39           O  
ATOM   1474  C   SER H 195      18.493  14.452  13.707  1.00 27.16           C  
ATOM   1475  O   SER H 195      19.263  15.191  14.317  1.00 26.87           O  
ATOM   1476  N   SER H 196      18.760  13.983  12.468  1.00 29.00           N  
ATOM   1477  CA  SER H 196      19.962  14.326  11.763  1.00 31.01           C  
ATOM   1478  CB  SER H 196      20.013  15.798  11.327  1.00 30.68           C  
ATOM   1479  OG  SER H 196      18.984  16.058  10.384  1.00 37.44           O  
ATOM   1480  C   SER H 196      21.134  14.048  12.647  1.00 30.68           C  
ATOM   1481  O   SER H 196      21.992  14.905  12.851  1.00 30.59           O  
ATOM   1482  N   LEU H 197      21.201  12.811  13.170  1.00 29.51           N  
ATOM   1483  CA  LEU H 197      22.228  12.420  14.091  1.00 29.13           C  
ATOM   1484  CB  LEU H 197      22.040  10.992  14.636  1.00 26.96           C  
ATOM   1485  CG  LEU H 197      20.814  10.834  15.555  1.00 26.15           C  
ATOM   1486  CD1 LEU H 197      20.683   9.390  16.065  1.00 24.04           C  
ATOM   1487  CD2 LEU H 197      20.858  11.843  16.713  1.00 23.14           C  
ATOM   1488  C   LEU H 197      23.572  12.475  13.439  1.00 31.15           C  
ATOM   1489  O   LEU H 197      23.752  12.135  12.270  1.00 31.15           O  
ATOM   1490  N   ARG H 198      24.560  12.931  14.230  1.00 32.74           N  
ATOM   1491  CA  ARG H 198      25.928  13.048  13.828  0.91 33.96           C  
ATOM   1492  CB  ARG H 198      26.355  14.514  13.657  0.91 36.24           C  
ATOM   1493  CG  ARG H 198      26.028  15.356  14.888  0.91 42.31           C  
ATOM   1494  CD  ARG H 198      26.407  16.831  14.766  0.91 48.53           C  
ATOM   1495  NE  ARG H 198      25.892  17.347  13.468  0.91 54.85           N  
ATOM   1496  CZ  ARG H 198      25.719  18.691  13.311  0.91 57.96           C  
ATOM   1497  NH1 ARG H 198      25.865  19.525  14.383  0.91 61.90           N1+
ATOM   1498  NH2 ARG H 198      25.417  19.210  12.086  0.91 55.82           N  
ATOM   1499  C   ARG H 198      26.746  12.384  14.895  1.00 34.03           C  
ATOM   1500  O   ARG H 198      26.242  12.075  15.971  1.00 32.73           O  
ATOM   1501  N   SER H 199      28.040  12.144  14.617  1.00 34.38           N  
ATOM   1502  CA  SER H 199      28.883  11.409  15.518  1.00 35.04           C  
ATOM   1503  CB  SER H 199      30.321  11.257  14.993  1.00 36.14           C  
ATOM   1504  OG  SER H 199      31.102  10.523  15.924  1.00 42.85           O  
ATOM   1505  C   SER H 199      28.963  12.102  16.841  1.00 33.44           C  
ATOM   1506  O   SER H 199      29.074  11.451  17.880  1.00 34.55           O  
ATOM   1507  N   GLU H 200      28.881  13.443  16.841  1.00 33.30           N  
ATOM   1508  CA  GLU H 200      28.999  14.231  18.036  1.00 32.70           C  
ATOM   1509  CB  GLU H 200      28.964  15.746  17.771  1.00 34.64           C  
ATOM   1510  CG  GLU H 200      30.217  16.282  17.074  1.00 45.97           C  
ATOM   1511  CD  GLU H 200      30.104  16.004  15.582  1.00 47.83           C  
ATOM   1512  OE1 GLU H 200      29.027  15.514  15.152  1.00 45.77           O  
ATOM   1513  OE2 GLU H 200      31.089  16.282  14.850  1.00 48.49           O1-
ATOM   1514  C   GLU H 200      27.874  13.912  18.968  1.00 30.71           C  
ATOM   1515  O   GLU H 200      27.997  14.103  20.175  1.00 31.23           O  
ATOM   1516  N   ASP H 201      26.733  13.459  18.422  1.00 24.58           N  
ATOM   1517  CA  ASP H 201      25.542  13.156  19.163  1.00 23.87           C  
ATOM   1518  CB  ASP H 201      24.324  12.916  18.254  1.00 25.36           C  
ATOM   1519  CG  ASP H 201      23.942  14.258  17.635  1.00 27.73           C  
ATOM   1520  OD1 ASP H 201      24.161  15.306  18.301  1.00 29.03           O  
ATOM   1521  OD2 ASP H 201      23.430  14.254  16.484  1.00 27.61           O1-
ATOM   1522  C   ASP H 201      25.734  11.964  20.061  1.00 23.90           C  
ATOM   1523  O   ASP H 201      24.886  11.702  20.911  1.00 24.60           O  
ATOM   1524  N   THR H 202      26.793  11.152  19.864  1.00 24.05           N  
ATOM   1525  CA  THR H 202      26.971  10.017  20.733  1.00 23.27           C  
ATOM   1526  CB  THR H 202      28.195   9.201  20.428  1.00 23.35           C  
ATOM   1527  OG1 THR H 202      28.143   8.704  19.098  1.00 26.87           O  
ATOM   1528  CG2 THR H 202      28.260   8.032  21.424  1.00 16.89           C  
ATOM   1529  C   THR H 202      27.094  10.512  22.142  1.00 23.85           C  
ATOM   1530  O   THR H 202      27.935  11.356  22.448  1.00 25.47           O  
ATOM   1531  N   ALA H 203      26.232   9.996  23.046  1.00 21.03           N  
ATOM   1532  CA  ALA H 203      26.290  10.444  24.406  1.00 21.37           C  
ATOM   1533  CB  ALA H 203      25.967  11.939  24.567  1.00 18.77           C  
ATOM   1534  C   ALA H 203      25.270   9.695  25.200  1.00 21.05           C  
ATOM   1535  O   ALA H 203      24.484   8.914  24.666  1.00 20.61           O  
ATOM   1536  N   ILE H 204      25.288   9.909  26.529  1.00 21.12           N  
ATOM   1537  CA  ILE H 204      24.299   9.328  27.382  1.00 19.82           C  
ATOM   1538  CB  ILE H 204      24.800   8.951  28.746  1.00 20.83           C  
ATOM   1539  CG1 ILE H 204      23.698   8.213  29.523  1.00 18.54           C  
ATOM   1540  CG2 ILE H 204      25.332  10.212  29.448  1.00 16.64           C  
ATOM   1541  CD1 ILE H 204      24.195   7.561  30.811  1.00  0.00           C  
ATOM   1542  C   ILE H 204      23.253  10.382  27.553  1.00 20.45           C  
ATOM   1543  O   ILE H 204      23.565  11.540  27.826  1.00 20.61           O  
ATOM   1544  N   TYR H 205      21.971  10.015  27.371  1.00 20.86           N  
ATOM   1545  CA  TYR H 205      20.932  10.998  27.480  1.00 19.98           C  
ATOM   1546  CB  TYR H 205      19.925  10.977  26.313  1.00 19.03           C  
ATOM   1547  CG  TYR H 205      20.610  11.480  25.086  1.00 21.05           C  
ATOM   1548  CD1 TYR H 205      21.379  10.653  24.301  1.00 20.39           C  
ATOM   1549  CD2 TYR H 205      20.476  12.796  24.711  1.00 20.94           C  
ATOM   1550  CE1 TYR H 205      22.005  11.130  23.171  1.00 21.88           C  
ATOM   1551  CE2 TYR H 205      21.098  13.277  23.584  1.00 21.38           C  
ATOM   1552  CZ  TYR H 205      21.865  12.447  22.807  1.00 23.24           C  
ATOM   1553  OH  TYR H 205      22.502  12.945  21.649  1.00 24.92           O  
ATOM   1554  C   TYR H 205      20.175  10.737  28.743  1.00 21.11           C  
ATOM   1555  O   TYR H 205      19.776   9.607  29.021  1.00 22.92           O  
ATOM   1556  N   TYR H 206      19.968  11.801  29.550  1.00 20.50           N  
ATOM   1557  CA  TYR H 206      19.307  11.661  30.817  1.00 20.42           C  
ATOM   1558  CB  TYR H 206      20.101  12.230  32.007  1.00 18.56           C  
ATOM   1559  CG  TYR H 206      21.354  11.463  32.248  1.00 20.69           C  
ATOM   1560  CD1 TYR H 206      21.320  10.282  32.950  1.00 20.14           C  
ATOM   1561  CD2 TYR H 206      22.563  11.938  31.796  1.00 21.42           C  
ATOM   1562  CE1 TYR H 206      22.477   9.577  33.186  1.00 20.62           C  
ATOM   1563  CE2 TYR H 206      23.724  11.237  32.029  1.00 21.52           C  
ATOM   1564  CZ  TYR H 206      23.679  10.055  32.726  1.00 21.58           C  
ATOM   1565  OH  TYR H 206      24.868   9.334  32.967  1.00 26.37           O  
ATOM   1566  C   TYR H 206      18.056  12.485  30.826  1.00 21.19           C  
ATOM   1567  O   TYR H 206      17.994  13.569  30.251  1.00 22.18           O  
ATOM   1568  N   CYS H 207      17.005  11.959  31.481  1.00 21.12           N  
ATOM   1569  CA  CYS H 207      15.828  12.738  31.720  0.91 22.20           C  
ATOM   1570  CB  CYS H 207      14.500  12.007  31.399  0.91 23.44           C  
ATOM   1571  SG  CYS H 207      14.295  10.425  32.277  0.91 33.17           S  
ATOM   1572  C   CYS H 207      15.877  13.054  33.186  1.00 23.66           C  
ATOM   1573  O   CYS H 207      16.377  12.259  33.982  1.00 24.20           O  
ATOM   1574  N   ALA H 208      15.417  14.254  33.587  1.00 23.55           N  
ATOM   1575  CA  ALA H 208      15.473  14.563  34.986  1.00 21.68           C  
ATOM   1576  CB  ALA H 208      16.708  15.393  35.378  1.00 21.55           C  
ATOM   1577  C   ALA H 208      14.265  15.358  35.341  1.00 23.15           C  
ATOM   1578  O   ALA H 208      13.817  16.206  34.568  1.00 24.04           O  
ATOM   1579  N   ARG H 209      13.693  15.099  36.534  1.00 25.08           N  
ATOM   1580  CA  ARG H 209      12.543  15.868  36.878  1.00 26.21           C  
ATOM   1581  CB  ARG H 209      11.431  15.143  37.660  1.00 26.39           C  
ATOM   1582  CG  ARG H 209      11.841  14.536  38.996  1.00 30.86           C  
ATOM   1583  CD  ARG H 209      10.660  14.320  39.946  1.00 31.44           C  
ATOM   1584  NE  ARG H 209      10.361  15.641  40.566  1.00 38.71           N  
ATOM   1585  CZ  ARG H 209       9.661  15.722  41.736  1.00 41.06           C  
ATOM   1586  NH1 ARG H 209       9.104  14.605  42.286  1.00 31.23           N1+
ATOM   1587  NH2 ARG H 209       9.539  16.924  42.369  1.00 45.20           N  
ATOM   1588  C   ARG H 209      12.980  17.064  37.631  1.00 26.48           C  
ATOM   1589  O   ARG H 209      13.937  17.042  38.408  1.00 25.24           O  
ATOM   1590  N   GLY H 210      12.262  18.165  37.382  1.00 25.72           N  
ATOM   1591  CA  GLY H 210      12.583  19.390  38.033  1.00 27.74           C  
ATOM   1592  C   GLY H 210      12.224  19.244  39.483  1.00 30.05           C  
ATOM   1593  O   GLY H 210      11.481  18.347  39.881  1.00 31.89           O  
ATOM   1594  N   GLY H 211      12.651  20.101  40.394  1.00 60.54           N  
ATOM   1595  CA  GLY H 211      12.082  19.716  41.651  1.00 60.12           C  
ATOM   1596  C   GLY H 211      10.909  20.607  41.917  1.00 72.07           C  
ATOM   1597  O   GLY H 211      10.955  21.798  41.619  1.00 74.99           O  
ATOM   1598  N   GLN H 212       9.800  20.058  42.462  1.00 72.25           N  
ATOM   1599  CA  GLN H 212       8.741  20.968  42.780  1.00 73.81           C  
ATOM   1600  CB  GLN H 212       7.546  20.926  41.794  1.00 78.20           C  
ATOM   1601  CG  GLN H 212       7.851  21.521  40.417  1.00 48.32           C  
ATOM   1602  CD  GLN H 212       7.907  23.034  40.566  1.00 11.64           C  
ATOM   1603  OE1 GLN H 212       8.677  23.569  41.361  1.00  0.00           O  
ATOM   1604  NE2 GLN H 212       7.050  23.747  39.786  1.00  0.00           N  
ATOM   1605  C   GLN H 212       8.317  20.695  44.192  1.00 80.73           C  
ATOM   1606  O   GLN H 212       7.548  19.773  44.466  1.00 88.30           O  
ATOM   1607  N   ARG H 213       8.849  21.518  45.124  1.00 81.11           N  
ATOM   1608  CA  ARG H 213       8.590  21.468  46.530  1.00 83.93           C  
ATOM   1609  CB  ARG H 213       9.694  20.775  47.367  1.00 84.15           C  
ATOM   1610  CG  ARG H 213      11.103  21.370  47.251  1.00 34.34           C  
ATOM   1611  CD  ARG H 213      11.965  21.187  48.508  1.00 14.91           C  
ATOM   1612  NE  ARG H 213      12.203  19.731  48.725  1.00  0.00           N  
ATOM   1613  CZ  ARG H 213      13.448  19.202  48.531  1.00 49.60           C  
ATOM   1614  NH1 ARG H 213      14.481  20.001  48.134  1.00  0.00           N1+
ATOM   1615  NH2 ARG H 213      13.655  17.866  48.726  1.00  0.00           N  
ATOM   1616  C   ARG H 213       8.462  22.887  46.998  1.00 86.92           C  
ATOM   1617  O   ARG H 213       7.404  23.289  47.480  1.00 87.33           O  
ATOM   1618  N   LEU H 214       9.549  23.681  46.862  1.00 87.50           N  
ATOM   1619  CA  LEU H 214       9.569  25.052  47.293  1.00 85.12           C  
ATOM   1620  CB  LEU H 214      10.888  25.473  47.966  1.00 92.55           C  
ATOM   1621  CG  LEU H 214      11.193  24.762  49.299  1.00 41.66           C  
ATOM   1622  CD1 LEU H 214      12.519  25.265  49.891  1.00 70.72           C  
ATOM   1623  CD2 LEU H 214      10.029  24.894  50.291  1.00 50.83           C  
ATOM   1624  C   LEU H 214       9.410  25.924  46.083  1.00 84.25           C  
ATOM   1625  O   LEU H 214       9.904  25.598  45.005  1.00 80.23           O  
ATOM   1626  N   LEU H 215       8.671  27.044  46.231  1.00 88.78           N  
ATOM   1627  CA  LEU H 215       8.416  27.955  45.149  1.00 87.96           C  
ATOM   1628  CB  LEU H 215       7.316  28.996  45.443  1.00 92.66           C  
ATOM   1629  CG  LEU H 215       7.644  29.993  46.569  1.00144.14           C  
ATOM   1630  CD1 LEU H 215       6.489  30.985  46.765  1.00  0.00           C  
ATOM   1631  CD2 LEU H 215       8.020  29.275  47.876  1.00  0.00           C  
ATOM   1632  C   LEU H 215       9.648  28.709  44.747  1.00 87.60           C  
ATOM   1633  O   LEU H 215       9.903  28.907  43.560  1.00 85.06           O  
ATOM   1634  N   LEU H 216      10.464  29.105  45.741  1.00 91.83           N  
ATOM   1635  CA  LEU H 216      11.580  29.997  45.570  1.00 91.66           C  
ATOM   1636  CB  LEU H 216      12.313  30.198  46.905  1.00107.51           C  
ATOM   1637  CG  LEU H 216      13.528  31.139  46.838  1.00110.26           C  
ATOM   1638  CD1 LEU H 216      13.082  32.595  46.634  1.00 11.15           C  
ATOM   1639  CD2 LEU H 216      14.455  30.946  48.049  1.00112.74           C  
ATOM   1640  C   LEU H 216      12.595  29.473  44.590  1.00 90.77           C  
ATOM   1641  O   LEU H 216      13.130  30.233  43.784  1.00 92.21           O  
ATOM   1642  N   LEU H 217      12.874  28.157  44.624  1.00 94.37           N  
ATOM   1643  CA  LEU H 217      13.927  27.531  43.859  1.00 95.32           C  
ATOM   1644  CB  LEU H 217      13.960  25.974  44.013  1.00108.46           C  
ATOM   1645  CG  LEU H 217      13.848  25.480  45.468  1.00  0.00           C  
ATOM   1646  CD1 LEU H 217      14.193  23.986  45.581  1.00  0.00           C  
ATOM   1647  CD2 LEU H 217      14.624  26.371  46.443  1.00  0.00           C  
ATOM   1648  C   LEU H 217      13.722  27.741  42.381  1.00 89.14           C  
ATOM   1649  O   LEU H 217      12.619  27.583  41.858  1.00 89.81           O  
ATOM   1650  N   ARG H 218      14.812  28.062  41.648  1.00 78.80           N  
ATOM   1651  CA  ARG H 218      14.714  28.240  40.225  1.00 71.85           C  
ATOM   1652  CB  ARG H 218      15.963  28.847  39.559  1.00 29.45           C  
ATOM   1653  CG  ARG H 218      16.014  30.373  39.635  1.00 12.48           C  
ATOM   1654  CD  ARG H 218      15.246  31.057  38.498  1.00 14.35           C  
ATOM   1655  NE  ARG H 218      13.794  30.789  38.700  1.00 16.21           N  
ATOM   1656  CZ  ARG H 218      12.892  31.224  37.770  1.00 16.18           C  
ATOM   1657  NH1 ARG H 218      13.326  31.885  36.659  1.00 15.48           N1+
ATOM   1658  NH2 ARG H 218      11.557  31.001  37.950  1.00 17.06           N  
ATOM   1659  C   ARG H 218      14.437  26.923  39.571  1.00 73.84           C  
ATOM   1660  O   ARG H 218      14.615  25.859  40.160  1.00 78.85           O  
ATOM   1661  N   ASN H 219      13.998  27.004  38.302  1.00 69.85           N  
ATOM   1662  CA  ASN H 219      13.567  25.950  37.433  1.00 69.69           C  
ATOM   1663  CB  ASN H 219      12.976  26.462  36.107  1.00 68.64           C  
ATOM   1664  CG  ASN H 219      11.666  27.182  36.413  1.00 82.57           C  
ATOM   1665  OD1 ASN H 219      11.311  27.404  37.571  1.00156.80           O  
ATOM   1666  ND2 ASN H 219      10.914  27.555  35.343  1.00  0.00           N  
ATOM   1667  C   ASN H 219      14.700  25.043  37.116  1.00 68.13           C  
ATOM   1668  O   ASN H 219      14.521  24.037  36.431  1.00 69.14           O  
ATOM   1669  N   TYR H 220      15.933  25.407  37.477  1.00 63.22           N  
ATOM   1670  CA  TYR H 220      16.867  24.435  37.042  1.00 60.49           C  
ATOM   1671  CB  TYR H 220      17.932  25.082  36.200  1.00 57.94           C  
ATOM   1672  CG  TYR H 220      18.512  24.022  35.378  1.00 56.06           C  
ATOM   1673  CD1 TYR H 220      17.710  23.304  34.522  1.00120.05           C  
ATOM   1674  CD2 TYR H 220      19.852  23.785  35.447  1.00 60.01           C  
ATOM   1675  CE1 TYR H 220      18.257  22.331  33.730  1.00 61.36           C  
ATOM   1676  CE2 TYR H 220      20.401  22.814  34.662  1.00111.39           C  
ATOM   1677  CZ  TYR H 220      19.609  22.092  33.806  1.00 94.43           C  
ATOM   1678  OH  TYR H 220      20.212  21.095  33.013  1.00  0.00           O  
ATOM   1679  C   TYR H 220      17.532  23.749  38.187  1.00 63.56           C  
ATOM   1680  O   TYR H 220      18.735  23.891  38.372  1.00 68.67           O  
ATOM   1681  N   TYR H 221      16.779  22.967  38.983  1.00 62.93           N  
ATOM   1682  CA  TYR H 221      17.482  22.152  39.921  1.00 61.46           C  
ATOM   1683  CB  TYR H 221      17.482  22.644  41.366  1.00 55.18           C  
ATOM   1684  CG  TYR H 221      16.141  22.509  41.961  1.00 63.12           C  
ATOM   1685  CD1 TYR H 221      15.200  23.495  41.790  1.00 93.26           C  
ATOM   1686  CD2 TYR H 221      15.840  21.383  42.688  1.00 39.70           C  
ATOM   1687  CE1 TYR H 221      13.961  23.368  42.368  1.00 47.29           C  
ATOM   1688  CE2 TYR H 221      14.606  21.252  43.268  1.00107.40           C  
ATOM   1689  CZ  TYR H 221      13.670  22.247  43.111  1.00 59.73           C  
ATOM   1690  OH  TYR H 221      12.406  22.105  43.720  1.00 71.66           O  
ATOM   1691  C   TYR H 221      16.891  20.788  39.785  1.00 64.27           C  
ATOM   1692  O   TYR H 221      15.682  20.591  39.914  1.00 67.85           O  
ATOM   1693  N   PHE H 222      17.757  19.800  39.503  1.00 64.27           N  
ATOM   1694  CA  PHE H 222      17.251  18.496  39.192  1.00 53.80           C  
ATOM   1695  CB  PHE H 222      18.115  17.703  38.206  1.00 50.05           C  
ATOM   1696  CG  PHE H 222      18.166  18.334  36.871  1.00 53.06           C  
ATOM   1697  CD1 PHE H 222      17.098  18.252  36.012  1.00 53.59           C  
ATOM   1698  CD2 PHE H 222      19.313  18.971  36.479  1.00 53.15           C  
ATOM   1699  CE1 PHE H 222      17.176  18.825  34.767  1.00 52.95           C  
ATOM   1700  CE2 PHE H 222      19.391  19.542  35.240  1.00 49.98           C  
ATOM   1701  CZ  PHE H 222      18.323  19.470  34.383  1.00 50.90           C  
ATOM   1702  C   PHE H 222      17.314  17.646  40.399  1.00 53.10           C  
ATOM   1703  O   PHE H 222      18.381  17.176  40.788  1.00 56.88           O  
ATOM   1704  N   TYR H 223      16.155  17.409  41.014  1.00 53.12           N  
ATOM   1705  CA  TYR H 223      16.124  16.549  42.141  1.00 55.56           C  
ATOM   1706  CB  TYR H 223      14.778  16.585  42.882  1.00 68.35           C  
ATOM   1707  CG  TYR H 223      15.041  16.142  44.281  1.00 69.11           C  
ATOM   1708  CD1 TYR H 223      15.333  14.833  44.585  1.00  0.00           C  
ATOM   1709  CD2 TYR H 223      15.039  17.074  45.293  1.00  0.00           C  
ATOM   1710  CE1 TYR H 223      15.584  14.454  45.885  1.00  0.00           C  
ATOM   1711  CE2 TYR H 223      15.287  16.703  46.592  1.00  0.00           C  
ATOM   1712  CZ  TYR H 223      15.558  15.391  46.891  1.00  0.00           C  
ATOM   1713  OH  TYR H 223      15.813  15.011  48.225  1.00  0.00           O  
ATOM   1714  C   TYR H 223      16.325  15.158  41.633  1.00 58.37           C  
ATOM   1715  O   TYR H 223      17.007  14.355  42.272  1.00 62.37           O  
ATOM   1716  N   TYR H 224      15.733  14.810  40.462  1.00 30.36           N  
ATOM   1717  CA  TYR H 224      15.849  13.390  40.224  1.00 31.73           C  
ATOM   1718  CB  TYR H 224      14.548  12.583  40.396  1.00 34.05           C  
ATOM   1719  CG  TYR H 224      14.041  12.711  41.791  1.00 42.96           C  
ATOM   1720  CD1 TYR H 224      14.463  11.875  42.804  1.00 44.55           C  
ATOM   1721  CD2 TYR H 224      13.125  13.690  42.084  1.00 48.27           C  
ATOM   1722  CE1 TYR H 224      13.974  12.015  44.086  1.00 48.90           C  
ATOM   1723  CE2 TYR H 224      12.634  13.833  43.358  1.00 49.96           C  
ATOM   1724  CZ  TYR H 224      13.054  12.998  44.366  1.00 51.81           C  
ATOM   1725  OH  TYR H 224      12.547  13.153  45.674  1.00 55.02           O  
ATOM   1726  C   TYR H 224      16.254  13.126  38.809  1.00 30.29           C  
ATOM   1727  O   TYR H 224      15.760  13.757  37.876  1.00 29.77           O  
ATOM   1728  N   TRP H 225      17.147  12.133  38.614  1.00 25.45           N  
ATOM   1729  CA  TRP H 225      17.651  11.840  37.300  1.00 24.01           C  
ATOM   1730  CB  TRP H 225      19.175  12.020  37.223  1.00 21.96           C  
ATOM   1731  CG  TRP H 225      19.640  13.445  37.403  1.00 22.05           C  
ATOM   1732  CD2 TRP H 225      20.356  14.189  36.405  1.00 20.98           C  
ATOM   1733  CD1 TRP H 225      19.527  14.262  38.490  1.00 20.28           C  
ATOM   1734  NE1 TRP H 225      20.114  15.476  38.227  1.00 21.83           N  
ATOM   1735  CE2 TRP H 225      20.633  15.445  36.949  1.00 22.41           C  
ATOM   1736  CE3 TRP H 225      20.758  13.855  35.144  1.00 20.94           C  
ATOM   1737  CZ2 TRP H 225      21.315  16.386  36.233  1.00 22.15           C  
ATOM   1738  CZ3 TRP H 225      21.441  14.809  34.423  1.00 24.02           C  
ATOM   1739  CH2 TRP H 225      21.714  16.052  34.958  1.00 21.66           C  
ATOM   1740  C   TRP H 225      17.380  10.401  36.960  1.00 25.25           C  
ATOM   1741  O   TRP H 225      17.383   9.528  37.825  1.00 27.57           O  
ATOM   1742  N   GLY H 226      17.150  10.116  35.660  1.00 23.02           N  
ATOM   1743  CA  GLY H 226      16.927   8.768  35.216  1.00 23.34           C  
ATOM   1744  C   GLY H 226      18.272   8.108  35.144  1.00 23.89           C  
ATOM   1745  O   GLY H 226      19.292   8.741  35.409  1.00 23.37           O  
ATOM   1746  N   GLN H 227      18.297   6.803  34.795  1.00 25.39           N  
ATOM   1747  CA  GLN H 227      19.506   6.021  34.731  1.00 26.02           C  
ATOM   1748  CB  GLN H 227      19.292   4.503  34.540  1.00 26.60           C  
ATOM   1749  CG  GLN H 227      18.826   4.062  33.148  1.00 27.83           C  
ATOM   1750  CD  GLN H 227      17.318   4.213  33.012  1.00 31.39           C  
ATOM   1751  OE1 GLN H 227      16.669   4.912  33.789  1.00 25.37           O  
ATOM   1752  NE2 GLN H 227      16.741   3.530  31.987  1.00 26.14           N  
ATOM   1753  C   GLN H 227      20.363   6.474  33.588  1.00 26.89           C  
ATOM   1754  O   GLN H 227      21.587   6.364  33.640  1.00 30.47           O  
ATOM   1755  N   GLY H 228      19.740   6.948  32.493  1.00 25.28           N  
ATOM   1756  CA  GLY H 228      20.493   7.392  31.352  1.00 24.75           C  
ATOM   1757  C   GLY H 228      20.369   6.374  30.259  1.00 25.01           C  
ATOM   1758  O   GLY H 228      20.191   5.182  30.509  1.00 27.52           O  
ATOM   1759  N   VAL H 229      20.441   6.844  28.996  1.00 26.52           N  
ATOM   1760  CA  VAL H 229      20.373   5.968  27.861  1.00 27.62           C  
ATOM   1761  CB  VAL H 229      19.132   6.170  27.037  1.00 26.71           C  
ATOM   1762  CG1 VAL H 229      17.919   5.823  27.916  1.00  0.00           C  
ATOM   1763  CG2 VAL H 229      19.098   7.614  26.505  1.00 27.28           C  
ATOM   1764  C   VAL H 229      21.555   6.278  26.993  1.00 27.02           C  
ATOM   1765  O   VAL H 229      21.826   7.434  26.673  1.00 27.07           O  
ATOM   1766  N   LEU H 230      22.293   5.239  26.569  1.00 22.59           N  
ATOM   1767  CA  LEU H 230      23.468   5.475  25.784  1.00 23.13           C  
ATOM   1768  CB  LEU H 230      24.573   4.444  26.103  1.00 24.58           C  
ATOM   1769  CG  LEU H 230      25.908   4.576  25.340  1.00 25.92           C  
ATOM   1770  CD1 LEU H 230      25.754   4.261  23.846  1.00 25.89           C  
ATOM   1771  CD2 LEU H 230      26.587   5.926  25.608  1.00 22.51           C  
ATOM   1772  C   LEU H 230      23.076   5.367  24.347  1.00 23.41           C  
ATOM   1773  O   LEU H 230      22.532   4.353  23.916  1.00 25.43           O  
ATOM   1774  N   VAL H 231      23.322   6.441  23.568  1.00 23.02           N  
ATOM   1775  CA  VAL H 231      23.015   6.413  22.167  1.00 22.83           C  
ATOM   1776  CB  VAL H 231      22.128   7.548  21.739  1.00 22.41           C  
ATOM   1777  CG1 VAL H 231      21.875   7.442  20.225  1.00 20.95           C  
ATOM   1778  CG2 VAL H 231      20.847   7.513  22.592  1.00 18.31           C  
ATOM   1779  C   VAL H 231      24.314   6.547  21.436  1.00 24.45           C  
ATOM   1780  O   VAL H 231      25.058   7.507  21.638  1.00 23.74           O  
ATOM   1781  N   THR H 232      24.624   5.572  20.560  1.00 23.46           N  
ATOM   1782  CA  THR H 232      25.855   5.626  19.825  1.00 24.70           C  
ATOM   1783  CB  THR H 232      26.674   4.370  19.892  1.00 25.27           C  
ATOM   1784  OG1 THR H 232      25.877   3.259  19.520  1.00 26.16           O  
ATOM   1785  CG2 THR H 232      27.241   4.188  21.305  1.00 27.31           C  
ATOM   1786  C   THR H 232      25.543   5.853  18.386  1.00 26.49           C  
ATOM   1787  O   THR H 232      24.753   5.132  17.779  1.00 26.71           O  
ATOM   1788  N   VAL H 233      26.172   6.887  17.802  1.00 26.19           N  
ATOM   1789  CA  VAL H 233      25.957   7.152  16.415  1.00 26.36           C  
ATOM   1790  CB  VAL H 233      25.781   8.610  16.112  1.00 26.03           C  
ATOM   1791  CG1 VAL H 233      25.598   8.780  14.595  1.00 24.73           C  
ATOM   1792  CG2 VAL H 233      24.611   9.151  16.950  1.00 25.21           C  
ATOM   1793  C   VAL H 233      27.186   6.699  15.700  1.00 29.69           C  
ATOM   1794  O   VAL H 233      28.271   7.242  15.906  1.00 29.84           O  
ATOM   1795  N   SER H 234      27.053   5.673  14.838  1.00 29.58           N  
ATOM   1796  CA  SER H 234      28.210   5.227  14.121  1.00 30.83           C  
ATOM   1797  CB  SER H 234      29.041   4.165  14.866  1.00 33.08           C  
ATOM   1798  OG  SER H 234      29.669   4.740  16.002  1.00 34.23           O  
ATOM   1799  C   SER H 234      27.763   4.619  12.838  1.00 30.65           C  
ATOM   1800  O   SER H 234      26.630   4.157  12.708  1.00 30.28           O  
ATOM   1801  N   SER H 235      28.666   4.622  11.841  1.00 36.82           N  
ATOM   1802  CA  SER H 235      28.357   4.034  10.577  0.91 38.41           C  
ATOM   1803  CB  SER H 235      29.130   4.667   9.407  0.91 38.50           C  
ATOM   1804  OG  SER H 235      30.526   4.476   9.585  0.91 39.98           O  
ATOM   1805  C   SER H 235      28.781   2.578  10.681  1.00 38.57           C  
ATOM   1806  O   SER H 235      28.664   1.850   9.659  1.00 39.82           O  
ATOM   1807  OXT SER H 235      29.230   2.175  11.788  1.00  0.00           O1-
TER    1808      SER H 235 
CONECT  149  657
CONECT  657  149
CONECT  979 1571
CONECT 1571  979
END
