# Supplementary material for: Fully automated antibody structure prediction using BIOVIA tools: Validation study
Source: PLoS One. 2017 May 18;12(5):e0177923. doi: 10.1371/journal.pone.0177923 (PMC5436848; doi:10.1371/journal.pone.0177923)
Supplement: S1 Dataset — Predicted structures using the Top5 framework method, Chothia CDR definition with no canonical filtering and generating 50 models. These were used in the detailed discussion of outliers and for comparison against predictions using canonical filtering. (ZIP) [file pone.0177923.s003.zip › 4Q6I_AB_FV_FinalModel.pdb]

REMARK   Accelrys Discovery Studio PDB file
REMARK   Created:  2015-05-08T08:14:31Z
SSBOND   1 CYS L   23    CYS L   92                                     
SSBOND   2 CYS H  133    CYS H  207                                     
ATOM      1  N   ASP L   1      27.306  32.806  25.525  1.00 49.89           N1+
ATOM      2  CA  ASP L   1      26.723  32.083  26.673  1.00 50.15           C  
ATOM      3  CB  ASP L   1      26.732  30.563  26.430  1.00 51.22           C  
ATOM      4  CG  ASP L   1      25.764  30.239  25.302  1.00 55.12           C  
ATOM      5  OD1 ASP L   1      25.058  31.174  24.841  1.00 64.84           O  
ATOM      6  OD2 ASP L   1      25.721  29.052  24.881  1.00 64.81           O1-
ATOM      7  C   ASP L   1      27.547  32.347  27.884  1.00 49.57           C  
ATOM      8  O   ASP L   1      28.561  33.043  27.830  1.00 50.65           O  
ATOM      9  N   ILE L   2      27.121  31.790  29.027  1.00 46.62           N  
ATOM     10  CA  ILE L   2      27.903  31.974  30.204  1.00 45.48           C  
ATOM     11  CB  ILE L   2      27.092  32.092  31.461  1.00 46.27           C  
ATOM     12  CG1 ILE L   2      26.207  33.348  31.396  1.00 76.32           C  
ATOM     13  CG2 ILE L   2      28.055  32.087  32.661  1.00 74.57           C  
ATOM     14  CD1 ILE L   2      25.147  33.410  32.494  1.00 65.23           C  
ATOM     15  C   ILE L   2      28.752  30.757  30.297  1.00 44.51           C  
ATOM     16  O   ILE L   2      28.258  29.631  30.295  1.00 42.94           O  
ATOM     17  N   MET L   3      30.077  30.964  30.339  1.00 41.91           N  
ATOM     18  CA  MET L   3      30.984  29.862  30.379  1.00 40.35           C  
ATOM     19  CB  MET L   3      32.269  30.128  29.576  1.00 41.49           C  
ATOM     20  CG  MET L   3      33.255  28.958  29.545  1.00  0.00           C  
ATOM     21  SD  MET L   3      32.734  27.558  28.507  1.00  0.00           S  
ATOM     22  CE  MET L   3      34.311  26.667  28.639  1.00  0.00           C  
ATOM     23  C   MET L   3      31.383  29.665  31.803  1.00 38.90           C  
ATOM     24  O   MET L   3      31.730  30.618  32.500  1.00 37.38           O  
ATOM     25  N   LEU L   4      31.315  28.404  32.268  1.00 37.11           N  
ATOM     26  CA  LEU L   4      31.686  28.095  33.615  1.00 37.08           C  
ATOM     27  CB  LEU L   4      30.731  27.104  34.307  1.00 35.47           C  
ATOM     28  CG  LEU L   4      29.305  27.645  34.506  1.00 36.66           C  
ATOM     29  CD1 LEU L   4      28.405  26.608  35.202  1.00 33.45           C  
ATOM     30  CD2 LEU L   4      29.325  28.998  35.233  1.00 34.38           C  
ATOM     31  C   LEU L   4      33.017  27.419  33.560  1.00 38.10           C  
ATOM     32  O   LEU L   4      33.186  26.432  32.846  1.00 39.44           O  
ATOM     33  N   THR L   5      34.001  27.943  34.315  1.00 36.61           N  
ATOM     34  CA  THR L   5      35.294  27.332  34.322  1.00 36.94           C  
ATOM     35  CB  THR L   5      36.394  28.284  33.936  1.00 39.41           C  
ATOM     36  OG1 THR L   5      37.601  27.571  33.733  1.00 39.56           O  
ATOM     37  CG2 THR L   5      36.583  29.349  35.029  1.00 38.19           C  
ATOM     38  C   THR L   5      35.534  26.815  35.709  1.00 35.87           C  
ATOM     39  O   THR L   5      35.386  27.537  36.695  1.00 35.63           O  
ATOM     40  N   GLN L   6      35.895  25.523  35.822  1.00 34.31           N  
ATOM     41  CA  GLN L   6      36.117  24.957  37.119  1.00 35.11           C  
ATOM     42  CB  GLN L   6      35.423  23.601  37.346  1.00 33.91           C  
ATOM     43  CG  GLN L   6      33.899  23.688  37.421  1.00 33.99           C  
ATOM     44  CD  GLN L   6      33.349  22.286  37.647  1.00 34.92           C  
ATOM     45  OE1 GLN L   6      32.635  21.747  36.803  1.00 34.34           O  
ATOM     46  NE2 GLN L   6      33.691  21.678  38.814  1.00 28.81           N  
ATOM     47  C   GLN L   6      37.578  24.720  37.283  1.00 38.07           C  
ATOM     48  O   GLN L   6      38.306  24.512  36.313  1.00 40.12           O  
ATOM     49  N   SER L   7      38.051  24.795  38.541  1.00 38.21           N  
ATOM     50  CA  SER L   7      39.429  24.520  38.814  1.00 38.69           C  
ATOM     51  CB  SER L   7      40.297  25.786  38.885  1.00 40.47           C  
ATOM     52  OG  SER L   7      39.849  26.624  39.941  1.00 48.21           O  
ATOM     53  C   SER L   7      39.486  23.866  40.157  1.00 39.50           C  
ATOM     54  O   SER L   7      38.704  24.208  41.044  1.00 39.43           O  
ATOM     55  N   PRO L   8      40.369  22.919  40.354  1.00 38.21           N  
ATOM     56  CA  PRO L   8      41.246  22.417  39.330  1.00 36.75           C  
ATOM     57  CD  PRO L   8      40.906  22.691  41.685  1.00 37.90           C  
ATOM     58  CB  PRO L   8      42.485  21.886  40.053  1.00 36.90           C  
ATOM     59  CG  PRO L   8      42.006  21.637  41.491  1.00 38.83           C  
ATOM     60  C   PRO L   8      40.535  21.345  38.570  1.00 37.17           C  
ATOM     61  O   PRO L   8      39.451  20.937  38.986  1.00 36.55           O  
ATOM     62  N   ALA L   9      41.119  20.891  37.445  1.00 36.44           N  
ATOM     63  CA  ALA L   9      40.549  19.833  36.664  1.00 35.95           C  
ATOM     64  CB  ALA L   9      41.340  19.546  35.377  1.00 34.62           C  
ATOM     65  C   ALA L   9      40.564  18.584  37.488  1.00 35.83           C  
ATOM     66  O   ALA L   9      39.619  17.797  37.447  1.00 36.01           O  
ATOM     67  N   SER L  10      41.653  18.363  38.252  1.00 35.17           N  
ATOM     68  CA  SER L  10      41.732  17.161  39.033  1.00 35.79           C  
ATOM     69  CB  SER L  10      42.663  16.114  38.406  1.00 36.62           C  
ATOM     70  OG  SER L  10      42.701  14.951  39.213  1.00 51.42           O  
ATOM     71  C   SER L  10      42.284  17.522  40.379  1.00 35.95           C  
ATOM     72  O   SER L  10      43.026  18.493  40.520  1.00 35.47           O  
ATOM     73  N   LEU L  11      41.908  16.750  41.419  1.00 35.61           N  
ATOM     74  CA  LEU L  11      42.379  17.050  42.739  1.00 36.93           C  
ATOM     75  CB  LEU L  11      41.362  17.908  43.511  1.00 38.23           C  
ATOM     76  CG  LEU L  11      41.794  18.340  44.919  1.00 40.91           C  
ATOM     77  CD1 LEU L  11      43.014  19.273  44.869  1.00 47.29           C  
ATOM     78  CD2 LEU L  11      40.614  18.962  45.681  1.00 44.13           C  
ATOM     79  C   LEU L  11      42.549  15.751  43.463  1.00 35.60           C  
ATOM     80  O   LEU L  11      41.709  14.859  43.347  1.00 35.37           O  
ATOM     81  N   THR L  12      43.660  15.595  44.214  1.00 35.16           N  
ATOM     82  CA  THR L  12      43.860  14.398  44.979  1.00 35.76           C  
ATOM     83  CB  THR L  12      45.100  13.644  44.590  1.00 34.53           C  
ATOM     84  OG1 THR L  12      45.040  13.284  43.218  1.00  0.00           O  
ATOM     85  CG2 THR L  12      45.199  12.379  45.456  1.00  0.00           C  
ATOM     86  C   THR L  12      43.992  14.820  46.412  1.00 36.36           C  
ATOM     87  O   THR L  12      44.808  15.681  46.738  1.00 36.58           O  
ATOM     88  N   VAL L  13      43.173  14.234  47.311  1.00 35.22           N  
ATOM     89  CA  VAL L  13      43.222  14.615  48.698  1.00 34.76           C  
ATOM     90  CB  VAL L  13      42.072  15.475  49.133  1.00 34.97           C  
ATOM     91  CG1 VAL L  13      42.277  16.903  48.621  1.00 34.25           C  
ATOM     92  CG2 VAL L  13      40.788  14.842  48.570  1.00 31.12           C  
ATOM     93  C   VAL L  13      43.205  13.399  49.565  1.00 35.31           C  
ATOM     94  O   VAL L  13      42.598  12.381  49.236  1.00 35.00           O  
ATOM     95  N   SER L  14      43.888  13.504  50.722  1.00 36.49           N  
ATOM     96  CA  SER L  14      43.961  12.435  51.672  1.00 37.10           C  
ATOM     97  CB  SER L  14      45.083  12.617  52.707  1.00 37.20           C  
ATOM     98  OG  SER L  14      46.345  12.640  52.057  1.00 40.45           O  
ATOM     99  C   SER L  14      42.663  12.402  52.406  1.00 37.45           C  
ATOM    100  O   SER L  14      41.968  13.412  52.516  1.00 36.13           O  
ATOM    101  N   LEU L  15      42.308  11.219  52.939  1.00 37.82           N  
ATOM    102  CA  LEU L  15      41.050  11.065  53.599  1.00 37.91           C  
ATOM    103  CB  LEU L  15      40.752   9.584  53.919  1.00 37.87           C  
ATOM    104  CG  LEU L  15      39.318   9.250  54.364  1.00 39.99           C  
ATOM    105  CD1 LEU L  15      39.178   7.749  54.648  1.00 44.99           C  
ATOM    106  CD2 LEU L  15      38.857  10.102  55.555  1.00 40.19           C  
ATOM    107  C   LEU L  15      41.103  11.877  54.857  1.00 39.76           C  
ATOM    108  O   LEU L  15      42.096  11.859  55.584  1.00 41.51           O  
ATOM    109  N   GLY L  16      40.022  12.640  55.128  1.00 38.96           N  
ATOM    110  CA  GLY L  16      39.944  13.427  56.325  1.00 38.30           C  
ATOM    111  C   GLY L  16      40.277  14.856  56.023  1.00 40.56           C  
ATOM    112  O   GLY L  16      39.980  15.738  56.827  1.00 40.25           O  
ATOM    113  N   GLN L  17      40.894  15.136  54.859  1.00 39.60           N  
ATOM    114  CA  GLN L  17      41.258  16.494  54.559  1.00 39.98           C  
ATOM    115  CB  GLN L  17      42.507  16.650  53.676  1.00 41.84           C  
ATOM    116  CG  GLN L  17      43.785  16.211  54.394  1.00 45.46           C  
ATOM    117  CD  GLN L  17      44.981  16.766  53.637  1.00 48.85           C  
ATOM    118  OE1 GLN L  17      45.519  16.125  52.735  1.00 46.11           O  
ATOM    119  NE2 GLN L  17      45.411  17.999  54.018  1.00 52.54           N  
ATOM    120  C   GLN L  17      40.116  17.198  53.899  1.00 40.32           C  
ATOM    121  O   GLN L  17      39.059  16.618  53.657  1.00 39.33           O  
ATOM    122  N   ARG L  18      40.304  18.507  53.632  1.00 39.22           N  
ATOM    123  CA  ARG L  18      39.278  19.302  53.022  1.00 38.95           C  
ATOM    124  CB  ARG L  18      39.194  20.733  53.590  1.00 39.66           C  
ATOM    125  CG  ARG L  18      38.246  21.636  52.797  1.00 43.04           C  
ATOM    126  CD  ARG L  18      38.208  23.100  53.248  1.00 44.89           C  
ATOM    127  NE  ARG L  18      37.295  23.207  54.419  1.00 54.23           N  
ATOM    128  CZ  ARG L  18      37.781  23.176  55.692  1.00 61.92           C  
ATOM    129  NH1 ARG L  18      39.120  23.054  55.917  1.00 60.26           N1+
ATOM    130  NH2 ARG L  18      36.919  23.296  56.744  1.00 61.29           N  
ATOM    131  C   ARG L  18      39.551  19.421  51.554  1.00 39.17           C  
ATOM    132  O   ARG L  18      40.693  19.588  51.128  1.00 39.52           O  
ATOM    133  N   ALA L  19      38.485  19.308  50.733  1.00 36.43           N  
ATOM    134  CA  ALA L  19      38.620  19.482  49.314  1.00 34.80           C  
ATOM    135  CB  ALA L  19      38.001  18.341  48.487  1.00 34.25           C  
ATOM    136  C   ALA L  19      37.885  20.740  48.971  1.00 35.61           C  
ATOM    137  O   ALA L  19      36.776  20.971  49.451  1.00 36.78           O  
ATOM    138  N   THR L  20      38.509  21.612  48.152  1.00 34.28           N  
ATOM    139  CA  THR L  20      37.866  22.835  47.760  1.00 35.44           C  
ATOM    140  CB  THR L  20      38.565  24.062  48.264  1.00 37.33           C  
ATOM    141  OG1 THR L  20      38.639  24.035  49.682  1.00 38.63           O  
ATOM    142  CG2 THR L  20      37.782  25.304  47.803  1.00 35.49           C  
ATOM    143  C   THR L  20      37.888  22.895  46.264  1.00 37.10           C  
ATOM    144  O   THR L  20      38.941  22.753  45.645  1.00 37.08           O  
ATOM    145  N   MET L  21      36.710  23.113  45.645  1.00 36.95           N  
ATOM    146  CA  MET L  21      36.615  23.172  44.212  1.00 36.12           C  
ATOM    147  CB  MET L  21      35.636  22.152  43.624  1.00 36.42           C  
ATOM    148  CG  MET L  21      36.012  20.709  43.910  1.00 20.52           C  
ATOM    149  SD  MET L  21      34.798  19.491  43.341  1.00 21.93           S  
ATOM    150  CE  MET L  21      35.778  18.093  43.957  1.00 20.68           C  
ATOM    151  C   MET L  21      36.034  24.503  43.861  1.00 37.45           C  
ATOM    152  O   MET L  21      35.112  24.977  44.522  1.00 37.02           O  
ATOM    153  N   SER L  22      36.544  25.137  42.786  1.00 37.10           N  
ATOM    154  CA  SER L  22      36.054  26.441  42.446  1.00 38.11           C  
ATOM    155  CB  SER L  22      37.159  27.508  42.339  1.00 39.13           C  
ATOM    156  OG  SER L  22      37.740  27.745  43.611  1.00 52.74           O  
ATOM    157  C   SER L  22      35.363  26.403  41.120  1.00 38.10           C  
ATOM    158  O   SER L  22      35.649  25.565  40.266  1.00 35.83           O  
ATOM    159  N   CYS L  23      34.385  27.317  40.947  1.00 38.00           N  
ATOM    160  CA  CYS L  23      33.674  27.464  39.708  1.00 38.62           C  
ATOM    161  CB  CYS L  23      32.253  26.847  39.754  1.00 38.15           C  
ATOM    162  SG  CYS L  23      31.310  26.975  38.200  1.00 41.72           S  
ATOM    163  C   CYS L  23      33.576  28.943  39.467  1.00 39.58           C  
ATOM    164  O   CYS L  23      33.114  29.690  40.330  1.00 38.64           O  
ATOM    165  N   ARG L  24      34.032  29.412  38.285  1.00 39.38           N  
ATOM    166  CA  ARG L  24      33.994  30.824  38.005  1.00 41.46           C  
ATOM    167  CB  ARG L  24      35.395  31.407  37.733  1.00 43.56           C  
ATOM    168  CG  ARG L  24      35.519  32.923  37.903  1.00 49.57           C  
ATOM    169  CD  ARG L  24      36.958  33.422  37.724  1.00 56.87           C  
ATOM    170  NE  ARG L  24      37.044  34.805  38.277  1.00 73.57           N  
ATOM    171  CZ  ARG L  24      38.260  35.315  38.633  1.00 81.31           C  
ATOM    172  NH1 ARG L  24      39.389  34.575  38.435  1.00 79.14           N1+
ATOM    173  NH2 ARG L  24      38.346  36.560  39.187  1.00 78.84           N  
ATOM    174  C   ARG L  24      33.160  31.009  36.772  1.00 41.44           C  
ATOM    175  O   ARG L  24      33.270  30.238  35.819  1.00 40.02           O  
ATOM    176  N   ALA L  25      32.299  32.047  36.759  1.00 40.61           N  
ATOM    177  CA  ALA L  25      31.420  32.264  35.643  1.00 39.62           C  
ATOM    178  CB  ALA L  25      29.953  32.478  36.054  1.00 39.05           C  
ATOM    179  C   ALA L  25      31.857  33.493  34.910  1.00 39.80           C  
ATOM    180  O   ALA L  25      32.372  34.437  35.505  1.00 38.78           O  
ATOM    181  N   SER L  26      31.598  33.498  33.590  1.00 35.59           N  
ATOM    182  CA  SER L  26      31.981  34.577  32.729  1.00 35.15           C  
ATOM    183  CB  SER L  26      31.634  34.318  31.251  1.00 33.78           C  
ATOM    184  OG  SER L  26      30.227  34.223  31.079  1.00 34.34           O  
ATOM    185  C   SER L  26      31.263  35.816  33.167  1.00 35.03           C  
ATOM    186  O   SER L  26      31.769  36.923  32.976  1.00 35.60           O  
ATOM    187  N   GLN L  27      30.059  35.671  33.758  1.00 33.82           N  
ATOM    188  CA  GLN L  27      29.343  36.836  34.199  1.00 34.62           C  
ATOM    189  CB  GLN L  27      28.287  37.327  33.198  1.00 32.69           C  
ATOM    190  CG  GLN L  27      27.142  36.339  32.979  1.00 40.29           C  
ATOM    191  CD  GLN L  27      26.184  36.959  31.973  1.00 41.15           C  
ATOM    192  OE1 GLN L  27      26.042  36.466  30.854  1.00 17.17           O  
ATOM    193  NE2 GLN L  27      25.504  38.066  32.372  1.00 21.57           N  
ATOM    194  C   GLN L  27      28.639  36.500  35.480  1.00 33.49           C  
ATOM    195  O   GLN L  27      28.536  35.332  35.851  1.00 33.02           O  
ATOM    196  N   SER L  28      28.146  37.536  36.201  1.00 31.90           N  
ATOM    197  CA  SER L  28      27.483  37.346  37.465  1.00 32.46           C  
ATOM    198  CB  SER L  28      27.179  38.656  38.214  1.00 33.07           C  
ATOM    199  OG  SER L  28      26.528  38.376  39.445  1.00 42.82           O  
ATOM    200  C   SER L  28      26.178  36.649  37.262  1.00 35.10           C  
ATOM    201  O   SER L  28      25.360  37.038  36.430  1.00 37.06           O  
ATOM    202  N   VAL L  29      26.033  35.506  37.954  1.00 33.33           N  
ATOM    203  CA  VAL L  29      24.872  34.664  38.050  1.00 30.11           C  
ATOM    204  CB  VAL L  29      25.200  33.200  38.073  1.00 28.45           C  
ATOM    205  CG1 VAL L  29      25.858  32.845  36.731  1.00 30.75           C  
ATOM    206  CG2 VAL L  29      26.072  32.893  39.302  1.00 24.27           C  
ATOM    207  C   VAL L  29      24.014  34.981  39.235  1.00 32.21           C  
ATOM    208  O   VAL L  29      22.974  34.353  39.425  1.00 34.71           O  
ATOM    209  N   SER L  30      24.487  35.854  40.143  1.00 30.95           N  
ATOM    210  CA  SER L  30      23.759  36.017  41.363  1.00 32.80           C  
ATOM    211  CB  SER L  30      24.672  35.979  42.593  1.00 34.00           C  
ATOM    212  OG  SER L  30      23.900  36.140  43.772  1.00 35.09           O  
ATOM    213  C   SER L  30      23.063  37.324  41.366  1.00 33.99           C  
ATOM    214  O   SER L  30      23.644  38.373  41.103  1.00 38.29           O  
ATOM    215  N   THR L  31      21.763  37.270  41.683  1.00 32.04           N  
ATOM    216  CA  THR L  31      20.978  38.448  41.735  1.00 32.90           C  
ATOM    217  CB  THR L  31      19.601  38.220  41.199  1.00 33.75           C  
ATOM    218  OG1 THR L  31      18.934  37.234  41.973  1.00 47.22           O  
ATOM    219  CG2 THR L  31      19.740  37.741  39.743  1.00 41.24           C  
ATOM    220  C   THR L  31      20.911  38.853  43.171  1.00 33.49           C  
ATOM    221  O   THR L  31      21.710  38.400  43.988  1.00 34.65           O  
ATOM    222  N   SER L  32      19.970  39.742  43.524  1.00 35.49           N  
ATOM    223  CA  SER L  32      19.926  40.200  44.878  1.00 35.79           C  
ATOM    224  CB  SER L  32      18.821  41.242  45.103  1.00 36.13           C  
ATOM    225  OG  SER L  32      17.547  40.671  44.844  1.00 39.32           O  
ATOM    226  C   SER L  32      19.673  39.049  45.806  1.00 36.58           C  
ATOM    227  O   SER L  32      20.421  38.833  46.758  1.00 37.48           O  
ATOM    228  N   ARG L  33      18.563  38.320  45.582  1.00 37.38           N  
ATOM    229  CA  ARG L  33      18.156  37.237  46.432  1.00 38.91           C  
ATOM    230  CB  ARG L  33      16.662  36.917  46.259  1.00 19.81           C  
ATOM    231  CG  ARG L  33      15.798  38.151  46.532  1.00  0.00           C  
ATOM    232  CD  ARG L  33      14.292  37.935  46.392  1.00  0.00           C  
ATOM    233  NE  ARG L  33      13.650  39.274  46.532  1.00  0.00           N  
ATOM    234  CZ  ARG L  33      12.292  39.397  46.477  1.00  0.00           C  
ATOM    235  NH1 ARG L  33      11.512  38.287  46.339  1.00  0.00           N1+
ATOM    236  NH2 ARG L  33      11.714  40.632  46.565  1.00  0.00           N  
ATOM    237  C   ARG L  33      18.934  35.962  46.262  1.00 39.50           C  
ATOM    238  O   ARG L  33      19.349  35.359  47.252  1.00 41.81           O  
ATOM    239  N   TYR L  34      19.184  35.518  45.011  1.00 41.08           N  
ATOM    240  CA  TYR L  34      19.722  34.188  44.878  1.00 39.88           C  
ATOM    241  CB  TYR L  34      18.699  33.187  44.314  1.00 40.73           C  
ATOM    242  CG  TYR L  34      17.511  33.108  45.213  1.00 43.59           C  
ATOM    243  CD1 TYR L  34      16.541  34.082  45.169  1.00 45.24           C  
ATOM    244  CD2 TYR L  34      17.349  32.050  46.079  1.00 47.76           C  
ATOM    245  CE1 TYR L  34      15.438  34.015  45.987  1.00 47.46           C  
ATOM    246  CE2 TYR L  34      16.247  31.976  46.900  1.00 48.95           C  
ATOM    247  CZ  TYR L  34      15.289  32.960  46.855  1.00 50.21           C  
ATOM    248  OH  TYR L  34      14.158  32.888  47.695  1.00 54.02           O  
ATOM    249  C   TYR L  34      20.860  34.155  43.909  1.00 38.37           C  
ATOM    250  O   TYR L  34      21.059  35.070  43.111  1.00 39.75           O  
ATOM    251  N   SER L  35      21.654  33.066  43.981  1.00 33.49           N  
ATOM    252  CA  SER L  35      22.729  32.841  43.062  1.00 33.51           C  
ATOM    253  CB  SER L  35      24.074  32.557  43.756  1.00 32.76           C  
ATOM    254  OG  SER L  35      24.466  33.675  44.540  1.00 39.72           O  
ATOM    255  C   SER L  35      22.340  31.596  42.337  1.00 33.28           C  
ATOM    256  O   SER L  35      22.149  30.553  42.960  1.00 33.04           O  
ATOM    257  N   TYR L  36      22.242  31.646  40.994  1.00 32.20           N  
ATOM    258  CA  TYR L  36      21.740  30.480  40.328  1.00 31.90           C  
ATOM    259  CB  TYR L  36      20.955  30.842  39.054  1.00 31.08           C  
ATOM    260  CG  TYR L  36      19.746  31.576  39.526  1.00 33.25           C  
ATOM    261  CD1 TYR L  36      18.600  30.881  39.837  1.00 32.88           C  
ATOM    262  CD2 TYR L  36      19.757  32.944  39.678  1.00 30.19           C  
ATOM    263  CE1 TYR L  36      17.475  31.535  40.280  1.00 31.33           C  
ATOM    264  CE2 TYR L  36      18.634  33.605  40.122  1.00 30.66           C  
ATOM    265  CZ  TYR L  36      17.491  32.901  40.423  1.00 31.46           C  
ATOM    266  OH  TYR L  36      16.338  33.577  40.879  1.00 35.69           O  
ATOM    267  C   TYR L  36      22.879  29.587  39.960  1.00 34.85           C  
ATOM    268  O   TYR L  36      23.241  29.442  38.793  1.00 37.50           O  
ATOM    269  N   MET L  37      23.428  28.904  40.981  1.00 33.89           N  
ATOM    270  CA  MET L  37      24.552  28.037  40.809  1.00 31.50           C  
ATOM    271  CB  MET L  37      25.870  28.626  41.346  1.00 33.38           C  
ATOM    272  CG  MET L  37      27.059  27.676  41.206  1.00 38.74           C  
ATOM    273  SD  MET L  37      27.519  27.271  39.493  1.00 54.15           S  
ATOM    274  CE  MET L  37      28.188  28.912  39.117  1.00 50.58           C  
ATOM    275  C   MET L  37      24.250  26.768  41.548  1.00 31.60           C  
ATOM    276  O   MET L  37      23.778  26.799  42.683  1.00 32.38           O  
ATOM    277  N   HIS L  38      24.519  25.609  40.911  1.00 30.90           N  
ATOM    278  CA  HIS L  38      24.203  24.346  41.513  1.00 30.55           C  
ATOM    279  ND1 HIS L  38      21.482  25.286  39.613  1.00 34.13           N  
ATOM    280  CG  HIS L  38      21.834  24.594  40.749  1.00 31.83           C  
ATOM    281  CB  HIS L  38      23.010  23.666  40.831  1.00 29.86           C  
ATOM    282  NE2 HIS L  38      20.025  25.868  41.185  1.00 32.25           N  
ATOM    283  CD2 HIS L  38      20.935  24.962  41.700  1.00 34.77           C  
ATOM    284  CE1 HIS L  38      20.394  26.032  39.929  1.00 35.62           C  
ATOM    285  C   HIS L  38      25.393  23.446  41.371  1.00 31.92           C  
ATOM    286  O   HIS L  38      26.239  23.641  40.497  1.00 30.93           O  
ATOM    287  N   TRP L  39      25.498  22.438  42.262  1.00 30.07           N  
ATOM    288  CA  TRP L  39      26.620  21.532  42.215  1.00 29.71           C  
ATOM    289  CB  TRP L  39      27.537  21.616  43.447  1.00 30.09           C  
ATOM    290  CG  TRP L  39      28.336  22.891  43.530  1.00 31.73           C  
ATOM    291  CD2 TRP L  39      29.658  23.048  42.986  1.00 31.04           C  
ATOM    292  CD1 TRP L  39      28.006  24.087  44.097  1.00 32.29           C  
ATOM    293  NE1 TRP L  39      29.039  24.981  43.939  1.00 32.13           N  
ATOM    294  CE2 TRP L  39      30.061  24.353  43.257  1.00 32.61           C  
ATOM    295  CE3 TRP L  39      30.468  22.173  42.318  1.00 32.27           C  
ATOM    296  CZ2 TRP L  39      31.288  24.806  42.862  1.00 31.93           C  
ATOM    297  CZ3 TRP L  39      31.703  22.633  41.918  1.00 31.57           C  
ATOM    298  CH2 TRP L  39      32.104  23.926  42.185  1.00 32.01           C  
ATOM    299  C   TRP L  39      26.116  20.125  42.146  1.00 29.19           C  
ATOM    300  O   TRP L  39      25.171  19.756  42.841  1.00 29.78           O  
ATOM    301  N   TYR L  40      26.773  19.296  41.305  1.00 28.35           N  
ATOM    302  CA  TYR L  40      26.363  17.930  41.128  1.00 27.79           C  
ATOM    303  CB  TYR L  40      25.854  17.600  39.711  1.00 28.27           C  
ATOM    304  CG  TYR L  40      24.619  18.378  39.405  1.00 27.84           C  
ATOM    305  CD1 TYR L  40      24.703  19.647  38.884  1.00 29.22           C  
ATOM    306  CD2 TYR L  40      23.372  17.843  39.628  1.00 28.49           C  
ATOM    307  CE1 TYR L  40      23.569  20.367  38.589  1.00 29.06           C  
ATOM    308  CE2 TYR L  40      22.232  18.556  39.335  1.00 29.48           C  
ATOM    309  CZ  TYR L  40      22.328  19.822  38.812  1.00 30.07           C  
ATOM    310  OH  TYR L  40      21.164  20.562  38.508  1.00 31.31           O  
ATOM    311  C   TYR L  40      27.554  17.042  41.334  1.00 29.22           C  
ATOM    312  O   TYR L  40      28.701  17.449  41.143  1.00 29.68           O  
ATOM    313  N   GLN L  41      27.289  15.793  41.767  1.00 28.54           N  
ATOM    314  CA  GLN L  41      28.318  14.809  41.941  1.00 29.29           C  
ATOM    315  CB  GLN L  41      28.355  14.193  43.349  1.00 30.03           C  
ATOM    316  CG  GLN L  41      29.454  13.144  43.518  1.00 28.56           C  
ATOM    317  CD  GLN L  41      29.281  12.508  44.887  1.00 33.27           C  
ATOM    318  OE1 GLN L  41      28.196  12.035  45.226  1.00 32.43           O  
ATOM    319  NE2 GLN L  41      30.371  12.492  45.699  1.00 31.40           N  
ATOM    320  C   GLN L  41      27.992  13.688  41.009  1.00 31.48           C  
ATOM    321  O   GLN L  41      26.834  13.290  40.895  1.00 30.89           O  
ATOM    322  N   GLU L  42      29.002  13.157  40.291  1.00 30.09           N  
ATOM    323  CA  GLU L  42      28.712  12.064  39.409  1.00 29.58           C  
ATOM    324  CB  GLU L  42      28.699  12.456  37.920  1.00 29.48           C  
ATOM    325  CG  GLU L  42      28.356  11.281  37.003  1.00 29.24           C  
ATOM    326  CD  GLU L  42      28.362  11.756  35.558  1.00 32.27           C  
ATOM    327  OE1 GLU L  42      29.050  12.768  35.262  1.00 29.00           O  
ATOM    328  OE2 GLU L  42      27.677  11.103  34.727  1.00  0.00           O1-
ATOM    329  C   GLU L  42      29.750  10.996  39.578  1.00 30.85           C  
ATOM    330  O   GLU L  42      30.952  11.256  39.539  1.00 32.42           O  
ATOM    331  N   LYS L  43      29.287   9.742  39.763  1.00 30.69           N  
ATOM    332  CA  LYS L  43      30.153   8.605  39.898  1.00 33.29           C  
ATOM    333  CB  LYS L  43      29.740   7.669  41.045  1.00 34.38           C  
ATOM    334  CG  LYS L  43      29.764   8.374  42.402  1.00 34.84           C  
ATOM    335  CD  LYS L  43      29.076   7.603  43.526  1.00 37.61           C  
ATOM    336  CE  LYS L  43      28.928   8.428  44.805  1.00 38.20           C  
ATOM    337  NZ  LYS L  43      30.252   8.946  45.208  1.00 40.83           N1+
ATOM    338  C   LYS L  43      30.027   7.851  38.610  1.00 34.66           C  
ATOM    339  O   LYS L  43      29.015   7.953  37.921  1.00 33.61           O  
ATOM    340  N   ALA L  44      31.057   7.067  38.240  1.00 36.77           N  
ATOM    341  CA  ALA L  44      31.014   6.411  36.965  1.00 37.55           C  
ATOM    342  CB  ALA L  44      32.287   5.611  36.639  1.00 38.15           C  
ATOM    343  C   ALA L  44      29.859   5.464  36.915  1.00 38.16           C  
ATOM    344  O   ALA L  44      29.583   4.739  37.870  1.00 38.00           O  
ATOM    345  N   GLY L  45      29.150   5.469  35.768  1.00 36.46           N  
ATOM    346  CA  GLY L  45      28.065   4.565  35.526  1.00 36.25           C  
ATOM    347  C   GLY L  45      26.798   5.071  36.149  1.00 37.07           C  
ATOM    348  O   GLY L  45      25.789   4.367  36.131  1.00 36.93           O  
ATOM    349  N   GLN L  46      26.796   6.292  36.724  1.00 35.16           N  
ATOM    350  CA  GLN L  46      25.577   6.766  37.330  1.00 35.52           C  
ATOM    351  CB  GLN L  46      25.632   6.852  38.866  1.00 36.92           C  
ATOM    352  CG  GLN L  46      25.745   5.491  39.558  1.00 44.86           C  
ATOM    353  CD  GLN L  46      25.788   5.736  41.059  1.00 49.55           C  
ATOM    354  OE1 GLN L  46      25.641   6.867  41.520  1.00 45.84           O  
ATOM    355  NE2 GLN L  46      25.995   4.648  41.847  1.00 49.19           N  
ATOM    356  C   GLN L  46      25.275   8.150  36.832  1.00 34.26           C  
ATOM    357  O   GLN L  46      26.134   8.830  36.275  1.00 34.10           O  
ATOM    358  N   PRO L  47      24.039   8.563  37.002  1.00 32.14           N  
ATOM    359  CA  PRO L  47      23.617   9.888  36.626  1.00 31.32           C  
ATOM    360  CD  PRO L  47      22.925   7.632  37.048  1.00 32.38           C  
ATOM    361  CB  PRO L  47      22.093   9.840  36.522  1.00 32.55           C  
ATOM    362  CG  PRO L  47      21.694   8.533  37.229  1.00 33.20           C  
ATOM    363  C   PRO L  47      24.125  10.860  37.642  1.00 31.23           C  
ATOM    364  O   PRO L  47      24.503  10.428  38.730  1.00 31.51           O  
ATOM    365  N   PRO L  48      24.160  12.127  37.327  1.00 29.24           N  
ATOM    366  CA  PRO L  48      24.636  13.092  38.275  1.00 29.18           C  
ATOM    367  CD  PRO L  48      24.381  12.548  35.953  1.00 28.10           C  
ATOM    368  CB  PRO L  48      24.837  14.382  37.482  1.00 29.84           C  
ATOM    369  CG  PRO L  48      25.125  13.889  36.051  1.00 30.53           C  
ATOM    370  C   PRO L  48      23.652  13.218  39.398  1.00 30.54           C  
ATOM    371  O   PRO L  48      22.476  12.920  39.194  1.00 30.68           O  
ATOM    372  N   GLN L  49      24.115  13.627  40.599  1.00 29.50           N  
ATOM    373  CA  GLN L  49      23.228  13.769  41.718  1.00 29.75           C  
ATOM    374  CB  GLN L  49      23.543  12.785  42.860  1.00 31.44           C  
ATOM    375  CG  GLN L  49      22.557  12.846  44.031  1.00 37.85           C  
ATOM    376  CD  GLN L  49      22.876  11.688  44.967  1.00 42.37           C  
ATOM    377  OE1 GLN L  49      23.745  10.865  44.683  1.00  0.00           O  
ATOM    378  NE2 GLN L  49      22.145  11.616  46.111  1.00  0.00           N  
ATOM    379  C   GLN L  49      23.374  15.168  42.235  1.00 28.58           C  
ATOM    380  O   GLN L  49      24.489  15.657  42.404  1.00 29.16           O  
ATOM    381  N   LEU L  50      22.235  15.848  42.490  1.00 27.16           N  
ATOM    382  CA  LEU L  50      22.244  17.220  42.934  1.00 27.50           C  
ATOM    383  CB  LEU L  50      20.855  17.880  42.829  1.00 26.74           C  
ATOM    384  CG  LEU L  50      20.800  19.348  43.294  1.00 27.41           C  
ATOM    385  CD1 LEU L  50      21.675  20.253  42.414  1.00 27.67           C  
ATOM    386  CD2 LEU L  50      19.344  19.838  43.382  1.00 27.40           C  
ATOM    387  C   LEU L  50      22.687  17.294  44.375  1.00 28.45           C  
ATOM    388  O   LEU L  50      22.069  16.688  45.250  1.00 27.76           O  
ATOM    389  N   LEU L  51      23.858  17.925  44.624  1.00 27.76           N  
ATOM    390  CA  LEU L  51      24.383  18.180  45.939  1.00 29.64           C  
ATOM    391  CB  LEU L  51      25.917  18.297  45.925  1.00 29.54           C  
ATOM    392  CG  LEU L  51      26.649  17.024  45.467  1.00 32.02           C  
ATOM    393  CD1 LEU L  51      28.173  17.228  45.483  1.00 30.99           C  
ATOM    394  CD2 LEU L  51      26.203  15.795  46.270  1.00 29.17           C  
ATOM    395  C   LEU L  51      23.881  19.450  46.575  1.00 29.99           C  
ATOM    396  O   LEU L  51      23.378  19.442  47.699  1.00 30.49           O  
ATOM    397  N   ILE L  52      24.024  20.587  45.847  1.00 30.26           N  
ATOM    398  CA  ILE L  52      23.738  21.889  46.395  1.00 30.80           C  
ATOM    399  CB  ILE L  52      24.970  22.670  46.771  1.00 30.95           C  
ATOM    400  CG1 ILE L  52      25.711  22.009  47.947  1.00 33.71           C  
ATOM    401  CG2 ILE L  52      24.544  24.115  47.067  1.00 30.43           C  
ATOM    402  CD1 ILE L  52      26.363  20.675  47.611  1.00 35.34           C  
ATOM    403  C   ILE L  52      23.014  22.703  45.373  1.00 30.61           C  
ATOM    404  O   ILE L  52      23.312  22.634  44.181  1.00 31.48           O  
ATOM    405  N   LYS L  53      22.039  23.507  45.841  1.00 29.79           N  
ATOM    406  CA  LYS L  53      21.261  24.345  44.982  1.00 30.69           C  
ATOM    407  CB  LYS L  53      19.759  23.996  44.998  1.00 31.32           C  
ATOM    408  CG  LYS L  53      19.423  22.612  44.440  1.00 33.28           C  
ATOM    409  CD  LYS L  53      18.030  22.113  44.841  1.00  0.00           C  
ATOM    410  CE  LYS L  53      16.881  23.001  44.355  1.00  0.00           C  
ATOM    411  NZ  LYS L  53      15.583  22.435  44.789  1.00  0.00           N1+
ATOM    412  C   LYS L  53      21.350  25.754  45.489  1.00 31.85           C  
ATOM    413  O   LYS L  53      21.564  25.974  46.677  1.00 32.80           O  
ATOM    414  N   TYR L  54      21.315  26.680  44.524  1.00 11.76           N  
ATOM    415  CA  TYR L  54      21.393  28.074  44.794  1.00 10.41           C  
ATOM    416  CB  TYR L  54      20.259  28.576  45.690  1.00 10.44           C  
ATOM    417  CG  TYR L  54      18.980  28.133  45.083  1.00 11.40           C  
ATOM    418  CD1 TYR L  54      18.555  26.848  45.312  1.00 11.07           C  
ATOM    419  CD2 TYR L  54      18.216  28.972  44.307  1.00 10.79           C  
ATOM    420  CE1 TYR L  54      17.375  26.394  44.783  1.00 12.53           C  
ATOM    421  CE2 TYR L  54      17.030  28.526  43.773  1.00  9.38           C  
ATOM    422  CZ  TYR L  54      16.618  27.238  44.015  1.00  9.73           C  
ATOM    423  OH  TYR L  54      15.407  26.767  43.481  1.00 12.89           O  
ATOM    424  C   TYR L  54      22.663  28.374  45.520  1.00  9.83           C  
ATOM    425  O   TYR L  54      22.684  29.157  46.465  1.00 10.80           O  
ATOM    426  N   ALA L  55      23.747  27.701  45.122  1.00  9.40           N  
ATOM    427  CA  ALA L  55      25.080  27.972  45.569  1.00  9.73           C  
ATOM    428  CB  ALA L  55      25.457  29.457  45.437  1.00 13.18           C  
ATOM    429  C   ALA L  55      25.306  27.577  46.997  1.00 10.73           C  
ATOM    430  O   ALA L  55      26.445  27.280  47.353  1.00 11.80           O  
ATOM    431  N   SER L  56      24.265  27.477  47.855  1.00 10.44           N  
ATOM    432  CA  SER L  56      24.650  27.184  49.212  1.00 11.07           C  
ATOM    433  CB  SER L  56      24.844  28.453  50.060  1.00 10.35           C  
ATOM    434  OG  SER L  56      23.606  29.129  50.224  1.00 10.33           O  
ATOM    435  C   SER L  56      23.648  26.340  49.946  1.00 11.63           C  
ATOM    436  O   SER L  56      23.838  26.066  51.128  1.00 13.41           O  
ATOM    437  N   ASN L  57      22.582  25.858  49.287  1.00 34.56           N  
ATOM    438  CA  ASN L  57      21.576  25.098  49.982  1.00 33.89           C  
ATOM    439  CB  ASN L  57      20.141  25.401  49.517  1.00 33.13           C  
ATOM    440  CG  ASN L  57      19.801  26.828  49.926  1.00 34.78           C  
ATOM    441  OD1 ASN L  57      19.927  27.206  51.089  1.00 34.13           O  
ATOM    442  ND2 ASN L  57      19.362  27.650  48.937  1.00 31.84           N  
ATOM    443  C   ASN L  57      21.823  23.645  49.730  1.00 35.44           C  
ATOM    444  O   ASN L  57      21.952  23.209  48.586  1.00 35.04           O  
ATOM    445  N   LEU L  58      21.895  22.859  50.823  1.00 35.04           N  
ATOM    446  CA  LEU L  58      22.177  21.457  50.732  1.00 35.77           C  
ATOM    447  CB  LEU L  58      22.631  20.897  52.094  1.00 35.65           C  
ATOM    448  CG  LEU L  58      23.238  19.486  52.071  1.00 39.20           C  
ATOM    449  CD1 LEU L  58      24.585  19.473  51.329  1.00 39.58           C  
ATOM    450  CD2 LEU L  58      23.352  18.915  53.491  1.00 38.85           C  
ATOM    451  C   LEU L  58      20.921  20.750  50.302  1.00 37.20           C  
ATOM    452  O   LEU L  58      19.837  21.005  50.828  1.00 36.72           O  
ATOM    453  N   GLU L  59      21.050  19.830  49.322  1.00 36.35           N  
ATOM    454  CA  GLU L  59      19.946  19.048  48.836  1.00 36.33           C  
ATOM    455  CB  GLU L  59      20.296  18.245  47.568  1.00 35.98           C  
ATOM    456  CG  GLU L  59      19.196  17.290  47.098  1.00 43.23           C  
ATOM    457  CD  GLU L  59      18.059  18.107  46.507  1.00 49.64           C  
ATOM    458  OE1 GLU L  59      18.124  19.362  46.581  1.00 48.62           O  
ATOM    459  OE2 GLU L  59      17.105  17.484  45.974  1.00 48.59           O1-
ATOM    460  C   GLU L  59      19.593  18.076  49.919  1.00 37.97           C  
ATOM    461  O   GLU L  59      20.444  17.683  50.714  1.00 37.79           O  
ATOM    462  N   SER L  60      18.314  17.668  50.001  1.00 39.50           N  
ATOM    463  CA  SER L  60      17.949  16.782  51.066  1.00 41.47           C  
ATOM    464  CB  SER L  60      16.432  16.544  51.182  1.00 43.00           C  
ATOM    465  OG  SER L  60      15.938  15.932  49.999  1.00 46.92           O  
ATOM    466  C   SER L  60      18.608  15.459  50.840  1.00 41.65           C  
ATOM    467  O   SER L  60      18.696  14.976  49.714  1.00 41.12           O  
ATOM    468  N   GLY L  61      19.101  14.842  51.934  1.00 41.99           N  
ATOM    469  CA  GLY L  61      19.701  13.540  51.859  1.00 41.79           C  
ATOM    470  C   GLY L  61      21.179  13.655  51.644  1.00 41.68           C  
ATOM    471  O   GLY L  61      21.878  12.642  51.634  1.00 43.09           O  
ATOM    472  N   VAL L  62      21.705  14.883  51.472  1.00 38.77           N  
ATOM    473  CA  VAL L  62      23.117  15.033  51.249  1.00 37.21           C  
ATOM    474  CB  VAL L  62      23.447  16.170  50.327  1.00 37.17           C  
ATOM    475  CG1 VAL L  62      24.973  16.289  50.215  1.00 35.80           C  
ATOM    476  CG2 VAL L  62      22.748  15.924  48.981  1.00 38.15           C  
ATOM    477  C   VAL L  62      23.772  15.299  52.572  1.00 37.49           C  
ATOM    478  O   VAL L  62      23.236  16.026  53.407  1.00 35.18           O  
ATOM    479  N   PRO L  63      24.933  14.726  52.776  1.00 36.80           N  
ATOM    480  CA  PRO L  63      25.622  14.880  54.030  1.00 36.89           C  
ATOM    481  CD  PRO L  63      25.244  13.453  52.144  1.00 36.63           C  
ATOM    482  CB  PRO L  63      26.733  13.834  54.029  1.00 37.55           C  
ATOM    483  CG  PRO L  63      26.178  12.720  53.124  1.00 37.95           C  
ATOM    484  C   PRO L  63      26.114  16.277  54.259  1.00 38.18           C  
ATOM    485  O   PRO L  63      26.405  16.989  53.301  1.00 37.14           O  
ATOM    486  N   ALA L  64      26.246  16.647  55.545  1.00 38.37           N  
ATOM    487  CA  ALA L  64      26.639  17.933  56.052  1.00 37.78           C  
ATOM    488  CB  ALA L  64      26.626  17.993  57.587  1.00 38.97           C  
ATOM    489  C   ALA L  64      28.027  18.269  55.607  1.00 38.25           C  
ATOM    490  O   ALA L  64      28.394  19.441  55.548  1.00 36.46           O  
ATOM    491  N   ARG L  65      28.861  17.252  55.328  1.00 36.46           N  
ATOM    492  CA  ARG L  65      30.234  17.504  54.994  1.00 37.26           C  
ATOM    493  CB  ARG L  65      31.080  16.237  54.754  1.00 38.22           C  
ATOM    494  CG  ARG L  65      30.641  15.366  53.578  1.00 41.89           C  
ATOM    495  CD  ARG L  65      31.551  14.152  53.373  1.00 41.90           C  
ATOM    496  NE  ARG L  65      31.029  13.389  52.205  1.00 43.09           N  
ATOM    497  CZ  ARG L  65      30.143  12.368  52.383  1.00 44.33           C  
ATOM    498  NH1 ARG L  65      29.723  12.041  53.639  1.00 41.39           N1+
ATOM    499  NH2 ARG L  65      29.686  11.670  51.302  1.00 41.21           N  
ATOM    500  C   ARG L  65      30.319  18.374  53.770  1.00 36.70           C  
ATOM    501  O   ARG L  65      31.312  19.082  53.599  1.00 36.04           O  
ATOM    502  N   PHE L  66      29.319  18.308  52.861  1.00 34.85           N  
ATOM    503  CA  PHE L  66      29.315  19.116  51.667  1.00 34.89           C  
ATOM    504  CB  PHE L  66      28.423  18.539  50.551  1.00 33.82           C  
ATOM    505  CG  PHE L  66      29.027  17.268  50.063  1.00 33.62           C  
ATOM    506  CD1 PHE L  66      29.995  17.293  49.089  1.00 32.57           C  
ATOM    507  CD2 PHE L  66      28.627  16.054  50.566  1.00 31.52           C  
ATOM    508  CE1 PHE L  66      30.556  16.124  48.632  1.00 33.24           C  
ATOM    509  CE2 PHE L  66      29.187  14.882  50.112  1.00 32.46           C  
ATOM    510  CZ  PHE L  66      30.157  14.915  49.141  1.00 33.00           C  
ATOM    511  C   PHE L  66      28.762  20.481  51.983  1.00 35.54           C  
ATOM    512  O   PHE L  66      27.821  20.615  52.764  1.00 35.82           O  
ATOM    513  N   SER L  67      29.353  21.540  51.381  1.00 34.47           N  
ATOM    514  CA  SER L  67      28.870  22.881  51.594  1.00 35.30           C  
ATOM    515  CB  SER L  67      29.475  23.564  52.834  1.00 35.29           C  
ATOM    516  OG  SER L  67      30.874  23.737  52.667  1.00 37.14           O  
ATOM    517  C   SER L  67      29.248  23.706  50.399  1.00 35.24           C  
ATOM    518  O   SER L  67      30.190  23.370  49.683  1.00 35.66           O  
ATOM    519  N   GLY L  68      28.516  24.818  50.151  1.00 34.18           N  
ATOM    520  CA  GLY L  68      28.820  25.656  49.022  1.00 34.10           C  
ATOM    521  C   GLY L  68      28.730  27.095  49.439  1.00 34.40           C  
ATOM    522  O   GLY L  68      28.018  27.435  50.382  1.00 34.42           O  
ATOM    523  N   SER L  69      29.462  27.981  48.721  1.00 34.66           N  
ATOM    524  CA  SER L  69      29.466  29.388  49.031  1.00 35.69           C  
ATOM    525  CB  SER L  69      30.593  29.797  49.994  1.00 37.10           C  
ATOM    526  OG  SER L  69      30.470  29.113  51.232  1.00 41.79           O  
ATOM    527  C   SER L  69      29.720  30.156  47.764  1.00 37.24           C  
ATOM    528  O   SER L  69      29.969  29.572  46.711  1.00 37.07           O  
ATOM    529  N   GLY L  70      29.669  31.508  47.846  1.00 38.44           N  
ATOM    530  CA  GLY L  70      29.973  32.333  46.702  1.00 38.81           C  
ATOM    531  C   GLY L  70      28.762  33.069  46.210  1.00 40.31           C  
ATOM    532  O   GLY L  70      27.626  32.777  46.575  1.00 39.99           O  
ATOM    533  N   SER L  71      29.018  34.096  45.368  1.00 41.00           N  
ATOM    534  CA  SER L  71      27.988  34.903  44.778  1.00 40.98           C  
ATOM    535  CB  SER L  71      27.513  36.038  45.703  1.00 43.06           C  
ATOM    536  OG  SER L  71      26.496  36.800  45.070  1.00 50.21           O  
ATOM    537  C   SER L  71      28.583  35.533  43.555  1.00 40.71           C  
ATOM    538  O   SER L  71      29.799  35.539  43.375  1.00 40.00           O  
ATOM    539  N   GLY L  72      27.732  36.071  42.660  1.00 39.65           N  
ATOM    540  CA  GLY L  72      28.245  36.731  41.493  1.00 39.23           C  
ATOM    541  C   GLY L  72      28.946  35.739  40.613  1.00 39.29           C  
ATOM    542  O   GLY L  72      28.329  34.816  40.084  1.00 37.89           O  
ATOM    543  N   THR L  73      30.236  36.022  40.332  1.00 37.92           N  
ATOM    544  CA  THR L  73      31.126  35.262  39.493  1.00 38.79           C  
ATOM    545  CB  THR L  73      32.256  36.105  38.979  1.00 41.71           C  
ATOM    546  OG1 THR L  73      31.754  37.229  38.272  1.00 45.72           O  
ATOM    547  CG2 THR L  73      33.107  35.242  38.037  1.00 40.32           C  
ATOM    548  C   THR L  73      31.779  34.064  40.143  1.00 39.86           C  
ATOM    549  O   THR L  73      32.035  33.072  39.460  1.00 40.75           O  
ATOM    550  N   ASP L  74      32.115  34.124  41.455  1.00 39.33           N  
ATOM    551  CA  ASP L  74      32.940  33.086  42.037  1.00 39.61           C  
ATOM    552  CB  ASP L  74      34.150  33.644  42.808  1.00 43.38           C  
ATOM    553  CG  ASP L  74      35.129  34.245  41.811  1.00 58.75           C  
ATOM    554  OD1 ASP L  74      35.369  33.603  40.753  1.00 62.32           O  
ATOM    555  OD2 ASP L  74      35.645  35.360  42.090  1.00 66.31           O1-
ATOM    556  C   ASP L  74      32.187  32.222  43.008  1.00 37.92           C  
ATOM    557  O   ASP L  74      31.494  32.718  43.895  1.00 37.95           O  
ATOM    558  N   PHE L  75      32.346  30.881  42.878  1.00 35.58           N  
ATOM    559  CA  PHE L  75      31.656  29.966  43.750  1.00 34.53           C  
ATOM    560  CB  PHE L  75      30.438  29.293  43.091  1.00 32.78           C  
ATOM    561  CG  PHE L  75      29.444  30.344  42.726  1.00 32.35           C  
ATOM    562  CD1 PHE L  75      29.512  30.978  41.509  1.00 31.38           C  
ATOM    563  CD2 PHE L  75      28.442  30.699  43.598  1.00 33.11           C  
ATOM    564  CE1 PHE L  75      28.594  31.946  41.169  1.00 33.08           C  
ATOM    565  CE2 PHE L  75      27.524  31.666  43.263  1.00 31.89           C  
ATOM    566  CZ  PHE L  75      27.595  32.294  42.044  1.00 32.71           C  
ATOM    567  C   PHE L  75      32.595  28.852  44.124  1.00 34.60           C  
ATOM    568  O   PHE L  75      33.529  28.544  43.384  1.00 34.66           O  
ATOM    569  N   THR L  76      32.369  28.219  45.299  1.00 33.55           N  
ATOM    570  CA  THR L  76      33.213  27.137  45.727  1.00 34.62           C  
ATOM    571  CB  THR L  76      34.186  27.529  46.801  1.00 37.74           C  
ATOM    572  OG1 THR L  76      33.485  27.974  47.954  1.00 54.93           O  
ATOM    573  CG2 THR L  76      35.102  28.641  46.276  1.00 49.75           C  
ATOM    574  C   THR L  76      32.377  26.042  46.321  1.00 34.59           C  
ATOM    575  O   THR L  76      31.317  26.282  46.901  1.00 34.98           O  
ATOM    576  N   LEU L  77      32.856  24.790  46.167  1.00 32.80           N  
ATOM    577  CA  LEU L  77      32.264  23.627  46.766  1.00 32.16           C  
ATOM    578  CB  LEU L  77      32.016  22.495  45.754  1.00 30.94           C  
ATOM    579  CG  LEU L  77      31.399  21.225  46.362  1.00 32.37           C  
ATOM    580  CD1 LEU L  77      29.980  21.485  46.889  1.00 32.99           C  
ATOM    581  CD2 LEU L  77      31.468  20.049  45.375  1.00 30.85           C  
ATOM    582  C   LEU L  77      33.277  23.116  47.743  1.00 33.00           C  
ATOM    583  O   LEU L  77      34.439  22.927  47.388  1.00 32.23           O  
ATOM    584  N   ASN L  78      32.863  22.889  49.007  1.00 32.43           N  
ATOM    585  CA  ASN L  78      33.784  22.398  49.999  1.00 33.60           C  
ATOM    586  CB  ASN L  78      33.920  23.300  51.242  1.00 35.24           C  
ATOM    587  CG  ASN L  78      34.838  24.468  50.914  1.00 49.32           C  
ATOM    588  OD1 ASN L  78      36.027  24.283  50.660  1.00 50.85           O  
ATOM    589  ND2 ASN L  78      34.281  25.707  50.926  1.00 47.58           N  
ATOM    590  C   ASN L  78      33.315  21.071  50.502  1.00 33.17           C  
ATOM    591  O   ASN L  78      32.125  20.863  50.738  1.00 34.14           O  
ATOM    592  N   ILE L  79      34.268  20.126  50.654  1.00 32.48           N  
ATOM    593  CA  ILE L  79      33.973  18.828  51.193  1.00 32.99           C  
ATOM    594  CB  ILE L  79      34.225  17.720  50.213  1.00 33.90           C  
ATOM    595  CG1 ILE L  79      33.376  17.914  48.946  1.00 32.58           C  
ATOM    596  CG2 ILE L  79      33.958  16.384  50.922  1.00 31.62           C  
ATOM    597  CD1 ILE L  79      33.796  17.006  47.789  1.00 31.63           C  
ATOM    598  C   ILE L  79      34.917  18.609  52.335  1.00 36.91           C  
ATOM    599  O   ILE L  79      36.133  18.679  52.162  1.00 35.97           O  
ATOM    600  N   HIS L  80      34.379  18.358  53.547  1.00 37.90           N  
ATOM    601  CA  HIS L  80      35.220  18.100  54.681  1.00 39.17           C  
ATOM    602  ND1 HIS L  80      36.198  19.106  57.812  1.00 53.97           N  
ATOM    603  CG  HIS L  80      36.662  19.141  56.515  1.00 51.82           C  
ATOM    604  CB  HIS L  80      35.780  19.385  55.323  1.00 41.68           C  
ATOM    605  NE2 HIS L  80      38.389  18.740  57.912  1.00 55.65           N  
ATOM    606  CD2 HIS L  80      38.001  18.916  56.595  1.00 54.41           C  
ATOM    607  CE1 HIS L  80      37.271  18.863  58.605  1.00 55.67           C  
ATOM    608  C   HIS L  80      34.390  17.400  55.713  1.00 40.55           C  
ATOM    609  O   HIS L  80      33.306  17.873  56.044  1.00 39.86           O  
ATOM    610  N   PRO L  81      34.834  16.290  56.249  1.00 40.24           N  
ATOM    611  CA  PRO L  81      36.058  15.652  55.846  1.00 39.77           C  
ATOM    612  CD  PRO L  81      34.472  15.952  57.614  1.00 45.42           C  
ATOM    613  CB  PRO L  81      36.521  14.815  57.039  1.00 39.23           C  
ATOM    614  CG  PRO L  81      35.269  14.677  57.921  1.00 47.34           C  
ATOM    615  C   PRO L  81      35.819  14.822  54.626  1.00 39.45           C  
ATOM    616  O   PRO L  81      34.713  14.314  54.457  1.00 38.47           O  
ATOM    617  N   VAL L  82      36.855  14.645  53.788  1.00 37.40           N  
ATOM    618  CA  VAL L  82      36.749  13.859  52.596  1.00 36.09           C  
ATOM    619  CB  VAL L  82      37.926  14.033  51.675  1.00 37.94           C  
ATOM    620  CG1 VAL L  82      37.822  13.011  50.532  1.00 36.76           C  
ATOM    621  CG2 VAL L  82      37.952  15.493  51.194  1.00 36.81           C  
ATOM    622  C   VAL L  82      36.685  12.418  52.991  1.00 36.70           C  
ATOM    623  O   VAL L  82      37.374  11.982  53.913  1.00 36.81           O  
ATOM    624  N   GLU L  83      35.834  11.643  52.284  1.00 35.23           N  
ATOM    625  CA  GLU L  83      35.646  10.251  52.576  1.00 34.95           C  
ATOM    626  CB  GLU L  83      34.225   9.935  53.070  1.00 35.88           C  
ATOM    627  CG  GLU L  83      33.950  10.594  54.421  1.00 44.10           C  
ATOM    628  CD  GLU L  83      32.541  10.246  54.860  1.00 51.48           C  
ATOM    629  OE1 GLU L  83      31.735   9.819  53.994  1.00 53.67           O  
ATOM    630  OE2 GLU L  83      32.253  10.398  56.076  1.00 51.01           O1-
ATOM    631  C   GLU L  83      35.894   9.478  51.314  1.00 34.14           C  
ATOM    632  O   GLU L  83      35.956  10.047  50.227  1.00 32.80           O  
ATOM    633  N   ALA L  84      36.041   8.143  51.435  1.00 32.66           N  
ATOM    634  CA  ALA L  84      36.351   7.280  50.325  1.00 32.60           C  
ATOM    635  CB  ALA L  84      36.478   5.805  50.741  1.00 33.40           C  
ATOM    636  C   ALA L  84      35.256   7.372  49.309  1.00 33.05           C  
ATOM    637  O   ALA L  84      35.499   7.343  48.104  1.00 31.41           O  
ATOM    638  N   GLU L  85      34.016   7.510  49.795  1.00 31.84           N  
ATOM    639  CA  GLU L  85      32.804   7.566  49.028  1.00 33.37           C  
ATOM    640  CB  GLU L  85      31.617   7.789  49.976  1.00 34.36           C  
ATOM    641  CG  GLU L  85      30.278   8.056  49.301  1.00 39.92           C  
ATOM    642  CD  GLU L  85      29.252   8.234  50.413  1.00 50.46           C  
ATOM    643  OE1 GLU L  85      29.562   7.837  51.567  1.00 54.42           O  
ATOM    644  OE2 GLU L  85      28.145   8.760  50.126  1.00 55.17           O1-
ATOM    645  C   GLU L  85      32.853   8.725  48.073  1.00 32.54           C  
ATOM    646  O   GLU L  85      32.257   8.677  46.999  1.00 32.01           O  
ATOM    647  N   ASP L  86      33.563   9.797  48.456  1.00 31.55           N  
ATOM    648  CA  ASP L  86      33.638  11.051  47.758  1.00 30.87           C  
ATOM    649  CB  ASP L  86      34.317  12.144  48.597  1.00 33.35           C  
ATOM    650  CG  ASP L  86      33.342  12.492  49.713  1.00 36.10           C  
ATOM    651  OD1 ASP L  86      32.120  12.250  49.517  1.00 35.71           O  
ATOM    652  OD2 ASP L  86      33.797  12.999  50.771  1.00 34.80           O1-
ATOM    653  C   ASP L  86      34.322  10.968  46.423  1.00 32.01           C  
ATOM    654  O   ASP L  86      34.219  11.912  45.640  1.00 30.11           O  
ATOM    655  N   THR L  87      35.104   9.909  46.134  1.00 30.46           N  
ATOM    656  CA  THR L  87      35.741   9.870  44.844  1.00 31.31           C  
ATOM    657  CB  THR L  87      36.574   8.637  44.618  1.00 29.25           C  
ATOM    658  OG1 THR L  87      37.227   8.717  43.360  1.00  0.00           O  
ATOM    659  CG2 THR L  87      35.681   7.386  44.682  1.00  0.00           C  
ATOM    660  C   THR L  87      34.680   9.947  43.783  1.00 31.14           C  
ATOM    661  O   THR L  87      33.782   9.108  43.715  1.00 32.65           O  
ATOM    662  N   ALA L  88      34.759  10.989  42.927  1.00 29.46           N  
ATOM    663  CA  ALA L  88      33.776  11.187  41.896  1.00 29.87           C  
ATOM    664  CB  ALA L  88      32.353  11.394  42.439  1.00 28.47           C  
ATOM    665  C   ALA L  88      34.148  12.432  41.149  1.00 30.30           C  
ATOM    666  O   ALA L  88      35.184  13.041  41.415  1.00 29.53           O  
ATOM    667  N   THR L  89      33.318  12.818  40.156  1.00 28.83           N  
ATOM    668  CA  THR L  89      33.553  14.028  39.421  1.00 30.21           C  
ATOM    669  CB  THR L  89      33.446  13.851  37.936  1.00 30.35           C  
ATOM    670  OG1 THR L  89      34.384  12.881  37.494  1.00 31.19           O  
ATOM    671  CG2 THR L  89      33.725  15.205  37.261  1.00 28.01           C  
ATOM    672  C   THR L  89      32.495  15.000  39.850  1.00 30.65           C  
ATOM    673  O   THR L  89      31.336  14.629  40.021  1.00 31.53           O  
ATOM    674  N   TYR L  90      32.875  16.281  40.049  1.00 29.67           N  
ATOM    675  CA  TYR L  90      31.937  17.260  40.525  1.00 29.01           C  
ATOM    676  CB  TYR L  90      32.386  17.952  41.821  1.00 28.84           C  
ATOM    677  CG  TYR L  90      32.475  16.912  42.885  1.00 29.44           C  
ATOM    678  CD1 TYR L  90      33.624  16.174  43.052  1.00 28.00           C  
ATOM    679  CD2 TYR L  90      31.410  16.671  43.720  1.00 28.90           C  
ATOM    680  CE1 TYR L  90      33.711  15.215  44.035  1.00 30.44           C  
ATOM    681  CE2 TYR L  90      31.493  15.714  44.702  1.00 26.97           C  
ATOM    682  CZ  TYR L  90      32.642  14.983  44.864  1.00 31.05           C  
ATOM    683  OH  TYR L  90      32.718  14.002  45.876  1.00 31.12           O  
ATOM    684  C   TYR L  90      31.779  18.324  39.481  1.00 29.97           C  
ATOM    685  O   TYR L  90      32.760  18.777  38.891  1.00 29.88           O  
ATOM    686  N   TYR L  91      30.516  18.743  39.229  1.00 29.01           N  
ATOM    687  CA  TYR L  91      30.227  19.718  38.210  1.00 28.98           C  
ATOM    688  CB  TYR L  91      29.328  19.178  37.082  1.00 28.22           C  
ATOM    689  CG  TYR L  91      30.023  18.140  36.273  1.00 27.92           C  
ATOM    690  CD1 TYR L  91      30.794  18.507  35.195  1.00 28.14           C  
ATOM    691  CD2 TYR L  91      29.895  16.803  36.578  1.00 27.33           C  
ATOM    692  CE1 TYR L  91      31.432  17.559  34.433  1.00 28.14           C  
ATOM    693  CE2 TYR L  91      30.531  15.850  35.818  1.00 28.51           C  
ATOM    694  CZ  TYR L  91      31.300  16.229  34.744  1.00 28.48           C  
ATOM    695  OH  TYR L  91      31.955  15.256  33.960  1.00 29.81           O  
ATOM    696  C   TYR L  91      29.410  20.837  38.784  1.00 29.76           C  
ATOM    697  O   TYR L  91      28.503  20.617  39.585  1.00 30.45           O  
ATOM    698  N   CYS L  92      29.731  22.085  38.385  1.00 30.11           N  
ATOM    699  CA  CYS L  92      28.904  23.204  38.726  1.00 31.45           C  
ATOM    700  CB  CYS L  92      29.684  24.513  39.026  1.00 32.55           C  
ATOM    701  SG  CYS L  92      30.820  25.053  37.709  1.00 36.05           S  
ATOM    702  C   CYS L  92      27.980  23.409  37.555  1.00 31.23           C  
ATOM    703  O   CYS L  92      28.277  22.969  36.445  1.00 30.71           O  
ATOM    704  N   GLN L  93      26.805  24.039  37.785  1.00 30.83           N  
ATOM    705  CA  GLN L  93      25.844  24.283  36.737  1.00 30.56           C  
ATOM    706  CB  GLN L  93      24.667  23.299  36.763  1.00 30.85           C  
ATOM    707  CG  GLN L  93      23.621  23.604  35.693  1.00 30.79           C  
ATOM    708  CD  GLN L  93      22.271  23.141  36.217  1.00 33.14           C  
ATOM    709  OE1 GLN L  93      22.150  22.709  37.361  1.00 33.21           O  
ATOM    710  NE2 GLN L  93      21.215  23.268  35.372  1.00 31.21           N  
ATOM    711  C   GLN L  93      25.195  25.607  37.005  1.00 31.05           C  
ATOM    712  O   GLN L  93      24.946  25.949  38.159  1.00 30.59           O  
ATOM    713  N   HIS L  94      24.877  26.391  35.948  1.00 32.43           N  
ATOM    714  CA  HIS L  94      24.203  27.631  36.223  1.00 33.44           C  
ATOM    715  ND1 HIS L  94      23.826  30.051  33.971  1.00 50.49           N  
ATOM    716  CG  HIS L  94      24.889  29.332  34.470  1.00 34.61           C  
ATOM    717  CB  HIS L  94      25.006  28.902  35.898  1.00 33.41           C  
ATOM    718  NE2 HIS L  94      25.223  29.724  32.276  1.00 33.12           N  
ATOM    719  CD2 HIS L  94      25.732  29.140  33.421  1.00 44.55           C  
ATOM    720  CE1 HIS L  94      24.077  30.258  32.655  1.00 44.42           C  
ATOM    721  C   HIS L  94      22.959  27.690  35.413  1.00 34.90           C  
ATOM    722  O   HIS L  94      22.861  27.050  34.367  1.00 35.07           O  
ATOM    723  N   SER L  95      21.949  28.371  36.010  1.00 14.19           N  
ATOM    724  CA  SER L  95      20.658  28.507  35.413  1.00 16.34           C  
ATOM    725  CB  SER L  95      19.571  27.747  36.192  1.00 15.54           C  
ATOM    726  OG  SER L  95      19.470  28.254  37.513  1.00 11.83           O  
ATOM    727  C   SER L  95      20.291  29.955  35.428  1.00 17.77           C  
ATOM    728  O   SER L  95      19.176  30.322  35.802  1.00 17.50           O  
ATOM    729  N   TRP L  96      21.243  30.813  35.023  1.00 18.70           N  
ATOM    730  CA  TRP L  96      21.024  32.222  34.897  1.00 19.91           C  
ATOM    731  CB  TRP L  96      22.348  32.968  34.633  1.00 20.78           C  
ATOM    732  CG  TRP L  96      22.241  34.456  34.407  1.00 21.28           C  
ATOM    733  CD2 TRP L  96      22.068  35.426  35.452  1.00 22.47           C  
ATOM    734  CD1 TRP L  96      22.272  35.152  33.235  1.00 23.00           C  
ATOM    735  NE1 TRP L  96      22.138  36.497  33.483  1.00 23.80           N  
ATOM    736  CE2 TRP L  96      22.010  36.679  34.843  1.00 23.06           C  
ATOM    737  CE3 TRP L  96      21.966  35.283  36.806  1.00 22.15           C  
ATOM    738  CZ2 TRP L  96      21.845  37.815  35.584  1.00 22.57           C  
ATOM    739  CZ3 TRP L  96      21.803  36.431  37.550  1.00 21.65           C  
ATOM    740  CH2 TRP L  96      21.744  37.672  36.950  1.00 23.08           C  
ATOM    741  C   TRP L  96      20.103  32.438  33.740  1.00 19.89           C  
ATOM    742  O   TRP L  96      19.142  33.203  33.819  1.00 19.21           O  
ATOM    743  N   GLU L  97      20.397  31.743  32.623  1.00 18.59           N  
ATOM    744  CA  GLU L  97      19.635  31.847  31.417  1.00 17.23           C  
ATOM    745  CB  GLU L  97      20.110  32.967  30.481  1.00 12.26           C  
ATOM    746  CG  GLU L  97      19.836  34.368  31.015  1.00 20.29           C  
ATOM    747  CD  GLU L  97      20.361  35.367  29.996  1.00 26.28           C  
ATOM    748  OE1 GLU L  97      21.242  34.986  29.180  1.00 29.68           O  
ATOM    749  OE2 GLU L  97      19.890  36.535  30.029  1.00 25.94           O1-
ATOM    750  C   GLU L  97      19.843  30.580  30.662  1.00 17.55           C  
ATOM    751  O   GLU L  97      20.528  29.665  31.111  1.00 20.20           O  
ATOM    752  N   ILE L  98      19.222  30.501  29.475  1.00 16.71           N  
ATOM    753  CA  ILE L  98      19.362  29.356  28.630  1.00 15.90           C  
ATOM    754  CB  ILE L  98      18.103  29.044  27.876  1.00 14.64           C  
ATOM    755  CG1 ILE L  98      16.938  28.789  28.845  1.00  7.08           C  
ATOM    756  CG2 ILE L  98      18.376  27.854  26.947  1.00 14.37           C  
ATOM    757  CD1 ILE L  98      15.580  28.736  28.146  1.00 12.01           C  
ATOM    758  C   ILE L  98      20.417  29.727  27.640  1.00 17.01           C  
ATOM    759  O   ILE L  98      20.498  30.887  27.236  1.00 20.07           O  
ATOM    760  N   PRO L  99      21.269  28.814  27.252  1.00 17.02           N  
ATOM    761  CA  PRO L  99      21.242  27.468  27.752  1.00 16.80           C  
ATOM    762  CD  PRO L  99      21.878  28.891  25.936  1.00 14.29           C  
ATOM    763  CB  PRO L  99      21.915  26.598  26.688  1.00 16.62           C  
ATOM    764  CG  PRO L  99      22.694  27.595  25.814  1.00 14.49           C  
ATOM    765  C   PRO L  99      21.907  27.371  29.078  1.00 16.17           C  
ATOM    766  O   PRO L  99      22.796  28.169  29.371  1.00 18.34           O  
ATOM    767  N   TYR L 100      21.503  26.380  29.889  1.00 15.01           N  
ATOM    768  CA  TYR L 100      22.131  26.233  31.158  1.00 12.09           C  
ATOM    769  CB  TYR L 100      21.357  25.336  32.131  1.00 12.98           C  
ATOM    770  CG  TYR L 100      19.947  25.809  32.168  1.00 13.47           C  
ATOM    771  CD1 TYR L 100      19.631  27.076  32.599  1.00 14.73           C  
ATOM    772  CD2 TYR L 100      18.935  24.959  31.785  1.00 14.82           C  
ATOM    773  CE1 TYR L 100      18.321  27.493  32.632  1.00 14.90           C  
ATOM    774  CE2 TYR L 100      17.624  25.371  31.815  1.00 13.22           C  
ATOM    775  CZ  TYR L 100      17.318  26.642  32.238  1.00 14.52           C  
ATOM    776  OH  TYR L 100      15.973  27.067  32.272  1.00 16.06           O  
ATOM    777  C   TYR L 100      23.398  25.519  30.848  1.00 10.95           C  
ATOM    778  O   TYR L 100      23.403  24.540  30.104  1.00 10.60           O  
ATOM    779  N   THR L 101      24.525  26.007  31.384  1.00 33.90           N  
ATOM    780  CA  THR L 101      25.738  25.311  31.080  1.00 33.34           C  
ATOM    781  CB  THR L 101      26.797  26.191  30.482  1.00 34.13           C  
ATOM    782  OG1 THR L 101      27.155  27.215  31.397  1.00 38.91           O  
ATOM    783  CG2 THR L 101      26.262  26.806  29.178  1.00 34.46           C  
ATOM    784  C   THR L 101      26.314  24.711  32.316  1.00 31.92           C  
ATOM    785  O   THR L 101      25.980  25.087  33.438  1.00 29.35           O  
ATOM    786  N   PHE L 102      27.207  23.726  32.104  1.00 30.14           N  
ATOM    787  CA  PHE L 102      27.876  23.040  33.167  1.00 29.79           C  
ATOM    788  CB  PHE L 102      27.825  21.503  33.063  1.00 29.35           C  
ATOM    789  CG  PHE L 102      26.452  20.984  33.325  1.00 29.65           C  
ATOM    790  CD1 PHE L 102      25.506  20.935  32.329  1.00 29.75           C  
ATOM    791  CD2 PHE L 102      26.113  20.521  34.572  1.00 29.71           C  
ATOM    792  CE1 PHE L 102      24.244  20.444  32.581  1.00 31.51           C  
ATOM    793  CE2 PHE L 102      24.855  20.029  34.826  1.00 30.66           C  
ATOM    794  CZ  PHE L 102      23.912  19.989  33.831  1.00 31.59           C  
ATOM    795  C   PHE L 102      29.330  23.380  33.067  1.00 30.86           C  
ATOM    796  O   PHE L 102      29.827  23.763  32.008  1.00 29.52           O  
ATOM    797  N   GLY L 103      30.048  23.268  34.200  1.00 30.67           N  
ATOM    798  CA  GLY L 103      31.466  23.474  34.193  1.00 29.74           C  
ATOM    799  C   GLY L 103      32.065  22.212  33.643  1.00 30.69           C  
ATOM    800  O   GLY L 103      31.368  21.221  33.440  1.00 30.30           O  
ATOM    801  N   GLY L 104      33.389  22.232  33.395  1.00 31.33           N  
ATOM    802  CA  GLY L 104      34.137  21.139  32.829  1.00 30.77           C  
ATOM    803  C   GLY L 104      34.154  19.961  33.757  1.00 31.68           C  
ATOM    804  O   GLY L 104      34.255  18.817  33.316  1.00 31.03           O  
ATOM    805  N   GLY L 105      34.133  20.206  35.079  1.00 30.06           N  
ATOM    806  CA  GLY L 105      34.141  19.115  36.009  1.00 30.06           C  
ATOM    807  C   GLY L 105      35.483  19.037  36.666  1.00 31.85           C  
ATOM    808  O   GLY L 105      36.502  19.431  36.099  1.00 32.99           O  
ATOM    809  N   THR L 106      35.488  18.541  37.922  1.00 31.77           N  
ATOM    810  CA  THR L 106      36.699  18.342  38.660  1.00 31.01           C  
ATOM    811  CB  THR L 106      36.812  19.236  39.861  1.00 32.33           C  
ATOM    812  OG1 THR L 106      36.757  20.598  39.465  1.00 33.36           O  
ATOM    813  CG2 THR L 106      38.140  18.945  40.584  1.00 30.29           C  
ATOM    814  C   THR L 106      36.657  16.934  39.163  1.00 31.76           C  
ATOM    815  O   THR L 106      35.707  16.537  39.835  1.00 32.31           O  
ATOM    816  N   LYS L 107      37.694  16.135  38.850  1.00 31.87           N  
ATOM    817  CA  LYS L 107      37.705  14.773  39.296  1.00 33.90           C  
ATOM    818  CB  LYS L 107      38.460  13.832  38.343  1.00 35.07           C  
ATOM    819  CG  LYS L 107      38.367  12.353  38.721  1.00 39.92           C  
ATOM    820  CD  LYS L 107      38.918  11.413  37.645  1.00 45.11           C  
ATOM    821  CE  LYS L 107      38.903   9.935  38.047  1.00 51.35           C  
ATOM    822  NZ  LYS L 107      39.484   9.110  36.962  1.00 55.65           N1+
ATOM    823  C   LYS L 107      38.405  14.741  40.618  1.00 33.86           C  
ATOM    824  O   LYS L 107      39.498  15.287  40.768  1.00 34.33           O  
ATOM    825  N   LEU L 108      37.779  14.095  41.623  1.00 32.74           N  
ATOM    826  CA  LEU L 108      38.368  14.035  42.928  1.00 32.14           C  
ATOM    827  CB  LEU L 108      37.361  14.352  44.053  1.00 32.61           C  
ATOM    828  CG  LEU L 108      37.956  14.299  45.471  1.00 35.12           C  
ATOM    829  CD1 LEU L 108      39.022  15.385  45.679  1.00 33.06           C  
ATOM    830  CD2 LEU L 108      36.853  14.350  46.536  1.00 36.21           C  
ATOM    831  C   LEU L 108      38.877  12.645  43.155  1.00 32.26           C  
ATOM    832  O   LEU L 108      38.129  11.671  43.061  1.00 31.29           O  
ATOM    833  N   GLU L 109      40.185  12.529  43.463  1.00 31.53           N  
ATOM    834  CA  GLU L 109      40.801  11.257  43.713  1.00 32.32           C  
ATOM    835  CB  GLU L 109      42.105  11.050  42.921  1.00 34.30           C  
ATOM    836  CG  GLU L 109      41.890  10.955  41.410  1.00 42.95           C  
ATOM    837  CD  GLU L 109      43.248  10.837  40.733  1.00 54.08           C  
ATOM    838  OE1 GLU L 109      44.278  10.904  41.453  1.00 54.48           O  
ATOM    839  OE2 GLU L 109      43.274  10.682  39.483  1.00 53.87           O1-
ATOM    840  C   GLU L 109      41.161  11.226  45.162  1.00 31.81           C  
ATOM    841  O   GLU L 109      41.464  12.258  45.760  1.00 32.23           O  
ATOM    842  N   ILE L 110      41.138  10.026  45.770  1.00 30.22           N  
ATOM    843  CA  ILE L 110      41.427   9.946  47.171  1.00 31.72           C  
ATOM    844  CB  ILE L 110      40.467   9.069  47.925  1.00 31.46           C  
ATOM    845  CG1 ILE L 110      39.027   9.574  47.732  1.00 30.46           C  
ATOM    846  CG2 ILE L 110      40.908   9.031  49.401  1.00 28.20           C  
ATOM    847  CD1 ILE L 110      38.819  11.019  48.177  1.00 37.05           C  
ATOM    848  C   ILE L 110      42.791   9.362  47.334  1.00 33.32           C  
ATOM    849  O   ILE L 110      43.126   8.345  46.729  1.00 34.01           O  
ATOM    850  N   LYS L 111      43.632  10.030  48.144  1.00 32.50           N  
ATOM    851  CA  LYS L 111      44.941   9.519  48.413  1.00 33.87           C  
ATOM    852  CB  LYS L 111      45.909  10.561  48.995  1.00 34.99           C  
ATOM    853  CG  LYS L 111      46.511  11.504  47.951  1.00 40.09           C  
ATOM    854  CD  LYS L 111      47.210  12.720  48.564  1.00 34.53           C  
ATOM    855  CE  LYS L 111      48.253  13.366  47.650  1.00 36.99           C  
ATOM    856  NZ  LYS L 111      47.665  13.663  46.324  1.00 37.85           N1+
ATOM    857  C   LYS L 111      44.759   8.436  49.463  1.00 34.07           C  
ATOM    858  O   LYS L 111      44.203   8.756  50.546  1.00 34.53           O  
ATOM    859  OXT LYS L 111      45.164   7.274  49.191  1.00  0.00           O1-
TER     860      LYS L 111 
ATOM    861  N   GLN H 112       7.997   7.758  45.670  1.00 56.52           N1+
ATOM    862  CA  GLN H 112       8.984   8.812  45.361  1.00 55.82           C  
ATOM    863  CB  GLN H 112      10.382   8.401  45.854  1.00 56.79           C  
ATOM    864  CG  GLN H 112      10.949   7.173  45.135  1.00 64.63           C  
ATOM    865  CD  GLN H 112      12.321   6.884  45.721  1.00 75.88           C  
ATOM    866  OE1 GLN H 112      12.679   7.405  46.776  1.00 75.60           O  
ATOM    867  NE2 GLN H 112      13.112   6.028  45.020  1.00 74.85           N  
ATOM    868  C   GLN H 112       9.028   9.049  43.887  1.00 53.27           C  
ATOM    869  O   GLN H 112       8.497   8.260  43.107  1.00 52.94           O  
ATOM    870  N   VAL H 113       9.654  10.167  43.470  1.00 44.44           N  
ATOM    871  CA  VAL H 113       9.717  10.490  42.076  1.00 42.45           C  
ATOM    872  CB  VAL H 113      10.132  11.912  41.816  1.00 42.19           C  
ATOM    873  CG1 VAL H 113      10.307  12.120  40.302  1.00 38.71           C  
ATOM    874  CG2 VAL H 113       9.089  12.850  42.449  1.00 40.50           C  
ATOM    875  C   VAL H 113      10.713   9.584  41.424  1.00 42.54           C  
ATOM    876  O   VAL H 113      11.733   9.237  42.017  1.00 42.80           O  
ATOM    877  N   LYS H 114      10.416   9.141  40.181  1.00 41.80           N  
ATOM    878  CA  LYS H 114      11.339   8.279  39.500  1.00 41.26           C  
ATOM    879  CB  LYS H 114      11.038   6.790  39.736  1.00 42.15           C  
ATOM    880  CG  LYS H 114      12.172   5.851  39.331  1.00 49.90           C  
ATOM    881  CD  LYS H 114      12.025   4.455  39.935  1.00 58.06           C  
ATOM    882  CE  LYS H 114      13.285   3.600  39.803  1.00 72.92           C  
ATOM    883  NZ  LYS H 114      13.436   3.116  38.414  1.00 78.16           N1+
ATOM    884  C   LYS H 114      11.241   8.524  38.025  1.00 39.87           C  
ATOM    885  O   LYS H 114      10.154   8.729  37.485  1.00 39.14           O  
ATOM    886  N   LEU H 115      12.403   8.519  37.334  1.00 37.50           N  
ATOM    887  CA  LEU H 115      12.442   8.707  35.907  1.00 36.27           C  
ATOM    888  CB  LEU H 115      13.330   9.890  35.482  1.00 34.72           C  
ATOM    889  CG  LEU H 115      12.877  11.250  36.051  1.00 35.67           C  
ATOM    890  CD1 LEU H 115      13.803  12.383  35.582  1.00 32.57           C  
ATOM    891  CD2 LEU H 115      11.394  11.527  35.742  1.00 34.17           C  
ATOM    892  C   LEU H 115      13.074   7.470  35.335  1.00 37.52           C  
ATOM    893  O   LEU H 115      14.231   7.171  35.632  1.00 36.76           O  
ATOM    894  N   GLN H 116      12.329   6.729  34.485  1.00 36.12           N  
ATOM    895  CA  GLN H 116      12.803   5.495  33.905  1.00 36.68           C  
ATOM    896  CB  GLN H 116      11.735   4.387  33.916  1.00 38.64           C  
ATOM    897  CG  GLN H 116      11.295   3.925  35.303  1.00 56.09           C  
ATOM    898  CD  GLN H 116      12.264   2.856  35.763  1.00 67.90           C  
ATOM    899  OE1 GLN H 116      11.863   1.803  36.257  1.00 67.74           O  
ATOM    900  NE2 GLN H 116      13.584   3.132  35.595  1.00 79.72           N  
ATOM    901  C   GLN H 116      13.058   5.723  32.446  1.00 36.71           C  
ATOM    902  O   GLN H 116      12.154   6.144  31.726  1.00 35.65           O  
ATOM    903  N   GLN H 117      14.280   5.414  31.959  1.00 35.06           N  
ATOM    904  CA  GLN H 117      14.571   5.602  30.560  1.00 32.38           C  
ATOM    905  CB  GLN H 117      15.897   6.319  30.261  1.00 32.11           C  
ATOM    906  CG  GLN H 117      15.901   7.791  30.669  1.00 32.05           C  
ATOM    907  CD  GLN H 117      17.108   8.448  30.016  1.00 33.14           C  
ATOM    908  OE1 GLN H 117      18.091   8.776  30.677  1.00 32.55           O  
ATOM    909  NE2 GLN H 117      17.034   8.643  28.671  1.00 31.15           N  
ATOM    910  C   GLN H 117      14.639   4.276  29.866  1.00 31.94           C  
ATOM    911  O   GLN H 117      14.743   3.227  30.498  1.00 31.79           O  
ATOM    912  N   SER H 118      14.565   4.311  28.519  1.00 31.28           N  
ATOM    913  CA  SER H 118      14.622   3.134  27.696  1.00 33.10           C  
ATOM    914  CB  SER H 118      14.162   3.389  26.251  1.00 32.76           C  
ATOM    915  OG  SER H 118      14.938   4.424  25.666  1.00 30.94           O  
ATOM    916  C   SER H 118      16.035   2.627  27.674  1.00 33.78           C  
ATOM    917  O   SER H 118      16.964   3.315  28.094  1.00 32.73           O  
ATOM    918  N   GLY H 119      16.226   1.390  27.172  1.00 32.17           N  
ATOM    919  CA  GLY H 119      17.505   0.729  27.204  1.00 32.06           C  
ATOM    920  C   GLY H 119      18.406   1.225  26.110  1.00 32.03           C  
ATOM    921  O   GLY H 119      18.049   2.054  25.276  1.00 31.03           O  
ATOM    922  N   PRO H 120      19.592   0.670  26.129  1.00 32.81           N  
ATOM    923  CA  PRO H 120      20.660   1.013  25.222  1.00 33.30           C  
ATOM    924  CD  PRO H 120      19.812  -0.615  26.773  1.00 30.19           C  
ATOM    925  CB  PRO H 120      21.810   0.077  25.590  1.00 33.03           C  
ATOM    926  CG  PRO H 120      21.087  -1.176  26.123  1.00 32.28           C  
ATOM    927  C   PRO H 120      20.246   0.818  23.796  1.00 34.10           C  
ATOM    928  O   PRO H 120      19.455  -0.084  23.520  1.00 32.95           O  
ATOM    929  N   GLU H 121      20.775   1.649  22.872  1.00 34.27           N  
ATOM    930  CA  GLU H 121      20.379   1.542  21.496  1.00 35.13           C  
ATOM    931  CB  GLU H 121      19.564   2.761  21.027  1.00 37.43           C  
ATOM    932  CG  GLU H 121      18.268   3.004  21.805  1.00 43.28           C  
ATOM    933  CD  GLU H 121      17.162   2.136  21.221  1.00 51.81           C  
ATOM    934  OE1 GLU H 121      17.459   1.336  20.294  1.00 54.23           O  
ATOM    935  OE2 GLU H 121      16.000   2.264  21.692  1.00 49.99           O1-
ATOM    936  C   GLU H 121      21.603   1.510  20.626  1.00 34.95           C  
ATOM    937  O   GLU H 121      22.593   2.193  20.890  1.00 33.64           O  
ATOM    938  N   LEU H 122      21.548   0.689  19.555  1.00 33.21           N  
ATOM    939  CA  LEU H 122      22.593   0.602  18.573  1.00 32.59           C  
ATOM    940  CB  LEU H 122      23.131  -0.828  18.386  1.00 30.49           C  
ATOM    941  CG  LEU H 122      24.240  -0.954  17.323  1.00 32.50           C  
ATOM    942  CD1 LEU H 122      25.508  -0.188  17.729  1.00 29.75           C  
ATOM    943  CD2 LEU H 122      24.511  -2.427  16.977  1.00 32.12           C  
ATOM    944  C   LEU H 122      21.979   1.009  17.269  1.00 32.66           C  
ATOM    945  O   LEU H 122      20.960   0.455  16.860  1.00 34.42           O  
ATOM    946  N   LYS H 123      22.579   2.001  16.580  1.00 32.63           N  
ATOM    947  CA  LYS H 123      22.010   2.449  15.341  1.00 32.79           C  
ATOM    948  CB  LYS H 123      21.285   3.802  15.457  1.00 34.20           C  
ATOM    949  CG  LYS H 123      20.022   3.780  16.318  1.00 25.42           C  
ATOM    950  CD  LYS H 123      18.917   2.874  15.773  1.00 27.48           C  
ATOM    951  CE  LYS H 123      17.648   2.895  16.628  1.00 34.51           C  
ATOM    952  NZ  LYS H 123      16.620   2.008  16.042  1.00 38.79           N1+
ATOM    953  C   LYS H 123      23.116   2.671  14.360  1.00 33.65           C  
ATOM    954  O   LYS H 123      24.261   2.919  14.730  1.00 32.97           O  
ATOM    955  N   LYS H 124      22.778   2.562  13.060  1.00 33.07           N  
ATOM    956  CA  LYS H 124      23.709   2.819  12.002  1.00 33.55           C  
ATOM    957  CB  LYS H 124      23.379   2.055  10.708  1.00 34.30           C  
ATOM    958  CG  LYS H 124      23.460   0.535  10.886  1.00 35.60           C  
ATOM    959  CD  LYS H 124      22.371  -0.035  11.799  1.00 38.49           C  
ATOM    960  CE  LYS H 124      22.587  -1.499  12.191  1.00 41.77           C  
ATOM    961  NZ  LYS H 124      22.463  -2.367  11.000  1.00 48.07           N1+
ATOM    962  C   LYS H 124      23.631   4.288  11.726  1.00 33.48           C  
ATOM    963  O   LYS H 124      22.651   4.940  12.084  1.00 33.26           O  
ATOM    964  N   PRO H 125      24.634   4.849  11.116  1.00 33.75           N  
ATOM    965  CA  PRO H 125      24.607   6.257  10.848  1.00 33.48           C  
ATOM    966  CD  PRO H 125      25.988   4.336  11.201  1.00 32.94           C  
ATOM    967  CB  PRO H 125      26.036   6.640  10.444  1.00 34.51           C  
ATOM    968  CG  PRO H 125      26.779   5.296  10.298  1.00 35.91           C  
ATOM    969  C   PRO H 125      23.549   6.600   9.852  1.00 35.28           C  
ATOM    970  O   PRO H 125      23.311   5.812   8.938  1.00 32.79           O  
ATOM    971  N   GLY H 126      22.892   7.764  10.026  1.00 34.19           N  
ATOM    972  CA  GLY H 126      21.878   8.199   9.110  1.00 33.45           C  
ATOM    973  C   GLY H 126      20.537   7.752   9.603  1.00 33.50           C  
ATOM    974  O   GLY H 126      19.507   8.191   9.093  1.00 34.04           O  
ATOM    975  N   GLU H 127      20.508   6.871  10.620  1.00 33.70           N  
ATOM    976  CA  GLU H 127      19.265   6.368  11.135  1.00 33.34           C  
ATOM    977  CB  GLU H 127      19.361   4.969  11.767  1.00 32.47           C  
ATOM    978  CG  GLU H 127      19.639   3.867  10.743  1.00 24.91           C  
ATOM    979  CD  GLU H 127      19.619   2.535  11.475  1.00 28.01           C  
ATOM    980  OE1 GLU H 127      20.164   2.475  12.610  1.00 29.34           O  
ATOM    981  OE2 GLU H 127      19.052   1.560  10.911  1.00 29.82           O1-
ATOM    982  C   GLU H 127      18.750   7.306  12.179  1.00 34.38           C  
ATOM    983  O   GLU H 127      19.377   8.316  12.494  1.00 33.33           O  
ATOM    984  N   THR H 128      17.543   7.006  12.704  1.00 34.51           N  
ATOM    985  CA  THR H 128      16.923   7.814  13.715  1.00 33.92           C  
ATOM    986  CB  THR H 128      15.557   8.299  13.323  1.00 36.40           C  
ATOM    987  OG1 THR H 128      15.618   9.050  12.121  1.00 30.98           O  
ATOM    988  CG2 THR H 128      15.014   9.180  14.455  1.00 25.96           C  
ATOM    989  C   THR H 128      16.728   6.960  14.932  1.00 33.06           C  
ATOM    990  O   THR H 128      16.608   5.739  14.834  1.00 32.24           O  
ATOM    991  N   VAL H 129      16.725   7.588  16.128  1.00 32.42           N  
ATOM    992  CA  VAL H 129      16.501   6.866  17.349  1.00 32.56           C  
ATOM    993  CB  VAL H 129      17.759   6.656  18.142  1.00 33.04           C  
ATOM    994  CG1 VAL H 129      18.317   8.031  18.543  1.00 33.26           C  
ATOM    995  CG2 VAL H 129      17.452   5.740  19.337  1.00 32.52           C  
ATOM    996  C   VAL H 129      15.554   7.669  18.193  1.00 33.06           C  
ATOM    997  O   VAL H 129      15.564   8.898  18.158  1.00 32.59           O  
ATOM    998  N   LYS H 130      14.681   6.979  18.959  1.00 34.01           N  
ATOM    999  CA  LYS H 130      13.763   7.649  19.838  1.00 35.41           C  
ATOM   1000  CB  LYS H 130      12.283   7.471  19.458  1.00 36.97           C  
ATOM   1001  CG  LYS H 130      11.334   8.189  20.421  1.00 38.73           C  
ATOM   1002  CD  LYS H 130       9.893   8.324  19.923  1.00 42.24           C  
ATOM   1003  CE  LYS H 130       9.501   9.756  19.557  1.00 44.36           C  
ATOM   1004  NZ  LYS H 130       8.066   9.810  19.193  1.00 46.62           N1+
ATOM   1005  C   LYS H 130      13.938   7.062  21.204  1.00 35.56           C  
ATOM   1006  O   LYS H 130      13.824   5.849  21.385  1.00 37.40           O  
ATOM   1007  N   ILE H 131      14.191   7.926  22.210  1.00 34.79           N  
ATOM   1008  CA  ILE H 131      14.445   7.485  23.555  1.00 34.76           C  
ATOM   1009  CB  ILE H 131      15.702   8.072  24.123  1.00 36.57           C  
ATOM   1010  CG1 ILE H 131      16.909   7.704  23.250  1.00 26.97           C  
ATOM   1011  CG2 ILE H 131      15.840   7.598  25.577  1.00 27.16           C  
ATOM   1012  CD1 ILE H 131      18.151   8.532  23.567  1.00 29.43           C  
ATOM   1013  C   ILE H 131      13.320   7.977  24.417  1.00 33.16           C  
ATOM   1014  O   ILE H 131      12.802   9.070  24.202  1.00 33.19           O  
ATOM   1015  N   SER H 132      12.913   7.175  25.425  1.00 32.57           N  
ATOM   1016  CA  SER H 132      11.799   7.552  26.256  1.00 31.87           C  
ATOM   1017  CB  SER H 132      10.696   6.480  26.303  1.00 32.91           C  
ATOM   1018  OG  SER H 132      11.194   5.293  26.902  1.00 35.89           O  
ATOM   1019  C   SER H 132      12.248   7.770  27.672  1.00 32.97           C  
ATOM   1020  O   SER H 132      13.255   7.220  28.119  1.00 33.05           O  
ATOM   1021  N   CYS H 133      11.500   8.630  28.401  0.90 32.25           N  
ATOM   1022  CA  CYS H 133      11.747   8.901  29.793  0.90 33.00           C  
ATOM   1023  CB  CYS H 133      12.398  10.286  30.028  0.90 33.64           C  
ATOM   1024  SG  CYS H 133      12.723  10.664  31.779  0.90 35.49           S  
ATOM   1025  C   CYS H 133      10.401   8.868  30.461  0.90 34.03           C  
ATOM   1026  O   CYS H 133       9.554   9.726  30.209  0.90 32.74           O  
ATOM   1027  N   LYS H 134      10.171   7.875  31.345  1.00 35.40           N  
ATOM   1028  CA  LYS H 134       8.880   7.722  31.957  1.00 36.47           C  
ATOM   1029  CB  LYS H 134       8.444   6.249  32.017  1.00 38.41           C  
ATOM   1030  CG  LYS H 134       6.963   6.051  32.320  1.00 44.88           C  
ATOM   1031  CD  LYS H 134       6.467   4.658  31.933  1.00 49.97           C  
ATOM   1032  CE  LYS H 134       4.962   4.457  32.119  1.00 53.12           C  
ATOM   1033  NZ  LYS H 134       4.628   4.419  33.560  1.00 57.41           N1+
ATOM   1034  C   LYS H 134       8.943   8.249  33.357  1.00 37.37           C  
ATOM   1035  O   LYS H 134       9.816   7.872  34.135  1.00 35.92           O  
ATOM   1036  N   ALA H 135       7.988   9.129  33.726  1.00 36.37           N  
ATOM   1037  CA  ALA H 135       8.011   9.728  35.032  1.00 36.07           C  
ATOM   1038  CB  ALA H 135       7.789  11.250  35.013  1.00 39.38           C  
ATOM   1039  C   ALA H 135       6.924   9.136  35.869  1.00 36.71           C  
ATOM   1040  O   ALA H 135       5.873   8.746  35.360  1.00 37.50           O  
ATOM   1041  N   SER H 136       7.188   9.023  37.192  1.00 36.30           N  
ATOM   1042  CA  SER H 136       6.224   8.506  38.122  1.00 37.05           C  
ATOM   1043  CB  SER H 136       6.414   7.016  38.457  1.00 38.06           C  
ATOM   1044  OG  SER H 136       6.274   6.216  37.295  1.00 40.94           O  
ATOM   1045  C   SER H 136       6.429   9.211  39.428  1.00 38.32           C  
ATOM   1046  O   SER H 136       7.501   9.753  39.692  1.00 38.93           O  
ATOM   1047  N   GLY H 137       5.397   9.162  40.290  1.00 30.97           N  
ATOM   1048  CA  GLY H 137       5.520   9.640  41.633  1.00 33.78           C  
ATOM   1049  C   GLY H 137       4.986  11.027  41.754  1.00 34.12           C  
ATOM   1050  O   GLY H 137       4.645  11.458  42.855  1.00 35.40           O  
ATOM   1051  N   TYR H 138       4.896  11.765  40.635  1.00 31.57           N  
ATOM   1052  CA  TYR H 138       4.416  13.108  40.748  1.00 30.85           C  
ATOM   1053  CB  TYR H 138       5.529  14.176  40.869  1.00 30.41           C  
ATOM   1054  CG  TYR H 138       6.372  14.217  39.638  1.00 29.26           C  
ATOM   1055  CD1 TYR H 138       5.925  14.842  38.503  1.00 32.72           C  
ATOM   1056  CD2 TYR H 138       7.627  13.658  39.613  1.00 30.02           C  
ATOM   1057  CE1 TYR H 138       6.694  14.895  37.366  1.00 29.54           C  
ATOM   1058  CE2 TYR H 138       8.403  13.706  38.477  1.00 27.87           C  
ATOM   1059  CZ  TYR H 138       7.936  14.323  37.345  1.00 30.04           C  
ATOM   1060  OH  TYR H 138       8.723  14.376  36.175  1.00 25.24           O  
ATOM   1061  C   TYR H 138       3.568  13.427  39.561  1.00 32.51           C  
ATOM   1062  O   TYR H 138       3.363  12.594  38.677  1.00 32.63           O  
ATOM   1063  N   THR H 139       3.028  14.662  39.539  1.00 31.73           N  
ATOM   1064  CA  THR H 139       2.203  15.083  38.449  1.00 35.36           C  
ATOM   1065  CB  THR H 139       1.331  16.255  38.796  1.00 36.94           C  
ATOM   1066  OG1 THR H 139       0.500  15.931  39.902  1.00 42.75           O  
ATOM   1067  CG2 THR H 139       0.466  16.608  37.575  1.00 37.49           C  
ATOM   1068  C   THR H 139       3.140  15.496  37.357  1.00 31.13           C  
ATOM   1069  O   THR H 139       3.927  16.431  37.503  1.00 30.38           O  
ATOM   1070  N   PHE H 140       3.041  14.803  36.210  1.00 31.45           N  
ATOM   1071  CA  PHE H 140       3.942  14.942  35.102  1.00 28.95           C  
ATOM   1072  CB  PHE H 140       3.622  13.931  33.984  1.00 31.87           C  
ATOM   1073  CG  PHE H 140       4.590  14.111  32.869  1.00 28.54           C  
ATOM   1074  CD1 PHE H 140       5.915  13.781  33.037  1.00 27.37           C  
ATOM   1075  CD2 PHE H 140       4.170  14.574  31.644  1.00 30.53           C  
ATOM   1076  CE1 PHE H 140       6.814  13.937  32.008  1.00 28.29           C  
ATOM   1077  CE2 PHE H 140       5.065  14.731  30.613  1.00 30.11           C  
ATOM   1078  CZ  PHE H 140       6.389  14.416  30.793  1.00 29.00           C  
ATOM   1079  C   PHE H 140       3.892  16.336  34.548  1.00 28.22           C  
ATOM   1080  O   PHE H 140       4.922  16.900  34.180  1.00 27.65           O  
ATOM   1081  N   THR H 141       2.688  16.928  34.479  1.00 28.33           N  
ATOM   1082  CA  THR H 141       2.459  18.231  33.918  1.00 29.09           C  
ATOM   1083  CB  THR H 141       1.003  18.558  33.750  1.00 31.10           C  
ATOM   1084  OG1 THR H 141       0.350  18.588  35.011  1.00 32.32           O  
ATOM   1085  CG2 THR H 141       0.363  17.495  32.839  1.00 29.67           C  
ATOM   1086  C   THR H 141       3.073  19.315  34.762  1.00 30.60           C  
ATOM   1087  O   THR H 141       3.256  20.432  34.285  1.00 27.68           O  
ATOM   1088  N   ASP H 142       3.331  19.051  36.055  1.00 31.29           N  
ATOM   1089  CA  ASP H 142       3.831  20.056  36.959  1.00 29.98           C  
ATOM   1090  CB  ASP H 142       3.899  19.570  38.418  1.00 32.23           C  
ATOM   1091  CG  ASP H 142       2.477  19.461  38.950  1.00 39.31           C  
ATOM   1092  OD1 ASP H 142       1.532  19.779  38.179  1.00 39.89           O  
ATOM   1093  OD2 ASP H 142       2.317  19.068  40.135  1.00 43.38           O1-
ATOM   1094  C   ASP H 142       5.203  20.558  36.603  1.00 28.24           C  
ATOM   1095  O   ASP H 142       5.469  21.747  36.771  1.00 29.91           O  
ATOM   1096  N   TYR H 143       6.125  19.695  36.121  1.00 26.06           N  
ATOM   1097  CA  TYR H 143       7.465  20.189  35.924  1.00 25.48           C  
ATOM   1098  CB  TYR H 143       8.483  19.526  36.870  1.00 25.83           C  
ATOM   1099  CG  TYR H 143       8.077  19.829  38.274  1.00 29.67           C  
ATOM   1100  CD1 TYR H 143       8.495  20.983  38.895  1.00 28.18           C  
ATOM   1101  CD2 TYR H 143       7.275  18.952  38.970  1.00 31.09           C  
ATOM   1102  CE1 TYR H 143       8.119  21.258  40.189  1.00 30.68           C  
ATOM   1103  CE2 TYR H 143       6.894  19.221  40.264  1.00 32.60           C  
ATOM   1104  CZ  TYR H 143       7.319  20.375  40.876  1.00 33.38           C  
ATOM   1105  OH  TYR H 143       6.932  20.655  42.204  1.00 39.34           O  
ATOM   1106  C   TYR H 143       7.924  19.884  34.524  1.00 23.93           C  
ATOM   1107  O   TYR H 143       7.545  18.880  33.927  1.00 24.29           O  
ATOM   1108  N   SER H 144       8.764  20.766  33.944  1.00 34.58           N  
ATOM   1109  CA  SER H 144       9.266  20.487  32.632  1.00 34.07           C  
ATOM   1110  CB  SER H 144       9.832  21.653  31.793  1.00 41.96           C  
ATOM   1111  OG  SER H 144      11.243  21.725  31.933  1.00  0.00           O  
ATOM   1112  C   SER H 144      10.368  19.484  32.761  1.00 34.70           C  
ATOM   1113  O   SER H 144      10.856  19.193  33.859  1.00 34.04           O  
ATOM   1114  N   MET H 145      10.778  18.920  31.607  1.00 33.76           N  
ATOM   1115  CA  MET H 145      11.796  17.915  31.583  1.00 33.66           C  
ATOM   1116  CB  MET H 145      11.309  16.587  30.977  1.00 34.76           C  
ATOM   1117  CG  MET H 145      12.308  15.437  31.103  1.00 45.28           C  
ATOM   1118  SD  MET H 145      12.523  14.824  32.801  1.00 49.47           S  
ATOM   1119  CE  MET H 145      10.844  14.149  32.961  1.00 48.89           C  
ATOM   1120  C   MET H 145      12.929  18.407  30.738  1.00 33.61           C  
ATOM   1121  O   MET H 145      12.720  19.020  29.693  1.00 33.45           O  
ATOM   1122  N   HIS H 146      14.172  18.133  31.186  1.00 31.34           N  
ATOM   1123  CA  HIS H 146      15.352  18.582  30.501  1.00 31.64           C  
ATOM   1124  ND1 HIS H 146      15.871  21.840  31.410  1.00 48.06           N  
ATOM   1125  CG  HIS H 146      15.731  20.597  31.986  1.00 34.77           C  
ATOM   1126  CB  HIS H 146      16.322  19.336  31.426  1.00 30.87           C  
ATOM   1127  NE2 HIS H 146      14.631  22.123  33.234  1.00 49.54           N  
ATOM   1128  CD2 HIS H 146      14.971  20.790  33.099  1.00 49.32           C  
ATOM   1129  CE1 HIS H 146      15.194  22.715  32.195  1.00 53.12           C  
ATOM   1130  C   HIS H 146      16.078  17.380  29.972  1.00 32.33           C  
ATOM   1131  O   HIS H 146      15.916  16.267  30.472  1.00 31.32           O  
ATOM   1132  N   TRP H 147      16.881  17.578  28.904  1.00 30.73           N  
ATOM   1133  CA  TRP H 147      17.666  16.509  28.354  1.00 30.97           C  
ATOM   1134  CB  TRP H 147      17.290  16.159  26.905  1.00 31.89           C  
ATOM   1135  CG  TRP H 147      15.905  15.565  26.790  1.00 31.93           C  
ATOM   1136  CD2 TRP H 147      15.613  14.162  26.891  1.00 31.55           C  
ATOM   1137  CD1 TRP H 147      14.713  16.196  26.596  1.00 31.72           C  
ATOM   1138  NE1 TRP H 147      13.693  15.274  26.577  1.00 33.35           N  
ATOM   1139  CE2 TRP H 147      14.233  14.018  26.754  1.00 31.74           C  
ATOM   1140  CE3 TRP H 147      16.427  13.082  27.078  1.00 32.35           C  
ATOM   1141  CZ2 TRP H 147      13.640  12.787  26.802  1.00 32.02           C  
ATOM   1142  CZ3 TRP H 147      15.826  11.844  27.130  1.00 32.83           C  
ATOM   1143  CH2 TRP H 147      14.460  11.697  26.994  1.00 32.01           C  
ATOM   1144  C   TRP H 147      19.104  16.935  28.388  1.00 31.23           C  
ATOM   1145  O   TRP H 147      19.425  18.091  28.109  1.00 31.16           O  
ATOM   1146  N   VAL H 148      20.005  15.996  28.758  1.00 29.45           N  
ATOM   1147  CA  VAL H 148      21.411  16.285  28.866  1.00 29.91           C  
ATOM   1148  CB  VAL H 148      21.901  16.305  30.286  1.00 31.05           C  
ATOM   1149  CG1 VAL H 148      23.422  16.526  30.286  1.00 30.56           C  
ATOM   1150  CG2 VAL H 148      21.116  17.379  31.057  1.00 30.23           C  
ATOM   1151  C   VAL H 148      22.179  15.214  28.155  1.00 31.03           C  
ATOM   1152  O   VAL H 148      21.820  14.037  28.200  1.00 30.57           O  
ATOM   1153  N   LYS H 149      23.282  15.613  27.482  1.00 29.70           N  
ATOM   1154  CA  LYS H 149      24.098  14.688  26.743  1.00 29.66           C  
ATOM   1155  CB  LYS H 149      24.378  15.165  25.307  1.00 29.89           C  
ATOM   1156  CG  LYS H 149      25.249  14.211  24.485  1.00 29.68           C  
ATOM   1157  CD  LYS H 149      25.386  14.620  23.016  1.00 28.96           C  
ATOM   1158  CE  LYS H 149      26.392  13.773  22.233  1.00 31.19           C  
ATOM   1159  NZ  LYS H 149      26.577  14.330  20.873  1.00 29.17           N1+
ATOM   1160  C   LYS H 149      25.436  14.562  27.405  1.00 31.06           C  
ATOM   1161  O   LYS H 149      26.005  15.546  27.874  1.00 30.83           O  
ATOM   1162  N   GLN H 150      25.961  13.318  27.477  1.00 31.47           N  
ATOM   1163  CA  GLN H 150      27.285  13.111  27.997  1.00 31.27           C  
ATOM   1164  CB  GLN H 150      27.305  12.608  29.457  1.00 32.33           C  
ATOM   1165  CG  GLN H 150      28.713  12.503  30.051  1.00 32.33           C  
ATOM   1166  CD  GLN H 150      28.594  12.288  31.555  1.00 33.71           C  
ATOM   1167  OE1 GLN H 150      27.761  11.515  32.025  1.00 34.12           O  
ATOM   1168  NE2 GLN H 150      29.446  13.004  32.335  1.00 29.87           N  
ATOM   1169  C   GLN H 150      27.984  12.097  27.129  1.00 32.72           C  
ATOM   1170  O   GLN H 150      27.622  10.921  27.106  1.00 31.05           O  
ATOM   1171  N   ALA H 151      29.019  12.539  26.384  1.00 32.82           N  
ATOM   1172  CA  ALA H 151      29.780  11.660  25.534  1.00 34.94           C  
ATOM   1173  CB  ALA H 151      30.626  12.405  24.489  1.00 35.42           C  
ATOM   1174  C   ALA H 151      30.706  10.881  26.413  1.00 37.27           C  
ATOM   1175  O   ALA H 151      31.018  11.309  27.523  1.00 36.04           O  
ATOM   1176  N   PRO H 152      31.140   9.733  25.957  1.00 40.47           N  
ATOM   1177  CA  PRO H 152      31.993   8.892  26.750  1.00 40.86           C  
ATOM   1178  CD  PRO H 152      31.246   9.440  24.537  1.00 41.27           C  
ATOM   1179  CB  PRO H 152      32.401   7.744  25.830  1.00 42.31           C  
ATOM   1180  CG  PRO H 152      32.365   8.389  24.431  1.00 42.64           C  
ATOM   1181  C   PRO H 152      33.184   9.643  27.270  1.00 41.07           C  
ATOM   1182  O   PRO H 152      33.919  10.232  26.478  1.00 40.36           O  
ATOM   1183  N   GLY H 153      33.388   9.626  28.605  1.00 40.67           N  
ATOM   1184  CA  GLY H 153      34.543  10.216  29.220  1.00 40.13           C  
ATOM   1185  C   GLY H 153      34.500  11.709  29.116  1.00 40.68           C  
ATOM   1186  O   GLY H 153      35.532  12.365  29.254  1.00 41.10           O  
ATOM   1187  N   LYS H 154      33.312  12.303  28.894  1.00 38.40           N  
ATOM   1188  CA  LYS H 154      33.280  13.731  28.739  1.00 37.73           C  
ATOM   1189  CB  LYS H 154      32.840  14.182  27.336  1.00 39.17           C  
ATOM   1190  CG  LYS H 154      33.880  13.857  26.262  1.00 47.16           C  
ATOM   1191  CD  LYS H 154      33.352  13.942  24.831  1.00 52.35           C  
ATOM   1192  CE  LYS H 154      34.407  13.606  23.776  1.00 39.89           C  
ATOM   1193  NZ  LYS H 154      33.769  13.513  22.445  1.00 40.55           N1+
ATOM   1194  C   LYS H 154      32.339  14.332  29.735  1.00 36.42           C  
ATOM   1195  O   LYS H 154      31.801  13.647  30.604  1.00 34.56           O  
ATOM   1196  N   GLY H 155      32.143  15.663  29.624  1.00 34.33           N  
ATOM   1197  CA  GLY H 155      31.333  16.421  30.540  1.00 33.69           C  
ATOM   1198  C   GLY H 155      29.893  16.397  30.118  1.00 34.19           C  
ATOM   1199  O   GLY H 155      29.489  15.635  29.242  1.00 34.33           O  
ATOM   1200  N   LEU H 156      29.081  17.268  30.755  1.00 33.74           N  
ATOM   1201  CA  LEU H 156      27.658  17.315  30.565  1.00 33.12           C  
ATOM   1202  CB  LEU H 156      26.924  17.510  31.903  1.00 32.85           C  
ATOM   1203  CG  LEU H 156      27.148  16.353  32.896  1.00 32.79           C  
ATOM   1204  CD1 LEU H 156      26.522  16.657  34.266  1.00 32.86           C  
ATOM   1205  CD2 LEU H 156      26.647  15.019  32.318  1.00 31.84           C  
ATOM   1206  C   LEU H 156      27.303  18.481  29.692  1.00 34.77           C  
ATOM   1207  O   LEU H 156      27.858  19.569  29.824  1.00 35.83           O  
ATOM   1208  N   LYS H 157      26.356  18.265  28.756  1.00 33.78           N  
ATOM   1209  CA  LYS H 157      25.928  19.328  27.893  1.00 34.84           C  
ATOM   1210  CB  LYS H 157      26.377  19.112  26.437  1.00 36.29           C  
ATOM   1211  CG  LYS H 157      26.254  20.348  25.548  1.00 42.73           C  
ATOM   1212  CD  LYS H 157      27.040  20.228  24.241  1.00 49.02           C  
ATOM   1213  CE  LYS H 157      26.931  21.463  23.346  1.00 34.86           C  
ATOM   1214  NZ  LYS H 157      27.821  21.320  22.172  1.00 36.76           N1+
ATOM   1215  C   LYS H 157      24.428  19.352  27.926  1.00 34.58           C  
ATOM   1216  O   LYS H 157      23.776  18.317  27.797  1.00 33.92           O  
ATOM   1217  N   TRP H 158      23.834  20.550  28.094  1.00 32.78           N  
ATOM   1218  CA  TRP H 158      22.405  20.646  28.194  1.00 32.11           C  
ATOM   1219  CB  TRP H 158      21.947  21.815  29.076  1.00 31.34           C  
ATOM   1220  CG  TRP H 158      20.452  21.962  29.190  1.00 32.51           C  
ATOM   1221  CD2 TRP H 158      19.707  23.071  28.666  1.00 31.23           C  
ATOM   1222  CD1 TRP H 158      19.554  21.149  29.813  1.00 33.64           C  
ATOM   1223  NE1 TRP H 158      18.292  21.687  29.719  1.00 32.20           N  
ATOM   1224  CE2 TRP H 158      18.370  22.870  29.013  1.00 31.96           C  
ATOM   1225  CE3 TRP H 158      20.103  24.169  27.959  1.00 30.62           C  
ATOM   1226  CZ2 TRP H 158      17.407  23.770  28.657  1.00 32.48           C  
ATOM   1227  CZ3 TRP H 158      19.128  25.070  27.594  1.00 33.27           C  
ATOM   1228  CH2 TRP H 158      17.806  24.874  27.937  1.00 32.95           C  
ATOM   1229  C   TRP H 158      21.834  20.849  26.824  1.00 31.12           C  
ATOM   1230  O   TRP H 158      22.213  21.782  26.120  1.00 29.93           O  
ATOM   1231  N   LEU H 159      20.960  19.907  26.403  1.00 30.03           N  
ATOM   1232  CA  LEU H 159      20.282  19.873  25.134  1.00 30.51           C  
ATOM   1233  CB  LEU H 159      19.672  18.492  24.839  1.00 30.83           C  
ATOM   1234  CG  LEU H 159      20.701  17.346  24.832  1.00 19.79           C  
ATOM   1235  CD1 LEU H 159      20.064  16.024  24.369  1.00 43.94           C  
ATOM   1236  CD2 LEU H 159      21.953  17.727  24.034  1.00  0.00           C  
ATOM   1237  C   LEU H 159      19.147  20.854  25.033  1.00 32.09           C  
ATOM   1238  O   LEU H 159      18.971  21.505  24.004  1.00 32.71           O  
ATOM   1239  N   GLY H 160      18.317  20.961  26.091  1.00 32.32           N  
ATOM   1240  CA  GLY H 160      17.152  21.808  26.046  1.00 31.61           C  
ATOM   1241  C   GLY H 160      16.106  21.219  26.954  1.00 32.13           C  
ATOM   1242  O   GLY H 160      16.369  20.258  27.677  1.00 31.66           O  
ATOM   1243  N   ARG H 161      14.881  21.794  26.941  1.00 31.73           N  
ATOM   1244  CA  ARG H 161      13.832  21.319  27.800  1.00 32.75           C  
ATOM   1245  CB  ARG H 161      13.662  22.173  29.064  1.00 33.43           C  
ATOM   1246  CG  ARG H 161      13.358  23.637  28.744  1.00 33.86           C  
ATOM   1247  CD  ARG H 161      12.963  24.472  29.962  1.00 49.09           C  
ATOM   1248  NE  ARG H 161      12.781  25.871  29.489  1.00 49.34           N  
ATOM   1249  CZ  ARG H 161      11.605  26.251  28.914  1.00 55.51           C  
ATOM   1250  NH1 ARG H 161      10.604  25.339  28.737  1.00 44.28           N1+
ATOM   1251  NH2 ARG H 161      11.433  27.544  28.510  1.00 52.46           N  
ATOM   1252  C   ARG H 161      12.515  21.370  27.084  1.00 34.23           C  
ATOM   1253  O   ARG H 161      12.364  22.029  26.057  1.00 33.43           O  
ATOM   1254  N   ILE H 162      11.519  20.635  27.621  1.00 34.35           N  
ATOM   1255  CA  ILE H 162      10.199  20.633  27.062  1.00 34.96           C  
ATOM   1256  CB  ILE H 162       9.837  19.325  26.421  1.00 35.01           C  
ATOM   1257  CG1 ILE H 162       8.506  19.442  25.661  1.00 36.56           C  
ATOM   1258  CG2 ILE H 162       9.869  18.231  27.501  1.00 34.13           C  
ATOM   1259  CD1 ILE H 162       8.248  18.276  24.707  1.00 34.21           C  
ATOM   1260  C   ILE H 162       9.214  20.914  28.156  1.00 37.52           C  
ATOM   1261  O   ILE H 162       9.326  20.386  29.264  1.00 36.56           O  
ATOM   1262  N   ASN H 163       8.218  21.776  27.856  1.00 36.99           N  
ATOM   1263  CA  ASN H 163       7.206  22.103  28.820  1.00 37.89           C  
ATOM   1264  CB  ASN H 163       6.536  23.463  28.556  1.00 38.07           C  
ATOM   1265  CG  ASN H 163       5.687  23.837  29.763  1.00 39.09           C  
ATOM   1266  OD1 ASN H 163       5.141  22.977  30.452  1.00 38.83           O  
ATOM   1267  ND2 ASN H 163       5.569  25.166  30.028  1.00 36.57           N  
ATOM   1268  C   ASN H 163       6.159  21.046  28.686  1.00 38.34           C  
ATOM   1269  O   ASN H 163       5.587  20.847  27.618  1.00 38.61           O  
ATOM   1270  N   THR H 164       5.870  20.388  29.817  1.00 31.40           N  
ATOM   1271  CA  THR H 164       4.924  19.321  29.873  1.00 32.30           C  
ATOM   1272  CB  THR H 164       5.125  18.438  31.069  1.00 29.48           C  
ATOM   1273  OG1 THR H 164       4.161  17.397  31.077  1.00 25.88           O  
ATOM   1274  CG2 THR H 164       5.078  19.271  32.351  1.00 23.45           C  
ATOM   1275  C   THR H 164       3.505  19.798  29.779  1.00 33.69           C  
ATOM   1276  O   THR H 164       2.618  19.026  29.417  1.00 35.02           O  
ATOM   1277  N   GLU H 165       3.205  21.035  30.220  1.00 33.17           N  
ATOM   1278  CA  GLU H 165       1.854  21.500  30.084  1.00 37.21           C  
ATOM   1279  CB  GLU H 165       1.600  22.736  30.954  1.00 50.39           C  
ATOM   1280  CG  GLU H 165       1.756  22.422  32.445  1.00 55.14           C  
ATOM   1281  CD  GLU H 165       1.491  23.689  33.236  1.00 59.01           C  
ATOM   1282  OE1 GLU H 165       0.741  24.559  32.715  1.00 58.38           O  
ATOM   1283  OE2 GLU H 165       2.034  23.809  34.365  1.00 58.79           O1-
ATOM   1284  C   GLU H 165       1.541  21.849  28.653  1.00 37.54           C  
ATOM   1285  O   GLU H 165       0.564  21.364  28.084  1.00 37.68           O  
ATOM   1286  N   THR H 166       2.367  22.736  28.057  1.00 35.39           N  
ATOM   1287  CA  THR H 166       2.198  23.244  26.717  1.00 34.83           C  
ATOM   1288  CB  THR H 166       2.955  24.522  26.500  1.00 39.52           C  
ATOM   1289  OG1 THR H 166       4.351  24.299  26.630  1.00 27.19           O  
ATOM   1290  CG2 THR H 166       2.486  25.545  27.548  1.00 32.62           C  
ATOM   1291  C   THR H 166       2.641  22.275  25.665  1.00 36.26           C  
ATOM   1292  O   THR H 166       1.985  22.108  24.638  1.00 34.63           O  
ATOM   1293  N   GLY H 167       3.783  21.609  25.898  1.00 41.22           N  
ATOM   1294  CA  GLY H 167       4.348  20.718  24.929  1.00 38.62           C  
ATOM   1295  C   GLY H 167       5.395  21.464  24.145  1.00 38.35           C  
ATOM   1296  O   GLY H 167       6.065  20.868  23.302  1.00 39.35           O  
ATOM   1297  N   GLU H 168       5.573  22.786  24.394  1.00 41.95           N  
ATOM   1298  CA  GLU H 168       6.556  23.527  23.659  1.00 42.30           C  
ATOM   1299  CB  GLU H 168       6.442  25.055  23.798  1.00 44.58           C  
ATOM   1300  CG  GLU H 168       5.265  25.658  23.030  1.00 48.04           C  
ATOM   1301  CD  GLU H 168       5.586  25.616  21.541  1.00 44.97           C  
ATOM   1302  OE1 GLU H 168       5.962  24.521  21.044  1.00 48.18           O  
ATOM   1303  OE2 GLU H 168       5.450  26.680  20.879  1.00 48.46           O1-
ATOM   1304  C   GLU H 168       7.922  23.131  24.119  1.00 42.60           C  
ATOM   1305  O   GLU H 168       8.169  22.941  25.308  1.00 40.90           O  
ATOM   1306  N   ALA H 169       8.861  23.006  23.162  1.00 41.68           N  
ATOM   1307  CA  ALA H 169      10.196  22.620  23.505  1.00 40.46           C  
ATOM   1308  CB  ALA H 169      10.703  21.395  22.723  1.00 41.79           C  
ATOM   1309  C   ALA H 169      11.102  23.757  23.167  1.00 40.13           C  
ATOM   1310  O   ALA H 169      10.806  24.564  22.286  1.00 41.48           O  
ATOM   1311  N   LYS H 170      12.213  23.877  23.920  1.00 38.33           N  
ATOM   1312  CA  LYS H 170      13.209  24.866  23.626  1.00 37.98           C  
ATOM   1313  CB  LYS H 170      13.309  25.988  24.673  1.00 39.77           C  
ATOM   1314  CG  LYS H 170      12.123  26.952  24.578  1.00 55.40           C  
ATOM   1315  CD  LYS H 170      12.016  27.952  25.730  1.00  0.00           C  
ATOM   1316  CE  LYS H 170      10.841  28.921  25.579  1.00  0.00           C  
ATOM   1317  NZ  LYS H 170      10.819  29.874  26.709  1.00  0.00           N1+
ATOM   1318  C   LYS H 170      14.512  24.140  23.523  1.00 38.30           C  
ATOM   1319  O   LYS H 170      14.839  23.297  24.359  1.00 38.43           O  
ATOM   1320  N   TYR H 171      15.300  24.465  22.480  1.00 35.55           N  
ATOM   1321  CA  TYR H 171      16.503  23.727  22.236  1.00 34.78           C  
ATOM   1322  CB  TYR H 171      16.626  23.189  20.795  1.00 33.87           C  
ATOM   1323  CG  TYR H 171      15.491  22.277  20.475  1.00 35.05           C  
ATOM   1324  CD1 TYR H 171      14.320  22.772  19.954  1.00 33.24           C  
ATOM   1325  CD2 TYR H 171      15.590  20.924  20.687  1.00 35.16           C  
ATOM   1326  CE1 TYR H 171      13.268  21.939  19.650  1.00 32.53           C  
ATOM   1327  CE2 TYR H 171      14.542  20.087  20.387  1.00 33.99           C  
ATOM   1328  CZ  TYR H 171      13.376  20.589  19.865  1.00 32.91           C  
ATOM   1329  OH  TYR H 171      12.299  19.729  19.556  1.00 32.84           O  
ATOM   1330  C   TYR H 171      17.676  24.638  22.398  1.00 35.10           C  
ATOM   1331  O   TYR H 171      17.620  25.819  22.059  1.00 36.04           O  
ATOM   1332  N   VAL H 172      18.773  24.085  22.951  1.00 34.84           N  
ATOM   1333  CA  VAL H 172      20.002  24.811  23.055  1.00 34.90           C  
ATOM   1334  CB  VAL H 172      21.065  24.072  23.806  1.00 35.08           C  
ATOM   1335  CG1 VAL H 172      21.392  22.802  23.013  1.00  0.00           C  
ATOM   1336  CG2 VAL H 172      22.271  25.001  24.018  1.00  0.00           C  
ATOM   1337  C   VAL H 172      20.455  24.971  21.640  1.00 37.15           C  
ATOM   1338  O   VAL H 172      20.121  24.160  20.780  1.00 36.49           O  
ATOM   1339  N   ASP H 173      21.239  26.026  21.365  1.00 38.79           N  
ATOM   1340  CA  ASP H 173      21.615  26.367  20.022  1.00 41.49           C  
ATOM   1341  CB  ASP H 173      22.504  27.619  19.949  1.00 42.54           C  
ATOM   1342  CG  ASP H 173      21.647  28.843  20.246  1.00 49.43           C  
ATOM   1343  OD1 ASP H 173      20.399  28.749  20.094  1.00 37.72           O  
ATOM   1344  OD2 ASP H 173      22.231  29.892  20.628  1.00 38.78           O1-
ATOM   1345  C   ASP H 173      22.367  25.248  19.368  1.00 42.77           C  
ATOM   1346  O   ASP H 173      22.243  25.044  18.162  1.00 43.43           O  
ATOM   1347  N   ASP H 174      23.182  24.504  20.133  1.00 42.16           N  
ATOM   1348  CA  ASP H 174      23.990  23.456  19.572  1.00 42.64           C  
ATOM   1349  CB  ASP H 174      24.926  22.826  20.617  1.00 44.66           C  
ATOM   1350  CG  ASP H 174      25.955  23.876  21.016  1.00 48.17           C  
ATOM   1351  OD1 ASP H 174      26.505  24.544  20.101  1.00 46.57           O  
ATOM   1352  OD2 ASP H 174      26.197  24.033  22.243  1.00 49.13           O1-
ATOM   1353  C   ASP H 174      23.131  22.355  19.015  1.00 41.91           C  
ATOM   1354  O   ASP H 174      23.483  21.725  18.021  1.00 42.40           O  
ATOM   1355  N   PHE H 175      22.009  22.061  19.688  1.00 40.07           N  
ATOM   1356  CA  PHE H 175      21.120  20.974  19.389  1.00 39.90           C  
ATOM   1357  CB  PHE H 175      20.518  20.345  20.650  1.00 37.85           C  
ATOM   1358  CG  PHE H 175      21.742  19.668  21.177  1.00 36.53           C  
ATOM   1359  CD1 PHE H 175      22.099  18.435  20.695  1.00 34.58           C  
ATOM   1360  CD2 PHE H 175      22.569  20.268  22.098  1.00 35.39           C  
ATOM   1361  CE1 PHE H 175      23.235  17.805  21.144  1.00 35.61           C  
ATOM   1362  CE2 PHE H 175      23.706  19.643  22.555  1.00 35.27           C  
ATOM   1363  CZ  PHE H 175      24.043  18.403  22.076  1.00 35.67           C  
ATOM   1364  C   PHE H 175      20.131  21.168  18.279  1.00 41.55           C  
ATOM   1365  O   PHE H 175      19.523  20.190  17.851  1.00 41.09           O  
ATOM   1366  N   MET H 176      19.877  22.412  17.834  1.00 44.36           N  
ATOM   1367  CA  MET H 176      18.845  22.686  16.867  1.00 46.86           C  
ATOM   1368  CB  MET H 176      18.694  24.184  16.552  1.00 48.43           C  
ATOM   1369  CG  MET H 176      18.195  25.035  17.720  1.00 54.12           C  
ATOM   1370  SD  MET H 176      16.451  24.770  18.161  1.00  0.00           S  
ATOM   1371  CE  MET H 176      16.361  26.237  19.228  1.00 64.01           C  
ATOM   1372  C   MET H 176      19.075  22.023  15.543  1.00 48.54           C  
ATOM   1373  O   MET H 176      20.156  22.099  14.957  1.00 50.83           O  
ATOM   1374  N   GLY H 177      17.983  21.402  15.037  1.00 47.50           N  
ATOM   1375  CA  GLY H 177      17.870  20.790  13.744  1.00 47.56           C  
ATOM   1376  C   GLY H 177      17.576  19.316  13.831  1.00 46.49           C  
ATOM   1377  O   GLY H 177      16.495  18.873  13.448  1.00 47.26           O  
ATOM   1378  N   HIS H 178      18.537  18.518  14.326  1.00 42.54           N  
ATOM   1379  CA  HIS H 178      18.451  17.082  14.395  1.00 40.66           C  
ATOM   1380  ND1 HIS H 178      21.683  17.695  13.430  1.00  0.00           N  
ATOM   1381  CG  HIS H 178      20.778  16.659  13.470  1.00 42.22           C  
ATOM   1382  CB  HIS H 178      19.823  16.419  14.599  1.00 40.93           C  
ATOM   1383  NE2 HIS H 178      21.959  16.540  11.551  1.00  0.00           N  
ATOM   1384  CD2 HIS H 178      20.960  15.963  12.313  1.00  0.00           C  
ATOM   1385  CE1 HIS H 178      22.362  17.578  12.262  1.00  0.00           C  
ATOM   1386  C   HIS H 178      17.570  16.574  15.509  1.00 39.16           C  
ATOM   1387  O   HIS H 178      17.011  15.484  15.390  1.00 38.47           O  
ATOM   1388  N   LEU H 179      17.463  17.311  16.638  1.00 37.22           N  
ATOM   1389  CA  LEU H 179      16.807  16.794  17.814  1.00 35.57           C  
ATOM   1390  CB  LEU H 179      17.544  17.136  19.122  1.00 33.95           C  
ATOM   1391  CG  LEU H 179      18.944  16.505  19.241  1.00 25.29           C  
ATOM   1392  CD1 LEU H 179      19.900  17.058  18.172  1.00 24.70           C  
ATOM   1393  CD2 LEU H 179      19.500  16.640  20.669  1.00 24.03           C  
ATOM   1394  C   LEU H 179      15.409  17.307  17.969  1.00 35.23           C  
ATOM   1395  O   LEU H 179      15.100  18.448  17.625  1.00 37.32           O  
ATOM   1396  N   ALA H 180      14.517  16.442  18.507  1.00 34.39           N  
ATOM   1397  CA  ALA H 180      13.156  16.839  18.726  1.00 34.61           C  
ATOM   1398  CB  ALA H 180      12.195  16.316  17.642  1.00 35.69           C  
ATOM   1399  C   ALA H 180      12.688  16.282  20.038  1.00 33.97           C  
ATOM   1400  O   ALA H 180      12.894  15.108  20.346  1.00 33.06           O  
ATOM   1401  N   PHE H 181      12.015  17.126  20.849  1.00 34.02           N  
ATOM   1402  CA  PHE H 181      11.494  16.679  22.112  1.00 33.79           C  
ATOM   1403  CB  PHE H 181      11.702  17.675  23.271  1.00 32.67           C  
ATOM   1404  CG  PHE H 181      13.149  18.015  23.374  1.00 34.73           C  
ATOM   1405  CD1 PHE H 181      14.091  17.051  23.650  1.00 34.42           C  
ATOM   1406  CD2 PHE H 181      13.559  19.320  23.232  1.00 34.69           C  
ATOM   1407  CE1 PHE H 181      15.422  17.383  23.751  1.00 23.71           C  
ATOM   1408  CE2 PHE H 181      14.888  19.656  23.334  1.00 25.35           C  
ATOM   1409  CZ  PHE H 181      15.824  18.686  23.591  1.00 23.85           C  
ATOM   1410  C   PHE H 181      10.008  16.576  21.939  1.00 34.72           C  
ATOM   1411  O   PHE H 181       9.392  17.449  21.328  1.00 34.98           O  
ATOM   1412  N   SER H 182       9.391  15.493  22.466  1.00 35.31           N  
ATOM   1413  CA  SER H 182       7.967  15.314  22.338  1.00 36.33           C  
ATOM   1414  CB  SER H 182       7.572  14.367  21.193  1.00 38.27           C  
ATOM   1415  OG  SER H 182       8.107  13.073  21.427  1.00 29.72           O  
ATOM   1416  C   SER H 182       7.445  14.719  23.610  1.00 37.49           C  
ATOM   1417  O   SER H 182       8.214  14.327  24.487  1.00 36.26           O  
ATOM   1418  N   LEU H 183       6.101  14.663  23.755  1.00 39.02           N  
ATOM   1419  CA  LEU H 183       5.524  14.140  24.966  1.00 40.70           C  
ATOM   1420  CB  LEU H 183       4.928  15.232  25.875  1.00 41.19           C  
ATOM   1421  CG  LEU H 183       5.945  16.242  26.432  1.00 33.89           C  
ATOM   1422  CD1 LEU H 183       5.252  17.281  27.325  1.00 34.12           C  
ATOM   1423  CD2 LEU H 183       7.102  15.533  27.155  1.00 32.55           C  
ATOM   1424  C   LEU H 183       4.366  13.246  24.637  1.00 42.50           C  
ATOM   1425  O   LEU H 183       3.704  13.394  23.609  1.00 42.82           O  
ATOM   1426  N   GLU H 184       4.145  12.244  25.514  1.00 43.61           N  
ATOM   1427  CA  GLU H 184       2.966  11.424  25.514  1.00 44.97           C  
ATOM   1428  CB  GLU H 184       3.247   9.931  25.263  1.00 45.38           C  
ATOM   1429  CG  GLU H 184       1.994   9.046  25.288  1.00 42.81           C  
ATOM   1430  CD  GLU H 184       1.190   9.275  24.016  1.00 24.60           C  
ATOM   1431  OE1 GLU H 184       1.814   9.480  22.941  1.00 26.78           O  
ATOM   1432  OE2 GLU H 184      -0.066   9.242  24.107  1.00 27.60           O1-
ATOM   1433  C   GLU H 184       2.467  11.554  26.924  1.00 46.03           C  
ATOM   1434  O   GLU H 184       2.816  10.758  27.793  1.00 45.96           O  
ATOM   1435  N   THR H 185       1.603  12.558  27.172  1.00 47.07           N  
ATOM   1436  CA  THR H 185       1.155  12.902  28.494  1.00 49.16           C  
ATOM   1437  CB  THR H 185       0.319  14.145  28.513  1.00 50.62           C  
ATOM   1438  OG1 THR H 185      -0.860  13.960  27.745  1.00 42.38           O  
ATOM   1439  CG2 THR H 185       1.160  15.294  27.931  1.00 41.10           C  
ATOM   1440  C   THR H 185       0.363  11.795  29.118  1.00 50.67           C  
ATOM   1441  O   THR H 185       0.474  11.558  30.320  1.00 50.98           O  
ATOM   1442  N   SER H 186      -0.465  11.085  28.332  1.00 50.13           N  
ATOM   1443  CA  SER H 186      -1.268  10.043  28.909  1.00 50.84           C  
ATOM   1444  CB  SER H 186      -2.143   9.323  27.867  1.00 51.82           C  
ATOM   1445  OG  SER H 186      -1.328   8.697  26.888  1.00 54.46           O  
ATOM   1446  C   SER H 186      -0.348   9.031  29.521  1.00 51.74           C  
ATOM   1447  O   SER H 186      -0.648   8.453  30.565  1.00 52.94           O  
ATOM   1448  N   ALA H 187       0.774   8.775  28.828  1.00 48.96           N  
ATOM   1449  CA  ALA H 187       1.852   7.896  29.185  1.00 47.25           C  
ATOM   1450  CB  ALA H 187       2.800   7.603  28.009  1.00 48.17           C  
ATOM   1451  C   ALA H 187       2.671   8.461  30.312  1.00 46.13           C  
ATOM   1452  O   ALA H 187       3.371   7.715  30.995  1.00 45.99           O  
ATOM   1453  N   SER H 188       2.662   9.801  30.484  1.00 44.34           N  
ATOM   1454  CA  SER H 188       3.507  10.506  31.412  1.00 42.02           C  
ATOM   1455  CB  SER H 188       3.308  10.156  32.906  1.00 42.47           C  
ATOM   1456  OG  SER H 188       3.866   8.891  33.226  1.00 52.93           O  
ATOM   1457  C   SER H 188       4.917  10.219  31.011  1.00 40.21           C  
ATOM   1458  O   SER H 188       5.780   9.927  31.839  1.00 38.73           O  
ATOM   1459  N   THR H 189       5.169  10.299  29.687  1.00 38.64           N  
ATOM   1460  CA  THR H 189       6.472  10.023  29.166  1.00 37.82           C  
ATOM   1461  CB  THR H 189       6.518   8.748  28.374  1.00 37.67           C  
ATOM   1462  OG1 THR H 189       6.119   7.654  29.187  1.00 45.85           O  
ATOM   1463  CG2 THR H 189       7.952   8.532  27.868  1.00 39.62           C  
ATOM   1464  C   THR H 189       6.906  11.146  28.269  1.00 37.22           C  
ATOM   1465  O   THR H 189       6.092  11.789  27.606  1.00 37.64           O  
ATOM   1466  N   ALA H 190       8.231  11.415  28.257  1.00 36.31           N  
ATOM   1467  CA  ALA H 190       8.830  12.415  27.418  1.00 36.35           C  
ATOM   1468  CB  ALA H 190       9.678  13.435  28.197  1.00 36.18           C  
ATOM   1469  C   ALA H 190       9.753  11.681  26.484  1.00 36.97           C  
ATOM   1470  O   ALA H 190      10.354  10.679  26.869  1.00 36.55           O  
ATOM   1471  N   TYR H 191       9.884  12.151  25.222  1.00 35.22           N  
ATOM   1472  CA  TYR H 191      10.712  11.447  24.277  1.00 35.35           C  
ATOM   1473  CB  TYR H 191       9.949  10.867  23.073  1.00 35.55           C  
ATOM   1474  CG  TYR H 191       8.955   9.849  23.519  1.00 35.83           C  
ATOM   1475  CD1 TYR H 191       9.342   8.553  23.765  1.00 38.07           C  
ATOM   1476  CD2 TYR H 191       7.634  10.188  23.694  1.00 37.36           C  
ATOM   1477  CE1 TYR H 191       8.430   7.609  24.171  1.00 37.69           C  
ATOM   1478  CE2 TYR H 191       6.716   9.247  24.098  1.00 39.11           C  
ATOM   1479  CZ  TYR H 191       7.113   7.955  24.336  1.00 40.32           C  
ATOM   1480  OH  TYR H 191       6.176   6.985  24.750  1.00 41.21           O  
ATOM   1481  C   TYR H 191      11.711  12.389  23.675  1.00 36.17           C  
ATOM   1482  O   TYR H 191      11.474  13.589  23.559  1.00 35.86           O  
ATOM   1483  N   LEU H 192      12.883  11.837  23.297  1.00 34.70           N  
ATOM   1484  CA  LEU H 192      13.919  12.560  22.616  1.00 33.74           C  
ATOM   1485  CB  LEU H 192      15.250  12.579  23.387  1.00 35.10           C  
ATOM   1486  CG  LEU H 192      16.420  13.198  22.597  1.00 32.71           C  
ATOM   1487  CD1 LEU H 192      16.163  14.672  22.259  1.00 31.26           C  
ATOM   1488  CD2 LEU H 192      17.758  12.980  23.319  1.00 23.65           C  
ATOM   1489  C   LEU H 192      14.172  11.833  21.334  1.00 33.83           C  
ATOM   1490  O   LEU H 192      14.445  10.633  21.336  1.00 33.60           O  
ATOM   1491  N   GLN H 193      14.084  12.541  20.193  1.00 33.92           N  
ATOM   1492  CA  GLN H 193      14.330  11.873  18.949  1.00 33.57           C  
ATOM   1493  CB  GLN H 193      13.148  11.924  17.963  1.00 35.07           C  
ATOM   1494  CG  GLN H 193      13.417  11.155  16.669  1.00 43.33           C  
ATOM   1495  CD  GLN H 193      12.164  11.199  15.803  1.00 52.76           C  
ATOM   1496  OE1 GLN H 193      11.659  12.267  15.464  1.00 51.88           O  
ATOM   1497  NE2 GLN H 193      11.647   9.998  15.435  1.00 41.21           N  
ATOM   1498  C   GLN H 193      15.499  12.528  18.291  1.00 33.80           C  
ATOM   1499  O   GLN H 193      15.607  13.754  18.261  1.00 32.13           O  
ATOM   1500  N   ILE H 194      16.425  11.702  17.766  1.00 33.51           N  
ATOM   1501  CA  ILE H 194      17.574  12.226  17.090  1.00 33.81           C  
ATOM   1502  CB  ILE H 194      18.869  11.805  17.719  1.00 33.97           C  
ATOM   1503  CG1 ILE H 194      18.932  12.310  19.169  1.00 24.37           C  
ATOM   1504  CG2 ILE H 194      20.025  12.316  16.843  1.00 23.13           C  
ATOM   1505  CD1 ILE H 194      20.078  11.703  19.977  1.00 35.73           C  
ATOM   1506  C   ILE H 194      17.538  11.667  15.702  1.00 33.74           C  
ATOM   1507  O   ILE H 194      17.361  10.464  15.512  1.00 34.32           O  
ATOM   1508  N   ASN H 195      17.709  12.540  14.691  1.00 34.49           N  
ATOM   1509  CA  ASN H 195      17.626  12.111  13.324  1.00 35.82           C  
ATOM   1510  CB  ASN H 195      16.636  12.950  12.501  1.00 38.32           C  
ATOM   1511  CG  ASN H 195      15.245  12.745  13.092  1.00 22.78           C  
ATOM   1512  OD1 ASN H 195      14.766  11.619  13.209  1.00 24.62           O  
ATOM   1513  ND2 ASN H 195      14.583  13.865  13.489  1.00 24.40           N  
ATOM   1514  C   ASN H 195      18.980  12.277  12.703  1.00 35.69           C  
ATOM   1515  O   ASN H 195      19.831  12.985  13.237  1.00 34.38           O  
ATOM   1516  N   ASN H 196      19.210  11.597  11.556  1.00 35.75           N  
ATOM   1517  CA  ASN H 196      20.451  11.701  10.837  1.00 36.68           C  
ATOM   1518  CB  ASN H 196      20.629  13.080  10.172  1.00 38.35           C  
ATOM   1519  CG  ASN H 196      21.880  13.068   9.303  1.00 31.52           C  
ATOM   1520  OD1 ASN H 196      22.839  13.792   9.565  1.00 35.29           O  
ATOM   1521  ND2 ASN H 196      21.871  12.221   8.239  1.00 32.18           N  
ATOM   1522  C   ASN H 196      21.589  11.471  11.783  1.00 36.18           C  
ATOM   1523  O   ASN H 196      22.468  12.319  11.930  1.00 35.24           O  
ATOM   1524  N   LEU H 197      21.605  10.291  12.433  1.00 34.92           N  
ATOM   1525  CA  LEU H 197      22.579   9.973  13.441  1.00 34.16           C  
ATOM   1526  CB  LEU H 197      22.348   8.593  14.082  1.00 32.57           C  
ATOM   1527  CG  LEU H 197      21.097   8.524  14.979  1.00 33.25           C  
ATOM   1528  CD1 LEU H 197      20.884   7.111  15.543  1.00 31.68           C  
ATOM   1529  CD2 LEU H 197      21.168   9.575  16.099  1.00 29.79           C  
ATOM   1530  C   LEU H 197      23.969   9.979  12.887  1.00 34.97           C  
ATOM   1531  O   LEU H 197      24.232   9.507  11.782  1.00 35.45           O  
ATOM   1532  N   LYS H 198      24.901  10.537  13.690  1.00 35.59           N  
ATOM   1533  CA  LYS H 198      26.291  10.622  13.349  1.00 36.10           C  
ATOM   1534  CB  LYS H 198      26.774  12.070  13.184  1.00 38.81           C  
ATOM   1535  CG  LYS H 198      26.015  12.810  12.083  1.00 29.34           C  
ATOM   1536  CD  LYS H 198      26.168  14.330  12.132  1.00 34.35           C  
ATOM   1537  CE  LYS H 198      25.291  15.053  11.110  1.00 36.71           C  
ATOM   1538  NZ  LYS H 198      25.605  14.575   9.745  1.00 39.29           N1+
ATOM   1539  C   LYS H 198      27.054  10.023  14.493  1.00 35.71           C  
ATOM   1540  O   LYS H 198      26.496   9.752  15.553  1.00 34.36           O  
ATOM   1541  N   ASN H 199      28.368   9.802  14.294  0.90 33.46           N  
ATOM   1542  CA  ASN H 199      29.218   9.200  15.286  0.90 34.50           C  
ATOM   1543  CB  ASN H 199      30.656   8.987  14.785  0.90 34.12           C  
ATOM   1544  CG  ASN H 199      30.630   7.890  13.727  1.00 32.11           C  
ATOM   1545  OD1 ASN H 199      30.080   6.811  13.945  1.00 33.99           O  
ATOM   1546  ND2 ASN H 199      31.232   8.177  12.542  1.00 33.13           N  
ATOM   1547  C   ASN H 199      29.273  10.099  16.484  0.90 34.25           C  
ATOM   1548  O   ASN H 199      29.390   9.640  17.618  0.90 33.58           O  
ATOM   1549  N   GLU H 200      29.171  11.417  16.248  1.00 34.54           N  
ATOM   1550  CA  GLU H 200      29.262  12.428  17.262  1.00 35.76           C  
ATOM   1551  CB  GLU H 200      29.074  13.833  16.677  1.00 43.51           C  
ATOM   1552  CG  GLU H 200      30.137  14.183  15.637  1.00 56.28           C  
ATOM   1553  CD  GLU H 200      29.770  15.527  15.028  1.00 71.32           C  
ATOM   1554  OE1 GLU H 200      29.425  16.452  15.810  1.00 73.64           O  
ATOM   1555  OE2 GLU H 200      29.820  15.642  13.774  1.00 70.95           O1-
ATOM   1556  C   GLU H 200      28.162  12.221  18.260  1.00 35.14           C  
ATOM   1557  O   GLU H 200      28.304  12.578  19.427  1.00 32.58           O  
ATOM   1558  N   ASP H 201      27.024  11.673  17.798  1.00 32.11           N  
ATOM   1559  CA  ASP H 201      25.842  11.435  18.585  1.00 31.78           C  
ATOM   1560  CB  ASP H 201      24.644  10.995  17.728  1.00 32.80           C  
ATOM   1561  CG  ASP H 201      24.238  12.174  16.849  1.00 34.73           C  
ATOM   1562  OD1 ASP H 201      24.365  13.339  17.312  1.00 32.84           O  
ATOM   1563  OD2 ASP H 201      23.803  11.918  15.695  1.00 35.43           O1-
ATOM   1564  C   ASP H 201      26.067  10.374  19.631  1.00 31.84           C  
ATOM   1565  O   ASP H 201      25.316  10.305  20.601  1.00 31.57           O  
ATOM   1566  N   THR H 202      27.058   9.478  19.450  1.00 31.25           N  
ATOM   1567  CA  THR H 202      27.262   8.429  20.417  1.00 31.47           C  
ATOM   1568  CB  THR H 202      28.447   7.559  20.109  1.00 31.38           C  
ATOM   1569  OG1 THR H 202      28.295   6.954  18.833  1.00 26.74           O  
ATOM   1570  CG2 THR H 202      28.564   6.482  21.200  1.00 24.70           C  
ATOM   1571  C   THR H 202      27.490   9.047  21.762  1.00 31.77           C  
ATOM   1572  O   THR H 202      28.407   9.847  21.942  1.00 32.08           O  
ATOM   1573  N   ALA H 203      26.640   8.683  22.747  1.00 31.45           N  
ATOM   1574  CA  ALA H 203      26.767   9.232  24.068  1.00 31.14           C  
ATOM   1575  CB  ALA H 203      26.627  10.762  24.110  1.00 33.58           C  
ATOM   1576  C   ALA H 203      25.654   8.682  24.904  1.00 31.98           C  
ATOM   1577  O   ALA H 203      24.852   7.866  24.451  1.00 31.08           O  
ATOM   1578  N   THR H 204      25.609   9.112  26.181  1.00 31.85           N  
ATOM   1579  CA  THR H 204      24.551   8.715  27.056  1.00 30.83           C  
ATOM   1580  CB  THR H 204      25.024   8.331  28.428  1.00 30.93           C  
ATOM   1581  OG1 THR H 204      25.946   7.253  28.341  1.00 23.22           O  
ATOM   1582  CG2 THR H 204      23.804   7.914  29.266  1.00 30.07           C  
ATOM   1583  C   THR H 204      23.657   9.910  27.176  1.00 30.41           C  
ATOM   1584  O   THR H 204      24.129  11.035  27.329  1.00 30.15           O  
ATOM   1585  N   TYR H 205      22.328   9.697  27.084  1.00 29.76           N  
ATOM   1586  CA  TYR H 205      21.425  10.808  27.161  1.00 29.01           C  
ATOM   1587  CB  TYR H 205      20.431  10.897  25.988  1.00 29.90           C  
ATOM   1588  CG  TYR H 205      21.197  11.189  24.741  1.00 29.01           C  
ATOM   1589  CD1 TYR H 205      21.546  12.480  24.429  1.00 29.61           C  
ATOM   1590  CD2 TYR H 205      21.579  10.180  23.889  1.00 29.24           C  
ATOM   1591  CE1 TYR H 205      22.254  12.760  23.285  1.00 29.66           C  
ATOM   1592  CE2 TYR H 205      22.288  10.454  22.740  1.00 30.43           C  
ATOM   1593  CZ  TYR H 205      22.625  11.748  22.435  1.00 28.34           C  
ATOM   1594  OH  TYR H 205      23.352  12.040  21.262  1.00 29.24           O  
ATOM   1595  C   TYR H 205      20.619  10.668  28.415  1.00 30.18           C  
ATOM   1596  O   TYR H 205      20.080   9.598  28.696  1.00 31.26           O  
ATOM   1597  N   PHE H 206      20.528  11.765  29.202  1.00 30.00           N  
ATOM   1598  CA  PHE H 206      19.815  11.727  30.449  1.00 29.89           C  
ATOM   1599  CB  PHE H 206      20.600  12.248  31.670  1.00 28.65           C  
ATOM   1600  CG  PHE H 206      21.860  11.486  31.903  1.00 27.42           C  
ATOM   1601  CD1 PHE H 206      21.860  10.273  32.547  1.00 28.87           C  
ATOM   1602  CD2 PHE H 206      23.061  12.000  31.476  1.00 28.34           C  
ATOM   1603  CE1 PHE H 206      23.033   9.588  32.759  1.00 30.14           C  
ATOM   1604  CE2 PHE H 206      24.237  11.320  31.687  1.00 29.49           C  
ATOM   1605  CZ  PHE H 206      24.228  10.108  32.331  1.00 30.94           C  
ATOM   1606  C   PHE H 206      18.650  12.669  30.376  1.00 32.45           C  
ATOM   1607  O   PHE H 206      18.724  13.733  29.764  1.00 33.27           O  
ATOM   1608  N   CYS H 207      17.526  12.272  31.007  1.00 32.14           N  
ATOM   1609  CA  CYS H 207      16.399  13.145  31.171  1.00 33.60           C  
ATOM   1610  CB  CYS H 207      15.037  12.465  30.895  1.00 33.87           C  
ATOM   1611  SG  CYS H 207      14.739  10.973  31.895  1.00 40.93           S  
ATOM   1612  C   CYS H 207      16.447  13.571  32.612  1.00 32.25           C  
ATOM   1613  O   CYS H 207      16.864  12.794  33.473  1.00 32.61           O  
ATOM   1614  N   ALA H 208      16.077  14.839  32.905  1.00 30.81           N  
ATOM   1615  CA  ALA H 208      16.101  15.322  34.262  1.00 30.87           C  
ATOM   1616  CB  ALA H 208      17.379  16.102  34.611  1.00 28.66           C  
ATOM   1617  C   ALA H 208      14.936  16.252  34.448  1.00 32.31           C  
ATOM   1618  O   ALA H 208      14.571  16.996  33.541  1.00 33.04           O  
ATOM   1619  N   ARG H 209      14.318  16.231  35.647  1.00 31.52           N  
ATOM   1620  CA  ARG H 209      13.169  17.053  35.929  1.00 31.52           C  
ATOM   1621  CB  ARG H 209      12.218  16.404  36.952  1.00 31.26           C  
ATOM   1622  CG  ARG H 209      10.983  17.244  37.278  1.00 30.62           C  
ATOM   1623  CD  ARG H 209      10.118  16.661  38.400  1.00 31.43           C  
ATOM   1624  NE  ARG H 209      10.712  17.101  39.694  1.00 30.18           N  
ATOM   1625  CZ  ARG H 209       9.947  17.121  40.824  1.00 31.15           C  
ATOM   1626  NH1 ARG H 209       8.650  16.701  40.773  1.00 30.60           N1+
ATOM   1627  NH2 ARG H 209      10.476  17.558  42.005  1.00 27.49           N  
ATOM   1628  C   ARG H 209      13.627  18.348  36.509  1.00 31.81           C  
ATOM   1629  O   ARG H 209      14.627  18.393  37.223  1.00 30.77           O  
ATOM   1630  N   TYR H 210      12.916  19.458  36.228  1.00 31.69           N  
ATOM   1631  CA  TYR H 210      13.448  20.626  36.871  1.00 32.71           C  
ATOM   1632  CB  TYR H 210      13.502  21.951  36.086  1.00 31.25           C  
ATOM   1633  CG  TYR H 210      12.163  22.544  35.806  1.00 36.85           C  
ATOM   1634  CD1 TYR H 210      11.328  23.059  36.781  1.00 37.73           C  
ATOM   1635  CD2 TYR H 210      11.776  22.639  34.500  1.00 38.61           C  
ATOM   1636  CE1 TYR H 210      10.114  23.623  36.467  1.00 27.77           C  
ATOM   1637  CE2 TYR H 210      10.570  23.204  34.180  1.00 29.98           C  
ATOM   1638  CZ  TYR H 210       9.741  23.691  35.149  1.00 32.14           C  
ATOM   1639  OH  TYR H 210       8.513  24.265  34.771  1.00 37.51           O  
ATOM   1640  C   TYR H 210      12.738  20.898  38.152  1.00 32.91           C  
ATOM   1641  O   TYR H 210      11.522  20.751  38.248  1.00 32.73           O  
ATOM   1642  N   ASP H 211      13.318  21.482  39.198  1.00 44.29           N  
ATOM   1643  CA  ASP H 211      12.353  21.912  40.193  1.00 47.38           C  
ATOM   1644  CB  ASP H 211      13.007  22.145  41.572  1.00 47.10           C  
ATOM   1645  CG  ASP H 211      11.957  22.098  42.677  1.00 48.61           C  
ATOM   1646  OD1 ASP H 211      10.791  22.496  42.417  1.00 49.41           O  
ATOM   1647  OD2 ASP H 211      12.312  21.648  43.800  1.00 49.77           O1-
ATOM   1648  C   ASP H 211      11.759  23.211  39.691  1.00 49.05           C  
ATOM   1649  O   ASP H 211      12.471  24.036  39.120  1.00 49.16           O  
ATOM   1650  N   GLY H 212      10.436  23.445  39.879  1.00 51.29           N  
ATOM   1651  CA  GLY H 212       9.862  24.641  39.308  1.00 53.68           C  
ATOM   1652  C   GLY H 212       9.146  25.438  40.357  1.00 54.53           C  
ATOM   1653  O   GLY H 212       8.790  24.948  41.429  1.00 55.15           O  
ATOM   1654  N   TYR H 213       8.904  26.714  40.002  1.00 55.55           N  
ATOM   1655  CA  TYR H 213       8.232  27.700  40.794  1.00 56.28           C  
ATOM   1656  CB  TYR H 213       6.733  27.421  41.015  1.00 39.91           C  
ATOM   1657  CG  TYR H 213       6.047  27.662  39.714  1.00 40.38           C  
ATOM   1658  CD1 TYR H 213       6.099  26.731  38.703  1.00 40.38           C  
ATOM   1659  CD2 TYR H 213       5.344  28.827  39.507  1.00 40.87           C  
ATOM   1660  CE1 TYR H 213       5.464  26.962  37.505  1.00 40.68           C  
ATOM   1661  CE2 TYR H 213       4.708  29.064  38.312  1.00 40.95           C  
ATOM   1662  CZ  TYR H 213       4.767  28.130  37.307  1.00 40.61           C  
ATOM   1663  OH  TYR H 213       4.114  28.374  36.080  1.00 41.43           O  
ATOM   1664  C   TYR H 213       8.898  27.910  42.117  1.00 56.48           C  
ATOM   1665  O   TYR H 213       9.161  26.980  42.877  1.00 56.24           O  
ATOM   1666  N   SER H 214       9.216  29.188  42.400  1.00 38.75           N  
ATOM   1667  CA  SER H 214       9.806  29.596  43.641  1.00 38.60           C  
ATOM   1668  CB  SER H 214       8.868  29.458  44.855  1.00  0.00           C  
ATOM   1669  OG  SER H 214       8.614  28.089  45.137  1.00  0.00           O  
ATOM   1670  C   SER H 214      11.016  28.760  43.864  1.00 38.74           C  
ATOM   1671  O   SER H 214      11.419  28.511  44.999  1.00 38.55           O  
ATOM   1672  N   TRP H 215      11.633  28.313  42.761  1.00 56.40           N  
ATOM   1673  CA  TRP H 215      12.795  27.485  42.833  1.00 56.35           C  
ATOM   1674  CB  TRP H 215      12.505  26.022  43.223  1.00  0.00           C  
ATOM   1675  CG  TRP H 215      12.092  25.791  44.661  1.00  0.00           C  
ATOM   1676  CD2 TRP H 215      13.005  25.444  45.717  1.00  0.00           C  
ATOM   1677  CD1 TRP H 215      10.850  25.826  45.225  1.00  0.00           C  
ATOM   1678  NE1 TRP H 215      10.931  25.520  46.563  1.00  0.00           N  
ATOM   1679  CE2 TRP H 215      12.251  25.282  46.880  1.00  0.00           C  
ATOM   1680  CE3 TRP H 215      14.359  25.271  45.717  1.00  0.00           C  
ATOM   1681  CZ2 TRP H 215      12.844  24.942  48.063  1.00  0.00           C  
ATOM   1682  CZ3 TRP H 215      14.954  24.931  46.913  1.00  0.00           C  
ATOM   1683  CH2 TRP H 215      14.210  24.770  48.064  1.00  0.00           C  
ATOM   1684  C   TRP H 215      13.342  27.455  41.450  1.00 55.82           C  
ATOM   1685  O   TRP H 215      13.096  28.362  40.656  1.00 56.05           O  
ATOM   1686  N   ASP H 216      14.159  26.422  41.177  1.00 55.17           N  
ATOM   1687  CA  ASP H 216      14.721  26.135  39.894  1.00 54.18           C  
ATOM   1688  CB  ASP H 216      15.043  27.360  39.018  1.00 54.34           C  
ATOM   1689  CG  ASP H 216      16.027  28.261  39.745  1.00  0.00           C  
ATOM   1690  OD1 ASP H 216      16.126  28.158  40.997  1.00  0.00           O  
ATOM   1691  OD2 ASP H 216      16.690  29.077  39.051  1.00  0.00           O1-
ATOM   1692  C   ASP H 216      15.958  25.307  40.107  1.00 52.91           C  
ATOM   1693  O   ASP H 216      16.993  25.815  40.533  1.00 52.61           O  
ATOM   1694  N   ALA H 217      15.871  23.988  39.824  1.00 50.90           N  
ATOM   1695  CA  ALA H 217      16.985  23.089  40.008  1.00 48.92           C  
ATOM   1696  CB  ALA H 217      17.174  22.614  41.454  1.00 49.13           C  
ATOM   1697  C   ALA H 217      16.733  21.852  39.190  1.00 47.65           C  
ATOM   1698  O   ALA H 217      15.780  21.805  38.418  1.00 48.64           O  
ATOM   1699  N   MET H 218      17.631  20.839  39.272  1.00 45.70           N  
ATOM   1700  CA  MET H 218      17.385  19.598  38.572  1.00 43.31           C  
ATOM   1701  CB  MET H 218      18.371  19.318  37.424  1.00 42.63           C  
ATOM   1702  CG  MET H 218      18.239  20.240  36.213  1.00 41.74           C  
ATOM   1703  SD  MET H 218      19.422  19.871  34.882  1.00  0.00           S  
ATOM   1704  CE  MET H 218      18.822  21.182  33.779  1.00  0.00           C  
ATOM   1705  C   MET H 218      17.574  18.452  39.527  1.00 42.47           C  
ATOM   1706  O   MET H 218      18.605  17.784  39.524  1.00 43.00           O  
ATOM   1707  N   ASP H 219      16.546  18.168  40.340  1.00 40.74           N  
ATOM   1708  CA  ASP H 219      16.579  17.158  41.359  1.00 39.53           C  
ATOM   1709  CB  ASP H 219      15.413  17.354  42.346  1.00 40.05           C  
ATOM   1710  CG  ASP H 219      14.106  17.491  41.573  1.00 40.79           C  
ATOM   1711  OD1 ASP H 219      14.084  17.248  40.337  1.00 40.30           O  
ATOM   1712  OD2 ASP H 219      13.104  17.885  42.224  1.00 41.61           O1-
ATOM   1713  C   ASP H 219      16.606  15.719  40.894  1.00 37.90           C  
ATOM   1714  O   ASP H 219      17.385  14.925  41.418  1.00 38.37           O  
ATOM   1715  N   TYR H 220      15.802  15.331  39.883  1.00 30.52           N  
ATOM   1716  CA  TYR H 220      15.633  13.927  39.619  1.00 30.71           C  
ATOM   1717  CB  TYR H 220      14.171  13.428  39.626  1.00 31.69           C  
ATOM   1718  CG  TYR H 220      13.590  13.515  40.998  1.00 32.74           C  
ATOM   1719  CD1 TYR H 220      13.881  12.560  41.943  1.00 33.72           C  
ATOM   1720  CD2 TYR H 220      12.756  14.550  41.354  1.00 32.76           C  
ATOM   1721  CE1 TYR H 220      13.353  12.625  43.213  1.00 33.32           C  
ATOM   1722  CE2 TYR H 220      12.224  14.615  42.622  1.00 32.35           C  
ATOM   1723  CZ  TYR H 220      12.519  13.658  43.558  1.00 35.90           C  
ATOM   1724  OH  TYR H 220      11.965  13.744  44.853  1.00 37.18           O  
ATOM   1725  C   TYR H 220      16.147  13.640  38.249  1.00 31.19           C  
ATOM   1726  O   TYR H 220      15.878  14.381  37.306  1.00 32.26           O  
ATOM   1727  N   TRP H 221      16.902  12.529  38.114  1.00 29.58           N  
ATOM   1728  CA  TRP H 221      17.485  12.183  36.850  1.00 29.72           C  
ATOM   1729  CB  TRP H 221      19.021  12.259  36.865  1.00 27.98           C  
ATOM   1730  CG  TRP H 221      19.594  13.648  36.991  1.00 28.19           C  
ATOM   1731  CD2 TRP H 221      20.435  14.256  35.999  1.00 28.89           C  
ATOM   1732  CD1 TRP H 221      19.502  14.539  38.020  1.00 27.89           C  
ATOM   1733  NE1 TRP H 221      20.225  15.672  37.726  1.00 29.39           N  
ATOM   1734  CE2 TRP H 221      20.809  15.508  36.487  1.00 28.61           C  
ATOM   1735  CE3 TRP H 221      20.869  13.801  34.789  1.00 29.37           C  
ATOM   1736  CZ2 TRP H 221      21.628  16.329  35.765  1.00 29.67           C  
ATOM   1737  CZ3 TRP H 221      21.685  14.635  34.059  1.00 28.35           C  
ATOM   1738  CH2 TRP H 221      22.057  15.873  34.537  1.00 28.99           C  
ATOM   1739  C   TRP H 221      17.162  10.761  36.513  1.00 29.85           C  
ATOM   1740  O   TRP H 221      16.963   9.921  37.390  1.00 29.66           O  
ATOM   1741  N   GLY H 222      17.094  10.466  35.199  1.00 29.37           N  
ATOM   1742  CA  GLY H 222      16.908   9.122  34.736  1.00 29.45           C  
ATOM   1743  C   GLY H 222      18.264   8.472  34.763  1.00 30.04           C  
ATOM   1744  O   GLY H 222      19.274   9.136  34.983  1.00 30.31           O  
ATOM   1745  N   GLN H 223      18.309   7.144  34.533  1.00 29.96           N  
ATOM   1746  CA  GLN H 223      19.521   6.361  34.564  1.00 31.09           C  
ATOM   1747  CB  GLN H 223      19.314   4.849  34.400  1.00 32.22           C  
ATOM   1748  CG  GLN H 223      18.390   4.218  35.430  1.00 38.74           C  
ATOM   1749  CD  GLN H 223      17.033   4.088  34.766  1.00 43.84           C  
ATOM   1750  OE1 GLN H 223      16.625   4.923  33.959  1.00 44.18           O  
ATOM   1751  NE2 GLN H 223      16.319   2.982  35.101  1.00 38.56           N  
ATOM   1752  C   GLN H 223      20.402   6.728  33.416  1.00 31.47           C  
ATOM   1753  O   GLN H 223      21.622   6.582  33.488  1.00 30.58           O  
ATOM   1754  N   GLY H 224      19.795   7.130  32.289  1.00 31.51           N  
ATOM   1755  CA  GLY H 224      20.555   7.467  31.124  1.00 31.69           C  
ATOM   1756  C   GLY H 224      20.378   6.375  30.121  1.00 31.47           C  
ATOM   1757  O   GLY H 224      20.226   5.204  30.470  1.00 31.52           O  
ATOM   1758  N   THR H 225      20.373   6.755  28.828  1.00 29.29           N  
ATOM   1759  CA  THR H 225      20.270   5.765  27.803  1.00 30.20           C  
ATOM   1760  CB  THR H 225      19.024   5.891  26.966  1.00 31.44           C  
ATOM   1761  OG1 THR H 225      18.752   4.656  26.329  1.00 32.68           O  
ATOM   1762  CG2 THR H 225      19.193   6.987  25.903  1.00 29.67           C  
ATOM   1763  C   THR H 225      21.493   5.925  26.951  1.00 29.81           C  
ATOM   1764  O   THR H 225      21.849   7.028  26.537  1.00 30.18           O  
ATOM   1765  N   SER H 226      22.196   4.811  26.683  1.00 28.70           N  
ATOM   1766  CA  SER H 226      23.401   4.916  25.918  1.00 29.45           C  
ATOM   1767  CB  SER H 226      24.500   3.938  26.369  1.00 30.39           C  
ATOM   1768  OG  SER H 226      24.050   2.599  26.240  1.00 17.98           O  
ATOM   1769  C   SER H 226      23.074   4.637  24.493  1.00 30.17           C  
ATOM   1770  O   SER H 226      22.409   3.655  24.167  1.00 30.78           O  
ATOM   1771  N   VAL H 227      23.535   5.529  23.597  1.00 28.73           N  
ATOM   1772  CA  VAL H 227      23.288   5.367  22.199  1.00 28.76           C  
ATOM   1773  CB  VAL H 227      22.653   6.577  21.573  1.00 28.28           C  
ATOM   1774  CG1 VAL H 227      22.499   6.334  20.063  1.00 22.24           C  
ATOM   1775  CG2 VAL H 227      21.327   6.866  22.298  1.00 23.20           C  
ATOM   1776  C   VAL H 227      24.611   5.165  21.537  1.00 30.22           C  
ATOM   1777  O   VAL H 227      25.552   5.927  21.758  1.00 28.13           O  
ATOM   1778  N   ILE H 228      24.719   4.107  20.711  1.00 29.98           N  
ATOM   1779  CA  ILE H 228      25.946   3.866  20.012  1.00 30.85           C  
ATOM   1780  CB  ILE H 228      26.532   2.510  20.276  1.00 32.34           C  
ATOM   1781  CG1 ILE H 228      26.858   2.350  21.771  1.00  0.00           C  
ATOM   1782  CG2 ILE H 228      27.752   2.336  19.354  1.00 31.78           C  
ATOM   1783  CD1 ILE H 228      27.158   0.909  22.177  1.00  0.00           C  
ATOM   1784  C   ILE H 228      25.639   3.936  18.553  1.00 30.30           C  
ATOM   1785  O   ILE H 228      24.736   3.256  18.064  1.00 31.35           O  
ATOM   1786  N   VAL H 229      26.378   4.789  17.819  1.00 29.77           N  
ATOM   1787  CA  VAL H 229      26.167   4.884  16.406  1.00 30.06           C  
ATOM   1788  CB  VAL H 229      26.167   6.297  15.901  1.00 31.18           C  
ATOM   1789  CG1 VAL H 229      26.022   6.273  14.370  1.00 29.01           C  
ATOM   1790  CG2 VAL H 229      25.050   7.068  16.624  1.00 31.18           C  
ATOM   1791  C   VAL H 229      27.324   4.186  15.770  1.00 31.83           C  
ATOM   1792  O   VAL H 229      28.469   4.618  15.905  1.00 33.00           O  
ATOM   1793  N   SER H 230      27.058   3.076  15.055  1.00 33.06           N  
ATOM   1794  CA  SER H 230      28.153   2.366  14.464  1.00 33.78           C  
ATOM   1795  CB  SER H 230      28.770   1.307  15.396  1.00 35.26           C  
ATOM   1796  OG  SER H 230      29.843   0.642  14.746  1.00 35.14           O  
ATOM   1797  C   SER H 230      27.669   1.652  13.243  1.00 34.60           C  
ATOM   1798  O   SER H 230      26.492   1.311  13.126  1.00 33.16           O  
ATOM   1799  N   SER H 231      28.600   1.408  12.298  1.00 34.54           N  
ATOM   1800  CA  SER H 231      28.279   0.752  11.066  1.00 35.59           C  
ATOM   1801  CB  SER H 231      29.284   1.080   9.952  1.00 36.08           C  
ATOM   1802  OG  SER H 231      28.909   0.422   8.752  1.00 42.12           O  
ATOM   1803  C   SER H 231      28.321  -0.750  11.301  1.00 35.80           C  
ATOM   1804  O   SER H 231      29.377  -1.244  11.781  1.00 35.45           O  
ATOM   1805  OXT SER H 231      27.297  -1.423  11.000  1.00  0.00           O1-
TER    1806      SER H 231 
CONECT  162  701
CONECT  701  162
CONECT 1024 1611
CONECT 1611 1024
END
