# Supplementary material for: Fully automated antibody structure prediction using BIOVIA tools: Validation study
Source: PLoS One. 2017 May 18;12(5):e0177923. doi: 10.1371/journal.pone.0177923 (PMC5436848; doi:10.1371/journal.pone.0177923)
Supplement: S1 Dataset — Predicted structures using the Top5 framework method, Chothia CDR definition with no canonical filtering and generating 50 models. These were used in the detailed discussion of outliers and for comparison against predictions using canonical filtering. (ZIP) [file pone.0177923.s003.zip › 4QEX_LH_FV_FinalModel.pdb]

REMARK   Accelrys Discovery Studio PDB file
REMARK   Created:  2015-05-08T08:19:21Z
SSBOND   1 CYS L   23    CYS L   92                                     
SSBOND   2 CYS H  132    CYS H  206                                     
ATOM      1  N   ASN L   1      26.332  32.728  26.076  1.00 76.70           N1+
ATOM      2  CA  ASN L   1      25.682  32.146  27.271  1.00 77.72           C  
ATOM      3  CB  ASN L   1      25.535  30.625  27.109  1.00 82.15           C  
ATOM      4  CG  ASN L   1      24.601  30.388  25.933  1.00 86.27           C  
ATOM      5  OD1 ASN L   1      23.913  31.304  25.486  1.00 88.32           O  
ATOM      6  ND2 ASN L   1      24.569  29.127  25.422  1.00 75.73           N  
ATOM      7  C   ASN L   1      26.529  32.401  28.471  1.00 72.94           C  
ATOM      8  O   ASN L   1      27.457  33.208  28.429  1.00 69.94           O  
ATOM      9  N   ILE L   2      26.221  31.714  29.586  1.00 72.78           N  
ATOM     10  CA  ILE L   2      27.021  31.881  30.761  1.00 71.98           C  
ATOM     11  CB  ILE L   2      26.233  31.842  32.038  1.00 67.65           C  
ATOM     12  CG1 ILE L   2      25.227  33.002  32.074  1.00 80.03           C  
ATOM     13  CG2 ILE L   2      27.221  31.847  33.216  1.00 73.52           C  
ATOM     14  CD1 ILE L   2      24.208  32.879  33.203  1.00 80.99           C  
ATOM     15  C   ILE L   2      27.965  30.723  30.785  1.00 72.59           C  
ATOM     16  O   ILE L   2      27.543  29.568  30.772  1.00 71.11           O  
ATOM     17  N   VAL L   3      29.282  31.007  30.810  1.00 67.89           N  
ATOM     18  CA  VAL L   3      30.235  29.935  30.801  1.00 62.87           C  
ATOM     19  CB  VAL L   3      31.445  30.193  29.952  1.00 62.99           C  
ATOM     20  CG1 VAL L   3      31.009  30.236  28.482  1.00 65.01           C  
ATOM     21  CG2 VAL L   3      32.118  31.487  30.437  1.00 61.19           C  
ATOM     22  C   VAL L   3      30.725  29.722  32.188  1.00 61.91           C  
ATOM     23  O   VAL L   3      31.125  30.658  32.879  1.00 62.28           O  
ATOM     24  N   LEU L   4      30.705  28.452  32.628  1.00 59.84           N  
ATOM     25  CA  LEU L   4      31.155  28.152  33.950  1.00 58.37           C  
ATOM     26  CB  LEU L   4      30.281  27.112  34.665  1.00 56.17           C  
ATOM     27  CG  LEU L   4      28.817  27.560  34.836  1.00 54.71           C  
ATOM     28  CD1 LEU L   4      27.987  26.495  35.569  1.00 52.32           C  
ATOM     29  CD2 LEU L   4      28.728  28.948  35.492  1.00 56.61           C  
ATOM     30  C   LEU L   4      32.525  27.578  33.823  1.00 57.63           C  
ATOM     31  O   LEU L   4      32.737  26.607  33.100  1.00 58.39           O  
ATOM     32  N   THR L   5      33.499  28.187  34.523  1.00 58.16           N  
ATOM     33  CA  THR L   5      34.842  27.696  34.477  1.00 59.23           C  
ATOM     34  CB  THR L   5      35.860  28.770  34.227  1.00 59.74           C  
ATOM     35  OG1 THR L   5      35.584  29.435  33.004  1.00 60.16           O  
ATOM     36  CG2 THR L   5      37.257  28.128  34.175  1.00 59.36           C  
ATOM     37  C   THR L   5      35.132  27.123  35.823  1.00 59.18           C  
ATOM     38  O   THR L   5      35.116  27.829  36.830  1.00 62.93           O  
ATOM     39  N   GLN L   6      35.406  25.808  35.873  1.00 57.35           N  
ATOM     40  CA  GLN L   6      35.675  25.190  37.133  1.00 56.00           C  
ATOM     41  CB  GLN L   6      35.167  23.742  37.242  1.00 52.00           C  
ATOM     42  CG  GLN L   6      33.642  23.649  37.232  1.00 53.73           C  
ATOM     43  CD  GLN L   6      33.243  22.192  37.368  1.00 53.45           C  
ATOM     44  OE1 GLN L   6      32.293  21.735  36.729  1.00 54.65           O  
ATOM     45  NE2 GLN L   6      33.970  21.442  38.237  1.00 50.64           N  
ATOM     46  C   GLN L   6      37.145  25.180  37.341  1.00 59.42           C  
ATOM     47  O   GLN L   6      37.931  25.102  36.397  1.00 63.88           O  
ATOM     48  N   SER L   7      37.547  25.205  38.626  1.00 60.29           N  
ATOM     49  CA  SER L   7      38.914  25.260  39.055  1.00 60.31           C  
ATOM     50  CB  SER L   7      39.030  25.808  40.489  1.00 58.61           C  
ATOM     51  OG  SER L   7      38.640  27.171  40.514  1.00 57.20           O  
ATOM     52  C   SER L   7      39.515  23.910  38.827  1.00 61.07           C  
ATOM     53  O   SER L   7      39.035  23.314  37.870  1.00 58.21           O  
ATOM     54  N   PRO L   8      40.497  23.369  39.554  1.00 65.28           N  
ATOM     55  CA  PRO L   8      41.272  22.277  39.015  1.00 64.54           C  
ATOM     56  CD  PRO L   8      40.451  23.249  41.013  1.00 60.30           C  
ATOM     57  CB  PRO L   8      42.145  21.767  40.152  1.00 61.33           C  
ATOM     58  CG  PRO L   8      41.250  21.989  41.376  1.00 60.28           C  
ATOM     59  C   PRO L   8      40.453  21.157  38.468  1.00 61.41           C  
ATOM     60  O   PRO L   8      39.515  20.711  39.129  1.00 55.25           O  
ATOM     61  N   ALA L   9      40.765  20.752  37.226  1.00 57.77           N  
ATOM     62  CA  ALA L   9      40.022  19.731  36.564  1.00 55.89           C  
ATOM     63  CB  ALA L   9      40.536  19.439  35.143  1.00 59.06           C  
ATOM     64  C   ALA L   9      40.180  18.485  37.365  1.00 55.86           C  
ATOM     65  O   ALA L   9      39.226  17.731  37.541  1.00 59.48           O  
ATOM     66  N   SER L  10      41.403  18.238  37.869  1.00 53.84           N  
ATOM     67  CA  SER L  10      41.641  17.057  38.647  1.00 51.69           C  
ATOM     68  CB  SER L  10      42.652  16.093  38.006  1.00 52.91           C  
ATOM     69  OG  SER L  10      42.151  15.616  36.766  1.00 41.29           O  
ATOM     70  C   SER L  10      42.220  17.484  39.959  1.00 50.01           C  
ATOM     71  O   SER L  10      42.958  18.466  40.036  1.00 51.96           O  
ATOM     72  N   LEU L  11      41.881  16.745  41.036  1.00 51.54           N  
ATOM     73  CA  LEU L  11      42.334  17.109  42.347  1.00 51.27           C  
ATOM     74  CB  LEU L  11      41.230  17.922  43.059  1.00 54.22           C  
ATOM     75  CG  LEU L  11      41.564  18.563  44.418  1.00 55.07           C  
ATOM     76  CD1 LEU L  11      41.969  17.519  45.458  1.00 54.96           C  
ATOM     77  CD2 LEU L  11      42.565  19.715  44.280  1.00 57.01           C  
ATOM     78  C   LEU L  11      42.533  15.827  43.109  1.00 49.51           C  
ATOM     79  O   LEU L  11      41.658  14.963  43.100  1.00 52.18           O  
ATOM     80  N   ALA L  12      43.696  15.657  43.780  1.00 51.16           N  
ATOM     81  CA  ALA L  12      43.918  14.474  44.570  1.00 55.84           C  
ATOM     82  CB  ALA L  12      45.210  13.722  44.211  1.00 53.47           C  
ATOM     83  C   ALA L  12      44.028  14.916  45.996  1.00 59.78           C  
ATOM     84  O   ALA L  12      44.788  15.831  46.315  1.00 59.58           O  
ATOM     85  N   VAL L  13      43.271  14.266  46.904  1.00 59.85           N  
ATOM     86  CA  VAL L  13      43.274  14.725  48.262  1.00 61.24           C  
ATOM     87  CB  VAL L  13      42.033  15.519  48.558  1.00 61.64           C  
ATOM     88  CG1 VAL L  13      40.840  14.555  48.650  1.00 62.05           C  
ATOM     89  CG2 VAL L  13      42.261  16.399  49.790  1.00 62.61           C  
ATOM     90  C   VAL L  13      43.314  13.532  49.168  1.00 60.23           C  
ATOM     91  O   VAL L  13      42.670  12.519  48.909  1.00 61.30           O  
ATOM     92  N   SER L  14      44.081  13.634  50.273  1.00 56.44           N  
ATOM     93  CA  SER L  14      44.210  12.545  51.200  1.00 58.70           C  
ATOM     94  CB  SER L  14      45.388  12.695  52.179  1.00 67.73           C  
ATOM     95  OG  SER L  14      46.621  12.669  51.477  1.00 72.67           O  
ATOM     96  C   SER L  14      42.970  12.472  52.026  1.00 59.52           C  
ATOM     97  O   SER L  14      42.229  13.445  52.158  1.00 66.02           O  
ATOM     98  N   LEU L  15      42.724  11.288  52.619  1.00 62.63           N  
ATOM     99  CA  LEU L  15      41.557  11.079  53.422  1.00 62.03           C  
ATOM    100  CB  LEU L  15      41.432   9.634  53.944  1.00 64.83           C  
ATOM    101  CG  LEU L  15      41.152   8.574  52.861  1.00 65.09           C  
ATOM    102  CD1 LEU L  15      41.058   7.166  53.471  1.00 64.80           C  
ATOM    103  CD2 LEU L  15      39.892   8.928  52.054  1.00 66.40           C  
ATOM    104  C   LEU L  15      41.654  11.960  54.624  1.00 64.57           C  
ATOM    105  O   LEU L  15      42.714  12.093  55.234  1.00 70.80           O  
ATOM    106  N   GLY L  16      40.528  12.610  54.973  1.00 64.32           N  
ATOM    107  CA  GLY L  16      40.462  13.398  56.167  1.00 64.25           C  
ATOM    108  C   GLY L  16      40.782  14.831  55.878  1.00 64.57           C  
ATOM    109  O   GLY L  16      40.476  15.704  56.688  1.00 64.21           O  
ATOM    110  N   GLN L  17      41.399  15.135  54.724  1.00 62.06           N  
ATOM    111  CA  GLN L  17      41.708  16.516  54.491  1.00 62.88           C  
ATOM    112  CB  GLN L  17      43.088  16.775  53.852  1.00 71.85           C  
ATOM    113  CG  GLN L  17      43.367  16.119  52.508  1.00 76.45           C  
ATOM    114  CD  GLN L  17      44.814  16.459  52.163  1.00 76.35           C  
ATOM    115  OE1 GLN L  17      45.119  16.893  51.053  1.00 73.75           O  
ATOM    116  NE2 GLN L  17      45.736  16.256  53.142  1.00 75.81           N  
ATOM    117  C   GLN L  17      40.570  17.192  53.786  1.00 61.83           C  
ATOM    118  O   GLN L  17      39.512  16.598  53.591  1.00 66.48           O  
ATOM    119  N   ARG L  18      40.734  18.487  53.442  1.00 64.52           N  
ATOM    120  CA  ARG L  18      39.642  19.238  52.883  1.00 64.26           C  
ATOM    121  CB  ARG L  18      39.508  20.633  53.521  1.00 71.48           C  
ATOM    122  CG  ARG L  18      38.210  21.365  53.180  1.00 75.87           C  
ATOM    123  CD  ARG L  18      38.155  22.785  53.745  1.00 78.48           C  
ATOM    124  NE  ARG L  18      38.304  22.687  55.224  1.00 82.44           N  
ATOM    125  CZ  ARG L  18      38.937  23.688  55.902  1.00 84.19           C  
ATOM    126  NH1 ARG L  18      39.429  24.761  55.217  1.00 85.02           N1+
ATOM    127  NH2 ARG L  18      39.082  23.616  57.257  1.00 83.31           N  
ATOM    128  C   ARG L  18      39.845  19.436  51.409  1.00 61.93           C  
ATOM    129  O   ARG L  18      40.968  19.600  50.936  1.00 65.55           O  
ATOM    130  N   ALA L  19      38.736  19.407  50.635  1.00 63.51           N  
ATOM    131  CA  ALA L  19      38.829  19.615  49.217  1.00 61.20           C  
ATOM    132  CB  ALA L  19      38.291  18.436  48.390  1.00 58.71           C  
ATOM    133  C   ALA L  19      38.005  20.814  48.861  1.00 59.74           C  
ATOM    134  O   ALA L  19      36.871  20.964  49.317  1.00 57.83           O  
ATOM    135  N   THR L  20      38.567  21.711  48.025  1.00 55.80           N  
ATOM    136  CA  THR L  20      37.857  22.896  47.643  1.00 54.43           C  
ATOM    137  CB  THR L  20      38.535  24.150  48.118  1.00 56.00           C  
ATOM    138  OG1 THR L  20      38.642  24.141  49.534  1.00 56.98           O  
ATOM    139  CG2 THR L  20      37.725  25.372  47.658  1.00 56.52           C  
ATOM    140  C   THR L  20      37.815  22.956  46.148  1.00 52.79           C  
ATOM    141  O   THR L  20      38.853  22.955  45.488  1.00 55.88           O  
ATOM    142  N   ILE L  21      36.598  23.024  45.573  1.00 50.51           N  
ATOM    143  CA  ILE L  21      36.456  23.101  44.150  1.00 49.62           C  
ATOM    144  CB  ILE L  21      35.591  22.011  43.589  1.00 52.95           C  
ATOM    145  CG1 ILE L  21      36.225  20.642  43.881  1.00 55.32           C  
ATOM    146  CG2 ILE L  21      35.378  22.281  42.091  1.00 51.26           C  
ATOM    147  CD1 ILE L  21      35.278  19.467  43.651  1.00 55.94           C  
ATOM    148  C   ILE L  21      35.796  24.414  43.861  1.00 52.50           C  
ATOM    149  O   ILE L  21      34.825  24.787  44.515  1.00 54.86           O  
ATOM    150  N   SER L  22      36.312  25.166  42.871  1.00 56.64           N  
ATOM    151  CA  SER L  22      35.741  26.458  42.629  1.00 58.52           C  
ATOM    152  CB  SER L  22      36.778  27.595  42.624  1.00 58.96           C  
ATOM    153  OG  SER L  22      37.379  27.719  43.906  1.00 63.71           O  
ATOM    154  C   SER L  22      35.056  26.460  41.298  1.00 57.64           C  
ATOM    155  O   SER L  22      35.400  25.695  40.398  1.00 57.00           O  
ATOM    156  N   CYS L  23      34.017  27.311  41.170  1.00 57.71           N  
ATOM    157  CA  CYS L  23      33.306  27.454  39.933  1.00 60.91           C  
ATOM    158  CB  CYS L  23      31.933  26.737  39.957  1.00 62.64           C  
ATOM    159  SG  CYS L  23      30.999  26.836  38.397  1.00 54.72           S  
ATOM    160  C   CYS L  23      33.111  28.932  39.725  1.00 63.97           C  
ATOM    161  O   CYS L  23      32.578  29.625  40.591  1.00 66.13           O  
ATOM    162  N   ARG L  24      33.557  29.454  38.561  1.00 63.46           N  
ATOM    163  CA  ARG L  24      33.484  30.866  38.272  1.00 66.60           C  
ATOM    164  CB  ARG L  24      34.839  31.437  37.820  1.00 75.69           C  
ATOM    165  CG  ARG L  24      35.943  31.330  38.869  1.00 80.98           C  
ATOM    166  CD  ARG L  24      37.349  31.270  38.266  1.00 83.26           C  
ATOM    167  NE  ARG L  24      37.840  32.656  38.050  1.00117.30           N  
ATOM    168  CZ  ARG L  24      39.074  32.848  37.499  1.00119.03           C  
ATOM    169  NH1 ARG L  24      39.810  31.772  37.091  1.00116.14           N1+
ATOM    170  NH2 ARG L  24      39.571  34.111  37.361  1.00122.29           N  
ATOM    171  C   ARG L  24      32.565  31.048  37.103  1.00 64.92           C  
ATOM    172  O   ARG L  24      32.619  30.284  36.142  1.00 69.60           O  
ATOM    173  N   ALA L  25      31.709  32.090  37.138  1.00 62.76           N  
ATOM    174  CA  ALA L  25      30.784  32.298  36.059  1.00 58.10           C  
ATOM    175  CB  ALA L  25      29.323  32.398  36.526  1.00 51.75           C  
ATOM    176  C   ALA L  25      31.121  33.583  35.371  1.00 57.84           C  
ATOM    177  O   ALA L  25      31.584  34.539  35.990  1.00 59.16           O  
ATOM    178  N   SER L  26      30.911  33.605  34.039  1.00 41.77           N  
ATOM    179  CA  SER L  26      31.204  34.737  33.208  1.00 43.25           C  
ATOM    180  CB  SER L  26      31.028  34.436  31.709  1.00 43.49           C  
ATOM    181  OG  SER L  26      29.673  34.129  31.419  1.00 42.69           O  
ATOM    182  C   SER L  26      30.289  35.865  33.564  1.00 46.34           C  
ATOM    183  O   SER L  26      30.694  37.028  33.532  1.00 48.13           O  
ATOM    184  N   LYS L  27      29.023  35.546  33.905  1.00 44.31           N  
ATOM    185  CA  LYS L  27      28.040  36.537  34.247  1.00 45.35           C  
ATOM    186  CB  LYS L  27      26.824  36.537  33.305  1.00 47.11           C  
ATOM    187  CG  LYS L  27      27.157  36.867  31.848  1.00 54.14           C  
ATOM    188  CD  LYS L  27      27.720  38.272  31.626  1.00 57.00           C  
ATOM    189  CE  LYS L  27      26.657  39.371  31.594  1.00 97.72           C  
ATOM    190  NZ  LYS L  27      27.296  40.687  31.360  1.00100.07           N1+
ATOM    191  C   LYS L  27      27.518  36.191  35.608  1.00 44.60           C  
ATOM    192  O   LYS L  27      27.778  35.104  36.121  1.00 42.58           O  
ATOM    193  N   GLY L  28      26.788  37.130  36.246  1.00 43.17           N  
ATOM    194  CA  GLY L  28      26.244  36.881  37.552  1.00 41.53           C  
ATOM    195  C   GLY L  28      25.091  35.933  37.432  1.00 40.87           C  
ATOM    196  O   GLY L  28      24.203  36.105  36.601  1.00 40.50           O  
ATOM    197  N   VAL L  29      25.127  34.872  38.253  1.00 38.94           N  
ATOM    198  CA  VAL L  29      24.138  33.841  38.415  1.00 37.96           C  
ATOM    199  CB  VAL L  29      24.717  32.555  38.883  1.00 37.88           C  
ATOM    200  CG1 VAL L  29      25.613  31.964  37.779  1.00 38.24           C  
ATOM    201  CG2 VAL L  29      25.472  32.886  40.163  1.00 37.60           C  
ATOM    202  C   VAL L  29      23.052  34.251  39.371  1.00 39.20           C  
ATOM    203  O   VAL L  29      22.112  33.487  39.585  1.00 38.00           O  
ATOM    204  N   ASP L  30      23.224  35.386  40.085  1.00 40.21           N  
ATOM    205  CA  ASP L  30      22.284  35.787  41.102  1.00 41.31           C  
ATOM    206  CB  ASP L  30      22.901  36.722  42.155  1.00 43.99           C  
ATOM    207  CG  ASP L  30      23.974  35.937  42.892  1.00 47.78           C  
ATOM    208  OD1 ASP L  30      24.211  34.758  42.514  1.00 47.23           O  
ATOM    209  OD2 ASP L  30      24.574  36.505  43.843  1.00 53.64           O1-
ATOM    210  C   ASP L  30      21.110  36.514  40.520  1.00 43.28           C  
ATOM    211  O   ASP L  30      21.229  37.194  39.503  1.00 43.77           O  
ATOM    212  N   SER L  31      19.933  36.360  41.175  1.00 41.96           N  
ATOM    213  CA  SER L  31      18.733  37.066  40.826  1.00 42.82           C  
ATOM    214  CB  SER L  31      17.865  36.368  39.761  1.00 43.10           C  
ATOM    215  OG  SER L  31      18.518  36.360  38.502  1.00 44.38           O  
ATOM    216  C   SER L  31      17.871  37.135  42.053  1.00 44.63           C  
ATOM    217  O   SER L  31      17.768  36.170  42.810  1.00 43.40           O  
ATOM    218  N   TYR L  32      17.243  38.305  42.284  1.00 45.71           N  
ATOM    219  CA  TYR L  32      16.281  38.505  43.331  1.00 47.21           C  
ATOM    220  CB  TYR L  32      14.945  37.788  43.071  1.00 48.49           C  
ATOM    221  CG  TYR L  32      14.338  38.407  41.860  1.00 50.80           C  
ATOM    222  CD1 TYR L  32      13.677  39.609  41.950  1.00 52.89           C  
ATOM    223  CD2 TYR L  32      14.427  37.784  40.636  1.00 51.02           C  
ATOM    224  CE1 TYR L  32      13.115  40.183  40.835  1.00 54.25           C  
ATOM    225  CE2 TYR L  32      13.868  38.354  39.518  1.00 51.90           C  
ATOM    226  CZ  TYR L  32      13.211  39.557  39.616  1.00 57.07           C  
ATOM    227  OH  TYR L  32      12.636  40.144  38.468  1.00 59.21           O  
ATOM    228  C   TYR L  32      16.798  38.059  44.665  1.00 47.82           C  
ATOM    229  O   TYR L  32      16.021  37.595  45.499  1.00 48.02           O  
ATOM    230  N   GLY L  33      18.108  38.210  44.925  1.00 45.78           N  
ATOM    231  CA  GLY L  33      18.607  37.886  46.234  1.00 45.11           C  
ATOM    232  C   GLY L  33      18.947  36.430  46.381  1.00 44.24           C  
ATOM    233  O   GLY L  33      19.164  35.975  47.502  1.00 44.19           O  
ATOM    234  N   ASN L  34      18.992  35.647  45.282  1.00 40.94           N  
ATOM    235  CA  ASN L  34      19.369  34.260  45.412  1.00 39.38           C  
ATOM    236  CB  ASN L  34      18.217  33.260  45.211  1.00 39.17           C  
ATOM    237  CG  ASN L  34      17.366  33.251  46.472  1.00 46.27           C  
ATOM    238  OD1 ASN L  34      16.137  33.246  46.405  1.00 44.98           O  
ATOM    239  ND2 ASN L  34      18.032  33.239  47.658  1.00 46.08           N  
ATOM    240  C   ASN L  34      20.404  33.945  44.375  1.00 40.37           C  
ATOM    241  O   ASN L  34      20.615  34.709  43.436  1.00 40.27           O  
ATOM    242  N   SER L  35      21.109  32.805  44.536  1.00 38.52           N  
ATOM    243  CA  SER L  35      22.116  32.446  43.572  1.00 37.20           C  
ATOM    244  CB  SER L  35      23.517  32.257  44.184  1.00 38.24           C  
ATOM    245  OG  SER L  35      23.978  33.477  44.747  1.00 39.72           O  
ATOM    246  C   SER L  35      21.719  31.129  42.990  1.00 37.13           C  
ATOM    247  O   SER L  35      21.598  30.143  43.714  1.00 36.44           O  
ATOM    248  N   PHE L  36      21.521  31.066  41.656  1.00 34.96           N  
ATOM    249  CA  PHE L  36      21.115  29.808  41.111  1.00 33.06           C  
ATOM    250  CB  PHE L  36      20.163  29.945  39.911  1.00 32.98           C  
ATOM    251  CG  PHE L  36      18.922  30.602  40.412  1.00 33.67           C  
ATOM    252  CD1 PHE L  36      17.886  29.854  40.918  1.00 33.51           C  
ATOM    253  CD2 PHE L  36      18.796  31.970  40.388  1.00 33.97           C  
ATOM    254  CE1 PHE L  36      16.742  30.459  41.380  1.00 35.01           C  
ATOM    255  CE2 PHE L  36      17.653  32.580  40.850  1.00 35.42           C  
ATOM    256  CZ  PHE L  36      16.620  31.826  41.350  1.00 35.02           C  
ATOM    257  C   PHE L  36      22.328  29.043  40.636  1.00 33.25           C  
ATOM    258  O   PHE L  36      22.567  28.980  39.430  1.00 32.96           O  
ATOM    259  N   MET L  37      23.101  28.417  41.567  1.00 50.19           N  
ATOM    260  CA  MET L  37      24.224  27.600  41.222  1.00 50.75           C  
ATOM    261  CB  MET L  37      25.579  28.191  41.634  1.00 54.95           C  
ATOM    262  CG  MET L  37      26.743  27.265  41.294  1.00 38.82           C  
ATOM    263  SD  MET L  37      27.104  27.085  39.522  1.00 39.41           S  
ATOM    264  CE  MET L  37      28.156  28.559  39.445  1.00 38.76           C  
ATOM    265  C   MET L  37      24.048  26.331  41.987  1.00 48.44           C  
ATOM    266  O   MET L  37      23.784  26.352  43.188  1.00 53.21           O  
ATOM    267  N   HIS L  38      24.192  25.181  41.305  1.00 49.31           N  
ATOM    268  CA  HIS L  38      23.969  23.941  41.985  1.00 49.70           C  
ATOM    269  ND1 HIS L  38      21.037  24.799  40.425  1.00 84.64           N  
ATOM    270  CG  HIS L  38      21.501  24.080  41.501  1.00 50.29           C  
ATOM    271  CB  HIS L  38      22.723  23.210  41.461  1.00 46.44           C  
ATOM    272  NE2 HIS L  38      19.665  25.238  42.117  1.00 81.48           N  
ATOM    273  CD2 HIS L  38      20.651  24.358  42.527  1.00 79.96           C  
ATOM    274  CE1 HIS L  38      19.938  25.473  40.849  1.00 84.85           C  
ATOM    275  C   HIS L  38      25.155  23.058  41.743  1.00 51.46           C  
ATOM    276  O   HIS L  38      25.831  23.179  40.722  1.00 52.12           O  
ATOM    277  N   TRP L  39      25.446  22.149  42.698  1.00 47.28           N  
ATOM    278  CA  TRP L  39      26.569  21.264  42.558  1.00 44.94           C  
ATOM    279  CB  TRP L  39      27.556  21.336  43.733  1.00 45.87           C  
ATOM    280  CG  TRP L  39      28.320  22.634  43.787  1.00 50.61           C  
ATOM    281  CD2 TRP L  39      29.566  22.856  43.110  1.00 47.19           C  
ATOM    282  CD1 TRP L  39      28.018  23.797  44.433  1.00 54.48           C  
ATOM    283  NE1 TRP L  39      28.996  24.732  44.199  1.00 53.82           N  
ATOM    284  CE2 TRP L  39      29.957  24.166  43.386  1.00 50.09           C  
ATOM    285  CE3 TRP L  39      30.323  22.037  42.324  1.00 47.42           C  
ATOM    286  CZ2 TRP L  39      31.116  24.679  42.878  1.00 48.74           C  
ATOM    287  CZ3 TRP L  39      31.489  22.557  41.811  1.00 49.05           C  
ATOM    288  CH2 TRP L  39      31.878  23.852  42.083  1.00 49.68           C  
ATOM    289  C   TRP L  39      26.076  19.853  42.466  1.00 44.73           C  
ATOM    290  O   TRP L  39      25.112  19.465  43.126  1.00 45.98           O  
ATOM    291  N   TYR L  40      26.747  19.037  41.627  1.00 43.93           N  
ATOM    292  CA  TYR L  40      26.321  17.679  41.437  1.00 43.61           C  
ATOM    293  CB  TYR L  40      25.797  17.384  40.018  1.00 42.77           C  
ATOM    294  CG  TYR L  40      24.576  18.199  39.756  1.00 41.67           C  
ATOM    295  CD1 TYR L  40      24.680  19.489  39.291  1.00 42.31           C  
ATOM    296  CD2 TYR L  40      23.326  17.667  39.967  1.00 41.29           C  
ATOM    297  CE1 TYR L  40      23.554  20.238  39.043  1.00 44.37           C  
ATOM    298  CE2 TYR L  40      22.197  18.410  39.722  1.00 41.11           C  
ATOM    299  CZ  TYR L  40      22.309  19.698  39.259  1.00 42.62           C  
ATOM    300  OH  TYR L  40      21.150  20.460  39.006  1.00 43.82           O  
ATOM    301  C   TYR L  40      27.483  16.758  41.631  1.00 44.30           C  
ATOM    302  O   TYR L  40      28.633  17.107  41.361  1.00 47.25           O  
ATOM    303  N   GLN L  41      27.194  15.541  42.129  1.00 45.00           N  
ATOM    304  CA  GLN L  41      28.217  14.549  42.272  1.00 47.54           C  
ATOM    305  CB  GLN L  41      28.316  13.953  43.688  1.00 48.45           C  
ATOM    306  CG  GLN L  41      29.411  12.892  43.824  1.00 47.27           C  
ATOM    307  CD  GLN L  41      29.328  12.295  45.222  1.00 48.41           C  
ATOM    308  OE1 GLN L  41      28.272  11.839  45.654  1.00 48.91           O  
ATOM    309  NE2 GLN L  41      30.473  12.302  45.954  1.00 46.20           N  
ATOM    310  C   GLN L  41      27.837  13.428  41.366  1.00 47.83           C  
ATOM    311  O   GLN L  41      26.716  12.924  41.429  1.00 43.69           O  
ATOM    312  N   GLN L  42      28.757  13.018  40.474  1.00 49.85           N  
ATOM    313  CA  GLN L  42      28.418  11.926  39.616  1.00 48.42           C  
ATOM    314  CB  GLN L  42      28.349  12.301  38.128  1.00 43.24           C  
ATOM    315  CG  GLN L  42      27.958  11.123  37.232  1.00 39.94           C  
ATOM    316  CD  GLN L  42      27.917  11.604  35.791  1.00 45.32           C  
ATOM    317  OE1 GLN L  42      28.927  11.601  35.091  1.00 45.49           O  
ATOM    318  NE2 GLN L  42      26.713  12.031  35.326  1.00 46.87           N  
ATOM    319  C   GLN L  42      29.470  10.880  39.759  1.00 49.37           C  
ATOM    320  O   GLN L  42      30.654  11.126  39.533  1.00 48.28           O  
ATOM    321  N   ARG L  43      29.043   9.666  40.146  1.00 49.13           N  
ATOM    322  CA  ARG L  43      29.949   8.570  40.266  1.00 51.70           C  
ATOM    323  CB  ARG L  43      29.643   7.653  41.461  1.00 54.33           C  
ATOM    324  CG  ARG L  43      29.960   8.284  42.821  1.00 56.65           C  
ATOM    325  CD  ARG L  43      29.531   7.414  44.004  1.00 59.95           C  
ATOM    326  NE  ARG L  43      29.772   5.996  43.617  1.00  0.00           N  
ATOM    327  CZ  ARG L  43      29.853   5.022  44.571  1.00  0.00           C  
ATOM    328  NH1 ARG L  43      29.774   5.350  45.894  1.00  0.00           N1+
ATOM    329  NH2 ARG L  43      30.011   3.719  44.197  1.00  0.00           N  
ATOM    330  C   ARG L  43      29.774   7.778  39.019  1.00 52.81           C  
ATOM    331  O   ARG L  43      28.686   7.742  38.446  1.00 54.51           O  
ATOM    332  N   PRO L  44      30.833   7.163  38.579  1.00 55.90           N  
ATOM    333  CA  PRO L  44      30.815   6.429  37.350  1.00 56.08           C  
ATOM    334  CD  PRO L  44      31.875   6.702  39.481  1.00 54.88           C  
ATOM    335  CB  PRO L  44      32.167   5.724  37.280  1.00 56.36           C  
ATOM    336  CG  PRO L  44      32.512   5.499  38.765  1.00 55.28           C  
ATOM    337  C   PRO L  44      29.685   5.451  37.325  1.00 54.41           C  
ATOM    338  O   PRO L  44      29.495   4.720  38.298  1.00 50.01           O  
ATOM    339  N   GLY L  45      28.927   5.427  36.211  1.00 54.77           N  
ATOM    340  CA  GLY L  45      27.860   4.486  36.056  1.00 53.85           C  
ATOM    341  C   GLY L  45      26.589   5.023  36.639  1.00 51.96           C  
ATOM    342  O   GLY L  45      25.580   4.321  36.659  1.00 50.76           O  
ATOM    343  N   GLN L  46      26.578   6.274  37.134  1.00 50.49           N  
ATOM    344  CA  GLN L  46      25.333   6.730  37.685  1.00 47.61           C  
ATOM    345  CB  GLN L  46      25.266   6.644  39.222  1.00 50.40           C  
ATOM    346  CG  GLN L  46      26.299   7.490  39.963  1.00 54.91           C  
ATOM    347  CD  GLN L  46      26.121   7.194  41.445  1.00 59.52           C  
ATOM    348  OE1 GLN L  46      25.717   8.060  42.219  1.00 60.09           O  
ATOM    349  NE2 GLN L  46      26.420   5.930  41.850  1.00 59.56           N  
ATOM    350  C   GLN L  46      25.053   8.131  37.235  1.00 45.93           C  
ATOM    351  O   GLN L  46      25.927   8.835  36.734  1.00 49.33           O  
ATOM    352  N   PRO L  47      23.809   8.521  37.369  1.00 45.28           N  
ATOM    353  CA  PRO L  47      23.394   9.846  36.990  1.00 44.93           C  
ATOM    354  CD  PRO L  47      22.732   7.556  37.219  1.00 40.67           C  
ATOM    355  CB  PRO L  47      21.874   9.804  36.890  1.00 42.17           C  
ATOM    356  CG  PRO L  47      21.576   8.331  36.573  1.00 40.27           C  
ATOM    357  C   PRO L  47      23.875  10.816  38.013  1.00 45.05           C  
ATOM    358  O   PRO L  47      24.234  10.390  39.107  1.00 45.46           O  
ATOM    359  N   PRO L  48      23.881  12.081  37.723  1.00 43.58           N  
ATOM    360  CA  PRO L  48      24.375  13.018  38.683  1.00 44.11           C  
ATOM    361  CD  PRO L  48      23.995  12.568  36.359  1.00 45.38           C  
ATOM    362  CB  PRO L  48      24.464  14.352  37.946  1.00 46.28           C  
ATOM    363  CG  PRO L  48      24.679  13.941  36.478  1.00 45.28           C  
ATOM    364  C   PRO L  48      23.473  13.035  39.873  1.00 45.47           C  
ATOM    365  O   PRO L  48      22.287  12.730  39.735  1.00 46.55           O  
ATOM    366  N   LYS L  49      24.044  13.361  41.051  1.00 49.34           N  
ATOM    367  CA  LYS L  49      23.326  13.417  42.288  1.00 47.77           C  
ATOM    368  CB  LYS L  49      23.985  12.572  43.394  1.00 42.16           C  
ATOM    369  CG  LYS L  49      23.253  12.600  44.737  1.00 44.92           C  
ATOM    370  CD  LYS L  49      23.808  11.606  45.763  1.00 50.03           C  
ATOM    371  CE  LYS L  49      23.178  11.746  47.153  1.00 54.56           C  
ATOM    372  NZ  LYS L  49      23.775  10.771  48.095  1.00 55.06           N1+
ATOM    373  C   LYS L  49      23.378  14.843  42.738  1.00 49.82           C  
ATOM    374  O   LYS L  49      24.413  15.497  42.634  1.00 49.89           O  
ATOM    375  N   LEU L  50      22.261  15.374  43.268  1.00 50.13           N  
ATOM    376  CA  LEU L  50      22.264  16.767  43.635  1.00 47.74           C  
ATOM    377  CB  LEU L  50      20.879  17.416  43.699  1.00 45.27           C  
ATOM    378  CG  LEU L  50      20.929  18.899  44.103  1.00 43.92           C  
ATOM    379  CD1 LEU L  50      21.659  19.742  43.050  1.00 40.84           C  
ATOM    380  CD2 LEU L  50      19.530  19.435  44.459  1.00 46.04           C  
ATOM    381  C   LEU L  50      22.798  16.919  45.018  1.00 46.74           C  
ATOM    382  O   LEU L  50      22.213  16.402  45.967  1.00 46.46           O  
ATOM    383  N   LEU L  51      23.992  17.535  45.149  1.00 44.69           N  
ATOM    384  CA  LEU L  51      24.583  17.809  46.431  1.00 45.72           C  
ATOM    385  CB  LEU L  51      26.103  17.975  46.314  1.00 43.51           C  
ATOM    386  CG  LEU L  51      26.806  16.701  45.818  1.00 44.68           C  
ATOM    387  CD1 LEU L  51      28.325  16.897  45.717  1.00 44.16           C  
ATOM    388  CD2 LEU L  51      26.427  15.492  46.685  1.00 45.04           C  
ATOM    389  C   LEU L  51      24.064  19.049  47.110  1.00 47.91           C  
ATOM    390  O   LEU L  51      23.531  18.989  48.218  1.00 50.42           O  
ATOM    391  N   ILE L  52      24.192  20.215  46.430  1.00 48.77           N  
ATOM    392  CA  ILE L  52      23.884  21.491  47.028  1.00 48.10           C  
ATOM    393  CB  ILE L  52      25.113  22.320  47.291  1.00 45.51           C  
ATOM    394  CG1 ILE L  52      26.098  21.618  48.243  1.00 48.34           C  
ATOM    395  CG2 ILE L  52      24.645  23.690  47.806  1.00 43.58           C  
ATOM    396  CD1 ILE L  52      25.577  21.455  49.666  1.00 48.69           C  
ATOM    397  C   ILE L  52      23.097  22.281  46.038  1.00 50.17           C  
ATOM    398  O   ILE L  52      23.438  22.304  44.857  1.00 49.79           O  
ATOM    399  N   TYR L  53      22.047  22.986  46.507  1.00 52.14           N  
ATOM    400  CA  TYR L  53      21.234  23.721  45.583  1.00 51.74           C  
ATOM    401  CB  TYR L  53      19.820  23.128  45.393  1.00 51.07           C  
ATOM    402  CG  TYR L  53      19.014  23.240  46.647  1.00 54.76           C  
ATOM    403  CD1 TYR L  53      19.034  22.248  47.600  1.00 54.14           C  
ATOM    404  CD2 TYR L  53      18.225  24.343  46.868  1.00 57.79           C  
ATOM    405  CE1 TYR L  53      18.284  22.353  48.749  1.00 55.84           C  
ATOM    406  CE2 TYR L  53      17.472  24.455  48.013  1.00 58.30           C  
ATOM    407  CZ  TYR L  53      17.499  23.460  48.958  1.00 55.73           C  
ATOM    408  OH  TYR L  53      16.724  23.576  50.131  1.00 53.50           O  
ATOM    409  C   TYR L  53      21.101  25.125  46.068  1.00 51.83           C  
ATOM    410  O   TYR L  53      21.179  25.390  47.266  1.00 52.00           O  
ATOM    411  N   LEU L  54      20.957  26.103  45.138  1.00 43.73           N  
ATOM    412  CA  LEU L  54      20.918  27.507  45.480  1.00 45.59           C  
ATOM    413  CB  LEU L  54      19.698  27.954  46.309  1.00 41.85           C  
ATOM    414  CG  LEU L  54      18.396  28.044  45.485  1.00 47.95           C  
ATOM    415  CD1 LEU L  54      17.238  28.600  46.332  1.00 46.69           C  
ATOM    416  CD2 LEU L  54      18.614  28.841  44.188  1.00 45.76           C  
ATOM    417  C   LEU L  54      22.179  27.908  46.193  1.00 48.05           C  
ATOM    418  O   LEU L  54      22.162  28.693  47.141  1.00 50.31           O  
ATOM    419  N   ALA L  55      23.305  27.324  45.748  1.00 43.91           N  
ATOM    420  CA  ALA L  55      24.664  27.636  46.112  1.00 46.26           C  
ATOM    421  CB  ALA L  55      24.999  29.129  45.944  1.00 44.07           C  
ATOM    422  C   ALA L  55      25.027  27.236  47.515  1.00 49.62           C  
ATOM    423  O   ALA L  55      26.204  26.977  47.768  1.00 46.80           O  
ATOM    424  N   SER L  56      24.061  27.085  48.448  1.00 46.23           N  
ATOM    425  CA  SER L  56      24.520  26.809  49.782  1.00 44.71           C  
ATOM    426  CB  SER L  56      24.653  28.080  50.636  1.00 46.48           C  
ATOM    427  OG  SER L  56      25.588  28.972  50.050  1.00 56.16           O  
ATOM    428  C   SER L  56      23.562  25.922  50.518  1.00 51.60           C  
ATOM    429  O   SER L  56      23.813  25.611  51.683  1.00 50.53           O  
ATOM    430  N   HIS L  57      22.454  25.459  49.898  1.00 48.36           N  
ATOM    431  CA  HIS L  57      21.612  24.649  50.729  1.00 48.53           C  
ATOM    432  ND1 HIS L  57      18.969  25.206  52.747  1.00  0.00           N  
ATOM    433  CG  HIS L  57      19.308  24.385  51.693  1.00 52.78           C  
ATOM    434  CB  HIS L  57      20.103  24.854  50.510  1.00 52.18           C  
ATOM    435  NE2 HIS L  57      18.152  23.194  53.223  1.00  0.00           N  
ATOM    436  CD2 HIS L  57      18.801  23.161  52.001  1.00  0.00           C  
ATOM    437  CE1 HIS L  57      18.281  24.443  53.632  1.00  0.00           C  
ATOM    438  C   HIS L  57      21.932  23.205  50.494  1.00 47.43           C  
ATOM    439  O   HIS L  57      22.056  22.765  49.351  1.00 49.95           O  
ATOM    440  N   LEU L  58      22.107  22.436  51.595  1.00 48.22           N  
ATOM    441  CA  LEU L  58      22.402  21.030  51.484  1.00 48.96           C  
ATOM    442  CB  LEU L  58      22.776  20.310  52.795  1.00 48.58           C  
ATOM    443  CG  LEU L  58      24.077  20.740  53.487  1.00 49.98           C  
ATOM    444  CD1 LEU L  58      25.304  20.515  52.593  1.00 52.17           C  
ATOM    445  CD2 LEU L  58      23.969  22.157  54.053  1.00 49.91           C  
ATOM    446  C   LEU L  58      21.153  20.325  51.076  1.00 47.99           C  
ATOM    447  O   LEU L  58      20.092  20.539  51.658  1.00 45.77           O  
ATOM    448  N   GLU L  59      21.270  19.419  50.086  1.00 44.34           N  
ATOM    449  CA  GLU L  59      20.131  18.680  49.619  1.00 45.58           C  
ATOM    450  CB  GLU L  59      20.369  18.052  48.226  1.00 47.98           C  
ATOM    451  CG  GLU L  59      19.101  17.799  47.401  1.00 49.10           C  
ATOM    452  CD  GLU L  59      18.766  16.317  47.382  1.00 52.28           C  
ATOM    453  OE1 GLU L  59      19.463  15.570  46.646  1.00 62.60           O  
ATOM    454  OE2 GLU L  59      17.806  15.912  48.091  1.00 55.32           O1-
ATOM    455  C   GLU L  59      19.883  17.610  50.636  1.00 49.44           C  
ATOM    456  O   GLU L  59      20.810  17.132  51.289  1.00 54.58           O  
ATOM    457  N   SER L  60      18.614  17.211  50.819  1.00 54.13           N  
ATOM    458  CA  SER L  60      18.327  16.247  51.838  1.00 55.61           C  
ATOM    459  CB  SER L  60      16.823  15.995  52.031  1.00 58.01           C  
ATOM    460  OG  SER L  60      16.264  15.458  50.842  1.00 59.91           O  
ATOM    461  C   SER L  60      18.968  14.948  51.478  1.00 56.51           C  
ATOM    462  O   SER L  60      18.896  14.493  50.338  1.00 61.30           O  
ATOM    463  N   GLY L  61      19.601  14.309  52.482  1.00 54.07           N  
ATOM    464  CA  GLY L  61      20.224  13.033  52.292  1.00 52.65           C  
ATOM    465  C   GLY L  61      21.707  13.203  52.164  1.00 52.04           C  
ATOM    466  O   GLY L  61      22.452  12.228  52.257  1.00 50.89           O  
ATOM    467  N   VAL L  62      22.178  14.450  51.956  1.00 48.75           N  
ATOM    468  CA  VAL L  62      23.583  14.709  51.780  1.00 50.23           C  
ATOM    469  CB  VAL L  62      23.864  15.993  51.043  1.00 53.11           C  
ATOM    470  CG1 VAL L  62      25.381  16.167  50.920  1.00 51.82           C  
ATOM    471  CG2 VAL L  62      23.127  15.981  49.693  1.00 52.64           C  
ATOM    472  C   VAL L  62      24.244  14.847  53.120  1.00 50.70           C  
ATOM    473  O   VAL L  62      23.656  15.376  54.062  1.00 48.15           O  
ATOM    474  N   PRO L  63      25.474  14.399  53.215  1.00 55.60           N  
ATOM    475  CA  PRO L  63      26.220  14.477  54.448  1.00 55.96           C  
ATOM    476  CD  PRO L  63      25.945  13.319  52.360  1.00 48.71           C  
ATOM    477  CB  PRO L  63      27.450  13.593  54.246  1.00 49.94           C  
ATOM    478  CG  PRO L  63      27.010  12.575  53.181  1.00 49.89           C  
ATOM    479  C   PRO L  63      26.596  15.899  54.739  1.00 58.30           C  
ATOM    480  O   PRO L  63      26.734  16.690  53.810  1.00 54.44           O  
ATOM    481  N   ALA L  64      26.813  16.216  56.026  1.00 57.73           N  
ATOM    482  CA  ALA L  64      27.152  17.516  56.540  1.00 56.61           C  
ATOM    483  CB  ALA L  64      27.286  17.532  58.074  1.00 54.77           C  
ATOM    484  C   ALA L  64      28.468  17.944  55.966  1.00 56.24           C  
ATOM    485  O   ALA L  64      28.787  19.130  55.922  1.00 55.62           O  
ATOM    486  N   ARG L  65      29.288  16.968  55.550  1.00 55.50           N  
ATOM    487  CA  ARG L  65      30.619  17.201  55.067  1.00 53.91           C  
ATOM    488  CB  ARG L  65      31.285  15.901  54.587  1.00 55.93           C  
ATOM    489  CG  ARG L  65      31.483  14.880  55.708  1.00 59.85           C  
ATOM    490  CD  ARG L  65      32.143  13.577  55.255  1.00 62.48           C  
ATOM    491  NE  ARG L  65      31.113  12.765  54.548  1.00 60.31           N  
ATOM    492  CZ  ARG L  65      31.361  12.290  53.293  1.00 58.61           C  
ATOM    493  NH1 ARG L  65      32.510  12.647  52.652  1.00 57.53           N1+
ATOM    494  NH2 ARG L  65      30.468  11.463  52.678  1.00 57.51           N  
ATOM    495  C   ARG L  65      30.588  18.153  53.905  1.00 50.42           C  
ATOM    496  O   ARG L  65      31.517  18.943  53.736  1.00 48.37           O  
ATOM    497  N   PHE L  66      29.542  18.081  53.057  1.00 49.73           N  
ATOM    498  CA  PHE L  66      29.452  18.953  51.919  1.00 51.31           C  
ATOM    499  CB  PHE L  66      28.523  18.417  50.817  1.00 53.54           C  
ATOM    500  CG  PHE L  66      29.208  17.256  50.187  1.00 53.33           C  
ATOM    501  CD1 PHE L  66      29.065  15.978  50.669  1.00 54.44           C  
ATOM    502  CD2 PHE L  66      30.011  17.458  49.096  1.00 50.84           C  
ATOM    503  CE1 PHE L  66      29.711  14.922  50.073  1.00 52.64           C  
ATOM    504  CE2 PHE L  66      30.657  16.407  48.497  1.00 48.09           C  
ATOM    505  CZ  PHE L  66      30.510  15.132  48.980  1.00 49.74           C  
ATOM    506  C   PHE L  66      28.917  20.286  52.339  1.00 52.95           C  
ATOM    507  O   PHE L  66      27.987  20.377  53.140  1.00 55.05           O  
ATOM    508  N   SER L  67      29.514  21.369  51.799  1.00 54.00           N  
ATOM    509  CA  SER L  67      29.071  22.697  52.112  1.00 57.62           C  
ATOM    510  CB  SER L  67      29.857  23.303  53.289  1.00 65.78           C  
ATOM    511  OG  SER L  67      29.399  24.613  53.576  1.00 68.79           O  
ATOM    512  C   SER L  67      29.318  23.540  50.897  1.00 57.49           C  
ATOM    513  O   SER L  67      30.318  23.360  50.202  1.00 64.43           O  
ATOM    514  N   GLY L  68      28.414  24.500  50.604  1.00 59.45           N  
ATOM    515  CA  GLY L  68      28.603  25.314  49.437  1.00 59.35           C  
ATOM    516  C   GLY L  68      28.576  26.743  49.856  1.00 59.34           C  
ATOM    517  O   GLY L  68      27.943  27.108  50.846  1.00 59.15           O  
ATOM    518  N   SER L  69      29.281  27.598  49.095  1.00 58.70           N  
ATOM    519  CA  SER L  69      29.310  28.992  49.418  1.00 61.78           C  
ATOM    520  CB  SER L  69      30.426  29.361  50.408  1.00 72.40           C  
ATOM    521  OG  SER L  69      31.694  29.081  49.835  1.00 76.81           O  
ATOM    522  C   SER L  69      29.560  29.742  48.149  1.00 60.85           C  
ATOM    523  O   SER L  69      29.837  29.144  47.112  1.00 64.51           O  
ATOM    524  N   GLY L  70      29.430  31.083  48.184  1.00 68.60           N  
ATOM    525  CA  GLY L  70      29.716  31.840  46.997  1.00 69.72           C  
ATOM    526  C   GLY L  70      28.583  32.774  46.724  1.00 68.01           C  
ATOM    527  O   GLY L  70      27.518  32.676  47.330  1.00 60.29           O  
ATOM    528  N   SER L  71      28.775  33.678  45.741  1.00 67.02           N  
ATOM    529  CA  SER L  71      27.786  34.685  45.505  1.00 65.71           C  
ATOM    530  CB  SER L  71      28.201  36.054  46.070  1.00 64.16           C  
ATOM    531  OG  SER L  71      27.132  36.984  45.975  1.00 67.16           O  
ATOM    532  C   SER L  71      27.540  34.838  44.032  1.00 68.62           C  
ATOM    533  O   SER L  71      27.177  33.891  43.336  1.00 70.45           O  
ATOM    534  N   ARG L  72      27.662  36.079  43.528  1.00 67.95           N  
ATOM    535  CA  ARG L  72      27.320  36.341  42.165  1.00 68.30           C  
ATOM    536  CB  ARG L  72      27.588  37.802  41.783  1.00 93.32           C  
ATOM    537  CG  ARG L  72      26.784  38.804  42.609  1.00 92.31           C  
ATOM    538  CD  ARG L  72      27.067  40.259  42.235  1.00 89.94           C  
ATOM    539  NE  ARG L  72      28.492  40.534  42.572  1.00 90.56           N  
ATOM    540  CZ  ARG L  72      28.826  40.950  43.828  1.00 91.29           C  
ATOM    541  NH1 ARG L  72      27.850  41.123  44.766  1.00 89.17           N1+
ATOM    542  NH2 ARG L  72      30.131  41.188  44.150  1.00 91.74           N  
ATOM    543  C   ARG L  72      28.116  35.505  41.203  1.00 67.42           C  
ATOM    544  O   ARG L  72      27.556  34.647  40.525  1.00 67.61           O  
ATOM    545  N   THR L  73      29.431  35.781  41.075  1.00 67.88           N  
ATOM    546  CA  THR L  73      30.309  35.091  40.162  1.00 66.18           C  
ATOM    547  CB  THR L  73      31.358  35.997  39.601  1.00 66.47           C  
ATOM    548  OG1 THR L  73      32.169  36.504  40.651  1.00 68.80           O  
ATOM    549  CG2 THR L  73      30.663  37.151  38.859  1.00 66.81           C  
ATOM    550  C   THR L  73      31.042  33.901  40.713  1.00 65.36           C  
ATOM    551  O   THR L  73      31.254  32.920  40.002  1.00 66.53           O  
ATOM    552  N   ASP L  74      31.496  33.974  41.980  1.00 62.74           N  
ATOM    553  CA  ASP L  74      32.402  32.970  42.475  1.00 60.93           C  
ATOM    554  CB  ASP L  74      33.591  33.537  43.273  1.00 71.73           C  
ATOM    555  CG  ASP L  74      34.559  34.228  42.329  1.00 76.40           C  
ATOM    556  OD1 ASP L  74      34.435  34.036  41.091  1.00 79.26           O  
ATOM    557  OD2 ASP L  74      35.447  34.960  42.844  1.00 80.03           O1-
ATOM    558  C   ASP L  74      31.710  32.045  43.415  1.00 57.30           C  
ATOM    559  O   ASP L  74      31.028  32.480  44.340  1.00 63.38           O  
ATOM    560  N   PHE L  75      31.902  30.728  43.203  1.00 59.81           N  
ATOM    561  CA  PHE L  75      31.294  29.750  44.057  1.00 58.77           C  
ATOM    562  CB  PHE L  75      30.211  28.919  43.357  1.00 56.58           C  
ATOM    563  CG  PHE L  75      29.089  29.804  42.945  1.00 55.54           C  
ATOM    564  CD1 PHE L  75      29.118  30.449  41.733  1.00 55.03           C  
ATOM    565  CD2 PHE L  75      28.009  29.978  43.774  1.00 57.98           C  
ATOM    566  CE1 PHE L  75      28.075  31.258  41.354  1.00 55.86           C  
ATOM    567  CE2 PHE L  75      26.963  30.786  43.400  1.00 55.10           C  
ATOM    568  CZ  PHE L  75      26.998  31.425  42.187  1.00 54.28           C  
ATOM    569  C   PHE L  75      32.331  28.747  44.471  1.00 58.19           C  
ATOM    570  O   PHE L  75      33.282  28.483  43.736  1.00 59.12           O  
ATOM    571  N   THR L  76      32.167  28.156  45.678  1.00 57.52           N  
ATOM    572  CA  THR L  76      33.105  27.167  46.131  1.00 56.95           C  
ATOM    573  CB  THR L  76      34.046  27.687  47.176  1.00 57.66           C  
ATOM    574  OG1 THR L  76      34.771  28.801  46.677  1.00 61.11           O  
ATOM    575  CG2 THR L  76      35.015  26.560  47.563  1.00 59.01           C  
ATOM    576  C   THR L  76      32.366  26.026  46.763  1.00 54.91           C  
ATOM    577  O   THR L  76      31.416  26.219  47.523  1.00 53.35           O  
ATOM    578  N   LEU L  77      32.804  24.790  46.457  1.00 51.09           N  
ATOM    579  CA  LEU L  77      32.240  23.614  47.051  1.00 49.13           C  
ATOM    580  CB  LEU L  77      31.949  22.503  46.030  1.00 48.42           C  
ATOM    581  CG  LEU L  77      31.350  21.230  46.651  1.00 47.22           C  
ATOM    582  CD1 LEU L  77      29.983  21.505  47.296  1.00 46.12           C  
ATOM    583  CD2 LEU L  77      31.317  20.088  45.623  1.00 48.57           C  
ATOM    584  C   LEU L  77      33.279  23.095  47.987  1.00 50.54           C  
ATOM    585  O   LEU L  77      34.412  22.854  47.577  1.00 52.43           O  
ATOM    586  N   THR L  78      32.922  22.908  49.274  1.00 48.76           N  
ATOM    587  CA  THR L  78      33.911  22.471  50.219  1.00 50.52           C  
ATOM    588  CB  THR L  78      34.015  23.377  51.415  1.00 60.04           C  
ATOM    589  OG1 THR L  78      34.276  24.711  51.007  1.00105.43           O  
ATOM    590  CG2 THR L  78      35.169  22.885  52.299  1.00104.69           C  
ATOM    591  C   THR L  78      33.525  21.123  50.744  1.00 48.40           C  
ATOM    592  O   THR L  78      32.382  20.902  51.140  1.00 53.30           O  
ATOM    593  N   ILE L  79      34.488  20.176  50.750  1.00 53.94           N  
ATOM    594  CA  ILE L  79      34.230  18.860  51.263  1.00 55.48           C  
ATOM    595  CB  ILE L  79      34.468  17.780  50.246  1.00 51.18           C  
ATOM    596  CG1 ILE L  79      33.610  18.019  48.993  1.00 50.73           C  
ATOM    597  CG2 ILE L  79      34.193  16.427  50.920  1.00 46.83           C  
ATOM    598  CD1 ILE L  79      34.007  17.141  47.806  1.00 49.21           C  
ATOM    599  C   ILE L  79      35.199  18.614  52.378  1.00 59.28           C  
ATOM    600  O   ILE L  79      36.411  18.570  52.163  1.00 56.38           O  
ATOM    601  N   ASP L  80      34.685  18.453  53.614  1.00 61.08           N  
ATOM    602  CA  ASP L  80      35.561  18.208  54.723  1.00 63.46           C  
ATOM    603  CB  ASP L  80      36.058  19.501  55.395  1.00 70.96           C  
ATOM    604  CG  ASP L  80      37.175  19.149  56.368  1.00 74.15           C  
ATOM    605  OD1 ASP L  80      38.045  18.316  55.998  1.00130.93           O  
ATOM    606  OD2 ASP L  80      37.165  19.698  57.500  1.00 73.44           O1-
ATOM    607  C   ASP L  80      34.776  17.454  55.754  1.00 61.45           C  
ATOM    608  O   ASP L  80      33.693  17.899  56.135  1.00 62.43           O  
ATOM    609  N   PRO L  81      35.247  16.327  56.231  1.00 63.11           N  
ATOM    610  CA  PRO L  81      36.463  15.720  55.764  1.00 62.99           C  
ATOM    611  CD  PRO L  81      34.933  15.933  57.594  1.00 62.80           C  
ATOM    612  CB  PRO L  81      36.997  14.880  56.925  1.00 63.92           C  
ATOM    613  CG  PRO L  81      35.777  14.673  57.837  1.00 62.28           C  
ATOM    614  C   PRO L  81      36.182  14.900  54.545  1.00 62.63           C  
ATOM    615  O   PRO L  81      35.053  14.443  54.376  1.00 63.20           O  
ATOM    616  N   VAL L  82      37.204  14.681  53.696  1.00 59.81           N  
ATOM    617  CA  VAL L  82      37.036  13.915  52.496  1.00 59.14           C  
ATOM    618  CB  VAL L  82      38.179  14.070  51.535  1.00 60.05           C  
ATOM    619  CG1 VAL L  82      37.965  13.114  50.350  1.00 57.87           C  
ATOM    620  CG2 VAL L  82      38.270  15.548  51.126  1.00 60.36           C  
ATOM    621  C   VAL L  82      36.937  12.471  52.872  1.00 59.59           C  
ATOM    622  O   VAL L  82      37.622  12.004  53.782  1.00 58.76           O  
ATOM    623  N   GLU L  83      36.066  11.726  52.164  1.00 59.42           N  
ATOM    624  CA  GLU L  83      35.840  10.344  52.476  1.00 61.82           C  
ATOM    625  CB  GLU L  83      34.388  10.113  52.927  1.00 68.52           C  
ATOM    626  CG  GLU L  83      34.224   9.043  54.001  1.00 75.29           C  
ATOM    627  CD  GLU L  83      34.715   9.652  55.310  1.00 81.10           C  
ATOM    628  OE1 GLU L  83      35.460  10.665  55.242  1.00 83.59           O  
ATOM    629  OE2 GLU L  83      34.363   9.114  56.393  1.00 82.76           O1-
ATOM    630  C   GLU L  83      36.083   9.572  51.204  1.00 60.05           C  
ATOM    631  O   GLU L  83      36.178  10.154  50.126  1.00 65.30           O  
ATOM    632  N   ALA L  84      36.208   8.233  51.305  1.00 59.12           N  
ATOM    633  CA  ALA L  84      36.492   7.374  50.182  1.00 57.86           C  
ATOM    634  CB  ALA L  84      36.655   5.900  50.590  1.00 60.56           C  
ATOM    635  C   ALA L  84      35.378   7.439  49.178  1.00 60.37           C  
ATOM    636  O   ALA L  84      35.608   7.403  47.971  1.00 66.30           O  
ATOM    637  N   ASP L  85      34.134   7.545  49.666  1.00 57.19           N  
ATOM    638  CA  ASP L  85      32.939   7.542  48.866  1.00 57.58           C  
ATOM    639  CB  ASP L  85      31.687   7.658  49.753  1.00 61.59           C  
ATOM    640  CG  ASP L  85      30.443   7.623  48.887  1.00 66.39           C  
ATOM    641  OD1 ASP L  85      30.539   7.117  47.738  1.00116.96           O  
ATOM    642  OD2 ASP L  85      29.378   8.098  49.364  1.00121.28           O1-
ATOM    643  C   ASP L  85      32.955   8.718  47.938  1.00 57.49           C  
ATOM    644  O   ASP L  85      32.331   8.697  46.879  1.00 62.54           O  
ATOM    645  N   ASP L  86      33.674   9.780  48.327  1.00 60.34           N  
ATOM    646  CA  ASP L  86      33.726  11.039  47.641  1.00 57.47           C  
ATOM    647  CB  ASP L  86      34.491  12.110  48.432  1.00 58.40           C  
ATOM    648  CG  ASP L  86      33.657  12.445  49.660  1.00 58.69           C  
ATOM    649  OD1 ASP L  86      32.420  12.213  49.625  1.00 57.55           O  
ATOM    650  OD2 ASP L  86      34.250  12.936  50.656  1.00 57.15           O1-
ATOM    651  C   ASP L  86      34.350  10.948  46.283  1.00 57.66           C  
ATOM    652  O   ASP L  86      34.190  11.877  45.494  1.00 59.65           O  
ATOM    653  N   ALA L  87      35.141   9.897  45.980  1.00 54.75           N  
ATOM    654  CA  ALA L  87      35.741   9.861  44.672  1.00 51.24           C  
ATOM    655  CB  ALA L  87      36.582   8.598  44.417  1.00 50.39           C  
ATOM    656  C   ALA L  87      34.650   9.909  43.646  1.00 49.07           C  
ATOM    657  O   ALA L  87      33.756   9.064  43.632  1.00 51.04           O  
ATOM    658  N   ALA L  88      34.710  10.918  42.747  1.00 43.62           N  
ATOM    659  CA  ALA L  88      33.705  11.089  41.734  1.00 42.02           C  
ATOM    660  CB  ALA L  88      32.280  11.205  42.298  1.00 40.95           C  
ATOM    661  C   ALA L  88      33.997  12.371  41.013  1.00 44.26           C  
ATOM    662  O   ALA L  88      34.961  13.066  41.327  1.00 43.96           O  
ATOM    663  N   THR L  89      33.171  12.708  39.999  1.00 46.10           N  
ATOM    664  CA  THR L  89      33.344  13.936  39.273  1.00 48.75           C  
ATOM    665  CB  THR L  89      33.150  13.779  37.793  1.00 47.34           C  
ATOM    666  OG1 THR L  89      34.096  12.856  37.275  1.00 49.48           O  
ATOM    667  CG2 THR L  89      33.320  15.147  37.114  1.00 42.52           C  
ATOM    668  C   THR L  89      32.303  14.888  39.779  1.00 51.87           C  
ATOM    669  O   THR L  89      31.165  14.493  40.023  1.00 50.83           O  
ATOM    670  N   TYR L  90      32.675  16.176  39.955  1.00 52.16           N  
ATOM    671  CA  TYR L  90      31.775  17.151  40.514  1.00 46.81           C  
ATOM    672  CB  TYR L  90      32.343  17.863  41.756  1.00 44.85           C  
ATOM    673  CG  TYR L  90      32.512  16.868  42.854  1.00 45.62           C  
ATOM    674  CD1 TYR L  90      31.467  16.591  43.701  1.00 46.24           C  
ATOM    675  CD2 TYR L  90      33.703  16.207  43.044  1.00 45.57           C  
ATOM    676  CE1 TYR L  90      31.605  15.679  44.719  1.00 44.50           C  
ATOM    677  CE2 TYR L  90      33.848  15.293  44.062  1.00 47.92           C  
ATOM    678  CZ  TYR L  90      32.798  15.028  44.903  1.00 48.04           C  
ATOM    679  OH  TYR L  90      32.940  14.094  45.949  1.00 50.78           O  
ATOM    680  C   TYR L  90      31.513  18.223  39.497  1.00 43.62           C  
ATOM    681  O   TYR L  90      32.424  18.667  38.799  1.00 41.79           O  
ATOM    682  N   TYR L  91      30.242  18.677  39.401  1.00 45.94           N  
ATOM    683  CA  TYR L  91      29.879  19.657  38.415  1.00 48.96           C  
ATOM    684  CB  TYR L  91      28.892  19.121  37.359  1.00 49.67           C  
ATOM    685  CG  TYR L  91      29.460  17.954  36.624  1.00 49.90           C  
ATOM    686  CD1 TYR L  91      30.254  18.132  35.515  1.00 50.26           C  
ATOM    687  CD2 TYR L  91      29.181  16.672  37.043  1.00 49.76           C  
ATOM    688  CE1 TYR L  91      30.766  17.047  34.840  1.00 52.62           C  
ATOM    689  CE2 TYR L  91      29.689  15.584  36.373  1.00 51.77           C  
ATOM    690  CZ  TYR L  91      30.482  15.772  35.268  1.00 51.98           C  
ATOM    691  OH  TYR L  91      31.006  14.660  34.576  1.00 49.08           O  
ATOM    692  C   TYR L  91      29.127  20.782  39.072  1.00 50.14           C  
ATOM    693  O   TYR L  91      28.419  20.591  40.061  1.00 56.35           O  
ATOM    694  N   CYS L  92      29.280  22.005  38.522  1.00 47.69           N  
ATOM    695  CA  CYS L  92      28.518  23.142  38.955  1.00 46.78           C  
ATOM    696  CB  CYS L  92      29.384  24.380  39.295  1.00 45.83           C  
ATOM    697  SG  CYS L  92      30.486  24.910  37.946  1.00 53.27           S  
ATOM    698  C   CYS L  92      27.620  23.478  37.801  1.00 45.37           C  
ATOM    699  O   CYS L  92      28.012  23.314  36.649  1.00 47.09           O  
ATOM    700  N   GLN L  93      26.371  23.920  38.065  1.00 42.62           N  
ATOM    701  CA  GLN L  93      25.450  24.213  36.996  1.00 41.25           C  
ATOM    702  CB  GLN L  93      24.323  23.175  36.871  1.00 41.29           C  
ATOM    703  CG  GLN L  93      23.281  23.540  35.814  1.00 44.06           C  
ATOM    704  CD  GLN L  93      22.006  22.781  36.145  1.00 48.51           C  
ATOM    705  OE1 GLN L  93      21.978  21.552  36.160  1.00 50.08           O  
ATOM    706  NE2 GLN L  93      20.915  23.534  36.440  1.00 49.55           N  
ATOM    707  C   GLN L  93      24.747  25.494  37.317  1.00 44.22           C  
ATOM    708  O   GLN L  93      24.329  25.711  38.453  1.00 48.91           O  
ATOM    709  N   GLN L  94      24.569  26.370  36.307  1.00 46.84           N  
ATOM    710  CA  GLN L  94      23.907  27.624  36.537  1.00 49.44           C  
ATOM    711  CB  GLN L  94      24.690  28.833  35.988  1.00 50.60           C  
ATOM    712  CG  GLN L  94      24.871  28.840  34.465  1.00 51.70           C  
ATOM    713  CD  GLN L  94      23.634  29.458  33.829  1.00 53.78           C  
ATOM    714  OE1 GLN L  94      23.006  30.342  34.405  1.00 53.12           O  
ATOM    715  NE2 GLN L  94      23.266  28.978  32.611  1.00 55.03           N  
ATOM    716  C   GLN L  94      22.561  27.579  35.888  1.00 49.58           C  
ATOM    717  O   GLN L  94      22.432  27.165  34.735  1.00 51.36           O  
ATOM    718  N   ASN L  95      21.527  27.959  36.674  1.00  7.15           N  
ATOM    719  CA  ASN L  95      20.164  27.913  36.226  1.00  7.36           C  
ATOM    720  CB  ASN L  95      19.291  27.163  37.252  1.00  5.99           C  
ATOM    721  CG  ASN L  95      17.989  26.686  36.620  1.00  0.00           C  
ATOM    722  OD1 ASN L  95      17.050  27.455  36.422  1.00  0.00           O  
ATOM    723  ND2 ASN L  95      17.926  25.362  36.311  1.00  0.00           N  
ATOM    724  C   ASN L  95      19.655  29.324  36.131  1.00  8.19           C  
ATOM    725  O   ASN L  95      18.450  29.561  36.190  1.00  5.69           O  
ATOM    726  N   ASN L  96      20.562  30.308  35.974  1.00  8.06           N  
ATOM    727  CA  ASN L  96      20.164  31.687  35.881  1.00 10.35           C  
ATOM    728  CB  ASN L  96      21.373  32.642  35.926  1.00 16.25           C  
ATOM    729  CG  ASN L  96      20.884  34.080  36.016  1.00 17.11           C  
ATOM    730  OD1 ASN L  96      20.215  34.465  36.973  1.00 17.61           O  
ATOM    731  ND2 ASN L  96      21.233  34.903  34.991  1.00 16.91           N  
ATOM    732  C   ASN L  96      19.441  31.942  34.590  1.00 11.90           C  
ATOM    733  O   ASN L  96      18.363  32.538  34.585  1.00 17.95           O  
ATOM    734  N   GLU L  97      20.007  31.486  33.451  1.00 14.26           N  
ATOM    735  CA  GLU L  97      19.387  31.806  32.193  1.00 14.38           C  
ATOM    736  CB  GLU L  97      19.926  33.110  31.582  1.00 17.61           C  
ATOM    737  CG  GLU L  97      21.430  33.079  31.295  1.00 18.92           C  
ATOM    738  CD  GLU L  97      21.852  34.481  30.875  1.00 20.17           C  
ATOM    739  OE1 GLU L  97      21.545  35.437  31.635  1.00 22.61           O  
ATOM    740  OE2 GLU L  97      22.481  34.617  29.791  1.00 21.29           O1-
ATOM    741  C   GLU L  97      19.624  30.712  31.194  1.00 14.86           C  
ATOM    742  O   GLU L  97      20.532  29.896  31.346  1.00 17.62           O  
ATOM    743  N   ASP L  98      18.780  30.666  30.137  1.00 18.80           N  
ATOM    744  CA  ASP L  98      18.920  29.668  29.113  1.00 19.37           C  
ATOM    745  CB  ASP L  98      17.697  29.521  28.187  1.00 16.46           C  
ATOM    746  CG  ASP L  98      16.583  28.811  28.937  1.00 16.81           C  
ATOM    747  OD1 ASP L  98      16.218  29.279  30.047  1.00 16.44           O  
ATOM    748  OD2 ASP L  98      16.090  27.777  28.411  1.00 17.23           O1-
ATOM    749  C   ASP L  98      20.060  30.041  28.225  1.00 19.13           C  
ATOM    750  O   ASP L  98      20.301  31.217  27.958  1.00 17.76           O  
ATOM    751  N   PRO L  99      20.770  29.053  27.744  1.00 15.70           N  
ATOM    752  CA  PRO L  99      20.500  27.698  28.147  1.00 14.75           C  
ATOM    753  CD  PRO L  99      21.190  29.120  26.353  1.00 13.30           C  
ATOM    754  CB  PRO L  99      21.003  26.799  27.021  1.00 12.71           C  
ATOM    755  CG  PRO L  99      20.975  27.707  25.785  1.00 13.51           C  
ATOM    756  C   PRO L  99      21.191  27.415  29.440  1.00 14.00           C  
ATOM    757  O   PRO L  99      22.153  28.108  29.768  1.00 12.35           O  
ATOM    758  N   PHE L 100      20.739  26.389  30.181  1.00  8.62           N  
ATOM    759  CA  PHE L 100      21.394  26.078  31.414  1.00  8.82           C  
ATOM    760  CB  PHE L 100      20.616  25.078  32.287  1.00 12.39           C  
ATOM    761  CG  PHE L 100      19.276  25.689  32.522  1.00 13.52           C  
ATOM    762  CD1 PHE L 100      19.077  26.621  33.515  1.00 14.89           C  
ATOM    763  CD2 PHE L 100      18.209  25.343  31.726  1.00 14.09           C  
ATOM    764  CE1 PHE L 100      17.835  27.176  33.713  1.00 15.06           C  
ATOM    765  CE2 PHE L 100      16.964  25.897  31.922  1.00 14.39           C  
ATOM    766  CZ  PHE L 100      16.773  26.818  32.919  1.00 14.38           C  
ATOM    767  C   PHE L 100      22.701  25.469  31.031  1.00  8.61           C  
ATOM    768  O   PHE L 100      22.794  24.745  30.038  1.00 12.82           O  
ATOM    769  N   THR L 101      23.761  25.775  31.800  1.00 49.58           N  
ATOM    770  CA  THR L 101      25.059  25.265  31.465  1.00 49.37           C  
ATOM    771  CB  THR L 101      25.993  26.326  30.958  1.00 52.08           C  
ATOM    772  OG1 THR L 101      26.131  27.360  31.920  1.00 54.44           O  
ATOM    773  CG2 THR L 101      25.431  26.897  29.646  1.00 51.50           C  
ATOM    774  C   THR L 101      25.699  24.609  32.654  1.00 46.58           C  
ATOM    775  O   THR L 101      25.396  24.916  33.807  1.00 49.03           O  
ATOM    776  N   PHE L 102      26.628  23.669  32.371  1.00 45.72           N  
ATOM    777  CA  PHE L 102      27.333  22.934  33.385  1.00 46.90           C  
ATOM    778  CB  PHE L 102      27.282  21.403  33.209  1.00 45.51           C  
ATOM    779  CG  PHE L 102      25.911  20.890  33.493  1.00 44.96           C  
ATOM    780  CD1 PHE L 102      24.916  20.965  32.546  1.00 45.96           C  
ATOM    781  CD2 PHE L 102      25.631  20.308  34.709  1.00 45.23           C  
ATOM    782  CE1 PHE L 102      23.657  20.480  32.816  1.00 49.14           C  
ATOM    783  CE2 PHE L 102      24.375  19.821  34.984  1.00 44.63           C  
ATOM    784  CZ  PHE L 102      23.384  19.907  34.036  1.00 47.36           C  
ATOM    785  C   PHE L 102      28.784  23.291  33.288  1.00 48.47           C  
ATOM    786  O   PHE L 102      29.247  23.804  32.271  1.00 49.75           O  
ATOM    787  N   GLY L 103      29.539  23.030  34.375  1.00 46.71           N  
ATOM    788  CA  GLY L 103      30.942  23.317  34.401  1.00 45.86           C  
ATOM    789  C   GLY L 103      31.667  22.193  33.733  1.00 49.47           C  
ATOM    790  O   GLY L 103      31.076  21.188  33.345  1.00 50.96           O  
ATOM    791  N   SER L 104      32.995  22.359  33.601  1.00 53.53           N  
ATOM    792  CA  SER L 104      33.871  21.419  32.970  1.00 52.47           C  
ATOM    793  CB  SER L 104      35.301  21.965  32.866  1.00 50.84           C  
ATOM    794  OG  SER L 104      36.160  20.962  32.349  1.00 55.53           O  
ATOM    795  C   SER L 104      33.929  20.162  33.781  1.00 49.98           C  
ATOM    796  O   SER L 104      34.150  19.078  33.246  1.00 47.38           O  
ATOM    797  N   GLY L 105      33.752  20.275  35.109  1.00 47.86           N  
ATOM    798  CA  GLY L 105      33.776  19.114  35.953  1.00 47.86           C  
ATOM    799  C   GLY L 105      35.116  19.007  36.613  1.00 48.60           C  
ATOM    800  O   GLY L 105      36.134  19.449  36.081  1.00 48.27           O  
ATOM    801  N   THR L 106      35.132  18.417  37.826  1.00 54.93           N  
ATOM    802  CA  THR L 106      36.361  18.224  38.539  1.00 55.21           C  
ATOM    803  CB  THR L 106      36.492  19.124  39.734  1.00 52.34           C  
ATOM    804  OG1 THR L 106      36.415  20.483  39.332  1.00 53.67           O  
ATOM    805  CG2 THR L 106      37.842  18.850  40.419  1.00 49.78           C  
ATOM    806  C   THR L 106      36.368  16.815  39.047  1.00 56.65           C  
ATOM    807  O   THR L 106      35.495  16.425  39.819  1.00 56.67           O  
ATOM    808  N   LYS L 107      37.367  16.005  38.643  1.00 55.88           N  
ATOM    809  CA  LYS L 107      37.394  14.651  39.117  1.00 57.11           C  
ATOM    810  CB  LYS L 107      37.996  13.649  38.114  1.00 61.25           C  
ATOM    811  CG  LYS L 107      37.980  12.204  38.620  1.00 64.25           C  
ATOM    812  CD  LYS L 107      38.179  11.169  37.512  1.00 68.71           C  
ATOM    813  CE  LYS L 107      36.928  10.963  36.658  1.00 71.31           C  
ATOM    814  NZ  LYS L 107      37.192   9.959  35.606  1.00 71.59           N1+
ATOM    815  C   LYS L 107      38.218  14.616  40.362  1.00 53.83           C  
ATOM    816  O   LYS L 107      39.371  15.042  40.378  1.00 54.07           O  
ATOM    817  N   LEU L 108      37.628  14.091  41.451  1.00 53.00           N  
ATOM    818  CA  LEU L 108      38.296  14.044  42.715  1.00 53.21           C  
ATOM    819  CB  LEU L 108      37.344  14.350  43.883  1.00 51.77           C  
ATOM    820  CG  LEU L 108      37.994  14.322  45.277  1.00 48.86           C  
ATOM    821  CD1 LEU L 108      38.996  15.467  45.458  1.00 48.49           C  
ATOM    822  CD2 LEU L 108      36.919  14.293  46.378  1.00 49.10           C  
ATOM    823  C   LEU L 108      38.821  12.658  42.907  1.00 53.87           C  
ATOM    824  O   LEU L 108      38.088  11.678  42.807  1.00 57.80           O  
ATOM    825  N   GLU L 109      40.130  12.552  43.196  1.00 52.76           N  
ATOM    826  CA  GLU L 109      40.755  11.278  43.384  1.00 57.43           C  
ATOM    827  CB  GLU L 109      41.944  11.092  42.432  1.00 68.71           C  
ATOM    828  CG  GLU L 109      42.482   9.669  42.343  1.00 73.54           C  
ATOM    829  CD  GLU L 109      43.639   9.704  41.357  1.00 75.95           C  
ATOM    830  OE1 GLU L 109      44.610  10.465  41.619  1.00 72.85           O  
ATOM    831  OE2 GLU L 109      43.566   8.982  40.329  1.00 81.53           O1-
ATOM    832  C   GLU L 109      41.273  11.247  44.786  1.00 58.68           C  
ATOM    833  O   GLU L 109      41.840  12.223  45.272  1.00 65.24           O  
ATOM    834  N   ILE L 110      41.091  10.105  45.474  1.00 62.34           N  
ATOM    835  CA  ILE L 110      41.497   9.976  46.842  1.00 61.45           C  
ATOM    836  CB  ILE L 110      40.662   8.978  47.589  1.00 52.98           C  
ATOM    837  CG1 ILE L 110      39.178   9.378  47.557  1.00 54.18           C  
ATOM    838  CG2 ILE L 110      41.232   8.853  49.008  1.00 56.20           C  
ATOM    839  CD1 ILE L 110      38.890  10.716  48.233  1.00 50.71           C  
ATOM    840  C   ILE L 110      42.903   9.469  46.856  1.00 63.36           C  
ATOM    841  O   ILE L 110      43.255   8.567  46.097  1.00 62.99           O  
ATOM    842  N   LYS L 111      43.761  10.068  47.703  1.00 60.98           N  
ATOM    843  CA  LYS L 111      45.112   9.602  47.797  1.00 59.12           C  
ATOM    844  CB  LYS L 111      46.103  10.659  48.317  1.00 56.68           C  
ATOM    845  CG  LYS L 111      46.311  11.826  47.347  1.00 56.17           C  
ATOM    846  CD  LYS L 111      47.102  13.001  47.930  1.00 57.00           C  
ATOM    847  CE  LYS L 111      48.613  12.884  47.718  1.00 57.39           C  
ATOM    848  NZ  LYS L 111      49.285  14.145  48.101  1.00 55.81           N1+
ATOM    849  C   LYS L 111      45.101   8.437  48.781  1.00 57.89           C  
ATOM    850  O   LYS L 111      44.503   8.592  49.881  1.00 52.63           O  
ATOM    851  OXT LYS L 111      45.684   7.374  48.440  1.00  0.00           O1-
TER     852      LYS L 111 
ATOM    853  N   VAL H 112       9.540   9.705  44.098  1.00 54.51           N1+
ATOM    854  CA  VAL H 112       9.598  10.015  42.651  1.00 54.19           C  
ATOM    855  CB  VAL H 112      10.166  11.388  42.430  1.00 52.86           C  
ATOM    856  CG1 VAL H 112      10.330  11.616  40.919  1.00 52.83           C  
ATOM    857  CG2 VAL H 112       9.246  12.414  43.115  1.00 51.34           C  
ATOM    858  C   VAL H 112      10.461   9.024  41.946  1.00 55.03           C  
ATOM    859  O   VAL H 112      11.454   8.555  42.497  1.00 54.38           O  
ATOM    860  N   GLN H 113      10.081   8.663  40.703  1.00 54.10           N  
ATOM    861  CA  GLN H 113      10.863   7.696  39.992  1.00 54.67           C  
ATOM    862  CB  GLN H 113      10.314   6.274  40.177  1.00 61.99           C  
ATOM    863  CG  GLN H 113      11.103   5.188  39.452  1.00 67.45           C  
ATOM    864  CD  GLN H 113      10.417   3.863  39.748  1.00 71.23           C  
ATOM    865  OE1 GLN H 113       9.318   3.597  39.275  1.00 74.28           O  
ATOM    866  NE2 GLN H 113      11.088   3.008  40.568  1.00 71.67           N  
ATOM    867  C   GLN H 113      10.796   8.007  38.532  1.00 52.32           C  
ATOM    868  O   GLN H 113       9.713   8.198  37.980  1.00 56.35           O  
ATOM    869  N   LEU H 114      11.965   8.078  37.859  1.00 46.75           N  
ATOM    870  CA  LEU H 114      11.929   8.297  36.443  1.00 45.56           C  
ATOM    871  CB  LEU H 114      12.579   9.616  35.986  1.00 47.85           C  
ATOM    872  CG  LEU H 114      11.817  10.849  36.511  1.00 46.17           C  
ATOM    873  CD1 LEU H 114      11.983  10.999  38.028  1.00 39.21           C  
ATOM    874  CD2 LEU H 114      12.168  12.129  35.741  1.00 43.65           C  
ATOM    875  C   LEU H 114      12.613   7.144  35.791  1.00 45.66           C  
ATOM    876  O   LEU H 114      13.820   6.949  35.937  1.00 47.80           O  
ATOM    877  N   GLN H 115      11.840   6.343  35.035  1.00 45.03           N  
ATOM    878  CA  GLN H 115      12.412   5.175  34.439  1.00 47.30           C  
ATOM    879  CB  GLN H 115      11.568   3.918  34.703  1.00 51.98           C  
ATOM    880  CG  GLN H 115      12.288   2.614  34.379  1.00 58.79           C  
ATOM    881  CD  GLN H 115      11.462   1.474  34.955  1.00 64.36           C  
ATOM    882  OE1 GLN H 115      10.351   1.676  35.441  1.00 65.54           O  
ATOM    883  NE2 GLN H 115      12.024   0.237  34.906  1.00 64.45           N  
ATOM    884  C   GLN H 115      12.519   5.407  32.964  1.00 46.89           C  
ATOM    885  O   GLN H 115      11.522   5.635  32.280  1.00 41.24           O  
ATOM    886  N   GLN H 116      13.762   5.359  32.442  1.00 45.40           N  
ATOM    887  CA  GLN H 116      14.015   5.603  31.049  1.00 45.63           C  
ATOM    888  CB  GLN H 116      15.319   6.378  30.795  1.00 44.19           C  
ATOM    889  CG  GLN H 116      15.326   7.775  31.420  1.00 42.65           C  
ATOM    890  CD  GLN H 116      16.651   8.454  31.098  1.00 43.17           C  
ATOM    891  OE1 GLN H 116      17.302   9.016  31.977  1.00 44.43           O  
ATOM    892  NE2 GLN H 116      17.054   8.430  29.801  1.00 40.91           N  
ATOM    893  C   GLN H 116      14.110   4.296  30.320  1.00 47.84           C  
ATOM    894  O   GLN H 116      14.325   3.242  30.916  1.00 50.37           O  
ATOM    895  N   SER H 117      13.953   4.350  28.981  1.00 51.14           N  
ATOM    896  CA  SER H 117      13.976   3.174  28.156  1.00 53.14           C  
ATOM    897  CB  SER H 117      13.482   3.420  26.721  1.00 55.14           C  
ATOM    898  OG  SER H 117      14.347   4.325  26.051  1.00 57.71           O  
ATOM    899  C   SER H 117      15.378   2.649  28.091  1.00 53.19           C  
ATOM    900  O   SER H 117      16.315   3.276  28.578  1.00 51.92           O  
ATOM    901  N   GLY H 118      15.544   1.455  27.483  1.00 50.57           N  
ATOM    902  CA  GLY H 118      16.814   0.779  27.434  1.00 51.53           C  
ATOM    903  C   GLY H 118      17.685   1.344  26.348  1.00 55.76           C  
ATOM    904  O   GLY H 118      17.328   2.292  25.653  1.00 62.05           O  
ATOM    905  N   PRO H 119      18.848   0.743  26.218  1.00 55.06           N  
ATOM    906  CA  PRO H 119      19.827   1.179  25.251  1.00 52.71           C  
ATOM    907  CD  PRO H 119      19.473   0.134  27.380  1.00 40.08           C  
ATOM    908  CB  PRO H 119      21.138   0.502  25.650  1.00 56.06           C  
ATOM    909  CG  PRO H 119      20.988   0.284  27.165  1.00 41.39           C  
ATOM    910  C   PRO H 119      19.425   0.904  23.836  1.00 48.68           C  
ATOM    911  O   PRO H 119      18.685  -0.049  23.598  1.00 48.79           O  
ATOM    912  N   GLU H 120      19.903   1.729  22.878  1.00 45.97           N  
ATOM    913  CA  GLU H 120      19.505   1.537  21.514  1.00 46.63           C  
ATOM    914  CB  GLU H 120      18.466   2.572  21.048  1.00 51.11           C  
ATOM    915  CG  GLU H 120      17.126   2.484  21.782  1.00 55.52           C  
ATOM    916  CD  GLU H 120      16.331   1.332  21.183  1.00 59.74           C  
ATOM    917  OE1 GLU H 120      16.280   1.246  19.928  1.00 57.40           O  
ATOM    918  OE2 GLU H 120      15.771   0.521  21.969  1.00 63.33           O1-
ATOM    919  C   GLU H 120      20.693   1.691  20.614  1.00 46.99           C  
ATOM    920  O   GLU H 120      21.565   2.530  20.841  1.00 49.77           O  
ATOM    921  N   LEU H 121      20.750   0.853  19.561  1.00 46.78           N  
ATOM    922  CA  LEU H 121      21.785   0.944  18.574  1.00 46.82           C  
ATOM    923  CB  LEU H 121      22.495  -0.397  18.308  1.00 43.12           C  
ATOM    924  CG  LEU H 121      23.616  -0.317  17.253  1.00 43.45           C  
ATOM    925  CD1 LEU H 121      24.775   0.574  17.731  1.00 42.83           C  
ATOM    926  CD2 LEU H 121      24.089  -1.717  16.829  1.00 43.81           C  
ATOM    927  C   LEU H 121      21.085   1.349  17.315  1.00 48.42           C  
ATOM    928  O   LEU H 121      20.168   0.667  16.859  1.00 47.39           O  
ATOM    929  N   VAL H 122      21.489   2.485  16.716  1.00 51.75           N  
ATOM    930  CA  VAL H 122      20.805   2.942  15.539  1.00 54.26           C  
ATOM    931  CB  VAL H 122      20.032   4.210  15.763  1.00 55.71           C  
ATOM    932  CG1 VAL H 122      18.840   3.908  16.686  1.00 28.15           C  
ATOM    933  CG2 VAL H 122      20.988   5.259  16.351  1.00 30.76           C  
ATOM    934  C   VAL H 122      21.797   3.201  14.451  1.00 57.09           C  
ATOM    935  O   VAL H 122      22.951   3.544  14.704  1.00 59.22           O  
ATOM    936  N   LYS H 123      21.346   3.010  13.193  1.00 56.21           N  
ATOM    937  CA  LYS H 123      22.164   3.251  12.039  1.00 58.22           C  
ATOM    938  CB  LYS H 123      21.636   2.584  10.756  1.00 65.98           C  
ATOM    939  CG  LYS H 123      21.663   1.052  10.770  1.00 69.29           C  
ATOM    940  CD  LYS H 123      23.067   0.451  10.853  1.00 73.65           C  
ATOM    941  CE  LYS H 123      23.091  -1.080  10.782  1.00 47.26           C  
ATOM    942  NZ  LYS H 123      22.513  -1.660  12.014  1.00 49.32           N1+
ATOM    943  C   LYS H 123      22.158   4.728  11.804  1.00 56.74           C  
ATOM    944  O   LYS H 123      21.194   5.417  12.129  1.00 60.18           O  
ATOM    945  N   PRO H 124      23.209   5.235  11.229  1.00 59.50           N  
ATOM    946  CA  PRO H 124      23.302   6.649  11.011  1.00 59.14           C  
ATOM    947  CD  PRO H 124      24.514   4.601  11.319  1.00 55.62           C  
ATOM    948  CB  PRO H 124      24.735   6.899  10.544  1.00 56.32           C  
ATOM    949  CG  PRO H 124      25.531   5.746  11.187  1.00 55.16           C  
ATOM    950  C   PRO H 124      22.258   7.120  10.054  1.00 60.87           C  
ATOM    951  O   PRO H 124      21.950   6.404   9.102  1.00 58.94           O  
ATOM    952  N   GLY H 125      21.697   8.321  10.297  1.00 59.83           N  
ATOM    953  CA  GLY H 125      20.721   8.889   9.413  1.00 57.37           C  
ATOM    954  C   GLY H 125      19.344   8.505   9.861  1.00 54.16           C  
ATOM    955  O   GLY H 125      18.358   8.980   9.300  1.00 51.21           O  
ATOM    956  N   THR H 126      19.226   7.642  10.887  1.00 52.79           N  
ATOM    957  CA  THR H 126      17.923   7.224  11.322  1.00 51.66           C  
ATOM    958  CB  THR H 126      17.881   5.801  11.798  1.00 53.31           C  
ATOM    959  OG1 THR H 126      18.742   5.628  12.913  1.00 57.68           O  
ATOM    960  CG2 THR H 126      18.319   4.884  10.643  1.00 56.10           C  
ATOM    961  C   THR H 126      17.483   8.100  12.454  1.00 54.21           C  
ATOM    962  O   THR H 126      18.127   9.099  12.772  1.00 56.93           O  
ATOM    963  N   SER H 127      16.332   7.758  13.070  1.00 58.18           N  
ATOM    964  CA  SER H 127      15.834   8.526  14.173  1.00 55.88           C  
ATOM    965  CB  SER H 127      14.606   9.384  13.817  1.00 53.66           C  
ATOM    966  OG  SER H 127      13.522   8.551  13.431  1.00 56.68           O  
ATOM    967  C   SER H 127      15.417   7.572  15.247  1.00 52.93           C  
ATOM    968  O   SER H 127      14.993   6.451  14.970  1.00 49.32           O  
ATOM    969  N   VAL H 128      15.540   7.998  16.520  1.00 54.74           N  
ATOM    970  CA  VAL H 128      15.169   7.148  17.614  1.00 56.21           C  
ATOM    971  CB  VAL H 128      16.360   6.593  18.344  1.00 53.98           C  
ATOM    972  CG1 VAL H 128      17.242   7.755  18.819  1.00 54.93           C  
ATOM    973  CG2 VAL H 128      15.865   5.699  19.487  1.00 55.48           C  
ATOM    974  C   VAL H 128      14.340   7.951  18.571  1.00 56.20           C  
ATOM    975  O   VAL H 128      14.453   9.173  18.633  1.00 52.72           O  
ATOM    976  N   LYS H 129      13.449   7.269  19.325  1.00 51.14           N  
ATOM    977  CA  LYS H 129      12.600   7.948  20.263  1.00 50.21           C  
ATOM    978  CB  LYS H 129      11.112   7.860  19.875  1.00 53.60           C  
ATOM    979  CG  LYS H 129      10.187   8.769  20.686  1.00 54.89           C  
ATOM    980  CD  LYS H 129       8.800   8.925  20.059  1.00 55.75           C  
ATOM    981  CE  LYS H 129       7.854   9.828  20.850  1.00 56.30           C  
ATOM    982  NZ  LYS H 129       6.569   9.968  20.129  1.00 58.08           N1+
ATOM    983  C   LYS H 129      12.772   7.289  21.602  1.00 47.46           C  
ATOM    984  O   LYS H 129      12.492   6.103  21.764  1.00 49.25           O  
ATOM    985  N   ILE H 130      13.205   8.065  22.615  1.00 49.95           N  
ATOM    986  CA  ILE H 130      13.467   7.533  23.923  1.00 51.69           C  
ATOM    987  CB  ILE H 130      14.762   8.036  24.494  1.00 54.32           C  
ATOM    988  CG1 ILE H 130      15.926   7.674  23.558  1.00128.44           C  
ATOM    989  CG2 ILE H 130      14.925   7.470  25.915  1.00125.47           C  
ATOM    990  CD1 ILE H 130      17.213   8.438  23.862  1.00133.29           C  
ATOM    991  C   ILE H 130      12.376   8.011  24.827  1.00 51.43           C  
ATOM    992  O   ILE H 130      11.836   9.099  24.634  1.00 54.64           O  
ATOM    993  N   SER H 131      12.002   7.183  25.825  1.00 52.94           N  
ATOM    994  CA  SER H 131      10.929   7.552  26.705  1.00 52.05           C  
ATOM    995  CB  SER H 131       9.775   6.535  26.703  1.00 50.78           C  
ATOM    996  OG  SER H 131      10.235   5.278  27.176  1.00 51.12           O  
ATOM    997  C   SER H 131      11.438   7.644  28.115  1.00 51.71           C  
ATOM    998  O   SER H 131      12.422   7.011  28.490  1.00 52.13           O  
ATOM    999  N   CYS H 132      10.781   8.495  28.928  0.90 46.53           N  
ATOM   1000  CA  CYS H 132      11.115   8.645  30.315  0.90 45.83           C  
ATOM   1001  CB  CYS H 132      11.824   9.987  30.612  0.90 46.67           C  
ATOM   1002  SG  CYS H 132      12.178  10.276  32.374  0.90 41.42           S  
ATOM   1003  C   CYS H 132       9.810   8.619  31.053  0.90 47.23           C  
ATOM   1004  O   CYS H 132       9.037   9.573  30.989  0.90 49.41           O  
ATOM   1005  N   LYS H 133       9.527   7.521  31.786  1.00 48.05           N  
ATOM   1006  CA  LYS H 133       8.260   7.402  32.453  1.00 45.54           C  
ATOM   1007  CB  LYS H 133       7.760   5.953  32.539  1.00 51.71           C  
ATOM   1008  CG  LYS H 133       6.411   5.838  33.244  1.00 60.51           C  
ATOM   1009  CD  LYS H 133       5.743   4.471  33.099  1.00 65.73           C  
ATOM   1010  CE  LYS H 133       4.802   4.371  31.900  1.00 65.93           C  
ATOM   1011  NZ  LYS H 133       4.205   3.020  31.849  1.00 66.20           N1+
ATOM   1012  C   LYS H 133       8.392   7.922  33.849  1.00 46.62           C  
ATOM   1013  O   LYS H 133       9.338   7.590  34.561  1.00 50.72           O  
ATOM   1014  N   THR H 134       7.416   8.741  34.290  1.00 55.16           N  
ATOM   1015  CA  THR H 134       7.523   9.323  35.596  1.00 53.74           C  
ATOM   1016  CB  THR H 134       7.368  10.811  35.606  1.00 36.48           C  
ATOM   1017  OG1 THR H 134       7.832  11.341  36.837  1.00  0.00           O  
ATOM   1018  CG2 THR H 134       5.875  11.131  35.429  1.00  0.00           C  
ATOM   1019  C   THR H 134       6.451   8.773  36.480  1.00 50.64           C  
ATOM   1020  O   THR H 134       5.360   8.429  36.026  1.00 44.52           O  
ATOM   1021  N   SER H 135       6.762   8.658  37.787  1.00 47.05           N  
ATOM   1022  CA  SER H 135       5.801   8.156  38.726  1.00 48.26           C  
ATOM   1023  CB  SER H 135       5.889   6.636  38.953  1.00 49.90           C  
ATOM   1024  OG  SER H 135       5.650   5.928  37.746  1.00 37.49           O  
ATOM   1025  C   SER H 135       6.098   8.772  40.055  1.00 47.09           C  
ATOM   1026  O   SER H 135       7.184   9.308  40.276  1.00 48.87           O  
ATOM   1027  N   GLY H 136       5.158   8.662  41.010  1.00 40.46           N  
ATOM   1028  CA  GLY H 136       5.486   9.031  42.360  1.00 39.41           C  
ATOM   1029  C   GLY H 136       5.215  10.477  42.598  1.00 41.42           C  
ATOM   1030  O   GLY H 136       5.238  10.925  43.745  1.00 44.26           O  
ATOM   1031  N   TYR H 137       4.985  11.263  41.533  1.00 43.85           N  
ATOM   1032  CA  TYR H 137       4.656  12.633  41.776  1.00 43.17           C  
ATOM   1033  CB  TYR H 137       5.876  13.581  41.906  1.00 42.23           C  
ATOM   1034  CG  TYR H 137       6.534  13.817  40.592  1.00 41.75           C  
ATOM   1035  CD1 TYR H 137       7.493  12.970  40.098  1.00 40.13           C  
ATOM   1036  CD2 TYR H 137       6.194  14.913  39.842  1.00 42.05           C  
ATOM   1037  CE1 TYR H 137       8.088  13.212  38.881  1.00 39.71           C  
ATOM   1038  CE2 TYR H 137       6.787  15.157  38.626  1.00 42.45           C  
ATOM   1039  CZ  TYR H 137       7.736  14.304  38.135  1.00 39.36           C  
ATOM   1040  OH  TYR H 137       8.342  14.552  36.885  1.00 39.25           O  
ATOM   1041  C   TYR H 137       3.745  13.074  40.674  1.00 42.18           C  
ATOM   1042  O   TYR H 137       3.541  12.348  39.701  1.00 42.41           O  
ATOM   1043  N   THR H 138       3.129  14.267  40.815  1.00 41.80           N  
ATOM   1044  CA  THR H 138       2.244  14.724  39.785  1.00 43.86           C  
ATOM   1045  CB  THR H 138       1.422  15.915  40.188  1.00 44.79           C  
ATOM   1046  OG1 THR H 138       0.655  15.607  41.343  1.00 49.22           O  
ATOM   1047  CG2 THR H 138       0.485  16.297  39.026  1.00 47.77           C  
ATOM   1048  C   THR H 138       3.085  15.097  38.605  1.00 42.17           C  
ATOM   1049  O   THR H 138       3.909  16.008  38.664  1.00 41.64           O  
ATOM   1050  N   PHE H 139       2.854  14.399  37.479  1.00 41.81           N  
ATOM   1051  CA  PHE H 139       3.619  14.544  36.270  1.00 41.76           C  
ATOM   1052  CB  PHE H 139       3.137  13.529  35.215  1.00 42.61           C  
ATOM   1053  CG  PHE H 139       3.806  13.736  33.899  1.00 41.46           C  
ATOM   1054  CD1 PHE H 139       5.128  13.407  33.713  1.00 39.99           C  
ATOM   1055  CD2 PHE H 139       3.087  14.223  32.831  1.00 41.66           C  
ATOM   1056  CE1 PHE H 139       5.730  13.590  32.489  1.00 38.59           C  
ATOM   1057  CE2 PHE H 139       3.681  14.406  31.607  1.00 39.48           C  
ATOM   1058  CZ  PHE H 139       5.007  14.090  31.434  1.00 37.93           C  
ATOM   1059  C   PHE H 139       3.492  15.937  35.718  1.00 43.15           C  
ATOM   1060  O   PHE H 139       4.485  16.536  35.304  1.00 43.23           O  
ATOM   1061  N   THR H 140       2.267  16.495  35.707  1.00 42.78           N  
ATOM   1062  CA  THR H 140       2.022  17.785  35.126  1.00 42.54           C  
ATOM   1063  CB  THR H 140       0.559  18.097  34.967  1.00 42.81           C  
ATOM   1064  OG1 THR H 140      -0.103  18.100  36.222  1.00 28.29           O  
ATOM   1065  CG2 THR H 140      -0.073  17.063  34.019  1.00 26.93           C  
ATOM   1066  C   THR H 140       2.675  18.906  35.885  1.00 40.73           C  
ATOM   1067  O   THR H 140       2.986  19.942  35.303  1.00 45.73           O  
ATOM   1068  N   GLU H 141       2.884  18.757  37.204  1.00 38.28           N  
ATOM   1069  CA  GLU H 141       3.363  19.850  38.013  1.00 37.80           C  
ATOM   1070  CB  GLU H 141       3.357  19.529  39.520  1.00 37.46           C  
ATOM   1071  CG  GLU H 141       4.306  18.402  39.941  1.00 41.81           C  
ATOM   1072  CD  GLU H 141       4.133  18.178  41.437  1.00 44.39           C  
ATOM   1073  OE1 GLU H 141       2.958  18.118  41.889  1.00 75.42           O  
ATOM   1074  OE2 GLU H 141       5.168  18.054  42.145  1.00 73.99           O1-
ATOM   1075  C   GLU H 141       4.746  20.313  37.650  1.00 37.85           C  
ATOM   1076  O   GLU H 141       5.023  21.509  37.722  1.00 38.96           O  
ATOM   1077  N   ASN H 142       5.664  19.406  37.263  1.00 39.26           N  
ATOM   1078  CA  ASN H 142       7.010  19.853  37.054  1.00 36.56           C  
ATOM   1079  CB  ASN H 142       8.011  19.046  37.897  1.00 38.46           C  
ATOM   1080  CG  ASN H 142       7.599  19.217  39.352  1.00 40.20           C  
ATOM   1081  OD1 ASN H 142       7.019  20.236  39.725  1.00  0.00           O  
ATOM   1082  ND2 ASN H 142       7.911  18.204  40.205  1.00  0.00           N  
ATOM   1083  C   ASN H 142       7.384  19.658  35.620  1.00 35.89           C  
ATOM   1084  O   ASN H 142       6.899  18.774  34.922  1.00 38.56           O  
ATOM   1085  N   THR H 143       8.281  20.525  35.145  1.00 44.36           N  
ATOM   1086  CA  THR H 143       8.817  20.469  33.815  1.00 44.89           C  
ATOM   1087  CB  THR H 143       9.552  21.715  33.413  1.00 48.33           C  
ATOM   1088  OG1 THR H 143       9.899  21.663  32.037  1.00  0.00           O  
ATOM   1089  CG2 THR H 143      10.815  21.840  34.279  1.00 42.46           C  
ATOM   1090  C   THR H 143       9.783  19.329  33.741  1.00 44.03           C  
ATOM   1091  O   THR H 143      10.346  18.904  34.748  1.00 46.00           O  
ATOM   1092  N   MET H 144       9.986  18.788  32.525  1.00 48.77           N  
ATOM   1093  CA  MET H 144      10.891  17.688  32.368  1.00 49.01           C  
ATOM   1094  CB  MET H 144      10.239  16.486  31.662  1.00 46.96           C  
ATOM   1095  CG  MET H 144      11.037  15.184  31.758  1.00 47.56           C  
ATOM   1096  SD  MET H 144      11.052  14.417  33.408  1.00 48.52           S  
ATOM   1097  CE  MET H 144       9.338  13.819  33.365  1.00 51.66           C  
ATOM   1098  C   MET H 144      12.031  18.181  31.524  1.00 51.11           C  
ATOM   1099  O   MET H 144      11.821  18.810  30.489  1.00 53.17           O  
ATOM   1100  N   HIS H 145      13.281  17.908  31.951  1.00 48.59           N  
ATOM   1101  CA  HIS H 145      14.431  18.406  31.244  1.00 46.80           C  
ATOM   1102  ND1 HIS H 145      14.878  21.725  31.849  1.00 48.06           N  
ATOM   1103  CG  HIS H 145      14.804  20.559  32.577  1.00 48.75           C  
ATOM   1104  CB  HIS H 145      15.377  19.246  32.124  1.00 44.82           C  
ATOM   1105  NE2 HIS H 145      13.807  22.223  33.732  1.00 49.54           N  
ATOM   1106  CD2 HIS H 145      14.146  20.881  33.725  1.00 49.32           C  
ATOM   1107  CE1 HIS H 145      14.267  22.688  32.585  1.00 53.12           C  
ATOM   1108  C   HIS H 145      15.233  17.247  30.737  1.00 46.22           C  
ATOM   1109  O   HIS H 145      15.212  16.165  31.321  1.00 47.01           O  
ATOM   1110  N   TRP H 146      15.963  17.446  29.616  1.00 45.23           N  
ATOM   1111  CA  TRP H 146      16.761  16.377  29.081  1.00 44.45           C  
ATOM   1112  CB  TRP H 146      16.284  15.879  27.705  1.00 43.85           C  
ATOM   1113  CG  TRP H 146      14.917  15.242  27.715  1.00 42.32           C  
ATOM   1114  CD2 TRP H 146      14.689  13.826  27.768  1.00 42.57           C  
ATOM   1115  CD1 TRP H 146      13.689  15.833  27.663  1.00 41.18           C  
ATOM   1116  NE1 TRP H 146      12.707  14.874  27.688  1.00 41.60           N  
ATOM   1117  CE2 TRP H 146      13.307  13.633  27.752  1.00 43.46           C  
ATOM   1118  CE3 TRP H 146      15.558  12.776  27.828  1.00 44.29           C  
ATOM   1119  CZ2 TRP H 146      12.773  12.378  27.795  1.00 46.80           C  
ATOM   1120  CZ3 TRP H 146      15.015  11.511  27.870  1.00 44.99           C  
ATOM   1121  CH2 TRP H 146      13.649  11.317  27.854  1.00 45.16           C  
ATOM   1122  C   TRP H 146      18.186  16.845  28.961  1.00 44.02           C  
ATOM   1123  O   TRP H 146      18.449  18.008  28.655  1.00 41.49           O  
ATOM   1124  N   VAL H 147      19.149  15.931  29.215  1.00 45.24           N  
ATOM   1125  CA  VAL H 147      20.542  16.283  29.179  1.00 44.09           C  
ATOM   1126  CB  VAL H 147      21.151  16.370  30.548  1.00 44.15           C  
ATOM   1127  CG1 VAL H 147      22.652  16.668  30.406  1.00 32.68           C  
ATOM   1128  CG2 VAL H 147      20.378  17.420  31.363  1.00 33.63           C  
ATOM   1129  C   VAL H 147      21.310  15.240  28.424  1.00 43.89           C  
ATOM   1130  O   VAL H 147      20.968  14.058  28.435  1.00 38.91           O  
ATOM   1131  N   LYS H 148      22.394  15.677  27.747  1.00 44.21           N  
ATOM   1132  CA  LYS H 148      23.233  14.801  26.973  1.00 43.44           C  
ATOM   1133  CB  LYS H 148      23.497  15.355  25.561  1.00 45.89           C  
ATOM   1134  CG  LYS H 148      24.401  14.487  24.685  1.00 45.80           C  
ATOM   1135  CD  LYS H 148      24.492  14.986  23.240  1.00 46.42           C  
ATOM   1136  CE  LYS H 148      25.588  14.309  22.417  1.00 46.59           C  
ATOM   1137  NZ  LYS H 148      25.620  14.882  21.051  1.00 45.10           N1+
ATOM   1138  C   LYS H 148      24.568  14.717  27.650  1.00 45.33           C  
ATOM   1139  O   LYS H 148      25.161  15.733  28.002  1.00 47.83           O  
ATOM   1140  N   GLN H 149      25.071  13.485  27.862  1.00 47.11           N  
ATOM   1141  CA  GLN H 149      26.367  13.318  28.455  1.00 48.34           C  
ATOM   1142  CB  GLN H 149      26.324  12.620  29.826  1.00 49.47           C  
ATOM   1143  CG  GLN H 149      27.706  12.406  30.443  1.00 49.28           C  
ATOM   1144  CD  GLN H 149      27.525  11.751  31.806  1.00 44.42           C  
ATOM   1145  OE1 GLN H 149      26.406  11.593  32.291  1.00 48.23           O  
ATOM   1146  NE2 GLN H 149      28.660  11.368  32.450  1.00 46.40           N  
ATOM   1147  C   GLN H 149      27.172  12.453  27.538  1.00 53.53           C  
ATOM   1148  O   GLN H 149      26.887  11.268  27.376  1.00 52.61           O  
ATOM   1149  N   SER H 150      28.217  13.038  26.922  1.00 60.98           N  
ATOM   1150  CA  SER H 150      29.051  12.311  26.015  1.00 66.85           C  
ATOM   1151  CB  SER H 150      29.889  13.209  25.087  1.00 68.56           C  
ATOM   1152  OG  SER H 150      29.050  13.945  24.211  1.00 64.26           O  
ATOM   1153  C   SER H 150      30.003  11.497  26.818  1.00 72.66           C  
ATOM   1154  O   SER H 150      30.193  11.717  28.013  1.00 77.14           O  
ATOM   1155  N   HIS H 151      30.639  10.523  26.150  0.80 66.17           N  
ATOM   1156  CA  HIS H 151      31.534   9.650  26.835  0.80 65.95           C  
ATOM   1157  ND1 HIS H 151      31.543   7.240  23.896  0.67 28.95           N  
ATOM   1158  CG  HIS H 151      31.241   7.810  25.111  0.80 64.87           C  
ATOM   1159  CB  HIS H 151      32.210   8.635  25.903  0.80 66.55           C  
ATOM   1160  NE2 HIS H 151      29.438   6.687  24.349  0.67 28.73           N  
ATOM   1161  CD2 HIS H 151      29.950   7.462  25.374  0.67 28.87           C  
ATOM   1162  CE1 HIS H 151      30.429   6.581  23.484  0.67 28.86           C  
ATOM   1163  C   HIS H 151      32.629  10.473  27.430  0.80 62.66           C  
ATOM   1164  O   HIS H 151      33.279  11.265  26.752  0.80 63.98           O  
ATOM   1165  N   GLY H 152      32.844  10.306  28.745  0.80 54.06           N  
ATOM   1166  CA  GLY H 152      33.943  10.935  29.413  0.80 50.84           C  
ATOM   1167  C   GLY H 152      33.827  12.424  29.346  0.80 55.48           C  
ATOM   1168  O   GLY H 152      34.842  13.116  29.303  0.80 57.96           O  
ATOM   1169  N   GLU H 153      32.604  12.980  29.352  1.00 71.85           N  
ATOM   1170  CA  GLU H 153      32.590  14.405  29.223  1.00 71.87           C  
ATOM   1171  CB  GLU H 153      32.350  14.867  27.781  1.00 70.04           C  
ATOM   1172  CG  GLU H 153      32.786  16.307  27.543  1.00 75.21           C  
ATOM   1173  CD  GLU H 153      32.783  16.541  26.045  1.00 76.66           C  
ATOM   1174  OE1 GLU H 153      33.505  15.799  25.328  1.00129.46           O  
ATOM   1175  OE2 GLU H 153      32.053  17.464  25.595  1.00  0.00           O1-
ATOM   1176  C   GLU H 153      31.534  15.002  30.106  1.00 70.07           C  
ATOM   1177  O   GLU H 153      30.825  14.297  30.822  1.00 66.48           O  
ATOM   1178  N   SER H 154      31.441  16.349  30.092  1.00 64.65           N  
ATOM   1179  CA  SER H 154      30.507  17.076  30.906  1.00 60.96           C  
ATOM   1180  CB  SER H 154      30.849  18.566  31.055  1.00 35.89           C  
ATOM   1181  OG  SER H 154      32.060  18.720  31.778  1.00 37.32           O  
ATOM   1182  C   SER H 154      29.145  17.004  30.287  1.00 57.01           C  
ATOM   1183  O   SER H 154      28.977  16.573  29.147  1.00 58.52           O  
ATOM   1184  N   LEU H 155      28.119  17.426  31.052  1.00 52.52           N  
ATOM   1185  CA  LEU H 155      26.771  17.327  30.575  1.00 48.94           C  
ATOM   1186  CB  LEU H 155      25.718  17.119  31.677  1.00 45.60           C  
ATOM   1187  CG  LEU H 155      26.009  15.905  32.578  1.00 43.95           C  
ATOM   1188  CD1 LEU H 155      27.035  16.251  33.666  1.00 43.96           C  
ATOM   1189  CD2 LEU H 155      24.725  15.267  33.118  1.00 46.06           C  
ATOM   1190  C   LEU H 155      26.368  18.547  29.799  1.00 49.84           C  
ATOM   1191  O   LEU H 155      26.834  19.653  30.059  1.00 50.90           O  
ATOM   1192  N   ASP H 156      25.479  18.353  28.798  1.00 47.26           N  
ATOM   1193  CA  ASP H 156      24.955  19.424  27.992  1.00 49.45           C  
ATOM   1194  CB  ASP H 156      25.275  19.310  26.489  1.00 51.81           C  
ATOM   1195  CG  ASP H 156      26.728  19.693  26.236  1.00 56.74           C  
ATOM   1196  OD1 ASP H 156      27.309  20.426  27.081  1.00132.72           O  
ATOM   1197  OD2 ASP H 156      27.274  19.264  25.185  1.00152.33           O1-
ATOM   1198  C   ASP H 156      23.459  19.408  28.108  1.00 48.56           C  
ATOM   1199  O   ASP H 156      22.830  18.354  28.040  1.00 48.35           O  
ATOM   1200  N   TRP H 157      22.835  20.589  28.288  1.00 47.83           N  
ATOM   1201  CA  TRP H 157      21.404  20.620  28.425  1.00 47.85           C  
ATOM   1202  CB  TRP H 157      20.919  21.810  29.270  1.00 45.25           C  
ATOM   1203  CG  TRP H 157      19.422  21.916  29.409  1.00 44.43           C  
ATOM   1204  CD2 TRP H 157      18.654  23.017  28.906  1.00 44.14           C  
ATOM   1205  CD1 TRP H 157      18.543  21.081  30.030  1.00 47.34           C  
ATOM   1206  NE1 TRP H 157      17.268  21.585  29.931  1.00 45.47           N  
ATOM   1207  CE2 TRP H 157      17.325  22.781  29.245  1.00 43.32           C  
ATOM   1208  CE3 TRP H 157      19.028  24.139  28.222  1.00 44.72           C  
ATOM   1209  CZ2 TRP H 157      16.341  23.666  28.904  1.00 44.61           C  
ATOM   1210  CZ3 TRP H 157      18.034  25.024  27.873  1.00 47.47           C  
ATOM   1211  CH2 TRP H 157      16.716  24.793  28.207  1.00 46.91           C  
ATOM   1212  C   TRP H 157      20.774  20.693  27.064  1.00 48.21           C  
ATOM   1213  O   TRP H 157      21.140  21.534  26.247  1.00 48.71           O  
ATOM   1214  N   VAL H 158      19.882  19.728  26.746  1.00 47.42           N  
ATOM   1215  CA  VAL H 158      19.181  19.729  25.489  1.00 45.96           C  
ATOM   1216  CB  VAL H 158      18.720  18.367  25.057  1.00 42.39           C  
ATOM   1217  CG1 VAL H 158      19.952  17.458  24.920  1.00 41.58           C  
ATOM   1218  CG2 VAL H 158      17.666  17.856  26.038  1.00 40.02           C  
ATOM   1219  C   VAL H 158      17.994  20.653  25.468  1.00 48.35           C  
ATOM   1220  O   VAL H 158      17.842  21.448  24.544  1.00 50.85           O  
ATOM   1221  N   GLY H 159      17.110  20.584  26.489  1.00 49.85           N  
ATOM   1222  CA  GLY H 159      15.919  21.392  26.465  1.00 47.63           C  
ATOM   1223  C   GLY H 159      14.938  20.850  27.464  1.00 47.72           C  
ATOM   1224  O   GLY H 159      15.139  19.783  28.041  1.00 43.32           O  
ATOM   1225  N   GLY H 160      13.820  21.576  27.676  1.00 49.82           N  
ATOM   1226  CA  GLY H 160      12.850  21.153  28.649  1.00 47.87           C  
ATOM   1227  C   GLY H 160      11.494  21.217  28.026  1.00 45.75           C  
ATOM   1228  O   GLY H 160      11.319  21.782  26.948  1.00 44.06           O  
ATOM   1229  N   ILE H 161      10.502  20.588  28.691  1.00 47.12           N  
ATOM   1230  CA  ILE H 161       9.156  20.609  28.201  1.00 46.75           C  
ATOM   1231  CB  ILE H 161       8.767  19.347  27.486  1.00 43.34           C  
ATOM   1232  CG1 ILE H 161       7.436  19.544  26.743  1.00 56.14           C  
ATOM   1233  CG2 ILE H 161       8.759  18.196  28.505  1.00 50.34           C  
ATOM   1234  CD1 ILE H 161       7.110  18.416  25.765  1.00 43.90           C  
ATOM   1235  C   ILE H 161       8.225  20.780  29.360  1.00 48.01           C  
ATOM   1236  O   ILE H 161       8.445  20.229  30.439  1.00 46.94           O  
ATOM   1237  N   ASN H 162       7.150  21.571  29.161  1.00 46.44           N  
ATOM   1238  CA  ASN H 162       6.172  21.728  30.198  1.00 47.95           C  
ATOM   1239  CB  ASN H 162       5.542  23.130  30.261  1.00 48.86           C  
ATOM   1240  CG  ASN H 162       4.628  23.203  31.481  1.00 33.00           C  
ATOM   1241  OD1 ASN H 162       4.500  22.246  32.243  1.00 44.89           O  
ATOM   1242  ND2 ASN H 162       3.961  24.371  31.672  1.00 43.72           N  
ATOM   1243  C   ASN H 162       5.093  20.755  29.872  1.00 49.65           C  
ATOM   1244  O   ASN H 162       4.364  20.911  28.899  1.00 54.52           O  
ATOM   1245  N   THR H 163       4.864  19.874  30.842  1.00 39.20           N  
ATOM   1246  CA  THR H 163       3.905  18.835  30.733  1.00 40.78           C  
ATOM   1247  CB  THR H 163       3.974  17.930  31.919  1.00 40.97           C  
ATOM   1248  OG1 THR H 163       3.717  18.665  33.104  1.00 76.70           O  
ATOM   1249  CG2 THR H 163       5.396  17.345  31.971  1.00 75.06           C  
ATOM   1250  C   THR H 163       2.510  19.381  30.592  1.00 43.09           C  
ATOM   1251  O   THR H 163       1.692  18.811  29.870  1.00 44.11           O  
ATOM   1252  N   ASP H 164       2.160  20.473  31.297  1.00 42.71           N  
ATOM   1253  CA  ASP H 164       0.796  20.918  31.196  1.00 41.60           C  
ATOM   1254  CB  ASP H 164       0.496  22.122  32.109  1.00 44.62           C  
ATOM   1255  CG  ASP H 164       0.498  21.671  33.561  1.00 32.26           C  
ATOM   1256  OD1 ASP H 164       0.042  20.526  33.821  1.00 33.21           O  
ATOM   1257  OD2 ASP H 164       0.953  22.461  34.430  1.00  0.00           O1-
ATOM   1258  C   ASP H 164       0.461  21.357  29.795  1.00 44.89           C  
ATOM   1259  O   ASP H 164      -0.398  20.765  29.141  1.00 44.75           O  
ATOM   1260  N   ASN H 165       1.147  22.420  29.320  1.00 41.21           N  
ATOM   1261  CA  ASN H 165       0.912  23.066  28.053  1.00 41.41           C  
ATOM   1262  CB  ASN H 165       1.269  24.568  28.067  1.00 41.43           C  
ATOM   1263  CG  ASN H 165       2.722  24.734  28.468  1.00 43.31           C  
ATOM   1264  OD1 ASN H 165       3.451  23.756  28.609  1.00 43.11           O  
ATOM   1265  ND2 ASN H 165       3.150  26.005  28.683  1.00 40.98           N  
ATOM   1266  C   ASN H 165       1.548  22.389  26.874  1.00 42.26           C  
ATOM   1267  O   ASN H 165       1.033  22.475  25.761  1.00 43.95           O  
ATOM   1268  N   GLY H 166       2.691  21.708  27.065  1.00 44.67           N  
ATOM   1269  CA  GLY H 166       3.370  21.122  25.944  1.00 41.48           C  
ATOM   1270  C   GLY H 166       4.372  22.127  25.492  1.00 44.78           C  
ATOM   1271  O   GLY H 166       4.951  22.026  24.412  1.00 46.29           O  
ATOM   1272  N   GLY H 167       4.603  23.135  26.344  1.00 54.83           N  
ATOM   1273  CA  GLY H 167       5.516  24.182  25.981  1.00 55.35           C  
ATOM   1274  C   GLY H 167       6.888  23.595  25.915  1.00 56.29           C  
ATOM   1275  O   GLY H 167       7.189  22.631  26.616  1.00 59.53           O  
ATOM   1276  N   THR H 168       7.767  24.160  25.061  1.00 56.59           N  
ATOM   1277  CA  THR H 168       9.061  23.551  24.966  1.00 53.17           C  
ATOM   1278  CB  THR H 168       9.159  22.611  23.800  1.00 49.19           C  
ATOM   1279  OG1 THR H 168      10.291  21.768  23.939  1.00 48.13           O  
ATOM   1280  CG2 THR H 168       9.251  23.435  22.502  1.00 50.37           C  
ATOM   1281  C   THR H 168      10.125  24.599  24.810  1.00 54.64           C  
ATOM   1282  O   THR H 168       9.893  25.675  24.260  1.00 53.31           O  
ATOM   1283  N   THR H 169      11.337  24.298  25.325  1.00 53.50           N  
ATOM   1284  CA  THR H 169      12.454  25.190  25.192  1.00 55.49           C  
ATOM   1285  CB  THR H 169      12.800  25.893  26.470  1.00 70.29           C  
ATOM   1286  OG1 THR H 169      11.688  26.648  26.927  1.00186.41           O  
ATOM   1287  CG2 THR H 169      14.001  26.817  26.210  1.00167.22           C  
ATOM   1288  C   THR H 169      13.637  24.356  24.805  1.00 55.99           C  
ATOM   1289  O   THR H 169      13.919  23.343  25.440  1.00 60.54           O  
ATOM   1290  N   TYR H 170      14.386  24.773  23.763  1.00 54.98           N  
ATOM   1291  CA  TYR H 170      15.485  23.957  23.328  1.00 54.53           C  
ATOM   1292  CB  TYR H 170      15.406  23.512  21.854  1.00 55.01           C  
ATOM   1293  CG  TYR H 170      14.215  22.651  21.614  1.00 57.16           C  
ATOM   1294  CD1 TYR H 170      14.286  21.292  21.799  1.00 25.54           C  
ATOM   1295  CD2 TYR H 170      13.025  23.196  21.196  1.00 25.06           C  
ATOM   1296  CE1 TYR H 170      13.190  20.492  21.574  1.00 24.64           C  
ATOM   1297  CE2 TYR H 170      11.925  22.400  20.968  1.00 25.96           C  
ATOM   1298  CZ  TYR H 170      12.006  21.044  21.157  1.00 24.18           C  
ATOM   1299  OH  TYR H 170      10.880  20.224  20.924  1.00 24.88           O  
ATOM   1300  C   TYR H 170      16.742  24.756  23.388  1.00 52.94           C  
ATOM   1301  O   TYR H 170      16.737  25.974  23.214  1.00 55.83           O  
ATOM   1302  N   SER H 171      17.867  24.073  23.670  1.00 50.46           N  
ATOM   1303  CA  SER H 171      19.126  24.749  23.596  1.00 50.64           C  
ATOM   1304  CB  SER H 171      20.298  23.955  24.194  1.00 54.27           C  
ATOM   1305  OG  SER H 171      20.119  23.812  25.594  1.00  0.00           O  
ATOM   1306  C   SER H 171      19.354  24.901  22.131  1.00 52.28           C  
ATOM   1307  O   SER H 171      18.933  24.054  21.346  1.00 52.46           O  
ATOM   1308  N   GLN H 172      20.051  25.972  21.719  1.00 56.34           N  
ATOM   1309  CA  GLN H 172      20.165  26.247  20.318  1.00 59.02           C  
ATOM   1310  CB  GLN H 172      20.899  27.560  19.997  1.00 66.07           C  
ATOM   1311  CG  GLN H 172      20.056  28.794  20.312  1.00 74.61           C  
ATOM   1312  CD  GLN H 172      18.788  28.691  19.476  1.00 80.39           C  
ATOM   1313  OE1 GLN H 172      18.826  28.296  18.313  1.00 55.68           O  
ATOM   1314  NE2 GLN H 172      17.628  29.045  20.090  1.00 75.62           N  
ATOM   1315  C   GLN H 172      20.857  25.138  19.594  1.00 58.45           C  
ATOM   1316  O   GLN H 172      20.460  24.788  18.484  1.00 62.00           O  
ATOM   1317  N   LYS H 173      21.893  24.524  20.193  1.00 59.08           N  
ATOM   1318  CA  LYS H 173      22.612  23.523  19.452  1.00 59.45           C  
ATOM   1319  CB  LYS H 173      23.773  22.874  20.226  1.00 61.48           C  
ATOM   1320  CG  LYS H 173      24.996  23.773  20.412  1.00 62.28           C  
ATOM   1321  CD  LYS H 173      26.088  23.106  21.250  1.00 63.70           C  
ATOM   1322  CE  LYS H 173      26.592  21.793  20.643  1.00 66.20           C  
ATOM   1323  NZ  LYS H 173      27.652  21.206  21.493  1.00 69.03           N1+
ATOM   1324  C   LYS H 173      21.695  22.404  19.061  1.00 59.30           C  
ATOM   1325  O   LYS H 173      21.776  21.872  17.955  1.00 63.35           O  
ATOM   1326  N   PHE H 174      20.818  22.001  19.987  1.00 54.77           N  
ATOM   1327  CA  PHE H 174      19.910  20.903  19.834  1.00 52.03           C  
ATOM   1328  CB  PHE H 174      19.443  20.348  21.186  1.00 48.49           C  
ATOM   1329  CG  PHE H 174      20.681  19.734  21.750  1.00 48.63           C  
ATOM   1330  CD1 PHE H 174      21.591  20.486  22.455  1.00 52.03           C  
ATOM   1331  CD2 PHE H 174      20.945  18.401  21.551  1.00 45.60           C  
ATOM   1332  CE1 PHE H 174      22.734  19.916  22.964  1.00 52.87           C  
ATOM   1333  CE2 PHE H 174      22.085  17.825  22.057  1.00 47.92           C  
ATOM   1334  CZ  PHE H 174      22.984  18.581  22.768  1.00 51.73           C  
ATOM   1335  C   PHE H 174      18.742  21.203  18.953  1.00 52.37           C  
ATOM   1336  O   PHE H 174      18.078  20.276  18.498  1.00 51.16           O  
ATOM   1337  N   LYS H 175      18.398  22.488  18.759  1.00 56.57           N  
ATOM   1338  CA  LYS H 175      17.246  22.821  17.974  1.00 60.51           C  
ATOM   1339  CB  LYS H 175      17.117  24.339  17.764  1.00 63.13           C  
ATOM   1340  CG  LYS H 175      15.762  24.807  17.236  1.00 65.74           C  
ATOM   1341  CD  LYS H 175      15.569  26.316  17.392  1.00 70.63           C  
ATOM   1342  CE  LYS H 175      14.231  26.835  16.867  1.00 71.96           C  
ATOM   1343  NZ  LYS H 175      14.133  28.295  17.093  1.00 70.05           N1+
ATOM   1344  C   LYS H 175      17.361  22.153  16.633  1.00 61.06           C  
ATOM   1345  O   LYS H 175      18.352  22.306  15.921  1.00 65.06           O  
ATOM   1346  N   GLY H 176      16.328  21.365  16.273  1.00 57.44           N  
ATOM   1347  CA  GLY H 176      16.269  20.678  15.012  1.00 57.47           C  
ATOM   1348  C   GLY H 176      16.624  19.233  15.214  1.00 59.10           C  
ATOM   1349  O   GLY H 176      16.060  18.357  14.559  1.00 61.63           O  
ATOM   1350  N   LYS H 177      17.610  18.954  16.089  1.00 59.09           N  
ATOM   1351  CA  LYS H 177      18.010  17.605  16.386  1.00 58.44           C  
ATOM   1352  CB  LYS H 177      19.326  17.530  17.178  1.00 62.00           C  
ATOM   1353  CG  LYS H 177      20.592  17.646  16.333  1.00 64.69           C  
ATOM   1354  CD  LYS H 177      20.786  16.465  15.382  1.00 66.57           C  
ATOM   1355  CE  LYS H 177      22.049  16.560  14.525  1.00 66.37           C  
ATOM   1356  NZ  LYS H 177      22.205  15.321  13.734  1.00 64.71           N1+
ATOM   1357  C   LYS H 177      16.994  16.912  17.236  1.00 55.44           C  
ATOM   1358  O   LYS H 177      16.602  15.779  16.958  1.00 54.97           O  
ATOM   1359  N   ALA H 178      16.522  17.594  18.296  1.00 56.91           N  
ATOM   1360  CA  ALA H 178      15.699  16.902  19.245  1.00 55.16           C  
ATOM   1361  CB  ALA H 178      16.254  16.967  20.676  1.00 51.68           C  
ATOM   1362  C   ALA H 178      14.332  17.491  19.289  1.00 53.65           C  
ATOM   1363  O   ALA H 178      14.146  18.698  19.151  1.00 56.28           O  
ATOM   1364  N   THR H 179      13.327  16.609  19.465  1.00 52.21           N  
ATOM   1365  CA  THR H 179      11.969  17.031  19.619  1.00 54.05           C  
ATOM   1366  CB  THR H 179      11.036  16.536  18.558  1.00 56.11           C  
ATOM   1367  OG1 THR H 179      11.101  15.120  18.483  1.00 74.92           O  
ATOM   1368  CG2 THR H 179      11.396  17.176  17.217  1.00 69.12           C  
ATOM   1369  C   THR H 179      11.470  16.451  20.896  1.00 53.78           C  
ATOM   1370  O   THR H 179      11.503  15.238  21.099  1.00 53.41           O  
ATOM   1371  N   LEU H 180      10.967  17.319  21.788  1.00 52.47           N  
ATOM   1372  CA  LEU H 180      10.486  16.861  23.054  1.00 50.48           C  
ATOM   1373  CB  LEU H 180      10.798  17.839  24.197  1.00 49.20           C  
ATOM   1374  CG  LEU H 180      12.301  18.132  24.352  1.00 47.90           C  
ATOM   1375  CD1 LEU H 180      12.567  19.068  25.542  1.00 47.12           C  
ATOM   1376  CD2 LEU H 180      13.122  16.835  24.407  1.00 45.64           C  
ATOM   1377  C   LEU H 180       8.999  16.770  22.957  1.00 50.23           C  
ATOM   1378  O   LEU H 180       8.344  17.657  22.409  1.00 51.20           O  
ATOM   1379  N   THR H 181       8.428  15.669  23.482  1.00 51.59           N  
ATOM   1380  CA  THR H 181       7.008  15.490  23.433  1.00 49.55           C  
ATOM   1381  CB  THR H 181       6.605  14.574  22.315  1.00 52.17           C  
ATOM   1382  OG1 THR H 181       5.215  14.667  22.059  1.00 52.18           O  
ATOM   1383  CG2 THR H 181       6.987  13.137  22.696  1.00 51.59           C  
ATOM   1384  C   THR H 181       6.598  14.878  24.743  1.00 48.52           C  
ATOM   1385  O   THR H 181       7.444  14.404  25.498  1.00 48.37           O  
ATOM   1386  N   VAL H 182       5.288  14.912  25.072  1.00 48.15           N  
ATOM   1387  CA  VAL H 182       4.838  14.320  26.305  1.00 48.06           C  
ATOM   1388  CB  VAL H 182       4.630  15.277  27.444  1.00 48.00           C  
ATOM   1389  CG1 VAL H 182       5.968  15.909  27.836  1.00 51.75           C  
ATOM   1390  CG2 VAL H 182       3.539  16.284  27.054  1.00 43.35           C  
ATOM   1391  C   VAL H 182       3.495  13.699  26.087  1.00 46.07           C  
ATOM   1392  O   VAL H 182       2.747  14.088  25.190  1.00 45.11           O  
ATOM   1393  N   ASP H 183       3.176  12.689  26.923  1.00 47.02           N  
ATOM   1394  CA  ASP H 183       1.904  12.028  26.905  1.00 52.67           C  
ATOM   1395  CB  ASP H 183       2.003  10.550  26.489  1.00 56.52           C  
ATOM   1396  CG  ASP H 183       0.594  10.003  26.322  1.00 61.04           C  
ATOM   1397  OD1 ASP H 183      -0.375  10.788  26.494  1.00 81.99           O  
ATOM   1398  OD2 ASP H 183       0.465   8.786  26.024  1.00 78.44           O1-
ATOM   1399  C   ASP H 183       1.399  12.064  28.316  1.00 53.32           C  
ATOM   1400  O   ASP H 183       1.903  11.350  29.181  1.00 54.10           O  
ATOM   1401  N   LYS H 184       0.382  12.904  28.583  1.00 47.06           N  
ATOM   1402  CA  LYS H 184      -0.117  13.090  29.916  1.00 50.92           C  
ATOM   1403  CB  LYS H 184      -1.199  14.178  30.009  1.00 56.16           C  
ATOM   1404  CG  LYS H 184      -0.686  15.587  29.713  1.00 59.63           C  
ATOM   1405  CD  LYS H 184      -1.804  16.616  29.546  1.00 60.73           C  
ATOM   1406  CE  LYS H 184      -1.294  18.026  29.245  1.00 41.93           C  
ATOM   1407  NZ  LYS H 184      -2.436  18.955  29.097  1.00 43.41           N1+
ATOM   1408  C   LYS H 184      -0.724  11.833  30.455  1.00 52.68           C  
ATOM   1409  O   LYS H 184      -0.516  11.490  31.618  1.00 53.90           O  
ATOM   1410  N   SER H 185      -1.488  11.097  29.634  1.00 56.06           N  
ATOM   1411  CA  SER H 185      -2.170   9.948  30.162  1.00 56.88           C  
ATOM   1412  CB  SER H 185      -3.008   9.215  29.101  1.00 62.49           C  
ATOM   1413  OG  SER H 185      -2.169   8.698  28.079  1.00 67.75           O  
ATOM   1414  C   SER H 185      -1.178   8.972  30.718  1.00 58.34           C  
ATOM   1415  O   SER H 185      -1.381   8.431  31.806  1.00 62.49           O  
ATOM   1416  N   SER H 186      -0.101   8.696  29.960  1.00 63.07           N  
ATOM   1417  CA  SER H 186       0.918   7.751  30.339  1.00 60.78           C  
ATOM   1418  CB  SER H 186       1.686   7.189  29.130  1.00 56.83           C  
ATOM   1419  OG  SER H 186       2.366   8.233  28.451  1.00 54.86           O  
ATOM   1420  C   SER H 186       1.923   8.346  31.287  1.00 59.20           C  
ATOM   1421  O   SER H 186       2.770   7.624  31.814  1.00 54.79           O  
ATOM   1422  N   SER H 187       1.881   9.673  31.524  1.00 55.86           N  
ATOM   1423  CA  SER H 187       2.860  10.287  32.377  1.00 52.44           C  
ATOM   1424  CB  SER H 187       2.776   9.836  33.847  1.00 54.03           C  
ATOM   1425  OG  SER H 187       1.554  10.278  34.421  1.00 54.58           O  
ATOM   1426  C   SER H 187       4.223   9.950  31.854  1.00 48.81           C  
ATOM   1427  O   SER H 187       5.112   9.553  32.607  1.00 49.99           O  
ATOM   1428  N   THR H 188       4.422  10.094  30.528  1.00 48.59           N  
ATOM   1429  CA  THR H 188       5.704   9.774  29.975  1.00 46.23           C  
ATOM   1430  CB  THR H 188       5.681   8.547  29.112  1.00 45.23           C  
ATOM   1431  OG1 THR H 188       5.209   7.436  29.861  1.00 49.27           O  
ATOM   1432  CG2 THR H 188       7.104   8.268  28.600  1.00 43.02           C  
ATOM   1433  C   THR H 188       6.174  10.914  29.122  1.00 45.90           C  
ATOM   1434  O   THR H 188       5.387  11.570  28.440  1.00 47.42           O  
ATOM   1435  N   ALA H 189       7.496  11.176  29.149  1.00 47.39           N  
ATOM   1436  CA  ALA H 189       8.069  12.214  28.343  1.00 49.17           C  
ATOM   1437  CB  ALA H 189       9.001  13.157  29.121  1.00 47.66           C  
ATOM   1438  C   ALA H 189       8.889  11.527  27.296  1.00 46.66           C  
ATOM   1439  O   ALA H 189       9.517  10.504  27.562  1.00 43.03           O  
ATOM   1440  N   TYR H 190       8.895  12.070  26.064  1.00 42.86           N  
ATOM   1441  CA  TYR H 190       9.602  11.414  25.000  1.00 43.55           C  
ATOM   1442  CB  TYR H 190       8.691  10.971  23.839  1.00 47.21           C  
ATOM   1443  CG  TYR H 190       7.686   9.974  24.310  1.00 45.61           C  
ATOM   1444  CD1 TYR H 190       7.985   8.631  24.352  1.00 41.62           C  
ATOM   1445  CD2 TYR H 190       6.433  10.389  24.698  1.00 50.58           C  
ATOM   1446  CE1 TYR H 190       7.047   7.720  24.780  1.00 47.39           C  
ATOM   1447  CE2 TYR H 190       5.493   9.483  25.126  1.00 50.57           C  
ATOM   1448  CZ  TYR H 190       5.798   8.145  25.166  1.00 51.40           C  
ATOM   1449  OH  TYR H 190       4.835   7.212  25.605  1.00 53.49           O  
ATOM   1450  C   TYR H 190      10.547  12.384  24.372  1.00 46.62           C  
ATOM   1451  O   TYR H 190      10.277  13.584  24.302  1.00 48.07           O  
ATOM   1452  N   MET H 191      11.706  11.877  23.910  1.00 48.58           N  
ATOM   1453  CA  MET H 191      12.623  12.705  23.191  1.00 48.92           C  
ATOM   1454  CB  MET H 191      13.946  12.947  23.931  1.00 49.22           C  
ATOM   1455  CG  MET H 191      14.912  13.834  23.146  1.00 49.62           C  
ATOM   1456  SD  MET H 191      16.452  14.231  24.024  1.00 63.13           S  
ATOM   1457  CE  MET H 191      17.067  12.522  24.041  1.00 60.33           C  
ATOM   1458  C   MET H 191      12.954  12.002  21.914  1.00 48.34           C  
ATOM   1459  O   MET H 191      13.313  10.827  21.922  1.00 46.64           O  
ATOM   1460  N   GLU H 192      12.840  12.702  20.770  1.00 53.13           N  
ATOM   1461  CA  GLU H 192      13.171  12.035  19.546  1.00 53.99           C  
ATOM   1462  CB  GLU H 192      12.045  11.997  18.498  1.00 58.09           C  
ATOM   1463  CG  GLU H 192      12.358  11.029  17.356  1.00 65.24           C  
ATOM   1464  CD  GLU H 192      11.157  10.943  16.427  1.00 70.66           C  
ATOM   1465  OE1 GLU H 192      10.339  11.900  16.417  1.00 71.12           O  
ATOM   1466  OE2 GLU H 192      11.043   9.913  15.710  1.00 87.80           O1-
ATOM   1467  C   GLU H 192      14.349  12.727  18.940  1.00 52.22           C  
ATOM   1468  O   GLU H 192      14.412  13.955  18.887  1.00 50.42           O  
ATOM   1469  N   LEU H 193      15.333  11.930  18.484  1.00 50.27           N  
ATOM   1470  CA  LEU H 193      16.510  12.476  17.876  1.00 48.21           C  
ATOM   1471  CB  LEU H 193      17.810  11.934  18.494  1.00 49.34           C  
ATOM   1472  CG  LEU H 193      17.983  12.322  19.974  1.00 48.81           C  
ATOM   1473  CD1 LEU H 193      19.286  11.758  20.560  1.00 47.99           C  
ATOM   1474  CD2 LEU H 193      17.864  13.840  20.168  1.00 47.84           C  
ATOM   1475  C   LEU H 193      16.484  12.072  16.437  1.00 46.65           C  
ATOM   1476  O   LEU H 193      16.271  10.903  16.117  1.00 49.02           O  
ATOM   1477  N   ARG H 194      16.707  13.034  15.520  1.00 51.34           N  
ATOM   1478  CA  ARG H 194      16.633  12.694  14.131  1.00 53.16           C  
ATOM   1479  CB  ARG H 194      15.565  13.480  13.349  1.00 61.17           C  
ATOM   1480  CG  ARG H 194      15.235  12.850  11.994  1.00 46.38           C  
ATOM   1481  CD  ARG H 194      15.971  13.472  10.805  1.00  0.00           C  
ATOM   1482  NE  ARG H 194      15.648  12.648   9.605  1.00  0.00           N  
ATOM   1483  CZ  ARG H 194      15.217  13.251   8.457  1.00  0.00           C  
ATOM   1484  NH1 ARG H 194      15.047  14.604   8.419  1.00  0.00           N1+
ATOM   1485  NH2 ARG H 194      14.946  12.497   7.351  1.00  0.00           N  
ATOM   1486  C   ARG H 194      17.958  12.958  13.486  1.00 55.11           C  
ATOM   1487  O   ARG H 194      18.814  13.639  14.050  1.00 59.64           O  
ATOM   1488  N   SER H 195      18.156  12.391  12.277  1.00 56.70           N  
ATOM   1489  CA  SER H 195      19.371  12.567  11.530  1.00 57.42           C  
ATOM   1490  CB  SER H 195      19.555  13.999  11.002  1.00 61.13           C  
ATOM   1491  OG  SER H 195      18.527  14.315  10.076  1.00 93.05           O  
ATOM   1492  C   SER H 195      20.535  12.229  12.404  1.00 55.35           C  
ATOM   1493  O   SER H 195      21.484  13.002  12.527  1.00 56.62           O  
ATOM   1494  N   LEU H 196      20.501  11.029  13.012  1.00 53.24           N  
ATOM   1495  CA  LEU H 196      21.508  10.602  13.935  1.00 51.53           C  
ATOM   1496  CB  LEU H 196      21.140   9.282  14.636  1.00 49.02           C  
ATOM   1497  CG  LEU H 196      19.894   9.400  15.536  1.00 48.36           C  
ATOM   1498  CD1 LEU H 196      19.560   8.062  16.212  1.00 48.64           C  
ATOM   1499  CD2 LEU H 196      20.051  10.542  16.553  1.00 44.13           C  
ATOM   1500  C   LEU H 196      22.827  10.416  13.250  1.00 53.48           C  
ATOM   1501  O   LEU H 196      22.900  10.006  12.092  1.00 54.81           O  
ATOM   1502  N   THR H 197      23.910  10.763  13.974  1.00 55.22           N  
ATOM   1503  CA  THR H 197      25.258  10.606  13.508  1.00 55.29           C  
ATOM   1504  CB  THR H 197      25.912  11.887  13.084  1.00 56.98           C  
ATOM   1505  OG1 THR H 197      26.004  12.784  14.182  1.00 54.74           O  
ATOM   1506  CG2 THR H 197      25.080  12.513  11.953  1.00 47.81           C  
ATOM   1507  C   THR H 197      26.045  10.078  14.665  1.00 53.86           C  
ATOM   1508  O   THR H 197      25.538   9.969  15.779  1.00 53.91           O  
ATOM   1509  N   SER H 198      27.327   9.747  14.427  0.90 53.35           N  
ATOM   1510  CA  SER H 198      28.156   9.167  15.445  0.90 56.21           C  
ATOM   1511  CB  SER H 198      29.565   8.827  14.939  0.90 55.23           C  
ATOM   1512  OG  SER H 198      30.331   8.259  15.993  0.90 51.89           O  
ATOM   1513  C   SER H 198      28.313  10.138  16.574  0.90 55.77           C  
ATOM   1514  O   SER H 198      28.520   9.740  17.719  0.90 50.65           O  
ATOM   1515  N   GLU H 199      28.197  11.445  16.280  1.00 55.38           N  
ATOM   1516  CA  GLU H 199      28.364  12.474  17.269  1.00 55.91           C  
ATOM   1517  CB  GLU H 199      28.188  13.888  16.684  1.00 65.71           C  
ATOM   1518  CG  GLU H 199      29.245  14.264  15.644  1.00 76.27           C  
ATOM   1519  CD  GLU H 199      30.552  14.526  16.374  1.00105.99           C  
ATOM   1520  OE1 GLU H 199      30.502  14.847  17.592  1.00109.57           O  
ATOM   1521  OE2 GLU H 199      31.621  14.407  15.719  1.00107.73           O1-
ATOM   1522  C   GLU H 199      27.301  12.314  18.312  1.00 56.18           C  
ATOM   1523  O   GLU H 199      27.520  12.594  19.488  1.00 62.08           O  
ATOM   1524  N   ASP H 200      26.113  11.864  17.880  1.00 54.95           N  
ATOM   1525  CA  ASP H 200      24.942  11.714  18.692  1.00 54.06           C  
ATOM   1526  CB  ASP H 200      23.688  11.382  17.861  1.00 59.78           C  
ATOM   1527  CG  ASP H 200      23.307  12.631  17.068  1.00 60.64           C  
ATOM   1528  OD1 ASP H 200      23.499  13.757  17.599  1.00 61.53           O  
ATOM   1529  OD2 ASP H 200      22.828  12.475  15.914  1.00 59.94           O1-
ATOM   1530  C   ASP H 200      25.134  10.644  19.726  1.00 51.65           C  
ATOM   1531  O   ASP H 200      24.388  10.599  20.701  1.00 54.80           O  
ATOM   1532  N   SER H 201      26.084   9.711  19.532  1.00 52.52           N  
ATOM   1533  CA  SER H 201      26.243   8.668  20.508  1.00 49.31           C  
ATOM   1534  CB  SER H 201      27.370   7.679  20.166  1.00 44.01           C  
ATOM   1535  OG  SER H 201      27.079   7.011  18.947  1.00 41.24           O  
ATOM   1536  C   SER H 201      26.569   9.306  21.825  1.00 46.96           C  
ATOM   1537  O   SER H 201      27.478  10.128  21.917  1.00 44.39           O  
ATOM   1538  N   ALA H 202      25.817   8.935  22.885  1.00 44.76           N  
ATOM   1539  CA  ALA H 202      26.049   9.502  24.187  1.00 45.04           C  
ATOM   1540  CB  ALA H 202      25.962  11.036  24.208  1.00 47.76           C  
ATOM   1541  C   ALA H 202      24.992   8.987  25.118  1.00 46.19           C  
ATOM   1542  O   ALA H 202      24.149   8.177  24.732  1.00 47.07           O  
ATOM   1543  N   VAL H 203      25.028   9.422  26.395  1.00 48.81           N  
ATOM   1544  CA  VAL H 203      24.013   8.978  27.308  1.00 49.85           C  
ATOM   1545  CB  VAL H 203      24.524   8.565  28.657  1.00 47.60           C  
ATOM   1546  CG1 VAL H 203      24.899   9.820  29.456  1.00 47.14           C  
ATOM   1547  CG2 VAL H 203      23.456   7.692  29.333  1.00 48.78           C  
ATOM   1548  C   VAL H 203      23.065  10.118  27.504  1.00 51.34           C  
ATOM   1549  O   VAL H 203      23.478  11.271  27.616  1.00 52.52           O  
ATOM   1550  N   TYR H 204      21.747   9.833  27.533  1.00 48.44           N  
ATOM   1551  CA  TYR H 204      20.803  10.903  27.678  1.00 43.36           C  
ATOM   1552  CB  TYR H 204      19.769  10.998  26.541  1.00 42.32           C  
ATOM   1553  CG  TYR H 204      20.487  11.297  25.270  1.00 46.29           C  
ATOM   1554  CD1 TYR H 204      20.834  12.587  24.949  1.00 47.29           C  
ATOM   1555  CD2 TYR H 204      20.826  10.289  24.399  1.00 46.15           C  
ATOM   1556  CE1 TYR H 204      21.495  12.869  23.777  1.00 49.61           C  
ATOM   1557  CE2 TYR H 204      21.486  10.565  23.224  1.00 49.28           C  
ATOM   1558  CZ  TYR H 204      21.822  11.857  22.909  1.00 49.11           C  
ATOM   1559  OH  TYR H 204      22.500  12.142  21.705  1.00 50.78           O  
ATOM   1560  C   TYR H 204      20.032  10.697  28.942  1.00 42.57           C  
ATOM   1561  O   TYR H 204      19.583   9.589  29.236  1.00 47.77           O  
ATOM   1562  N   TYR H 205      19.850  11.783  29.725  1.00 44.34           N  
ATOM   1563  CA  TYR H 205      19.135  11.672  30.966  1.00 44.64           C  
ATOM   1564  CB  TYR H 205      19.922  12.098  32.222  1.00 40.92           C  
ATOM   1565  CG  TYR H 205      21.154  11.280  32.418  1.00 40.50           C  
ATOM   1566  CD1 TYR H 205      21.082   9.945  32.731  1.00 40.75           C  
ATOM   1567  CD2 TYR H 205      22.396  11.846  32.268  1.00 43.79           C  
ATOM   1568  CE1 TYR H 205      22.220   9.197  32.913  1.00 41.18           C  
ATOM   1569  CE2 TYR H 205      23.541  11.104  32.451  1.00 44.78           C  
ATOM   1570  CZ  TYR H 205      23.453   9.775  32.780  1.00 44.46           C  
ATOM   1571  OH  TYR H 205      24.618   9.001  32.971  1.00 45.00           O  
ATOM   1572  C   TYR H 205      17.952  12.592  30.933  1.00 47.36           C  
ATOM   1573  O   TYR H 205      17.973  13.645  30.297  1.00 49.47           O  
ATOM   1574  N   CYS H 206      16.861  12.175  31.607  1.00 45.94           N  
ATOM   1575  CA  CYS H 206      15.698  12.997  31.781  1.00 45.55           C  
ATOM   1576  CB  CYS H 206      14.365  12.257  31.500  1.00 45.76           C  
ATOM   1577  SG  CYS H 206      14.166  10.725  32.464  1.00 57.26           S  
ATOM   1578  C   CYS H 206      15.719  13.372  33.232  1.00 44.49           C  
ATOM   1579  O   CYS H 206      16.080  12.563  34.085  1.00 44.76           O  
ATOM   1580  N   SER H 207      15.386  14.633  33.563  1.00 43.35           N  
ATOM   1581  CA  SER H 207      15.383  14.972  34.955  1.00 42.79           C  
ATOM   1582  CB  SER H 207      16.680  15.630  35.461  1.00 40.52           C  
ATOM   1583  OG  SER H 207      16.812  16.940  34.931  1.00 40.79           O  
ATOM   1584  C   SER H 207      14.262  15.942  35.180  1.00 42.77           C  
ATOM   1585  O   SER H 207      13.769  16.565  34.243  1.00 44.61           O  
ATOM   1586  N   THR H 208      13.807  16.073  36.441  1.00 41.18           N  
ATOM   1587  CA  THR H 208      12.740  16.980  36.768  1.00 45.71           C  
ATOM   1588  CB  THR H 208      11.477  16.270  37.176  1.00 48.37           C  
ATOM   1589  OG1 THR H 208      11.061  15.390  36.144  1.00  0.00           O  
ATOM   1590  CG2 THR H 208      10.369  17.301  37.448  1.00  0.00           C  
ATOM   1591  C   THR H 208      13.208  17.781  37.956  1.00 47.57           C  
ATOM   1592  O   THR H 208      14.204  17.437  38.588  1.00 44.76           O  
ATOM   1593  N   GLY H 209      12.530  18.897  38.299  1.00 51.86           N  
ATOM   1594  CA  GLY H 209      12.975  19.631  39.456  1.00 54.45           C  
ATOM   1595  C   GLY H 209      11.926  19.514  40.530  1.00 56.13           C  
ATOM   1596  O   GLY H 209      11.431  20.513  41.053  1.00 57.96           O  
ATOM   1597  N   TYR H 210      11.777  20.486  39.465  1.00 28.76           N  
ATOM   1598  CA  TYR H 210      10.963  21.674  39.123  1.00 29.48           C  
ATOM   1599  CB  TYR H 210       9.455  21.494  39.433  1.00 29.84           C  
ATOM   1600  CG  TYR H 210       8.694  22.604  38.784  1.00 30.18           C  
ATOM   1601  CD1 TYR H 210       8.541  22.644  37.417  1.00 30.85           C  
ATOM   1602  CD2 TYR H 210       8.132  23.604  39.544  1.00 30.45           C  
ATOM   1603  CE1 TYR H 210       7.850  23.670  36.817  1.00 30.63           C  
ATOM   1604  CE2 TYR H 210       7.441  24.632  38.952  1.00 30.87           C  
ATOM   1605  CZ  TYR H 210       7.302  24.667  37.586  1.00 30.88           C  
ATOM   1606  OH  TYR H 210       6.592  25.727  36.981  1.00 30.21           O  
ATOM   1607  C   TYR H 210      11.477  23.002  39.742  1.00 29.57           C  
ATOM   1608  O   TYR H 210      10.833  24.047  39.641  1.00 29.48           O  
ATOM   1609  N   ASP H 211      12.677  23.057  40.363  1.00 29.00           N  
ATOM   1610  CA  ASP H 211      13.230  24.320  40.817  1.00 29.76           C  
ATOM   1611  CB  ASP H 211      13.252  24.462  42.349  1.00 26.16           C  
ATOM   1612  CG  ASP H 211      11.818  24.694  42.802  1.00  0.00           C  
ATOM   1613  OD1 ASP H 211      11.056  25.332  42.028  1.00  0.00           O  
ATOM   1614  OD2 ASP H 211      11.465  24.241  43.922  1.00  0.00           O1-
ATOM   1615  C   ASP H 211      14.656  24.324  40.341  1.00 29.77           C  
ATOM   1616  O   ASP H 211      15.166  25.316  39.821  1.00 30.43           O  
ATOM   1617  N   ALA H 212      15.315  23.165  40.530  1.00 28.47           N  
ATOM   1618  CA  ALA H 212      16.645  22.836  40.098  1.00 27.48           C  
ATOM   1619  CB  ALA H 212      17.676  22.743  41.233  1.00 27.47           C  
ATOM   1620  C   ALA H 212      16.472  21.449  39.554  1.00 27.61           C  
ATOM   1621  O   ALA H 212      15.379  20.905  39.668  1.00 27.99           O  
ATOM   1622  N   MET H 213      17.491  20.839  38.917  1.00 26.72           N  
ATOM   1623  CA  MET H 213      17.265  19.505  38.419  1.00 26.18           C  
ATOM   1624  CB  MET H 213      18.166  19.138  37.231  1.00 25.63           C  
ATOM   1625  CG  MET H 213      17.887  19.977  35.984  1.00 25.42           C  
ATOM   1626  SD  MET H 213      18.983  19.618  34.580  1.00 23.01           S  
ATOM   1627  CE  MET H 213      18.362  20.992  33.569  1.00 21.67           C  
ATOM   1628  C   MET H 213      17.604  18.561  39.526  1.00 25.83           C  
ATOM   1629  O   MET H 213      18.690  17.985  39.582  1.00 24.84           O  
ATOM   1630  N   ASP H 214      16.653  18.408  40.456  1.00 26.05           N  
ATOM   1631  CA  ASP H 214      16.809  17.580  41.609  1.00 26.09           C  
ATOM   1632  CB  ASP H 214      15.895  17.996  42.781  1.00 27.19           C  
ATOM   1633  CG  ASP H 214      14.437  18.044  42.350  1.00 29.18           C  
ATOM   1634  OD1 ASP H 214      14.154  17.817  41.143  1.00 31.68           O  
ATOM   1635  OD2 ASP H 214      13.584  18.323  43.234  1.00 30.40           O1-
ATOM   1636  C   ASP H 214      16.691  16.125  41.319  1.00 25.93           C  
ATOM   1637  O   ASP H 214      17.343  15.327  42.001  1.00 26.65           O  
ATOM   1638  N   TYR H 215      15.881  15.705  40.317  1.00 51.72           N  
ATOM   1639  CA  TYR H 215      15.787  14.244  40.323  1.00 50.69           C  
ATOM   1640  CB  TYR H 215      14.393  13.702  40.684  1.00 50.57           C  
ATOM   1641  CG  TYR H 215      14.190  13.979  42.135  1.00 51.76           C  
ATOM   1642  CD1 TYR H 215      13.727  15.200  42.565  1.00 52.59           C  
ATOM   1643  CD2 TYR H 215      14.471  13.008  43.069  1.00 52.52           C  
ATOM   1644  CE1 TYR H 215      13.548  15.446  43.907  1.00 48.83           C  
ATOM   1645  CE2 TYR H 215      14.293  13.247  44.412  1.00 51.53           C  
ATOM   1646  CZ  TYR H 215      13.827  14.467  44.832  1.00 51.90           C  
ATOM   1647  OH  TYR H 215      13.642  14.717  46.209  1.00 52.07           O  
ATOM   1648  C   TYR H 215      16.155  13.742  38.940  1.00 50.66           C  
ATOM   1649  O   TYR H 215      15.853  14.402  37.947  1.00 52.97           O  
ATOM   1650  N   TRP H 216      16.804  12.552  38.822  1.00 45.23           N  
ATOM   1651  CA  TRP H 216      17.297  12.137  37.524  1.00 44.20           C  
ATOM   1652  CB  TRP H 216      18.834  12.179  37.447  1.00 41.60           C  
ATOM   1653  CG  TRP H 216      19.428  13.561  37.578  1.00 40.16           C  
ATOM   1654  CD2 TRP H 216      20.181  14.222  36.550  1.00 40.70           C  
ATOM   1655  CD1 TRP H 216      19.420  14.404  38.651  1.00 51.19           C  
ATOM   1656  NE1 TRP H 216      20.110  15.553  38.351  1.00 48.58           N  
ATOM   1657  CE2 TRP H 216      20.588  15.454  37.063  1.00 43.09           C  
ATOM   1658  CE3 TRP H 216      20.510  13.833  35.284  1.00 41.41           C  
ATOM   1659  CZ2 TRP H 216      21.334  16.318  36.315  1.00 42.01           C  
ATOM   1660  CZ3 TRP H 216      21.259  14.710  34.531  1.00 42.18           C  
ATOM   1661  CH2 TRP H 216      21.663  15.928  35.037  1.00 41.46           C  
ATOM   1662  C   TRP H 216      16.903  10.721  37.199  1.00 43.63           C  
ATOM   1663  O   TRP H 216      16.607   9.908  38.074  1.00 46.87           O  
ATOM   1664  N   GLY H 217      16.886  10.401  35.886  1.00 47.17           N  
ATOM   1665  CA  GLY H 217      16.602   9.071  35.425  1.00 49.75           C  
ATOM   1666  C   GLY H 217      17.898   8.323  35.423  1.00 50.13           C  
ATOM   1667  O   GLY H 217      18.957   8.893  35.673  1.00 46.03           O  
ATOM   1668  N   GLN H 218      17.827   7.013  35.132  1.00 47.11           N  
ATOM   1669  CA  GLN H 218      18.948   6.115  35.080  1.00 45.88           C  
ATOM   1670  CB  GLN H 218      18.486   4.656  34.941  1.00 46.74           C  
ATOM   1671  CG  GLN H 218      17.699   4.406  33.656  1.00 60.56           C  
ATOM   1672  CD  GLN H 218      17.160   2.986  33.683  1.00 63.04           C  
ATOM   1673  OE1 GLN H 218      16.940   2.410  34.747  1.00 63.96           O  
ATOM   1674  NE2 GLN H 218      16.926   2.410  32.476  1.00 63.38           N  
ATOM   1675  C   GLN H 218      19.834   6.461  33.915  1.00 46.06           C  
ATOM   1676  O   GLN H 218      21.051   6.291  33.984  1.00 47.67           O  
ATOM   1677  N   GLY H 219      19.247   6.933  32.797  1.00 45.22           N  
ATOM   1678  CA  GLY H 219      20.020   7.282  31.634  1.00 46.81           C  
ATOM   1679  C   GLY H 219      19.789   6.260  30.561  1.00 46.72           C  
ATOM   1680  O   GLY H 219      19.468   5.104  30.832  1.00 45.79           O  
ATOM   1681  N   THR H 220      19.933   6.689  29.289  1.00 47.32           N  
ATOM   1682  CA  THR H 220      19.783   5.799  28.170  1.00 46.89           C  
ATOM   1683  CB  THR H 220      18.597   6.123  27.307  1.00 45.95           C  
ATOM   1684  OG1 THR H 220      17.403   6.080  28.073  1.00 45.51           O  
ATOM   1685  CG2 THR H 220      18.521   5.098  26.163  1.00 45.64           C  
ATOM   1686  C   THR H 220      21.004   5.964  27.313  1.00 46.26           C  
ATOM   1687  O   THR H 220      21.442   7.083  27.052  1.00 46.17           O  
ATOM   1688  N   SER H 221      21.594   4.848  26.835  1.00 45.44           N  
ATOM   1689  CA  SER H 221      22.776   4.983  26.033  1.00 46.75           C  
ATOM   1690  CB  SER H 221      23.905   4.017  26.430  1.00 48.63           C  
ATOM   1691  OG  SER H 221      24.358   4.319  27.741  1.00  0.00           O  
ATOM   1692  C   SER H 221      22.416   4.707  24.611  1.00 46.57           C  
ATOM   1693  O   SER H 221      21.793   3.695  24.292  1.00 47.89           O  
ATOM   1694  N   VAL H 222      22.805   5.628  23.710  1.00 45.58           N  
ATOM   1695  CA  VAL H 222      22.499   5.457  22.323  1.00 45.86           C  
ATOM   1696  CB  VAL H 222      21.791   6.640  21.725  1.00 45.29           C  
ATOM   1697  CG1 VAL H 222      21.640   6.416  20.212  1.00 46.61           C  
ATOM   1698  CG2 VAL H 222      20.450   6.824  22.453  1.00 42.33           C  
ATOM   1699  C   VAL H 222      23.787   5.298  21.585  1.00 47.24           C  
ATOM   1700  O   VAL H 222      24.715   6.089  21.747  1.00 47.21           O  
ATOM   1701  N   THR H 223      23.874   4.244  20.753  1.00 46.23           N  
ATOM   1702  CA  THR H 223      25.056   4.055  19.968  1.00 46.41           C  
ATOM   1703  CB  THR H 223      25.697   2.711  20.166  1.00 46.00           C  
ATOM   1704  OG1 THR H 223      26.031   2.528  21.534  1.00 45.80           O  
ATOM   1705  CG2 THR H 223      26.965   2.633  19.297  1.00 44.89           C  
ATOM   1706  C   THR H 223      24.636   4.153  18.540  1.00 47.36           C  
ATOM   1707  O   THR H 223      23.765   3.414  18.085  1.00 50.88           O  
ATOM   1708  N   VAL H 224      25.239   5.096  17.793  1.00 49.02           N  
ATOM   1709  CA  VAL H 224      24.897   5.242  16.409  1.00 50.65           C  
ATOM   1710  CB  VAL H 224      24.830   6.673  15.973  1.00 49.93           C  
ATOM   1711  CG1 VAL H 224      24.540   6.717  14.466  1.00 48.15           C  
ATOM   1712  CG2 VAL H 224      23.786   7.400  16.836  1.00 49.14           C  
ATOM   1713  C   VAL H 224      26.005   4.604  15.642  1.00 51.25           C  
ATOM   1714  O   VAL H 224      27.115   5.134  15.591  1.00 51.46           O  
ATOM   1715  N   SER H 225      25.737   3.440  15.024  1.00 52.15           N  
ATOM   1716  CA  SER H 225      26.784   2.795  14.291  1.00 52.20           C  
ATOM   1717  CB  SER H 225      27.692   1.914  15.162  1.00 50.63           C  
ATOM   1718  OG  SER H 225      28.700   1.312  14.363  1.00 49.63           O  
ATOM   1719  C   SER H 225      26.161   1.911  13.266  1.00 53.42           C  
ATOM   1720  O   SER H 225      25.004   1.508  13.387  1.00 49.94           O  
ATOM   1721  N   SER H 226      26.934   1.577  12.217  1.00 56.26           N  
ATOM   1722  CA  SER H 226      26.423   0.745  11.173  1.00 57.92           C  
ATOM   1723  CB  SER H 226      27.327   0.722   9.930  1.00 53.45           C  
ATOM   1724  OG  SER H 226      26.765  -0.119   8.934  1.00 40.95           O  
ATOM   1725  C   SER H 226      26.353  -0.673  11.722  1.00 59.34           C  
ATOM   1726  O   SER H 226      26.879  -1.602  11.046  1.00 60.61           O  
ATOM   1727  OXT SER H 226      25.765  -0.852  12.819  1.00  0.00           O1-
TER    1728      SER H 226 
CONECT  159  697
CONECT  697  159
CONECT 1002 1577
CONECT 1577 1002
END
