# Supplementary material for: Fully automated antibody structure prediction using BIOVIA tools: Validation study
Source: PLoS One. 2017 May 18;12(5):e0177923. doi: 10.1371/journal.pone.0177923 (PMC5436848; doi:10.1371/journal.pone.0177923)
Supplement: S1 Dataset — Predicted structures using the Top5 framework method, Chothia CDR definition with no canonical filtering and generating 50 models. These were used in the detailed discussion of outliers and for comparison against predictions using canonical filtering. (ZIP) [file pone.0177923.s003.zip › 4QHK_NM_FV_FinalModel.pdb]

REMARK   Accelrys Discovery Studio PDB file
REMARK   Created:  2015-05-08T08:12:15Z
SSBOND   1 CYS L   21    CYS L   86                                     
SSBOND   2 CYS H  128    CYS H  201                                     
ATOM      1  N   TYR L   1      27.573  32.161  28.144  1.00 44.78           N1+
ATOM      2  CA  TYR L   1      28.072  32.222  29.542  1.00 45.62           C  
ATOM      3  CB  TYR L   1      26.877  32.406  30.492  1.00 45.32           C  
ATOM      4  CG  TYR L   1      27.350  32.471  31.901  1.00 48.55           C  
ATOM      5  CD1 TYR L   1      27.897  33.633  32.397  1.00 51.03           C  
ATOM      6  CD2 TYR L   1      27.221  31.382  32.733  1.00 47.16           C  
ATOM      7  CE1 TYR L   1      28.323  33.703  33.702  1.00 50.42           C  
ATOM      8  CE2 TYR L   1      27.644  31.446  34.037  1.00 46.65           C  
ATOM      9  CZ  TYR L   1      28.196  32.607  34.521  1.00 48.98           C  
ATOM     10  OH  TYR L   1      28.634  32.681  35.858  1.00 47.96           O  
ATOM     11  C   TYR L   1      28.755  30.930  29.848  1.00 45.29           C  
ATOM     12  O   TYR L   1      28.216  29.864  29.556  1.00 44.20           O  
ATOM     13  N   GLU L   2      29.980  30.970  30.414  1.00 43.44           N  
ATOM     14  CA  GLU L   2      30.569  29.692  30.690  1.00 45.01           C  
ATOM     15  CB  GLU L   2      31.842  29.319  29.904  1.00 42.77           C  
ATOM     16  CG  GLU L   2      32.254  27.868  30.196  1.00 39.98           C  
ATOM     17  CD  GLU L   2      33.510  27.499  29.424  1.00 50.32           C  
ATOM     18  OE1 GLU L   2      34.624  27.812  29.923  1.00 54.70           O  
ATOM     19  OE2 GLU L   2      33.375  26.889  28.330  1.00 47.30           O1-
ATOM     20  C   GLU L   2      30.907  29.544  32.133  1.00 42.38           C  
ATOM     21  O   GLU L   2      31.205  30.511  32.835  1.00 42.99           O  
ATOM     22  N   LEU L   3      30.831  28.280  32.603  1.00 37.84           N  
ATOM     23  CA  LEU L   3      31.212  27.949  33.942  1.00 34.73           C  
ATOM     24  CB  LEU L   3      30.204  27.037  34.662  1.00 31.12           C  
ATOM     25  CG  LEU L   3      28.853  27.719  34.945  1.00 32.09           C  
ATOM     26  CD1 LEU L   3      27.888  26.764  35.664  1.00 28.61           C  
ATOM     27  CD2 LEU L   3      29.043  29.044  35.705  1.00 35.19           C  
ATOM     28  C   LEU L   3      32.511  27.217  33.856  1.00 36.10           C  
ATOM     29  O   LEU L   3      32.612  26.172  33.214  1.00 40.50           O  
ATOM     30  N   THR L   4      33.550  27.750  34.522  1.00 33.35           N  
ATOM     31  CA  THR L   4      34.839  27.140  34.424  1.00 33.19           C  
ATOM     32  CB  THR L   4      35.935  28.126  34.141  1.00 40.60           C  
ATOM     33  OG1 THR L   4      35.666  28.820  32.932  1.00 47.36           O  
ATOM     34  CG2 THR L   4      37.270  27.370  34.029  1.00 40.00           C  
ATOM     35  C   THR L   4      35.160  26.501  35.732  1.00 32.25           C  
ATOM     36  O   THR L   4      35.036  27.117  36.789  1.00 32.21           O  
ATOM     37  N   GLN L   5      35.561  25.218  35.686  1.00 31.77           N  
ATOM     38  CA  GLN L   5      35.962  24.554  36.886  1.00 30.77           C  
ATOM     39  CB  GLN L   5      34.861  23.667  37.500  1.00 28.14           C  
ATOM     40  CG  GLN L   5      34.286  22.592  36.581  1.00 28.59           C  
ATOM     41  CD  GLN L   5      33.153  21.916  37.340  1.00 29.57           C  
ATOM     42  OE1 GLN L   5      32.115  21.588  36.768  1.00 30.05           O  
ATOM     43  NE2 GLN L   5      33.356  21.701  38.668  1.00 26.94           N  
ATOM     44  C   GLN L   5      37.223  23.797  36.605  1.00 32.77           C  
ATOM     45  O   GLN L   5      37.486  23.391  35.474  1.00 34.34           O  
ATOM     46  N   PRO L   6      38.047  23.670  37.613  1.00 33.07           N  
ATOM     47  CA  PRO L   6      39.309  22.984  37.516  1.00 33.91           C  
ATOM     48  CD  PRO L   6      37.649  23.917  38.988  1.00 33.73           C  
ATOM     49  CB  PRO L   6      39.931  23.093  38.906  1.00 35.17           C  
ATOM     50  CG  PRO L   6      38.705  23.184  39.835  1.00 34.67           C  
ATOM     51  C   PRO L   6      39.046  21.562  37.137  1.00 33.83           C  
ATOM     52  O   PRO L   6      38.082  20.986  37.636  1.00 34.64           O  
ATOM     53  N   PRO L   7      39.849  20.993  36.284  1.00 32.97           N  
ATOM     54  CA  PRO L   7      39.633  19.632  35.886  1.00 31.98           C  
ATOM     55  CD  PRO L   7      40.514  21.766  35.247  1.00 32.55           C  
ATOM     56  CB  PRO L   7      40.530  19.405  34.672  1.00 32.91           C  
ATOM     57  CG  PRO L   7      40.662  20.807  34.054  1.00 34.74           C  
ATOM     58  C   PRO L   7      39.857  18.642  36.980  1.00 32.65           C  
ATOM     59  O   PRO L   7      39.221  17.588  36.952  1.00 34.98           O  
ATOM     60  N   SER L   8      40.750  18.926  37.947  1.00 32.21           N  
ATOM     61  CA  SER L   8      40.981  17.916  38.937  1.00 35.26           C  
ATOM     62  CB  SER L   8      42.100  16.937  38.535  1.00 35.77           C  
ATOM     63  OG  SER L   8      42.293  15.956  39.541  1.00 43.43           O  
ATOM     64  C   SER L   8      41.373  18.556  40.232  1.00 34.70           C  
ATOM     65  O   SER L   8      41.992  19.620  40.259  1.00 36.41           O  
ATOM     66  N   VAL L   9      40.982  17.912  41.352  1.00 32.85           N  
ATOM     67  CA  VAL L   9      41.345  18.355  42.669  1.00 34.11           C  
ATOM     68  CB  VAL L   9      40.195  18.960  43.425  1.00 34.36           C  
ATOM     69  CG1 VAL L   9      40.643  19.264  44.863  1.00 35.37           C  
ATOM     70  CG2 VAL L   9      39.696  20.195  42.658  1.00 31.90           C  
ATOM     71  C   VAL L   9      41.757  17.126  43.424  1.00 37.72           C  
ATOM     72  O   VAL L   9      41.087  16.096  43.351  1.00 36.39           O  
ATOM     73  N   SER L  10      42.872  17.192  44.181  1.00 39.44           N  
ATOM     74  CA  SER L  10      43.301  16.018  44.892  1.00 39.43           C  
ATOM     75  CB  SER L  10      44.627  15.436  44.373  1.00 41.15           C  
ATOM     76  OG  SER L  10      44.478  14.992  43.033  1.00 45.24           O  
ATOM     77  C   SER L  10      43.526  16.372  46.329  1.00 41.35           C  
ATOM     78  O   SER L  10      43.992  17.465  46.646  1.00 43.74           O  
ATOM     79  N   VAL L  11      43.185  15.437  47.243  1.00 38.82           N  
ATOM     80  CA  VAL L  11      43.383  15.659  48.648  1.00 39.49           C  
ATOM     81  CB  VAL L  11      42.176  16.234  49.334  1.00 41.75           C  
ATOM     82  CG1 VAL L  11      41.920  17.653  48.794  1.00 44.23           C  
ATOM     83  CG2 VAL L  11      40.994  15.272  49.119  1.00 40.98           C  
ATOM     84  C   VAL L  11      43.667  14.342  49.306  1.00 39.02           C  
ATOM     85  O   VAL L  11      43.347  13.281  48.772  1.00 40.44           O  
ATOM     86  N   SER L  12      44.319  14.382  50.487  1.00 38.32           N  
ATOM     87  CA  SER L  12      44.561  13.190  51.250  1.00 40.03           C  
ATOM     88  CB  SER L  12      45.738  13.312  52.233  1.00 42.92           C  
ATOM     89  OG  SER L  12      46.957  13.471  51.522  1.00 42.19           O  
ATOM     90  C   SER L  12      43.321  12.958  52.052  1.00 40.68           C  
ATOM     91  O   SER L  12      42.501  13.862  52.201  1.00 39.66           O  
ATOM     92  N   PRO L  13      43.142  11.781  52.582  1.00 40.77           N  
ATOM     93  CA  PRO L  13      41.941  11.545  53.329  1.00 40.58           C  
ATOM     94  CD  PRO L  13      43.624  10.574  51.933  1.00 42.96           C  
ATOM     95  CB  PRO L  13      41.883  10.036  53.550  1.00 42.52           C  
ATOM     96  CG  PRO L  13      42.622   9.471  52.321  1.00 42.27           C  
ATOM     97  C   PRO L  13      41.907  12.367  54.575  1.00 42.08           C  
ATOM     98  O   PRO L  13      42.941  12.511  55.227  1.00 43.85           O  
ATOM     99  N   GLY L  14      40.730  12.921  54.918  1.00 41.34           N  
ATOM    100  CA  GLY L  14      40.586  13.685  56.123  1.00 41.86           C  
ATOM    101  C   GLY L  14      40.784  15.143  55.830  1.00 43.07           C  
ATOM    102  O   GLY L  14      40.419  15.994  56.641  1.00 46.27           O  
ATOM    103  N   GLN L  15      41.359  15.481  54.660  1.00 39.90           N  
ATOM    104  CA  GLN L  15      41.585  16.866  54.344  1.00 39.41           C  
ATOM    105  CB  GLN L  15      42.752  17.112  53.372  1.00 40.98           C  
ATOM    106  CG  GLN L  15      44.120  16.795  53.984  1.00 49.42           C  
ATOM    107  CD  GLN L  15      45.195  17.128  52.959  1.00 54.45           C  
ATOM    108  OE1 GLN L  15      44.950  17.121  51.754  1.00 53.70           O  
ATOM    109  NE2 GLN L  15      46.424  17.439  53.451  1.00 56.99           N  
ATOM    110  C   GLN L  15      40.337  17.430  53.739  1.00 39.84           C  
ATOM    111  O   GLN L  15      39.376  16.706  53.490  1.00 40.23           O  
ATOM    112  N   THR L  16      40.317  18.761  53.513  1.00 35.44           N  
ATOM    113  CA  THR L  16      39.151  19.399  52.970  1.00 35.20           C  
ATOM    114  CB  THR L  16      38.812  20.688  53.658  1.00 34.86           C  
ATOM    115  OG1 THR L  16      38.585  20.460  55.041  1.00 36.78           O  
ATOM    116  CG2 THR L  16      37.554  21.283  53.004  1.00 31.95           C  
ATOM    117  C   THR L  16      39.397  19.713  51.527  1.00 34.95           C  
ATOM    118  O   THR L  16      40.441  20.252  51.158  1.00 37.47           O  
ATOM    119  N   ALA L  17      38.417  19.372  50.664  1.00 32.00           N  
ATOM    120  CA  ALA L  17      38.549  19.609  49.257  1.00 30.80           C  
ATOM    121  CB  ALA L  17      38.079  18.427  48.391  1.00 30.25           C  
ATOM    122  C   ALA L  17      37.695  20.785  48.901  1.00 31.77           C  
ATOM    123  O   ALA L  17      36.581  20.937  49.400  1.00 33.40           O  
ATOM    124  N   SER L  18      38.221  21.670  48.030  1.00 32.64           N  
ATOM    125  CA  SER L  18      37.461  22.815  47.622  1.00 29.24           C  
ATOM    126  CB  SER L  18      38.100  24.148  48.050  1.00 30.75           C  
ATOM    127  OG  SER L  18      38.140  24.236  49.467  1.00  0.00           O  
ATOM    128  C   SER L  18      37.407  22.808  46.127  1.00 32.77           C  
ATOM    129  O   SER L  18      38.438  22.748  45.460  1.00 36.38           O  
ATOM    130  N   ILE L  19      36.182  22.873  45.561  1.00 30.40           N  
ATOM    131  CA  ILE L  19      36.030  22.880  44.131  1.00 28.71           C  
ATOM    132  CB  ILE L  19      35.139  21.788  43.597  1.00 29.21           C  
ATOM    133  CG1 ILE L  19      35.694  20.390  43.923  1.00 30.27           C  
ATOM    134  CG2 ILE L  19      34.961  22.032  42.089  1.00 29.97           C  
ATOM    135  CD1 ILE L  19      35.514  19.973  45.380  1.00 34.06           C  
ATOM    136  C   ILE L  19      35.377  24.175  43.764  1.00 29.09           C  
ATOM    137  O   ILE L  19      34.336  24.534  44.311  1.00 30.63           O  
ATOM    138  N   THR L  20      35.966  24.905  42.797  1.00 28.63           N  
ATOM    139  CA  THR L  20      35.443  26.196  42.455  1.00 27.93           C  
ATOM    140  CB  THR L  20      36.509  27.248  42.364  1.00 30.55           C  
ATOM    141  OG1 THR L  20      37.433  26.922  41.336  1.00 31.45           O  
ATOM    142  CG2 THR L  20      37.235  27.331  43.717  1.00 31.19           C  
ATOM    143  C   THR L  20      34.761  26.137  41.123  1.00 29.03           C  
ATOM    144  O   THR L  20      35.071  25.298  40.279  1.00 29.57           O  
ATOM    145  N   CYS L  21      33.766  27.030  40.932  1.00 30.08           N  
ATOM    146  CA  CYS L  21      33.052  27.152  39.690  1.00 29.93           C  
ATOM    147  CB  CYS L  21      31.605  26.613  39.783  1.00 29.82           C  
ATOM    148  SG  CYS L  21      30.672  26.700  38.222  1.00 36.42           S  
ATOM    149  C   CYS L  21      33.027  28.619  39.380  1.00 32.07           C  
ATOM    150  O   CYS L  21      32.338  29.396  40.043  1.00 34.83           O  
ATOM    151  N   SER L  22      33.779  29.030  38.338  1.00 31.41           N  
ATOM    152  CA  SER L  22      33.924  30.428  38.043  1.00 32.94           C  
ATOM    153  CB  SER L  22      35.341  30.811  37.579  1.00 24.24           C  
ATOM    154  OG  SER L  22      36.288  30.566  38.606  1.00 30.02           O  
ATOM    155  C   SER L  22      33.011  30.826  36.933  1.00 34.95           C  
ATOM    156  O   SER L  22      32.697  30.039  36.041  1.00 37.33           O  
ATOM    157  N   GLY L  23      32.464  32.052  36.937  1.00 44.08           N  
ATOM    158  CA  GLY L  23      31.582  32.437  35.867  1.00 45.10           C  
ATOM    159  C   GLY L  23      31.305  33.899  36.019  1.00 49.48           C  
ATOM    160  O   GLY L  23      31.501  34.462  37.095  1.00 49.45           O  
ATOM    161  N   ASP L  24      30.815  34.542  34.938  1.00 53.28           N  
ATOM    162  CA  ASP L  24      30.564  35.957  34.945  1.00 58.44           C  
ATOM    163  CB  ASP L  24      30.317  36.525  33.534  1.00 62.35           C  
ATOM    164  CG  ASP L  24      30.270  38.047  33.610  1.00 75.12           C  
ATOM    165  OD1 ASP L  24      30.668  38.604  34.666  1.00 72.03           O  
ATOM    166  OD2 ASP L  24      29.831  38.672  32.605  1.00 81.40           O1-
ATOM    167  C   ASP L  24      29.331  36.227  35.762  1.00 64.71           C  
ATOM    168  O   ASP L  24      28.229  35.814  35.415  1.00 65.54           O  
ATOM    169  N   LYS L  25      29.480  36.968  36.874  1.00 52.39           N  
ATOM    170  CA  LYS L  25      28.379  37.298  37.738  1.00 53.11           C  
ATOM    171  CB  LYS L  25      27.373  38.292  37.132  1.00 56.54           C  
ATOM    172  CG  LYS L  25      27.889  39.732  37.152  1.00 73.58           C  
ATOM    173  CD  LYS L  25      26.975  40.746  36.464  1.00 82.39           C  
ATOM    174  CE  LYS L  25      27.471  42.189  36.608  1.00 88.86           C  
ATOM    175  NZ  LYS L  25      26.521  43.133  35.977  1.00 94.25           N1+
ATOM    176  C   LYS L  25      27.654  36.076  38.201  1.00 54.71           C  
ATOM    177  O   LYS L  25      26.425  36.025  38.205  1.00 59.09           O  
ATOM    178  N   LEU L  26      28.415  35.057  38.626  1.00 50.54           N  
ATOM    179  CA  LEU L  26      27.872  33.834  39.137  1.00 51.12           C  
ATOM    180  CB  LEU L  26      28.932  32.736  39.343  1.00 47.29           C  
ATOM    181  CG  LEU L  26      28.334  31.383  39.787  1.00 48.59           C  
ATOM    182  CD1 LEU L  26      27.302  30.862  38.771  1.00 46.91           C  
ATOM    183  CD2 LEU L  26      29.441  30.349  40.054  1.00 49.28           C  
ATOM    184  C   LEU L  26      27.198  34.131  40.440  1.00 52.51           C  
ATOM    185  O   LEU L  26      26.223  33.480  40.806  1.00 52.00           O  
ATOM    186  N   GLY L  27      27.687  35.151  41.169  1.00 51.87           N  
ATOM    187  CA  GLY L  27      27.161  35.464  42.464  1.00 57.12           C  
ATOM    188  C   GLY L  27      25.693  35.720  42.330  1.00 64.01           C  
ATOM    189  O   GLY L  27      24.923  35.392  43.228  1.00 66.16           O  
ATOM    190  N   ASP L  28      25.273  36.355  41.218  1.00 67.35           N  
ATOM    191  CA  ASP L  28      23.889  36.645  40.980  1.00 69.93           C  
ATOM    192  CB  ASP L  28      23.672  37.510  39.725  1.00 77.78           C  
ATOM    193  CG  ASP L  28      24.138  38.927  40.044  1.00 89.00           C  
ATOM    194  OD1 ASP L  28      23.573  39.533  40.994  1.00 92.49           O  
ATOM    195  OD2 ASP L  28      25.061  39.425  39.348  1.00 89.46           O1-
ATOM    196  C   ASP L  28      23.122  35.372  40.796  1.00 69.11           C  
ATOM    197  O   ASP L  28      21.981  35.259  41.237  1.00 67.44           O  
ATOM    198  N   LYS L  29      23.736  34.367  40.145  1.00 65.88           N  
ATOM    199  CA  LYS L  29      23.019  33.164  39.826  1.00 61.11           C  
ATOM    200  CB  LYS L  29      23.570  32.358  38.631  1.00 50.44           C  
ATOM    201  CG  LYS L  29      23.317  32.944  37.239  1.00 47.66           C  
ATOM    202  CD  LYS L  29      24.279  34.062  36.845  1.00 48.15           C  
ATOM    203  CE  LYS L  29      24.079  34.533  35.404  1.00 50.55           C  
ATOM    204  NZ  LYS L  29      22.848  35.352  35.308  1.00 52.85           N1+
ATOM    205  C   LYS L  29      23.039  32.193  40.955  1.00 63.83           C  
ATOM    206  O   LYS L  29      23.909  32.208  41.824  1.00 51.42           O  
ATOM    207  N   TYR L  30      22.032  31.303  40.952  1.00 49.38           N  
ATOM    208  CA  TYR L  30      22.017  30.267  41.930  1.00 48.65           C  
ATOM    209  CB  TYR L  30      20.595  29.831  42.306  1.00 50.36           C  
ATOM    210  CG  TYR L  30      19.926  31.068  42.790  1.00 53.68           C  
ATOM    211  CD1 TYR L  30      20.095  31.498  44.084  1.00 55.31           C  
ATOM    212  CD2 TYR L  30      19.140  31.803  41.933  1.00 55.75           C  
ATOM    213  CE1 TYR L  30      19.480  32.647  44.520  1.00 57.81           C  
ATOM    214  CE2 TYR L  30      18.522  32.952  42.361  1.00 58.27           C  
ATOM    215  CZ  TYR L  30      18.695  33.373  43.658  1.00 65.54           C  
ATOM    216  OH  TYR L  30      18.065  34.552  44.107  1.00 71.92           O  
ATOM    217  C   TYR L  30      22.719  29.110  41.271  1.00 49.05           C  
ATOM    218  O   TYR L  30      22.350  28.709  40.170  1.00 48.30           O  
ATOM    219  N   ALA L  31      23.776  28.567  41.923  1.00 25.66           N  
ATOM    220  CA  ALA L  31      24.498  27.457  41.379  1.00 24.11           C  
ATOM    221  CB  ALA L  31      26.025  27.592  41.514  1.00 24.81           C  
ATOM    222  C   ALA L  31      24.101  26.212  42.109  1.00 27.13           C  
ATOM    223  O   ALA L  31      23.796  26.237  43.302  1.00 25.58           O  
ATOM    224  N   CYS L  32      24.073  25.081  41.375  1.00 26.04           N  
ATOM    225  CA  CYS L  32      23.747  23.804  41.940  0.90 24.08           C  
ATOM    226  CB  CYS L  32      22.529  23.143  41.276  0.90 22.64           C  
ATOM    227  SG  CYS L  32      21.036  24.173  41.320  0.75 13.28           S  
ATOM    228  C   CYS L  32      24.895  22.893  41.645  1.00 23.07           C  
ATOM    229  O   CYS L  32      25.621  23.092  40.671  1.00 24.46           O  
ATOM    230  N   TRP L  33      25.088  21.854  42.483  1.00 20.63           N  
ATOM    231  CA  TRP L  33      26.190  20.960  42.270  1.00 22.58           C  
ATOM    232  CB  TRP L  33      27.233  21.009  43.402  1.00 21.77           C  
ATOM    233  CG  TRP L  33      27.975  22.322  43.500  1.00 23.99           C  
ATOM    234  CD2 TRP L  33      29.252  22.580  42.891  1.00 25.87           C  
ATOM    235  CD1 TRP L  33      27.620  23.467  44.152  1.00 24.18           C  
ATOM    236  NE1 TRP L  33      28.594  24.424  43.985  1.00 25.21           N  
ATOM    237  CE2 TRP L  33      29.603  23.891  43.212  1.00 27.04           C  
ATOM    238  CE3 TRP L  33      30.064  21.791  42.129  1.00 24.04           C  
ATOM    239  CZ2 TRP L  33      30.779  24.433  42.773  1.00 28.33           C  
ATOM    240  CZ3 TRP L  33      31.247  22.340  41.686  1.00 24.50           C  
ATOM    241  CH2 TRP L  33      31.597  23.636  42.002  1.00 27.73           C  
ATOM    242  C   TRP L  33      25.680  19.550  42.190  1.00 22.23           C  
ATOM    243  O   TRP L  33      24.748  19.165  42.896  1.00 22.12           O  
ATOM    244  N   TYR L  34      26.300  18.737  41.307  1.00 21.91           N  
ATOM    245  CA  TYR L  34      25.906  17.362  41.143  1.00 22.51           C  
ATOM    246  CB  TYR L  34      25.379  17.023  39.738  1.00 22.49           C  
ATOM    247  CG  TYR L  34      24.163  17.839  39.468  1.00 21.70           C  
ATOM    248  CD1 TYR L  34      24.277  19.083  38.898  1.00 21.88           C  
ATOM    249  CD2 TYR L  34      22.912  17.369  39.787  1.00 21.40           C  
ATOM    250  CE1 TYR L  34      23.160  19.845  38.644  1.00 23.98           C  
ATOM    251  CE2 TYR L  34      21.794  18.128  39.535  1.00 21.87           C  
ATOM    252  CZ  TYR L  34      21.913  19.368  38.961  1.00 22.17           C  
ATOM    253  OH  TYR L  34      20.763  20.145  38.703  1.00 21.45           O  
ATOM    254  C   TYR L  34      27.122  16.508  41.331  1.00 23.11           C  
ATOM    255  O   TYR L  34      28.227  16.874  40.925  1.00 23.32           O  
ATOM    256  N   GLN L  35      26.952  15.335  41.980  1.00 22.12           N  
ATOM    257  CA  GLN L  35      28.092  14.475  42.083  1.00 23.00           C  
ATOM    258  CB  GLN L  35      28.457  13.973  43.492  1.00 24.23           C  
ATOM    259  CG  GLN L  35      27.486  12.961  44.085  1.00 22.77           C  
ATOM    260  CD  GLN L  35      28.091  12.433  45.381  1.00 26.26           C  
ATOM    261  OE1 GLN L  35      27.451  11.676  46.109  1.00 30.24           O  
ATOM    262  NE2 GLN L  35      29.356  12.835  45.681  1.00 27.44           N  
ATOM    263  C   GLN L  35      27.815  13.278  41.244  1.00 24.88           C  
ATOM    264  O   GLN L  35      26.703  12.748  41.225  1.00 24.72           O  
ATOM    265  N   GLN L  36      28.834  12.850  40.480  1.00 22.78           N  
ATOM    266  CA  GLN L  36      28.665  11.682  39.673  1.00 23.50           C  
ATOM    267  CB  GLN L  36      28.694  11.978  38.162  1.00 25.14           C  
ATOM    268  CG  GLN L  36      28.392  10.755  37.292  1.00 30.07           C  
ATOM    269  CD  GLN L  36      28.407  11.195  35.834  1.00 33.80           C  
ATOM    270  OE1 GLN L  36      28.860  12.290  35.507  1.00 34.54           O  
ATOM    271  NE2 GLN L  36      27.888  10.319  34.930  1.00 26.76           N  
ATOM    272  C   GLN L  36      29.803  10.759  39.990  1.00 25.86           C  
ATOM    273  O   GLN L  36      30.962  11.076  39.731  1.00 26.32           O  
ATOM    274  N   LYS L  37      29.483   9.582  40.568  1.00 27.85           N  
ATOM    275  CA  LYS L  37      30.461   8.594  40.933  1.00 31.56           C  
ATOM    276  CB  LYS L  37      29.983   7.692  42.082  1.00 31.85           C  
ATOM    277  CG  LYS L  37      29.748   8.495  43.366  1.00 30.37           C  
ATOM    278  CD  LYS L  37      28.955   7.762  44.448  1.00 31.00           C  
ATOM    279  CE  LYS L  37      28.726   8.609  45.704  1.00 36.02           C  
ATOM    280  NZ  LYS L  37      27.970   7.836  46.715  1.00 37.34           N1+
ATOM    281  C   LYS L  37      30.725   7.769  39.716  1.00 32.89           C  
ATOM    282  O   LYS L  37      29.934   7.770  38.773  1.00 33.44           O  
ATOM    283  N   PRO L  38      31.824   7.068  39.693  1.00 34.18           N  
ATOM    284  CA  PRO L  38      32.142   6.332  38.507  1.00 34.40           C  
ATOM    285  CD  PRO L  38      33.019   7.493  40.405  1.00 34.86           C  
ATOM    286  CB  PRO L  38      33.574   5.839  38.699  1.00 34.62           C  
ATOM    287  CG  PRO L  38      34.201   6.928  39.593  1.00 35.81           C  
ATOM    288  C   PRO L  38      31.135   5.277  38.192  1.00 35.22           C  
ATOM    289  O   PRO L  38      30.782   4.495  39.075  1.00 33.84           O  
ATOM    290  N   GLY L  39      30.668   5.253  36.928  1.00 33.58           N  
ATOM    291  CA  GLY L  39      29.745   4.263  36.458  1.00 34.47           C  
ATOM    292  C   GLY L  39      28.371   4.521  37.001  1.00 38.52           C  
ATOM    293  O   GLY L  39      27.523   3.631  36.958  1.00 41.75           O  
ATOM    294  N   GLN L  40      28.088   5.735  37.520  1.00 35.69           N  
ATOM    295  CA  GLN L  40      26.775   5.936  38.074  1.00 33.93           C  
ATOM    296  CB  GLN L  40      26.756   6.060  39.608  1.00 34.45           C  
ATOM    297  CG  GLN L  40      27.156   4.774  40.330  1.00 38.95           C  
ATOM    298  CD  GLN L  40      27.059   5.030  41.828  1.00 44.84           C  
ATOM    299  OE1 GLN L  40      26.074   5.584  42.312  1.00 50.11           O  
ATOM    300  NE2 GLN L  40      28.111   4.620  42.587  1.00 46.00           N  
ATOM    301  C   GLN L  40      26.151   7.185  37.521  1.00 31.01           C  
ATOM    302  O   GLN L  40      26.795   7.978  36.838  1.00 32.14           O  
ATOM    303  N   SER L  41      24.832   7.352  37.777  1.00 32.50           N  
ATOM    304  CA  SER L  41      24.096   8.515  37.357  1.00 28.64           C  
ATOM    305  CB  SER L  41      22.584   8.261  37.213  1.00 28.03           C  
ATOM    306  OG  SER L  41      22.033   7.834  38.450  1.00 27.66           O  
ATOM    307  C   SER L  41      24.310   9.603  38.370  1.00 30.18           C  
ATOM    308  O   SER L  41      24.646   9.344  39.524  1.00 31.39           O  
ATOM    309  N   PRO L  42      24.130  10.828  37.950  1.00 27.47           N  
ATOM    310  CA  PRO L  42      24.349  11.962  38.818  1.00 25.03           C  
ATOM    311  CD  PRO L  42      24.364  11.161  36.555  1.00 24.28           C  
ATOM    312  CB  PRO L  42      24.583  13.161  37.892  1.00 23.25           C  
ATOM    313  CG  PRO L  42      24.163  12.678  36.492  1.00 25.51           C  
ATOM    314  C   PRO L  42      23.282  12.197  39.852  1.00 26.54           C  
ATOM    315  O   PRO L  42      22.147  11.774  39.647  1.00 28.67           O  
ATOM    316  N   VAL L  43      23.641  12.859  40.980  1.00 26.14           N  
ATOM    317  CA  VAL L  43      22.710  13.197  42.031  1.00 25.14           C  
ATOM    318  CB  VAL L  43      22.802  12.308  43.236  1.00 28.95           C  
ATOM    319  CG1 VAL L  43      22.450  10.872  42.816  1.00 38.71           C  
ATOM    320  CG2 VAL L  43      24.203  12.459  43.851  1.00 34.78           C  
ATOM    321  C   VAL L  43      23.028  14.593  42.507  1.00 22.18           C  
ATOM    322  O   VAL L  43      24.174  15.033  42.436  1.00 23.34           O  
ATOM    323  N   LEU L  44      22.018  15.327  43.027  1.00 23.01           N  
ATOM    324  CA  LEU L  44      22.219  16.696  43.452  1.00 21.15           C  
ATOM    325  CB  LEU L  44      20.917  17.517  43.418  1.00 21.00           C  
ATOM    326  CG  LEU L  44      21.085  18.981  43.862  1.00 28.55           C  
ATOM    327  CD1 LEU L  44      21.901  19.778  42.830  1.00 25.62           C  
ATOM    328  CD2 LEU L  44      19.736  19.635  44.202  1.00 24.01           C  
ATOM    329  C   LEU L  44      22.707  16.752  44.881  1.00 23.73           C  
ATOM    330  O   LEU L  44      22.071  16.198  45.777  1.00 21.85           O  
ATOM    331  N   VAL L  45      23.921  17.322  45.102  1.00 22.61           N  
ATOM    332  CA  VAL L  45      24.515  17.569  46.399  1.00 24.17           C  
ATOM    333  CB  VAL L  45      26.006  17.429  46.374  1.00 23.28           C  
ATOM    334  CG1 VAL L  45      26.338  15.961  46.062  1.00 22.56           C  
ATOM    335  CG2 VAL L  45      26.582  18.418  45.348  1.00 25.05           C  
ATOM    336  C   VAL L  45      24.182  18.909  47.013  1.00 21.43           C  
ATOM    337  O   VAL L  45      24.009  19.009  48.227  1.00 25.55           O  
ATOM    338  N   ILE L  46      24.161  19.997  46.208  1.00 21.77           N  
ATOM    339  CA  ILE L  46      23.919  21.313  46.748  1.00 21.97           C  
ATOM    340  CB  ILE L  46      25.180  22.109  46.957  1.00 23.27           C  
ATOM    341  CG1 ILE L  46      26.056  21.444  48.030  1.00 21.31           C  
ATOM    342  CG2 ILE L  46      24.796  23.559  47.293  1.00 21.42           C  
ATOM    343  CD1 ILE L  46      25.385  21.375  49.402  1.00 17.89           C  
ATOM    344  C   ILE L  46      23.074  22.084  45.784  1.00 23.81           C  
ATOM    345  O   ILE L  46      23.235  21.957  44.570  1.00 24.15           O  
ATOM    346  N   TYR L  47      22.128  22.896  46.306  1.00 22.59           N  
ATOM    347  CA  TYR L  47      21.330  23.718  45.443  1.00 22.66           C  
ATOM    348  CB  TYR L  47      19.931  23.149  45.118  1.00 23.92           C  
ATOM    349  CG  TYR L  47      19.073  23.035  46.335  1.00 25.99           C  
ATOM    350  CD1 TYR L  47      19.216  21.983  47.210  1.00 27.08           C  
ATOM    351  CD2 TYR L  47      18.096  23.973  46.581  1.00 26.45           C  
ATOM    352  CE1 TYR L  47      18.413  21.878  48.321  1.00 29.09           C  
ATOM    353  CE2 TYR L  47      17.289  23.875  47.691  1.00 30.87           C  
ATOM    354  CZ  TYR L  47      17.447  22.825  48.563  1.00 31.41           C  
ATOM    355  OH  TYR L  47      16.620  22.720  49.701  1.00 37.67           O  
ATOM    356  C   TYR L  47      21.194  25.071  46.073  1.00 25.75           C  
ATOM    357  O   TYR L  47      21.381  25.228  47.279  1.00 26.90           O  
ATOM    358  N   GLN L  48      20.868  26.061  45.207  1.00 14.95           N  
ATOM    359  CA  GLN L  48      20.684  27.441  45.555  1.00 15.32           C  
ATOM    360  CB  GLN L  48      19.404  27.741  46.362  1.00 17.49           C  
ATOM    361  CG  GLN L  48      18.130  27.581  45.522  1.00 19.51           C  
ATOM    362  CD  GLN L  48      16.955  28.168  46.287  1.00 27.91           C  
ATOM    363  OE1 GLN L  48      17.121  28.735  47.365  1.00 22.17           O  
ATOM    364  NE2 GLN L  48      15.731  28.037  45.711  1.00 34.71           N  
ATOM    365  C   GLN L  48      21.883  27.914  46.301  1.00 16.50           C  
ATOM    366  O   GLN L  48      21.787  28.575  47.336  1.00 16.83           O  
ATOM    367  N   ASP L  49      23.054  27.549  45.765  1.00 13.31           N  
ATOM    368  CA  ASP L  49      24.353  27.940  46.216  1.00 14.29           C  
ATOM    369  CB  ASP L  49      24.481  29.458  46.436  1.00 15.51           C  
ATOM    370  CG  ASP L  49      24.526  30.153  45.085  1.00 17.53           C  
ATOM    371  OD1 ASP L  49      24.926  29.494  44.087  1.00 14.17           O  
ATOM    372  OD2 ASP L  49      24.162  31.359  45.035  1.00 18.44           O1-
ATOM    373  C   ASP L  49      24.747  27.278  47.508  1.00 13.15           C  
ATOM    374  O   ASP L  49      25.924  26.960  47.662  1.00 12.99           O  
ATOM    375  N   SER L  50      23.814  26.934  48.425  0.85 11.60           N  
ATOM    376  CA  SER L  50      24.345  26.455  49.681  0.85 14.59           C  
ATOM    377  CB  SER L  50      24.655  27.611  50.648  0.85 15.48           C  
ATOM    378  OG  SER L  50      23.457  28.293  50.992  0.85 20.81           O  
ATOM    379  C   SER L  50      23.389  25.555  50.414  0.85 16.17           C  
ATOM    380  O   SER L  50      23.670  25.144  51.542  0.85 17.90           O  
ATOM    381  N   LYS L  51      22.246  25.193  49.813  1.00 24.72           N  
ATOM    382  CA  LYS L  51      21.323  24.367  50.542  1.00 23.45           C  
ATOM    383  CB  LYS L  51      19.846  24.687  50.259  1.00 25.66           C  
ATOM    384  CG  LYS L  51      19.425  26.044  50.826  1.00 29.28           C  
ATOM    385  CD  LYS L  51      18.053  26.523  50.350  1.00 24.33           C  
ATOM    386  CE  LYS L  51      17.632  27.860  50.965  1.00 24.85           C  
ATOM    387  NZ  LYS L  51      16.297  28.258  50.462  1.00 26.74           N1+
ATOM    388  C   LYS L  51      21.566  22.920  50.245  1.00 26.91           C  
ATOM    389  O   LYS L  51      21.925  22.543  49.131  1.00 28.16           O  
ATOM    390  N   ARG L  52      21.352  22.061  51.265  1.00 25.92           N  
ATOM    391  CA  ARG L  52      21.598  20.654  51.117  0.90 24.94           C  
ATOM    392  CB  ARG L  52      22.252  20.005  52.347  0.90 26.71           C  
ATOM    393  CG  ARG L  52      23.640  20.538  52.696  0.90 30.73           C  
ATOM    394  CD  ARG L  52      24.178  19.949  54.000  0.90 34.66           C  
ATOM    395  NE  ARG L  52      23.142  20.201  55.044  0.90 35.71           N  
ATOM    396  CZ  ARG L  52      23.471  20.180  56.368  0.90 37.55           C  
ATOM    397  NH1 ARG L  52      24.765  19.969  56.746  0.90 35.63           N1+
ATOM    398  NH2 ARG L  52      22.505  20.376  57.312  0.90 32.68           N  
ATOM    399  C   ARG L  52      20.290  19.944  50.962  1.00 28.49           C  
ATOM    400  O   ARG L  52      19.321  20.203  51.675  1.00 29.15           O  
ATOM    401  N   PRO L  53      20.263  19.040  50.021  1.00 27.35           N  
ATOM    402  CA  PRO L  53      19.096  18.228  49.824  1.00 28.54           C  
ATOM    403  CD  PRO L  53      21.019  19.220  48.792  1.00 26.10           C  
ATOM    404  CB  PRO L  53      19.257  17.586  48.449  1.00 25.74           C  
ATOM    405  CG  PRO L  53      20.174  18.561  47.690  1.00 25.63           C  
ATOM    406  C   PRO L  53      19.071  17.218  50.925  1.00 30.98           C  
ATOM    407  O   PRO L  53      20.107  17.003  51.553  1.00 30.60           O  
ATOM    408  N   SER L  54      17.913  16.588  51.194  1.00 32.03           N  
ATOM    409  CA  SER L  54      17.905  15.613  52.242  1.00 32.44           C  
ATOM    410  CB  SER L  54      16.502  15.088  52.593  1.00 38.14           C  
ATOM    411  OG  SER L  54      15.928  14.438  51.468  1.00 49.41           O  
ATOM    412  C   SER L  54      18.731  14.454  51.786  1.00 31.49           C  
ATOM    413  O   SER L  54      18.740  14.106  50.606  1.00 34.06           O  
ATOM    414  N   GLY L  55      19.466  13.833  52.727  1.00 31.70           N  
ATOM    415  CA  GLY L  55      20.250  12.674  52.415  1.00 33.10           C  
ATOM    416  C   GLY L  55      21.676  13.053  52.159  1.00 35.83           C  
ATOM    417  O   GLY L  55      22.535  12.177  52.060  1.00 36.34           O  
ATOM    418  N   ILE L  56      21.983  14.361  52.062  1.00 32.17           N  
ATOM    419  CA  ILE L  56      23.339  14.755  51.787  1.00 30.44           C  
ATOM    420  CB  ILE L  56      23.439  16.009  50.959  1.00 29.07           C  
ATOM    421  CG1 ILE L  56      22.749  15.814  49.599  1.00 30.27           C  
ATOM    422  CG2 ILE L  56      24.926  16.383  50.831  1.00 26.81           C  
ATOM    423  CD1 ILE L  56      23.374  14.709  48.749  1.00 25.38           C  
ATOM    424  C   ILE L  56      24.013  15.031  53.096  1.00 30.62           C  
ATOM    425  O   ILE L  56      23.495  15.759  53.941  1.00 31.31           O  
ATOM    426  N   PRO L  57      25.171  14.453  53.271  1.00 31.21           N  
ATOM    427  CA  PRO L  57      25.954  14.558  54.473  1.00 29.58           C  
ATOM    428  CD  PRO L  57      25.780  13.596  52.270  1.00 28.27           C  
ATOM    429  CB  PRO L  57      27.124  13.590  54.287  1.00 31.48           C  
ATOM    430  CG  PRO L  57      27.225  13.409  52.760  1.00 28.48           C  
ATOM    431  C   PRO L  57      26.388  15.970  54.736  1.00 29.55           C  
ATOM    432  O   PRO L  57      26.573  16.743  53.798  1.00 28.85           O  
ATOM    433  N   GLU L  58      26.593  16.295  56.025  1.00 30.36           N  
ATOM    434  CA  GLU L  58      26.932  17.595  56.531  1.00 32.26           C  
ATOM    435  CB  GLU L  58      27.091  17.612  58.061  1.00 34.90           C  
ATOM    436  CG  GLU L  58      25.795  17.340  58.825  1.00 42.13           C  
ATOM    437  CD  GLU L  58      26.107  17.386  60.316  1.00 50.48           C  
ATOM    438  OE1 GLU L  58      27.315  17.346  60.670  1.00 55.26           O  
ATOM    439  OE2 GLU L  58      25.140  17.466  61.120  1.00 47.14           O1-
ATOM    440  C   GLU L  58      28.246  18.024  55.962  1.00 31.95           C  
ATOM    441  O   GLU L  58      28.532  19.218  55.870  1.00 35.22           O  
ATOM    442  N   ARG L  59      29.085  17.051  55.576  1.00 31.47           N  
ATOM    443  CA  ARG L  59      30.415  17.321  55.111  1.00 27.06           C  
ATOM    444  CB  ARG L  59      31.170  16.068  54.633  1.00 33.10           C  
ATOM    445  CG  ARG L  59      31.368  14.984  55.694  1.00 37.10           C  
ATOM    446  CD  ARG L  59      32.455  13.971  55.319  1.00 42.40           C  
ATOM    447  NE  ARG L  59      32.121  13.411  53.979  1.00 38.67           N  
ATOM    448  CZ  ARG L  59      31.433  12.237  53.869  1.00 36.13           C  
ATOM    449  NH1 ARG L  59      31.060  11.555  54.990  1.00 36.81           N1+
ATOM    450  NH2 ARG L  59      31.125  11.742  52.636  1.00 36.28           N  
ATOM    451  C   ARG L  59      30.356  18.231  53.921  1.00 25.90           C  
ATOM    452  O   ARG L  59      31.262  19.041  53.725  1.00 26.18           O  
ATOM    453  N   PHE L  60      29.316  18.094  53.074  1.00 29.83           N  
ATOM    454  CA  PHE L  60      29.219  18.897  51.885  1.00 28.20           C  
ATOM    455  CB  PHE L  60      28.324  18.266  50.804  1.00 28.69           C  
ATOM    456  CG  PHE L  60      29.040  17.086  50.244  1.00 31.22           C  
ATOM    457  CD1 PHE L  60      29.056  15.877  50.901  1.00 29.55           C  
ATOM    458  CD2 PHE L  60      29.696  17.186  49.044  1.00 30.46           C  
ATOM    459  CE1 PHE L  60      29.719  14.793  50.373  1.00 29.75           C  
ATOM    460  CE2 PHE L  60      30.358  16.106  48.511  1.00 29.84           C  
ATOM    461  CZ  PHE L  60      30.377  14.906  49.175  1.00 29.61           C  
ATOM    462  C   PHE L  60      28.648  20.247  52.209  1.00 27.79           C  
ATOM    463  O   PHE L  60      27.638  20.360  52.903  1.00 28.13           O  
ATOM    464  N   SER L  61      29.295  21.319  51.696  1.00 26.27           N  
ATOM    465  CA  SER L  61      28.842  22.662  51.945  1.00 27.01           C  
ATOM    466  CB  SER L  61      29.608  23.333  53.099  1.00 27.54           C  
ATOM    467  OG  SER L  61      29.135  24.653  53.313  1.00 33.63           O  
ATOM    468  C   SER L  61      29.082  23.478  50.705  1.00 28.96           C  
ATOM    469  O   SER L  61      29.992  23.192  49.929  1.00 27.46           O  
ATOM    470  N   GLY L  62      28.271  24.539  50.483  1.00 26.46           N  
ATOM    471  CA  GLY L  62      28.450  25.330  49.292  1.00 26.24           C  
ATOM    472  C   GLY L  62      28.398  26.793  49.638  1.00 29.87           C  
ATOM    473  O   GLY L  62      27.815  27.179  50.652  1.00 29.49           O  
ATOM    474  N   SER L  63      29.028  27.644  48.789  1.00 27.24           N  
ATOM    475  CA  SER L  63      29.025  29.076  48.978  1.00 28.51           C  
ATOM    476  CB  SER L  63      30.195  29.585  49.836  1.00 29.11           C  
ATOM    477  OG  SER L  63      31.426  29.333  49.176  1.00 39.12           O  
ATOM    478  C   SER L  63      29.144  29.739  47.628  1.00 31.84           C  
ATOM    479  O   SER L  63      29.686  29.155  46.691  1.00 31.64           O  
ATOM    480  N   ASN L  64      28.628  30.985  47.481  1.00 32.98           N  
ATOM    481  CA  ASN L  64      28.712  31.631  46.195  1.00 32.96           C  
ATOM    482  CB  ASN L  64      27.439  31.409  45.353  1.00 32.43           C  
ATOM    483  CG  ASN L  64      27.635  31.961  43.948  1.00 35.05           C  
ATOM    484  OD1 ASN L  64      28.745  32.308  43.548  1.00 56.08           O  
ATOM    485  ND2 ASN L  64      26.519  32.051  43.175  1.00 46.15           N  
ATOM    486  C   ASN L  64      28.856  33.107  46.378  1.00 37.47           C  
ATOM    487  O   ASN L  64      28.014  33.754  46.998  1.00 39.14           O  
ATOM    488  N   SER L  65      29.932  33.697  45.819  1.00 38.13           N  
ATOM    489  CA  SER L  65      30.045  35.116  45.943  1.00 40.34           C  
ATOM    490  CB  SER L  65      30.725  35.578  47.243  1.00 42.88           C  
ATOM    491  OG  SER L  65      32.093  35.194  47.250  1.00 48.54           O  
ATOM    492  C   SER L  65      30.872  35.628  44.817  1.00 40.75           C  
ATOM    493  O   SER L  65      31.891  35.044  44.454  1.00 40.43           O  
ATOM    494  N   GLY L  66      30.433  36.754  44.233  1.00 39.64           N  
ATOM    495  CA  GLY L  66      31.194  37.391  43.207  1.00 39.17           C  
ATOM    496  C   GLY L  66      31.383  36.470  42.046  1.00 39.11           C  
ATOM    497  O   GLY L  66      30.430  35.989  41.439  1.00 37.42           O  
ATOM    498  N   ASN L  67      32.661  36.274  41.681  1.00 38.64           N  
ATOM    499  CA  ASN L  67      33.121  35.506  40.563  1.00 39.26           C  
ATOM    500  CB  ASN L  67      34.579  35.837  40.200  1.00 40.01           C  
ATOM    501  CG  ASN L  67      34.614  37.291  39.749  1.00 63.07           C  
ATOM    502  OD1 ASN L  67      33.620  37.825  39.259  1.00 59.72           O  
ATOM    503  ND2 ASN L  67      35.788  37.955  39.926  1.00 64.99           N  
ATOM    504  C   ASN L  67      33.032  34.025  40.772  1.00 40.06           C  
ATOM    505  O   ASN L  67      33.021  33.283  39.792  1.00 41.75           O  
ATOM    506  N   THR L  68      33.041  33.515  42.020  1.00 36.86           N  
ATOM    507  CA  THR L  68      33.105  32.081  42.064  1.00 36.41           C  
ATOM    508  CB  THR L  68      34.486  31.594  42.397  1.00 39.73           C  
ATOM    509  OG1 THR L  68      35.421  32.110  41.460  1.00 44.72           O  
ATOM    510  CG2 THR L  68      34.501  30.060  42.338  1.00 42.26           C  
ATOM    511  C   THR L  68      32.160  31.482  43.064  1.00 34.26           C  
ATOM    512  O   THR L  68      31.817  32.082  44.081  1.00 34.09           O  
ATOM    513  N   ALA L  69      31.711  30.244  42.762  1.00 33.14           N  
ATOM    514  CA  ALA L  69      30.890  29.463  43.645  1.00 29.68           C  
ATOM    515  CB  ALA L  69      29.678  28.818  42.954  1.00 28.11           C  
ATOM    516  C   ALA L  69      31.788  28.348  44.085  1.00 30.47           C  
ATOM    517  O   ALA L  69      32.616  27.886  43.302  1.00 31.45           O  
ATOM    518  N   THR L  70      31.682  27.899  45.355  1.00 29.64           N  
ATOM    519  CA  THR L  70      32.595  26.875  45.777  1.00 28.07           C  
ATOM    520  CB  THR L  70      33.644  27.372  46.727  1.00 28.68           C  
ATOM    521  OG1 THR L  70      34.396  28.414  46.123  1.00 32.48           O  
ATOM    522  CG2 THR L  70      34.570  26.201  47.093  1.00 30.63           C  
ATOM    523  C   THR L  70      31.870  25.766  46.473  1.00 28.64           C  
ATOM    524  O   THR L  70      30.943  25.986  47.250  1.00 31.10           O  
ATOM    525  N   LEU L  71      32.298  24.518  46.190  1.00 28.98           N  
ATOM    526  CA  LEU L  71      31.777  23.355  46.847  1.00 27.86           C  
ATOM    527  CB  LEU L  71      31.467  22.202  45.877  1.00 25.63           C  
ATOM    528  CG  LEU L  71      30.908  20.944  46.564  1.00 28.02           C  
ATOM    529  CD1 LEU L  71      29.555  21.219  47.240  1.00 28.03           C  
ATOM    530  CD2 LEU L  71      30.858  19.761  45.585  1.00 25.87           C  
ATOM    531  C   LEU L  71      32.863  22.888  47.766  1.00 27.28           C  
ATOM    532  O   LEU L  71      33.984  22.636  47.331  1.00 27.82           O  
ATOM    533  N   THR L  72      32.557  22.763  49.073  1.00 27.53           N  
ATOM    534  CA  THR L  72      33.569  22.380  50.017  1.00 28.24           C  
ATOM    535  CB  THR L  72      33.696  23.349  51.157  1.00 28.15           C  
ATOM    536  OG1 THR L  72      34.013  24.644  50.669  1.00 30.87           O  
ATOM    537  CG2 THR L  72      34.797  22.854  52.108  1.00 28.00           C  
ATOM    538  C   THR L  72      33.201  21.059  50.614  1.00 29.60           C  
ATOM    539  O   THR L  72      32.069  20.858  51.054  1.00 31.20           O  
ATOM    540  N   ILE L  73      34.162  20.111  50.628  1.00 32.05           N  
ATOM    541  CA  ILE L  73      33.931  18.823  51.218  1.00 26.07           C  
ATOM    542  CB  ILE L  73      34.182  17.690  50.266  1.00 28.13           C  
ATOM    543  CG1 ILE L  73      33.333  17.850  48.998  1.00 27.53           C  
ATOM    544  CG2 ILE L  73      33.913  16.371  51.013  1.00 27.96           C  
ATOM    545  CD1 ILE L  73      33.768  16.927  47.860  1.00 25.63           C  
ATOM    546  C   ILE L  73      34.940  18.663  52.314  1.00 26.58           C  
ATOM    547  O   ILE L  73      36.137  18.564  52.050  1.00 29.90           O  
ATOM    548  N   SER L  74      34.486  18.632  53.582  1.00 37.44           N  
ATOM    549  CA  SER L  74      35.413  18.474  54.667  1.00 35.92           C  
ATOM    550  CB  SER L  74      34.980  19.199  55.952  1.00 35.74           C  
ATOM    551  OG  SER L  74      33.772  18.638  56.443  1.00 42.25           O  
ATOM    552  C   SER L  74      35.526  17.020  54.998  1.00 36.09           C  
ATOM    553  O   SER L  74      34.619  16.238  54.715  1.00 37.20           O  
ATOM    554  N   GLY L  75      36.666  16.620  55.596  1.00 36.24           N  
ATOM    555  CA  GLY L  75      36.835  15.265  56.041  1.00 37.72           C  
ATOM    556  C   GLY L  75      36.605  14.353  54.882  1.00 35.02           C  
ATOM    557  O   GLY L  75      35.907  13.348  55.009  1.00 34.02           O  
ATOM    558  N   THR L  76      37.200  14.669  53.717  1.00 34.99           N  
ATOM    559  CA  THR L  76      36.937  13.884  52.548  1.00 36.64           C  
ATOM    560  CB  THR L  76      37.573  14.400  51.291  1.00 34.63           C  
ATOM    561  OG1 THR L  76      38.951  14.649  51.504  1.00 20.36           O  
ATOM    562  CG2 THR L  76      36.851  15.676  50.844  1.00 33.12           C  
ATOM    563  C   THR L  76      37.335  12.466  52.745  1.00 36.70           C  
ATOM    564  O   THR L  76      38.360  12.147  53.347  1.00 38.22           O  
ATOM    565  N   GLN L  77      36.474  11.575  52.218  1.00 36.06           N  
ATOM    566  CA  GLN L  77      36.669  10.165  52.323  1.00 36.01           C  
ATOM    567  CB  GLN L  77      35.510   9.467  53.054  1.00 36.09           C  
ATOM    568  CG  GLN L  77      35.396   9.920  54.513  1.00 40.83           C  
ATOM    569  CD  GLN L  77      34.129   9.335  55.119  1.00 44.42           C  
ATOM    570  OE1 GLN L  77      33.413   8.566  54.480  1.00 46.56           O  
ATOM    571  NE2 GLN L  77      33.837   9.717  56.391  1.00 39.03           N  
ATOM    572  C   GLN L  77      36.774   9.622  50.930  1.00 37.54           C  
ATOM    573  O   GLN L  77      36.504  10.316  49.952  1.00 36.14           O  
ATOM    574  N   ALA L  78      37.182   8.344  50.819  1.00 38.23           N  
ATOM    575  CA  ALA L  78      37.412   7.684  49.565  1.00 35.18           C  
ATOM    576  CB  ALA L  78      37.893   6.233  49.740  1.00 36.23           C  
ATOM    577  C   ALA L  78      36.139   7.643  48.780  1.00 35.59           C  
ATOM    578  O   ALA L  78      36.152   7.762  47.556  1.00 37.31           O  
ATOM    579  N   MET L  79      35.001   7.486  49.474  1.00 35.78           N  
ATOM    580  CA  MET L  79      33.710   7.355  48.858  1.00 34.82           C  
ATOM    581  CB  MET L  79      32.578   7.151  49.882  1.00 27.02           C  
ATOM    582  CG  MET L  79      32.684   5.837  50.659  1.00 34.30           C  
ATOM    583  SD  MET L  79      32.460   4.342  49.649  1.00  0.00           S  
ATOM    584  CE  MET L  79      30.665   4.540  49.460  1.00  0.00           C  
ATOM    585  C   MET L  79      33.392   8.606  48.096  1.00 35.81           C  
ATOM    586  O   MET L  79      32.645   8.567  47.120  1.00 34.90           O  
ATOM    587  N   ASP L  80      33.924   9.750  48.556  1.00 33.50           N  
ATOM    588  CA  ASP L  80      33.682  11.054  48.002  1.00 34.36           C  
ATOM    589  CB  ASP L  80      34.272  12.179  48.872  1.00 33.14           C  
ATOM    590  CG  ASP L  80      33.458  12.221  50.157  1.00 34.26           C  
ATOM    591  OD1 ASP L  80      32.290  11.749  50.126  1.00 35.93           O  
ATOM    592  OD2 ASP L  80      33.989  12.718  51.187  1.00 35.77           O1-
ATOM    593  C   ASP L  80      34.242  11.187  46.614  1.00 35.56           C  
ATOM    594  O   ASP L  80      33.853  12.100  45.887  1.00 36.54           O  
ATOM    595  N   GLU L  81      35.209  10.337  46.215  1.00 32.81           N  
ATOM    596  CA  GLU L  81      35.775  10.502  44.901  1.00 31.82           C  
ATOM    597  CB  GLU L  81      36.846   9.458  44.531  1.00 33.47           C  
ATOM    598  CG  GLU L  81      38.132   9.584  45.351  1.00 35.73           C  
ATOM    599  CD  GLU L  81      39.136   8.572  44.815  1.00 39.43           C  
ATOM    600  OE1 GLU L  81      39.432   8.632  43.592  1.00 43.09           O  
ATOM    601  OE2 GLU L  81      39.617   7.727  45.615  1.00 41.30           O1-
ATOM    602  C   GLU L  81      34.688  10.429  43.877  1.00 31.21           C  
ATOM    603  O   GLU L  81      33.872   9.508  43.875  1.00 33.03           O  
ATOM    604  N   ALA L  82      34.660  11.432  42.972  1.00 28.60           N  
ATOM    605  CA  ALA L  82      33.661  11.485  41.943  1.00 27.66           C  
ATOM    606  CB  ALA L  82      32.225  11.606  42.489  1.00 27.28           C  
ATOM    607  C   ALA L  82      33.918  12.713  41.121  1.00 29.59           C  
ATOM    608  O   ALA L  82      34.843  13.480  41.391  1.00 30.99           O  
ATOM    609  N   ASP L  83      33.114  12.896  40.055  1.00 28.56           N  
ATOM    610  CA  ASP L  83      33.191  14.068  39.231  0.90 27.54           C  
ATOM    611  CB  ASP L  83      32.835  13.804  37.757  0.90 27.45           C  
ATOM    612  CG  ASP L  83      33.912  12.929  37.132  0.90 33.82           C  
ATOM    613  OD1 ASP L  83      35.118  13.210  37.365  0.90 34.67           O  
ATOM    614  OD2 ASP L  83      33.541  11.958  36.418  0.90 37.77           O1-
ATOM    615  C   ASP L  83      32.137  14.995  39.760  1.00 27.40           C  
ATOM    616  O   ASP L  83      30.998  14.581  39.967  1.00 29.49           O  
ATOM    617  N   TYR L  84      32.486  16.275  40.002  1.00 25.74           N  
ATOM    618  CA  TYR L  84      31.513  17.200  40.514  1.00 24.88           C  
ATOM    619  CB  TYR L  84      31.949  17.921  41.803  1.00 24.45           C  
ATOM    620  CG  TYR L  84      31.966  16.909  42.898  1.00 26.50           C  
ATOM    621  CD1 TYR L  84      33.078  16.133  43.129  1.00 25.71           C  
ATOM    622  CD2 TYR L  84      30.861  16.730  43.696  1.00 26.10           C  
ATOM    623  CE1 TYR L  84      33.084  15.197  44.138  1.00 25.24           C  
ATOM    624  CE2 TYR L  84      30.863  15.797  44.705  1.00 27.22           C  
ATOM    625  CZ  TYR L  84      31.976  15.027  44.929  1.00 26.58           C  
ATOM    626  OH  TYR L  84      31.981  14.067  45.964  1.00 25.90           O  
ATOM    627  C   TYR L  84      31.256  18.243  39.467  1.00 26.08           C  
ATOM    628  O   TYR L  84      32.191  18.821  38.913  1.00 28.47           O  
ATOM    629  N   TYR L  85      29.960  18.502  39.174  1.00 25.55           N  
ATOM    630  CA  TYR L  85      29.597  19.439  38.145  1.00 25.27           C  
ATOM    631  CB  TYR L  85      28.675  18.853  37.055  1.00 23.04           C  
ATOM    632  CG  TYR L  85      29.339  17.731  36.335  1.00 26.31           C  
ATOM    633  CD1 TYR L  85      29.236  16.444  36.808  1.00 27.84           C  
ATOM    634  CD2 TYR L  85      30.053  17.957  35.182  1.00 28.43           C  
ATOM    635  CE1 TYR L  85      29.842  15.403  36.142  1.00 28.61           C  
ATOM    636  CE2 TYR L  85      30.660  16.921  34.513  1.00 28.01           C  
ATOM    637  CZ  TYR L  85      30.555  15.641  34.994  1.00 29.27           C  
ATOM    638  OH  TYR L  85      31.177  14.574  34.311  1.00 30.63           O  
ATOM    639  C   TYR L  85      28.781  20.541  38.748  1.00 25.72           C  
ATOM    640  O   TYR L  85      27.866  20.292  39.532  1.00 26.35           O  
ATOM    641  N   CYS L  86      29.111  21.802  38.393  1.00 26.43           N  
ATOM    642  CA  CYS L  86      28.322  22.928  38.808  1.00 26.81           C  
ATOM    643  CB  CYS L  86      29.148  24.203  39.115  1.00 27.44           C  
ATOM    644  SG  CYS L  86      30.220  24.764  37.755  1.00 33.14           S  
ATOM    645  C   CYS L  86      27.359  23.207  37.691  1.00 27.17           C  
ATOM    646  O   CYS L  86      27.639  22.896  36.533  1.00 25.69           O  
ATOM    647  N   GLN L  87      26.176  23.770  38.021  1.00 24.94           N  
ATOM    648  CA  GLN L  87      25.172  24.034  37.025  1.00 23.22           C  
ATOM    649  CB  GLN L  87      24.012  23.028  37.039  1.00 24.11           C  
ATOM    650  CG  GLN L  87      22.898  23.405  36.061  1.00 23.24           C  
ATOM    651  CD  GLN L  87      21.616  22.725  36.513  1.00 25.52           C  
ATOM    652  OE1 GLN L  87      21.499  21.502  36.486  1.00 24.82           O  
ATOM    653  NE2 GLN L  87      20.624  23.545  36.955  1.00 25.37           N  
ATOM    654  C   GLN L  87      24.528  25.341  37.341  1.00 27.00           C  
ATOM    655  O   GLN L  87      24.386  25.720  38.505  1.00 27.12           O  
ATOM    656  N   ALA L  88      24.106  26.059  36.285  1.00 25.97           N  
ATOM    657  CA  ALA L  88      23.437  27.309  36.478  1.00 24.67           C  
ATOM    658  CB  ALA L  88      24.375  28.527  36.412  1.00 29.10           C  
ATOM    659  C   ALA L  88      22.431  27.461  35.381  1.00 28.15           C  
ATOM    660  O   ALA L  88      22.522  26.806  34.345  1.00 30.85           O  
ATOM    661  N   TRP L  89      21.469  28.376  35.607  1.00 29.56           N  
ATOM    662  CA  TRP L  89      20.484  28.748  34.636  1.00 33.78           C  
ATOM    663  CB  TRP L  89      19.206  29.307  35.284  1.00 36.00           C  
ATOM    664  CG  TRP L  89      18.173  29.837  34.321  1.00 35.74           C  
ATOM    665  CD2 TRP L  89      18.054  31.223  33.971  1.00 37.08           C  
ATOM    666  CD1 TRP L  89      17.189  29.180  33.644  1.00 39.98           C  
ATOM    667  NE1 TRP L  89      16.465  30.071  32.885  1.00 41.06           N  
ATOM    668  CE2 TRP L  89      16.987  31.333  33.078  1.00 38.37           C  
ATOM    669  CE3 TRP L  89      18.770  32.317  34.362  1.00 39.29           C  
ATOM    670  CZ2 TRP L  89      16.624  32.544  32.562  1.00 43.49           C  
ATOM    671  CZ3 TRP L  89      18.405  33.537  33.838  1.00 44.84           C  
ATOM    672  CH2 TRP L  89      17.352  33.646  32.954  1.00 40.93           C  
ATOM    673  C   TRP L  89      21.079  29.833  33.790  1.00 35.59           C  
ATOM    674  O   TRP L  89      21.864  30.647  34.274  1.00 37.55           O  
ATOM    675  N   ASP L  90      20.738  29.855  32.484  1.00 37.12           N  
ATOM    676  CA  ASP L  90      21.244  30.871  31.599  1.00 39.02           C  
ATOM    677  CB  ASP L  90      22.312  30.353  30.627  1.00 40.48           C  
ATOM    678  CG  ASP L  90      22.971  31.551  29.958  1.00 44.48           C  
ATOM    679  OD1 ASP L  90      22.832  32.687  30.486  1.00 43.37           O  
ATOM    680  OD2 ASP L  90      23.622  31.343  28.901  1.00 42.90           O1-
ATOM    681  C   ASP L  90      20.085  31.318  30.766  1.00 41.03           C  
ATOM    682  O   ASP L  90      19.243  30.514  30.380  1.00 43.37           O  
ATOM    683  N   SER L  91      19.986  32.624  30.464  1.00 44.59           N  
ATOM    684  CA  SER L  91      18.844  33.056  29.712  1.00 47.63           C  
ATOM    685  CB  SER L  91      18.762  34.586  29.552  1.00 52.40           C  
ATOM    686  OG  SER L  91      19.849  35.071  28.778  1.00 51.23           O  
ATOM    687  C   SER L  91      18.860  32.441  28.342  1.00 50.60           C  
ATOM    688  O   SER L  91      17.833  31.960  27.862  1.00 53.71           O  
ATOM    689  N   PHE L  92      20.017  32.489  27.651  1.00 46.89           N  
ATOM    690  CA  PHE L  92      20.099  31.972  26.310  1.00 47.76           C  
ATOM    691  CB  PHE L  92      21.389  32.412  25.598  1.00 48.93           C  
ATOM    692  CG  PHE L  92      21.337  31.921  24.192  1.00 20.81           C  
ATOM    693  CD1 PHE L  92      20.674  32.644  23.227  1.00 22.89           C  
ATOM    694  CD2 PHE L  92      21.956  30.745  23.840  1.00 22.30           C  
ATOM    695  CE1 PHE L  92      20.626  32.200  21.928  1.00 23.99           C  
ATOM    696  CE2 PHE L  92      21.913  30.294  22.543  1.00 26.40           C  
ATOM    697  CZ  PHE L  92      21.247  31.022  21.586  1.00 26.24           C  
ATOM    698  C   PHE L  92      20.059  30.472  26.247  1.00 47.60           C  
ATOM    699  O   PHE L  92      19.236  29.902  25.531  1.00 49.83           O  
ATOM    700  N   SER L  93      20.973  29.801  26.981  1.00 46.18           N  
ATOM    701  CA  SER L  93      21.123  28.367  26.942  1.00 47.38           C  
ATOM    702  CB  SER L  93      22.537  27.924  27.352  1.00 48.65           C  
ATOM    703  OG  SER L  93      23.485  28.472  26.449  1.00 52.73           O  
ATOM    704  C   SER L  93      20.125  27.676  27.825  1.00 44.33           C  
ATOM    705  O   SER L  93      19.818  26.500  27.635  1.00 42.80           O  
ATOM    706  N   THR L  94      19.615  28.397  28.832  1.00 40.65           N  
ATOM    707  CA  THR L  94      18.653  27.910  29.782  1.00 37.81           C  
ATOM    708  CB  THR L  94      17.571  27.091  29.140  1.00 39.87           C  
ATOM    709  OG1 THR L  94      16.879  27.863  28.169  1.00 20.69           O  
ATOM    710  CG2 THR L  94      16.598  26.618  30.232  1.00 19.74           C  
ATOM    711  C   THR L  94      19.332  27.064  30.825  1.00 36.35           C  
ATOM    712  O   THR L  94      19.006  27.188  32.004  1.00 38.25           O  
ATOM    713  N   PHE L  95      20.342  26.245  30.460  1.00 34.40           N  
ATOM    714  CA  PHE L  95      21.033  25.489  31.471  1.00 33.30           C  
ATOM    715  CB  PHE L  95      20.470  24.081  31.737  1.00 30.28           C  
ATOM    716  CG  PHE L  95      19.173  24.237  32.454  1.00 33.08           C  
ATOM    717  CD1 PHE L  95      19.153  24.635  33.773  1.00 35.85           C  
ATOM    718  CD2 PHE L  95      17.982  23.968  31.820  1.00 34.46           C  
ATOM    719  CE1 PHE L  95      17.968  24.783  34.451  1.00 36.20           C  
ATOM    720  CE2 PHE L  95      16.792  24.112  32.494  1.00 34.41           C  
ATOM    721  CZ  PHE L  95      16.782  24.520  33.808  1.00 37.36           C  
ATOM    722  C   PHE L  95      22.442  25.329  31.012  1.00 33.55           C  
ATOM    723  O   PHE L  95      22.703  24.958  29.869  1.00 32.54           O  
ATOM    724  N   VAL L  96      23.399  25.604  31.913  1.00 26.68           N  
ATOM    725  CA  VAL L  96      24.786  25.515  31.551  1.00 25.78           C  
ATOM    726  CB  VAL L  96      25.495  26.844  31.544  1.00 28.33           C  
ATOM    727  CG1 VAL L  96      25.007  27.679  30.357  1.00 31.28           C  
ATOM    728  CG2 VAL L  96      25.217  27.538  32.887  1.00 31.16           C  
ATOM    729  C   VAL L  96      25.453  24.681  32.595  1.00 28.87           C  
ATOM    730  O   VAL L  96      25.195  24.847  33.784  1.00 27.72           O  
ATOM    731  N   PHE L  97      26.342  23.760  32.174  1.00 31.24           N  
ATOM    732  CA  PHE L  97      27.024  22.908  33.107  1.00 28.12           C  
ATOM    733  CB  PHE L  97      26.952  21.408  32.761  1.00 28.44           C  
ATOM    734  CG  PHE L  97      25.567  20.901  32.967  1.00 27.98           C  
ATOM    735  CD1 PHE L  97      24.606  21.047  31.996  1.00 26.00           C  
ATOM    736  CD2 PHE L  97      25.235  20.259  34.136  1.00 26.69           C  
ATOM    737  CE1 PHE L  97      23.332  20.567  32.196  1.00 25.77           C  
ATOM    738  CE2 PHE L  97      23.964  19.777  34.341  1.00 28.73           C  
ATOM    739  CZ  PHE L  97      23.007  19.930  33.370  1.00 25.69           C  
ATOM    740  C   PHE L  97      28.482  23.244  33.059  1.00 27.73           C  
ATOM    741  O   PHE L  97      28.997  23.719  32.048  1.00 30.70           O  
ATOM    742  N   GLY L  98      29.182  23.015  34.185  1.00 26.67           N  
ATOM    743  CA  GLY L  98      30.597  23.239  34.231  1.00 26.20           C  
ATOM    744  C   GLY L  98      31.242  22.054  33.584  1.00 28.72           C  
ATOM    745  O   GLY L  98      30.589  21.055  33.289  1.00 29.28           O  
ATOM    746  N   THR L  99      32.564  22.156  33.365  1.00 31.23           N  
ATOM    747  CA  THR L  99      33.366  21.153  32.728  1.00 30.15           C  
ATOM    748  CB  THR L  99      34.762  21.639  32.475  1.00 19.33           C  
ATOM    749  OG1 THR L  99      35.452  20.731  31.629  1.00  0.00           O  
ATOM    750  CG2 THR L  99      35.491  21.757  33.824  1.00  0.00           C  
ATOM    751  C   THR L  99      33.422  19.933  33.601  1.00 31.43           C  
ATOM    752  O   THR L  99      33.558  18.814  33.107  1.00 34.47           O  
ATOM    753  N   GLY L 100      33.359  20.118  34.934  1.00 29.67           N  
ATOM    754  CA  GLY L 100      33.389  19.004  35.841  1.00 28.75           C  
ATOM    755  C   GLY L 100      34.737  18.951  36.492  1.00 28.45           C  
ATOM    756  O   GLY L 100      35.753  19.259  35.872  1.00 29.67           O  
ATOM    757  N   THR L 101      34.768  18.557  37.784  1.00 28.72           N  
ATOM    758  CA  THR L 101      36.013  18.463  38.493  1.00 26.37           C  
ATOM    759  CB  THR L 101      36.096  19.394  39.668  1.00 27.48           C  
ATOM    760  OG1 THR L 101      35.932  20.738  39.241  1.00 27.50           O  
ATOM    761  CG2 THR L 101      37.465  19.219  40.345  1.00 26.42           C  
ATOM    762  C   THR L 101      36.130  17.072  39.032  1.00 28.27           C  
ATOM    763  O   THR L 101      35.230  16.579  39.711  1.00 28.87           O  
ATOM    764  N   LYS L 102      37.262  16.397  38.754  1.00 33.65           N  
ATOM    765  CA  LYS L 102      37.422  15.066  39.254  1.00 33.04           C  
ATOM    766  CB  LYS L 102      38.254  14.150  38.339  1.00 34.70           C  
ATOM    767  CG  LYS L 102      38.261  12.687  38.788  1.00 37.30           C  
ATOM    768  CD  LYS L 102      38.759  11.716  37.714  1.00 43.31           C  
ATOM    769  CE  LYS L 102      38.738  10.252  38.155  1.00 53.52           C  
ATOM    770  NZ  LYS L 102      39.164   9.379  37.039  1.00 58.42           N1+
ATOM    771  C   LYS L 102      38.129  15.165  40.562  1.00 32.69           C  
ATOM    772  O   LYS L 102      39.220  15.727  40.656  1.00 34.03           O  
ATOM    773  N   VAL L 103      37.510  14.618  41.623  1.00 32.12           N  
ATOM    774  CA  VAL L 103      38.135  14.674  42.908  1.00 32.13           C  
ATOM    775  CB  VAL L 103      37.165  14.942  44.025  1.00 32.20           C  
ATOM    776  CG1 VAL L 103      37.912  14.852  45.365  1.00 23.62           C  
ATOM    777  CG2 VAL L 103      36.498  16.306  43.779  1.00 20.59           C  
ATOM    778  C   VAL L 103      38.767  13.341  43.157  1.00 35.66           C  
ATOM    779  O   VAL L 103      38.110  12.303  43.093  1.00 35.56           O  
ATOM    780  N   THR L 104      40.087  13.339  43.431  1.00 35.18           N  
ATOM    781  CA  THR L 104      40.767  12.108  43.706  1.00 35.30           C  
ATOM    782  CB  THR L 104      41.908  11.816  42.774  1.00 37.53           C  
ATOM    783  OG1 THR L 104      42.763  12.945  42.686  1.00 42.04           O  
ATOM    784  CG2 THR L 104      41.370  11.432  41.391  1.00 39.49           C  
ATOM    785  C   THR L 104      41.305  12.149  45.097  1.00 35.24           C  
ATOM    786  O   THR L 104      41.871  13.149  45.542  1.00 32.36           O  
ATOM    787  N   VAL L 105      41.116  11.037  45.831  1.00 34.56           N  
ATOM    788  CA  VAL L 105      41.620  10.946  47.167  1.00 36.96           C  
ATOM    789  CB  VAL L 105      40.698  10.213  48.098  1.00 36.82           C  
ATOM    790  CG1 VAL L 105      41.398  10.037  49.455  1.00 37.84           C  
ATOM    791  CG2 VAL L 105      39.373  10.992  48.181  1.00 38.11           C  
ATOM    792  C   VAL L 105      42.896  10.182  47.069  1.00 39.57           C  
ATOM    793  O   VAL L 105      42.909   9.009  46.700  1.00 37.11           O  
ATOM    794  N   LEU L 106      44.006  10.855  47.417  1.00 41.49           N  
ATOM    795  CA  LEU L 106      45.319  10.292  47.307  1.00 43.94           C  
ATOM    796  CB  LEU L 106      46.439  11.329  47.507  1.00 46.49           C  
ATOM    797  CG  LEU L 106      46.435  12.483  46.487  1.00 46.86           C  
ATOM    798  CD1 LEU L 106      47.578  13.470  46.765  1.00 50.83           C  
ATOM    799  CD2 LEU L 106      46.446  11.960  45.043  1.00 44.88           C  
ATOM    800  C   LEU L 106      45.496   9.277  48.384  1.00 44.24           C  
ATOM    801  O   LEU L 106      44.898   9.371  49.453  1.00 43.70           O  
ATOM    802  N   GLY L 107      46.329   8.259  48.113  1.00 41.74           N  
ATOM    803  CA  GLY L 107      46.607   7.270  49.109  1.00 42.44           C  
ATOM    804  C   GLY L 107      45.320   6.518  49.414  1.00 41.07           C  
ATOM    805  O   GLY L 107      45.228   5.953  50.536  1.00 41.52           O  
ATOM    806  OXT GLY L 107      44.419   6.493  48.534  1.00  0.00           O1-
TER     807      GLY L 107 
ATOM    808  N   VAL H 108      10.312   9.359  43.218  1.00 50.56           N1+
ATOM    809  CA  VAL H 108       9.856   8.654  42.003  1.00 45.29           C  
ATOM    810  CB  VAL H 108       9.278   9.620  41.010  1.00 46.85           C  
ATOM    811  CG1 VAL H 108       8.046  10.309  41.616  1.00 43.44           C  
ATOM    812  CG2 VAL H 108      10.390  10.594  40.589  1.00 48.27           C  
ATOM    813  C   VAL H 108      11.015   7.995  41.341  1.00 43.38           C  
ATOM    814  O   VAL H 108      12.168   8.263  41.674  1.00 47.10           O  
ATOM    815  N   GLN H 109      10.727   7.099  40.379  1.00 39.76           N  
ATOM    816  CA  GLN H 109      11.787   6.421  39.701  1.00 38.37           C  
ATOM    817  CB  GLN H 109      11.830   4.916  40.015  1.00 43.73           C  
ATOM    818  CG  GLN H 109      12.101   4.633  41.495  1.00 49.48           C  
ATOM    819  CD  GLN H 109      12.129   3.126  41.709  1.00 55.51           C  
ATOM    820  OE1 GLN H 109      11.331   2.387  41.133  1.00 57.86           O  
ATOM    821  NE2 GLN H 109      13.072   2.657  42.567  1.00 60.42           N  
ATOM    822  C   GLN H 109      11.575   6.586  38.229  1.00 35.61           C  
ATOM    823  O   GLN H 109      10.443   6.594  37.746  1.00 34.51           O  
ATOM    824  N   LEU H 110      12.682   6.752  37.477  1.00 32.81           N  
ATOM    825  CA  LEU H 110      12.596   6.898  36.052  1.00 30.20           C  
ATOM    826  CB  LEU H 110      13.134   8.240  35.528  1.00 31.35           C  
ATOM    827  CG  LEU H 110      12.279   9.457  35.924  1.00 33.23           C  
ATOM    828  CD1 LEU H 110      12.224   9.636  37.448  1.00 35.35           C  
ATOM    829  CD2 LEU H 110      12.749  10.728  35.197  1.00 27.52           C  
ATOM    830  C   LEU H 110      13.429   5.826  35.424  1.00 31.72           C  
ATOM    831  O   LEU H 110      14.546   5.565  35.866  1.00 29.65           O  
ATOM    832  N   GLN H 111      12.898   5.161  34.375  1.00 32.12           N  
ATOM    833  CA  GLN H 111      13.681   4.148  33.726  1.00 30.37           C  
ATOM    834  CB  GLN H 111      13.138   2.722  33.916  1.00 32.60           C  
ATOM    835  CG  GLN H 111      14.002   1.650  33.248  1.00 37.56           C  
ATOM    836  CD  GLN H 111      15.312   1.537  34.019  1.00 45.71           C  
ATOM    837  OE1 GLN H 111      15.323   1.193  35.200  1.00 48.70           O  
ATOM    838  NE2 GLN H 111      16.450   1.833  33.335  1.00 38.62           N  
ATOM    839  C   GLN H 111      13.708   4.434  32.256  1.00 29.86           C  
ATOM    840  O   GLN H 111      12.666   4.607  31.623  1.00 30.47           O  
ATOM    841  N   GLU H 112      14.926   4.499  31.676  1.00 29.35           N  
ATOM    842  CA  GLU H 112      15.058   4.764  30.270  1.00 28.25           C  
ATOM    843  CB  GLU H 112      16.368   5.467  29.860  1.00 29.92           C  
ATOM    844  CG  GLU H 112      16.540   6.889  30.398  1.00 28.94           C  
ATOM    845  CD  GLU H 112      17.307   6.797  31.708  1.00 34.35           C  
ATOM    846  OE1 GLU H 112      17.741   5.667  32.052  1.00 38.86           O  
ATOM    847  OE2 GLU H 112      17.474   7.849  32.380  1.00 32.71           O1-
ATOM    848  C   GLU H 112      15.045   3.470  29.518  1.00 30.46           C  
ATOM    849  O   GLU H 112      15.501   2.442  30.015  1.00 31.33           O  
ATOM    850  N   SER H 113      14.507   3.501  28.278  1.00 28.42           N  
ATOM    851  CA  SER H 113      14.509   2.346  27.420  1.00 31.77           C  
ATOM    852  CB  SER H 113      13.109   1.833  27.054  1.00 33.36           C  
ATOM    853  OG  SER H 113      12.428   1.380  28.213  1.00 37.68           O  
ATOM    854  C   SER H 113      15.117   2.785  26.123  1.00 39.96           C  
ATOM    855  O   SER H 113      14.731   3.813  25.569  1.00 36.14           O  
ATOM    856  N   GLY H 114      16.069   1.999  25.580  1.00 46.39           N  
ATOM    857  CA  GLY H 114      16.689   2.409  24.350  1.00 45.34           C  
ATOM    858  C   GLY H 114      17.086   1.196  23.560  1.00 45.72           C  
ATOM    859  O   GLY H 114      17.086   0.071  24.055  1.00 48.88           O  
ATOM    860  N   PRO H 115      17.365   1.427  22.299  1.00 43.81           N  
ATOM    861  CA  PRO H 115      17.795   0.401  21.381  1.00 45.28           C  
ATOM    862  CD  PRO H 115      16.897   2.619  21.614  1.00 45.71           C  
ATOM    863  CB  PRO H 115      17.611   0.987  19.979  1.00 44.76           C  
ATOM    864  CG  PRO H 115      17.499   2.506  20.205  1.00 46.64           C  
ATOM    865  C   PRO H 115      19.184  -0.101  21.626  1.00 48.79           C  
ATOM    866  O   PRO H 115      19.461  -1.259  21.316  1.00 48.00           O  
ATOM    867  N   GLY H 116      20.088   0.760  22.126  1.00 45.92           N  
ATOM    868  CA  GLY H 116      21.430   0.347  22.403  1.00 41.43           C  
ATOM    869  C   GLY H 116      22.299   0.674  21.227  1.00 39.92           C  
ATOM    870  O   GLY H 116      23.416   1.163  21.396  1.00 44.44           O  
ATOM    871  N   LEU H 117      21.806   0.429  19.996  1.00 39.34           N  
ATOM    872  CA  LEU H 117      22.633   0.703  18.853  1.00 40.18           C  
ATOM    873  CB  LEU H 117      23.276  -0.564  18.259  1.00 42.47           C  
ATOM    874  CG  LEU H 117      24.214  -0.296  17.068  1.00 48.06           C  
ATOM    875  CD1 LEU H 117      25.437   0.531  17.500  1.00 49.31           C  
ATOM    876  CD2 LEU H 117      24.603  -1.601  16.353  1.00 50.72           C  
ATOM    877  C   LEU H 117      21.782   1.332  17.792  1.00 42.38           C  
ATOM    878  O   LEU H 117      20.641   0.925  17.576  1.00 46.86           O  
ATOM    879  N   VAL H 118      22.319   2.372  17.116  1.00 37.18           N  
ATOM    880  CA  VAL H 118      21.603   3.022  16.052  1.00 37.47           C  
ATOM    881  CB  VAL H 118      21.083   4.379  16.435  1.00 39.17           C  
ATOM    882  CG1 VAL H 118      20.449   5.031  15.199  1.00 39.77           C  
ATOM    883  CG2 VAL H 118      20.104   4.225  17.608  1.00 40.51           C  
ATOM    884  C   VAL H 118      22.558   3.229  14.915  1.00 41.50           C  
ATOM    885  O   VAL H 118      23.703   3.632  15.113  1.00 44.63           O  
ATOM    886  N   LYS H 119      22.100   2.964  13.676  1.00 43.55           N  
ATOM    887  CA  LYS H 119      22.951   3.133  12.532  1.00 48.39           C  
ATOM    888  CB  LYS H 119      22.448   2.406  11.276  1.00 44.04           C  
ATOM    889  CG  LYS H 119      22.539   0.882  11.396  0.80 52.06           C  
ATOM    890  CD  LYS H 119      21.734   0.126  10.338  0.80 54.58           C  
ATOM    891  CE  LYS H 119      21.930  -1.392  10.389  0.80 56.88           C  
ATOM    892  NZ  LYS H 119      21.306  -1.952  11.611  0.80 57.67           N1+
ATOM    893  C   LYS H 119      23.036   4.597  12.245  1.00 48.65           C  
ATOM    894  O   LYS H 119      22.119   5.363  12.535  1.00 46.22           O  
ATOM    895  N   PRO H 120      24.129   5.006  11.670  1.00 44.40           N  
ATOM    896  CA  PRO H 120      24.319   6.403  11.416  1.00 45.68           C  
ATOM    897  CD  PRO H 120      25.390   4.305  11.848  1.00 45.24           C  
ATOM    898  CB  PRO H 120      25.772   6.547  10.973  1.00 48.45           C  
ATOM    899  CG  PRO H 120      26.480   5.380  11.688  1.00 47.32           C  
ATOM    900  C   PRO H 120      23.312   6.932  10.447  1.00 45.98           C  
ATOM    901  O   PRO H 120      22.908   6.205   9.541  1.00 45.22           O  
ATOM    902  N   SER H 121      22.919   8.209  10.626  1.00 46.06           N  
ATOM    903  CA  SER H 121      21.969   8.885   9.790  1.00 41.33           C  
ATOM    904  CB  SER H 121      22.251   8.654   8.298  1.00 44.90           C  
ATOM    905  OG  SER H 121      23.566   9.085   7.987  1.00 51.70           O  
ATOM    906  C   SER H 121      20.571   8.407  10.055  1.00 44.37           C  
ATOM    907  O   SER H 121      19.637   8.841   9.383  1.00 46.16           O  
ATOM    908  N   GLU H 122      20.369   7.533  11.058  1.00 39.80           N  
ATOM    909  CA  GLU H 122      19.029   7.104  11.356  1.00 44.06           C  
ATOM    910  CB  GLU H 122      18.877   5.600  11.640  1.00 43.30           C  
ATOM    911  CG  GLU H 122      18.966   4.737  10.380  0.80 47.75           C  
ATOM    912  CD  GLU H 122      18.659   3.304  10.786  0.80 53.07           C  
ATOM    913  OE1 GLU H 122      19.248   2.841  11.798  0.80 57.59           O  
ATOM    914  OE2 GLU H 122      17.823   2.659  10.099  0.80 59.10           O1-
ATOM    915  C   GLU H 122      18.556   7.856  12.561  1.00 39.44           C  
ATOM    916  O   GLU H 122      19.280   8.684  13.110  1.00 35.09           O  
ATOM    917  N   THR H 123      17.303   7.594  12.993  1.00 37.46           N  
ATOM    918  CA  THR H 123      16.748   8.328  14.097  1.00 34.88           C  
ATOM    919  CB  THR H 123      15.308   8.699  13.894  1.00 37.09           C  
ATOM    920  OG1 THR H 123      15.166   9.504  12.734  1.00 37.44           O  
ATOM    921  CG2 THR H 123      14.812   9.459  15.135  1.00 33.43           C  
ATOM    922  C   THR H 123      16.813   7.519  15.357  1.00 33.92           C  
ATOM    923  O   THR H 123      16.396   6.362  15.405  1.00 36.03           O  
ATOM    924  N   LEU H 124      17.361   8.141  16.421  1.00 33.25           N  
ATOM    925  CA  LEU H 124      17.467   7.546  17.723  1.00 32.98           C  
ATOM    926  CB  LEU H 124      18.551   8.229  18.574  1.00 31.25           C  
ATOM    927  CG  LEU H 124      18.660   7.714  20.018  1.00 36.22           C  
ATOM    928  CD1 LEU H 124      19.092   6.240  20.066  1.00 35.04           C  
ATOM    929  CD2 LEU H 124      19.565   8.631  20.856  1.00 34.55           C  
ATOM    930  C   LEU H 124      16.154   7.736  18.417  1.00 33.41           C  
ATOM    931  O   LEU H 124      15.571   8.819  18.374  1.00 33.35           O  
ATOM    932  N   SER H 125      15.642   6.677  19.080  1.00 32.47           N  
ATOM    933  CA  SER H 125      14.389   6.819  19.763  1.00 30.52           C  
ATOM    934  CB  SER H 125      13.249   6.057  19.066  1.00 33.08           C  
ATOM    935  OG  SER H 125      12.021   6.268  19.745  1.00 42.29           O  
ATOM    936  C   SER H 125      14.546   6.262  21.147  1.00 30.93           C  
ATOM    937  O   SER H 125      15.006   5.135  21.328  1.00 32.16           O  
ATOM    938  N   LEU H 126      14.160   7.053  22.173  1.00 27.66           N  
ATOM    939  CA  LEU H 126      14.284   6.622  23.541  1.00 27.64           C  
ATOM    940  CB  LEU H 126      15.370   7.376  24.323  1.00 26.33           C  
ATOM    941  CG  LEU H 126      16.800   7.130  23.809  1.00 26.90           C  
ATOM    942  CD1 LEU H 126      17.827   7.919  24.637  1.00 26.69           C  
ATOM    943  CD2 LEU H 126      17.117   5.627  23.746  1.00 30.98           C  
ATOM    944  C   LEU H 126      12.995   6.898  24.249  1.00 28.24           C  
ATOM    945  O   LEU H 126      12.215   7.751  23.829  1.00 28.13           O  
ATOM    946  N   THR H 127      12.726   6.153  25.344  1.00 27.70           N  
ATOM    947  CA  THR H 127      11.535   6.377  26.116  1.00 29.13           C  
ATOM    948  CB  THR H 127      10.500   5.308  25.925  1.00 32.57           C  
ATOM    949  OG1 THR H 127      10.150   5.198  24.554  1.00 34.56           O  
ATOM    950  CG2 THR H 127       9.256   5.681  26.742  1.00 31.51           C  
ATOM    951  C   THR H 127      11.915   6.345  27.567  1.00 29.44           C  
ATOM    952  O   THR H 127      12.843   5.642  27.960  1.00 30.39           O  
ATOM    953  N   CYS H 128      11.212   7.130  28.410  1.00 29.96           N  
ATOM    954  CA  CYS H 128      11.468   7.113  29.825  1.00 31.03           C  
ATOM    955  CB  CYS H 128      12.122   8.418  30.344  1.00 31.76           C  
ATOM    956  SG  CYS H 128      12.473   8.435  32.132  1.00 31.24           S  
ATOM    957  C   CYS H 128      10.154   6.888  30.515  1.00 29.73           C  
ATOM    958  O   CYS H 128       9.183   7.611  30.290  1.00 31.92           O  
ATOM    959  N   THR H 129      10.103   5.861  31.389  1.00 29.23           N  
ATOM    960  CA  THR H 129       8.894   5.512  32.082  1.00 29.56           C  
ATOM    961  CB  THR H 129       8.688   4.027  32.184  1.00 34.10           C  
ATOM    962  OG1 THR H 129       8.647   3.446  30.888  1.00 33.74           O  
ATOM    963  CG2 THR H 129       7.369   3.762  32.930  1.00 36.15           C  
ATOM    964  C   THR H 129       9.021   6.020  33.481  1.00 30.59           C  
ATOM    965  O   THR H 129      10.065   5.878  34.111  1.00 30.54           O  
ATOM    966  N   VAL H 130       7.941   6.630  34.007  1.00 31.69           N  
ATOM    967  CA  VAL H 130       7.993   7.197  35.323  1.00 30.95           C  
ATOM    968  CB  VAL H 130       7.435   8.593  35.358  1.00 36.16           C  
ATOM    969  CG1 VAL H 130       7.516   9.143  36.786  1.00 35.65           C  
ATOM    970  CG2 VAL H 130       8.186   9.437  34.326  1.00 37.97           C  
ATOM    971  C   VAL H 130       7.131   6.367  36.221  1.00 32.38           C  
ATOM    972  O   VAL H 130       6.030   5.970  35.843  1.00 35.52           O  
ATOM    973  N   SER H 131       7.628   6.074  37.441  1.00 34.25           N  
ATOM    974  CA  SER H 131       6.846   5.307  38.364  1.00 38.15           C  
ATOM    975  CB  SER H 131       7.273   3.832  38.442  1.00 41.35           C  
ATOM    976  OG  SER H 131       8.624   3.743  38.865  1.00 46.76           O  
ATOM    977  C   SER H 131       7.015   5.914  39.723  1.00 43.71           C  
ATOM    978  O   SER H 131       7.997   6.603  39.993  1.00 43.91           O  
ATOM    979  N   GLY H 132       6.012   5.675  40.595  1.00 46.03           N  
ATOM    980  CA  GLY H 132       6.043   6.182  41.932  1.00 43.27           C  
ATOM    981  C   GLY H 132       5.743   7.644  41.871  1.00 49.45           C  
ATOM    982  O   GLY H 132       6.001   8.379  42.822  1.00 52.56           O  
ATOM    983  N   GLY H 133       5.181   8.107  40.740  1.00 44.80           N  
ATOM    984  CA  GLY H 133       4.892   9.505  40.616  1.00 43.21           C  
ATOM    985  C   GLY H 133       4.145   9.706  39.338  1.00 46.34           C  
ATOM    986  O   GLY H 133       3.895   8.754  38.599  1.00 48.61           O  
ATOM    987  N   SER H 134       3.768  10.967  39.041  1.00 45.71           N  
ATOM    988  CA  SER H 134       3.009  11.208  37.850  1.00 45.22           C  
ATOM    989  CB  SER H 134       1.603  11.781  38.106  1.00 47.27           C  
ATOM    990  OG  SER H 134       0.926  11.980  36.873  1.00 50.21           O  
ATOM    991  C   SER H 134       3.730  12.211  37.004  1.00 47.38           C  
ATOM    992  O   SER H 134       4.497  13.040  37.493  1.00 47.04           O  
ATOM    993  N   ILE H 135       3.492  12.127  35.683  1.00 49.44           N  
ATOM    994  CA  ILE H 135       4.047  12.999  34.690  1.00 46.54           C  
ATOM    995  CB  ILE H 135       3.580  12.635  33.306  1.00 55.19           C  
ATOM    996  CG1 ILE H 135       4.187  11.310  32.827  1.00 56.85           C  
ATOM    997  CG2 ILE H 135       3.854  13.825  32.376  1.00 53.74           C  
ATOM    998  CD1 ILE H 135       5.692  11.378  32.579  1.00 58.18           C  
ATOM    999  C   ILE H 135       3.525  14.385  34.924  1.00 45.86           C  
ATOM   1000  O   ILE H 135       4.267  15.363  34.844  1.00 44.38           O  
ATOM   1001  N   SER H 136       2.224  14.495  35.244  1.00 49.31           N  
ATOM   1002  CA  SER H 136       1.562  15.765  35.322  1.00 51.70           C  
ATOM   1003  CB  SER H 136       0.086  15.659  35.743  1.00 56.10           C  
ATOM   1004  OG  SER H 136      -0.641  14.901  34.787  1.00 62.73           O  
ATOM   1005  C   SER H 136       2.242  16.704  36.271  1.00 50.10           C  
ATOM   1006  O   SER H 136       2.802  16.313  37.294  1.00 47.35           O  
ATOM   1007  N   SER H 137       2.166  18.003  35.912  1.00 50.18           N  
ATOM   1008  CA  SER H 137       2.686  19.131  36.637  1.00 47.51           C  
ATOM   1009  CB  SER H 137       2.073  19.260  38.045  1.00 53.11           C  
ATOM   1010  OG  SER H 137       0.665  19.429  37.955  1.00 60.93           O  
ATOM   1011  C   SER H 137       4.197  19.113  36.772  1.00 45.81           C  
ATOM   1012  O   SER H 137       4.709  19.711  37.719  1.00 53.66           O  
ATOM   1013  N   TYR H 138       4.969  18.487  35.845  1.00 39.98           N  
ATOM   1014  CA  TYR H 138       6.422  18.500  35.988  1.00 35.01           C  
ATOM   1015  CB  TYR H 138       7.028  17.161  36.477  1.00 32.95           C  
ATOM   1016  CG  TYR H 138       6.432  16.776  37.789  1.00 36.68           C  
ATOM   1017  CD1 TYR H 138       6.861  17.352  38.960  1.00 41.53           C  
ATOM   1018  CD2 TYR H 138       5.449  15.813  37.850  1.00 38.71           C  
ATOM   1019  CE1 TYR H 138       6.301  16.994  40.163  1.00 41.74           C  
ATOM   1020  CE2 TYR H 138       4.882  15.447  39.052  1.00 47.19           C  
ATOM   1021  CZ  TYR H 138       5.308  16.046  40.215  1.00 47.38           C  
ATOM   1022  OH  TYR H 138       4.742  15.695  41.460  1.00 48.40           O  
ATOM   1023  C   TYR H 138       7.092  18.723  34.629  1.00 31.80           C  
ATOM   1024  O   TYR H 138       6.403  18.623  33.612  1.00 31.14           O  
ATOM   1025  N   TYR H 139       8.447  19.022  34.572  1.00 25.93           N  
ATOM   1026  CA  TYR H 139       9.139  19.164  33.329  1.00 24.45           C  
ATOM   1027  CB  TYR H 139      10.174  20.306  33.321  1.00 24.75           C  
ATOM   1028  CG  TYR H 139       9.447  21.607  33.320  1.00 24.33           C  
ATOM   1029  CD1 TYR H 139       8.774  22.042  34.436  1.00 27.01           C  
ATOM   1030  CD2 TYR H 139       9.458  22.408  32.204  1.00 25.44           C  
ATOM   1031  CE1 TYR H 139       8.109  23.246  34.428  1.00 28.87           C  
ATOM   1032  CE2 TYR H 139       8.796  23.612  32.189  1.00 26.42           C  
ATOM   1033  CZ  TYR H 139       8.116  24.033  33.302  1.00 30.94           C  
ATOM   1034  OH  TYR H 139       7.434  25.268  33.291  1.00 34.14           O  
ATOM   1035  C   TYR H 139       9.896  17.884  33.232  1.00 24.44           C  
ATOM   1036  O   TYR H 139      10.435  17.403  34.228  1.00 25.31           O  
ATOM   1037  N   TRP H 140       9.900  17.254  32.046  1.00 24.39           N  
ATOM   1038  CA  TRP H 140      10.598  16.011  31.926  1.00 23.13           C  
ATOM   1039  CB  TRP H 140       9.694  14.897  31.391  1.00 24.75           C  
ATOM   1040  CG  TRP H 140       8.553  14.668  32.350  1.00 25.86           C  
ATOM   1041  CD2 TRP H 140       8.659  13.930  33.580  1.00 26.08           C  
ATOM   1042  CD1 TRP H 140       7.273  15.135  32.290  1.00 25.42           C  
ATOM   1043  NE1 TRP H 140       6.576  14.738  33.406  1.00 27.44           N  
ATOM   1044  CE2 TRP H 140       7.417  13.996  34.209  1.00 26.98           C  
ATOM   1045  CE3 TRP H 140       9.709  13.263  34.142  1.00 25.87           C  
ATOM   1046  CZ2 TRP H 140       7.204  13.389  35.414  1.00 26.57           C  
ATOM   1047  CZ3 TRP H 140       9.490  12.647  35.354  1.00 27.06           C  
ATOM   1048  CH2 TRP H 140       8.260  12.708  35.977  1.00 28.89           C  
ATOM   1049  C   TRP H 140      11.720  16.270  30.982  1.00 22.11           C  
ATOM   1050  O   TRP H 140      11.502  16.712  29.854  1.00 23.03           O  
ATOM   1051  N   SER H 141      12.959  15.976  31.422  1.00 21.66           N  
ATOM   1052  CA  SER H 141      14.087  16.396  30.648  1.00 20.76           C  
ATOM   1053  CB  SER H 141      15.013  17.351  31.419  1.00 20.85           C  
ATOM   1054  OG  SER H 141      14.313  18.533  31.777  1.00 24.47           O  
ATOM   1055  C   SER H 141      14.935  15.249  30.222  1.00 22.05           C  
ATOM   1056  O   SER H 141      14.926  14.170  30.812  1.00 22.20           O  
ATOM   1057  N   TRP H 142      15.686  15.491  29.128  1.00 21.45           N  
ATOM   1058  CA  TRP H 142      16.641  14.551  28.626  1.00 22.97           C  
ATOM   1059  CB  TRP H 142      16.391  14.119  27.169  1.00 23.19           C  
ATOM   1060  CG  TRP H 142      15.174  13.243  26.978  1.00 24.25           C  
ATOM   1061  CD2 TRP H 142      15.169  11.820  27.182  1.00 23.79           C  
ATOM   1062  CD1 TRP H 142      13.908  13.583  26.600  1.00 20.87           C  
ATOM   1063  NE1 TRP H 142      13.117  12.459  26.546  1.00 22.66           N  
ATOM   1064  CE2 TRP H 142      13.880  11.367  26.904  1.00 24.55           C  
ATOM   1065  CE3 TRP H 142      16.160  10.963  27.568  1.00 24.08           C  
ATOM   1066  CZ2 TRP H 142      13.561  10.043  27.010  1.00 22.27           C  
ATOM   1067  CZ3 TRP H 142      15.834   9.629  27.676  1.00 23.98           C  
ATOM   1068  CH2 TRP H 142      14.558   9.178  27.402  1.00 24.96           C  
ATOM   1069  C   TRP H 142      17.984  15.221  28.686  1.00 23.54           C  
ATOM   1070  O   TRP H 142      18.112  16.412  28.399  1.00 23.63           O  
ATOM   1071  N   ILE H 143      19.018  14.453  29.094  1.00 22.59           N  
ATOM   1072  CA  ILE H 143      20.368  14.930  29.245  1.00 22.96           C  
ATOM   1073  CB  ILE H 143      20.802  14.968  30.686  1.00 23.33           C  
ATOM   1074  CG1 ILE H 143      19.787  15.692  31.592  1.00 30.28           C  
ATOM   1075  CG2 ILE H 143      22.209  15.587  30.726  1.00 30.08           C  
ATOM   1076  CD1 ILE H 143      19.611  17.180  31.325  1.00 25.37           C  
ATOM   1077  C   ILE H 143      21.240  13.858  28.644  1.00 23.90           C  
ATOM   1078  O   ILE H 143      20.816  12.706  28.539  1.00 24.75           O  
ATOM   1079  N   ARG H 144      22.476  14.196  28.206  1.00 23.61           N  
ATOM   1080  CA  ARG H 144      23.313  13.134  27.707  1.00 26.76           C  
ATOM   1081  CB  ARG H 144      23.244  12.911  26.185  1.00 24.83           C  
ATOM   1082  CG  ARG H 144      23.710  14.087  25.327  1.00 31.76           C  
ATOM   1083  CD  ARG H 144      23.611  13.779  23.830  1.00 26.47           C  
ATOM   1084  NE  ARG H 144      24.111  14.961  23.077  1.00 29.83           N  
ATOM   1085  CZ  ARG H 144      24.058  14.965  21.714  1.00 31.82           C  
ATOM   1086  NH1 ARG H 144      23.529  13.894  21.053  1.00 28.36           N1+
ATOM   1087  NH2 ARG H 144      24.529  16.038  21.014  1.00 34.49           N  
ATOM   1088  C   ARG H 144      24.743  13.397  28.069  1.00 26.17           C  
ATOM   1089  O   ARG H 144      25.128  14.521  28.392  1.00 26.75           O  
ATOM   1090  N   GLN H 145      25.566  12.325  28.064  1.00 28.48           N  
ATOM   1091  CA  GLN H 145      26.963  12.476  28.365  1.00 30.00           C  
ATOM   1092  CB  GLN H 145      27.299  12.159  29.835  1.00 26.66           C  
ATOM   1093  CG  GLN H 145      28.782  12.316  30.183  1.00 35.51           C  
ATOM   1094  CD  GLN H 145      28.960  12.008  31.665  1.00 36.90           C  
ATOM   1095  OE1 GLN H 145      28.227  12.522  32.508  1.00 37.12           O  
ATOM   1096  NE2 GLN H 145      29.957  11.146  31.994  1.00 35.70           N  
ATOM   1097  C   GLN H 145      27.767  11.545  27.496  1.00 32.53           C  
ATOM   1098  O   GLN H 145      27.613  10.328  27.573  1.00 34.92           O  
ATOM   1099  N   PRO H 146      28.633  12.093  26.671  1.00 35.08           N  
ATOM   1100  CA  PRO H 146      29.480  11.281  25.823  1.00 39.22           C  
ATOM   1101  CD  PRO H 146      28.324  13.373  26.053  1.00 36.67           C  
ATOM   1102  CB  PRO H 146      30.016  12.219  24.745  1.00 42.55           C  
ATOM   1103  CG  PRO H 146      28.940  13.314  24.646  1.00 35.33           C  
ATOM   1104  C   PRO H 146      30.567  10.639  26.633  1.00 40.92           C  
ATOM   1105  O   PRO H 146      30.910  11.186  27.680  1.00 40.35           O  
ATOM   1106  N   PRO H 147      31.108   9.530  26.192  1.00 45.40           N  
ATOM   1107  CA  PRO H 147      32.114   8.824  26.939  1.00 47.59           C  
ATOM   1108  CD  PRO H 147      31.189   9.241  24.770  1.00 48.12           C  
ATOM   1109  CB  PRO H 147      32.603   7.714  26.013  1.00 51.08           C  
ATOM   1110  CG  PRO H 147      32.421   8.333  24.616  1.00 50.16           C  
ATOM   1111  C   PRO H 147      33.242   9.730  27.322  1.00 46.81           C  
ATOM   1112  O   PRO H 147      33.860  10.324  26.439  1.00 51.99           O  
ATOM   1113  N   GLY H 148      33.537   9.827  28.633  1.00 48.69           N  
ATOM   1114  CA  GLY H 148      34.658  10.584  29.109  1.00 51.52           C  
ATOM   1115  C   GLY H 148      34.373  12.051  29.006  1.00 52.15           C  
ATOM   1116  O   GLY H 148      35.275  12.866  29.199  1.00 56.61           O  
ATOM   1117  N   LYS H 149      33.110  12.430  28.723  1.00 49.88           N  
ATOM   1118  CA  LYS H 149      32.768  13.819  28.547  1.00 51.97           C  
ATOM   1119  CB  LYS H 149      32.071  14.123  27.209  1.00 55.08           C  
ATOM   1120  CG  LYS H 149      33.014  14.158  26.003  0.80 61.09           C  
ATOM   1121  CD  LYS H 149      34.056  15.275  26.082  0.80 61.69           C  
ATOM   1122  CE  LYS H 149      33.456  16.673  25.921  0.80 62.46           C  
ATOM   1123  NZ  LYS H 149      34.479  17.702  26.209  0.80 62.18           N1+
ATOM   1124  C   LYS H 149      31.831  14.247  29.638  1.00 48.51           C  
ATOM   1125  O   LYS H 149      31.444  13.454  30.496  1.00 48.35           O  
ATOM   1126  N   GLY H 150      31.468  15.550  29.630  1.00 43.88           N  
ATOM   1127  CA  GLY H 150      30.622  16.136  30.631  1.00 36.71           C  
ATOM   1128  C   GLY H 150      29.176  16.048  30.239  1.00 31.72           C  
ATOM   1129  O   GLY H 150      28.809  15.473  29.215  1.00 36.01           O  
ATOM   1130  N   LEU H 151      28.315  16.649  31.090  1.00 31.62           N  
ATOM   1131  CA  LEU H 151      26.887  16.650  30.954  1.00 28.47           C  
ATOM   1132  CB  LEU H 151      26.163  16.949  32.278  1.00 28.24           C  
ATOM   1133  CG  LEU H 151      26.334  15.858  33.347  1.00 27.19           C  
ATOM   1134  CD1 LEU H 151      25.594  16.223  34.639  1.00 27.13           C  
ATOM   1135  CD2 LEU H 151      25.897  14.491  32.804  1.00 29.03           C  
ATOM   1136  C   LEU H 151      26.441  17.717  30.000  1.00 29.04           C  
ATOM   1137  O   LEU H 151      27.054  18.779  29.911  1.00 29.91           O  
ATOM   1138  N   GLU H 152      25.336  17.446  29.263  1.00 28.78           N  
ATOM   1139  CA  GLU H 152      24.760  18.394  28.341  1.00 27.45           C  
ATOM   1140  CB  GLU H 152      25.135  18.078  26.882  1.00 27.51           C  
ATOM   1141  CG  GLU H 152      24.589  19.071  25.854  1.00 38.04           C  
ATOM   1142  CD  GLU H 152      25.008  18.579  24.476  1.00 43.30           C  
ATOM   1143  OE1 GLU H 152      25.251  17.351  24.334  1.00 45.07           O  
ATOM   1144  OE2 GLU H 152      25.088  19.425  23.547  1.00 45.51           O1-
ATOM   1145  C   GLU H 152      23.261  18.273  28.437  1.00 26.38           C  
ATOM   1146  O   GLU H 152      22.732  17.165  28.389  1.00 26.44           O  
ATOM   1147  N   TRP H 153      22.534  19.410  28.567  1.00 24.78           N  
ATOM   1148  CA  TRP H 153      21.091  19.373  28.657  1.00 23.65           C  
ATOM   1149  CB  TRP H 153      20.505  20.564  29.436  1.00 24.58           C  
ATOM   1150  CG  TRP H 153      18.999  20.617  29.441  1.00 24.40           C  
ATOM   1151  CD2 TRP H 153      18.238  21.527  28.631  1.00 25.29           C  
ATOM   1152  CD1 TRP H 153      18.096  19.888  30.158  1.00 25.72           C  
ATOM   1153  NE1 TRP H 153      16.818  20.278  29.836  1.00 27.68           N  
ATOM   1154  CE2 TRP H 153      16.891  21.289  28.899  1.00 25.27           C  
ATOM   1155  CE3 TRP H 153      18.631  22.481  27.738  1.00 25.95           C  
ATOM   1156  CZ2 TRP H 153      15.911  22.004  28.272  1.00 25.77           C  
ATOM   1157  CZ3 TRP H 153      17.640  23.202  27.108  1.00 30.73           C  
ATOM   1158  CH2 TRP H 153      16.306  22.968  27.368  1.00 31.67           C  
ATOM   1159  C   TRP H 153      20.519  19.403  27.264  1.00 22.96           C  
ATOM   1160  O   TRP H 153      20.903  20.254  26.469  1.00 23.61           O  
ATOM   1161  N   ILE H 154      19.682  18.394  26.906  1.00 21.92           N  
ATOM   1162  CA  ILE H 154      19.007  18.270  25.632  1.00 22.39           C  
ATOM   1163  CB  ILE H 154      18.677  16.841  25.324  1.00 23.25           C  
ATOM   1164  CG1 ILE H 154      19.972  16.009  25.284  1.00 24.62           C  
ATOM   1165  CG2 ILE H 154      17.883  16.800  24.007  1.00 22.88           C  
ATOM   1166  CD1 ILE H 154      19.734  14.500  25.288  1.00 25.24           C  
ATOM   1167  C   ILE H 154      17.736  19.071  25.494  1.00 22.65           C  
ATOM   1168  O   ILE H 154      17.571  19.827  24.536  1.00 24.39           O  
ATOM   1169  N   GLY H 155      16.789  18.927  26.451  1.00 22.00           N  
ATOM   1170  CA  GLY H 155      15.526  19.614  26.328  1.00 23.85           C  
ATOM   1171  C   GLY H 155      14.552  19.056  27.321  1.00 25.01           C  
ATOM   1172  O   GLY H 155      14.827  18.060  27.990  1.00 23.13           O  
ATOM   1173  N   TYR H 156      13.377  19.712  27.460  1.00 24.41           N  
ATOM   1174  CA  TYR H 156      12.385  19.200  28.358  1.00 23.72           C  
ATOM   1175  CB  TYR H 156      12.395  19.800  29.780  1.00 21.37           C  
ATOM   1176  CG  TYR H 156      12.097  21.260  29.759  1.00 26.86           C  
ATOM   1177  CD1 TYR H 156      10.819  21.728  29.552  1.00 29.98           C  
ATOM   1178  CD2 TYR H 156      13.104  22.167  29.985  1.00 28.52           C  
ATOM   1179  CE1 TYR H 156      10.558  23.079  29.550  1.00 32.44           C  
ATOM   1180  CE2 TYR H 156      12.850  23.517  29.986  1.00 30.65           C  
ATOM   1181  CZ  TYR H 156      11.574  23.975  29.766  1.00 33.16           C  
ATOM   1182  OH  TYR H 156      11.314  25.362  29.769  1.00 38.02           O  
ATOM   1183  C   TYR H 156      11.027  19.391  27.770  1.00 24.55           C  
ATOM   1184  O   TYR H 156      10.851  20.101  26.780  1.00 24.87           O  
ATOM   1185  N   ILE H 157      10.035  18.701  28.366  1.00 25.18           N  
ATOM   1186  CA  ILE H 157       8.665  18.739  27.944  1.00 25.64           C  
ATOM   1187  CB  ILE H 157       8.238  17.434  27.349  1.00 25.76           C  
ATOM   1188  CG1 ILE H 157       8.453  16.326  28.386  1.00 22.54           C  
ATOM   1189  CG2 ILE H 157       8.990  17.205  26.041  1.00 23.79           C  
ATOM   1190  CD1 ILE H 157       8.056  14.935  27.909  1.00 24.89           C  
ATOM   1191  C   ILE H 157       7.804  18.930  29.149  1.00 26.18           C  
ATOM   1192  O   ILE H 157       8.040  18.338  30.200  1.00 25.91           O  
ATOM   1193  N   TYR H 158       6.763  19.769  29.004  1.00 26.28           N  
ATOM   1194  CA  TYR H 158       5.816  20.000  30.053  1.00 27.61           C  
ATOM   1195  CB  TYR H 158       5.272  21.442  30.069  1.00 34.51           C  
ATOM   1196  CG  TYR H 158       4.549  21.661  31.354  1.00 30.90           C  
ATOM   1197  CD1 TYR H 158       5.236  21.627  32.546  1.00 32.57           C  
ATOM   1198  CD2 TYR H 158       3.202  21.942  31.374  1.00 31.62           C  
ATOM   1199  CE1 TYR H 158       4.588  21.832  33.738  1.00 31.31           C  
ATOM   1200  CE2 TYR H 158       2.546  22.148  32.565  1.00 33.51           C  
ATOM   1201  CZ  TYR H 158       3.242  22.089  33.744  1.00 34.10           C  
ATOM   1202  OH  TYR H 158       2.576  22.296  34.964  1.00 38.50           O  
ATOM   1203  C   TYR H 158       4.720  19.011  29.806  1.00 31.52           C  
ATOM   1204  O   TYR H 158       4.524  18.571  28.675  1.00 35.26           O  
ATOM   1205  N   TYR H 159       4.050  18.626  30.897  1.00 59.15           N  
ATOM   1206  CA  TYR H 159       3.044  17.631  30.773  1.00 60.62           C  
ATOM   1207  CB  TYR H 159       2.323  17.269  32.088  1.00 59.68           C  
ATOM   1208  CG  TYR H 159       1.338  18.304  32.516  1.00 64.47           C  
ATOM   1209  CD1 TYR H 159       0.055  18.290  32.015  1.00 67.59           C  
ATOM   1210  CD2 TYR H 159       1.676  19.269  33.436  1.00 65.61           C  
ATOM   1211  CE1 TYR H 159      -0.872  19.226  32.412  1.00 69.02           C  
ATOM   1212  CE2 TYR H 159       0.752  20.206  33.838  1.00 67.76           C  
ATOM   1213  CZ  TYR H 159      -0.523  20.191  33.325  1.00 70.07           C  
ATOM   1214  OH  TYR H 159      -1.467  21.155  33.740  1.00 71.66           O  
ATOM   1215  C   TYR H 159       2.056  18.156  29.781  1.00 63.78           C  
ATOM   1216  O   TYR H 159       1.453  17.387  29.037  1.00 63.67           O  
ATOM   1217  N   SER H 160       1.882  19.494  29.745  1.00 68.25           N  
ATOM   1218  CA  SER H 160       0.972  20.155  28.844  1.00 69.91           C  
ATOM   1219  CB  SER H 160       1.042  21.683  28.934  1.00 69.53           C  
ATOM   1220  OG  SER H 160       0.651  22.108  30.225  1.00 67.31           O  
ATOM   1221  C   SER H 160       1.347  19.848  27.427  1.00 69.49           C  
ATOM   1222  O   SER H 160       0.478  19.797  26.556  1.00 70.81           O  
ATOM   1223  N   GLY H 161       2.648  19.626  27.155  1.00 66.58           N  
ATOM   1224  CA  GLY H 161       3.033  19.315  25.806  1.00 66.47           C  
ATOM   1225  C   GLY H 161       4.001  20.326  25.278  1.00 67.86           C  
ATOM   1226  O   GLY H 161       4.629  20.111  24.244  1.00 69.19           O  
ATOM   1227  N   SER H 162       4.163  21.458  25.972  1.00 32.10           N  
ATOM   1228  CA  SER H 162       5.068  22.480  25.520  1.00 30.48           C  
ATOM   1229  CB  SER H 162       4.969  23.788  26.323  1.00 29.86           C  
ATOM   1230  OG  SER H 162       3.685  24.371  26.153  1.00 39.62           O  
ATOM   1231  C   SER H 162       6.465  21.961  25.675  1.00 29.26           C  
ATOM   1232  O   SER H 162       6.759  21.213  26.605  1.00 27.08           O  
ATOM   1233  N   THR H 163       7.379  22.347  24.758  1.00 27.76           N  
ATOM   1234  CA  THR H 163       8.722  21.844  24.862  1.00 24.58           C  
ATOM   1235  CB  THR H 163       9.071  20.817  23.822  1.00 25.95           C  
ATOM   1236  OG1 THR H 163       8.876  21.351  22.520  1.00 27.87           O  
ATOM   1237  CG2 THR H 163       8.200  19.566  24.032  1.00 25.35           C  
ATOM   1238  C   THR H 163       9.711  22.960  24.755  1.00 25.40           C  
ATOM   1239  O   THR H 163       9.390  24.065  24.318  1.00 26.63           O  
ATOM   1240  N   ASN H 164      10.949  22.679  25.221  1.00 26.66           N  
ATOM   1241  CA  ASN H 164      12.053  23.599  25.168  1.00 26.88           C  
ATOM   1242  CB  ASN H 164      12.335  24.267  26.523  1.00 26.26           C  
ATOM   1243  CG  ASN H 164      13.300  25.422  26.308  1.00 35.49           C  
ATOM   1244  OD1 ASN H 164      13.860  25.589  25.226  1.00 39.70           O  
ATOM   1245  ND2 ASN H 164      13.509  26.244  27.372  1.00 42.59           N  
ATOM   1246  C   ASN H 164      13.264  22.779  24.812  1.00 25.28           C  
ATOM   1247  O   ASN H 164      13.512  21.742  25.425  1.00 27.61           O  
ATOM   1248  N   TYR H 165      14.070  23.231  23.826  1.00 26.37           N  
ATOM   1249  CA  TYR H 165      15.194  22.429  23.409  1.00 27.04           C  
ATOM   1250  CB  TYR H 165      15.123  21.975  21.940  1.00 27.23           C  
ATOM   1251  CG  TYR H 165      13.886  21.174  21.722  1.00 28.35           C  
ATOM   1252  CD1 TYR H 165      13.795  19.879  22.176  1.00 27.24           C  
ATOM   1253  CD2 TYR H 165      12.822  21.719  21.040  1.00 27.97           C  
ATOM   1254  CE1 TYR H 165      12.653  19.142  21.963  1.00 26.64           C  
ATOM   1255  CE2 TYR H 165      11.678  20.988  20.824  1.00 26.52           C  
ATOM   1256  CZ  TYR H 165      11.592  19.697  21.288  1.00 25.14           C  
ATOM   1257  OH  TYR H 165      10.421  18.942  21.069  1.00 27.05           O  
ATOM   1258  C   TYR H 165      16.450  23.244  23.488  1.00 25.59           C  
ATOM   1259  O   TYR H 165      16.418  24.468  23.373  1.00 27.17           O  
ATOM   1260  N   ASN H 166      17.609  22.574  23.694  1.00 26.97           N  
ATOM   1261  CA  ASN H 166      18.827  23.331  23.713  1.00 28.24           C  
ATOM   1262  CB  ASN H 166      20.071  22.584  24.246  1.00 32.08           C  
ATOM   1263  CG  ASN H 166      20.443  21.441  23.325  1.00 43.08           C  
ATOM   1264  OD1 ASN H 166      20.782  21.660  22.164  1.00 47.78           O  
ATOM   1265  ND2 ASN H 166      20.405  20.189  23.852  1.00 44.29           N  
ATOM   1266  C   ASN H 166      19.045  23.786  22.309  1.00 31.12           C  
ATOM   1267  O   ASN H 166      18.718  23.089  21.350  1.00 33.35           O  
ATOM   1268  N   PRO H 167      19.569  24.967  22.173  1.00 33.28           N  
ATOM   1269  CA  PRO H 167      19.719  25.544  20.870  1.00 35.30           C  
ATOM   1270  CD  PRO H 167      19.445  25.979  23.212  1.00 33.29           C  
ATOM   1271  CB  PRO H 167      20.166  26.985  21.116  1.00 35.68           C  
ATOM   1272  CG  PRO H 167      19.539  27.329  22.481  1.00 39.45           C  
ATOM   1273  C   PRO H 167      20.615  24.769  19.961  1.00 39.45           C  
ATOM   1274  O   PRO H 167      20.415  24.822  18.749  1.00 41.93           O  
ATOM   1275  N   SER H 168      21.605  24.046  20.505  1.00 40.62           N  
ATOM   1276  CA  SER H 168      22.532  23.359  19.655  1.00 43.19           C  
ATOM   1277  CB  SER H 168      23.640  22.655  20.456  1.00 47.39           C  
ATOM   1278  OG  SER H 168      24.374  23.610  21.207  1.00 54.96           O  
ATOM   1279  C   SER H 168      21.826  22.298  18.861  1.00 43.02           C  
ATOM   1280  O   SER H 168      22.002  22.183  17.650  1.00 42.81           O  
ATOM   1281  N   LEU H 169      21.040  21.474  19.570  1.00 34.78           N  
ATOM   1282  CA  LEU H 169      20.323  20.323  19.097  1.00 35.47           C  
ATOM   1283  CB  LEU H 169      19.970  19.348  20.228  1.00 36.41           C  
ATOM   1284  CG  LEU H 169      21.234  18.710  20.830  1.00 40.38           C  
ATOM   1285  CD1 LEU H 169      20.891  17.731  21.960  1.00 40.54           C  
ATOM   1286  CD2 LEU H 169      22.111  18.078  19.734  1.00 35.55           C  
ATOM   1287  C   LEU H 169      19.084  20.632  18.329  1.00 37.93           C  
ATOM   1288  O   LEU H 169      18.584  19.766  17.612  1.00 36.23           O  
ATOM   1289  N   LYS H 170      18.514  21.831  18.518  1.00 40.86           N  
ATOM   1290  CA  LYS H 170      17.264  22.161  17.904  1.00 43.59           C  
ATOM   1291  CB  LYS H 170      16.867  23.633  18.099  1.00 45.17           C  
ATOM   1292  CG  LYS H 170      15.405  23.913  17.755  1.00 47.14           C  
ATOM   1293  CD  LYS H 170      14.920  25.277  18.243  1.00 46.02           C  
ATOM   1294  CE  LYS H 170      13.446  25.548  17.942  1.00 47.98           C  
ATOM   1295  NZ  LYS H 170      12.596  24.781  18.878  1.00 49.24           N1+
ATOM   1296  C   LYS H 170      17.326  21.876  16.429  1.00 43.49           C  
ATOM   1297  O   LYS H 170      18.361  22.023  15.778  1.00 42.24           O  
ATOM   1298  N   SER H 171      16.149  21.485  15.901  1.00 37.99           N  
ATOM   1299  CA  SER H 171      15.801  21.031  14.581  1.00 38.95           C  
ATOM   1300  CB  SER H 171      16.576  21.728  13.447  1.00 43.42           C  
ATOM   1301  OG  SER H 171      17.904  21.230  13.370  1.00 53.30           O  
ATOM   1302  C   SER H 171      16.055  19.554  14.453  1.00 37.93           C  
ATOM   1303  O   SER H 171      15.361  18.892  13.683  1.00 40.77           O  
ATOM   1304  N   ARG H 172      17.050  18.989  15.169  1.00 34.14           N  
ATOM   1305  CA  ARG H 172      17.281  17.564  15.162  1.00 36.55           C  
ATOM   1306  CB  ARG H 172      18.741  17.162  15.424  1.00 40.84           C  
ATOM   1307  CG  ARG H 172      19.685  17.589  14.301  1.00 41.34           C  
ATOM   1308  CD  ARG H 172      20.932  16.713  14.172  1.00 39.82           C  
ATOM   1309  NE  ARG H 172      21.681  16.769  15.458  1.00 40.43           N  
ATOM   1310  CZ  ARG H 172      22.360  15.664  15.881  1.00 37.16           C  
ATOM   1311  NH1 ARG H 172      22.319  14.515  15.145  1.00 33.91           N1+
ATOM   1312  NH2 ARG H 172      23.078  15.702  17.041  1.00 36.10           N  
ATOM   1313  C   ARG H 172      16.422  16.823  16.154  1.00 32.72           C  
ATOM   1314  O   ARG H 172      16.086  15.659  15.938  1.00 35.39           O  
ATOM   1315  N   VAL H 173      16.061  17.470  17.284  1.00 30.61           N  
ATOM   1316  CA  VAL H 173      15.471  16.739  18.377  1.00 30.62           C  
ATOM   1317  CB  VAL H 173      16.142  17.041  19.685  1.00 31.09           C  
ATOM   1318  CG1 VAL H 173      15.898  18.521  20.026  1.00 36.34           C  
ATOM   1319  CG2 VAL H 173      15.625  16.060  20.751  1.00 31.89           C  
ATOM   1320  C   VAL H 173      14.009  17.020  18.555  1.00 30.36           C  
ATOM   1321  O   VAL H 173      13.519  18.104  18.246  1.00 28.55           O  
ATOM   1322  N   THR H 174      13.267  15.996  19.044  1.00 28.98           N  
ATOM   1323  CA  THR H 174      11.865  16.139  19.331  1.00 27.65           C  
ATOM   1324  CB  THR H 174      10.984  15.600  18.242  1.00 33.67           C  
ATOM   1325  OG1 THR H 174      11.260  16.267  17.019  1.00 47.15           O  
ATOM   1326  CG2 THR H 174       9.511  15.808  18.637  1.00 37.15           C  
ATOM   1327  C   THR H 174      11.550  15.356  20.574  1.00 28.72           C  
ATOM   1328  O   THR H 174      11.983  14.215  20.730  1.00 27.82           O  
ATOM   1329  N   ILE H 175      10.768  15.952  21.502  1.00 27.60           N  
ATOM   1330  CA  ILE H 175      10.401  15.239  22.695  1.00 25.41           C  
ATOM   1331  CB  ILE H 175      10.939  15.838  23.960  1.00 23.73           C  
ATOM   1332  CG1 ILE H 175      12.463  16.024  23.874  1.00 22.30           C  
ATOM   1333  CG2 ILE H 175      10.542  14.889  25.103  1.00 24.87           C  
ATOM   1334  CD1 ILE H 175      13.035  16.886  24.999  1.00 21.85           C  
ATOM   1335  C   ILE H 175       8.899  15.262  22.783  1.00 27.57           C  
ATOM   1336  O   ILE H 175       8.270  16.269  22.460  1.00 27.70           O  
ATOM   1337  N   SER H 176       8.284  14.133  23.212  1.00 24.91           N  
ATOM   1338  CA  SER H 176       6.848  14.035  23.297  1.00 27.99           C  
ATOM   1339  CB  SER H 176       6.225  13.131  22.223  1.00 29.77           C  
ATOM   1340  OG  SER H 176       6.431  13.686  20.934  1.00 38.06           O  
ATOM   1341  C   SER H 176       6.478  13.426  24.618  1.00 28.50           C  
ATOM   1342  O   SER H 176       7.312  12.818  25.289  1.00 27.36           O  
ATOM   1343  N   VAL H 177       5.194  13.577  25.023  1.00 29.62           N  
ATOM   1344  CA  VAL H 177       4.782  13.089  26.313  1.00 31.54           C  
ATOM   1345  CB  VAL H 177       4.388  14.200  27.244  1.00 31.86           C  
ATOM   1346  CG1 VAL H 177       4.284  13.648  28.669  1.00 35.98           C  
ATOM   1347  CG2 VAL H 177       5.292  15.414  27.048  1.00 30.65           C  
ATOM   1348  C   VAL H 177       3.482  12.353  26.161  1.00 31.65           C  
ATOM   1349  O   VAL H 177       2.617  12.769  25.390  1.00 31.34           O  
ATOM   1350  N   ASP H 178       3.308  11.222  26.882  1.00 31.84           N  
ATOM   1351  CA  ASP H 178       1.993  10.649  26.932  1.00 32.40           C  
ATOM   1352  CB  ASP H 178       1.725   9.405  26.049  1.00 35.97           C  
ATOM   1353  CG  ASP H 178       2.529   8.176  26.427  1.00 39.99           C  
ATOM   1354  OD1 ASP H 178       3.487   8.276  27.237  1.00 40.31           O  
ATOM   1355  OD2 ASP H 178       2.187   7.100  25.869  1.00 41.97           O1-
ATOM   1356  C   ASP H 178       1.672  10.401  28.375  1.00 36.49           C  
ATOM   1357  O   ASP H 178       2.221   9.518  29.034  1.00 37.94           O  
ATOM   1358  N   THR H 179       0.765  11.230  28.916  1.00 38.80           N  
ATOM   1359  CA  THR H 179       0.401  11.170  30.299  1.00 40.55           C  
ATOM   1360  CB  THR H 179      -0.387  12.363  30.762  1.00 42.54           C  
ATOM   1361  OG1 THR H 179      -0.709  12.225  32.137  1.00 45.10           O  
ATOM   1362  CG2 THR H 179      -1.649  12.532  29.912  1.00 41.24           C  
ATOM   1363  C   THR H 179      -0.332   9.899  30.598  1.00 41.50           C  
ATOM   1364  O   THR H 179      -0.286   9.404  31.723  1.00 44.25           O  
ATOM   1365  N   SER H 180      -1.054   9.338  29.612  1.00 41.69           N  
ATOM   1366  CA  SER H 180      -1.791   8.131  29.866  1.00 44.63           C  
ATOM   1367  CB  SER H 180      -2.560   7.638  28.627  1.00 48.97           C  
ATOM   1368  OG  SER H 180      -1.657   7.304  27.583  1.00 51.52           O  
ATOM   1369  C   SER H 180      -0.842   7.040  30.274  1.00 42.38           C  
ATOM   1370  O   SER H 180      -1.117   6.281  31.203  1.00 43.07           O  
ATOM   1371  N   LYS H 181       0.273   6.903  29.534  1.00 38.80           N  
ATOM   1372  CA  LYS H 181       1.324   5.945  29.755  1.00 39.41           C  
ATOM   1373  CB  LYS H 181       2.217   5.748  28.519  1.00 40.74           C  
ATOM   1374  CG  LYS H 181       1.581   4.918  27.405  0.80 46.93           C  
ATOM   1375  CD  LYS H 181       1.400   3.442  27.755  0.80 50.63           C  
ATOM   1376  CE  LYS H 181       0.993   2.590  26.552  0.50 74.80           C  
ATOM   1377  NZ  LYS H 181       1.096   1.154  26.890  0.50 77.17           N1+
ATOM   1378  C   LYS H 181       2.228   6.345  30.898  1.00 38.35           C  
ATOM   1379  O   LYS H 181       2.905   5.494  31.474  1.00 38.77           O  
ATOM   1380  N   ASN H 182       2.303   7.649  31.244  1.00 37.84           N  
ATOM   1381  CA  ASN H 182       3.243   8.120  32.235  1.00 35.88           C  
ATOM   1382  CB  ASN H 182       3.180   7.379  33.586  1.00 38.68           C  
ATOM   1383  CG  ASN H 182       2.055   7.966  34.426  1.00 47.37           C  
ATOM   1384  OD1 ASN H 182       1.577   9.069  34.168  1.00 55.17           O  
ATOM   1385  ND2 ASN H 182       1.638   7.218  35.482  1.00 65.55           N  
ATOM   1386  C   ASN H 182       4.636   7.968  31.711  1.00 34.27           C  
ATOM   1387  O   ASN H 182       5.562   7.673  32.466  1.00 33.12           O  
ATOM   1388  N   GLN H 183       4.816   8.181  30.392  1.00 33.24           N  
ATOM   1389  CA  GLN H 183       6.123   8.091  29.805  1.00 31.12           C  
ATOM   1390  CB  GLN H 183       6.314   6.863  28.896  1.00 37.28           C  
ATOM   1391  CG  GLN H 183       6.264   5.516  29.617  1.00 44.30           C  
ATOM   1392  CD  GLN H 183       6.449   4.415  28.577  1.00 45.78           C  
ATOM   1393  OE1 GLN H 183       6.834   3.294  28.905  1.00 48.42           O  
ATOM   1394  NE2 GLN H 183       6.165   4.739  27.287  1.00 41.69           N  
ATOM   1395  C   GLN H 183       6.329   9.279  28.913  1.00 31.02           C  
ATOM   1396  O   GLN H 183       5.376   9.966  28.548  1.00 33.28           O  
ATOM   1397  N   PHE H 184       7.608   9.569  28.576  1.00 27.87           N  
ATOM   1398  CA  PHE H 184       7.928  10.606  27.633  1.00 27.06           C  
ATOM   1399  CB  PHE H 184       8.291  11.975  28.251  1.00 24.28           C  
ATOM   1400  CG  PHE H 184       9.489  11.880  29.129  1.00 23.21           C  
ATOM   1401  CD1 PHE H 184       9.403  11.294  30.371  1.00 26.69           C  
ATOM   1402  CD2 PHE H 184      10.691  12.412  28.724  1.00 24.17           C  
ATOM   1403  CE1 PHE H 184      10.506  11.217  31.188  1.00 25.17           C  
ATOM   1404  CE2 PHE H 184      11.797  12.339  29.537  1.00 25.27           C  
ATOM   1405  CZ  PHE H 184      11.707  11.739  30.769  1.00 24.76           C  
ATOM   1406  C   PHE H 184       9.038  10.091  26.766  1.00 27.71           C  
ATOM   1407  O   PHE H 184       9.758   9.177  27.163  1.00 25.49           O  
ATOM   1408  N   SER H 185       9.199  10.655  25.547  1.00 25.48           N  
ATOM   1409  CA  SER H 185      10.152  10.081  24.634  1.00 25.78           C  
ATOM   1410  CB  SER H 185       9.485   9.301  23.487  1.00 26.82           C  
ATOM   1411  OG  SER H 185       8.618  10.153  22.755  1.00 32.84           O  
ATOM   1412  C   SER H 185      11.050  11.118  24.026  1.00 27.02           C  
ATOM   1413  O   SER H 185      10.800  12.320  24.093  1.00 26.96           O  
ATOM   1414  N   LEU H 186      12.168  10.640  23.439  1.00 28.24           N  
ATOM   1415  CA  LEU H 186      13.137  11.482  22.795  1.00 24.61           C  
ATOM   1416  CB  LEU H 186      14.499  11.475  23.513  1.00 26.66           C  
ATOM   1417  CG  LEU H 186      15.566  12.367  22.852  1.00 25.78           C  
ATOM   1418  CD1 LEU H 186      15.219  13.854  22.992  1.00 26.76           C  
ATOM   1419  CD2 LEU H 186      16.973  12.020  23.363  1.00 28.89           C  
ATOM   1420  C   LEU H 186      13.386  10.942  21.422  1.00 28.38           C  
ATOM   1421  O   LEU H 186      13.523   9.733  21.242  1.00 28.91           O  
ATOM   1422  N   LYS H 187      13.419  11.829  20.407  1.00 27.27           N  
ATOM   1423  CA  LYS H 187      13.755  11.400  19.077  0.90 28.94           C  
ATOM   1424  CB  LYS H 187      12.579  11.393  18.083  0.90 31.32           C  
ATOM   1425  CG  LYS H 187      11.655  10.183  18.259  0.88 35.03           C  
ATOM   1426  CD  LYS H 187      10.391  10.235  17.399  0.88 36.33           C  
ATOM   1427  CE  LYS H 187       9.616   8.913  17.365  1.00 53.65           C  
ATOM   1428  NZ  LYS H 187      10.373   7.898  16.596  1.00 61.02           N1+
ATOM   1429  C   LYS H 187      14.815  12.322  18.558  1.00 30.53           C  
ATOM   1430  O   LYS H 187      14.661  13.542  18.577  1.00 30.52           O  
ATOM   1431  N   LEU H 188      15.943  11.744  18.095  1.00 29.44           N  
ATOM   1432  CA  LEU H 188      17.037  12.526  17.586  1.00 28.07           C  
ATOM   1433  CB  LEU H 188      18.314  12.331  18.420  1.00 29.97           C  
ATOM   1434  CG  LEU H 188      19.534  13.138  17.948  1.00 35.21           C  
ATOM   1435  CD1 LEU H 188      19.281  14.647  18.080  1.00 32.76           C  
ATOM   1436  CD2 LEU H 188      20.805  12.690  18.689  1.00 35.28           C  
ATOM   1437  C   LEU H 188      17.314  12.039  16.193  1.00 32.64           C  
ATOM   1438  O   LEU H 188      17.636  10.868  15.986  1.00 34.43           O  
ATOM   1439  N   SER H 189      17.200  12.934  15.192  1.00 35.01           N  
ATOM   1440  CA  SER H 189      17.364  12.529  13.821  1.00 35.70           C  
ATOM   1441  CB  SER H 189      16.468  13.317  12.852  1.00 39.15           C  
ATOM   1442  OG  SER H 189      15.100  13.087  13.158  1.00 65.52           O  
ATOM   1443  C   SER H 189      18.782  12.715  13.367  1.00 38.60           C  
ATOM   1444  O   SER H 189      19.576  13.404  14.005  1.00 35.89           O  
ATOM   1445  N   SER H 190      19.118  12.076  12.223  1.00 37.19           N  
ATOM   1446  CA  SER H 190      20.391  12.198  11.563  1.00 40.68           C  
ATOM   1447  CB  SER H 190      20.573  13.548  10.848  1.00 44.46           C  
ATOM   1448  OG  SER H 190      19.605  13.687   9.819  1.00 53.94           O  
ATOM   1449  C   SER H 190      21.501  12.036  12.546  1.00 38.87           C  
ATOM   1450  O   SER H 190      22.354  12.910  12.686  1.00 39.97           O  
ATOM   1451  N   VAL H 191      21.529  10.882  13.233  1.00 37.69           N  
ATOM   1452  CA  VAL H 191      22.497  10.621  14.256  1.00 36.77           C  
ATOM   1453  CB  VAL H 191      22.070   9.464  15.117  1.00 44.60           C  
ATOM   1454  CG1 VAL H 191      21.886   8.237  14.219  1.00 47.66           C  
ATOM   1455  CG2 VAL H 191      23.082   9.252  16.246  1.00 48.24           C  
ATOM   1456  C   VAL H 191      23.851  10.355  13.662  1.00 39.11           C  
ATOM   1457  O   VAL H 191      23.982   9.806  12.568  1.00 40.41           O  
ATOM   1458  N   THR H 192      24.908  10.786  14.389  1.00 41.22           N  
ATOM   1459  CA  THR H 192      26.269  10.594  13.976  1.00 39.87           C  
ATOM   1460  CB  THR H 192      26.963  11.859  13.553  1.00 44.84           C  
ATOM   1461  OG1 THR H 192      27.021  12.775  14.635  1.00 46.48           O  
ATOM   1462  CG2 THR H 192      26.195  12.475  12.374  1.00 45.14           C  
ATOM   1463  C   THR H 192      27.025  10.058  15.156  1.00 43.99           C  
ATOM   1464  O   THR H 192      26.457   9.790  16.212  1.00 40.76           O  
ATOM   1465  N   ALA H 193      28.349   9.895  14.989  1.00 43.69           N  
ATOM   1466  CA  ALA H 193      29.222   9.356  15.992  1.00 42.62           C  
ATOM   1467  CB  ALA H 193      30.683   9.261  15.521  1.00 43.42           C  
ATOM   1468  C   ALA H 193      29.192  10.246  17.196  1.00 41.76           C  
ATOM   1469  O   ALA H 193      29.340   9.783  18.326  1.00 46.34           O  
ATOM   1470  N   ALA H 194      29.013  11.558  16.978  1.00 42.65           N  
ATOM   1471  CA  ALA H 194      29.020  12.535  18.031  1.00 42.05           C  
ATOM   1472  CB  ALA H 194      28.784  13.965  17.516  1.00 43.12           C  
ATOM   1473  C   ALA H 194      27.927  12.227  19.010  1.00 40.24           C  
ATOM   1474  O   ALA H 194      28.050  12.531  20.193  1.00 41.89           O  
ATOM   1475  N   ASP H 195      26.813  11.665  18.515  1.00 36.76           N  
ATOM   1476  CA  ASP H 195      25.629  11.337  19.263  1.00 33.85           C  
ATOM   1477  CB  ASP H 195      24.441  10.996  18.351  1.00 34.43           C  
ATOM   1478  CG  ASP H 195      24.042  12.292  17.656  1.00 39.46           C  
ATOM   1479  OD1 ASP H 195      24.162  13.369  18.299  1.00 36.46           O  
ATOM   1480  OD2 ASP H 195      23.628  12.224  16.468  1.00 37.39           O1-
ATOM   1481  C   ASP H 195      25.837  10.193  20.217  1.00 32.76           C  
ATOM   1482  O   ASP H 195      24.990   9.961  21.077  1.00 32.40           O  
ATOM   1483  N   THR H 196      26.901   9.381  20.055  1.00 35.80           N  
ATOM   1484  CA  THR H 196      27.083   8.286  20.970  1.00 34.67           C  
ATOM   1485  CB  THR H 196      28.282   7.441  20.646  1.00 37.22           C  
ATOM   1486  OG1 THR H 196      28.164   6.910  19.334  1.00 47.03           O  
ATOM   1487  CG2 THR H 196      28.375   6.297  21.667  1.00 38.90           C  
ATOM   1488  C   THR H 196      27.256   8.842  22.352  1.00 33.64           C  
ATOM   1489  O   THR H 196      28.098   9.709  22.586  1.00 35.94           O  
ATOM   1490  N   ALA H 197      26.435   8.360  23.312  1.00 30.03           N  
ATOM   1491  CA  ALA H 197      26.538   8.852  24.658  1.00 31.67           C  
ATOM   1492  CB  ALA H 197      26.208  10.348  24.783  1.00 28.91           C  
ATOM   1493  C   ALA H 197      25.553   8.117  25.510  1.00 32.25           C  
ATOM   1494  O   ALA H 197      24.743   7.328  25.022  1.00 29.18           O  
ATOM   1495  N   VAL H 198      25.649   8.336  26.838  1.00 27.85           N  
ATOM   1496  CA  VAL H 198      24.697   7.787  27.753  1.00 29.25           C  
ATOM   1497  CB  VAL H 198      25.251   7.593  29.135  1.00 31.20           C  
ATOM   1498  CG1 VAL H 198      24.124   7.106  30.060  1.00 27.56           C  
ATOM   1499  CG2 VAL H 198      26.449   6.629  29.054  1.00 30.90           C  
ATOM   1500  C   VAL H 198      23.612   8.813  27.829  1.00 29.47           C  
ATOM   1501  O   VAL H 198      23.881   9.998  28.013  1.00 28.78           O  
ATOM   1502  N   TYR H 199      22.343   8.388  27.693  1.00 26.71           N  
ATOM   1503  CA  TYR H 199      21.269   9.339  27.698  1.00 24.86           C  
ATOM   1504  CB  TYR H 199      20.272   9.153  26.537  1.00 26.45           C  
ATOM   1505  CG  TYR H 199      20.892   9.642  25.270  1.00 27.13           C  
ATOM   1506  CD1 TYR H 199      21.892   8.937  24.640  1.00 28.35           C  
ATOM   1507  CD2 TYR H 199      20.447  10.811  24.698  1.00 25.90           C  
ATOM   1508  CE1 TYR H 199      22.447   9.402  23.470  1.00 27.98           C  
ATOM   1509  CE2 TYR H 199      20.996  11.282  23.529  1.00 24.03           C  
ATOM   1510  CZ  TYR H 199      22.001  10.576  22.912  1.00 28.52           C  
ATOM   1511  OH  TYR H 199      22.571  11.052  21.711  1.00 30.08           O  
ATOM   1512  C   TYR H 199      20.503   9.183  28.970  1.00 27.53           C  
ATOM   1513  O   TYR H 199      20.140   8.070  29.349  1.00 27.69           O  
ATOM   1514  N   TYR H 200      20.227  10.313  29.660  1.00 25.72           N  
ATOM   1515  CA  TYR H 200      19.536  10.229  30.918  1.00 24.16           C  
ATOM   1516  CB  TYR H 200      20.218  10.936  32.107  1.00 22.67           C  
ATOM   1517  CG  TYR H 200      21.611  10.462  32.326  1.00 23.05           C  
ATOM   1518  CD1 TYR H 200      21.880   9.249  32.913  1.00 28.77           C  
ATOM   1519  CD2 TYR H 200      22.659  11.252  31.926  1.00 24.08           C  
ATOM   1520  CE1 TYR H 200      23.176   8.836  33.110  1.00 27.72           C  
ATOM   1521  CE2 TYR H 200      23.958  10.845  32.121  1.00 27.50           C  
ATOM   1522  CZ  TYR H 200      24.219   9.636  32.714  1.00 28.80           C  
ATOM   1523  OH  TYR H 200      25.549   9.215  32.916  1.00 39.78           O  
ATOM   1524  C   TYR H 200      18.240  10.970  30.813  1.00 23.21           C  
ATOM   1525  O   TYR H 200      18.122  11.959  30.090  1.00 23.60           O  
ATOM   1526  N   CYS H 201      17.210  10.465  31.523  1.00 23.99           N  
ATOM   1527  CA  CYS H 201      15.985  11.195  31.665  1.00 25.57           C  
ATOM   1528  CB  CYS H 201      14.693  10.395  31.346  1.00 24.41           C  
ATOM   1529  SG  CYS H 201      14.462   8.865  32.303  1.00 31.53           S  
ATOM   1530  C   CYS H 201      15.971  11.671  33.090  1.00 27.03           C  
ATOM   1531  O   CYS H 201      16.497  11.002  33.979  1.00 28.03           O  
ATOM   1532  N   ALA H 202      15.416  12.875  33.342  1.00 23.20           N  
ATOM   1533  CA  ALA H 202      15.427  13.413  34.677  1.00 24.15           C  
ATOM   1534  CB  ALA H 202      16.658  14.288  34.968  1.00 20.91           C  
ATOM   1535  C   ALA H 202      14.218  14.284  34.838  1.00 25.60           C  
ATOM   1536  O   ALA H 202      13.578  14.656  33.856  1.00 24.57           O  
ATOM   1537  N   SER H 203      13.862  14.633  36.095  1.00 24.08           N  
ATOM   1538  CA  SER H 203      12.684  15.429  36.295  1.00 23.80           C  
ATOM   1539  CB  SER H 203      11.674  14.793  37.267  1.00 25.43           C  
ATOM   1540  OG  SER H 203      12.229  14.727  38.571  1.00 21.58           O  
ATOM   1541  C   SER H 203      13.053  16.770  36.864  1.00 26.28           C  
ATOM   1542  O   SER H 203      14.024  16.899  37.608  1.00 22.76           O  
ATOM   1543  N   LEU H 204      12.279  17.813  36.473  1.00 25.48           N  
ATOM   1544  CA  LEU H 204      12.396  19.172  36.951  1.00 23.87           C  
ATOM   1545  CB  LEU H 204      12.775  20.192  35.861  1.00 24.97           C  
ATOM   1546  CG  LEU H 204      14.229  20.142  35.364  1.00 23.00           C  
ATOM   1547  CD1 LEU H 204      14.460  21.186  34.258  1.00 21.26           C  
ATOM   1548  CD2 LEU H 204      15.219  20.317  36.527  1.00 18.19           C  
ATOM   1549  C   LEU H 204      11.021  19.605  37.410  1.00 26.47           C  
ATOM   1550  O   LEU H 204      10.034  19.311  36.740  1.00 27.69           O  
ATOM   1551  N   PRO H 205      10.989  20.372  38.493  1.00 25.03           N  
ATOM   1552  CA  PRO H 205       9.769  20.955  38.994  1.00 26.03           C  
ATOM   1553  CD  PRO H 205      11.966  20.186  39.551  1.00 28.08           C  
ATOM   1554  CB  PRO H 205      10.032  21.311  40.460  1.00 26.80           C  
ATOM   1555  CG  PRO H 205      11.559  21.209  40.622  1.00 29.94           C  
ATOM   1556  C   PRO H 205       9.360  22.126  38.155  1.00 26.09           C  
ATOM   1557  O   PRO H 205      10.224  22.810  37.606  1.00 25.03           O  
ATOM   1558  N   ARG H 206       8.041  22.374  38.061  1.00 24.66           N  
ATOM   1559  CA  ARG H 206       7.514  23.456  37.287  1.00 27.37           C  
ATOM   1560  CB  ARG H 206       5.987  23.378  37.159  1.00 28.69           C  
ATOM   1561  CG  ARG H 206       5.357  24.506  36.341  1.00 35.25           C  
ATOM   1562  CD  ARG H 206       3.842  24.600  36.545  1.00 41.02           C  
ATOM   1563  NE  ARG H 206       3.288  25.515  35.510  1.00 49.93           N  
ATOM   1564  CZ  ARG H 206       1.959  25.821  35.532  1.00 50.26           C  
ATOM   1565  NH1 ARG H 206       1.167  25.334  36.535  1.00 55.75           N1+
ATOM   1566  NH2 ARG H 206       1.419  26.619  34.564  1.00 51.65           N  
ATOM   1567  C   ARG H 206       7.823  24.722  38.016  1.00 27.25           C  
ATOM   1568  O   ARG H 206       7.718  24.773  39.240  1.00 30.06           O  
ATOM   1569  N   GLY H 207       8.220  25.783  37.278  1.00 29.52           N  
ATOM   1570  CA  GLY H 207       8.484  27.035  37.932  1.00 31.17           C  
ATOM   1571  C   GLY H 207       9.762  27.624  37.408  1.00 31.07           C  
ATOM   1572  O   GLY H 207      10.236  27.260  36.333  1.00 29.42           O  
ATOM   1573  N   GLN H 208      10.338  28.576  38.183  1.00 29.80           N  
ATOM   1574  CA  GLN H 208      11.556  29.254  37.823  1.00 30.86           C  
ATOM   1575  CB  GLN H 208      11.940  30.428  38.743  1.00 33.02           C  
ATOM   1576  CG  GLN H 208      11.202  31.732  38.455  1.00 43.90           C  
ATOM   1577  CD  GLN H 208      11.909  32.395  37.281  1.00 54.37           C  
ATOM   1578  OE1 GLN H 208      12.560  31.723  36.481  1.00 61.25           O  
ATOM   1579  NE2 GLN H 208      11.801  33.745  37.173  1.00 52.33           N  
ATOM   1580  C   GLN H 208      12.701  28.295  37.851  1.00 27.77           C  
ATOM   1581  O   GLN H 208      12.852  27.483  38.764  1.00 28.77           O  
ATOM   1582  N   LEU H 209      13.487  28.345  36.764  1.00 24.19           N  
ATOM   1583  CA  LEU H 209      14.644  27.543  36.500  1.00 23.59           C  
ATOM   1584  CB  LEU H 209      14.838  27.300  34.992  1.00 25.29           C  
ATOM   1585  CG  LEU H 209      13.662  26.494  34.379  1.00 26.24           C  
ATOM   1586  CD1 LEU H 209      13.952  26.086  32.924  1.00 27.64           C  
ATOM   1587  CD2 LEU H 209      13.257  25.300  35.259  1.00 27.63           C  
ATOM   1588  C   LEU H 209      15.934  27.993  37.151  1.00 22.77           C  
ATOM   1589  O   LEU H 209      16.829  27.175  37.357  1.00 21.56           O  
ATOM   1590  N   VAL H 210      16.097  29.291  37.478  1.00 24.17           N  
ATOM   1591  CA  VAL H 210      17.387  29.774  37.918  1.00 24.56           C  
ATOM   1592  CB  VAL H 210      17.377  31.228  38.292  1.00 26.61           C  
ATOM   1593  CG1 VAL H 210      16.337  31.456  39.404  1.00 26.69           C  
ATOM   1594  CG2 VAL H 210      18.817  31.626  38.667  1.00 28.19           C  
ATOM   1595  C   VAL H 210      17.892  29.001  39.097  1.00 24.89           C  
ATOM   1596  O   VAL H 210      19.087  28.724  39.196  1.00 24.36           O  
ATOM   1597  N   ASN H 211      17.003  28.706  40.058  1.00 24.07           N  
ATOM   1598  CA  ASN H 211      17.320  27.954  41.240  1.00 23.85           C  
ATOM   1599  CB  ASN H 211      16.284  28.155  42.362  1.00 25.67           C  
ATOM   1600  CG  ASN H 211      16.345  29.593  42.852  1.00 27.01           C  
ATOM   1601  OD1 ASN H 211      17.406  30.087  43.244  1.00 28.11           O  
ATOM   1602  ND2 ASN H 211      15.178  30.285  42.843  1.00 33.96           N  
ATOM   1603  C   ASN H 211      17.370  26.477  40.979  1.00 22.78           C  
ATOM   1604  O   ASN H 211      18.067  25.750  41.686  1.00 22.25           O  
ATOM   1605  N   ALA H 212      16.619  26.013  39.960  1.00 21.64           N  
ATOM   1606  CA  ALA H 212      16.275  24.628  39.754  1.00 21.32           C  
ATOM   1607  CB  ALA H 212      15.249  24.431  38.624  1.00 20.81           C  
ATOM   1608  C   ALA H 212      17.400  23.674  39.483  1.00 20.60           C  
ATOM   1609  O   ALA H 212      18.391  23.980  38.822  1.00 21.11           O  
ATOM   1610  N   TYR H 213      17.205  22.439  40.006  1.00 20.88           N  
ATOM   1611  CA  TYR H 213      18.087  21.317  39.864  1.00 19.94           C  
ATOM   1612  CB  TYR H 213      18.881  21.016  41.149  1.00 20.42           C  
ATOM   1613  CG  TYR H 213      17.918  21.024  42.289  1.00 21.33           C  
ATOM   1614  CD1 TYR H 213      17.091  19.957  42.547  1.00 19.64           C  
ATOM   1615  CD2 TYR H 213      17.853  22.124  43.110  1.00 22.69           C  
ATOM   1616  CE1 TYR H 213      16.208  19.996  43.603  1.00 25.22           C  
ATOM   1617  CE2 TYR H 213      16.977  22.172  44.166  1.00 24.44           C  
ATOM   1618  CZ  TYR H 213      16.150  21.105  44.414  1.00 28.36           C  
ATOM   1619  OH  TYR H 213      15.246  21.153  45.497  1.00 36.59           O  
ATOM   1620  C   TYR H 213      17.283  20.094  39.487  1.00 19.23           C  
ATOM   1621  O   TYR H 213      16.090  19.998  39.773  1.00 20.19           O  
ATOM   1622  N   PHE H 214      17.928  19.131  38.793  1.00 18.42           N  
ATOM   1623  CA  PHE H 214      17.290  17.912  38.383  1.00 18.50           C  
ATOM   1624  CB  PHE H 214      18.158  17.107  37.414  1.00 18.26           C  
ATOM   1625  CG  PHE H 214      18.353  17.940  36.196  1.00 18.12           C  
ATOM   1626  CD1 PHE H 214      17.427  17.916  35.180  1.00 18.02           C  
ATOM   1627  CD2 PHE H 214      19.460  18.749  36.073  1.00 19.09           C  
ATOM   1628  CE1 PHE H 214      17.611  18.686  34.054  1.00 19.31           C  
ATOM   1629  CE2 PHE H 214      19.648  19.517  34.948  1.00 20.12           C  
ATOM   1630  CZ  PHE H 214      18.724  19.484  33.932  1.00 18.63           C  
ATOM   1631  C   PHE H 214      17.108  17.092  39.627  1.00 20.00           C  
ATOM   1632  O   PHE H 214      18.020  16.979  40.441  1.00 19.82           O  
ATOM   1633  N   ASP H 215      15.937  16.446  39.793  1.00 20.69           N  
ATOM   1634  CA  ASP H 215      15.657  15.864  41.080  1.00 27.64           C  
ATOM   1635  CB  ASP H 215      14.174  16.012  41.477  1.00 30.68           C  
ATOM   1636  CG  ASP H 215      13.790  17.483  41.596  1.00 36.29           C  
ATOM   1637  OD1 ASP H 215      14.653  18.356  41.326  1.00 29.41           O  
ATOM   1638  OD2 ASP H 215      12.610  17.753  41.952  1.00 25.53           O1-
ATOM   1639  C   ASP H 215      15.913  14.405  41.082  1.00 27.59           C  
ATOM   1640  O   ASP H 215      16.649  13.879  41.914  1.00 32.51           O  
ATOM   1641  N   TYR H 216      15.249  13.725  40.146  1.00 29.38           N  
ATOM   1642  CA  TYR H 216      15.297  12.296  40.042  1.00 30.18           C  
ATOM   1643  CB  TYR H 216      13.930  11.588  40.116  1.00 30.16           C  
ATOM   1644  CG  TYR H 216      13.417  11.666  41.513  1.00 28.60           C  
ATOM   1645  CD1 TYR H 216      12.668  12.740  41.935  1.00  0.00           C  
ATOM   1646  CD2 TYR H 216      13.687  10.653  42.405  1.00  0.00           C  
ATOM   1647  CE1 TYR H 216      12.199  12.803  43.226  1.00  0.00           C  
ATOM   1648  CE2 TYR H 216      13.221  10.709  43.698  1.00  0.00           C  
ATOM   1649  CZ  TYR H 216      12.474  11.787  44.109  1.00  0.00           C  
ATOM   1650  OH  TYR H 216      11.993  11.851  45.434  1.00  0.00           O  
ATOM   1651  C   TYR H 216      15.841  12.054  38.686  1.00 32.07           C  
ATOM   1652  O   TYR H 216      15.291  12.551  37.704  1.00 32.29           O  
ATOM   1653  N   TRP H 217      16.956  11.305  38.618  1.00 30.13           N  
ATOM   1654  CA  TRP H 217      17.583  10.996  37.369  1.00 23.73           C  
ATOM   1655  CB  TRP H 217      19.111  11.202  37.382  1.00 22.95           C  
ATOM   1656  CG  TRP H 217      19.577  12.634  37.523  1.00 26.31           C  
ATOM   1657  CD2 TRP H 217      20.283  13.365  36.504  1.00 27.05           C  
ATOM   1658  CD1 TRP H 217      19.483  13.468  38.598  1.00 23.71           C  
ATOM   1659  NE1 TRP H 217      20.073  14.675  38.313  1.00 25.84           N  
ATOM   1660  CE2 TRP H 217      20.574  14.625  37.028  1.00 25.09           C  
ATOM   1661  CE3 TRP H 217      20.662  13.012  35.240  1.00 26.38           C  
ATOM   1662  CZ2 TRP H 217      21.248  15.557  36.292  1.00 25.82           C  
ATOM   1663  CZ3 TRP H 217      21.339  13.955  34.499  1.00 27.75           C  
ATOM   1664  CH2 TRP H 217      21.625  15.203  35.015  1.00 27.81           C  
ATOM   1665  C   TRP H 217      17.369   9.538  37.132  1.00 25.68           C  
ATOM   1666  O   TRP H 217      17.179   8.759  38.064  1.00 32.33           O  
ATOM   1667  N   GLY H 218      17.356   9.143  35.849  1.00 32.04           N  
ATOM   1668  CA  GLY H 218      17.228   7.757  35.519  1.00 30.36           C  
ATOM   1669  C   GLY H 218      18.608   7.179  35.584  1.00 31.10           C  
ATOM   1670  O   GLY H 218      19.579   7.886  35.846  1.00 29.75           O  
ATOM   1671  N   GLN H 219      18.704   5.856  35.357  1.00 31.93           N  
ATOM   1672  CA  GLN H 219      19.924   5.100  35.377  1.00 33.69           C  
ATOM   1673  CB  GLN H 219      19.668   3.588  35.271  1.00 36.05           C  
ATOM   1674  CG  GLN H 219      20.948   2.756  35.295  0.80 42.25           C  
ATOM   1675  CD  GLN H 219      21.398   2.694  36.746  0.80 44.89           C  
ATOM   1676  OE1 GLN H 219      22.473   2.185  37.062  1.00 30.73           O  
ATOM   1677  NE2 GLN H 219      20.545   3.231  37.658  1.00 29.39           N  
ATOM   1678  C   GLN H 219      20.780   5.478  34.206  1.00 30.94           C  
ATOM   1679  O   GLN H 219      22.006   5.429  34.279  1.00 33.33           O  
ATOM   1680  N   GLY H 220      20.151   5.821  33.068  1.00 30.63           N  
ATOM   1681  CA  GLY H 220      20.879   6.163  31.878  1.00 30.09           C  
ATOM   1682  C   GLY H 220      20.850   4.983  30.954  1.00 33.38           C  
ATOM   1683  O   GLY H 220      20.734   3.839  31.389  1.00 35.17           O  
ATOM   1684  N   THR H 221      20.926   5.246  29.631  1.00 31.82           N  
ATOM   1685  CA  THR H 221      20.953   4.185  28.662  1.00 31.64           C  
ATOM   1686  CB  THR H 221      19.665   4.039  27.902  1.00 32.19           C  
ATOM   1687  OG1 THR H 221      19.728   2.913  27.037  1.00 35.45           O  
ATOM   1688  CG2 THR H 221      19.404   5.325  27.101  1.00 35.61           C  
ATOM   1689  C   THR H 221      22.043   4.496  27.681  1.00 30.07           C  
ATOM   1690  O   THR H 221      22.135   5.611  27.169  1.00 28.25           O  
ATOM   1691  N   LEU H 222      22.899   3.497  27.384  1.00 31.67           N  
ATOM   1692  CA  LEU H 222      24.006   3.712  26.494  1.00 31.90           C  
ATOM   1693  CB  LEU H 222      25.140   2.689  26.685  1.00 34.02           C  
ATOM   1694  CG  LEU H 222      26.336   2.894  25.735  1.00 30.87           C  
ATOM   1695  CD1 LEU H 222      27.027   4.244  25.978  1.00 31.33           C  
ATOM   1696  CD2 LEU H 222      27.311   1.707  25.804  1.00 39.33           C  
ATOM   1697  C   LEU H 222      23.545   3.601  25.078  1.00 33.54           C  
ATOM   1698  O   LEU H 222      22.903   2.626  24.692  1.00 32.61           O  
ATOM   1699  N   VAL H 223      23.871   4.624  24.262  1.00 30.90           N  
ATOM   1700  CA  VAL H 223      23.523   4.579  22.874  1.00 32.10           C  
ATOM   1701  CB  VAL H 223      22.660   5.726  22.437  1.00 31.83           C  
ATOM   1702  CG1 VAL H 223      22.472   5.644  20.913  1.00 36.45           C  
ATOM   1703  CG2 VAL H 223      21.344   5.681  23.229  1.00 30.66           C  
ATOM   1704  C   VAL H 223      24.792   4.661  22.092  1.00 34.82           C  
ATOM   1705  O   VAL H 223      25.588   5.582  22.267  1.00 34.21           O  
ATOM   1706  N   THR H 224      25.011   3.683  21.193  1.00 35.20           N  
ATOM   1707  CA  THR H 224      26.201   3.706  20.395  1.00 38.65           C  
ATOM   1708  CB  THR H 224      26.998   2.436  20.475  1.00 42.50           C  
ATOM   1709  OG1 THR H 224      27.333   2.145  21.823  1.00 52.83           O  
ATOM   1710  CG2 THR H 224      28.287   2.626  19.661  1.00 42.12           C  
ATOM   1711  C   THR H 224      25.768   3.854  18.971  1.00 40.58           C  
ATOM   1712  O   THR H 224      24.837   3.188  18.523  1.00 37.47           O  
ATOM   1713  N   VAL H 225      26.429   4.755  18.219  1.00 41.05           N  
ATOM   1714  CA  VAL H 225      26.076   4.926  16.840  1.00 38.79           C  
ATOM   1715  CB  VAL H 225      25.981   6.368  16.439  1.00 39.26           C  
ATOM   1716  CG1 VAL H 225      25.680   6.444  14.935  1.00 39.10           C  
ATOM   1717  CG2 VAL H 225      24.928   7.054  17.323  1.00 36.24           C  
ATOM   1718  C   VAL H 225      27.170   4.306  16.033  1.00 44.35           C  
ATOM   1719  O   VAL H 225      28.313   4.758  16.084  1.00 45.79           O  
ATOM   1720  N   SER H 226      26.849   3.242  15.266  1.00 42.31           N  
ATOM   1721  CA  SER H 226      27.874   2.608  14.483  1.00 44.60           C  
ATOM   1722  CB  SER H 226      28.738   1.616  15.283  1.00 47.52           C  
ATOM   1723  OG  SER H 226      29.464   2.303  16.293  1.00 45.88           O  
ATOM   1724  C   SER H 226      27.230   1.833  13.376  1.00 47.50           C  
ATOM   1725  O   SER H 226      26.023   1.593  13.380  1.00 45.66           O  
ATOM   1726  N   SER H 227      28.043   1.434  12.378  1.00 49.57           N  
ATOM   1727  CA  SER H 227      27.539   0.672  11.273  1.00 51.90           C  
ATOM   1728  CB  SER H 227      28.144   1.087   9.921  1.00 54.55           C  
ATOM   1729  OG  SER H 227      27.743   2.407   9.589  1.00 63.18           O  
ATOM   1730  C   SER H 227      27.930  -0.780  11.514  1.00 56.46           C  
ATOM   1731  O   SER H 227      27.019  -1.651  11.499  1.00 56.21           O  
ATOM   1732  OXT SER H 227      29.147  -1.038  11.708  1.00  0.00           O1-
TER    1733      SER H 227 
CONECT  148  644
CONECT  644  148
CONECT  956 1529
CONECT 1529  956
END
