# Supplementary material for: Fully automated antibody structure prediction using BIOVIA tools: Validation study
Source: PLoS One. 2017 May 18;12(5):e0177923. doi: 10.1371/journal.pone.0177923 (PMC5436848; doi:10.1371/journal.pone.0177923)
Supplement: S1 Dataset — Predicted structures using the Top5 framework method, Chothia CDR definition with no canonical filtering and generating 50 models. These were used in the detailed discussion of outliers and for comparison against predictions using canonical filtering. (ZIP) [file pone.0177923.s003.zip › 4QHL_BA_FV_FinalModel.pdb]

REMARK   Accelrys Discovery Studio PDB file
REMARK   Created:  2015-05-08T08:31:03Z
SSBOND   1 CYS L   21    CYS L   86                                     
SSBOND   2 CYS H  129    CYS H  202                                     
ATOM      1  N   TYR L   1      27.453  32.288  28.295  1.00 44.78           N1+
ATOM      2  CA  TYR L   1      28.027  32.268  29.665  1.00 45.62           C  
ATOM      3  CB  TYR L   1      26.890  32.397  30.690  1.00 45.32           C  
ATOM      4  CG  TYR L   1      27.455  32.327  32.060  1.00 48.55           C  
ATOM      5  CD1 TYR L   1      28.122  33.402  32.602  1.00 51.03           C  
ATOM      6  CD2 TYR L   1      27.293  31.185  32.806  1.00 47.16           C  
ATOM      7  CE1 TYR L   1      28.634  33.330  33.874  1.00 50.42           C  
ATOM      8  CE2 TYR L   1      27.802  31.107  34.078  1.00 46.65           C  
ATOM      9  CZ  TYR L   1      28.473  32.180  34.610  1.00 48.98           C  
ATOM     10  OH  TYR L   1      28.998  32.106  35.915  1.00 47.96           O  
ATOM     11  C   TYR L   1      28.774  30.991  29.886  1.00 45.28           C  
ATOM     12  O   TYR L   1      28.302  29.926  29.497  1.00 44.20           O  
ATOM     13  N   GLU L   2      29.979  31.051  30.496  1.00 43.44           N  
ATOM     14  CA  GLU L   2      30.689  29.813  30.671  1.00 45.01           C  
ATOM     15  CB  GLU L   2      32.052  29.711  29.957  1.00 42.77           C  
ATOM     16  CG  GLU L   2      32.717  28.345  30.185  1.00 39.98           C  
ATOM     17  CD  GLU L   2      34.121  28.339  29.590  1.00 50.32           C  
ATOM     18  OE1 GLU L   2      34.958  29.165  30.043  1.00 47.30           O  
ATOM     19  OE2 GLU L   2      34.379  27.502  28.685  1.00 54.70           O1-
ATOM     20  C   GLU L   2      30.988  29.571  32.115  1.00 42.38           C  
ATOM     21  O   GLU L   2      31.276  30.498  32.869  1.00 42.99           O  
ATOM     22  N   LEU L   3      30.922  28.284  32.523  1.00 37.84           N  
ATOM     23  CA  LEU L   3      31.254  27.892  33.863  1.00 34.73           C  
ATOM     24  CB  LEU L   3      30.274  26.867  34.458  1.00 31.12           C  
ATOM     25  CG  LEU L   3      28.849  27.412  34.645  1.00 32.09           C  
ATOM     26  CD1 LEU L   3      27.925  26.345  35.250  1.00 28.61           C  
ATOM     27  CD2 LEU L   3      28.850  28.717  35.453  1.00 35.19           C  
ATOM     28  C   LEU L   3      32.589  27.218  33.804  1.00 36.10           C  
ATOM     29  O   LEU L   3      32.754  26.210  33.121  1.00 40.50           O  
ATOM     30  N   THR L   4      33.579  27.749  34.546  1.00 33.35           N  
ATOM     31  CA  THR L   4      34.894  27.180  34.481  1.00 33.19           C  
ATOM     32  CB  THR L   4      35.970  28.215  34.316  1.00 40.60           C  
ATOM     33  OG1 THR L   4      35.759  28.958  33.125  1.00 47.36           O  
ATOM     34  CG2 THR L   4      37.335  27.511  34.263  1.00 40.00           C  
ATOM     35  C   THR L   4      35.170  26.465  35.765  1.00 32.25           C  
ATOM     36  O   THR L   4      35.035  27.033  36.847  1.00 32.21           O  
ATOM     37  N   GLN L   5      35.562  25.179  35.665  1.00 31.77           N  
ATOM     38  CA  GLN L   5      35.884  24.388  36.821  1.00 30.77           C  
ATOM     39  CB  GLN L   5      34.946  23.183  37.012  1.00 28.14           C  
ATOM     40  CG  GLN L   5      33.489  23.565  37.269  1.00 28.59           C  
ATOM     41  CD  GLN L   5      32.685  22.280  37.424  1.00 29.57           C  
ATOM     42  OE1 GLN L   5      31.641  22.105  36.797  1.00 30.05           O  
ATOM     43  NE2 GLN L   5      33.177  21.355  38.292  1.00 26.94           N  
ATOM     44  C   GLN L   5      37.245  23.814  36.588  1.00 32.77           C  
ATOM     45  O   GLN L   5      37.652  23.618  35.444  1.00 34.34           O  
ATOM     46  N   PRO L   6      37.979  23.555  37.637  1.00 33.07           N  
ATOM     47  CA  PRO L   6      39.268  22.937  37.509  1.00 33.91           C  
ATOM     48  CD  PRO L   6      37.807  24.226  38.912  1.00 33.73           C  
ATOM     49  CB  PRO L   6      39.964  23.119  38.860  1.00 35.17           C  
ATOM     50  CG  PRO L   6      38.832  23.530  39.823  1.00 34.67           C  
ATOM     51  C   PRO L   6      39.036  21.513  37.127  1.00 33.83           C  
ATOM     52  O   PRO L   6      38.069  20.926  37.611  1.00 34.64           O  
ATOM     53  N   PRO L   7      39.857  20.953  36.287  1.00 32.97           N  
ATOM     54  CA  PRO L   7      39.639  19.594  35.882  1.00 31.98           C  
ATOM     55  CD  PRO L   7      40.516  21.732  35.251  1.00 32.55           C  
ATOM     56  CB  PRO L   7      40.544  19.373  34.672  1.00 32.91           C  
ATOM     57  CG  PRO L   7      40.676  20.776  34.056  1.00 34.74           C  
ATOM     58  C   PRO L   7      39.852  18.604  36.983  1.00 32.65           C  
ATOM     59  O   PRO L   7      39.221  17.548  36.949  1.00 34.98           O  
ATOM     60  N   SER L   8      40.731  18.899  37.961  1.00 32.21           N  
ATOM     61  CA  SER L   8      40.950  17.885  38.950  1.00 35.26           C  
ATOM     62  CB  SER L   8      42.059  16.899  38.537  1.00 35.77           C  
ATOM     63  OG  SER L   8      42.243  15.913  39.539  1.00 43.43           O  
ATOM     64  C   SER L   8      41.353  18.521  40.245  1.00 34.70           C  
ATOM     65  O   SER L   8      41.986  19.577  40.272  1.00 36.41           O  
ATOM     66  N   VAL L   9      40.958  17.879  41.366  1.00 32.85           N  
ATOM     67  CA  VAL L   9      41.318  18.314  42.688  1.00 34.11           C  
ATOM     68  CB  VAL L   9      40.165  18.930  43.433  1.00 34.36           C  
ATOM     69  CG1 VAL L   9      40.595  19.203  44.882  1.00 35.37           C  
ATOM     70  CG2 VAL L   9      39.706  20.185  42.670  1.00 31.90           C  
ATOM     71  C   VAL L   9      41.726  17.083  43.448  1.00 37.72           C  
ATOM     72  O   VAL L   9      41.046  16.060  43.384  1.00 36.39           O  
ATOM     73  N   SER L  10      42.847  17.142  44.199  1.00 39.44           N  
ATOM     74  CA  SER L  10      43.271  15.969  44.918  1.00 39.43           C  
ATOM     75  CB  SER L  10      44.596  15.372  44.411  1.00 41.15           C  
ATOM     76  OG  SER L  10      44.441  14.877  43.089  1.00 45.24           O  
ATOM     77  C   SER L  10      43.491  16.318  46.358  1.00 41.35           C  
ATOM     78  O   SER L  10      43.962  17.407  46.683  1.00 43.74           O  
ATOM     79  N   VAL L  11      43.140  15.383  47.265  1.00 38.82           N  
ATOM     80  CA  VAL L  11      43.341  15.598  48.671  1.00 39.49           C  
ATOM     81  CB  VAL L  11      42.138  16.163  49.371  1.00 41.75           C  
ATOM     82  CG1 VAL L  11      41.864  17.575  48.828  1.00 44.23           C  
ATOM     83  CG2 VAL L  11      40.962  15.191  49.177  1.00 40.98           C  
ATOM     84  C   VAL L  11      43.623  14.278  49.322  1.00 39.02           C  
ATOM     85  O   VAL L  11      43.311  13.219  48.781  1.00 40.44           O  
ATOM     86  N   SER L  12      44.268  14.317  50.507  1.00 38.32           N  
ATOM     87  CA  SER L  12      44.495  13.125  51.272  1.00 40.03           C  
ATOM     88  CB  SER L  12      45.682  13.230  52.244  1.00 42.92           C  
ATOM     89  OG  SER L  12      46.893  13.368  51.515  1.00 42.19           O  
ATOM     90  C   SER L  12      43.254  12.914  52.077  1.00 40.68           C  
ATOM     91  O   SER L  12      42.441  13.825  52.219  1.00 39.66           O  
ATOM     92  N   PRO L  13      43.073  11.746  52.618  1.00 40.77           N  
ATOM     93  CA  PRO L  13      41.869  11.504  53.356  1.00 40.58           C  
ATOM     94  CD  PRO L  13      43.592  10.536  52.001  1.00 42.96           C  
ATOM     95  CB  PRO L  13      41.828   9.997  53.590  1.00 42.52           C  
ATOM     96  CG  PRO L  13      42.601   9.424  52.386  1.00 42.27           C  
ATOM     97  C   PRO L  13      41.828  12.332  54.599  1.00 42.08           C  
ATOM     98  O   PRO L  13      42.860  12.478  55.251  1.00 43.85           O  
ATOM     99  N   GLY L  14      40.648  12.888  54.942  1.00 41.34           N  
ATOM    100  CA  GLY L  14      40.514  13.653  56.145  1.00 41.86           C  
ATOM    101  C   GLY L  14      40.740  15.107  55.851  1.00 43.07           C  
ATOM    102  O   GLY L  14      40.411  15.962  56.672  1.00 46.27           O  
ATOM    103  N   GLN L  15      41.305  15.438  54.673  1.00 39.90           N  
ATOM    104  CA  GLN L  15      41.542  16.819  54.353  1.00 39.41           C  
ATOM    105  CB  GLN L  15      42.697  17.057  53.365  1.00 40.98           C  
ATOM    106  CG  GLN L  15      44.075  16.757  53.958  1.00 49.42           C  
ATOM    107  CD  GLN L  15      45.123  17.150  52.928  1.00 54.45           C  
ATOM    108  OE1 GLN L  15      44.803  17.462  51.782  1.00 53.70           O  
ATOM    109  NE2 GLN L  15      46.417  17.149  53.348  1.00 56.99           N  
ATOM    110  C   GLN L  15      40.297  17.390  53.752  1.00 39.84           C  
ATOM    111  O   GLN L  15      39.333  16.671  53.502  1.00 40.23           O  
ATOM    112  N   THR L  16      40.281  18.722  53.527  1.00 35.44           N  
ATOM    113  CA  THR L  16      39.115  19.360  52.981  1.00 35.20           C  
ATOM    114  CB  THR L  16      38.767  20.651  53.663  1.00 34.86           C  
ATOM    115  OG1 THR L  16      38.524  20.426  55.044  1.00 36.78           O  
ATOM    116  CG2 THR L  16      37.515  21.245  52.996  1.00 31.95           C  
ATOM    117  C   THR L  16      39.367  19.672  51.537  1.00 34.95           C  
ATOM    118  O   THR L  16      40.412  20.210  51.174  1.00 37.47           O  
ATOM    119  N   ALA L  17      38.388  19.335  50.671  1.00 32.00           N  
ATOM    120  CA  ALA L  17      38.526  19.575  49.263  1.00 30.80           C  
ATOM    121  CB  ALA L  17      38.059  18.394  48.392  1.00 30.25           C  
ATOM    122  C   ALA L  17      37.677  20.753  48.904  1.00 31.77           C  
ATOM    123  O   ALA L  17      36.559  20.906  49.395  1.00 33.40           O  
ATOM    124  N   SER L  18      38.212  21.639  48.038  1.00 32.64           N  
ATOM    125  CA  SER L  18      37.462  22.791  47.631  1.00 29.24           C  
ATOM    126  CB  SER L  18      38.107  24.123  48.050  1.00 30.75           C  
ATOM    127  OG  SER L  18      38.180  24.207  49.466  1.00  0.00           O  
ATOM    128  C   SER L  18      37.408  22.784  46.136  1.00 32.77           C  
ATOM    129  O   SER L  18      38.437  22.708  45.468  1.00 36.38           O  
ATOM    130  N   ILE L  19      36.187  22.878  45.575  1.00 30.40           N  
ATOM    131  CA  ILE L  19      36.019  22.865  44.151  1.00 28.71           C  
ATOM    132  CB  ILE L  19      35.135  21.745  43.708  1.00 29.21           C  
ATOM    133  CG1 ILE L  19      35.777  20.417  44.138  1.00 30.27           C  
ATOM    134  CG2 ILE L  19      34.900  21.865  42.190  1.00 29.97           C  
ATOM    135  CD1 ILE L  19      34.817  19.235  44.117  1.00 34.06           C  
ATOM    136  C   ILE L  19      35.366  24.156  43.769  1.00 29.09           C  
ATOM    137  O   ILE L  19      34.321  24.518  44.306  1.00 30.63           O  
ATOM    138  N   THR L  20      35.965  24.879  42.804  1.00 28.63           N  
ATOM    139  CA  THR L  20      35.454  26.172  42.452  1.00 27.93           C  
ATOM    140  CB  THR L  20      36.529  27.216  42.344  1.00 30.55           C  
ATOM    141  OG1 THR L  20      37.435  26.876  41.303  1.00 31.45           O  
ATOM    142  CG2 THR L  20      37.272  27.309  43.687  1.00 31.19           C  
ATOM    143  C   THR L  20      34.774  26.112  41.122  1.00 29.03           C  
ATOM    144  O   THR L  20      35.079  25.272  40.277  1.00 29.57           O  
ATOM    145  N   CYS L  21      33.786  27.010  40.933  1.00 30.08           N  
ATOM    146  CA  CYS L  21      33.081  27.134  39.689  1.00 29.93           C  
ATOM    147  CB  CYS L  21      31.636  26.586  39.767  1.00 29.82           C  
ATOM    148  SG  CYS L  21      30.710  26.682  38.200  1.00 36.42           S  
ATOM    149  C   CYS L  21      33.060  28.605  39.406  1.00 32.07           C  
ATOM    150  O   CYS L  21      32.430  29.376  40.126  1.00 34.83           O  
ATOM    151  N   SER L  22      33.753  29.039  38.337  1.00 31.41           N  
ATOM    152  CA  SER L  22      33.875  30.450  38.105  1.00 32.94           C  
ATOM    153  CB  SER L  22      35.325  30.877  37.830  1.00 24.24           C  
ATOM    154  OG  SER L  22      35.392  32.276  37.612  1.00 30.02           O  
ATOM    155  C   SER L  22      33.052  30.865  36.932  1.00 34.95           C  
ATOM    156  O   SER L  22      32.872  30.104  35.983  1.00 37.33           O  
ATOM    157  N   GLY L  23      32.468  32.068  36.966  1.00 44.08           N  
ATOM    158  CA  GLY L  23      31.704  32.534  35.849  1.00 45.10           C  
ATOM    159  C   GLY L  23      31.531  34.013  36.017  1.00 49.48           C  
ATOM    160  O   GLY L  23      31.750  34.545  37.105  1.00 49.45           O  
ATOM    161  N   ASP L  24      31.095  34.724  34.950  1.00 53.28           N  
ATOM    162  CA  ASP L  24      31.130  36.158  35.055  1.00 58.44           C  
ATOM    163  CB  ASP L  24      30.970  36.952  33.735  1.00 62.35           C  
ATOM    164  CG  ASP L  24      29.554  36.922  33.174  1.00 75.12           C  
ATOM    165  OD1 ASP L  24      28.748  36.033  33.545  1.00 72.03           O  
ATOM    166  OD2 ASP L  24      29.253  37.822  32.346  1.00 81.40           O1-
ATOM    167  C   ASP L  24      30.200  36.731  36.092  1.00 64.71           C  
ATOM    168  O   ASP L  24      30.649  37.522  36.915  1.00 65.54           O  
ATOM    169  N   LYS L  25      28.897  36.385  36.125  1.00 52.39           N  
ATOM    170  CA  LYS L  25      28.090  36.957  37.175  1.00 53.11           C  
ATOM    171  CB  LYS L  25      26.876  37.776  36.697  1.00 56.54           C  
ATOM    172  CG  LYS L  25      27.214  39.011  35.860  1.00 73.58           C  
ATOM    173  CD  LYS L  25      27.428  38.701  34.380  1.00 82.39           C  
ATOM    174  CE  LYS L  25      26.242  39.131  33.513  1.00 88.86           C  
ATOM    175  NZ  LYS L  25      24.975  38.699  34.144  1.00 94.25           N1+
ATOM    176  C   LYS L  25      27.509  35.815  37.935  1.00 54.71           C  
ATOM    177  O   LYS L  25      26.296  35.705  38.092  1.00 59.09           O  
ATOM    178  N   LEU L  26      28.382  34.954  38.469  1.00 50.54           N  
ATOM    179  CA  LEU L  26      27.940  33.767  39.134  1.00 51.12           C  
ATOM    180  CB  LEU L  26      29.098  32.806  39.452  1.00 47.29           C  
ATOM    181  CG  LEU L  26      28.640  31.424  39.953  1.00 48.59           C  
ATOM    182  CD1 LEU L  26      27.718  30.743  38.928  1.00 46.91           C  
ATOM    183  CD2 LEU L  26      29.847  30.544  40.310  1.00 49.28           C  
ATOM    184  C   LEU L  26      27.214  34.111  40.403  1.00 52.51           C  
ATOM    185  O   LEU L  26      26.233  33.462  40.759  1.00 52.00           O  
ATOM    186  N   GLY L  27      27.662  35.163  41.111  1.00 51.87           N  
ATOM    187  CA  GLY L  27      27.088  35.507  42.377  1.00 57.12           C  
ATOM    188  C   GLY L  27      25.634  35.776  42.178  1.00 64.01           C  
ATOM    189  O   GLY L  27      24.830  35.499  43.066  1.00 66.16           O  
ATOM    190  N   ASP L  28      25.273  36.349  41.014  1.00 67.35           N  
ATOM    191  CA  ASP L  28      23.911  36.655  40.676  1.00 69.93           C  
ATOM    192  CB  ASP L  28      23.771  37.319  39.295  1.00 77.78           C  
ATOM    193  CG  ASP L  28      24.415  38.689  39.333  1.00 89.00           C  
ATOM    194  OD1 ASP L  28      24.577  39.231  40.457  1.00 89.46           O  
ATOM    195  OD2 ASP L  28      24.753  39.214  38.240  1.00 92.49           O1-
ATOM    196  C   ASP L  28      23.095  35.413  40.579  1.00 69.11           C  
ATOM    197  O   ASP L  28      21.937  35.396  40.987  1.00 67.44           O  
ATOM    198  N   LYS L  29      23.670  34.329  40.027  1.00 65.88           N  
ATOM    199  CA  LYS L  29      22.901  33.149  39.744  1.00 61.11           C  
ATOM    200  CB  LYS L  29      23.399  32.402  38.492  1.00 50.44           C  
ATOM    201  CG  LYS L  29      23.462  33.242  37.209  1.00 47.66           C  
ATOM    202  CD  LYS L  29      24.348  32.604  36.131  1.00 48.15           C  
ATOM    203  CE  LYS L  29      24.634  33.503  34.920  1.00 50.55           C  
ATOM    204  NZ  LYS L  29      23.842  33.071  33.740  1.00 52.85           N1+
ATOM    205  C   LYS L  29      22.988  32.174  40.875  1.00 63.83           C  
ATOM    206  O   LYS L  29      23.921  32.187  41.679  1.00 51.42           O  
ATOM    207  N   TYR L  30      21.974  31.296  40.981  1.00 49.38           N  
ATOM    208  CA  TYR L  30      22.071  30.291  41.990  1.00 48.65           C  
ATOM    209  CB  TYR L  30      20.717  29.892  42.587  1.00 50.36           C  
ATOM    210  CG  TYR L  30      20.307  31.068  43.406  1.00 53.68           C  
ATOM    211  CD1 TYR L  30      20.711  31.169  44.717  1.00 55.31           C  
ATOM    212  CD2 TYR L  30      19.548  32.082  42.863  1.00 55.75           C  
ATOM    213  CE1 TYR L  30      20.345  32.250  45.483  1.00 57.81           C  
ATOM    214  CE2 TYR L  30      19.179  33.167  43.625  1.00 58.27           C  
ATOM    215  CZ  TYR L  30      19.576  33.250  44.939  1.00 65.54           C  
ATOM    216  OH  TYR L  30      19.202  34.356  45.730  1.00 71.92           O  
ATOM    217  C   TYR L  30      22.742  29.113  41.348  1.00 49.05           C  
ATOM    218  O   TYR L  30      22.358  28.702  40.253  1.00 48.30           O  
ATOM    219  N   ALA L  31      23.800  28.565  42.001  1.00 25.66           N  
ATOM    220  CA  ALA L  31      24.513  27.455  41.443  1.00 24.11           C  
ATOM    221  CB  ALA L  31      26.043  27.584  41.560  1.00 24.81           C  
ATOM    222  C   ALA L  31      24.113  26.206  42.164  1.00 27.13           C  
ATOM    223  O   ALA L  31      23.794  26.222  43.355  1.00 25.58           O  
ATOM    224  N   CYS L  32      24.099  25.083  41.420  1.00 26.04           N  
ATOM    225  CA  CYS L  32      23.752  23.802  41.964  0.90 24.08           C  
ATOM    226  CB  CYS L  32      22.531  23.166  41.281  0.90 22.64           C  
ATOM    227  SG  CYS L  32      21.046  24.207  41.345  0.75 13.28           S  
ATOM    228  C   CYS L  32      24.897  22.889  41.667  1.00 23.07           C  
ATOM    229  O   CYS L  32      25.622  23.091  40.693  1.00 24.46           O  
ATOM    230  N   TRP L  33      25.084  21.849  42.504  1.00 20.63           N  
ATOM    231  CA  TRP L  33      26.180  20.951  42.291  1.00 22.58           C  
ATOM    232  CB  TRP L  33      27.221  21.002  43.421  1.00 21.77           C  
ATOM    233  CG  TRP L  33      27.929  22.332  43.525  1.00 23.99           C  
ATOM    234  CD2 TRP L  33      29.187  22.639  42.903  1.00 25.87           C  
ATOM    235  CD1 TRP L  33      27.546  23.458  44.194  1.00 24.18           C  
ATOM    236  NE1 TRP L  33      28.484  24.448  44.027  1.00 25.21           N  
ATOM    237  CE2 TRP L  33      29.501  23.957  43.235  1.00 27.04           C  
ATOM    238  CE3 TRP L  33      30.014  21.885  42.118  1.00 24.04           C  
ATOM    239  CZ2 TRP L  33      30.651  24.544  42.786  1.00 28.33           C  
ATOM    240  CZ3 TRP L  33      31.171  22.479  41.668  1.00 24.50           C  
ATOM    241  CH2 TRP L  33      31.483  23.783  41.996  1.00 27.73           C  
ATOM    242  C   TRP L  33      25.665  19.547  42.201  1.00 22.23           C  
ATOM    243  O   TRP L  33      24.740  19.157  42.913  1.00 22.12           O  
ATOM    244  N   TYR L  34      26.281  18.748  41.304  1.00 21.91           N  
ATOM    245  CA  TYR L  34      25.892  17.378  41.108  1.00 22.51           C  
ATOM    246  CB  TYR L  34      25.387  17.072  39.686  1.00 22.49           C  
ATOM    247  CG  TYR L  34      24.166  17.883  39.427  1.00 21.70           C  
ATOM    248  CD1 TYR L  34      22.925  17.402  39.765  1.00 21.40           C  
ATOM    249  CD2 TYR L  34      24.259  19.129  38.857  1.00 21.88           C  
ATOM    250  CE1 TYR L  34      21.794  18.146  39.528  1.00 21.87           C  
ATOM    251  CE2 TYR L  34      23.129  19.876  38.617  1.00 23.98           C  
ATOM    252  CZ  TYR L  34      21.892  19.385  38.951  1.00 22.17           C  
ATOM    253  OH  TYR L  34      20.731  20.148  38.707  1.00 21.45           O  
ATOM    254  C   TYR L  34      27.107  16.524  41.306  1.00 23.11           C  
ATOM    255  O   TYR L  34      28.224  16.897  40.939  1.00 23.32           O  
ATOM    256  N   GLN L  35      26.905  15.341  41.920  1.00 22.12           N  
ATOM    257  CA  GLN L  35      27.977  14.415  42.136  1.00 23.00           C  
ATOM    258  CB  GLN L  35      28.005  13.846  43.565  1.00 24.23           C  
ATOM    259  CG  GLN L  35      29.143  12.856  43.826  1.00 22.77           C  
ATOM    260  CD  GLN L  35      28.988  12.340  45.248  1.00 26.26           C  
ATOM    261  OE1 GLN L  35      27.909  11.909  45.650  1.00 30.24           O  
ATOM    262  NE2 GLN L  35      30.092  12.391  46.042  1.00 27.44           N  
ATOM    263  C   GLN L  35      27.743  13.259  41.224  1.00 24.88           C  
ATOM    264  O   GLN L  35      26.637  12.723  41.153  1.00 24.72           O  
ATOM    265  N   GLN L  36      28.782  12.858  40.469  1.00 22.78           N  
ATOM    266  CA  GLN L  36      28.617  11.712  39.626  1.00 23.50           C  
ATOM    267  CB  GLN L  36      28.650  12.038  38.118  1.00 25.14           C  
ATOM    268  CG  GLN L  36      28.400  10.813  37.231  1.00 30.07           C  
ATOM    269  CD  GLN L  36      28.320  11.266  35.780  1.00 33.80           C  
ATOM    270  OE1 GLN L  36      29.095  12.109  35.331  1.00 34.54           O  
ATOM    271  NE2 GLN L  36      27.345  10.693  35.022  1.00 26.76           N  
ATOM    272  C   GLN L  36      29.743  10.767  39.926  1.00 25.86           C  
ATOM    273  O   GLN L  36      30.909  11.072  39.678  1.00 26.32           O  
ATOM    274  N   LYS L  37      29.410   9.583  40.476  1.00 27.85           N  
ATOM    275  CA  LYS L  37      30.384   8.587  40.824  1.00 31.56           C  
ATOM    276  CB  LYS L  37      29.906   7.667  41.957  1.00 31.85           C  
ATOM    277  CG  LYS L  37      29.713   8.427  43.272  1.00 30.37           C  
ATOM    278  CD  LYS L  37      28.883   7.676  44.313  1.00 31.00           C  
ATOM    279  CE  LYS L  37      28.695   8.456  45.615  1.00 36.02           C  
ATOM    280  NZ  LYS L  37      27.824   7.703  46.543  1.00 37.34           N1+
ATOM    281  C   LYS L  37      30.641   7.772  39.598  1.00 32.89           C  
ATOM    282  O   LYS L  37      29.859   7.801  38.648  1.00 33.44           O  
ATOM    283  N   PRO L  38      31.728   7.052  39.577  1.00 34.18           N  
ATOM    284  CA  PRO L  38      32.037   6.310  38.394  1.00 34.40           C  
ATOM    285  CD  PRO L  38      32.925   7.432  40.310  1.00 34.86           C  
ATOM    286  CB  PRO L  38      33.453   5.777  38.594  1.00 34.62           C  
ATOM    287  CG  PRO L  38      34.100   6.840  39.504  1.00 35.81           C  
ATOM    288  C   PRO L  38      31.001   5.277  38.093  1.00 35.22           C  
ATOM    289  O   PRO L  38      30.651   4.501  38.981  1.00 33.84           O  
ATOM    290  N   GLY L  39      30.507   5.263  36.838  1.00 33.58           N  
ATOM    291  CA  GLY L  39      29.552   4.295  36.381  1.00 34.47           C  
ATOM    292  C   GLY L  39      28.189   4.568  36.954  1.00 38.52           C  
ATOM    293  O   GLY L  39      27.338   3.678  36.947  1.00 41.75           O  
ATOM    294  N   GLN L  40      27.922   5.795  37.449  1.00 35.69           N  
ATOM    295  CA  GLN L  40      26.624   6.018  38.040  1.00 33.93           C  
ATOM    296  CB  GLN L  40      26.669   6.170  39.571  1.00 34.45           C  
ATOM    297  CG  GLN L  40      27.092   4.885  40.289  1.00 38.95           C  
ATOM    298  CD  GLN L  40      27.105   5.150  41.788  1.00 44.84           C  
ATOM    299  OE1 GLN L  40      27.307   4.239  42.589  1.00 50.11           O  
ATOM    300  NE2 GLN L  40      26.883   6.431  42.184  1.00 46.00           N  
ATOM    301  C   GLN L  40      25.991   7.264  37.489  1.00 31.01           C  
ATOM    302  O   GLN L  40      26.624   8.056  36.790  1.00 32.14           O  
ATOM    303  N   SER L  41      24.676   7.430  37.770  1.00 32.50           N  
ATOM    304  CA  SER L  41      23.917   8.586  37.360  1.00 28.64           C  
ATOM    305  CB  SER L  41      22.395   8.353  37.334  1.00 28.03           C  
ATOM    306  OG  SER L  41      22.053   7.383  36.356  1.00 27.66           O  
ATOM    307  C   SER L  41      24.171   9.683  38.354  1.00 30.18           C  
ATOM    308  O   SER L  41      24.534   9.434  39.500  1.00 31.39           O  
ATOM    309  N   PRO L  42      23.967  10.899  37.925  1.00 27.47           N  
ATOM    310  CA  PRO L  42      24.211  12.047  38.770  1.00 25.03           C  
ATOM    311  CD  PRO L  42      24.159  11.207  36.515  1.00 24.28           C  
ATOM    312  CB  PRO L  42      24.262  13.247  37.824  1.00 23.25           C  
ATOM    313  CG  PRO L  42      24.693  12.645  36.474  1.00 25.51           C  
ATOM    314  C   PRO L  42      23.189  12.231  39.854  1.00 26.54           C  
ATOM    315  O   PRO L  42      22.063  11.763  39.695  1.00 28.67           O  
ATOM    316  N   VAL L  43      23.569  12.898  40.970  1.00 26.14           N  
ATOM    317  CA  VAL L  43      22.671  13.209  42.057  1.00 25.14           C  
ATOM    318  CB  VAL L  43      22.827  12.298  43.241  1.00 28.95           C  
ATOM    319  CG1 VAL L  43      22.486  10.866  42.797  1.00 38.71           C  
ATOM    320  CG2 VAL L  43      24.249  12.459  43.809  1.00 34.78           C  
ATOM    321  C   VAL L  43      22.997  14.603  42.535  1.00 22.18           C  
ATOM    322  O   VAL L  43      24.147  15.031  42.470  1.00 23.34           O  
ATOM    323  N   LEU L  44      21.991  15.347  43.045  1.00 23.01           N  
ATOM    324  CA  LEU L  44      22.181  16.713  43.476  1.00 21.15           C  
ATOM    325  CB  LEU L  44      20.880  17.538  43.447  1.00 21.00           C  
ATOM    326  CG  LEU L  44      21.058  19.001  43.898  1.00 28.55           C  
ATOM    327  CD1 LEU L  44      21.893  19.798  42.888  1.00 25.62           C  
ATOM    328  CD2 LEU L  44      19.704  19.662  44.215  1.00 24.01           C  
ATOM    329  C   LEU L  44      22.680  16.761  44.899  1.00 23.73           C  
ATOM    330  O   LEU L  44      22.052  16.206  45.799  1.00 21.85           O  
ATOM    331  N   VAL L  45      23.901  17.318  45.113  1.00 22.61           N  
ATOM    332  CA  VAL L  45      24.500  17.548  46.409  1.00 24.17           C  
ATOM    333  CB  VAL L  45      25.988  17.384  46.373  1.00 23.28           C  
ATOM    334  CG1 VAL L  45      26.286  15.913  46.040  1.00 22.56           C  
ATOM    335  CG2 VAL L  45      26.573  18.373  45.354  1.00 25.05           C  
ATOM    336  C   VAL L  45      24.189  18.889  47.031  1.00 21.43           C  
ATOM    337  O   VAL L  45      24.038  18.989  48.248  1.00 25.55           O  
ATOM    338  N   ILE L  46      24.169  19.975  46.223  1.00 21.77           N  
ATOM    339  CA  ILE L  46      23.953  21.299  46.752  1.00 21.97           C  
ATOM    340  CB  ILE L  46      25.230  22.076  46.907  1.00 23.27           C  
ATOM    341  CG1 ILE L  46      26.148  21.403  47.940  1.00 21.31           C  
ATOM    342  CG2 ILE L  46      24.863  23.525  47.261  1.00 21.42           C  
ATOM    343  CD1 ILE L  46      25.550  21.348  49.345  1.00 17.89           C  
ATOM    344  C   ILE L  46      23.096  22.072  45.794  1.00 23.81           C  
ATOM    345  O   ILE L  46      23.242  21.947  44.579  1.00 24.15           O  
ATOM    346  N   TYR L  47      22.159  22.885  46.327  1.00 22.59           N  
ATOM    347  CA  TYR L  47      21.346  23.711  45.482  1.00 22.66           C  
ATOM    348  CB  TYR L  47      19.959  23.119  45.161  1.00 23.92           C  
ATOM    349  CG  TYR L  47      19.245  22.798  46.425  1.00 25.99           C  
ATOM    350  CD1 TYR L  47      19.462  21.593  47.041  1.00 26.45           C  
ATOM    351  CD2 TYR L  47      18.370  23.681  47.007  1.00 27.08           C  
ATOM    352  CE1 TYR L  47      18.819  21.264  48.208  1.00 30.87           C  
ATOM    353  CE2 TYR L  47      17.719  23.361  48.175  1.00 29.09           C  
ATOM    354  CZ  TYR L  47      17.943  22.149  48.780  1.00 31.41           C  
ATOM    355  OH  TYR L  47      17.280  21.815  49.978  1.00 37.67           O  
ATOM    356  C   TYR L  47      21.197  25.053  46.133  1.00 25.75           C  
ATOM    357  O   TYR L  47      21.381  25.193  47.341  1.00 26.90           O  
ATOM    358  N   GLN L  48      20.866  26.052  45.282  1.00 14.95           N  
ATOM    359  CA  GLN L  48      20.674  27.413  45.684  1.00 15.32           C  
ATOM    360  CB  GLN L  48      19.473  27.636  46.626  1.00 17.49           C  
ATOM    361  CG  GLN L  48      18.105  27.421  45.974  1.00 19.51           C  
ATOM    362  CD  GLN L  48      17.030  27.767  47.001  1.00 27.91           C  
ATOM    363  OE1 GLN L  48      17.331  28.058  48.157  1.00 22.17           O  
ATOM    364  NE2 GLN L  48      15.741  27.748  46.569  1.00 34.71           N  
ATOM    365  C   GLN L  48      21.905  27.876  46.387  1.00 16.50           C  
ATOM    366  O   GLN L  48      21.847  28.553  47.411  1.00 16.83           O  
ATOM    367  N   ASP L  49      23.061  27.491  45.833  1.00 13.31           N  
ATOM    368  CA  ASP L  49      24.363  27.893  46.272  1.00 14.29           C  
ATOM    369  CB  ASP L  49      24.503  29.416  46.470  1.00 15.51           C  
ATOM    370  CG  ASP L  49      24.565  30.050  45.089  1.00 17.53           C  
ATOM    371  OD1 ASP L  49      25.230  29.447  44.205  1.00 14.17           O  
ATOM    372  OD2 ASP L  49      23.946  31.128  44.895  1.00 18.44           O1-
ATOM    373  C   ASP L  49      24.776  27.244  47.563  1.00 13.15           C  
ATOM    374  O   ASP L  49      25.958  26.942  47.702  1.00 12.99           O  
ATOM    375  N   SER L  50      23.854  26.898  48.495  0.85 11.60           N  
ATOM    376  CA  SER L  50      24.396  26.381  49.730  0.85 14.59           C  
ATOM    377  CB  SER L  50      24.770  27.494  50.728  0.85 15.48           C  
ATOM    378  OG  SER L  50      23.598  28.140  51.209  0.85 20.81           O  
ATOM    379  C   SER L  50      23.431  25.483  50.465  0.85 16.17           C  
ATOM    380  O   SER L  50      23.710  25.066  51.589  0.85 17.90           O  
ATOM    381  N   LYS L  51      22.288  25.133  49.854  1.00 24.72           N  
ATOM    382  CA  LYS L  51      21.267  24.331  50.479  1.00 23.45           C  
ATOM    383  CB  LYS L  51      19.898  24.514  49.805  1.00 25.66           C  
ATOM    384  CG  LYS L  51      19.292  25.916  49.860  1.00 29.28           C  
ATOM    385  CD  LYS L  51      18.715  26.311  51.217  1.00 24.33           C  
ATOM    386  CE  LYS L  51      17.892  27.597  51.147  1.00 24.85           C  
ATOM    387  NZ  LYS L  51      16.911  27.633  52.252  1.00 26.74           N1+
ATOM    388  C   LYS L  51      21.586  22.882  50.266  1.00 26.91           C  
ATOM    389  O   LYS L  51      22.010  22.486  49.181  1.00 28.16           O  
ATOM    390  N   ARG L  52      21.352  22.038  51.294  1.00 25.92           N  
ATOM    391  CA  ARG L  52      21.606  20.634  51.122  0.90 24.94           C  
ATOM    392  CB  ARG L  52      22.353  19.953  52.281  0.90 26.71           C  
ATOM    393  CG  ARG L  52      23.826  20.342  52.406  0.90 30.73           C  
ATOM    394  CD  ARG L  52      24.608  19.399  53.320  0.90 34.66           C  
ATOM    395  NE  ARG L  52      23.859  19.317  54.606  0.90 35.71           N  
ATOM    396  CZ  ARG L  52      24.085  20.240  55.585  0.90 37.55           C  
ATOM    397  NH1 ARG L  52      25.023  21.212  55.397  0.90 32.68           N1+
ATOM    398  NH2 ARG L  52      23.372  20.188  56.747  0.90 35.63           N  
ATOM    399  C   ARG L  52      20.297  19.921  51.002  1.00 28.49           C  
ATOM    400  O   ARG L  52      19.341  20.180  51.733  1.00 29.15           O  
ATOM    401  N   PRO L  53      20.260  19.025  50.055  1.00 27.35           N  
ATOM    402  CA  PRO L  53      19.098  18.207  49.849  1.00 28.54           C  
ATOM    403  CD  PRO L  53      21.031  19.200  48.835  1.00 26.10           C  
ATOM    404  CB  PRO L  53      19.281  17.559  48.477  1.00 25.74           C  
ATOM    405  CG  PRO L  53      20.200  18.536  47.726  1.00 25.63           C  
ATOM    406  C   PRO L  53      19.072  17.215  50.961  1.00 30.98           C  
ATOM    407  O   PRO L  53      20.119  16.968  51.556  1.00 30.60           O  
ATOM    408  N   SER L  54      17.902  16.633  51.280  1.00 32.03           N  
ATOM    409  CA  SER L  54      17.921  15.698  52.362  1.00 32.44           C  
ATOM    410  CB  SER L  54      16.523  15.241  52.816  1.00 38.14           C  
ATOM    411  OG  SER L  54      16.630  14.331  53.902  1.00 49.41           O  
ATOM    412  C   SER L  54      18.685  14.501  51.893  1.00 31.49           C  
ATOM    413  O   SER L  54      18.617  14.124  50.723  1.00 34.06           O  
ATOM    414  N   GLY L  55      19.452  13.878  52.811  1.00 31.70           N  
ATOM    415  CA  GLY L  55      20.192  12.697  52.475  1.00 33.10           C  
ATOM    416  C   GLY L  55      21.630  13.031  52.207  1.00 35.83           C  
ATOM    417  O   GLY L  55      22.461  12.127  52.121  1.00 36.34           O  
ATOM    418  N   ILE L  56      21.976  14.328  52.081  1.00 32.17           N  
ATOM    419  CA  ILE L  56      23.343  14.676  51.801  1.00 30.44           C  
ATOM    420  CB  ILE L  56      23.481  15.870  50.896  1.00 29.07           C  
ATOM    421  CG1 ILE L  56      22.792  15.601  49.547  1.00 30.27           C  
ATOM    422  CG2 ILE L  56      24.980  16.187  50.751  1.00 26.81           C  
ATOM    423  CD1 ILE L  56      23.380  14.414  48.781  1.00 25.38           C  
ATOM    424  C   ILE L  56      24.007  14.998  53.109  1.00 30.62           C  
ATOM    425  O   ILE L  56      23.462  15.729  53.934  1.00 31.31           O  
ATOM    426  N   PRO L  57      25.181  14.462  53.320  1.00 31.21           N  
ATOM    427  CA  PRO L  57      25.904  14.626  54.557  1.00 29.58           C  
ATOM    428  CD  PRO L  57      25.680  13.350  52.532  1.00 28.27           C  
ATOM    429  CB  PRO L  57      27.034  13.592  54.524  1.00 31.48           C  
ATOM    430  CG  PRO L  57      27.109  13.139  53.053  1.00 28.48           C  
ATOM    431  C   PRO L  57      26.371  16.030  54.798  1.00 29.55           C  
ATOM    432  O   PRO L  57      26.596  16.772  53.844  1.00 28.85           O  
ATOM    433  N   GLU L  58      26.559  16.382  56.085  1.00 30.36           N  
ATOM    434  CA  GLU L  58      26.928  17.692  56.550  1.00 32.26           C  
ATOM    435  CB  GLU L  58      27.052  17.789  58.080  1.00 34.90           C  
ATOM    436  CG  GLU L  58      25.710  17.805  58.814  1.00 42.13           C  
ATOM    437  CD  GLU L  58      25.174  16.384  58.904  1.00 50.48           C  
ATOM    438  OE1 GLU L  58      25.890  15.445  58.462  1.00 55.26           O  
ATOM    439  OE2 GLU L  58      24.037  16.224  59.421  1.00 47.14           O1-
ATOM    440  C   GLU L  58      28.259  18.065  55.985  1.00 31.95           C  
ATOM    441  O   GLU L  58      28.587  19.246  55.883  1.00 35.22           O  
ATOM    442  N   ARG L  59      29.067  17.059  55.616  1.00 31.47           N  
ATOM    443  CA  ARG L  59      30.398  17.279  55.129  1.00 27.06           C  
ATOM    444  CB  ARG L  59      31.112  15.971  54.725  1.00 33.10           C  
ATOM    445  CG  ARG L  59      31.522  15.118  55.928  1.00 37.10           C  
ATOM    446  CD  ARG L  59      32.459  13.944  55.614  1.00 42.40           C  
ATOM    447  NE  ARG L  59      31.649  12.755  55.220  1.00 38.67           N  
ATOM    448  CZ  ARG L  59      31.412  12.471  53.907  1.00 36.13           C  
ATOM    449  NH1 ARG L  59      31.862  13.315  52.936  1.00 36.81           N1+
ATOM    450  NH2 ARG L  59      30.744  11.332  53.560  1.00 36.28           N  
ATOM    451  C   ARG L  59      30.358  18.167  53.920  1.00 25.90           C  
ATOM    452  O   ARG L  59      31.288  18.944  53.698  1.00 26.18           O  
ATOM    453  N   PHE L  60      29.302  18.062  53.090  1.00 29.83           N  
ATOM    454  CA  PHE L  60      29.220  18.860  51.896  1.00 28.20           C  
ATOM    455  CB  PHE L  60      28.314  18.226  50.826  1.00 28.69           C  
ATOM    456  CG  PHE L  60      28.981  17.000  50.306  1.00 31.22           C  
ATOM    457  CD1 PHE L  60      29.013  15.836  51.037  1.00 29.55           C  
ATOM    458  CD2 PHE L  60      29.568  17.009  49.067  1.00 30.46           C  
ATOM    459  CE1 PHE L  60      29.630  14.708  50.546  1.00 29.75           C  
ATOM    460  CE2 PHE L  60      30.184  15.885  48.571  1.00 29.84           C  
ATOM    461  CZ  PHE L  60      30.221  14.729  49.308  1.00 29.61           C  
ATOM    462  C   PHE L  60      28.642  20.214  52.213  1.00 27.79           C  
ATOM    463  O   PHE L  60      27.616  20.319  52.882  1.00 28.13           O  
ATOM    464  N   SER L  61      29.300  21.298  51.736  1.00 26.27           N  
ATOM    465  CA  SER L  61      28.793  22.631  51.958  1.00 27.01           C  
ATOM    466  CB  SER L  61      29.435  23.360  53.152  1.00 27.54           C  
ATOM    467  OG  SER L  61      30.800  23.638  52.882  1.00 33.63           O  
ATOM    468  C   SER L  61      29.074  23.462  50.738  1.00 28.96           C  
ATOM    469  O   SER L  61      30.023  23.202  49.999  1.00 27.46           O  
ATOM    470  N   GLY L  62      28.257  24.512  50.497  1.00 26.46           N  
ATOM    471  CA  GLY L  62      28.472  25.311  49.319  1.00 26.24           C  
ATOM    472  C   GLY L  62      28.414  26.772  49.672  1.00 29.87           C  
ATOM    473  O   GLY L  62      27.833  27.152  50.687  1.00 29.49           O  
ATOM    474  N   SER L  63      29.042  27.626  48.822  1.00 27.24           N  
ATOM    475  CA  SER L  63      29.032  29.059  49.000  1.00 28.51           C  
ATOM    476  CB  SER L  63      30.214  29.586  49.826  1.00 29.11           C  
ATOM    477  OG  SER L  63      31.425  29.396  49.111  1.00 39.12           O  
ATOM    478  C   SER L  63      29.138  29.711  47.646  1.00 31.84           C  
ATOM    479  O   SER L  63      29.645  29.108  46.701  1.00 31.64           O  
ATOM    480  N   ASN L  64      28.651  30.969  47.497  1.00 32.98           N  
ATOM    481  CA  ASN L  64      28.746  31.587  46.194  1.00 32.96           C  
ATOM    482  CB  ASN L  64      27.512  31.286  45.321  1.00 32.43           C  
ATOM    483  CG  ASN L  64      27.763  31.744  43.890  1.00 35.05           C  
ATOM    484  OD1 ASN L  64      28.808  32.308  43.574  1.00 56.08           O  
ATOM    485  ND2 ASN L  64      26.768  31.496  42.998  1.00 46.15           N  
ATOM    486  C   ASN L  64      28.841  33.078  46.313  1.00 37.47           C  
ATOM    487  O   ASN L  64      27.909  33.739  46.765  1.00 39.14           O  
ATOM    488  N   SER L  65      29.967  33.668  45.869  1.00 38.13           N  
ATOM    489  CA  SER L  65      30.032  35.098  45.935  1.00 40.34           C  
ATOM    490  CB  SER L  65      30.749  35.638  47.184  1.00 42.88           C  
ATOM    491  OG  SER L  65      32.134  35.327  47.129  1.00 48.54           O  
ATOM    492  C   SER L  65      30.797  35.595  44.757  1.00 40.75           C  
ATOM    493  O   SER L  65      31.727  34.953  44.276  1.00 40.43           O  
ATOM    494  N   GLY L  66      30.398  36.770  44.245  1.00 39.64           N  
ATOM    495  CA  GLY L  66      31.130  37.374  43.179  1.00 39.17           C  
ATOM    496  C   GLY L  66      31.211  36.435  42.025  1.00 39.11           C  
ATOM    497  O   GLY L  66      30.209  35.914  41.546  1.00 37.42           O  
ATOM    498  N   ASN L  67      32.443  36.257  41.518  1.00 38.64           N  
ATOM    499  CA  ASN L  67      32.735  35.437  40.381  1.00 39.26           C  
ATOM    500  CB  ASN L  67      34.063  35.799  39.702  1.00 40.01           C  
ATOM    501  CG  ASN L  67      33.782  37.061  38.899  1.00 63.07           C  
ATOM    502  OD1 ASN L  67      32.669  37.262  38.412  1.00 59.72           O  
ATOM    503  ND2 ASN L  67      34.811  37.937  38.755  1.00 64.99           N  
ATOM    504  C   ASN L  67      32.714  33.966  40.670  1.00 40.06           C  
ATOM    505  O   ASN L  67      32.525  33.175  39.749  1.00 41.75           O  
ATOM    506  N   THR L  68      32.941  33.521  41.922  1.00 36.86           N  
ATOM    507  CA  THR L  68      33.070  32.095  42.038  1.00 36.41           C  
ATOM    508  CB  THR L  68      34.455  31.699  42.456  1.00 39.73           C  
ATOM    509  OG1 THR L  68      35.407  32.230  41.544  1.00 44.72           O  
ATOM    510  CG2 THR L  68      34.547  30.167  42.459  1.00 42.26           C  
ATOM    511  C   THR L  68      32.111  31.497  43.028  1.00 34.26           C  
ATOM    512  O   THR L  68      31.694  32.131  43.995  1.00 34.09           O  
ATOM    513  N   ALA L  69      31.731  30.224  42.773  1.00 33.14           N  
ATOM    514  CA  ALA L  69      30.905  29.453  43.660  1.00 29.68           C  
ATOM    515  CB  ALA L  69      29.682  28.822  42.974  1.00 28.11           C  
ATOM    516  C   ALA L  69      31.797  28.336  44.105  1.00 30.47           C  
ATOM    517  O   ALA L  69      32.629  27.874  43.325  1.00 31.45           O  
ATOM    518  N   THR L  70      31.687  27.883  45.375  1.00 29.64           N  
ATOM    519  CA  THR L  70      32.600  26.859  45.797  1.00 28.07           C  
ATOM    520  CB  THR L  70      33.642  27.358  46.756  1.00 28.68           C  
ATOM    521  OG1 THR L  70      34.392  28.404  46.158  1.00 32.48           O  
ATOM    522  CG2 THR L  70      34.574  26.193  47.130  1.00 30.63           C  
ATOM    523  C   THR L  70      31.877  25.744  46.491  1.00 28.64           C  
ATOM    524  O   THR L  70      30.958  25.964  47.278  1.00 31.10           O  
ATOM    525  N   LEU L  71      32.299  24.495  46.203  1.00 28.98           N  
ATOM    526  CA  LEU L  71      31.775  23.332  46.859  1.00 27.86           C  
ATOM    527  CB  LEU L  71      31.442  22.188  45.885  1.00 25.63           C  
ATOM    528  CG  LEU L  71      30.883  20.931  46.573  1.00 28.02           C  
ATOM    529  CD1 LEU L  71      29.574  21.237  47.317  1.00 28.03           C  
ATOM    530  CD2 LEU L  71      30.734  19.777  45.568  1.00 25.87           C  
ATOM    531  C   LEU L  71      32.857  22.852  47.774  1.00 27.28           C  
ATOM    532  O   LEU L  71      33.972  22.574  47.335  1.00 27.82           O  
ATOM    533  N   THR L  72      32.560  22.745  49.084  1.00 27.53           N  
ATOM    534  CA  THR L  72      33.582  22.348  50.012  1.00 28.24           C  
ATOM    535  CB  THR L  72      33.776  23.331  51.130  1.00 28.15           C  
ATOM    536  OG1 THR L  72      34.121  24.607  50.609  1.00 30.87           O  
ATOM    537  CG2 THR L  72      34.893  22.815  52.051  1.00 28.00           C  
ATOM    538  C   THR L  72      33.199  21.042  50.635  1.00 29.60           C  
ATOM    539  O   THR L  72      32.075  20.871  51.104  1.00 31.20           O  
ATOM    540  N   ILE L  73      34.142  20.075  50.638  1.00 32.05           N  
ATOM    541  CA  ILE L  73      33.901  18.795  51.241  1.00 26.07           C  
ATOM    542  CB  ILE L  73      34.116  17.652  50.291  1.00 28.13           C  
ATOM    543  CG1 ILE L  73      33.247  17.834  49.037  1.00 27.53           C  
ATOM    544  CG2 ILE L  73      33.827  16.341  51.044  1.00 27.96           C  
ATOM    545  CD1 ILE L  73      33.622  16.891  47.894  1.00 25.63           C  
ATOM    546  C   ILE L  73      34.915  18.630  52.335  1.00 26.58           C  
ATOM    547  O   ILE L  73      36.112  18.524  52.065  1.00 29.90           O  
ATOM    548  N   SER L  74      34.467  18.609  53.606  1.00 37.44           N  
ATOM    549  CA  SER L  74      35.400  18.446  54.688  1.00 35.92           C  
ATOM    550  CB  SER L  74      34.995  19.188  55.974  1.00 35.74           C  
ATOM    551  OG  SER L  74      33.786  18.651  56.490  1.00 42.25           O  
ATOM    552  C   SER L  74      35.497  16.990  55.025  1.00 36.09           C  
ATOM    553  O   SER L  74      34.587  16.216  54.737  1.00 37.20           O  
ATOM    554  N   GLY L  75      36.631  16.578  55.631  1.00 36.24           N  
ATOM    555  CA  GLY L  75      36.788  15.218  56.070  1.00 37.72           C  
ATOM    556  C   GLY L  75      36.563  14.311  54.902  1.00 35.02           C  
ATOM    557  O   GLY L  75      35.840  13.322  55.009  1.00 34.02           O  
ATOM    558  N   THR L  76      37.206  14.614  53.760  1.00 34.99           N  
ATOM    559  CA  THR L  76      36.975  13.884  52.546  1.00 36.64           C  
ATOM    560  CB  THR L  76      37.793  14.398  51.391  1.00 34.63           C  
ATOM    561  OG1 THR L  76      37.529  15.778  51.179  1.00 20.36           O  
ATOM    562  CG2 THR L  76      37.423  13.607  50.124  1.00 33.12           C  
ATOM    563  C   THR L  76      37.302  12.438  52.740  1.00 36.70           C  
ATOM    564  O   THR L  76      38.300  12.083  53.364  1.00 38.22           O  
ATOM    565  N   GLN L  77      36.430  11.564  52.193  1.00 36.06           N  
ATOM    566  CA  GLN L  77      36.612  10.145  52.300  1.00 36.01           C  
ATOM    567  CB  GLN L  77      35.446   9.447  53.020  1.00 36.09           C  
ATOM    568  CG  GLN L  77      35.340   9.867  54.490  1.00 40.83           C  
ATOM    569  CD  GLN L  77      34.067   9.279  55.076  1.00 44.42           C  
ATOM    570  OE1 GLN L  77      33.284   8.639  54.376  1.00 46.56           O  
ATOM    571  NE2 GLN L  77      33.844   9.511  56.398  1.00 39.03           N  
ATOM    572  C   GLN L  77      36.734   9.589  50.911  1.00 37.54           C  
ATOM    573  O   GLN L  77      36.471  10.273  49.923  1.00 36.14           O  
ATOM    574  N   ALA L  78      37.144   8.311  50.811  1.00 38.23           N  
ATOM    575  CA  ALA L  78      37.385   7.646  49.559  1.00 35.18           C  
ATOM    576  CB  ALA L  78      37.844   6.191  49.743  1.00 36.23           C  
ATOM    577  C   ALA L  78      36.120   7.613  48.760  1.00 35.59           C  
ATOM    578  O   ALA L  78      36.140   7.739  47.538  1.00 37.31           O  
ATOM    579  N   MET L  79      34.977   7.453  49.445  1.00 35.78           N  
ATOM    580  CA  MET L  79      33.683   7.320  48.837  1.00 34.82           C  
ATOM    581  CB  MET L  79      32.586   7.075  49.886  1.00 27.02           C  
ATOM    582  CG  MET L  79      32.723   5.706  50.561  1.00 34.30           C  
ATOM    583  SD  MET L  79      31.760   5.494  52.088  1.00  0.00           S  
ATOM    584  CE  MET L  79      33.048   6.183  53.170  1.00  0.00           C  
ATOM    585  C   MET L  79      33.348   8.568  48.078  1.00 35.81           C  
ATOM    586  O   MET L  79      32.589   8.526  47.111  1.00 34.90           O  
ATOM    587  N   ASP L  80      33.880   9.714  48.533  1.00 33.50           N  
ATOM    588  CA  ASP L  80      33.636  11.017  47.982  1.00 34.36           C  
ATOM    589  CB  ASP L  80      34.218  12.137  48.862  1.00 33.14           C  
ATOM    590  CG  ASP L  80      33.429  12.153  50.167  1.00 34.26           C  
ATOM    591  OD1 ASP L  80      32.279  11.637  50.173  1.00 35.93           O  
ATOM    592  OD2 ASP L  80      33.970  12.677  51.178  1.00 35.77           O1-
ATOM    593  C   ASP L  80      34.203  11.152  46.593  1.00 35.56           C  
ATOM    594  O   ASP L  80      33.822  12.070  45.868  1.00 36.54           O  
ATOM    595  N   GLU L  81      35.170  10.302  46.191  1.00 32.81           N  
ATOM    596  CA  GLU L  81      35.731  10.476  44.877  1.00 31.82           C  
ATOM    597  CB  GLU L  81      36.803   9.440  44.493  1.00 33.47           C  
ATOM    598  CG  GLU L  81      38.125   9.603  45.243  1.00 35.73           C  
ATOM    599  CD  GLU L  81      39.109   8.591  44.673  1.00 39.43           C  
ATOM    600  OE1 GLU L  81      39.283   8.582  43.426  1.00 43.09           O  
ATOM    601  OE2 GLU L  81      39.696   7.813  45.471  1.00 41.30           O1-
ATOM    602  C   GLU L  81      34.646  10.399  43.854  1.00 31.21           C  
ATOM    603  O   GLU L  81      33.827   9.479  43.860  1.00 33.03           O  
ATOM    604  N   ALA L  82      34.622  11.397  42.941  1.00 28.60           N  
ATOM    605  CA  ALA L  82      33.626  11.452  41.910  1.00 27.66           C  
ATOM    606  CB  ALA L  82      32.190  11.556  42.455  1.00 27.28           C  
ATOM    607  C   ALA L  82      33.879  12.688  41.100  1.00 29.59           C  
ATOM    608  O   ALA L  82      34.803  13.453  41.377  1.00 30.99           O  
ATOM    609  N   ASP L  83      33.075  12.883  40.035  1.00 28.56           N  
ATOM    610  CA  ASP L  83      33.165  14.070  39.237  0.90 27.54           C  
ATOM    611  CB  ASP L  83      32.869  13.832  37.745  0.90 27.45           C  
ATOM    612  CG  ASP L  83      34.019  13.048  37.130  0.90 33.82           C  
ATOM    613  OD1 ASP L  83      35.195  13.399  37.411  0.90 34.67           O  
ATOM    614  OD2 ASP L  83      33.735  12.082  36.373  0.90 37.77           O1-
ATOM    615  C   ASP L  83      32.110  14.997  39.757  1.00 27.40           C  
ATOM    616  O   ASP L  83      30.966  14.591  39.956  1.00 29.49           O  
ATOM    617  N   TYR L  84      32.463  16.276  40.006  1.00 25.74           N  
ATOM    618  CA  TYR L  84      31.483  17.190  40.522  1.00 24.88           C  
ATOM    619  CB  TYR L  84      31.916  17.914  41.810  1.00 24.45           C  
ATOM    620  CG  TYR L  84      31.991  16.924  42.924  1.00 26.50           C  
ATOM    621  CD1 TYR L  84      33.137  16.201  43.156  1.00 25.71           C  
ATOM    622  CD2 TYR L  84      30.904  16.717  43.741  1.00 26.10           C  
ATOM    623  CE1 TYR L  84      33.200  15.292  44.187  1.00 25.24           C  
ATOM    624  CE2 TYR L  84      30.960  15.810  44.772  1.00 27.22           C  
ATOM    625  CZ  TYR L  84      32.110  15.096  44.997  1.00 26.58           C  
ATOM    626  OH  TYR L  84      32.174  14.164  46.055  1.00 25.90           O  
ATOM    627  C   TYR L  84      31.230  18.237  39.480  1.00 26.08           C  
ATOM    628  O   TYR L  84      32.166  18.824  38.939  1.00 28.47           O  
ATOM    629  N   TYR L  85      29.937  18.495  39.174  1.00 25.55           N  
ATOM    630  CA  TYR L  85      29.588  19.442  38.150  1.00 25.27           C  
ATOM    631  CB  TYR L  85      28.674  18.881  37.040  1.00 23.04           C  
ATOM    632  CG  TYR L  85      29.343  17.770  36.306  1.00 26.31           C  
ATOM    633  CD1 TYR L  85      29.222  16.476  36.750  1.00 27.84           C  
ATOM    634  CD2 TYR L  85      30.078  18.013  35.168  1.00 28.43           C  
ATOM    635  CE1 TYR L  85      29.830  15.444  36.077  1.00 28.61           C  
ATOM    636  CE2 TYR L  85      30.689  16.985  34.491  1.00 28.01           C  
ATOM    637  CZ  TYR L  85      30.567  15.697  34.946  1.00 29.27           C  
ATOM    638  OH  TYR L  85      31.194  14.639  34.253  1.00 30.63           O  
ATOM    639  C   TYR L  85      28.776  20.546  38.747  1.00 25.72           C  
ATOM    640  O   TYR L  85      27.854  20.306  39.526  1.00 26.35           O  
ATOM    641  N   CYS L  86      29.118  21.804  38.394  1.00 26.43           N  
ATOM    642  CA  CYS L  86      28.328  22.927  38.807  1.00 26.81           C  
ATOM    643  CB  CYS L  86      29.143  24.209  39.111  1.00 27.44           C  
ATOM    644  SG  CYS L  86      30.219  24.753  37.745  1.00 33.14           S  
ATOM    645  C   CYS L  86      27.371  23.210  37.687  1.00 27.17           C  
ATOM    646  O   CYS L  86      27.645  22.892  36.529  1.00 25.69           O  
ATOM    647  N   GLN L  87      26.199  23.789  38.018  1.00 24.94           N  
ATOM    648  CA  GLN L  87      25.191  24.065  37.031  1.00 23.22           C  
ATOM    649  CB  GLN L  87      24.005  23.090  37.065  1.00 24.11           C  
ATOM    650  CG  GLN L  87      22.897  23.495  36.089  1.00 23.24           C  
ATOM    651  CD  GLN L  87      21.578  22.907  36.572  1.00 25.52           C  
ATOM    652  OE1 GLN L  87      21.375  21.695  36.554  1.00 24.82           O  
ATOM    653  NE2 GLN L  87      20.651  23.794  37.027  1.00 25.37           N  
ATOM    654  C   GLN L  87      24.570  25.380  37.350  1.00 27.00           C  
ATOM    655  O   GLN L  87      24.408  25.740  38.517  1.00 27.12           O  
ATOM    656  N   ALA L  88      24.186  26.124  36.296  1.00 25.97           N  
ATOM    657  CA  ALA L  88      23.520  27.374  36.507  1.00 24.67           C  
ATOM    658  CB  ALA L  88      24.464  28.585  36.468  1.00 29.10           C  
ATOM    659  C   ALA L  88      22.510  27.559  35.422  1.00 28.15           C  
ATOM    660  O   ALA L  88      22.549  26.890  34.391  1.00 30.85           O  
ATOM    661  N   TRP L  89      21.534  28.445  35.691  1.00 29.56           N  
ATOM    662  CA  TRP L  89      20.492  28.772  34.766  1.00 33.78           C  
ATOM    663  CB  TRP L  89      19.238  29.308  35.476  1.00 36.00           C  
ATOM    664  CG  TRP L  89      18.143  29.768  34.550  1.00 35.74           C  
ATOM    665  CD2 TRP L  89      18.010  31.125  34.092  1.00 37.08           C  
ATOM    666  CD1 TRP L  89      17.115  29.068  33.995  1.00 39.98           C  
ATOM    667  NE1 TRP L  89      16.349  29.901  33.213  1.00 41.06           N  
ATOM    668  CE2 TRP L  89      16.886  31.169  33.267  1.00 38.37           C  
ATOM    669  CE3 TRP L  89      18.761  32.234  34.345  1.00 39.29           C  
ATOM    670  CZ2 TRP L  89      16.492  32.337  32.677  1.00 43.49           C  
ATOM    671  CZ3 TRP L  89      18.360  33.409  33.746  1.00 44.84           C  
ATOM    672  CH2 TRP L  89      17.250  33.458  32.932  1.00 40.93           C  
ATOM    673  C   TRP L  89      21.014  29.839  33.860  1.00 35.59           C  
ATOM    674  O   TRP L  89      21.770  30.711  34.284  1.00 37.55           O  
ATOM    675  N   ASP L  90      20.637  29.776  32.566  1.00 37.12           N  
ATOM    676  CA  ASP L  90      21.077  30.759  31.616  1.00 39.02           C  
ATOM    677  CB  ASP L  90      22.082  30.205  30.594  1.00 40.48           C  
ATOM    678  CG  ASP L  90      22.629  31.376  29.791  1.00 44.48           C  
ATOM    679  OD1 ASP L  90      22.568  32.521  30.309  1.00 43.37           O  
ATOM    680  OD2 ASP L  90      23.106  31.147  28.649  1.00 42.90           O1-
ATOM    681  C   ASP L  90      19.866  31.182  30.846  1.00 41.03           C  
ATOM    682  O   ASP L  90      19.028  30.358  30.495  1.00 43.37           O  
ATOM    683  N   SER L  91      19.722  32.489  30.563  1.00 44.59           N  
ATOM    684  CA  SER L  91      18.544  32.922  29.862  1.00 47.63           C  
ATOM    685  CB  SER L  91      18.460  34.448  29.701  1.00 52.40           C  
ATOM    686  OG  SER L  91      19.530  34.916  28.894  1.00 51.23           O  
ATOM    687  C   SER L  91      18.514  32.319  28.491  1.00 50.60           C  
ATOM    688  O   SER L  91      17.489  31.792  28.059  1.00 53.71           O  
ATOM    689  N   PHE L  92      19.621  32.437  27.734  1.00 46.89           N  
ATOM    690  CA  PHE L  92      19.635  31.892  26.408  1.00 47.76           C  
ATOM    691  CB  PHE L  92      20.779  32.437  25.543  1.00 48.93           C  
ATOM    692  CG  PHE L  92      20.672  31.711  24.249  1.00 20.81           C  
ATOM    693  CD1 PHE L  92      19.649  32.006  23.381  1.00 22.30           C  
ATOM    694  CD2 PHE L  92      21.556  30.709  23.920  1.00 22.89           C  
ATOM    695  CE1 PHE L  92      19.525  31.339  22.186  1.00 26.40           C  
ATOM    696  CE2 PHE L  92      21.438  30.038  22.725  1.00 23.99           C  
ATOM    697  CZ  PHE L  92      20.423  30.353  21.852  1.00 26.24           C  
ATOM    698  C   PHE L  92      19.724  30.391  26.380  1.00 47.60           C  
ATOM    699  O   PHE L  92      18.916  29.737  25.723  1.00 49.83           O  
ATOM    700  N   SER L  93      20.723  29.817  27.083  1.00 46.18           N  
ATOM    701  CA  SER L  93      20.997  28.399  27.046  1.00 47.38           C  
ATOM    702  CB  SER L  93      22.424  28.053  27.510  1.00 48.65           C  
ATOM    703  OG  SER L  93      23.379  28.616  26.620  1.00 52.73           O  
ATOM    704  C   SER L  93      20.033  27.629  27.899  1.00 44.33           C  
ATOM    705  O   SER L  93      19.770  26.454  27.653  1.00 42.80           O  
ATOM    706  N   THR L  94      19.498  28.286  28.936  1.00 40.65           N  
ATOM    707  CA  THR L  94      18.558  27.734  29.869  1.00 37.81           C  
ATOM    708  CB  THR L  94      17.549  26.840  29.211  1.00 39.87           C  
ATOM    709  OG1 THR L  94      16.829  27.536  28.203  1.00 20.69           O  
ATOM    710  CG2 THR L  94      16.588  26.339  30.298  1.00 19.74           C  
ATOM    711  C   THR L  94      19.279  26.900  30.892  1.00 36.35           C  
ATOM    712  O   THR L  94      18.944  26.957  32.074  1.00 38.25           O  
ATOM    713  N   PHE L  95      20.331  26.154  30.501  1.00 34.40           N  
ATOM    714  CA  PHE L  95      21.067  25.413  31.488  1.00 33.30           C  
ATOM    715  CB  PHE L  95      20.630  23.944  31.699  1.00 30.28           C  
ATOM    716  CG  PHE L  95      19.407  23.898  32.550  1.00 33.08           C  
ATOM    717  CD1 PHE L  95      19.499  24.262  33.872  1.00 35.85           C  
ATOM    718  CD2 PHE L  95      18.196  23.463  32.061  1.00 34.46           C  
ATOM    719  CE1 PHE L  95      18.402  24.226  34.696  1.00 36.20           C  
ATOM    720  CE2 PHE L  95      17.092  23.424  32.882  1.00 34.41           C  
ATOM    721  CZ  PHE L  95      17.192  23.809  34.198  1.00 37.36           C  
ATOM    722  C   PHE L  95      22.478  25.348  31.026  1.00 33.55           C  
ATOM    723  O   PHE L  95      22.749  25.006  29.876  1.00 32.54           O  
ATOM    724  N   VAL L  96      23.422  25.691  31.919  1.00 26.68           N  
ATOM    725  CA  VAL L  96      24.796  25.556  31.536  1.00 25.78           C  
ATOM    726  CB  VAL L  96      25.536  26.866  31.466  1.00 28.33           C  
ATOM    727  CG1 VAL L  96      25.055  27.658  30.245  1.00 31.28           C  
ATOM    728  CG2 VAL L  96      25.283  27.622  32.778  1.00 31.16           C  
ATOM    729  C   VAL L  96      25.458  24.739  32.595  1.00 28.87           C  
ATOM    730  O   VAL L  96      25.211  24.937  33.783  1.00 27.72           O  
ATOM    731  N   PHE L  97      26.327  23.796  32.182  1.00 31.24           N  
ATOM    732  CA  PHE L  97      27.001  22.941  33.115  1.00 28.12           C  
ATOM    733  CB  PHE L  97      26.900  21.441  32.781  1.00 28.44           C  
ATOM    734  CG  PHE L  97      25.497  20.982  32.965  1.00 27.98           C  
ATOM    735  CD1 PHE L  97      24.578  21.097  31.948  1.00 26.00           C  
ATOM    736  CD2 PHE L  97      25.100  20.427  34.158  1.00 26.69           C  
ATOM    737  CE1 PHE L  97      23.286  20.663  32.126  1.00 25.77           C  
ATOM    738  CE2 PHE L  97      23.809  19.992  34.339  1.00 28.73           C  
ATOM    739  CZ  PHE L  97      22.896  20.110  33.321  1.00 25.69           C  
ATOM    740  C   PHE L  97      28.462  23.259  33.051  1.00 27.73           C  
ATOM    741  O   PHE L  97      28.971  23.720  32.031  1.00 30.70           O  
ATOM    742  N   GLY L  98      29.174  23.027  34.171  1.00 26.67           N  
ATOM    743  CA  GLY L  98      30.590  23.238  34.204  1.00 26.20           C  
ATOM    744  C   GLY L  98      31.226  22.049  33.562  1.00 28.72           C  
ATOM    745  O   GLY L  98      30.563  21.055  33.269  1.00 29.28           O  
ATOM    746  N   THR L  99      32.549  22.140  33.346  1.00 31.23           N  
ATOM    747  CA  THR L  99      33.345  21.129  32.718  1.00 30.15           C  
ATOM    748  CB  THR L  99      34.739  21.617  32.432  1.00 19.33           C  
ATOM    749  OG1 THR L  99      35.438  20.670  31.636  1.00  0.00           O  
ATOM    750  CG2 THR L  99      35.471  21.836  33.767  1.00  0.00           C  
ATOM    751  C   THR L  99      33.403  19.914  33.597  1.00 31.43           C  
ATOM    752  O   THR L  99      33.520  18.790  33.108  1.00 34.47           O  
ATOM    753  N   GLY L 100      33.353  20.106  34.930  1.00 29.67           N  
ATOM    754  CA  GLY L 100      33.372  18.990  35.836  1.00 28.75           C  
ATOM    755  C   GLY L 100      34.715  18.926  36.493  1.00 28.45           C  
ATOM    756  O   GLY L 100      35.738  19.218  35.875  1.00 29.67           O  
ATOM    757  N   THR L 101      34.735  18.532  37.784  1.00 28.72           N  
ATOM    758  CA  THR L 101      35.972  18.433  38.505  1.00 26.37           C  
ATOM    759  CB  THR L 101      36.039  19.383  39.665  1.00 27.48           C  
ATOM    760  OG1 THR L 101      35.888  20.719  39.210  1.00 27.50           O  
ATOM    761  CG2 THR L 101      37.392  19.217  40.374  1.00 26.42           C  
ATOM    762  C   THR L 101      36.092  17.042  39.050  1.00 28.27           C  
ATOM    763  O   THR L 101      35.202  16.550  39.742  1.00 28.87           O  
ATOM    764  N   LYS L 102      37.226  16.377  38.758  1.00 33.65           N  
ATOM    765  CA  LYS L 102      37.452  15.039  39.223  1.00 33.04           C  
ATOM    766  CB  LYS L 102      38.394  14.251  38.294  1.00 34.70           C  
ATOM    767  CG  LYS L 102      38.676  12.811  38.727  1.00 37.30           C  
ATOM    768  CD  LYS L 102      39.368  11.996  37.634  1.00 43.31           C  
ATOM    769  CE  LYS L 102      39.764  10.582  38.058  1.00 53.52           C  
ATOM    770  NZ  LYS L 102      40.548   9.940  36.981  1.00 58.42           N1+
ATOM    771  C   LYS L 102      38.124  15.136  40.555  1.00 32.69           C  
ATOM    772  O   LYS L 102      39.208  15.700  40.679  1.00 34.03           O  
ATOM    773  N   VAL L 103      37.487  14.578  41.601  1.00 32.12           N  
ATOM    774  CA  VAL L 103      38.087  14.630  42.903  1.00 32.13           C  
ATOM    775  CB  VAL L 103      37.091  14.848  44.007  1.00 32.20           C  
ATOM    776  CG1 VAL L 103      37.818  14.762  45.359  1.00 23.62           C  
ATOM    777  CG2 VAL L 103      36.393  16.197  43.768  1.00 20.59           C  
ATOM    778  C   VAL L 103      38.756  13.311  43.140  1.00 35.66           C  
ATOM    779  O   VAL L 103      38.135  12.255  43.026  1.00 35.56           O  
ATOM    780  N   THR L 104      40.062  13.346  43.470  1.00 35.18           N  
ATOM    781  CA  THR L 104      40.778  12.124  43.703  1.00 35.30           C  
ATOM    782  CB  THR L 104      41.972  11.958  42.807  1.00 37.53           C  
ATOM    783  OG1 THR L 104      41.577  11.982  41.444  1.00 42.04           O  
ATOM    784  CG2 THR L 104      42.647  10.616  43.134  1.00 39.49           C  
ATOM    785  C   THR L 104      41.290  12.139  45.110  1.00 35.24           C  
ATOM    786  O   THR L 104      41.832  13.139  45.579  1.00 32.36           O  
ATOM    787  N   VAL L 105      41.120  11.009  45.828  1.00 34.56           N  
ATOM    788  CA  VAL L 105      41.605  10.924  47.174  1.00 36.96           C  
ATOM    789  CB  VAL L 105      40.659  10.222  48.104  1.00 36.82           C  
ATOM    790  CG1 VAL L 105      41.325  10.092  49.484  1.00 37.84           C  
ATOM    791  CG2 VAL L 105      39.331  10.996  48.129  1.00 38.11           C  
ATOM    792  C   VAL L 105      42.868  10.122  47.122  1.00 39.57           C  
ATOM    793  O   VAL L 105      42.847   8.927  46.832  1.00 37.11           O  
ATOM    794  N   LEU L 106      44.005  10.780  47.416  1.00 41.49           N  
ATOM    795  CA  LEU L 106      45.295  10.154  47.351  1.00 43.94           C  
ATOM    796  CB  LEU L 106      46.458  11.158  47.309  1.00 46.49           C  
ATOM    797  CG  LEU L 106      46.494  12.023  46.037  1.00 46.86           C  
ATOM    798  CD1 LEU L 106      47.683  12.995  46.079  1.00 50.83           C  
ATOM    799  CD2 LEU L 106      46.482  11.162  44.765  1.00 44.88           C  
ATOM    800  C   LEU L 106      45.495   9.317  48.570  1.00 44.24           C  
ATOM    801  O   LEU L 106      44.881   9.549  49.608  1.00 43.70           O  
ATOM    802  N   GLY L 107      46.372   8.298  48.465  1.00 41.74           N  
ATOM    803  CA  GLY L 107      46.630   7.449  49.588  1.00 42.44           C  
ATOM    804  C   GLY L 107      48.077   7.652  50.024  1.00 41.07           C  
ATOM    805  O   GLY L 107      48.997   7.290  49.240  1.00 41.52           O  
ATOM    806  OXT GLY L 107      48.279   8.169  51.154  1.00  0.00           O1-
TER     807      GLY L 107 
ATOM    808  N   GLN H 108      10.825   6.358  45.974  1.00 54.05           N1+
ATOM    809  CA  GLN H 108       9.730   7.294  45.657  1.00 53.63           C  
ATOM    810  CB  GLN H 108      10.081   8.703  46.173  1.00 58.94           C  
ATOM    811  CG  GLN H 108       8.930   9.711  46.082  1.00 65.98           C  
ATOM    812  CD  GLN H 108       9.413  11.038  46.660  1.00 73.47           C  
ATOM    813  OE1 GLN H 108       8.662  11.746  47.328  1.00 77.06           O  
ATOM    814  NE2 GLN H 108      10.698  11.392  46.386  1.00 88.40           N  
ATOM    815  C   GLN H 108       9.518   7.331  44.177  1.00 48.94           C  
ATOM    816  O   GLN H 108       9.073   6.352  43.582  1.00 47.92           O  
ATOM    817  N   VAL H 109       9.832   8.477  43.543  1.00 50.56           N  
ATOM    818  CA  VAL H 109       9.635   8.603  42.128  1.00 45.29           C  
ATOM    819  CB  VAL H 109       9.543  10.028  41.667  1.00 46.85           C  
ATOM    820  CG1 VAL H 109       9.335  10.043  40.144  1.00 43.44           C  
ATOM    821  CG2 VAL H 109       8.429  10.732  42.458  1.00 48.27           C  
ATOM    822  C   VAL H 109      10.797   7.981  41.422  1.00 43.38           C  
ATOM    823  O   VAL H 109      11.952   8.230  41.761  1.00 47.10           O  
ATOM    824  N   GLN H 110      10.505   7.159  40.395  1.00 39.76           N  
ATOM    825  CA  GLN H 110      11.548   6.484  39.679  1.00 38.37           C  
ATOM    826  CB  GLN H 110      11.497   4.954  39.849  1.00 43.73           C  
ATOM    827  CG  GLN H 110      11.745   4.480  41.281  1.00 49.48           C  
ATOM    828  CD  GLN H 110      11.555   2.969  41.327  1.00 55.51           C  
ATOM    829  OE1 GLN H 110      10.945   2.380  40.436  1.00 57.86           O  
ATOM    830  NE2 GLN H 110      12.084   2.322  42.399  1.00 60.42           N  
ATOM    831  C   GLN H 110      11.368   6.751  38.216  1.00 35.61           C  
ATOM    832  O   GLN H 110      10.244   6.849  37.722  1.00 34.51           O  
ATOM    833  N   LEU H 111      12.497   6.896  37.489  1.00 32.81           N  
ATOM    834  CA  LEU H 111      12.445   7.072  36.063  1.00 30.20           C  
ATOM    835  CB  LEU H 111      13.069   8.387  35.565  1.00 31.35           C  
ATOM    836  CG  LEU H 111      12.266   9.645  35.935  1.00 33.23           C  
ATOM    837  CD1 LEU H 111      12.188   9.837  37.455  1.00 35.35           C  
ATOM    838  CD2 LEU H 111      12.813  10.884  35.208  1.00 27.52           C  
ATOM    839  C   LEU H 111      13.227   5.961  35.424  1.00 31.72           C  
ATOM    840  O   LEU H 111      14.338   5.650  35.848  1.00 29.65           O  
ATOM    841  N   GLN H 112      12.655   5.323  34.378  1.00 32.12           N  
ATOM    842  CA  GLN H 112      13.341   4.263  33.683  1.00 30.37           C  
ATOM    843  CB  GLN H 112      12.615   2.905  33.703  1.00 32.60           C  
ATOM    844  CG  GLN H 112      12.821   2.090  34.974  1.00 37.56           C  
ATOM    845  CD  GLN H 112      14.239   1.538  34.927  1.00 45.71           C  
ATOM    846  OE1 GLN H 112      14.887   1.366  35.958  1.00 48.70           O  
ATOM    847  NE2 GLN H 112      14.740   1.251  33.696  1.00 38.62           N  
ATOM    848  C   GLN H 112      13.452   4.612  32.235  1.00 29.86           C  
ATOM    849  O   GLN H 112      12.448   4.869  31.573  1.00 30.47           O  
ATOM    850  N   GLU H 113      14.690   4.616  31.701  1.00 29.35           N  
ATOM    851  CA  GLU H 113      14.874   4.895  30.305  1.00 28.25           C  
ATOM    852  CB  GLU H 113      16.229   5.539  29.947  1.00 29.92           C  
ATOM    853  CG  GLU H 113      16.479   6.927  30.542  1.00 28.94           C  
ATOM    854  CD  GLU H 113      17.245   6.762  31.848  1.00 34.35           C  
ATOM    855  OE1 GLU H 113      17.172   5.658  32.447  1.00 32.71           O  
ATOM    856  OE2 GLU H 113      17.923   7.739  32.262  1.00 38.86           O1-
ATOM    857  C   GLU H 113      14.836   3.602  29.548  1.00 30.46           C  
ATOM    858  O   GLU H 113      15.266   2.563  30.049  1.00 31.33           O  
ATOM    859  N   SER H 114      14.307   3.641  28.305  1.00 28.42           N  
ATOM    860  CA  SER H 114      14.310   2.489  27.443  1.00 31.77           C  
ATOM    861  CB  SER H 114      12.911   1.947  27.108  1.00 33.36           C  
ATOM    862  OG  SER H 114      12.291   1.429  28.273  1.00 37.68           O  
ATOM    863  C   SER H 114      14.899   2.936  26.137  1.00 39.96           C  
ATOM    864  O   SER H 114      14.517   3.978  25.603  1.00 36.14           O  
ATOM    865  N   GLY H 115      15.835   2.149  25.567  1.00 46.39           N  
ATOM    866  CA  GLY H 115      16.439   2.568  24.330  1.00 45.34           C  
ATOM    867  C   GLY H 115      16.843   1.360  23.535  1.00 45.72           C  
ATOM    868  O   GLY H 115      16.837   0.234  24.028  1.00 48.88           O  
ATOM    869  N   PRO H 116      17.130   1.593  22.276  1.00 43.81           N  
ATOM    870  CA  PRO H 116      17.572   0.569  21.360  1.00 45.28           C  
ATOM    871  CD  PRO H 116      16.628   2.768  21.585  1.00 45.71           C  
ATOM    872  CB  PRO H 116      17.383   1.147  19.957  1.00 44.76           C  
ATOM    873  CG  PRO H 116      17.239   2.664  20.180  1.00 46.64           C  
ATOM    874  C   PRO H 116      18.963   0.076  21.604  1.00 48.79           C  
ATOM    875  O   PRO H 116      19.244  -1.083  21.302  1.00 48.00           O  
ATOM    876  N   GLY H 117      19.865   0.943  22.094  1.00 45.92           N  
ATOM    877  CA  GLY H 117      21.207   0.527  22.366  1.00 41.43           C  
ATOM    878  C   GLY H 117      22.076   0.837  21.186  1.00 39.92           C  
ATOM    879  O   GLY H 117      23.206   1.299  21.348  1.00 44.44           O  
ATOM    880  N   LEU H 118      21.575   0.612  19.954  1.00 39.34           N  
ATOM    881  CA  LEU H 118      22.427   0.854  18.823  1.00 40.18           C  
ATOM    882  CB  LEU H 118      23.011  -0.458  18.262  1.00 42.47           C  
ATOM    883  CG  LEU H 118      24.195  -0.295  17.292  1.00 48.06           C  
ATOM    884  CD1 LEU H 118      23.807   0.478  16.028  1.00 49.31           C  
ATOM    885  CD2 LEU H 118      25.424   0.287  18.009  1.00 50.72           C  
ATOM    886  C   LEU H 118      21.585   1.500  17.761  1.00 42.38           C  
ATOM    887  O   LEU H 118      20.447   1.091  17.532  1.00 46.86           O  
ATOM    888  N   VAL H 119      22.119   2.551  17.102  1.00 37.18           N  
ATOM    889  CA  VAL H 119      21.399   3.217  16.047  1.00 37.47           C  
ATOM    890  CB  VAL H 119      20.888   4.571  16.448  1.00 39.17           C  
ATOM    891  CG1 VAL H 119      20.241   5.238  15.225  1.00 39.77           C  
ATOM    892  CG2 VAL H 119      19.932   4.408  17.639  1.00 40.51           C  
ATOM    893  C   VAL H 119      22.350   3.443  14.910  1.00 41.50           C  
ATOM    894  O   VAL H 119      23.489   3.863  15.115  1.00 44.63           O  
ATOM    895  N   LYS H 120      21.901   3.181  13.666  1.00 43.55           N  
ATOM    896  CA  LYS H 120      22.763   3.379  12.534  1.00 48.39           C  
ATOM    897  CB  LYS H 120      22.332   2.616  11.272  1.00 44.04           C  
ATOM    898  CG  LYS H 120      22.766   1.151  11.306  0.80 52.06           C  
ATOM    899  CD  LYS H 120      22.162   0.353  12.462  0.80 54.58           C  
ATOM    900  CE  LYS H 120      22.687  -1.081  12.550  0.80 56.88           C  
ATOM    901  NZ  LYS H 120      22.296  -1.685  13.843  0.80 57.67           N1+
ATOM    902  C   LYS H 120      22.834   4.837  12.227  1.00 48.65           C  
ATOM    903  O   LYS H 120      21.885   5.587  12.444  1.00 46.22           O  
ATOM    904  N   SER H 121      23.986   5.269  11.691  1.00 44.40           N  
ATOM    905  CA  SER H 121      24.201   6.655  11.419  1.00 45.68           C  
ATOM    906  CB  SER H 121      25.574   6.932  10.782  1.00 48.45           C  
ATOM    907  OG  SER H 121      25.734   8.319  10.538  1.00 63.32           O  
ATOM    908  C   SER H 121      23.141   7.137  10.479  1.00 45.98           C  
ATOM    909  O   SER H 121      22.693   6.417   9.588  1.00 45.22           O  
ATOM    910  N   SER H 122      22.733   8.407  10.672  1.00 46.06           N  
ATOM    911  CA  SER H 122      21.762   9.073   9.854  1.00 41.33           C  
ATOM    912  CB  SER H 122      22.050   8.882   8.358  1.00 44.90           C  
ATOM    913  OG  SER H 122      23.343   9.381   8.057  1.00 51.70           O  
ATOM    914  C   SER H 122      20.366   8.582  10.113  1.00 44.37           C  
ATOM    915  O   SER H 122      19.433   9.019   9.441  1.00 46.16           O  
ATOM    916  N   GLU H 123      20.162   7.689  11.099  1.00 39.80           N  
ATOM    917  CA  GLU H 123      18.821   7.257  11.403  1.00 44.06           C  
ATOM    918  CB  GLU H 123      18.682   5.772  11.792  1.00 43.30           C  
ATOM    919  CG  GLU H 123      18.900   4.799  10.631  0.80 47.75           C  
ATOM    920  CD  GLU H 123      18.513   3.408  11.112  0.80 53.07           C  
ATOM    921  OE1 GLU H 123      17.904   3.311  12.211  0.80 57.59           O  
ATOM    922  OE2 GLU H 123      18.817   2.423  10.386  0.80 59.10           O1-
ATOM    923  C   GLU H 123      18.345   8.062  12.573  1.00 39.44           C  
ATOM    924  O   GLU H 123      19.067   8.924  13.072  1.00 35.09           O  
ATOM    925  N   THR H 124      17.096   7.817  13.030  1.00 37.46           N  
ATOM    926  CA  THR H 124      16.571   8.575  14.132  1.00 34.88           C  
ATOM    927  CB  THR H 124      15.135   8.982  13.961  1.00 37.09           C  
ATOM    928  OG1 THR H 124      14.986   9.781  12.798  1.00 37.44           O  
ATOM    929  CG2 THR H 124      14.690   9.771  15.206  1.00 33.43           C  
ATOM    930  C   THR H 124      16.636   7.753  15.386  1.00 33.92           C  
ATOM    931  O   THR H 124      16.224   6.595  15.420  1.00 36.03           O  
ATOM    932  N   LEU H 125      17.173   8.364  16.462  1.00 33.25           N  
ATOM    933  CA  LEU H 125      17.276   7.735  17.748  1.00 32.98           C  
ATOM    934  CB  LEU H 125      18.395   8.356  18.604  1.00 31.25           C  
ATOM    935  CG  LEU H 125      18.465   7.849  20.055  1.00 36.22           C  
ATOM    936  CD1 LEU H 125      18.835   6.361  20.133  1.00 35.04           C  
ATOM    937  CD2 LEU H 125      19.387   8.743  20.900  1.00 34.55           C  
ATOM    938  C   LEU H 125      15.981   7.958  18.467  1.00 33.41           C  
ATOM    939  O   LEU H 125      15.464   9.074  18.497  1.00 33.35           O  
ATOM    940  N   SER H 126      15.404   6.889  19.059  1.00 32.47           N  
ATOM    941  CA  SER H 126      14.179   7.072  19.787  1.00 30.52           C  
ATOM    942  CB  SER H 126      12.943   6.421  19.138  1.00 33.08           C  
ATOM    943  OG  SER H 126      12.566   7.130  17.967  1.00 42.29           O  
ATOM    944  C   SER H 126      14.334   6.471  21.150  1.00 30.93           C  
ATOM    945  O   SER H 126      14.761   5.327  21.299  1.00 32.16           O  
ATOM    946  N   LEU H 127      13.976   7.251  22.190  1.00 27.66           N  
ATOM    947  CA  LEU H 127      14.087   6.798  23.547  1.00 27.64           C  
ATOM    948  CB  LEU H 127      15.189   7.523  24.335  1.00 26.33           C  
ATOM    949  CG  LEU H 127      16.606   7.242  23.809  1.00 26.90           C  
ATOM    950  CD1 LEU H 127      17.661   7.995  24.636  1.00 26.69           C  
ATOM    951  CD2 LEU H 127      16.882   5.732  23.730  1.00 30.98           C  
ATOM    952  C   LEU H 127      12.803   7.094  24.253  1.00 28.24           C  
ATOM    953  O   LEU H 127      12.038   7.962  23.835  1.00 28.13           O  
ATOM    954  N   THR H 128      12.524   6.341  25.338  1.00 27.70           N  
ATOM    955  CA  THR H 128      11.348   6.569  26.134  1.00 29.13           C  
ATOM    956  CB  THR H 128      10.291   5.519  25.954  1.00 32.57           C  
ATOM    957  OG1 THR H 128      10.836   4.236  26.218  1.00 34.56           O  
ATOM    958  CG2 THR H 128       9.728   5.581  24.527  1.00 31.51           C  
ATOM    959  C   THR H 128      11.734   6.521  27.579  1.00 29.44           C  
ATOM    960  O   THR H 128      12.662   5.810  27.964  1.00 30.39           O  
ATOM    961  N   CYS H 129      11.032   7.301  28.427  1.00 29.96           N  
ATOM    962  CA  CYS H 129      11.293   7.262  29.840  1.00 31.03           C  
ATOM    963  CB  CYS H 129      11.978   8.543  30.377  1.00 31.76           C  
ATOM    964  SG  CYS H 129      12.321   8.523  32.167  1.00 31.24           S  
ATOM    965  C   CYS H 129       9.972   7.065  30.526  1.00 29.73           C  
ATOM    966  O   CYS H 129       9.012   7.803  30.295  1.00 31.92           O  
ATOM    967  N   THR H 130       9.893   6.042  31.401  1.00 29.23           N  
ATOM    968  CA  THR H 130       8.657   5.750  32.070  1.00 29.56           C  
ATOM    969  CB  THR H 130       8.330   4.288  32.112  1.00 34.10           C  
ATOM    970  OG1 THR H 130       8.255   3.769  30.793  1.00 33.74           O  
ATOM    971  CG2 THR H 130       6.978   4.107  32.825  1.00 36.15           C  
ATOM    972  C   THR H 130       8.788   6.220  33.481  1.00 30.59           C  
ATOM    973  O   THR H 130       9.815   6.023  34.128  1.00 30.54           O  
ATOM    974  N   VAL H 131       7.721   6.864  33.995  1.00 31.69           N  
ATOM    975  CA  VAL H 131       7.776   7.417  35.314  1.00 30.95           C  
ATOM    976  CB  VAL H 131       7.235   8.815  35.362  1.00 36.16           C  
ATOM    977  CG1 VAL H 131       7.315   9.335  36.802  1.00 35.65           C  
ATOM    978  CG2 VAL H 131       7.993   9.674  34.345  1.00 37.97           C  
ATOM    979  C   VAL H 131       6.907   6.592  36.204  1.00 32.38           C  
ATOM    980  O   VAL H 131       5.799   6.209  35.830  1.00 35.52           O  
ATOM    981  N   SER H 132       7.406   6.294  37.419  1.00 34.25           N  
ATOM    982  CA  SER H 132       6.622   5.515  38.323  1.00 38.15           C  
ATOM    983  CB  SER H 132       7.073   4.048  38.370  1.00 41.35           C  
ATOM    984  OG  SER H 132       6.270   3.311  39.273  1.00 46.76           O  
ATOM    985  C   SER H 132       6.793   6.099  39.693  1.00 43.71           C  
ATOM    986  O   SER H 132       7.796   6.749  39.985  1.00 43.91           O  
ATOM    987  N   GLY H 133       5.786   5.924  40.564  1.00 47.98           N  
ATOM    988  CA  GLY H 133       5.913   6.449  41.891  1.00 47.87           C  
ATOM    989  C   GLY H 133       5.603   7.905  41.860  1.00 54.95           C  
ATOM    990  O   GLY H 133       5.987   8.650  42.761  1.00 55.64           O  
ATOM    991  N   GLY H 134       4.897   8.352  40.811  1.00 48.50           N  
ATOM    992  CA  GLY H 134       4.557   9.738  40.720  1.00 46.39           C  
ATOM    993  C   GLY H 134       3.823   9.917  39.437  1.00 50.54           C  
ATOM    994  O   GLY H 134       3.644   8.970  38.671  1.00 54.10           O  
ATOM    995  N   SER H 135       3.382  11.158  39.163  1.00 48.91           N  
ATOM    996  CA  SER H 135       2.656  11.371  37.950  1.00 44.85           C  
ATOM    997  CB  SER H 135       1.231  11.913  38.136  1.00 48.08           C  
ATOM    998  OG  SER H 135       1.273  13.245  38.622  1.00 50.70           O  
ATOM    999  C   SER H 135       3.392  12.363  37.120  1.00 44.63           C  
ATOM   1000  O   SER H 135       4.297  13.050  37.588  1.00 45.28           O  
ATOM   1001  N   MET H 136       2.994  12.425  35.839  1.00 45.62           N  
ATOM   1002  CA  MET H 136       3.562  13.261  34.826  1.00 41.95           C  
ATOM   1003  CB  MET H 136       3.035  12.917  33.426  1.00 53.49           C  
ATOM   1004  CG  MET H 136       3.235  11.437  33.085  1.00 30.68           C  
ATOM   1005  SD  MET H 136       4.958  10.855  33.137  1.00 20.87           S  
ATOM   1006  CE  MET H 136       5.344  11.344  31.433  1.00 41.35           C  
ATOM   1007  C   MET H 136       3.296  14.726  35.085  1.00 39.16           C  
ATOM   1008  O   MET H 136       4.037  15.582  34.610  1.00 37.85           O  
ATOM   1009  N   GLY H 137       2.206  15.097  35.786  1.00 43.18           N  
ATOM   1010  CA  GLY H 137       1.918  16.508  35.932  1.00 45.90           C  
ATOM   1011  C   GLY H 137       2.858  17.208  36.889  1.00 45.07           C  
ATOM   1012  O   GLY H 137       3.593  16.582  37.648  1.00 41.43           O  
ATOM   1013  N   GLY H 138       2.872  18.565  36.823  1.00 44.05           N  
ATOM   1014  CA  GLY H 138       3.569  19.439  37.740  1.00 42.36           C  
ATOM   1015  C   GLY H 138       5.042  19.421  37.501  1.00 41.03           C  
ATOM   1016  O   GLY H 138       5.809  19.948  38.307  1.00 48.24           O  
ATOM   1017  N   TYR H 139       5.493  18.826  36.389  1.00 34.60           N  
ATOM   1018  CA  TYR H 139       6.911  18.755  36.230  1.00 30.08           C  
ATOM   1019  CB  TYR H 139       7.524  17.409  36.659  1.00 29.10           C  
ATOM   1020  CG  TYR H 139       7.544  17.368  38.149  1.00 41.97           C  
ATOM   1021  CD1 TYR H 139       8.523  18.050  38.833  1.00 41.53           C  
ATOM   1022  CD2 TYR H 139       6.612  16.648  38.863  1.00 45.15           C  
ATOM   1023  CE1 TYR H 139       8.569  18.030  40.207  1.00 49.09           C  
ATOM   1024  CE2 TYR H 139       6.654  16.621  40.238  1.00 47.19           C  
ATOM   1025  CZ  TYR H 139       7.632  17.314  40.912  1.00 47.38           C  
ATOM   1026  OH  TYR H 139       7.677  17.289  42.321  1.00 48.40           O  
ATOM   1027  C   TYR H 139       7.301  18.973  34.812  1.00 26.71           C  
ATOM   1028  O   TYR H 139       6.494  18.904  33.888  1.00 26.47           O  
ATOM   1029  N   TYR H 140       8.598  19.269  34.629  1.00 25.93           N  
ATOM   1030  CA  TYR H 140       9.161  19.423  33.317  1.00 24.45           C  
ATOM   1031  CB  TYR H 140      10.099  20.629  33.114  1.00 24.75           C  
ATOM   1032  CG  TYR H 140       9.380  21.920  33.310  1.00 24.33           C  
ATOM   1033  CD1 TYR H 140       8.264  22.237  32.571  1.00 27.01           C  
ATOM   1034  CD2 TYR H 140       9.873  22.845  34.201  1.00 25.44           C  
ATOM   1035  CE1 TYR H 140       7.623  23.441  32.752  1.00 28.87           C  
ATOM   1036  CE2 TYR H 140       9.237  24.050  34.384  1.00 26.42           C  
ATOM   1037  CZ  TYR H 140       8.107  24.348  33.663  1.00 30.94           C  
ATOM   1038  OH  TYR H 140       7.452  25.584  33.850  1.00 34.14           O  
ATOM   1039  C   TYR H 140      10.041  18.227  33.131  1.00 24.44           C  
ATOM   1040  O   TYR H 140      11.053  18.064  33.815  1.00 25.31           O  
ATOM   1041  N   TRP H 141       9.686  17.361  32.169  1.00 24.39           N  
ATOM   1042  CA  TRP H 141      10.428  16.149  32.019  1.00 23.13           C  
ATOM   1043  CB  TRP H 141       9.540  14.995  31.547  1.00 24.75           C  
ATOM   1044  CG  TRP H 141       8.455  14.765  32.571  1.00 25.86           C  
ATOM   1045  CD2 TRP H 141       8.632  14.043  33.800  1.00 26.08           C  
ATOM   1046  CD1 TRP H 141       7.172  15.228  32.576  1.00 25.42           C  
ATOM   1047  NE1 TRP H 141       6.538  14.841  33.730  1.00 27.44           N  
ATOM   1048  CE2 TRP H 141       7.423  14.110  34.494  1.00 26.98           C  
ATOM   1049  CE3 TRP H 141       9.714  13.386  34.313  1.00 25.87           C  
ATOM   1050  CZ2 TRP H 141       7.277  13.517  35.715  1.00 26.57           C  
ATOM   1051  CZ3 TRP H 141       9.562  12.782  35.542  1.00 27.06           C  
ATOM   1052  CH2 TRP H 141       8.367  12.846  36.227  1.00 28.89           C  
ATOM   1053  C   TRP H 141      11.532  16.419  31.056  1.00 22.11           C  
ATOM   1054  O   TRP H 141      11.298  16.863  29.933  1.00 23.03           O  
ATOM   1055  N   SER H 142      12.778  16.131  31.486  1.00 21.66           N  
ATOM   1056  CA  SER H 142      13.906  16.548  30.710  1.00 20.76           C  
ATOM   1057  CB  SER H 142      14.837  17.503  31.474  1.00 20.85           C  
ATOM   1058  OG  SER H 142      14.134  18.676  31.856  1.00 24.47           O  
ATOM   1059  C   SER H 142      14.758  15.397  30.293  1.00 22.05           C  
ATOM   1060  O   SER H 142      14.739  14.315  30.880  1.00 22.20           O  
ATOM   1061  N   TRP H 143      15.525  15.640  29.211  1.00 21.45           N  
ATOM   1062  CA  TRP H 143      16.484  14.700  28.718  1.00 22.97           C  
ATOM   1063  CB  TRP H 143      16.233  14.239  27.271  1.00 23.19           C  
ATOM   1064  CG  TRP H 143      15.040  13.328  27.112  1.00 24.25           C  
ATOM   1065  CD2 TRP H 143      15.092  11.906  27.300  1.00 23.79           C  
ATOM   1066  CD1 TRP H 143      13.749  13.627  26.787  1.00 20.87           C  
ATOM   1067  NE1 TRP H 143      12.992  12.479  26.761  1.00 22.66           N  
ATOM   1068  CE2 TRP H 143      13.807  11.411  27.075  1.00 24.55           C  
ATOM   1069  CE3 TRP H 143      16.126  11.078  27.633  1.00 24.08           C  
ATOM   1070  CZ2 TRP H 143      13.537  10.076  27.182  1.00 22.27           C  
ATOM   1071  CZ3 TRP H 143      15.852   9.733  27.740  1.00 23.98           C  
ATOM   1072  CH2 TRP H 143      14.581   9.243  27.518  1.00 24.96           C  
ATOM   1073  C   TRP H 143      17.826  15.370  28.747  1.00 23.54           C  
ATOM   1074  O   TRP H 143      17.949  16.550  28.420  1.00 23.63           O  
ATOM   1075  N   LEU H 144      18.860  14.625  29.192  1.00 22.59           N  
ATOM   1076  CA  LEU H 144      20.220  15.101  29.209  1.00 22.96           C  
ATOM   1077  CB  LEU H 144      20.780  15.451  30.602  1.00 23.33           C  
ATOM   1078  CG  LEU H 144      20.070  16.629  31.299  1.00 13.87           C  
ATOM   1079  CD1 LEU H 144      18.683  16.222  31.818  1.00 25.37           C  
ATOM   1080  CD2 LEU H 144      20.959  17.274  32.374  1.00 14.53           C  
ATOM   1081  C   LEU H 144      21.080  13.998  28.657  1.00 23.90           C  
ATOM   1082  O   LEU H 144      20.660  12.840  28.610  1.00 24.75           O  
ATOM   1083  N   ARG H 145      22.308  14.330  28.195  1.00 23.61           N  
ATOM   1084  CA  ARG H 145      23.157  13.296  27.661  1.00 26.76           C  
ATOM   1085  CB  ARG H 145      23.223  13.255  26.123  1.00 24.83           C  
ATOM   1086  CG  ARG H 145      23.783  14.548  25.527  1.00 31.76           C  
ATOM   1087  CD  ARG H 145      24.445  14.383  24.156  1.00 26.47           C  
ATOM   1088  NE  ARG H 145      23.386  14.290  23.119  1.00 29.83           N  
ATOM   1089  CZ  ARG H 145      23.609  14.788  21.867  1.00 31.82           C  
ATOM   1090  NH1 ARG H 145      24.745  15.494  21.598  1.00 34.49           N1+
ATOM   1091  NH2 ARG H 145      22.698  14.561  20.876  1.00 28.36           N  
ATOM   1092  C   ARG H 145      24.571  13.520  28.101  1.00 26.17           C  
ATOM   1093  O   ARG H 145      24.960  14.623  28.485  1.00 26.75           O  
ATOM   1094  N   GLN H 146      25.377  12.437  28.067  1.00 28.48           N  
ATOM   1095  CA  GLN H 146      26.769  12.538  28.409  1.00 30.00           C  
ATOM   1096  CB  GLN H 146      27.046  12.169  29.878  1.00 26.66           C  
ATOM   1097  CG  GLN H 146      28.514  12.272  30.298  1.00 35.51           C  
ATOM   1098  CD  GLN H 146      28.591  11.883  31.768  1.00 36.90           C  
ATOM   1099  OE1 GLN H 146      27.600  11.464  32.365  1.00 37.12           O  
ATOM   1100  NE2 GLN H 146      29.801  12.027  32.374  1.00 35.70           N  
ATOM   1101  C   GLN H 146      27.561  11.592  27.538  1.00 32.53           C  
ATOM   1102  O   GLN H 146      27.363  10.381  27.590  1.00 34.92           O  
ATOM   1103  N   SER H 147      28.510  12.121  26.730  1.00 35.08           N  
ATOM   1104  CA  SER H 147      29.328  11.315  25.848  1.00 39.22           C  
ATOM   1105  CB  SER H 147      29.998  12.161  24.753  1.00 42.55           C  
ATOM   1106  OG  SER H 147      30.961  13.012  25.344  1.00 45.32           O  
ATOM   1107  C   SER H 147      30.370  10.604  26.688  1.00 40.92           C  
ATOM   1108  O   SER H 147      30.623  11.021  27.817  1.00 40.35           O  
ATOM   1109  N   PRO H 148      31.012   9.565  26.172  1.00 45.40           N  
ATOM   1110  CA  PRO H 148      31.842   8.684  26.966  1.00 47.59           C  
ATOM   1111  CD  PRO H 148      31.355   9.477  24.757  1.00 48.12           C  
ATOM   1112  CB  PRO H 148      32.625   7.821  25.974  1.00 51.08           C  
ATOM   1113  CG  PRO H 148      32.665   8.676  24.701  1.00 50.16           C  
ATOM   1114  C   PRO H 148      32.723   9.262  28.027  1.00 46.81           C  
ATOM   1115  O   PRO H 148      32.543   8.864  29.175  1.00 51.99           O  
ATOM   1116  N   VAL H 149      33.686  10.154  27.740  1.00 48.69           N  
ATOM   1117  CA  VAL H 149      34.427  10.644  28.868  1.00 51.52           C  
ATOM   1118  CB  VAL H 149      35.891  10.314  28.768  1.00  0.00           C  
ATOM   1119  CG1 VAL H 149      36.645  10.854  29.998  1.00  0.00           C  
ATOM   1120  CG2 VAL H 149      36.034   8.795  28.568  1.00  0.00           C  
ATOM   1121  C   VAL H 149      34.248  12.128  28.819  1.00 52.15           C  
ATOM   1122  O   VAL H 149      35.202  12.901  28.907  1.00 56.61           O  
ATOM   1123  N   LYS H 150      32.980  12.568  28.720  1.00 49.88           N  
ATOM   1124  CA  LYS H 150      32.746  13.974  28.637  1.00 51.97           C  
ATOM   1125  CB  LYS H 150      32.308  14.496  27.260  1.00 55.08           C  
ATOM   1126  CG  LYS H 150      33.464  14.536  26.259  0.80 61.09           C  
ATOM   1127  CD  LYS H 150      33.054  14.761  24.801  0.80 61.69           C  
ATOM   1128  CE  LYS H 150      34.242  14.786  23.836  0.80 62.46           C  
ATOM   1129  NZ  LYS H 150      33.763  14.989  22.449  0.80 62.18           N1+
ATOM   1130  C   LYS H 150      31.722  14.361  29.651  1.00 48.51           C  
ATOM   1131  O   LYS H 150      31.281  13.547  30.462  1.00 48.35           O  
ATOM   1132  N   GLY H 151      31.352  15.655  29.632  1.00 43.88           N  
ATOM   1133  CA  GLY H 151      30.478  16.220  30.615  1.00 36.71           C  
ATOM   1134  C   GLY H 151      29.039  16.115  30.220  1.00 31.72           C  
ATOM   1135  O   GLY H 151      28.671  15.507  29.216  1.00 36.01           O  
ATOM   1136  N   LEU H 152      28.186  16.738  31.060  1.00 31.62           N  
ATOM   1137  CA  LEU H 152      26.759  16.739  30.931  1.00 28.47           C  
ATOM   1138  CB  LEU H 152      26.043  17.029  32.262  1.00 28.24           C  
ATOM   1139  CG  LEU H 152      26.219  15.938  33.329  1.00 27.19           C  
ATOM   1140  CD1 LEU H 152      25.479  16.299  34.625  1.00 27.13           C  
ATOM   1141  CD2 LEU H 152      25.796  14.567  32.789  1.00 29.03           C  
ATOM   1142  C   LEU H 152      26.313  17.814  29.988  1.00 29.04           C  
ATOM   1143  O   LEU H 152      26.935  18.871  29.898  1.00 29.91           O  
ATOM   1144  N   GLU H 153      25.198  17.558  29.264  1.00 28.78           N  
ATOM   1145  CA  GLU H 153      24.626  18.519  28.352  1.00 27.45           C  
ATOM   1146  CB  GLU H 153      25.024  18.226  26.892  1.00 27.51           C  
ATOM   1147  CG  GLU H 153      24.655  19.310  25.878  1.00 38.04           C  
ATOM   1148  CD  GLU H 153      25.017  18.774  24.499  1.00 43.30           C  
ATOM   1149  OE1 GLU H 153      24.501  17.680  24.150  1.00 45.51           O  
ATOM   1150  OE2 GLU H 153      25.805  19.437  23.774  1.00 45.07           O1-
ATOM   1151  C   GLU H 153      23.124  18.406  28.445  1.00 26.38           C  
ATOM   1152  O   GLU H 153      22.582  17.302  28.391  1.00 26.44           O  
ATOM   1153  N   TRP H 154      22.405  19.548  28.579  1.00 24.78           N  
ATOM   1154  CA  TRP H 154      20.963  19.526  28.689  1.00 23.65           C  
ATOM   1155  CB  TRP H 154      20.401  20.742  29.448  1.00 24.58           C  
ATOM   1156  CG  TRP H 154      18.896  20.797  29.510  1.00 24.40           C  
ATOM   1157  CD2 TRP H 154      18.101  21.712  28.741  1.00 25.29           C  
ATOM   1158  CD1 TRP H 154      18.026  20.069  30.267  1.00 25.72           C  
ATOM   1159  NE1 TRP H 154      16.735  20.466  30.008  1.00 27.68           N  
ATOM   1160  CE2 TRP H 154      16.768  21.480  29.073  1.00 25.27           C  
ATOM   1161  CE3 TRP H 154      18.457  22.669  27.833  1.00 25.96           C  
ATOM   1162  CZ2 TRP H 154      15.764  22.203  28.498  1.00 25.77           C  
ATOM   1163  CZ3 TRP H 154      17.441  23.396  27.254  1.00 30.73           C  
ATOM   1164  CH2 TRP H 154      16.121  23.167  27.582  1.00 31.67           C  
ATOM   1165  C   TRP H 154      20.366  19.539  27.309  1.00 22.96           C  
ATOM   1166  O   TRP H 154      20.754  20.369  26.493  1.00 23.61           O  
ATOM   1167  N   ILE H 155      19.498  18.543  26.987  1.00 21.92           N  
ATOM   1168  CA  ILE H 155      18.799  18.393  25.727  1.00 22.39           C  
ATOM   1169  CB  ILE H 155      18.320  16.980  25.532  1.00 23.25           C  
ATOM   1170  CG1 ILE H 155      19.467  15.956  25.621  1.00 24.62           C  
ATOM   1171  CG2 ILE H 155      17.575  16.938  24.187  1.00 22.88           C  
ATOM   1172  CD1 ILE H 155      20.455  16.007  24.461  1.00 25.24           C  
ATOM   1173  C   ILE H 155      17.554  19.241  25.589  1.00 22.65           C  
ATOM   1174  O   ILE H 155      17.406  20.004  24.634  1.00 24.39           O  
ATOM   1175  N   GLY H 156      16.610  19.120  26.554  1.00 22.00           N  
ATOM   1176  CA  GLY H 156      15.350  19.815  26.446  1.00 23.85           C  
ATOM   1177  C   GLY H 156      14.373  19.241  27.433  1.00 25.01           C  
ATOM   1178  O   GLY H 156      14.653  18.240  28.090  1.00 23.13           O  
ATOM   1179  N   TYR H 157      13.190  19.885  27.580  1.00 24.41           N  
ATOM   1180  CA  TYR H 157      12.194  19.355  28.469  1.00 23.72           C  
ATOM   1181  CB  TYR H 157      12.213  19.927  29.904  1.00 21.37           C  
ATOM   1182  CG  TYR H 157      11.902  21.387  29.926  1.00 26.86           C  
ATOM   1183  CD1 TYR H 157      10.615  21.841  29.751  1.00 29.98           C  
ATOM   1184  CD2 TYR H 157      12.900  22.303  30.160  1.00 28.52           C  
ATOM   1185  CE1 TYR H 157      10.330  23.187  29.784  1.00 32.44           C  
ATOM   1186  CE2 TYR H 157      12.625  23.651  30.196  1.00 30.65           C  
ATOM   1187  CZ  TYR H 157      11.338  24.095  30.006  1.00 33.16           C  
ATOM   1188  OH  TYR H 157      11.054  25.476  30.043  1.00 38.02           O  
ATOM   1189  C   TYR H 157      10.832  19.564  27.888  1.00 24.55           C  
ATOM   1190  O   TYR H 157      10.665  20.287  26.907  1.00 24.87           O  
ATOM   1191  N   ILE H 158       9.826  18.873  28.465  1.00 25.18           N  
ATOM   1192  CA  ILE H 158       8.466  18.997  28.021  1.00 25.64           C  
ATOM   1193  CB  ILE H 158       8.010  17.818  27.209  1.00 25.76           C  
ATOM   1194  CG1 ILE H 158       6.630  18.083  26.586  1.00 22.54           C  
ATOM   1195  CG2 ILE H 158       8.074  16.567  28.102  1.00 23.79           C  
ATOM   1196  CD1 ILE H 158       6.233  17.052  25.530  1.00 24.89           C  
ATOM   1197  C   ILE H 158       7.569  19.076  29.224  1.00 26.18           C  
ATOM   1198  O   ILE H 158       7.818  18.434  30.244  1.00 25.91           O  
ATOM   1199  N   PHE H 159       6.498  19.894  29.126  1.00 26.28           N  
ATOM   1200  CA  PHE H 159       5.514  20.042  30.164  1.00 27.61           C  
ATOM   1201  CB  PHE H 159       5.011  21.496  30.276  1.00 34.51           C  
ATOM   1202  CG  PHE H 159       4.224  21.680  31.528  1.00 30.90           C  
ATOM   1203  CD1 PHE H 159       4.818  21.495  32.755  1.00 32.57           C  
ATOM   1204  CD2 PHE H 159       2.912  22.093  31.483  1.00 31.62           C  
ATOM   1205  CE1 PHE H 159       4.105  21.676  33.917  1.00 31.31           C  
ATOM   1206  CE2 PHE H 159       2.196  22.279  32.643  1.00 33.51           C  
ATOM   1207  CZ  PHE H 159       2.790  22.067  33.864  1.00 34.10           C  
ATOM   1208  C   PHE H 159       4.386  19.116  29.792  1.00 31.52           C  
ATOM   1209  O   PHE H 159       4.274  18.714  28.637  1.00 35.26           O  
ATOM   1210  N   HIS H 160       3.493  18.773  30.753  1.00 21.72           N  
ATOM   1211  CA  HIS H 160       2.416  17.837  30.522  1.00 24.89           C  
ATOM   1212  ND1 HIS H 160      -0.223  19.212  32.163  1.00 35.21           N  
ATOM   1213  CG  HIS H 160       0.993  18.655  32.488  1.00 30.54           C  
ATOM   1214  CB  HIS H 160       1.602  17.485  31.780  1.00 26.77           C  
ATOM   1215  NE2 HIS H 160       0.546  20.344  33.914  1.00 34.98           N  
ATOM   1216  CD2 HIS H 160       1.451  19.362  33.557  1.00 31.77           C  
ATOM   1217  CE1 HIS H 160      -0.445  20.214  33.049  1.00 37.43           C  
ATOM   1218  C   HIS H 160       1.492  18.362  29.468  1.00 28.22           C  
ATOM   1219  O   HIS H 160       0.848  17.592  28.755  1.00 32.32           O  
ATOM   1220  N   THR H 161       1.393  19.693  29.364  1.00 25.42           N  
ATOM   1221  CA  THR H 161       0.581  20.343  28.377  1.00 26.95           C  
ATOM   1222  CB  THR H 161       0.570  21.833  28.535  1.00 26.45           C  
ATOM   1223  OG1 THR H 161       1.894  22.344  28.475  1.00 26.24           O  
ATOM   1224  CG2 THR H 161      -0.083  22.177  29.885  1.00 27.84           C  
ATOM   1225  C   THR H 161       1.121  20.002  27.021  1.00 25.04           C  
ATOM   1226  O   THR H 161       0.373  19.975  26.047  1.00 25.22           O  
ATOM   1227  N   GLY H 162       2.438  19.732  26.914  1.00 24.93           N  
ATOM   1228  CA  GLY H 162       2.988  19.414  25.623  1.00 24.89           C  
ATOM   1229  C   GLY H 162       3.931  20.502  25.191  1.00 24.53           C  
ATOM   1230  O   GLY H 162       4.620  20.364  24.182  1.00 24.73           O  
ATOM   1231  N   HIS H 163       3.992  21.617  25.939  1.00 32.10           N  
ATOM   1232  CA  HIS H 163       4.899  22.678  25.599  1.00 30.48           C  
ATOM   1233  ND1 HIS H 163       2.225  24.219  26.560  1.00  0.00           N  
ATOM   1234  CG  HIS H 163       3.481  24.688  26.246  1.00 35.66           C  
ATOM   1235  CB  HIS H 163       4.753  23.926  26.488  1.00 29.86           C  
ATOM   1236  NE2 HIS H 163       1.946  26.241  25.678  1.00  0.00           N  
ATOM   1237  CD2 HIS H 163       3.292  25.924  25.708  1.00  0.00           C  
ATOM   1238  CE1 HIS H 163       1.345  25.188  26.199  1.00  0.00           C  
ATOM   1239  C   HIS H 163       6.294  22.160  25.767  1.00 29.26           C  
ATOM   1240  O   HIS H 163       6.580  21.404  26.694  1.00 27.08           O  
ATOM   1241  N   THR H 164       7.209  22.559  24.859  1.00 27.76           N  
ATOM   1242  CA  THR H 164       8.547  22.043  24.924  1.00 24.58           C  
ATOM   1243  CB  THR H 164       8.886  21.143  23.771  1.00 25.95           C  
ATOM   1244  OG1 THR H 164       8.754  21.853  22.549  1.00 27.87           O  
ATOM   1245  CG2 THR H 164       7.945  19.927  23.782  1.00 25.35           C  
ATOM   1246  C   THR H 164       9.538  23.161  24.889  1.00 25.40           C  
ATOM   1247  O   THR H 164       9.227  24.284  24.492  1.00 26.63           O  
ATOM   1248  N   ASN H 165      10.769  22.859  25.359  1.00 26.66           N  
ATOM   1249  CA  ASN H 165      11.877  23.775  25.335  1.00 26.88           C  
ATOM   1250  CB  ASN H 165      12.152  24.413  26.707  1.00 26.26           C  
ATOM   1251  CG  ASN H 165      13.115  25.575  26.514  1.00 35.49           C  
ATOM   1252  OD1 ASN H 165      13.606  25.814  25.412  1.00 39.70           O  
ATOM   1253  ND2 ASN H 165      13.398  26.319  27.617  1.00 42.59           N  
ATOM   1254  C   ASN H 165      13.088  22.959  24.963  1.00 25.28           C  
ATOM   1255  O   ASN H 165      13.344  21.920  25.568  1.00 27.61           O  
ATOM   1256  N   TYR H 166      13.887  23.411  23.969  1.00 26.37           N  
ATOM   1257  CA  TYR H 166      15.007  22.608  23.545  1.00 27.04           C  
ATOM   1258  CB  TYR H 166      14.914  22.124  22.087  1.00 27.23           C  
ATOM   1259  CG  TYR H 166      13.680  21.305  21.904  1.00 28.35           C  
ATOM   1260  CD1 TYR H 166      13.599  20.023  22.401  1.00 27.24           C  
ATOM   1261  CD2 TYR H 166      12.610  21.817  21.209  1.00 27.97           C  
ATOM   1262  CE1 TYR H 166      12.459  19.275  22.220  1.00 26.64           C  
ATOM   1263  CE2 TYR H 166      11.468  21.073  21.023  1.00 26.52           C  
ATOM   1264  CZ  TYR H 166      11.391  19.800  21.531  1.00 25.14           C  
ATOM   1265  OH  TYR H 166      10.220  19.035  21.343  1.00 27.05           O  
ATOM   1266  C   TYR H 166      16.262  23.427  23.599  1.00 25.59           C  
ATOM   1267  O   TYR H 166      16.226  24.653  23.487  1.00 27.17           O  
ATOM   1268  N   ASN H 167      17.426  22.758  23.782  1.00 26.97           N  
ATOM   1269  CA  ASN H 167      18.642  23.519  23.778  1.00 28.24           C  
ATOM   1270  CB  ASN H 167      19.899  22.787  24.303  1.00 32.08           C  
ATOM   1271  CG  ASN H 167      20.285  21.604  23.428  1.00 43.08           C  
ATOM   1272  OD1 ASN H 167      19.741  21.398  22.347  1.00 47.78           O  
ATOM   1273  ND2 ASN H 167      21.261  20.794  23.918  1.00 44.29           N  
ATOM   1274  C   ASN H 167      18.827  23.996  22.375  1.00 31.12           C  
ATOM   1275  O   ASN H 167      18.430  23.344  21.411  1.00 33.35           O  
ATOM   1276  N   PRO H 168      19.380  25.163  22.243  1.00 33.28           N  
ATOM   1277  CA  PRO H 168      19.510  25.738  20.936  1.00 35.30           C  
ATOM   1278  CD  PRO H 168      19.257  26.178  23.276  1.00 33.29           C  
ATOM   1279  CB  PRO H 168      19.939  27.186  21.167  1.00 35.68           C  
ATOM   1280  CG  PRO H 168      19.322  27.526  22.536  1.00 39.45           C  
ATOM   1281  C   PRO H 168      20.404  24.967  20.024  1.00 39.45           C  
ATOM   1282  O   PRO H 168      20.200  25.026  18.813  1.00 41.93           O  
ATOM   1283  N   SER H 169      21.395  24.241  20.563  1.00 40.62           N  
ATOM   1284  CA  SER H 169      22.314  23.557  19.702  1.00 43.19           C  
ATOM   1285  CB  SER H 169      23.486  22.912  20.465  1.00 47.39           C  
ATOM   1286  OG  SER H 169      23.016  21.899  21.340  1.00 54.96           O  
ATOM   1287  C   SER H 169      21.609  22.479  18.930  1.00 43.02           C  
ATOM   1288  O   SER H 169      21.810  22.328  17.726  1.00 42.81           O  
ATOM   1289  N   LEU H 170      20.793  21.684  19.641  1.00 34.78           N  
ATOM   1290  CA  LEU H 170      20.061  20.537  19.165  1.00 35.47           C  
ATOM   1291  CB  LEU H 170      19.684  19.576  20.298  1.00 36.41           C  
ATOM   1292  CG  LEU H 170      20.931  18.925  20.921  1.00 40.38           C  
ATOM   1293  CD1 LEU H 170      20.562  17.961  22.056  1.00 40.54           C  
ATOM   1294  CD2 LEU H 170      21.801  18.257  19.844  1.00 35.55           C  
ATOM   1295  C   LEU H 170      18.837  20.863  18.375  1.00 37.93           C  
ATOM   1296  O   LEU H 170      18.325  19.998  17.667  1.00 36.23           O  
ATOM   1297  N   GLU H 171      18.294  22.084  18.538  1.00 40.86           N  
ATOM   1298  CA  GLU H 171      17.071  22.480  17.900  1.00 43.59           C  
ATOM   1299  CB  GLU H 171      16.827  23.999  17.933  1.00 45.17           C  
ATOM   1300  CG  GLU H 171      16.573  24.590  19.320  1.00 47.14           C  
ATOM   1301  CD  GLU H 171      16.513  26.103  19.153  1.00 46.02           C  
ATOM   1302  OE1 GLU H 171      17.537  26.688  18.709  1.00  0.00           O  
ATOM   1303  OE2 GLU H 171      15.443  26.692  19.460  1.00  0.00           O1-
ATOM   1304  C   GLU H 171      17.106  22.113  16.446  1.00 43.49           C  
ATOM   1305  O   GLU H 171      18.136  22.207  15.776  1.00 42.24           O  
ATOM   1306  N   SER H 172      15.913  21.717  15.959  1.00 37.99           N  
ATOM   1307  CA  SER H 172      15.517  21.239  14.662  1.00 38.95           C  
ATOM   1308  CB  SER H 172      16.205  21.960  13.487  1.00 43.42           C  
ATOM   1309  OG  SER H 172      17.555  21.536  13.359  1.00 53.30           O  
ATOM   1310  C   SER H 172      15.794  19.768  14.518  1.00 37.93           C  
ATOM   1311  O   SER H 172      15.114  19.103  13.740  1.00 40.77           O  
ATOM   1312  N   ARG H 173      16.803  19.216  15.225  1.00 34.14           N  
ATOM   1313  CA  ARG H 173      17.054  17.795  15.212  1.00 36.55           C  
ATOM   1314  CB  ARG H 173      18.528  17.413  15.431  1.00 40.84           C  
ATOM   1315  CG  ARG H 173      19.421  17.826  14.259  1.00 41.34           C  
ATOM   1316  CD  ARG H 173      20.701  16.997  14.129  1.00 39.82           C  
ATOM   1317  NE  ARG H 173      21.515  17.194  15.359  1.00 40.43           N  
ATOM   1318  CZ  ARG H 173      22.090  16.115  15.965  1.00 37.16           C  
ATOM   1319  NH1 ARG H 173      21.894  14.863  15.460  1.00 33.91           N1+
ATOM   1320  NH2 ARG H 173      22.859  16.286  17.079  1.00 36.10           N  
ATOM   1321  C   ARG H 173      16.222  17.043  16.215  1.00 32.72           C  
ATOM   1322  O   ARG H 173      15.903  15.872  16.008  1.00 35.39           O  
ATOM   1323  N   VAL H 174      15.860  17.690  17.346  1.00 30.61           N  
ATOM   1324  CA  VAL H 174      15.279  16.962  18.445  1.00 30.62           C  
ATOM   1325  CB  VAL H 174      15.937  17.282  19.753  1.00 31.09           C  
ATOM   1326  CG1 VAL H 174      15.655  18.757  20.087  1.00 36.34           C  
ATOM   1327  CG2 VAL H 174      15.436  16.293  20.819  1.00 31.89           C  
ATOM   1328  C   VAL H 174      13.813  17.226  18.621  1.00 30.36           C  
ATOM   1329  O   VAL H 174      13.312  18.307  18.320  1.00 28.55           O  
ATOM   1330  N   THR H 175      13.085  16.193  19.106  1.00 28.98           N  
ATOM   1331  CA  THR H 175      11.680  16.316  19.383  1.00 27.65           C  
ATOM   1332  CB  THR H 175      10.820  15.725  18.306  1.00 33.67           C  
ATOM   1333  OG1 THR H 175      11.084  16.360  17.063  1.00 47.15           O  
ATOM   1334  CG2 THR H 175       9.344  15.913  18.692  1.00 37.15           C  
ATOM   1335  C   THR H 175      11.377  15.558  20.644  1.00 28.72           C  
ATOM   1336  O   THR H 175      11.817  14.423  20.824  1.00 27.82           O  
ATOM   1337  N   VAL H 176      10.599  16.172  21.559  1.00 27.60           N  
ATOM   1338  CA  VAL H 176      10.228  15.504  22.773  1.00 25.41           C  
ATOM   1339  CB  VAL H 176      10.705  16.208  24.009  1.00 23.73           C  
ATOM   1340  CG1 VAL H 176      10.163  15.458  25.238  1.00 22.30           C  
ATOM   1341  CG2 VAL H 176      12.240  16.302  23.957  1.00 24.87           C  
ATOM   1342  C   VAL H 176       8.729  15.491  22.828  1.00 27.57           C  
ATOM   1343  O   VAL H 176       8.084  16.477  22.474  1.00 27.70           O  
ATOM   1344  N   SER H 177       8.137  14.361  23.272  1.00 24.91           N  
ATOM   1345  CA  SER H 177       6.704  14.256  23.348  1.00 27.99           C  
ATOM   1346  CB  SER H 177       6.086  13.366  22.257  1.00 29.77           C  
ATOM   1347  OG  SER H 177       6.282  13.941  20.975  1.00 38.06           O  
ATOM   1348  C   SER H 177       6.349  13.612  24.652  1.00 28.50           C  
ATOM   1349  O   SER H 177       7.187  12.986  25.299  1.00 27.36           O  
ATOM   1350  N   VAL H 178       5.077  13.762  25.084  1.00 29.62           N  
ATOM   1351  CA  VAL H 178       4.674  13.178  26.334  1.00 31.54           C  
ATOM   1352  CB  VAL H 178       4.580  14.190  27.441  1.00 31.86           C  
ATOM   1353  CG1 VAL H 178       3.536  15.249  27.053  1.00 35.98           C  
ATOM   1354  CG2 VAL H 178       4.280  13.461  28.760  1.00 30.65           C  
ATOM   1355  C   VAL H 178       3.335  12.516  26.180  1.00 31.65           C  
ATOM   1356  O   VAL H 178       2.469  12.982  25.438  1.00 31.34           O  
ATOM   1357  N   ASP H 179       3.153  11.372  26.879  1.00 31.84           N  
ATOM   1358  CA  ASP H 179       1.912  10.648  26.891  1.00 32.40           C  
ATOM   1359  CB  ASP H 179       2.051   9.212  26.356  1.00 35.97           C  
ATOM   1360  CG  ASP H 179       0.658   8.638  26.137  1.00 39.99           C  
ATOM   1361  OD1 ASP H 179      -0.335   9.361  26.417  1.00 40.31           O  
ATOM   1362  OD2 ASP H 179       0.570   7.465  25.685  1.00 41.97           O1-
ATOM   1363  C   ASP H 179       1.503  10.574  28.332  1.00 36.49           C  
ATOM   1364  O   ASP H 179       2.019   9.764  29.101  1.00 37.94           O  
ATOM   1365  N   THR H 180       0.550  11.436  28.725  1.00 38.80           N  
ATOM   1366  CA  THR H 180       0.120  11.572  30.084  1.00 40.55           C  
ATOM   1367  CB  THR H 180      -0.853  12.702  30.250  1.00 42.54           C  
ATOM   1368  OG1 THR H 180      -0.289  13.907  29.756  1.00 45.10           O  
ATOM   1369  CG2 THR H 180      -1.149  12.863  31.748  1.00 41.24           C  
ATOM   1370  C   THR H 180      -0.548  10.312  30.544  1.00 41.50           C  
ATOM   1371  O   THR H 180      -0.419   9.931  31.706  1.00 44.25           O  
ATOM   1372  N   SER H 181      -1.304   9.642  29.654  1.00 41.69           N  
ATOM   1373  CA  SER H 181      -2.027   8.460  30.040  1.00 44.63           C  
ATOM   1374  CB  SER H 181      -2.934   7.919  28.920  1.00 48.97           C  
ATOM   1375  OG  SER H 181      -2.158   7.466  27.821  1.00 51.52           O  
ATOM   1376  C   SER H 181      -1.075   7.363  30.423  1.00 42.38           C  
ATOM   1377  O   SER H 181      -1.319   6.630  31.380  1.00 43.07           O  
ATOM   1378  N   GLU H 182       0.003   7.187  29.636  1.00 38.80           N  
ATOM   1379  CA  GLU H 182       1.024   6.197  29.844  1.00 39.41           C  
ATOM   1380  CB  GLU H 182       1.781   5.831  28.555  1.00 40.74           C  
ATOM   1381  CG  GLU H 182       0.924   4.975  27.614  0.80 46.93           C  
ATOM   1382  CD  GLU H 182       1.724   4.647  26.360  0.80 50.63           C  
ATOM   1383  OE1 GLU H 182       2.761   5.323  26.129  1.00 45.19           O  
ATOM   1384  OE2 GLU H 182       1.304   3.723  25.613  1.00 43.94           O1-
ATOM   1385  C   GLU H 182       1.996   6.607  30.926  1.00 38.35           C  
ATOM   1386  O   GLU H 182       2.708   5.760  31.466  1.00 38.77           O  
ATOM   1387  N   ASN H 183       2.083   7.914  31.261  1.00 37.84           N  
ATOM   1388  CA  ASN H 183       3.048   8.403  32.220  1.00 35.88           C  
ATOM   1389  CB  ASN H 183       2.951   7.774  33.623  1.00 38.68           C  
ATOM   1390  CG  ASN H 183       1.903   8.536  34.419  1.00 47.37           C  
ATOM   1391  OD1 ASN H 183       1.373   9.549  33.966  1.00 55.17           O  
ATOM   1392  ND2 ASN H 183       1.622   8.061  35.661  1.00 65.55           N  
ATOM   1393  C   ASN H 183       4.422   8.164  31.703  1.00 34.27           C  
ATOM   1394  O   ASN H 183       5.321   7.750  32.436  1.00 33.12           O  
ATOM   1395  N   GLN H 184       4.609   8.449  30.403  1.00 33.24           N  
ATOM   1396  CA  GLN H 184       5.869   8.237  29.768  1.00 31.12           C  
ATOM   1397  CB  GLN H 184       5.791   6.958  28.922  1.00 37.28           C  
ATOM   1398  CG  GLN H 184       7.097   6.435  28.346  1.00 44.30           C  
ATOM   1399  CD  GLN H 184       6.733   5.132  27.648  1.00 45.78           C  
ATOM   1400  OE1 GLN H 184       6.775   4.061  28.251  1.00 48.42           O  
ATOM   1401  NE2 GLN H 184       6.341   5.221  26.349  1.00 41.69           N  
ATOM   1402  C   GLN H 184       6.124   9.416  28.868  1.00 31.02           C  
ATOM   1403  O   GLN H 184       5.185  10.093  28.449  1.00 33.28           O  
ATOM   1404  N   PHE H 185       7.414   9.726  28.590  1.00 27.87           N  
ATOM   1405  CA  PHE H 185       7.758  10.782  27.676  1.00 27.06           C  
ATOM   1406  CB  PHE H 185       8.144  12.116  28.351  1.00 24.28           C  
ATOM   1407  CG  PHE H 185       9.320  11.946  29.248  1.00 23.21           C  
ATOM   1408  CD1 PHE H 185       9.175  11.378  30.492  1.00 26.69           C  
ATOM   1409  CD2 PHE H 185      10.563  12.387  28.857  1.00 24.17           C  
ATOM   1410  CE1 PHE H 185      10.258  11.228  31.325  1.00 25.17           C  
ATOM   1411  CE2 PHE H 185      11.649  12.240  29.685  1.00 25.27           C  
ATOM   1412  CZ  PHE H 185      11.500  11.658  30.920  1.00 24.76           C  
ATOM   1413  C   PHE H 185       8.871  10.278  26.802  1.00 27.71           C  
ATOM   1414  O   PHE H 185       9.599   9.364  27.191  1.00 25.49           O  
ATOM   1415  N   SER H 186       9.029  10.851  25.584  1.00 25.48           N  
ATOM   1416  CA  SER H 186       9.973  10.285  24.657  1.00 25.78           C  
ATOM   1417  CB  SER H 186       9.290   9.557  23.487  1.00 26.82           C  
ATOM   1418  OG  SER H 186       8.467  10.459  22.763  1.00 32.84           O  
ATOM   1419  C   SER H 186      10.884  11.321  24.067  1.00 27.02           C  
ATOM   1420  O   SER H 186      10.648  12.525  24.148  1.00 26.96           O  
ATOM   1421  N   LEU H 187      11.997  10.839  23.472  1.00 28.24           N  
ATOM   1422  CA  LEU H 187      12.975  11.676  22.837  1.00 24.61           C  
ATOM   1423  CB  LEU H 187      14.339  11.637  23.553  1.00 26.66           C  
ATOM   1424  CG  LEU H 187      15.431  12.518  22.915  1.00 25.78           C  
ATOM   1425  CD1 LEU H 187      15.129  14.012  23.095  1.00 26.76           C  
ATOM   1426  CD2 LEU H 187      16.832  12.127  23.411  1.00 28.89           C  
ATOM   1427  C   LEU H 187      13.213  11.149  21.459  1.00 28.38           C  
ATOM   1428  O   LEU H 187      13.333   9.943  21.263  1.00 28.91           O  
ATOM   1429  N   ARG H 188      13.256  12.039  20.450  1.00 27.27           N  
ATOM   1430  CA  ARG H 188      13.615  11.579  19.141  0.90 28.94           C  
ATOM   1431  CB  ARG H 188      12.444  11.434  18.153  0.90 31.32           C  
ATOM   1432  CG  ARG H 188      11.612  12.689  17.932  0.88 35.03           C  
ATOM   1433  CD  ARG H 188      10.510  12.470  16.893  0.88 36.33           C  
ATOM   1434  NE  ARG H 188      10.089  11.041  16.983  0.75 29.39           N  
ATOM   1435  CZ  ARG H 188      10.691  10.104  16.192  0.75 28.83           C  
ATOM   1436  NH1 ARG H 188      11.649  10.482  15.297  0.75 30.91           N1+
ATOM   1437  NH2 ARG H 188      10.335   8.789  16.288  0.75 32.18           N  
ATOM   1438  C   ARG H 188      14.643  12.517  18.598  1.00 30.53           C  
ATOM   1439  O   ARG H 188      14.468  13.734  18.608  1.00 30.52           O  
ATOM   1440  N   LEU H 189      15.777  11.950  18.135  1.00 29.44           N  
ATOM   1441  CA  LEU H 189      16.856  12.743  17.623  1.00 28.07           C  
ATOM   1442  CB  LEU H 189      18.134  12.570  18.464  1.00 29.97           C  
ATOM   1443  CG  LEU H 189      19.332  13.411  18.002  1.00 35.21           C  
ATOM   1444  CD1 LEU H 189      19.044  14.915  18.130  1.00 32.76           C  
ATOM   1445  CD2 LEU H 189      20.607  12.987  18.746  1.00 35.28           C  
ATOM   1446  C   LEU H 189      17.136  12.258  16.229  1.00 32.64           C  
ATOM   1447  O   LEU H 189      17.463  11.091  16.019  1.00 34.43           O  
ATOM   1448  N   ARG H 190      17.018  13.155  15.230  1.00 35.01           N  
ATOM   1449  CA  ARG H 190      17.182  12.766  13.854  1.00 35.70           C  
ATOM   1450  CB  ARG H 190      16.264  13.548  12.899  1.00 39.15           C  
ATOM   1451  CG  ARG H 190      14.794  13.149  13.042  1.00 42.60           C  
ATOM   1452  CD  ARG H 190      13.819  14.033  12.268  1.00 46.46           C  
ATOM   1453  NE  ARG H 190      12.455  13.492  12.518  1.00 59.39           N  
ATOM   1454  CZ  ARG H 190      11.801  13.799  13.677  1.00 57.33           C  
ATOM   1455  NH1 ARG H 190      12.409  14.568  14.628  1.00 61.66           N1+
ATOM   1456  NH2 ARG H 190      10.545  13.313  13.897  1.00 57.40           N  
ATOM   1457  C   ARG H 190      18.594  12.949  13.387  1.00 38.60           C  
ATOM   1458  O   ARG H 190      19.390  13.650  14.007  1.00 35.89           O  
ATOM   1459  N   SER H 191      18.929  12.274  12.263  1.00 37.19           N  
ATOM   1460  CA  SER H 191      20.199  12.398  11.599  1.00 40.68           C  
ATOM   1461  CB  SER H 191      20.357  13.760  10.897  1.00 44.46           C  
ATOM   1462  OG  SER H 191      21.618  13.857  10.255  1.00 53.94           O  
ATOM   1463  C   SER H 191      21.320  12.226  12.577  1.00 38.87           C  
ATOM   1464  O   SER H 191      22.183  13.093  12.698  1.00 39.97           O  
ATOM   1465  N   VAL H 192      21.350  11.077  13.280  1.00 37.69           N  
ATOM   1466  CA  VAL H 192      22.349  10.839  14.284  1.00 36.77           C  
ATOM   1467  CB  VAL H 192      22.057   9.665  15.174  1.00 44.60           C  
ATOM   1468  CG1 VAL H 192      20.778   9.939  15.977  1.00 47.66           C  
ATOM   1469  CG2 VAL H 192      21.979   8.404  14.303  1.00 48.24           C  
ATOM   1470  C   VAL H 192      23.686  10.586  13.662  1.00 39.11           C  
ATOM   1471  O   VAL H 192      23.805  10.058  12.555  1.00 40.41           O  
ATOM   1472  N   THR H 193      24.736  10.993  14.401  1.00 41.22           N  
ATOM   1473  CA  THR H 193      26.097  10.832  13.993  1.00 39.87           C  
ATOM   1474  CB  THR H 193      26.704  12.133  13.529  1.00 44.84           C  
ATOM   1475  OG1 THR H 193      28.054  11.954  13.134  1.00 46.48           O  
ATOM   1476  CG2 THR H 193      26.585  13.188  14.639  1.00 45.14           C  
ATOM   1477  C   THR H 193      26.853  10.284  15.173  1.00 43.99           C  
ATOM   1478  O   THR H 193      26.279  10.026  16.230  1.00 40.76           O  
ATOM   1479  N   ALA H 194      28.172  10.078  15.007  1.00 43.69           N  
ATOM   1480  CA  ALA H 194      29.037   9.506  16.001  1.00 42.62           C  
ATOM   1481  CB  ALA H 194      30.492   9.386  15.519  1.00 43.42           C  
ATOM   1482  C   ALA H 194      29.025  10.381  17.216  1.00 41.76           C  
ATOM   1483  O   ALA H 194      29.168   9.904  18.339  1.00 46.34           O  
ATOM   1484  N   ALA H 195      28.867  11.698  17.012  1.00 42.65           N  
ATOM   1485  CA  ALA H 195      28.882  12.662  18.076  1.00 42.05           C  
ATOM   1486  CB  ALA H 195      28.680  14.104  17.579  1.00 43.12           C  
ATOM   1487  C   ALA H 195      27.775  12.360  19.039  1.00 40.24           C  
ATOM   1488  O   ALA H 195      27.887  12.653  20.226  1.00 41.89           O  
ATOM   1489  N   ASP H 196      26.656  11.814  18.533  1.00 36.76           N  
ATOM   1490  CA  ASP H 196      25.465  11.496  19.275  1.00 33.85           C  
ATOM   1491  CB  ASP H 196      24.280  11.164  18.355  1.00 34.43           C  
ATOM   1492  CG  ASP H 196      23.895  12.463  17.656  1.00 39.46           C  
ATOM   1493  OD1 ASP H 196      24.026  13.541  18.296  1.00 36.46           O  
ATOM   1494  OD2 ASP H 196      23.475  12.394  16.470  1.00 37.39           O1-
ATOM   1495  C   ASP H 196      25.667  10.347  20.227  1.00 32.76           C  
ATOM   1496  O   ASP H 196      24.822  10.125  21.093  1.00 32.40           O  
ATOM   1497  N   THR H 197      26.722   9.521  20.060  1.00 35.80           N  
ATOM   1498  CA  THR H 197      26.886   8.436  20.995  1.00 34.67           C  
ATOM   1499  CB  THR H 197      28.073   7.551  20.743  1.00 37.22           C  
ATOM   1500  OG1 THR H 197      29.269   8.315  20.748  1.00 47.03           O  
ATOM   1501  CG2 THR H 197      27.902   6.824  19.404  1.00 38.90           C  
ATOM   1502  C   THR H 197      27.052   9.003  22.367  1.00 33.64           C  
ATOM   1503  O   THR H 197      27.881   9.883  22.595  1.00 35.94           O  
ATOM   1504  N   ALA H 198      26.240   8.508  23.325  1.00 30.03           N  
ATOM   1505  CA  ALA H 198      26.340   8.992  24.670  1.00 31.67           C  
ATOM   1506  CB  ALA H 198      26.009  10.487  24.810  1.00 28.91           C  
ATOM   1507  C   ALA H 198      25.355   8.243  25.506  1.00 32.25           C  
ATOM   1508  O   ALA H 198      24.565   7.440  25.007  1.00 29.18           O  
ATOM   1509  N   VAL H 199      25.427   8.466  26.833  1.00 27.85           N  
ATOM   1510  CA  VAL H 199      24.480   7.904  27.742  1.00 29.25           C  
ATOM   1511  CB  VAL H 199      25.030   7.683  29.122  1.00 31.20           C  
ATOM   1512  CG1 VAL H 199      23.899   7.167  30.029  1.00 27.56           C  
ATOM   1513  CG2 VAL H 199      26.238   6.736  29.023  1.00 30.90           C  
ATOM   1514  C   VAL H 199      23.407   8.937  27.836  1.00 29.47           C  
ATOM   1515  O   VAL H 199      23.692  10.116  28.038  1.00 28.78           O  
ATOM   1516  N   TYR H 200      22.136   8.526  27.685  1.00 26.71           N  
ATOM   1517  CA  TYR H 200      21.075   9.488  27.715  1.00 24.86           C  
ATOM   1518  CB  TYR H 200      20.072   9.345  26.554  1.00 26.45           C  
ATOM   1519  CG  TYR H 200      20.710   9.826  25.293  1.00 27.13           C  
ATOM   1520  CD1 TYR H 200      21.665   9.074  24.646  1.00 28.35           C  
ATOM   1521  CD2 TYR H 200      20.331  11.032  24.746  1.00 25.90           C  
ATOM   1522  CE1 TYR H 200      22.240   9.527  23.482  1.00 27.98           C  
ATOM   1523  CE2 TYR H 200      20.903  11.491  23.582  1.00 24.03           C  
ATOM   1524  CZ  TYR H 200      21.859  10.737  22.948  1.00 28.52           C  
ATOM   1525  OH  TYR H 200      22.451  11.199  21.753  1.00 30.08           O  
ATOM   1526  C   TYR H 200      20.312   9.314  28.985  1.00 27.53           C  
ATOM   1527  O   TYR H 200      19.949   8.196  29.351  1.00 27.69           O  
ATOM   1528  N   TYR H 201      20.043  10.435  29.691  1.00 25.72           N  
ATOM   1529  CA  TYR H 201      19.351  10.347  30.946  1.00 24.16           C  
ATOM   1530  CB  TYR H 201      20.052  11.022  32.144  1.00 22.67           C  
ATOM   1531  CG  TYR H 201      21.383  10.421  32.440  1.00 23.05           C  
ATOM   1532  CD1 TYR H 201      21.491   9.208  33.074  1.00 28.77           C  
ATOM   1533  CD2 TYR H 201      22.531  11.075  32.071  1.00 24.08           C  
ATOM   1534  CE1 TYR H 201      22.723   8.663  33.348  1.00 27.72           C  
ATOM   1535  CE2 TYR H 201      23.767  10.537  32.342  1.00 27.50           C  
ATOM   1536  CZ  TYR H 201      23.866   9.329  32.985  1.00 28.80           C  
ATOM   1537  OH  TYR H 201      25.129   8.771  33.267  1.00 39.78           O  
ATOM   1538  C   TYR H 201      18.061  11.101  30.851  1.00 23.21           C  
ATOM   1539  O   TYR H 201      17.946  12.096  30.135  1.00 23.60           O  
ATOM   1540  N   CYS H 202      17.031  10.594  31.561  1.00 23.99           N  
ATOM   1541  CA  CYS H 202      15.810  11.325  31.714  1.00 25.57           C  
ATOM   1542  CB  CYS H 202      14.513  10.526  31.418  1.00 24.41           C  
ATOM   1543  SG  CYS H 202      14.308   8.975  32.344  1.00 31.53           S  
ATOM   1544  C   CYS H 202      15.821  11.792  33.141  1.00 27.03           C  
ATOM   1545  O   CYS H 202      16.355  11.112  34.016  1.00 28.03           O  
ATOM   1546  N   ALA H 203      15.279  12.998  33.411  1.00 23.20           N  
ATOM   1547  CA  ALA H 203      15.297  13.532  34.746  1.00 24.15           C  
ATOM   1548  CB  ALA H 203      16.541  14.385  35.051  1.00 20.91           C  
ATOM   1549  C   ALA H 203      14.101  14.423  34.896  1.00 25.60           C  
ATOM   1550  O   ALA H 203      13.443  14.755  33.912  1.00 24.57           O  
ATOM   1551  N   SER H 204      13.774  14.827  36.144  1.00 24.08           N  
ATOM   1552  CA  SER H 204      12.609  15.644  36.341  1.00 23.80           C  
ATOM   1553  CB  SER H 204      11.597  15.022  37.315  1.00 25.43           C  
ATOM   1554  OG  SER H 204      12.180  14.892  38.603  1.00 21.58           O  
ATOM   1555  C   SER H 204      12.997  16.987  36.906  1.00 26.28           C  
ATOM   1556  O   SER H 204      13.988  17.110  37.623  1.00 22.76           O  
ATOM   1557  N   LEU H 205      12.217  18.039  36.546  1.00 25.48           N  
ATOM   1558  CA  LEU H 205      12.366  19.388  37.042  1.00 23.87           C  
ATOM   1559  CB  LEU H 205      12.729  20.422  35.956  1.00 24.97           C  
ATOM   1560  CG  LEU H 205      14.156  20.342  35.382  1.00 23.00           C  
ATOM   1561  CD1 LEU H 205      14.369  21.429  34.313  1.00 21.26           C  
ATOM   1562  CD2 LEU H 205      15.210  20.434  36.497  1.00 18.19           C  
ATOM   1563  C   LEU H 205      11.001  19.827  37.517  1.00 26.47           C  
ATOM   1564  O   LEU H 205      10.006  19.516  36.867  1.00 27.69           O  
ATOM   1565  N   PRO H 206      10.940  20.556  38.622  1.00 25.03           N  
ATOM   1566  CA  PRO H 206       9.701  21.074  39.141  1.00 26.03           C  
ATOM   1567  CD  PRO H 206      11.983  20.522  39.633  1.00 28.08           C  
ATOM   1568  CB  PRO H 206       9.996  21.529  40.576  1.00 26.80           C  
ATOM   1569  CG  PRO H 206      11.535  21.565  40.669  1.00 29.94           C  
ATOM   1570  C   PRO H 206       9.235  22.187  38.271  1.00 26.09           C  
ATOM   1571  O   PRO H 206      10.070  22.920  37.740  1.00 25.03           O  
ATOM   1572  N   ARG H 207       7.906  22.340  38.122  1.00 24.66           N  
ATOM   1573  CA  ARG H 207       7.379  23.411  37.335  1.00 27.37           C  
ATOM   1574  CB  ARG H 207       5.863  23.294  37.113  1.00 28.69           C  
ATOM   1575  CG  ARG H 207       5.261  24.465  36.333  1.00 35.25           C  
ATOM   1576  CD  ARG H 207       3.731  24.469  36.356  1.00 41.02           C  
ATOM   1577  NE  ARG H 207       3.252  25.684  35.642  1.00 49.93           N  
ATOM   1578  CZ  ARG H 207       1.908  25.855  35.445  1.00 50.26           C  
ATOM   1579  NH1 ARG H 207       1.035  24.916  35.901  1.00 51.65           N1+
ATOM   1580  NH2 ARG H 207       1.442  26.957  34.787  1.00 55.75           N  
ATOM   1581  C   ARG H 207       7.614  24.661  38.118  1.00 27.25           C  
ATOM   1582  O   ARG H 207       7.422  24.678  39.332  1.00 30.06           O  
ATOM   1583  N   GLY H 208       8.050  25.746  37.443  1.00 29.52           N  
ATOM   1584  CA  GLY H 208       8.291  26.964  38.164  1.00 31.17           C  
ATOM   1585  C   GLY H 208       9.530  27.615  37.625  1.00 31.07           C  
ATOM   1586  O   GLY H 208       9.974  27.303  36.521  1.00 29.42           O  
ATOM   1587  N   GLN H 209      10.112  28.548  38.415  1.00 29.80           N  
ATOM   1588  CA  GLN H 209      11.287  29.280  38.013  1.00 30.86           C  
ATOM   1589  CB  GLN H 209      11.676  30.461  38.914  1.00 33.02           C  
ATOM   1590  CG  GLN H 209      10.726  31.653  38.889  1.00 43.90           C  
ATOM   1591  CD  GLN H 209      11.459  32.808  39.563  1.00 54.37           C  
ATOM   1592  OE1 GLN H 209      12.364  33.408  38.983  1.00 61.25           O  
ATOM   1593  NE2 GLN H 209      11.066  33.140  40.821  1.00 52.33           N  
ATOM   1594  C   GLN H 209      12.478  28.371  38.028  1.00 27.77           C  
ATOM   1595  O   GLN H 209      12.671  27.580  38.949  1.00 28.77           O  
ATOM   1596  N   LEU H 210      13.269  28.455  36.946  1.00 24.19           N  
ATOM   1597  CA  LEU H 210      14.452  27.682  36.659  1.00 23.59           C  
ATOM   1598  CB  LEU H 210      14.679  27.529  35.147  1.00 25.29           C  
ATOM   1599  CG  LEU H 210      13.509  26.781  34.467  1.00 26.24           C  
ATOM   1600  CD1 LEU H 210      13.775  26.564  32.970  1.00 27.64           C  
ATOM   1601  CD2 LEU H 210      13.139  25.488  35.218  1.00 27.63           C  
ATOM   1602  C   LEU H 210      15.737  28.124  37.318  1.00 22.77           C  
ATOM   1603  O   LEU H 210      16.645  27.314  37.490  1.00 21.56           O  
ATOM   1604  N   VAL H 211      15.876  29.412  37.683  1.00 24.17           N  
ATOM   1605  CA  VAL H 211      17.151  29.926  38.125  1.00 24.56           C  
ATOM   1606  CB  VAL H 211      17.041  31.342  38.607  1.00 26.61           C  
ATOM   1607  CG1 VAL H 211      16.004  31.407  39.745  1.00 26.69           C  
ATOM   1608  CG2 VAL H 211      18.443  31.814  39.023  1.00 28.19           C  
ATOM   1609  C   VAL H 211      17.727  29.105  39.249  1.00 24.89           C  
ATOM   1610  O   VAL H 211      18.923  28.818  39.259  1.00 24.36           O  
ATOM   1611  N   ASN H 212      16.897  28.765  40.249  1.00 24.07           N  
ATOM   1612  CA  ASN H 212      17.270  27.978  41.397  1.00 23.85           C  
ATOM   1613  CB  ASN H 212      16.323  28.201  42.594  1.00 25.67           C  
ATOM   1614  CG  ASN H 212      16.489  29.646  43.047  1.00 27.01           C  
ATOM   1615  OD1 ASN H 212      17.472  30.299  42.705  1.00 28.11           O  
ATOM   1616  ND2 ASN H 212      15.510  30.167  43.835  1.00 33.96           N  
ATOM   1617  C   ASN H 212      17.283  26.500  41.117  1.00 22.78           C  
ATOM   1618  O   ASN H 212      17.983  25.754  41.800  1.00 22.25           O  
ATOM   1619  N   ALA H 213      16.486  26.054  40.122  1.00 21.64           N  
ATOM   1620  CA  ALA H 213      16.138  24.676  39.892  1.00 21.32           C  
ATOM   1621  CB  ALA H 213      15.113  24.488  38.756  1.00 20.81           C  
ATOM   1622  C   ALA H 213      17.286  23.760  39.603  1.00 20.60           C  
ATOM   1623  O   ALA H 213      18.274  24.112  38.962  1.00 21.11           O  
ATOM   1624  N   PHE H 214      17.130  22.516  40.100  1.00 20.88           N  
ATOM   1625  CA  PHE H 214      18.069  21.451  39.930  1.00 19.94           C  
ATOM   1626  CB  PHE H 214      18.799  21.100  41.241  1.00 20.42           C  
ATOM   1627  CG  PHE H 214      17.777  20.803  42.292  1.00 21.33           C  
ATOM   1628  CD1 PHE H 214      17.254  19.541  42.454  1.00 19.64           C  
ATOM   1629  CD2 PHE H 214      17.342  21.802  43.131  1.00 22.69           C  
ATOM   1630  CE1 PHE H 214      16.314  19.279  43.426  1.00 25.22           C  
ATOM   1631  CE2 PHE H 214      16.402  21.548  44.103  1.00 24.44           C  
ATOM   1632  CZ  PHE H 214      15.883  20.286  44.254  1.00 28.36           C  
ATOM   1633  C   PHE H 214      17.308  20.246  39.465  1.00 19.23           C  
ATOM   1634  O   PHE H 214      16.125  20.090  39.763  1.00 20.19           O  
ATOM   1635  N   PHE H 215      17.979  19.368  38.690  1.00 18.42           N  
ATOM   1636  CA  PHE H 215      17.345  18.186  38.188  1.00 18.50           C  
ATOM   1637  CB  PHE H 215      18.113  17.540  37.020  1.00 18.26           C  
ATOM   1638  CG  PHE H 215      18.075  18.466  35.851  1.00 18.12           C  
ATOM   1639  CD1 PHE H 215      17.035  18.428  34.951  1.00 18.02           C  
ATOM   1640  CD2 PHE H 215      19.088  19.373  35.646  1.00 19.09           C  
ATOM   1641  CE1 PHE H 215      17.006  19.283  33.873  1.00 19.31           C  
ATOM   1642  CE2 PHE H 215      19.064  20.230  34.570  1.00 20.12           C  
ATOM   1643  CZ  PHE H 215      18.022  20.189  33.680  1.00 18.63           C  
ATOM   1644  C   PHE H 215      17.295  17.181  39.289  1.00 20.00           C  
ATOM   1645  O   PHE H 215      18.266  16.993  40.021  1.00 19.82           O  
ATOM   1646  N   ASP H 216      16.136  16.513  39.435  1.00 20.69           N  
ATOM   1647  CA  ASP H 216      16.013  15.512  40.449  1.00 27.64           C  
ATOM   1648  CB  ASP H 216      15.068  15.903  41.610  1.00 30.68           C  
ATOM   1649  CG  ASP H 216      13.649  16.123  41.094  1.00 36.29           C  
ATOM   1650  OD1 ASP H 216      13.477  16.875  40.096  1.00 25.53           O  
ATOM   1651  OD2 ASP H 216      12.706  15.535  41.692  1.00 29.41           O1-
ATOM   1652  C   ASP H 216      15.503  14.263  39.810  1.00 27.59           C  
ATOM   1653  O   ASP H 216      15.057  14.247  38.661  1.00 32.51           O  
ATOM   1654  N   ASN H 217      15.609  13.155  40.555  1.00 29.38           N  
ATOM   1655  CA  ASN H 217      15.034  11.914  40.136  1.00 30.18           C  
ATOM   1656  CB  ASN H 217      13.508  12.000  39.965  1.00 30.16           C  
ATOM   1657  CG  ASN H 217      12.886  12.378  41.300  1.00 28.60           C  
ATOM   1658  OD1 ASN H 217      11.860  13.055  41.349  1.00 34.09           O  
ATOM   1659  ND2 ASN H 217      13.525  11.935  42.414  1.00 31.10           N  
ATOM   1660  C   ASN H 217      15.577  11.446  38.824  1.00 32.07           C  
ATOM   1661  O   ASN H 217      14.825  10.985  37.962  1.00 32.29           O  
ATOM   1662  N   TRP H 218      16.904  11.497  38.655  1.00 30.13           N  
ATOM   1663  CA  TRP H 218      17.497  11.090  37.416  1.00 23.73           C  
ATOM   1664  CB  TRP H 218      19.031  11.230  37.413  1.00 22.95           C  
ATOM   1665  CG  TRP H 218      19.528  12.644  37.574  1.00 26.31           C  
ATOM   1666  CD2 TRP H 218      20.198  13.402  36.554  1.00 27.05           C  
ATOM   1667  CD1 TRP H 218      19.484  13.442  38.680  1.00 23.71           C  
ATOM   1668  NE1 TRP H 218      20.074  14.652  38.409  1.00 25.84           N  
ATOM   1669  CE2 TRP H 218      20.522  14.641  37.107  1.00 25.09           C  
ATOM   1670  CE3 TRP H 218      20.521  13.087  35.265  1.00 26.38           C  
ATOM   1671  CZ2 TRP H 218      21.177  15.591  36.375  1.00 25.82           C  
ATOM   1672  CZ3 TRP H 218      21.179  14.048  34.530  1.00 27.75           C  
ATOM   1673  CH2 TRP H 218      21.501  15.275  35.074  1.00 27.81           C  
ATOM   1674  C   TRP H 218      17.221   9.635  37.199  1.00 25.68           C  
ATOM   1675  O   TRP H 218      16.989   8.876  38.140  1.00 32.33           O  
ATOM   1676  N   GLY H 219      17.190   9.229  35.916  1.00 32.04           N  
ATOM   1677  CA  GLY H 219      17.038   7.848  35.565  1.00 30.36           C  
ATOM   1678  C   GLY H 219      18.413   7.249  35.608  1.00 31.10           C  
ATOM   1679  O   GLY H 219      19.396   7.942  35.865  1.00 29.75           O  
ATOM   1680  N   GLN H 220      18.501   5.927  35.369  1.00 31.93           N  
ATOM   1681  CA  GLN H 220      19.735   5.190  35.369  1.00 33.69           C  
ATOM   1682  CB  GLN H 220      19.528   3.669  35.287  1.00 36.05           C  
ATOM   1683  CG  GLN H 220      20.847   2.896  35.283  0.80 42.25           C  
ATOM   1684  CD  GLN H 220      20.536   1.408  35.199  0.80 44.89           C  
ATOM   1685  OE1 GLN H 220      21.223   0.585  35.800  1.00 30.73           O  
ATOM   1686  NE2 GLN H 220      19.473   1.051  34.429  1.00 29.39           N  
ATOM   1687  C   GLN H 220      20.578   5.579  34.190  1.00 30.94           C  
ATOM   1688  O   GLN H 220      21.806   5.540  34.255  1.00 33.33           O  
ATOM   1689  N   GLY H 221      19.938   5.915  33.060  1.00 30.63           N  
ATOM   1690  CA  GLY H 221      20.656   6.266  31.868  1.00 30.09           C  
ATOM   1691  C   GLY H 221      20.621   5.092  30.939  1.00 33.38           C  
ATOM   1692  O   GLY H 221      20.502   3.946  31.368  1.00 35.17           O  
ATOM   1693  N   THR H 222      20.691   5.359  29.618  1.00 31.82           N  
ATOM   1694  CA  THR H 222      20.723   4.299  28.650  1.00 31.64           C  
ATOM   1695  CB  THR H 222      19.432   4.134  27.900  1.00 32.19           C  
ATOM   1696  OG1 THR H 222      19.515   3.022  27.020  1.00 35.45           O  
ATOM   1697  CG2 THR H 222      19.131   5.422  27.120  1.00 35.61           C  
ATOM   1698  C   THR H 222      21.808   4.618  27.670  1.00 30.07           C  
ATOM   1699  O   THR H 222      21.894   5.737  27.166  1.00 28.25           O  
ATOM   1700  N   LEU H 223      22.672   3.628  27.364  1.00 31.67           N  
ATOM   1701  CA  LEU H 223      23.775   3.890  26.479  1.00 31.90           C  
ATOM   1702  CB  LEU H 223      24.984   2.956  26.688  1.00 34.02           C  
ATOM   1703  CG  LEU H 223      26.156   3.250  25.729  1.00 30.87           C  
ATOM   1704  CD1 LEU H 223      26.707   4.669  25.940  1.00 31.33           C  
ATOM   1705  CD2 LEU H 223      27.250   2.173  25.831  1.00 39.33           C  
ATOM   1706  C   LEU H 223      23.331   3.745  25.061  1.00 33.54           C  
ATOM   1707  O   LEU H 223      22.707   2.755  24.680  1.00 32.61           O  
ATOM   1708  N   VAL H 224      23.644   4.765  24.239  1.00 30.90           N  
ATOM   1709  CA  VAL H 224      23.302   4.716  22.850  1.00 32.10           C  
ATOM   1710  CB  VAL H 224      22.414   5.846  22.415  1.00 31.83           C  
ATOM   1711  CG1 VAL H 224      22.237   5.775  20.891  1.00 36.45           C  
ATOM   1712  CG2 VAL H 224      21.092   5.754  23.195  1.00 30.66           C  
ATOM   1713  C   VAL H 224      24.572   4.812  22.068  1.00 34.82           C  
ATOM   1714  O   VAL H 224      25.364   5.735  22.254  1.00 34.21           O  
ATOM   1715  N   THR H 225      24.795   3.843  21.162  1.00 35.20           N  
ATOM   1716  CA  THR H 225      25.981   3.862  20.356  1.00 38.65           C  
ATOM   1717  CB  THR H 225      26.756   2.579  20.410  1.00 42.50           C  
ATOM   1718  OG1 THR H 225      27.111   2.272  21.749  1.00 52.83           O  
ATOM   1719  CG2 THR H 225      28.029   2.741  19.565  1.00 42.12           C  
ATOM   1720  C   THR H 225      25.538   4.025  18.938  1.00 40.58           C  
ATOM   1721  O   THR H 225      24.598   3.370  18.493  1.00 37.47           O  
ATOM   1722  N   VAL H 226      26.200   4.929  18.190  1.00 41.05           N  
ATOM   1723  CA  VAL H 226      25.855   5.118  16.812  1.00 38.79           C  
ATOM   1724  CB  VAL H 226      25.776   6.565  16.415  1.00 39.26           C  
ATOM   1725  CG1 VAL H 226      25.479   6.652  14.911  1.00 39.10           C  
ATOM   1726  CG2 VAL H 226      24.728   7.261  17.299  1.00 36.24           C  
ATOM   1727  C   VAL H 226      26.951   4.496  16.012  1.00 44.35           C  
ATOM   1728  O   VAL H 226      28.110   4.898  16.119  1.00 45.79           O  
ATOM   1729  N   ALA H 227      26.613   3.482  15.191  1.00 42.31           N  
ATOM   1730  CA  ALA H 227      27.630   2.838  14.413  1.00 44.60           C  
ATOM   1731  CB  ALA H 227      28.443   1.800  15.205  1.00 47.52           C  
ATOM   1732  C   ALA H 227      26.981   2.108  13.282  1.00 47.50           C  
ATOM   1733  O   ALA H 227      25.779   1.845  13.298  1.00 45.66           O  
ATOM   1734  N   SER H 228      27.780   1.766  12.253  1.00 49.57           N  
ATOM   1735  CA  SER H 228      27.264   1.047  11.127  1.00 51.90           C  
ATOM   1736  CB  SER H 228      28.251   0.982   9.949  1.00 54.55           C  
ATOM   1737  OG  SER H 228      29.419   0.273  10.334  1.00 63.18           O  
ATOM   1738  C   SER H 228      26.989  -0.376  11.600  1.00 56.46           C  
ATOM   1739  O   SER H 228      26.664  -1.238  10.742  1.00 56.21           O  
ATOM   1740  OXT SER H 228      27.098  -0.616  12.831  1.00  0.00           O1-
TER    1741      SER H 228 
CONECT  148  644
CONECT  644  148
CONECT  964 1543
CONECT 1543  964
END
