# Supplementary material for: Fully automated antibody structure prediction using BIOVIA tools: Validation study
Source: PLoS One. 2017 May 18;12(5):e0177923. doi: 10.1371/journal.pone.0177923 (PMC5436848; doi:10.1371/journal.pone.0177923)
Supplement: S1 Dataset — Predicted structures using the Top5 framework method, Chothia CDR definition with no canonical filtering and generating 50 models. These were used in the detailed discussion of outliers and for comparison against predictions using canonical filtering. (ZIP) [file pone.0177923.s003.zip › 4QHM_BA_FV_FinalModel.pdb]

REMARK   Accelrys Discovery Studio PDB file
REMARK   Created:  2015-05-08T08:39:49Z
SSBOND   1 CYS L   21    CYS L   86                                     
SSBOND   2 CYS H  129    CYS H  202                                     
ATOM      1  N   TYR L   1      27.332  32.251  28.403  1.00 44.78           N1+
ATOM      2  CA  TYR L   1      27.879  32.270  29.784  1.00 45.62           C  
ATOM      3  CB  TYR L   1      26.713  32.292  30.786  1.00 45.32           C  
ATOM      4  CG  TYR L   1      27.220  32.315  32.186  1.00 48.55           C  
ATOM      5  CD1 TYR L   1      27.716  33.476  32.737  1.00 51.03           C  
ATOM      6  CD2 TYR L   1      27.169  31.177  32.955  1.00 47.16           C  
ATOM      7  CE1 TYR L   1      28.172  33.493  34.035  1.00 50.42           C  
ATOM      8  CE2 TYR L   1      27.622  31.191  34.250  1.00 46.65           C  
ATOM      9  CZ  TYR L   1      28.124  32.348  34.792  1.00 48.98           C  
ATOM     10  OH  TYR L   1      28.589  32.365  36.123  1.00 47.96           O  
ATOM     11  C   TYR L   1      28.712  31.046  29.992  1.00 45.29           C  
ATOM     12  O   TYR L   1      28.347  29.960  29.545  1.00 44.20           O  
ATOM     13  N   GLU L   2      29.880  31.185  30.650  1.00 43.44           N  
ATOM     14  CA  GLU L   2      30.702  30.024  30.840  1.00 45.01           C  
ATOM     15  CB  GLU L   2      32.099  30.107  30.197  1.00 42.77           C  
ATOM     16  CG  GLU L   2      33.097  29.069  30.731  1.00 39.98           C  
ATOM     17  CD  GLU L   2      32.712  27.670  30.269  1.00 50.32           C  
ATOM     18  OE1 GLU L   2      31.498  27.337  30.317  1.00 54.70           O  
ATOM     19  OE2 GLU L   2      33.636  26.906  29.879  1.00 47.30           O1-
ATOM     20  C   GLU L   2      30.930  29.765  32.290  1.00 42.38           C  
ATOM     21  O   GLU L   2      31.125  30.686  33.084  1.00 42.99           O  
ATOM     22  N   LEU L   3      30.882  28.468  32.661  1.00 37.84           N  
ATOM     23  CA  LEU L   3      31.210  28.063  33.994  1.00 34.73           C  
ATOM     24  CB  LEU L   3      30.188  27.106  34.631  1.00 31.12           C  
ATOM     25  CG  LEU L   3      28.824  27.761  34.912  1.00 32.09           C  
ATOM     26  CD1 LEU L   3      27.842  26.763  35.546  1.00 28.61           C  
ATOM     27  CD2 LEU L   3      28.986  29.045  35.740  1.00 35.19           C  
ATOM     28  C   LEU L   3      32.509  27.332  33.901  1.00 36.10           C  
ATOM     29  O   LEU L   3      32.615  26.320  33.213  1.00 40.50           O  
ATOM     30  N   THR L   4      33.538  27.827  34.607  1.00 33.35           N  
ATOM     31  CA  THR L   4      34.826  27.211  34.507  1.00 33.19           C  
ATOM     32  CB  THR L   4      35.934  28.200  34.288  1.00 40.60           C  
ATOM     33  OG1 THR L   4      35.702  28.939  33.098  1.00 47.36           O  
ATOM     34  CG2 THR L   4      37.267  27.442  34.181  1.00 40.00           C  
ATOM     35  C   THR L   4      35.111  26.506  35.791  1.00 32.25           C  
ATOM     36  O   THR L   4      34.990  27.081  36.872  1.00 32.21           O  
ATOM     37  N   GLN L   5      35.489  25.216  35.686  1.00 31.77           N  
ATOM     38  CA  GLN L   5      35.821  24.422  36.833  1.00 30.77           C  
ATOM     39  CB  GLN L   5      34.888  23.216  37.028  1.00 28.14           C  
ATOM     40  CG  GLN L   5      33.426  23.588  37.269  1.00 28.59           C  
ATOM     41  CD  GLN L   5      32.645  22.293  37.441  1.00 29.57           C  
ATOM     42  OE1 GLN L   5      31.664  22.047  36.739  1.00 30.05           O  
ATOM     43  NE2 GLN L   5      33.086  21.442  38.405  1.00 26.94           N  
ATOM     44  C   GLN L   5      37.172  23.841  36.570  1.00 32.77           C  
ATOM     45  O   GLN L   5      37.549  23.638  35.417  1.00 34.34           O  
ATOM     46  N   PRO L   6      37.928  23.583  37.603  1.00 33.07           N  
ATOM     47  CA  PRO L   6      39.212  22.959  37.450  1.00 33.91           C  
ATOM     48  CD  PRO L   6      37.779  24.244  38.887  1.00 33.73           C  
ATOM     49  CB  PRO L   6      39.933  23.139  38.787  1.00 35.17           C  
ATOM     50  CG  PRO L   6      38.823  23.547  39.775  1.00 34.67           C  
ATOM     51  C   PRO L   6      38.963  21.537  37.070  1.00 33.83           C  
ATOM     52  O   PRO L   6      37.999  20.954  37.561  1.00 34.64           O  
ATOM     53  N   PRO L   7      39.773  20.981  36.219  1.00 32.97           N  
ATOM     54  CA  PRO L   7      39.557  19.626  35.805  1.00 31.98           C  
ATOM     55  CD  PRO L   7      40.428  21.769  35.187  1.00 32.55           C  
ATOM     56  CB  PRO L   7      40.464  19.410  34.596  1.00 32.91           C  
ATOM     57  CG  PRO L   7      40.595  20.818  33.989  1.00 34.74           C  
ATOM     58  C   PRO L   7      39.759  18.629  36.898  1.00 32.65           C  
ATOM     59  O   PRO L   7      39.104  17.588  36.868  1.00 34.98           O  
ATOM     60  N   SER L   8      40.659  18.897  37.863  1.00 32.21           N  
ATOM     61  CA  SER L   8      40.855  17.893  38.866  1.00 35.26           C  
ATOM     62  CB  SER L   8      41.946  16.866  38.514  1.00 35.77           C  
ATOM     63  OG  SER L   8      43.228  17.477  38.553  1.00 43.43           O  
ATOM     64  C   SER L   8      41.274  18.532  40.150  1.00 34.70           C  
ATOM     65  O   SER L   8      41.904  19.588  40.164  1.00 36.41           O  
ATOM     66  N   VAL L   9      40.896  17.890  41.274  1.00 32.85           N  
ATOM     67  CA  VAL L   9      41.305  18.330  42.576  1.00 34.11           C  
ATOM     68  CB  VAL L   9      40.212  19.004  43.354  1.00 34.36           C  
ATOM     69  CG1 VAL L   9      40.732  19.312  44.768  1.00 35.37           C  
ATOM     70  CG2 VAL L   9      39.759  20.251  42.574  1.00 31.90           C  
ATOM     71  C   VAL L   9      41.690  17.092  43.326  1.00 37.72           C  
ATOM     72  O   VAL L   9      41.006  16.074  43.251  1.00 36.39           O  
ATOM     73  N   SER L  10      42.808  17.136  44.076  1.00 39.44           N  
ATOM     74  CA  SER L  10      43.200  15.949  44.780  1.00 39.43           C  
ATOM     75  CB  SER L  10      44.439  15.266  44.175  1.00 41.15           C  
ATOM     76  OG  SER L  10      45.535  16.167  44.158  1.00 45.24           O  
ATOM     77  C   SER L  10      43.489  16.290  46.210  1.00 41.35           C  
ATOM     78  O   SER L  10      44.014  17.361  46.517  1.00 43.74           O  
ATOM     79  N   VAL L  11      43.123  15.372  47.131  1.00 38.82           N  
ATOM     80  CA  VAL L  11      43.364  15.587  48.530  1.00 39.49           C  
ATOM     81  CB  VAL L  11      42.196  16.199  49.249  1.00 41.75           C  
ATOM     82  CG1 VAL L  11      41.968  17.619  48.701  1.00 44.23           C  
ATOM     83  CG2 VAL L  11      40.980  15.270  49.081  1.00 40.98           C  
ATOM     84  C   VAL L  11      43.629  14.262  49.182  1.00 39.02           C  
ATOM     85  O   VAL L  11      43.292  13.208  48.644  1.00 40.44           O  
ATOM     86  N   SER L  12      44.289  14.289  50.359  1.00 38.32           N  
ATOM     87  CA  SER L  12      44.522  13.090  51.112  1.00 40.03           C  
ATOM     88  CB  SER L  12      45.716  13.190  52.076  1.00 42.92           C  
ATOM     89  OG  SER L  12      46.923  13.331  51.340  1.00 42.19           O  
ATOM     90  C   SER L  12      43.287  12.861  51.921  1.00 40.68           C  
ATOM     91  O   SER L  12      42.473  13.769  52.083  1.00 39.66           O  
ATOM     92  N   PRO L  13      43.110  11.680  52.444  1.00 40.77           N  
ATOM     93  CA  PRO L  13      41.911  11.426  53.187  1.00 40.58           C  
ATOM     94  CD  PRO L  13      43.622  10.480  51.804  1.00 42.96           C  
ATOM     95  CB  PRO L  13      41.870   9.916  53.400  1.00 42.52           C  
ATOM     96  CG  PRO L  13      42.630   9.364  52.178  1.00 42.27           C  
ATOM     97  C   PRO L  13      41.882  12.238  54.439  1.00 42.08           C  
ATOM     98  O   PRO L  13      42.919  12.378  55.083  1.00 43.85           O  
ATOM     99  N   GLY L  14      40.703  12.786  54.793  1.00 41.34           N  
ATOM    100  CA  GLY L  14      40.560  13.531  56.010  1.00 41.86           C  
ATOM    101  C   GLY L  14      40.768  14.993  55.749  1.00 43.07           C  
ATOM    102  O   GLY L  14      40.423  15.827  56.586  1.00 46.27           O  
ATOM    103  N   GLN L  15      41.335  15.351  54.580  1.00 39.90           N  
ATOM    104  CA  GLN L  15      41.569  16.736  54.277  1.00 39.41           C  
ATOM    105  CB  GLN L  15      42.757  16.977  53.329  1.00 40.98           C  
ATOM    106  CG  GLN L  15      44.100  16.642  53.984  1.00 49.42           C  
ATOM    107  CD  GLN L  15      45.212  16.910  52.982  1.00 54.45           C  
ATOM    108  OE1 GLN L  15      44.959  17.164  51.805  1.00 53.70           O  
ATOM    109  NE2 GLN L  15      46.483  16.858  53.463  1.00 56.99           N  
ATOM    110  C   GLN L  15      40.331  17.304  53.660  1.00 39.84           C  
ATOM    111  O   GLN L  15      39.381  16.576  53.376  1.00 40.23           O  
ATOM    112  N   THR L  16      40.296  18.639  53.461  1.00 35.44           N  
ATOM    113  CA  THR L  16      39.119  19.258  52.919  1.00 35.20           C  
ATOM    114  CB  THR L  16      38.744  20.538  53.610  1.00 34.86           C  
ATOM    115  OG1 THR L  16      38.507  20.303  54.990  1.00 36.78           O  
ATOM    116  CG2 THR L  16      37.477  21.104  52.945  1.00 31.95           C  
ATOM    117  C   THR L  16      39.361  19.586  51.479  1.00 34.95           C  
ATOM    118  O   THR L  16      40.404  20.125  51.113  1.00 37.47           O  
ATOM    119  N   ALA L  17      38.377  19.259  50.615  1.00 32.00           N  
ATOM    120  CA  ALA L  17      38.516  19.518  49.211  1.00 30.80           C  
ATOM    121  CB  ALA L  17      38.069  18.343  48.322  1.00 30.25           C  
ATOM    122  C   ALA L  17      37.660  20.696  48.866  1.00 31.77           C  
ATOM    123  O   ALA L  17      36.549  20.848  49.372  1.00 33.40           O  
ATOM    124  N   THR L  18      38.186  21.585  47.998  1.00 32.64           N  
ATOM    125  CA  THR L  18      37.451  22.750  47.602  1.00 29.24           C  
ATOM    126  CB  THR L  18      38.134  24.022  48.017  1.00 30.75           C  
ATOM    127  OG1 THR L  18      38.300  24.047  49.427  1.00 22.83           O  
ATOM    128  CG2 THR L  18      37.287  25.222  47.565  1.00 20.99           C  
ATOM    129  C   THR L  18      37.367  22.752  46.104  1.00 32.77           C  
ATOM    130  O   THR L  18      38.389  22.712  45.421  1.00 36.38           O  
ATOM    131  N   ILE L  19      36.134  22.799  45.552  1.00 30.40           N  
ATOM    132  CA  ILE L  19      35.975  22.822  44.122  1.00 28.71           C  
ATOM    133  CB  ILE L  19      35.090  21.734  43.569  1.00 29.21           C  
ATOM    134  CG1 ILE L  19      35.650  20.333  43.867  1.00 30.27           C  
ATOM    135  CG2 ILE L  19      34.920  22.002  42.065  1.00 29.97           C  
ATOM    136  CD1 ILE L  19      35.457  19.880  45.312  1.00 34.06           C  
ATOM    137  C   ILE L  19      35.325  24.123  43.767  1.00 29.09           C  
ATOM    138  O   ILE L  19      34.276  24.475  44.306  1.00 30.63           O  
ATOM    139  N   THR L  20      35.929  24.867  42.820  1.00 28.63           N  
ATOM    140  CA  THR L  20      35.418  26.167  42.490  1.00 27.93           C  
ATOM    141  CB  THR L  20      36.490  27.214  42.401  1.00 30.55           C  
ATOM    142  OG1 THR L  20      37.421  26.878  41.382  1.00 31.45           O  
ATOM    143  CG2 THR L  20      37.204  27.311  43.759  1.00 31.19           C  
ATOM    144  C   THR L  20      34.725  26.132  41.164  1.00 29.03           C  
ATOM    145  O   THR L  20      35.022  25.306  40.302  1.00 29.57           O  
ATOM    146  N   CYS L  21      33.736  27.037  40.999  1.00 30.08           N  
ATOM    147  CA  CYS L  21      33.016  27.181  39.766  1.00 29.93           C  
ATOM    148  CB  CYS L  21      31.556  26.674  39.866  1.00 29.82           C  
ATOM    149  SG  CYS L  21      30.608  26.787  38.315  1.00 36.42           S  
ATOM    150  C   CYS L  21      33.027  28.649  39.461  1.00 32.07           C  
ATOM    151  O   CYS L  21      32.349  29.446  40.111  1.00 34.83           O  
ATOM    152  N   SER L  22      33.809  29.040  38.436  1.00 31.41           N  
ATOM    153  CA  SER L  22      33.970  30.432  38.138  1.00 32.94           C  
ATOM    154  CB  SER L  22      35.392  30.792  37.667  1.00 24.24           C  
ATOM    155  OG  SER L  22      36.340  30.524  38.689  1.00 30.02           O  
ATOM    156  C   SER L  22      33.048  30.818  37.032  1.00 34.95           C  
ATOM    157  O   SER L  22      32.668  30.011  36.188  1.00 37.33           O  
ATOM    158  N   GLY L  23      32.518  32.053  37.161  1.00 85.99           N  
ATOM    159  CA  GLY L  23      31.590  32.639  36.239  1.00 83.12           C  
ATOM    160  C   GLY L  23      31.508  34.102  36.563  1.00 85.34           C  
ATOM    161  O   GLY L  23      31.607  34.510  37.719  1.00 88.62           O  
ATOM    162  N   ASP L  24      31.325  34.951  35.536  1.00 89.68           N  
ATOM    163  CA  ASP L  24      31.263  36.357  35.812  1.00 94.33           C  
ATOM    164  CB  ASP L  24      31.530  37.238  34.577  1.00 94.96           C  
ATOM    165  CG  ASP L  24      32.997  37.105  34.193  1.00 99.24           C  
ATOM    166  OD1 ASP L  24      33.863  37.132  35.109  1.00135.74           O  
ATOM    167  OD2 ASP L  24      33.272  36.968  32.971  1.00  0.00           O1-
ATOM    168  C   ASP L  24      29.900  36.700  36.324  1.00 88.44           C  
ATOM    169  O   ASP L  24      28.884  36.301  35.753  1.00 80.68           O  
ATOM    170  N   LYS L  25      29.854  37.479  37.422  1.00118.61           N  
ATOM    171  CA  LYS L  25      28.599  37.925  37.948  1.00117.73           C  
ATOM    172  CB  LYS L  25      27.822  38.727  36.896  1.00114.37           C  
ATOM    173  CG  LYS L  25      26.596  39.464  37.419  1.00117.70           C  
ATOM    174  CD  LYS L  25      26.054  40.441  36.378  1.00 15.55           C  
ATOM    175  CE  LYS L  25      24.851  41.253  36.854  1.00 15.55           C  
ATOM    176  NZ  LYS L  25      25.312  42.432  37.624  1.00 15.55           N1+
ATOM    177  C   LYS L  25      27.777  36.732  38.326  1.00112.66           C  
ATOM    178  O   LYS L  25      26.549  36.774  38.302  1.00105.74           O  
ATOM    179  N   VAL L  26      28.453  35.638  38.715  1.00 88.76           N  
ATOM    180  CA  VAL L  26      27.814  34.410  39.093  1.00 84.29           C  
ATOM    181  CB  VAL L  26      28.754  33.232  39.073  1.00 82.11           C  
ATOM    182  CG1 VAL L  26      30.058  33.618  39.770  1.00106.98           C  
ATOM    183  CG2 VAL L  26      28.044  32.002  39.667  1.00128.05           C  
ATOM    184  C   VAL L  26      27.081  34.565  40.398  1.00 88.41           C  
ATOM    185  O   VAL L  26      26.226  33.749  40.737  1.00 84.75           O  
ATOM    186  N   ALA L  27      27.399  35.613  41.178  1.00 95.67           N  
ATOM    187  CA  ALA L  27      26.771  35.810  42.455  1.00 96.09           C  
ATOM    188  CB  ALA L  27      27.248  37.092  43.160  1.00143.07           C  
ATOM    189  C   ALA L  27      25.288  35.925  42.263  1.00 90.03           C  
ATOM    190  O   ALA L  27      24.508  35.482  43.105  1.00 90.01           O  
ATOM    191  N   SER L  28      24.854  36.542  41.152  1.00102.03           N  
ATOM    192  CA  SER L  28      23.457  36.770  40.914  1.00 98.75           C  
ATOM    193  CB  SER L  28      23.212  37.619  39.655  1.00 93.60           C  
ATOM    194  OG  SER L  28      23.771  38.913  39.829  1.00  0.00           O  
ATOM    195  C   SER L  28      22.687  35.484  40.758  1.00 95.57           C  
ATOM    196  O   SER L  28      21.527  35.414  41.158  1.00 92.97           O  
ATOM    197  N   LYS L  29      23.294  34.424  40.187  1.00 95.32           N  
ATOM    198  CA  LYS L  29      22.553  33.219  39.905  1.00 88.97           C  
ATOM    199  CB  LYS L  29      22.955  32.595  38.560  1.00 85.64           C  
ATOM    200  CG  LYS L  29      22.543  33.497  37.392  1.00119.10           C  
ATOM    201  CD  LYS L  29      23.236  33.194  36.064  1.00106.02           C  
ATOM    202  CE  LYS L  29      22.792  34.122  34.930  1.00103.86           C  
ATOM    203  NZ  LYS L  29      23.702  33.983  33.771  1.00110.27           N1+
ATOM    204  C   LYS L  29      22.700  32.207  40.999  1.00 89.36           C  
ATOM    205  O   LYS L  29      23.550  32.332  41.876  1.00 94.88           O  
ATOM    206  N   ASN L  30      21.829  31.174  40.998  1.00 78.71           N  
ATOM    207  CA  ASN L  30      21.926  30.188  42.036  1.00 78.20           C  
ATOM    208  CB  ASN L  30      20.561  29.718  42.561  1.00 72.89           C  
ATOM    209  CG  ASN L  30      19.962  30.862  43.367  1.00 70.97           C  
ATOM    210  OD1 ASN L  30      20.031  30.873  44.595  1.00 99.35           O  
ATOM    211  ND2 ASN L  30      19.361  31.857  42.660  1.00 98.42           N  
ATOM    212  C   ASN L  30      22.663  28.998  41.485  1.00 75.63           C  
ATOM    213  O   ASN L  30      22.192  28.365  40.539  1.00 72.51           O  
ATOM    214  N   VAL L  31      23.850  28.655  42.055  1.00 25.66           N  
ATOM    215  CA  VAL L  31      24.525  27.526  41.494  1.00 24.11           C  
ATOM    216  CB  VAL L  31      26.022  27.633  41.585  1.00 24.81           C  
ATOM    217  CG1 VAL L  31      26.649  26.343  41.034  1.00 23.58           C  
ATOM    218  CG2 VAL L  31      26.469  28.905  40.844  1.00 24.51           C  
ATOM    219  C   VAL L  31      24.122  26.284  42.228  1.00 27.13           C  
ATOM    220  O   VAL L  31      23.841  26.307  43.427  1.00 25.58           O  
ATOM    221  N   CYS L  32      24.062  25.158  41.486  1.00 26.04           N  
ATOM    222  CA  CYS L  32      23.726  23.886  42.057  0.90 24.08           C  
ATOM    223  CB  CYS L  32      22.486  23.238  41.419  0.90 22.64           C  
ATOM    224  SG  CYS L  32      21.014  24.299  41.470  0.75 13.28           S  
ATOM    225  C   CYS L  32      24.858  22.965  41.728  1.00 23.07           C  
ATOM    226  O   CYS L  32      25.574  23.185  40.753  1.00 24.46           O  
ATOM    227  N   TRP L  33      25.058  21.906  42.538  1.00 20.63           N  
ATOM    228  CA  TRP L  33      26.135  21.003  42.260  1.00 22.58           C  
ATOM    229  CB  TRP L  33      27.280  21.066  43.281  1.00 21.77           C  
ATOM    230  CG  TRP L  33      28.084  22.337  43.174  1.00 23.99           C  
ATOM    231  CD2 TRP L  33      29.411  22.431  42.635  1.00 25.87           C  
ATOM    232  CD1 TRP L  33      27.740  23.595  43.560  1.00 24.18           C  
ATOM    233  NE1 TRP L  33      28.769  24.467  43.311  1.00 25.21           N  
ATOM    234  CE2 TRP L  33      29.805  23.765  42.739  1.00 27.04           C  
ATOM    235  CE3 TRP L  33      30.236  21.484  42.101  1.00 24.04           C  
ATOM    236  CZ2 TRP L  33      31.032  24.176  42.308  1.00 28.33           C  
ATOM    237  CZ3 TRP L  33      31.474  21.903  41.665  1.00 24.50           C  
ATOM    238  CH2 TRP L  33      31.863  23.222  41.767  1.00 27.73           C  
ATOM    239  C   TRP L  33      25.616  19.599  42.207  1.00 22.23           C  
ATOM    240  O   TRP L  33      24.698  19.227  42.939  1.00 22.12           O  
ATOM    241  N   TYR L  34      26.215  18.784  41.311  1.00 21.91           N  
ATOM    242  CA  TYR L  34      25.816  17.416  41.129  1.00 22.51           C  
ATOM    243  CB  TYR L  34      25.303  17.101  39.713  1.00 22.49           C  
ATOM    244  CG  TYR L  34      24.089  17.923  39.456  1.00 21.70           C  
ATOM    245  CD1 TYR L  34      24.210  19.195  38.959  1.00 21.88           C  
ATOM    246  CD2 TYR L  34      22.830  17.432  39.705  1.00 21.40           C  
ATOM    247  CE1 TYR L  34      23.099  19.965  38.714  1.00 23.98           C  
ATOM    248  CE2 TYR L  34      21.715  18.201  39.461  1.00 21.87           C  
ATOM    249  CZ  TYR L  34      21.845  19.471  38.964  1.00 22.17           C  
ATOM    250  OH  TYR L  34      20.703  20.260  38.712  1.00 21.45           O  
ATOM    251  C   TYR L  34      27.027  16.555  41.326  1.00 23.11           C  
ATOM    252  O   TYR L  34      28.144  16.917  40.953  1.00 23.32           O  
ATOM    253  N   GLN L  35      26.818  15.380  41.948  1.00 22.12           N  
ATOM    254  CA  GLN L  35      27.881  14.439  42.157  1.00 23.00           C  
ATOM    255  CB  GLN L  35      27.916  13.875  43.589  1.00 24.23           C  
ATOM    256  CG  GLN L  35      29.044  12.870  43.843  1.00 22.77           C  
ATOM    257  CD  GLN L  35      28.904  12.360  45.273  1.00 26.26           C  
ATOM    258  OE1 GLN L  35      27.824  11.951  45.695  1.00 30.24           O  
ATOM    259  NE2 GLN L  35      30.026  12.386  46.040  1.00 27.44           N  
ATOM    260  C   GLN L  35      27.626  13.291  41.243  1.00 24.88           C  
ATOM    261  O   GLN L  35      26.508  12.778  41.165  1.00 24.72           O  
ATOM    262  N   VAL L  36      28.663  12.884  40.492  1.00 22.78           N  
ATOM    263  CA  VAL L  36      28.499  11.754  39.630  1.00 23.50           C  
ATOM    264  CB  VAL L  36      28.637  12.118  38.180  1.00 25.14           C  
ATOM    265  CG1 VAL L  36      28.482  10.851  37.325  1.00 20.43           C  
ATOM    266  CG2 VAL L  36      27.622  13.225  37.856  1.00 17.31           C  
ATOM    267  C   VAL L  36      29.600  10.792  39.962  1.00 25.86           C  
ATOM    268  O   VAL L  36      30.771  11.089  39.740  1.00 26.32           O  
ATOM    269  N   LYS L  37      29.248   9.603  40.496  1.00 27.85           N  
ATOM    270  CA  LYS L  37      30.223   8.606  40.842  1.00 31.56           C  
ATOM    271  CB  LYS L  37      29.788   7.687  41.994  1.00 31.85           C  
ATOM    272  CG  LYS L  37      29.667   8.443  43.319  1.00 30.37           C  
ATOM    273  CD  LYS L  37      28.954   7.665  44.426  1.00 31.00           C  
ATOM    274  CE  LYS L  37      28.853   8.447  45.737  1.00 36.02           C  
ATOM    275  NZ  LYS L  37      28.155   7.636  46.758  1.00 37.34           N1+
ATOM    276  C   LYS L  37      30.456   7.780  39.625  1.00 32.89           C  
ATOM    277  O   LYS L  37      29.659   7.792  38.688  1.00 33.44           O  
ATOM    278  N   PRO L  38      31.544   7.064  39.607  1.00 34.18           N  
ATOM    279  CA  PRO L  38      31.847   6.311  38.431  1.00 34.40           C  
ATOM    280  CD  PRO L  38      32.743   7.468  40.321  1.00 34.86           C  
ATOM    281  CB  PRO L  38      33.270   5.796  38.625  1.00 34.62           C  
ATOM    282  CG  PRO L  38      33.915   6.879  39.513  1.00 35.81           C  
ATOM    283  C   PRO L  38      30.819   5.269  38.136  1.00 35.22           C  
ATOM    284  O   PRO L  38      30.476   4.489  39.021  1.00 33.84           O  
ATOM    285  N   GLY L  39      30.322   5.253  36.884  1.00 33.58           N  
ATOM    286  CA  GLY L  39      29.392   4.260  36.433  1.00 34.47           C  
ATOM    287  C   GLY L  39      28.006   4.517  36.952  1.00 38.52           C  
ATOM    288  O   GLY L  39      27.164   3.622  36.888  1.00 41.75           O  
ATOM    289  N   GLN L  40      27.701   5.722  37.476  1.00 35.69           N  
ATOM    290  CA  GLN L  40      26.357   5.884  37.961  1.00 33.93           C  
ATOM    291  CB  GLN L  40      26.192   5.558  39.463  1.00 34.45           C  
ATOM    292  CG  GLN L  40      27.070   6.339  40.439  1.00 38.95           C  
ATOM    293  CD  GLN L  40      26.964   5.616  41.781  1.00 44.84           C  
ATOM    294  OE1 GLN L  40      25.871   5.409  42.307  1.00 50.11           O  
ATOM    295  NE2 GLN L  40      28.128   5.196  42.344  1.00 46.00           N  
ATOM    296  C   GLN L  40      25.771   7.217  37.572  1.00 31.01           C  
ATOM    297  O   GLN L  40      26.449   8.068  36.998  1.00 32.14           O  
ATOM    298  N   SER L  41      24.451   7.393  37.818  1.00 32.50           N  
ATOM    299  CA  SER L  41      23.727   8.586  37.446  1.00 28.64           C  
ATOM    300  CB  SER L  41      22.203   8.382  37.390  1.00 28.03           C  
ATOM    301  OG  SER L  41      21.868   7.448  36.374  1.00 27.66           O  
ATOM    302  C   SER L  41      23.987   9.671  38.449  1.00 30.18           C  
ATOM    303  O   SER L  41      24.337   9.424  39.600  1.00 31.39           O  
ATOM    304  N   PRO L  42      23.798  10.883  38.003  1.00 27.47           N  
ATOM    305  CA  PRO L  42      24.046  12.043  38.824  1.00 25.03           C  
ATOM    306  CD  PRO L  42      23.977  11.164  36.588  1.00 24.28           C  
ATOM    307  CB  PRO L  42      24.101  13.225  37.857  1.00 23.25           C  
ATOM    308  CG  PRO L  42      24.520  12.598  36.517  1.00 25.51           C  
ATOM    309  C   PRO L  42      23.030  12.266  39.907  1.00 26.54           C  
ATOM    310  O   PRO L  42      21.899  11.806  39.767  1.00 28.67           O  
ATOM    311  N   GLU L  43      23.426  12.961  41.000  1.00 26.14           N  
ATOM    312  CA  GLU L  43      22.524  13.305  42.075  1.00 25.14           C  
ATOM    313  CB  GLU L  43      22.636  12.387  43.303  1.00 28.95           C  
ATOM    314  CG  GLU L  43      24.001  12.457  43.992  1.00 27.97           C  
ATOM    315  CD  GLU L  43      23.944  11.573  45.230  1.00 40.90           C  
ATOM    316  OE1 GLU L  43      23.238  10.531  45.177  1.00 43.69           O  
ATOM    317  OE2 GLU L  43      24.602  11.927  46.246  1.00 44.76           O1-
ATOM    318  C   GLU L  43      22.880  14.691  42.554  1.00 22.18           C  
ATOM    319  O   GLU L  43      24.041  15.090  42.495  1.00 23.34           O  
ATOM    320  N   VAL L  44      21.884  15.468  43.043  1.00 23.01           N  
ATOM    321  CA  VAL L  44      22.149  16.812  43.517  1.00 21.15           C  
ATOM    322  CB  VAL L  44      20.935  17.697  43.568  1.00 21.00           C  
ATOM    323  CG1 VAL L  44      21.274  18.960  44.370  1.00 24.54           C  
ATOM    324  CG2 VAL L  44      20.515  18.045  42.144  1.00 19.31           C  
ATOM    325  C   VAL L  44      22.665  16.803  44.931  1.00 23.73           C  
ATOM    326  O   VAL L  44      22.045  16.221  45.819  1.00 21.85           O  
ATOM    327  N   VAL L  45      23.882  17.365  45.141  1.00 22.61           N  
ATOM    328  CA  VAL L  45      24.503  17.584  46.428  1.00 24.17           C  
ATOM    329  CB  VAL L  45      25.997  17.460  46.368  1.00 23.28           C  
ATOM    330  CG1 VAL L  45      26.331  16.006  45.994  1.00 22.56           C  
ATOM    331  CG2 VAL L  45      26.547  18.491  45.371  1.00 25.05           C  
ATOM    332  C   VAL L  45      24.167  18.911  47.059  1.00 21.43           C  
ATOM    333  O   VAL L  45      24.036  19.015  48.278  1.00 25.55           O  
ATOM    334  N   MET L  46      24.089  19.994  46.257  1.00 21.77           N  
ATOM    335  CA  MET L  46      23.812  21.277  46.842  1.00 21.97           C  
ATOM    336  CB  MET L  46      25.066  22.045  47.280  1.00 23.27           C  
ATOM    337  CG  MET L  46      26.144  22.148  46.208  1.00  0.00           C  
ATOM    338  SD  MET L  46      27.407  23.387  46.600  1.00  0.00           S  
ATOM    339  CE  MET L  46      26.379  24.713  45.907  1.00  0.00           C  
ATOM    340  C   MET L  46      23.053  22.115  45.865  1.00 23.81           C  
ATOM    341  O   MET L  46      23.262  22.030  44.657  1.00 24.15           O  
ATOM    342  N   TYR L  47      22.120  22.942  46.383  1.00 22.59           N  
ATOM    343  CA  TYR L  47      21.371  23.811  45.528  1.00 22.66           C  
ATOM    344  CB  TYR L  47      19.966  23.291  45.160  1.00 23.92           C  
ATOM    345  CG  TYR L  47      19.140  23.115  46.386  1.00 25.99           C  
ATOM    346  CD1 TYR L  47      19.315  22.014  47.194  1.00 27.08           C  
ATOM    347  CD2 TYR L  47      18.175  24.038  46.718  1.00 26.45           C  
ATOM    348  CE1 TYR L  47      18.550  21.840  48.324  1.00 29.09           C  
ATOM    349  CE2 TYR L  47      17.406  23.869  47.846  1.00 30.87           C  
ATOM    350  CZ  TYR L  47      17.594  22.770  48.650  1.00 31.41           C  
ATOM    351  OH  TYR L  47      16.807  22.595  49.808  1.00 37.67           O  
ATOM    352  C   TYR L  47      21.254  25.149  46.191  1.00 25.75           C  
ATOM    353  O   TYR L  47      21.464  25.285  47.395  1.00 26.90           O  
ATOM    354  N   GLU L  48      20.965  26.186  45.374  1.00 10.48           N  
ATOM    355  CA  GLU L  48      20.840  27.548  45.813  1.00 11.23           C  
ATOM    356  CB  GLU L  48      19.644  27.784  46.751  1.00 12.94           C  
ATOM    357  CG  GLU L  48      19.388  29.268  47.017  1.00 15.97           C  
ATOM    358  CD  GLU L  48      18.012  29.399  47.649  1.00 19.73           C  
ATOM    359  OE1 GLU L  48      17.567  28.424  48.311  1.00 19.39           O  
ATOM    360  OE2 GLU L  48      17.383  30.476  47.473  1.00 24.59           O1-
ATOM    361  C   GLU L  48      22.105  27.958  46.498  1.00 12.13           C  
ATOM    362  O   GLU L  48      22.090  28.721  47.462  1.00 13.33           O  
ATOM    363  N   ASN L  49      23.234  27.434  45.992  1.00 10.42           N  
ATOM    364  CA  ASN L  49      24.589  27.705  46.381  1.00 10.71           C  
ATOM    365  CB  ASN L  49      24.904  29.209  46.424  1.00 14.19           C  
ATOM    366  CG  ASN L  49      24.937  29.691  44.983  1.00 14.80           C  
ATOM    367  OD1 ASN L  49      24.334  30.703  44.630  1.00 13.59           O  
ATOM    368  ND2 ASN L  49      25.664  28.936  44.117  1.00 17.42           N  
ATOM    369  C   ASN L  49      24.946  27.107  47.719  1.00 11.44           C  
ATOM    370  O   ASN L  49      26.038  26.562  47.867  1.00 11.35           O  
ATOM    371  N   TYR L  50      24.111  27.291  48.761  1.00 11.86           N  
ATOM    372  CA  TYR L  50      24.329  26.727  50.077  1.00 12.44           C  
ATOM    373  CB  TYR L  50      24.200  27.767  51.214  1.00 13.24           C  
ATOM    374  CG  TYR L  50      22.917  28.525  51.110  1.00 14.62           C  
ATOM    375  CD1 TYR L  50      21.713  27.968  51.477  1.00 14.96           C  
ATOM    376  CD2 TYR L  50      22.929  29.827  50.662  1.00 16.21           C  
ATOM    377  CE1 TYR L  50      20.544  28.690  51.379  1.00 16.61           C  
ATOM    378  CE2 TYR L  50      21.767  30.552  50.563  1.00 17.36           C  
ATOM    379  CZ  TYR L  50      20.569  29.986  50.920  1.00 18.98           C  
ATOM    380  OH  TYR L  50      19.376  30.733  50.816  1.00 22.66           O  
ATOM    381  C   TYR L  50      23.570  25.484  50.491  1.00 13.33           C  
ATOM    382  O   TYR L  50      24.081  24.678  51.270  1.00 13.93           O  
ATOM    383  N   LYS L  51      22.300  25.329  50.048  1.00 24.72           N  
ATOM    384  CA  LYS L  51      21.411  24.366  50.650  1.00 23.45           C  
ATOM    385  CB  LYS L  51      19.930  24.642  50.352  1.00 25.66           C  
ATOM    386  CG  LYS L  51      19.423  25.934  50.995  1.00 29.28           C  
ATOM    387  CD  LYS L  51      18.049  26.364  50.484  1.00 24.33           C  
ATOM    388  CE  LYS L  51      17.487  27.595  51.195  1.00 24.85           C  
ATOM    389  NZ  LYS L  51      16.159  27.936  50.635  1.00 26.74           N1+
ATOM    390  C   LYS L  51      21.682  22.937  50.301  1.00 26.91           C  
ATOM    391  O   LYS L  51      22.029  22.593  49.173  1.00 28.16           O  
ATOM    392  N   ARG L  52      21.477  22.052  51.305  1.00 25.92           N  
ATOM    393  CA  ARG L  52      21.684  20.646  51.114  0.90 24.94           C  
ATOM    394  CB  ARG L  52      22.411  19.937  52.269  0.90 26.71           C  
ATOM    395  CG  ARG L  52      23.825  20.439  52.548  0.90 30.73           C  
ATOM    396  CD  ARG L  52      24.621  19.492  53.448  0.90 34.66           C  
ATOM    397  NE  ARG L  52      23.749  19.136  54.604  0.90 35.71           N  
ATOM    398  CZ  ARG L  52      23.745  19.896  55.736  0.90 37.55           C  
ATOM    399  NH1 ARG L  52      24.543  21.000  55.825  0.90 35.63           N1+
ATOM    400  NH2 ARG L  52      22.941  19.549  56.784  0.90 32.68           N  
ATOM    401  C   ARG L  52      20.347  19.985  51.033  1.00 28.49           C  
ATOM    402  O   ARG L  52      19.435  20.265  51.811  1.00 29.15           O  
ATOM    403  N   PRO L  53      20.226  19.110  50.076  1.00 27.35           N  
ATOM    404  CA  PRO L  53      19.031  18.334  49.910  1.00 28.54           C  
ATOM    405  CD  PRO L  53      20.987  19.220  48.844  1.00 26.10           C  
ATOM    406  CB  PRO L  53      19.069  17.794  48.477  1.00 25.74           C  
ATOM    407  CG  PRO L  53      20.521  18.018  48.010  1.00 25.63           C  
ATOM    408  C   PRO L  53      19.046  17.277  50.966  1.00 30.98           C  
ATOM    409  O   PRO L  53      20.111  17.009  51.522  1.00 30.60           O  
ATOM    410  N   SER L  54      17.887  16.669  51.280  1.00 32.03           N  
ATOM    411  CA  SER L  54      17.897  15.682  52.317  1.00 32.44           C  
ATOM    412  CB  SER L  54      16.494  15.204  52.733  1.00 38.14           C  
ATOM    413  OG  SER L  54      15.858  14.543  51.648  1.00 49.41           O  
ATOM    414  C   SER L  54      18.665  14.495  51.829  1.00 31.49           C  
ATOM    415  O   SER L  54      18.608  14.138  50.654  1.00 34.06           O  
ATOM    416  N   GLY L  55      19.416  13.856  52.749  1.00 31.70           N  
ATOM    417  CA  GLY L  55      20.159  12.673  52.427  1.00 33.10           C  
ATOM    418  C   GLY L  55      21.599  13.004  52.161  1.00 35.83           C  
ATOM    419  O   GLY L  55      22.429  12.100  52.071  1.00 36.34           O  
ATOM    420  N   ILE L  56      21.950  14.300  52.043  1.00 32.17           N  
ATOM    421  CA  ILE L  56      23.316  14.654  51.754  1.00 30.44           C  
ATOM    422  CB  ILE L  56      23.445  15.893  50.911  1.00 29.07           C  
ATOM    423  CG1 ILE L  56      22.743  15.687  49.557  1.00 30.27           C  
ATOM    424  CG2 ILE L  56      24.940  16.225  50.768  1.00 26.81           C  
ATOM    425  CD1 ILE L  56      23.328  14.541  48.733  1.00 25.38           C  
ATOM    426  C   ILE L  56      24.025  14.896  53.051  1.00 30.62           C  
ATOM    427  O   ILE L  56      23.504  15.563  53.944  1.00 31.31           O  
ATOM    428  N   PRO L  57      25.217  14.363  53.165  1.00 31.21           N  
ATOM    429  CA  PRO L  57      25.983  14.464  54.381  1.00 29.58           C  
ATOM    430  CD  PRO L  57      25.591  13.195  52.383  1.00 28.27           C  
ATOM    431  CB  PRO L  57      27.166  13.517  54.209  1.00 31.48           C  
ATOM    432  CG  PRO L  57      26.644  12.455  53.227  1.00 28.48           C  
ATOM    433  C   PRO L  57      26.396  15.869  54.698  1.00 29.55           C  
ATOM    434  O   PRO L  57      26.567  16.679  53.791  1.00 28.85           O  
ATOM    435  N   ASP L  58      26.600  16.145  55.997  1.00 30.36           N  
ATOM    436  CA  ASP L  58      26.916  17.436  56.542  1.00 32.26           C  
ATOM    437  CB  ASP L  58      27.077  17.394  58.072  1.00 34.90           C  
ATOM    438  CG  ASP L  58      25.728  17.057  58.691  1.00 42.13           C  
ATOM    439  OD1 ASP L  58      24.690  17.485  58.117  1.00 53.82           O  
ATOM    440  OD2 ASP L  58      25.714  16.361  59.741  1.00 37.03           O1-
ATOM    441  C   ASP L  58      28.222  17.910  55.991  1.00 31.95           C  
ATOM    442  O   ASP L  58      28.470  19.111  55.901  1.00 35.22           O  
ATOM    443  N   ARG L  59      29.105  16.971  55.617  1.00 31.47           N  
ATOM    444  CA  ARG L  59      30.422  17.344  55.188  1.00 27.06           C  
ATOM    445  CB  ARG L  59      31.398  16.168  54.993  1.00 33.10           C  
ATOM    446  CG  ARG L  59      31.028  15.117  53.949  1.00 37.10           C  
ATOM    447  CD  ARG L  59      32.090  14.015  53.867  1.00 42.40           C  
ATOM    448  NE  ARG L  59      31.674  13.043  52.819  1.00 38.67           N  
ATOM    449  CZ  ARG L  59      31.055  11.879  53.167  1.00 36.13           C  
ATOM    450  NH1 ARG L  59      30.814  11.600  54.481  1.00 36.81           N1+
ATOM    451  NH2 ARG L  59      30.687  10.994  52.196  1.00 36.28           N  
ATOM    452  C   ARG L  59      30.368  18.180  53.943  1.00 25.90           C  
ATOM    453  O   ARG L  59      31.293  18.951  53.690  1.00 26.18           O  
ATOM    454  N   PHE L  60      29.318  18.024  53.109  1.00 29.83           N  
ATOM    455  CA  PHE L  60      29.221  18.811  51.906  1.00 28.20           C  
ATOM    456  CB  PHE L  60      28.307  18.173  50.844  1.00 28.69           C  
ATOM    457  CG  PHE L  60      28.956  16.931  50.336  1.00 31.22           C  
ATOM    458  CD1 PHE L  60      28.916  15.756  51.049  1.00 29.55           C  
ATOM    459  CD2 PHE L  60      29.601  16.935  49.125  1.00 30.46           C  
ATOM    460  CE1 PHE L  60      29.514  14.613  50.570  1.00 29.75           C  
ATOM    461  CE2 PHE L  60      30.200  15.796  48.641  1.00 29.84           C  
ATOM    462  CZ  PHE L  60      30.162  14.629  49.361  1.00 29.61           C  
ATOM    463  C   PHE L  60      28.642  20.164  52.228  1.00 27.79           C  
ATOM    464  O   PHE L  60      27.619  20.269  52.904  1.00 28.13           O  
ATOM    465  N   SER L  61      29.292  21.248  51.741  1.00 26.27           N  
ATOM    466  CA  SER L  61      28.799  22.582  51.981  1.00 27.01           C  
ATOM    467  CB  SER L  61      29.464  23.284  53.179  1.00 27.54           C  
ATOM    468  OG  SER L  61      30.841  23.506  52.918  1.00 33.63           O  
ATOM    469  C   SER L  61      29.074  23.419  50.764  1.00 28.96           C  
ATOM    470  O   SER L  61      29.941  23.094  49.955  1.00 27.46           O  
ATOM    471  N   GLY L  62      28.337  24.542  50.601  1.00 26.46           N  
ATOM    472  CA  GLY L  62      28.540  25.351  49.427  1.00 26.24           C  
ATOM    473  C   GLY L  62      28.518  26.809  49.791  1.00 29.87           C  
ATOM    474  O   GLY L  62      27.994  27.191  50.837  1.00 29.49           O  
ATOM    475  N   SER L  63      29.116  27.657  48.916  1.00 27.24           N  
ATOM    476  CA  SER L  63      29.138  29.088  49.100  1.00 28.51           C  
ATOM    477  CB  SER L  63      30.342  29.589  49.914  1.00 29.11           C  
ATOM    478  OG  SER L  63      31.546  29.358  49.199  1.00 39.12           O  
ATOM    479  C   SER L  63      29.221  29.739  47.740  1.00 31.84           C  
ATOM    480  O   SER L  63      29.717  29.138  46.790  1.00 31.64           O  
ATOM    481  N   LYS L  64      28.726  30.994  47.608  1.00 32.98           N  
ATOM    482  CA  LYS L  64      28.740  31.684  46.340  1.00 32.96           C  
ATOM    483  CB  LYS L  64      27.370  31.634  45.640  1.00 32.43           C  
ATOM    484  CG  LYS L  64      27.256  32.430  44.332  1.00 35.05           C  
ATOM    485  CD  LYS L  64      27.782  31.714  43.089  1.00 19.14           C  
ATOM    486  CE  LYS L  64      29.264  31.955  42.820  1.00 18.47           C  
ATOM    487  NZ  LYS L  64      29.510  33.390  42.573  1.00 22.48           N1+
ATOM    488  C   LYS L  64      28.988  33.138  46.571  1.00 37.47           C  
ATOM    489  O   LYS L  64      28.185  33.819  47.205  1.00 39.14           O  
ATOM    490  N   SER L  65      30.098  33.678  46.035  1.00 38.13           N  
ATOM    491  CA  SER L  65      30.301  35.083  46.214  1.00 40.34           C  
ATOM    492  CB  SER L  65      31.171  35.451  47.431  1.00 42.88           C  
ATOM    493  OG  SER L  65      30.496  35.146  48.641  1.00 48.54           O  
ATOM    494  C   SER L  65      31.015  35.602  45.024  1.00 40.75           C  
ATOM    495  O   SER L  65      31.989  35.016  44.555  1.00 40.43           O  
ATOM    496  N   GLY L  66      30.528  36.735  44.502  1.00 39.64           N  
ATOM    497  CA  GLY L  66      31.215  37.366  43.424  1.00 39.17           C  
ATOM    498  C   GLY L  66      31.357  36.417  42.281  1.00 39.11           C  
ATOM    499  O   GLY L  66      30.384  35.830  41.809  1.00 37.42           O  
ATOM    500  N   SER L  67      32.611  36.292  41.804  1.00 38.64           N  
ATOM    501  CA  SER L  67      33.006  35.545  40.645  1.00 39.26           C  
ATOM    502  CB  SER L  67      34.387  35.983  40.127  1.00 40.01           C  
ATOM    503  OG  SER L  67      34.747  35.229  38.980  1.00 35.56           O  
ATOM    504  C   SER L  67      33.064  34.064  40.877  1.00 40.06           C  
ATOM    505  O   SER L  67      33.281  33.326  39.918  1.00 41.75           O  
ATOM    506  N   THR L  68      32.931  33.553  42.118  1.00 36.86           N  
ATOM    507  CA  THR L  68      33.097  32.127  42.186  1.00 36.41           C  
ATOM    508  CB  THR L  68      34.488  31.738  42.592  1.00 39.73           C  
ATOM    509  OG1 THR L  68      35.434  32.302  41.697  1.00 44.72           O  
ATOM    510  CG2 THR L  68      34.602  30.207  42.564  1.00 42.26           C  
ATOM    511  C   THR L  68      32.153  31.497  43.161  1.00 34.26           C  
ATOM    512  O   THR L  68      31.809  32.073  44.193  1.00 34.09           O  
ATOM    513  N   ALA L  69      31.707  30.267  42.828  1.00 33.14           N  
ATOM    514  CA  ALA L  69      30.890  29.463  43.697  1.00 29.68           C  
ATOM    515  CB  ALA L  69      29.687  28.812  42.994  1.00 28.11           C  
ATOM    516  C   ALA L  69      31.795  28.352  44.136  1.00 30.47           C  
ATOM    517  O   ALA L  69      32.636  27.900  43.360  1.00 31.45           O  
ATOM    518  N   THR L  70      31.681  27.897  45.403  1.00 29.64           N  
ATOM    519  CA  THR L  70      32.593  26.876  45.842  1.00 28.07           C  
ATOM    520  CB  THR L  70      33.610  27.385  46.819  1.00 28.68           C  
ATOM    521  OG1 THR L  70      34.372  28.431  46.235  1.00 32.48           O  
ATOM    522  CG2 THR L  70      34.531  26.221  47.221  1.00 30.63           C  
ATOM    523  C   THR L  70      31.867  25.752  46.522  1.00 28.64           C  
ATOM    524  O   THR L  70      30.941  25.963  47.305  1.00 31.10           O  
ATOM    525  N   LEU L  71      32.293  24.506  46.226  1.00 28.98           N  
ATOM    526  CA  LEU L  71      31.760  23.339  46.871  1.00 27.86           C  
ATOM    527  CB  LEU L  71      31.425  22.211  45.879  1.00 25.63           C  
ATOM    528  CG  LEU L  71      30.852  20.942  46.533  1.00 28.02           C  
ATOM    529  CD1 LEU L  71      29.496  21.215  47.209  1.00 28.03           C  
ATOM    530  CD2 LEU L  71      30.805  19.777  45.535  1.00 25.87           C  
ATOM    531  C   LEU L  71      32.843  22.840  47.780  1.00 27.28           C  
ATOM    532  O   LEU L  71      33.953  22.558  47.331  1.00 27.82           O  
ATOM    533  N   THR L  72      32.550  22.720  49.092  1.00 27.53           N  
ATOM    534  CA  THR L  72      33.570  22.301  50.011  1.00 28.24           C  
ATOM    535  CB  THR L  72      33.768  23.258  51.151  1.00 28.15           C  
ATOM    536  OG1 THR L  72      34.126  24.540  50.656  1.00 30.87           O  
ATOM    537  CG2 THR L  72      34.876  22.719  52.072  1.00 28.00           C  
ATOM    538  C   THR L  72      33.189  20.982  50.604  1.00 29.60           C  
ATOM    539  O   THR L  72      32.061  20.790  51.056  1.00 31.20           O  
ATOM    540  N   ILE L  73      34.143  20.026  50.597  1.00 32.05           N  
ATOM    541  CA  ILE L  73      33.914  18.733  51.176  1.00 26.07           C  
ATOM    542  CB  ILE L  73      34.114  17.613  50.198  1.00 28.13           C  
ATOM    543  CG1 ILE L  73      33.186  17.791  48.986  1.00 27.53           C  
ATOM    544  CG2 ILE L  73      33.887  16.284  50.936  1.00 27.96           C  
ATOM    545  CD1 ILE L  73      33.542  16.874  47.816  1.00 25.63           C  
ATOM    546  C   ILE L  73      34.935  18.555  52.259  1.00 26.58           C  
ATOM    547  O   ILE L  73      36.133  18.476  51.992  1.00 29.90           O  
ATOM    548  N   ARG L  74      34.474  18.490  53.520  1.00 37.44           N  
ATOM    549  CA  ARG L  74      35.344  18.331  54.651  1.00 35.92           C  
ATOM    550  CB  ARG L  74      34.783  19.034  55.896  1.00 35.74           C  
ATOM    551  CG  ARG L  74      35.498  18.709  57.204  1.00 29.08           C  
ATOM    552  CD  ARG L  74      34.821  19.379  58.401  1.00 32.38           C  
ATOM    553  NE  ARG L  74      33.455  19.773  57.952  1.00 39.69           N  
ATOM    554  CZ  ARG L  74      32.424  18.876  57.959  1.00 43.22           C  
ATOM    555  NH1 ARG L  74      32.617  17.606  58.421  1.00 46.44           N1+
ATOM    556  NH2 ARG L  74      31.197  19.254  57.493  1.00 39.52           N  
ATOM    557  C   ARG L  74      35.472  16.870  54.963  1.00 36.09           C  
ATOM    558  O   ARG L  74      34.570  16.085  54.682  1.00 37.20           O  
ATOM    559  N   GLY L  75      36.629  16.461  55.527  1.00 36.24           N  
ATOM    560  CA  GLY L  75      36.801  15.098  55.950  1.00 37.72           C  
ATOM    561  C   GLY L  75      36.576  14.204  54.775  1.00 35.02           C  
ATOM    562  O   GLY L  75      35.851  13.215  54.867  1.00 34.02           O  
ATOM    563  N   THR L  76      37.221  14.524  53.642  1.00 34.99           N  
ATOM    564  CA  THR L  76      36.999  13.800  52.424  1.00 36.64           C  
ATOM    565  CB  THR L  76      37.829  14.311  51.279  1.00 34.63           C  
ATOM    566  OG1 THR L  76      37.556  15.687  51.058  1.00 20.36           O  
ATOM    567  CG2 THR L  76      37.488  13.504  50.015  1.00 33.12           C  
ATOM    568  C   THR L  76      37.317  12.353  52.620  1.00 36.70           C  
ATOM    569  O   THR L  76      38.315  11.986  53.241  1.00 38.22           O  
ATOM    570  N   GLN L  77      36.436  11.495  52.068  1.00 36.06           N  
ATOM    571  CA  GLN L  77      36.570  10.074  52.166  1.00 36.01           C  
ATOM    572  CB  GLN L  77      35.339   9.402  52.796  1.00 36.09           C  
ATOM    573  CG  GLN L  77      35.111   9.816  54.251  1.00 40.83           C  
ATOM    574  CD  GLN L  77      33.780   9.239  54.710  1.00 44.42           C  
ATOM    575  OE1 GLN L  77      33.008   8.713  53.911  1.00 46.56           O  
ATOM    576  NE2 GLN L  77      33.498   9.345  56.036  1.00 39.03           N  
ATOM    577  C   GLN L  77      36.726   9.535  50.775  1.00 37.54           C  
ATOM    578  O   GLN L  77      36.477  10.226  49.790  1.00 36.14           O  
ATOM    579  N   ALA L  78      37.146   8.260  50.668  1.00 38.23           N  
ATOM    580  CA  ALA L  78      37.393   7.612  49.410  1.00 35.18           C  
ATOM    581  CB  ALA L  78      37.880   6.163  49.576  1.00 36.23           C  
ATOM    582  C   ALA L  78      36.120   7.573  48.618  1.00 35.59           C  
ATOM    583  O   ALA L  78      36.135   7.699  47.396  1.00 37.31           O  
ATOM    584  N   THR L  79      34.980   7.402  49.309  1.00 35.78           N  
ATOM    585  CA  THR L  79      33.689   7.277  48.690  1.00 34.82           C  
ATOM    586  CB  THR L  79      32.587   7.048  49.683  1.00 27.02           C  
ATOM    587  OG1 THR L  79      32.470   8.165  50.552  1.00  0.00           O  
ATOM    588  CG2 THR L  79      32.905   5.777  50.492  1.00 26.36           C  
ATOM    589  C   THR L  79      33.357   8.536  47.949  1.00 35.81           C  
ATOM    590  O   THR L  79      32.600   8.506  46.982  1.00 34.90           O  
ATOM    591  N   ASP L  80      33.893   9.678  48.416  1.00 33.50           N  
ATOM    592  CA  ASP L  80      33.638  10.988  47.880  1.00 34.36           C  
ATOM    593  CB  ASP L  80      34.243  12.101  48.745  1.00 33.14           C  
ATOM    594  CG  ASP L  80      33.447  12.119  50.041  1.00 34.26           C  
ATOM    595  OD1 ASP L  80      32.273  11.659  50.012  1.00 35.93           O  
ATOM    596  OD2 ASP L  80      33.999  12.582  51.074  1.00 35.77           O1-
ATOM    597  C   ASP L  80      34.183  11.134  46.491  1.00 35.56           C  
ATOM    598  O   ASP L  80      33.788  12.058  45.779  1.00 36.54           O  
ATOM    599  N   GLU L  81      35.146  10.286  46.078  1.00 32.81           N  
ATOM    600  CA  GLU L  81      35.702  10.443  44.761  1.00 31.82           C  
ATOM    601  CB  GLU L  81      36.710   9.350  44.361  1.00 33.47           C  
ATOM    602  CG  GLU L  81      38.008   9.365  45.171  1.00 35.73           C  
ATOM    603  CD  GLU L  81      38.932   8.305  44.586  1.00 39.43           C  
ATOM    604  OE1 GLU L  81      39.375   8.492  43.422  1.00 43.09           O  
ATOM    605  OE2 GLU L  81      39.207   7.298  45.290  1.00 41.30           O1-
ATOM    606  C   GLU L  81      34.595  10.401  43.757  1.00 31.21           C  
ATOM    607  O   GLU L  81      33.764   9.493  43.765  1.00 33.03           O  
ATOM    608  N   ALA L  82      34.565  11.412  42.862  1.00 28.60           N  
ATOM    609  CA  ALA L  82      33.545  11.482  41.855  1.00 27.66           C  
ATOM    610  CB  ALA L  82      32.123  11.597  42.435  1.00 27.28           C  
ATOM    611  C   ALA L  82      33.787  12.719  41.043  1.00 29.59           C  
ATOM    612  O   ALA L  82      34.708  13.487  41.315  1.00 30.99           O  
ATOM    613  N   ASP L  83      32.976  12.908  39.980  1.00 28.56           N  
ATOM    614  CA  ASP L  83      33.047  14.097  39.181  0.90 27.54           C  
ATOM    615  CB  ASP L  83      32.689  13.882  37.699  0.90 27.45           C  
ATOM    616  CG  ASP L  83      33.835  13.166  37.000  0.90 33.82           C  
ATOM    617  OD1 ASP L  83      35.002  13.346  37.436  0.90 34.67           O  
ATOM    618  OD2 ASP L  83      33.557  12.432  36.014  0.90 37.77           O1-
ATOM    619  C   ASP L  83      32.009  15.025  39.732  1.00 27.40           C  
ATOM    620  O   ASP L  83      30.872  14.616  39.962  1.00 29.49           O  
ATOM    621  N   TYR L  84      32.374  16.300  39.970  1.00 25.74           N  
ATOM    622  CA  TYR L  84      31.420  17.231  40.506  1.00 24.88           C  
ATOM    623  CB  TYR L  84      31.897  17.955  41.779  1.00 24.45           C  
ATOM    624  CG  TYR L  84      31.963  16.962  42.890  1.00 26.50           C  
ATOM    625  CD1 TYR L  84      33.104  16.231  43.121  1.00 25.71           C  
ATOM    626  CD2 TYR L  84      30.875  16.762  43.705  1.00 26.10           C  
ATOM    627  CE1 TYR L  84      33.156  15.316  44.148  1.00 25.24           C  
ATOM    628  CE2 TYR L  84      30.921  15.849  44.732  1.00 27.22           C  
ATOM    629  CZ  TYR L  84      32.064  15.124  44.956  1.00 26.58           C  
ATOM    630  OH  TYR L  84      32.115  14.186  46.010  1.00 25.90           O  
ATOM    631  C   TYR L  84      31.159  18.278  39.467  1.00 26.08           C  
ATOM    632  O   TYR L  84      32.089  18.862  38.915  1.00 28.47           O  
ATOM    633  N   TYR L  85      29.864  18.542  39.179  1.00 25.55           N  
ATOM    634  CA  TYR L  85      29.512  19.494  38.160  1.00 25.27           C  
ATOM    635  CB  TYR L  85      28.575  18.942  37.067  1.00 23.04           C  
ATOM    636  CG  TYR L  85      29.199  17.804  36.330  1.00 26.31           C  
ATOM    637  CD1 TYR L  85      29.043  16.516  36.787  1.00 27.84           C  
ATOM    638  CD2 TYR L  85      29.922  18.015  35.177  1.00 28.43           C  
ATOM    639  CE1 TYR L  85      29.605  15.459  36.111  1.00 28.61           C  
ATOM    640  CE2 TYR L  85      30.488  16.962  34.498  1.00 28.01           C  
ATOM    641  CZ  TYR L  85      30.330  15.681  34.965  1.00 29.27           C  
ATOM    642  OH  TYR L  85      30.908  14.597  34.272  1.00 30.63           O  
ATOM    643  C   TYR L  85      28.713  20.602  38.778  1.00 25.72           C  
ATOM    644  O   TYR L  85      27.792  20.357  39.556  1.00 26.35           O  
ATOM    645  N   CYS L  86      29.064  21.864  38.445  1.00 26.43           N  
ATOM    646  CA  CYS L  86      28.280  22.989  38.873  1.00 26.81           C  
ATOM    647  CB  CYS L  86      29.104  24.264  39.188  1.00 27.44           C  
ATOM    648  SG  CYS L  86      30.141  24.861  37.817  1.00 33.14           S  
ATOM    649  C   CYS L  86      27.326  23.285  37.754  1.00 27.17           C  
ATOM    650  O   CYS L  86      27.609  22.982  36.595  1.00 25.69           O  
ATOM    651  N   GLN L  87      26.150  23.857  38.088  1.00 24.94           N  
ATOM    652  CA  GLN L  87      25.143  24.146  37.105  1.00 23.22           C  
ATOM    653  CB  GLN L  87      23.954  23.174  37.130  1.00 24.11           C  
ATOM    654  CG  GLN L  87      22.847  23.599  36.162  1.00 23.24           C  
ATOM    655  CD  GLN L  87      21.531  23.009  36.645  1.00 25.52           C  
ATOM    656  OE1 GLN L  87      21.371  21.793  36.731  1.00 24.82           O  
ATOM    657  NE2 GLN L  87      20.560  23.899  36.985  1.00 25.37           N  
ATOM    658  C   GLN L  87      24.523  25.463  37.425  1.00 27.00           C  
ATOM    659  O   GLN L  87      24.340  25.816  38.591  1.00 27.12           O  
ATOM    660  N   VAL L  88      24.172  26.217  36.365  1.00 25.97           N  
ATOM    661  CA  VAL L  88      23.496  27.462  36.557  1.00 24.67           C  
ATOM    662  CB  VAL L  88      24.403  28.650  36.489  1.00 29.10           C  
ATOM    663  CG1 VAL L  88      24.951  28.762  35.057  1.00 34.94           C  
ATOM    664  CG2 VAL L  88      23.622  29.888  36.959  1.00 40.67           C  
ATOM    665  C   VAL L  88      22.485  27.608  35.463  1.00 28.15           C  
ATOM    666  O   VAL L  88      22.560  26.939  34.434  1.00 30.85           O  
ATOM    667  N   TRP L  89      21.498  28.501  35.689  1.00 29.56           N  
ATOM    668  CA  TRP L  89      20.506  28.817  34.702  1.00 33.78           C  
ATOM    669  CB  TRP L  89      19.168  29.273  35.309  1.00 36.00           C  
ATOM    670  CG  TRP L  89      18.122  29.673  34.297  1.00 35.74           C  
ATOM    671  CD2 TRP L  89      17.841  31.034  33.931  1.00 37.08           C  
ATOM    672  CD1 TRP L  89      17.263  28.895  33.576  1.00 39.98           C  
ATOM    673  NE1 TRP L  89      16.467  29.686  32.783  1.00 41.06           N  
ATOM    674  CE2 TRP L  89      16.811  31.005  32.991  1.00 38.37           C  
ATOM    675  CE3 TRP L  89      18.395  32.210  34.347  1.00 39.29           C  
ATOM    676  CZ2 TRP L  89      16.318  32.156  32.450  1.00 43.49           C  
ATOM    677  CZ3 TRP L  89      17.897  33.371  33.795  1.00 44.84           C  
ATOM    678  CH2 TRP L  89      16.878  33.343  32.865  1.00 40.93           C  
ATOM    679  C   TRP L  89      21.051  29.937  33.872  1.00 35.59           C  
ATOM    680  O   TRP L  89      21.788  30.787  34.370  1.00 37.55           O  
ATOM    681  N   ASP L  90      20.725  29.947  32.564  1.00 37.12           N  
ATOM    682  CA  ASP L  90      21.208  30.982  31.693  1.00 39.02           C  
ATOM    683  CB  ASP L  90      22.300  30.485  30.729  1.00 40.48           C  
ATOM    684  CG  ASP L  90      22.938  31.675  30.020  1.00 44.48           C  
ATOM    685  OD1 ASP L  90      22.535  32.833  30.306  1.00 42.90           O  
ATOM    686  OD2 ASP L  90      23.849  31.444  29.182  1.00 43.37           O1-
ATOM    687  C   ASP L  90      20.041  31.430  30.868  1.00 41.03           C  
ATOM    688  O   ASP L  90      19.203  30.626  30.468  1.00 43.37           O  
ATOM    689  N   SER L  91      19.934  32.741  30.597  1.00 44.59           N  
ATOM    690  CA  SER L  91      18.826  33.217  29.821  1.00 47.63           C  
ATOM    691  CB  SER L  91      18.822  34.751  29.678  1.00 52.40           C  
ATOM    692  OG  SER L  91      19.979  35.183  28.976  1.00 51.23           O  
ATOM    693  C   SER L  91      18.890  32.625  28.442  1.00 50.60           C  
ATOM    694  O   SER L  91      17.875  32.181  27.906  1.00 53.71           O  
ATOM    695  N   PHE L  92      20.082  32.653  27.814  1.00 46.89           N  
ATOM    696  CA  PHE L  92      20.243  32.158  26.472  1.00 47.76           C  
ATOM    697  CB  PHE L  92      21.629  32.535  25.915  1.00 48.93           C  
ATOM    698  CG  PHE L  92      21.788  31.977  24.542  1.00 20.81           C  
ATOM    699  CD1 PHE L  92      22.258  30.696  24.355  1.00 22.89           C  
ATOM    700  CD2 PHE L  92      21.477  32.737  23.441  1.00 22.30           C  
ATOM    701  CE1 PHE L  92      22.411  30.177  23.092  1.00 23.99           C  
ATOM    702  CE2 PHE L  92      21.629  32.224  22.175  1.00 26.40           C  
ATOM    703  CZ  PHE L  92      22.095  30.943  21.997  1.00 26.24           C  
ATOM    704  C   PHE L  92      20.115  30.661  26.376  1.00 47.60           C  
ATOM    705  O   PHE L  92      19.242  30.145  25.680  1.00 49.83           O  
ATOM    706  N   SER L  93      21.005  29.936  27.089  1.00 46.18           N  
ATOM    707  CA  SER L  93      21.137  28.502  27.007  1.00 47.38           C  
ATOM    708  CB  SER L  93      22.536  28.022  27.428  1.00 48.65           C  
ATOM    709  OG  SER L  93      23.515  28.546  26.543  1.00 52.73           O  
ATOM    710  C   SER L  93      20.134  27.765  27.846  1.00 44.33           C  
ATOM    711  O   SER L  93      19.875  26.590  27.602  1.00 42.80           O  
ATOM    712  N   THR L  94      19.598  28.443  28.876  1.00 40.65           N  
ATOM    713  CA  THR L  94      18.643  28.020  29.872  1.00 37.81           C  
ATOM    714  CB  THR L  94      17.416  27.312  29.355  1.00 39.87           C  
ATOM    715  OG1 THR L  94      17.718  26.017  28.860  1.00 20.69           O  
ATOM    716  CG2 THR L  94      16.795  28.178  28.246  1.00 19.74           C  
ATOM    717  C   THR L  94      19.300  27.138  30.896  1.00 36.35           C  
ATOM    718  O   THR L  94      18.950  27.209  32.072  1.00 38.25           O  
ATOM    719  N   PHE L  95      20.320  26.340  30.518  1.00 34.40           N  
ATOM    720  CA  PHE L  95      21.010  25.560  31.511  1.00 33.30           C  
ATOM    721  CB  PHE L  95      20.506  24.113  31.685  1.00 30.28           C  
ATOM    722  CG  PHE L  95      19.203  24.116  32.411  1.00 33.08           C  
ATOM    723  CD1 PHE L  95      19.166  24.389  33.759  1.00 35.85           C  
ATOM    724  CD2 PHE L  95      18.027  23.815  31.761  1.00 34.46           C  
ATOM    725  CE1 PHE L  95      17.974  24.386  34.444  1.00 36.20           C  
ATOM    726  CE2 PHE L  95      16.831  23.809  32.441  1.00 34.41           C  
ATOM    727  CZ  PHE L  95      16.802  24.097  33.785  1.00 37.36           C  
ATOM    728  C   PHE L  95      22.432  25.455  31.074  1.00 33.55           C  
ATOM    729  O   PHE L  95      22.713  25.116  29.925  1.00 32.54           O  
ATOM    730  N   VAL L  96      23.375  25.737  31.992  1.00 26.68           N  
ATOM    731  CA  VAL L  96      24.761  25.664  31.627  1.00 25.78           C  
ATOM    732  CB  VAL L  96      25.459  26.997  31.716  1.00 28.33           C  
ATOM    733  CG1 VAL L  96      26.947  26.813  31.380  1.00 31.28           C  
ATOM    734  CG2 VAL L  96      24.745  28.002  30.802  1.00 31.16           C  
ATOM    735  C   VAL L  96      25.405  24.787  32.649  1.00 28.87           C  
ATOM    736  O   VAL L  96      25.140  24.922  33.840  1.00 27.72           O  
ATOM    737  N   PHE L  97      26.274  23.857  32.209  1.00 31.24           N  
ATOM    738  CA  PHE L  97      26.937  22.988  33.137  1.00 28.12           C  
ATOM    739  CB  PHE L  97      26.826  21.489  32.799  1.00 28.44           C  
ATOM    740  CG  PHE L  97      25.432  21.015  33.028  1.00 27.98           C  
ATOM    741  CD1 PHE L  97      24.469  21.147  32.056  1.00 26.00           C  
ATOM    742  CD2 PHE L  97      25.090  20.425  34.221  1.00 26.69           C  
ATOM    743  CE1 PHE L  97      23.187  20.700  32.276  1.00 25.77           C  
ATOM    744  CE2 PHE L  97      23.811  19.977  34.447  1.00 28.73           C  
ATOM    745  CZ  PHE L  97      22.853  20.114  33.473  1.00 25.69           C  
ATOM    746  C   PHE L  97      28.397  23.311  33.090  1.00 27.73           C  
ATOM    747  O   PHE L  97      28.911  23.794  32.083  1.00 30.70           O  
ATOM    748  N   GLY L  98      29.100  23.064  34.212  1.00 26.67           N  
ATOM    749  CA  GLY L  98      30.515  23.281  34.259  1.00 26.20           C  
ATOM    750  C   GLY L  98      31.151  22.101  33.597  1.00 28.72           C  
ATOM    751  O   GLY L  98      30.489  21.116  33.279  1.00 29.28           O  
ATOM    752  N   SER L  99      32.475  22.193  33.385  1.00 31.23           N  
ATOM    753  CA  SER L  99      33.266  21.196  32.728  1.00 30.15           C  
ATOM    754  CB  SER L  99      34.697  21.704  32.504  1.00 19.33           C  
ATOM    755  OG  SER L  99      34.667  22.928  31.789  1.00 25.40           O  
ATOM    756  C   SER L  99      33.330  19.970  33.590  1.00 31.43           C  
ATOM    757  O   SER L  99      33.494  18.859  33.088  1.00 34.47           O  
ATOM    758  N   GLY L 100      33.215  20.143  34.920  1.00 29.67           N  
ATOM    759  CA  GLY L 100      33.253  19.024  35.818  1.00 28.75           C  
ATOM    760  C   GLY L 100      34.605  18.962  36.456  1.00 28.45           C  
ATOM    761  O   GLY L 100      35.620  19.262  35.828  1.00 29.67           O  
ATOM    762  N   THR L 101      34.644  18.559  37.746  1.00 28.72           N  
ATOM    763  CA  THR L 101      35.892  18.452  38.446  1.00 26.37           C  
ATOM    764  CB  THR L 101      36.007  19.402  39.602  1.00 27.48           C  
ATOM    765  OG1 THR L 101      35.865  20.740  39.148  1.00 27.50           O  
ATOM    766  CG2 THR L 101      37.382  19.216  40.269  1.00 26.42           C  
ATOM    767  C   THR L 101      36.006  17.061  38.992  1.00 28.27           C  
ATOM    768  O   THR L 101      35.121  16.575  39.694  1.00 28.87           O  
ATOM    769  N   GLN L 102      37.128  16.386  38.683  1.00 33.65           N  
ATOM    770  CA  GLN L 102      37.355  15.051  39.153  1.00 33.04           C  
ATOM    771  CB  GLN L 102      38.284  14.251  38.220  1.00 34.70           C  
ATOM    772  CG  GLN L 102      38.748  12.898  38.769  1.00 37.30           C  
ATOM    773  CD  GLN L 102      37.663  11.853  38.554  1.00 43.31           C  
ATOM    774  OE1 GLN L 102      36.525  12.016  38.988  1.00 37.24           O  
ATOM    775  NE2 GLN L 102      38.029  10.740  37.866  1.00 42.06           N  
ATOM    776  C   GLN L 102      38.039  15.152  40.476  1.00 32.69           C  
ATOM    777  O   GLN L 102      39.130  15.710  40.583  1.00 34.03           O  
ATOM    778  N   VAL L 103      37.406  14.606  41.532  1.00 32.12           N  
ATOM    779  CA  VAL L 103      38.023  14.647  42.826  1.00 32.13           C  
ATOM    780  CB  VAL L 103      37.054  14.868  43.951  1.00 32.20           C  
ATOM    781  CG1 VAL L 103      37.804  14.723  45.286  1.00 23.62           C  
ATOM    782  CG2 VAL L 103      36.399  16.248  43.763  1.00 20.59           C  
ATOM    783  C   VAL L 103      38.687  13.326  43.048  1.00 35.66           C  
ATOM    784  O   VAL L 103      38.057  12.274  42.950  1.00 35.56           O  
ATOM    785  N   THR L 104      40.000  13.356  43.352  1.00 35.18           N  
ATOM    786  CA  THR L 104      40.731  12.139  43.558  1.00 35.30           C  
ATOM    787  CB  THR L 104      41.915  12.013  42.646  1.00 37.53           C  
ATOM    788  OG1 THR L 104      41.498  12.053  41.290  1.00 42.04           O  
ATOM    789  CG2 THR L 104      42.627  10.683  42.941  1.00 39.49           C  
ATOM    790  C   THR L 104      41.259  12.135  44.960  1.00 35.24           C  
ATOM    791  O   THR L 104      41.806  13.130  45.434  1.00 32.36           O  
ATOM    792  N   VAL L 105      41.096  10.998  45.667  1.00 34.56           N  
ATOM    793  CA  VAL L 105      41.602  10.896  47.006  1.00 36.96           C  
ATOM    794  CB  VAL L 105      40.676  10.168  47.934  1.00 36.82           C  
ATOM    795  CG1 VAL L 105      41.365  10.017  49.300  1.00 37.84           C  
ATOM    796  CG2 VAL L 105      39.345  10.934  47.993  1.00 38.11           C  
ATOM    797  C   VAL L 105      42.871  10.106  46.924  1.00 39.57           C  
ATOM    798  O   VAL L 105      42.849   8.905  46.658  1.00 37.11           O  
ATOM    799  N   LEU L 106      44.013  10.779  47.157  1.00 41.49           N  
ATOM    800  CA  LEU L 106      45.297  10.146  47.062  1.00 43.94           C  
ATOM    801  CB  LEU L 106      46.448  11.124  46.764  1.00 46.49           C  
ATOM    802  CG  LEU L 106      46.388  11.778  45.370  1.00 46.86           C  
ATOM    803  CD1 LEU L 106      47.570  12.737  45.163  1.00 50.83           C  
ATOM    804  CD2 LEU L 106      46.296  10.723  44.257  1.00 44.88           C  
ATOM    805  C   LEU L 106      45.620   9.473  48.355  1.00 44.24           C  
ATOM    806  O   LEU L 106      45.064   9.794  49.403  1.00 43.70           O  
ATOM    807  N   GLY L 107      46.533   8.484  48.296  1.00 41.74           N  
ATOM    808  CA  GLY L 107      46.976   7.802  49.474  1.00 42.44           C  
ATOM    809  C   GLY L 107      45.792   7.110  50.138  1.00 41.07           C  
ATOM    810  O   GLY L 107      46.018   6.447  51.186  1.00 41.52           O  
ATOM    811  OXT GLY L 107      44.654   7.231  49.610  1.00  0.00           O1-
TER     812      GLY L 107 
ATOM    813  N   GLN H 108      10.349   6.796  46.108  1.00 54.05           N1+
ATOM    814  CA  GLN H 108       9.291   7.703  45.626  1.00 53.63           C  
ATOM    815  CB  GLN H 108       9.605   9.156  46.024  1.00 58.94           C  
ATOM    816  CG  GLN H 108       9.548   9.423  47.530  1.00 65.98           C  
ATOM    817  CD  GLN H 108       8.087   9.410  47.962  1.00 73.47           C  
ATOM    818  OE1 GLN H 108       7.514  10.447  48.293  1.00 77.06           O  
ATOM    819  NE2 GLN H 108       7.464   8.202  47.954  1.00 88.40           N  
ATOM    820  C   GLN H 108       9.171   7.644  44.139  1.00 48.94           C  
ATOM    821  O   GLN H 108       8.784   6.625  43.570  1.00 47.92           O  
ATOM    822  N   VAL H 109       9.508   8.763  43.472  1.00 50.56           N  
ATOM    823  CA  VAL H 109       9.373   8.857  42.048  1.00 45.29           C  
ATOM    824  CB  VAL H 109       9.349  10.275  41.558  1.00 46.85           C  
ATOM    825  CG1 VAL H 109       9.218  10.266  40.025  1.00 43.44           C  
ATOM    826  CG2 VAL H 109       8.221  11.025  42.286  1.00 48.27           C  
ATOM    827  C   VAL H 109      10.528   8.176  41.384  1.00 43.38           C  
ATOM    828  O   VAL H 109      11.682   8.367  41.765  1.00 47.10           O  
ATOM    829  N   GLN H 110      10.233   7.365  40.346  1.00 39.76           N  
ATOM    830  CA  GLN H 110      11.269   6.655  39.653  1.00 38.37           C  
ATOM    831  CB  GLN H 110      11.170   5.131  39.831  1.00 43.73           C  
ATOM    832  CG  GLN H 110      11.316   4.664  41.280  1.00 49.48           C  
ATOM    833  CD  GLN H 110      11.186   3.147  41.294  1.00 55.51           C  
ATOM    834  OE1 GLN H 110      11.058   2.513  40.249  1.00 57.86           O  
ATOM    835  NE2 GLN H 110      11.210   2.547  42.514  1.00 60.42           N  
ATOM    836  C   GLN H 110      11.113   6.907  38.183  1.00 35.61           C  
ATOM    837  O   GLN H 110       9.998   7.022  37.674  1.00 34.51           O  
ATOM    838  N   LEU H 111      12.252   7.015  37.466  1.00 32.81           N  
ATOM    839  CA  LEU H 111      12.226   7.205  36.042  1.00 30.20           C  
ATOM    840  CB  LEU H 111      12.869   8.522  35.565  1.00 31.35           C  
ATOM    841  CG  LEU H 111      12.058   9.783  35.918  1.00 33.23           C  
ATOM    842  CD1 LEU H 111      11.945   9.975  37.436  1.00 35.35           C  
ATOM    843  CD2 LEU H 111      12.612  11.025  35.204  1.00 27.52           C  
ATOM    844  C   LEU H 111      13.007   6.093  35.408  1.00 31.72           C  
ATOM    845  O   LEU H 111      14.108   5.766  35.850  1.00 29.65           O  
ATOM    846  N   GLN H 112      12.451   5.475  34.344  1.00 32.12           N  
ATOM    847  CA  GLN H 112      13.146   4.404  33.684  1.00 30.37           C  
ATOM    848  CB  GLN H 112      12.412   3.056  33.794  1.00 32.60           C  
ATOM    849  CG  GLN H 112      13.131   1.899  33.098  1.00 37.56           C  
ATOM    850  CD  GLN H 112      14.306   1.460  33.956  1.00 45.71           C  
ATOM    851  OE1 GLN H 112      14.129   0.973  35.071  1.00 48.70           O  
ATOM    852  NE2 GLN H 112      15.546   1.630  33.424  1.00 38.62           N  
ATOM    853  C   GLN H 112      13.236   4.719  32.223  1.00 29.86           C  
ATOM    854  O   GLN H 112      12.221   4.937  31.563  1.00 30.47           O  
ATOM    855  N   GLU H 113      14.467   4.755  31.670  1.00 29.35           N  
ATOM    856  CA  GLU H 113      14.591   5.013  30.263  1.00 28.25           C  
ATOM    857  CB  GLU H 113      15.770   5.923  29.868  1.00 29.92           C  
ATOM    858  CG  GLU H 113      17.091   5.580  30.547  1.00 28.94           C  
ATOM    859  CD  GLU H 113      17.250   6.534  31.720  1.00 34.35           C  
ATOM    860  OE1 GLU H 113      17.455   7.751  31.469  1.00 32.71           O  
ATOM    861  OE2 GLU H 113      17.163   6.064  32.883  1.00 38.86           O1-
ATOM    862  C   GLU H 113      14.678   3.726  29.505  1.00 30.46           C  
ATOM    863  O   GLU H 113      15.204   2.728  29.996  1.00 31.33           O  
ATOM    864  N   SER H 114      14.117   3.724  28.275  1.00 28.42           N  
ATOM    865  CA  SER H 114      14.171   2.572  27.419  1.00 31.77           C  
ATOM    866  CB  SER H 114      12.797   1.973  27.082  1.00 33.36           C  
ATOM    867  OG  SER H 114      12.189   1.450  28.252  1.00 37.68           O  
ATOM    868  C   SER H 114      14.749   3.029  26.115  1.00 39.96           C  
ATOM    869  O   SER H 114      14.349   4.059  25.574  1.00 36.14           O  
ATOM    870  N   GLY H 115      15.699   2.253  25.558  1.00 46.39           N  
ATOM    871  CA  GLY H 115      16.305   2.662  24.320  1.00 45.34           C  
ATOM    872  C   GLY H 115      16.691   1.445  23.533  1.00 45.72           C  
ATOM    873  O   GLY H 115      16.660   0.319  24.028  1.00 48.88           O  
ATOM    874  N   PRO H 116      16.993   1.672  22.275  1.00 43.81           N  
ATOM    875  CA  PRO H 116      17.421   0.642  21.358  1.00 45.28           C  
ATOM    876  CD  PRO H 116      16.548   2.869  21.584  1.00 45.71           C  
ATOM    877  CB  PRO H 116      17.253   1.229  19.955  1.00 44.76           C  
ATOM    878  CG  PRO H 116      17.161   2.747  20.180  1.00 46.64           C  
ATOM    879  C   PRO H 116      18.801   0.121  21.609  1.00 48.79           C  
ATOM    880  O   PRO H 116      19.064  -1.041  21.302  1.00 48.00           O  
ATOM    881  N   GLY H 117      19.714   0.968  22.118  1.00 45.92           N  
ATOM    882  CA  GLY H 117      21.046   0.526  22.395  1.00 41.43           C  
ATOM    883  C   GLY H 117      21.925   0.832  21.221  1.00 39.92           C  
ATOM    884  O   GLY H 117      23.048   1.304  21.390  1.00 44.44           O  
ATOM    885  N   LEU H 118      21.434   0.589  19.989  1.00 39.34           N  
ATOM    886  CA  LEU H 118      22.266   0.833  18.846  1.00 40.18           C  
ATOM    887  CB  LEU H 118      22.849  -0.458  18.237  1.00 42.47           C  
ATOM    888  CG  LEU H 118      23.752  -0.223  17.011  1.00 48.06           C  
ATOM    889  CD1 LEU H 118      25.003   0.588  17.381  1.00 49.31           C  
ATOM    890  CD2 LEU H 118      24.098  -1.552  16.315  1.00 50.72           C  
ATOM    891  C   LEU H 118      21.435   1.489  17.791  1.00 42.38           C  
ATOM    892  O   LEU H 118      20.285   1.109  17.569  1.00 46.86           O  
ATOM    893  N   VAL H 119      21.996   2.517  17.123  1.00 37.18           N  
ATOM    894  CA  VAL H 119      21.269   3.161  16.068  1.00 37.47           C  
ATOM    895  CB  VAL H 119      20.675   4.475  16.489  1.00 39.17           C  
ATOM    896  CG1 VAL H 119      21.794   5.524  16.592  1.00 39.77           C  
ATOM    897  CG2 VAL H 119      19.531   4.840  15.535  1.00 40.51           C  
ATOM    898  C   VAL H 119      22.230   3.396  14.939  1.00 41.50           C  
ATOM    899  O   VAL H 119      23.371   3.804  15.150  1.00 44.63           O  
ATOM    900  N   LYS H 120      21.785   3.138  13.693  1.00 43.55           N  
ATOM    901  CA  LYS H 120      22.644   3.293  12.553  1.00 48.39           C  
ATOM    902  CB  LYS H 120      22.129   2.568  11.299  1.00 44.04           C  
ATOM    903  CG  LYS H 120      22.139   1.044  11.449  0.80 52.06           C  
ATOM    904  CD  LYS H 120      21.143   0.526  12.488  0.80 54.58           C  
ATOM    905  CE  LYS H 120      21.166  -0.995  12.657  0.80 56.88           C  
ATOM    906  NZ  LYS H 120      22.346  -1.397  13.455  0.80 57.67           N1+
ATOM    907  C   LYS H 120      22.762   4.751  12.249  1.00 48.65           C  
ATOM    908  O   LYS H 120      21.833   5.525  12.469  1.00 46.22           O  
ATOM    909  N   SER H 121      23.929   5.161  11.718  1.00 44.40           N  
ATOM    910  CA  SER H 121      24.151   6.549  11.449  1.00 45.68           C  
ATOM    911  CB  SER H 121      25.541   6.847  10.860  1.00 48.45           C  
ATOM    912  OG  SER H 121      25.688   6.206   9.602  1.00 63.32           O  
ATOM    913  C   SER H 121      23.116   7.016  10.479  1.00 45.98           C  
ATOM    914  O   SER H 121      22.657   6.258   9.627  1.00 45.22           O  
ATOM    915  N   SER H 122      22.738   8.305  10.621  1.00 46.06           N  
ATOM    916  CA  SER H 122      21.778   9.033   9.835  1.00 41.33           C  
ATOM    917  CB  SER H 122      22.040   8.997   8.314  1.00 44.90           C  
ATOM    918  OG  SER H 122      21.687   7.738   7.763  1.00 51.70           O  
ATOM    919  C   SER H 122      20.376   8.557  10.078  1.00 44.37           C  
ATOM    920  O   SER H 122      19.455   8.994   9.391  1.00 46.16           O  
ATOM    921  N   GLU H 123      20.152   7.681  11.076  1.00 39.80           N  
ATOM    922  CA  GLU H 123      18.806   7.268  11.373  1.00 44.06           C  
ATOM    923  CB  GLU H 123      18.638   5.777  11.721  1.00 43.30           C  
ATOM    924  CG  GLU H 123      18.795   4.846  10.518  0.80 47.75           C  
ATOM    925  CD  GLU H 123      18.339   3.455  10.933  0.80 53.07           C  
ATOM    926  OE1 GLU H 123      17.592   3.350  11.942  0.80 57.59           O  
ATOM    927  OE2 GLU H 123      18.728   2.478  10.240  0.80 59.10           O1-
ATOM    928  C   GLU H 123      18.342   8.062  12.556  1.00 39.44           C  
ATOM    929  O   GLU H 123      19.083   8.889  13.083  1.00 35.09           O  
ATOM    930  N   THR H 124      17.083   7.849  12.993  1.00 37.46           N  
ATOM    931  CA  THR H 124      16.583   8.619  14.096  1.00 34.88           C  
ATOM    932  CB  THR H 124      15.178   9.109  13.896  1.00 37.09           C  
ATOM    933  OG1 THR H 124      15.104   9.932  12.742  1.00 37.44           O  
ATOM    934  CG2 THR H 124      14.750   9.904  15.141  1.00 33.43           C  
ATOM    935  C   THR H 124      16.602   7.795  15.348  1.00 33.92           C  
ATOM    936  O   THR H 124      16.158   6.648  15.376  1.00 36.03           O  
ATOM    937  N   LEU H 125      17.148   8.392  16.428  1.00 33.25           N  
ATOM    938  CA  LEU H 125      17.231   7.779  17.723  1.00 32.98           C  
ATOM    939  CB  LEU H 125      18.341   8.410  18.584  1.00 31.25           C  
ATOM    940  CG  LEU H 125      18.398   7.917  20.042  1.00 36.22           C  
ATOM    941  CD1 LEU H 125      18.772   6.430  20.132  1.00 35.04           C  
ATOM    942  CD2 LEU H 125      19.312   8.819  20.887  1.00 34.55           C  
ATOM    943  C   LEU H 125      15.935   8.020  18.430  1.00 33.41           C  
ATOM    944  O   LEU H 125      15.422   9.139  18.437  1.00 33.35           O  
ATOM    945  N   SER H 126      15.355   6.968  19.042  1.00 32.47           N  
ATOM    946  CA  SER H 126      14.135   7.181  19.765  1.00 30.52           C  
ATOM    947  CB  SER H 126      12.883   6.622  19.061  1.00 33.08           C  
ATOM    948  OG  SER H 126      12.978   5.215  18.911  1.00 42.29           O  
ATOM    949  C   SER H 126      14.255   6.559  21.124  1.00 30.93           C  
ATOM    950  O   SER H 126      14.659   5.405  21.269  1.00 32.16           O  
ATOM    951  N   LEU H 127      13.905   7.338  22.169  1.00 27.66           N  
ATOM    952  CA  LEU H 127      13.992   6.874  23.526  1.00 27.64           C  
ATOM    953  CB  LEU H 127      15.096   7.568  24.338  1.00 26.33           C  
ATOM    954  CG  LEU H 127      16.522   7.272  23.842  1.00 26.90           C  
ATOM    955  CD1 LEU H 127      17.568   7.997  24.703  1.00 26.69           C  
ATOM    956  CD2 LEU H 127      16.777   5.758  23.761  1.00 30.98           C  
ATOM    957  C   LEU H 127      12.705   7.192  24.223  1.00 28.24           C  
ATOM    958  O   LEU H 127      11.958   8.071  23.797  1.00 28.13           O  
ATOM    959  N   THR H 128      12.403   6.447  25.309  1.00 27.70           N  
ATOM    960  CA  THR H 128      11.230   6.706  26.101  1.00 29.13           C  
ATOM    961  CB  THR H 128      10.137   5.689  25.931  1.00 32.57           C  
ATOM    962  OG1 THR H 128      10.641   4.386  26.177  1.00 34.56           O  
ATOM    963  CG2 THR H 128       9.541   5.783  24.521  1.00 31.51           C  
ATOM    964  C   THR H 128      11.608   6.656  27.549  1.00 29.44           C  
ATOM    965  O   THR H 128      12.521   5.933  27.942  1.00 30.39           O  
ATOM    966  N   CYS H 129      10.914   7.453  28.387  1.00 29.96           N  
ATOM    967  CA  CYS H 129      11.161   7.410  29.802  1.00 31.03           C  
ATOM    968  CB  CYS H 129      11.879   8.670  30.344  1.00 31.76           C  
ATOM    969  SG  CYS H 129      12.220   8.627  32.135  1.00 31.24           S  
ATOM    970  C   CYS H 129       9.832   7.238  30.480  1.00 29.73           C  
ATOM    971  O   CYS H 129       8.884   7.987  30.233  1.00 31.92           O  
ATOM    972  N   THR H 130       9.731   6.222  31.361  1.00 29.23           N  
ATOM    973  CA  THR H 130       8.494   5.938  32.031  1.00 29.56           C  
ATOM    974  CB  THR H 130       8.190   4.470  32.109  1.00 34.10           C  
ATOM    975  OG1 THR H 130       8.131   3.914  30.805  1.00 33.74           O  
ATOM    976  CG2 THR H 130       6.843   4.279  32.825  1.00 36.15           C  
ATOM    977  C   THR H 130       8.623   6.431  33.435  1.00 30.59           C  
ATOM    978  O   THR H 130       9.649   6.235  34.084  1.00 30.54           O  
ATOM    979  N   VAL H 131       7.565   7.095  33.936  1.00 31.69           N  
ATOM    980  CA  VAL H 131       7.600   7.657  35.255  1.00 30.95           C  
ATOM    981  CB  VAL H 131       7.082   9.068  35.274  1.00 36.16           C  
ATOM    982  CG1 VAL H 131       7.140   9.614  36.706  1.00 35.65           C  
ATOM    983  CG2 VAL H 131       7.889   9.898  34.266  1.00 37.97           C  
ATOM    984  C   VAL H 131       6.699   6.849  36.135  1.00 32.38           C  
ATOM    985  O   VAL H 131       5.589   6.494  35.740  1.00 35.52           O  
ATOM    986  N   SER H 132       7.173   6.526  37.359  1.00 34.25           N  
ATOM    987  CA  SER H 132       6.364   5.780  38.278  1.00 38.15           C  
ATOM    988  CB  SER H 132       6.795   4.311  38.440  1.00 41.35           C  
ATOM    989  OG  SER H 132       6.607   3.600  37.227  1.00 46.76           O  
ATOM    990  C   SER H 132       6.511   6.408  39.628  1.00 43.71           C  
ATOM    991  O   SER H 132       7.495   7.089  39.908  1.00 43.91           O  
ATOM    992  N   GLY H 133       5.500   6.224  40.492  1.00 47.98           N  
ATOM    993  CA  GLY H 133       5.598   6.775  41.810  1.00 47.87           C  
ATOM    994  C   GLY H 133       5.343   8.239  41.729  1.00 54.95           C  
ATOM    995  O   GLY H 133       5.779   9.002  42.589  1.00 55.64           O  
ATOM    996  N   GLY H 134       4.630   8.674  40.678  1.00 48.50           N  
ATOM    997  CA  GLY H 134       4.345  10.067  40.557  1.00 46.39           C  
ATOM    998  C   GLY H 134       3.612  10.254  39.273  1.00 50.54           C  
ATOM    999  O   GLY H 134       3.431   9.311  38.504  1.00 54.10           O  
ATOM   1000  N   SER H 135       3.185  11.501  39.005  1.00 48.91           N  
ATOM   1001  CA  SER H 135       2.432  11.749  37.814  1.00 44.85           C  
ATOM   1002  CB  SER H 135       1.056  12.389  38.063  1.00 48.08           C  
ATOM   1003  OG  SER H 135       1.213  13.714  38.547  1.00 50.70           O  
ATOM   1004  C   SER H 135       3.193  12.697  36.957  1.00 44.63           C  
ATOM   1005  O   SER H 135       4.121  13.363  37.410  1.00 45.28           O  
ATOM   1006  N   MET H 136       2.788  12.751  35.677  1.00 45.62           N  
ATOM   1007  CA  MET H 136       3.362  13.555  34.640  1.00 41.95           C  
ATOM   1008  CB  MET H 136       2.763  13.230  33.264  1.00 53.49           C  
ATOM   1009  CG  MET H 136       2.970  11.767  32.873  1.00 30.68           C  
ATOM   1010  SD  MET H 136       4.711  11.262  32.764  1.00 20.87           S  
ATOM   1011  CE  MET H 136       4.993  12.089  31.173  1.00 41.35           C  
ATOM   1012  C   MET H 136       3.153  15.031  34.895  1.00 39.16           C  
ATOM   1013  O   MET H 136       3.932  15.858  34.429  1.00 37.85           O  
ATOM   1014  N   GLY H 137       2.073  15.438  35.589  1.00 43.18           N  
ATOM   1015  CA  GLY H 137       1.821  16.856  35.731  1.00 45.90           C  
ATOM   1016  C   GLY H 137       2.760  17.539  36.701  1.00 45.07           C  
ATOM   1017  O   GLY H 137       3.465  16.903  37.481  1.00 41.43           O  
ATOM   1018  N   GLY H 138       2.806  18.893  36.625  1.00 44.05           N  
ATOM   1019  CA  GLY H 138       3.503  19.753  37.552  1.00 42.36           C  
ATOM   1020  C   GLY H 138       4.985  19.712  37.343  1.00 41.03           C  
ATOM   1021  O   GLY H 138       5.736  20.269  38.144  1.00 48.24           O  
ATOM   1022  N   TYR H 139       5.465  19.064  36.267  1.00 34.60           N  
ATOM   1023  CA  TYR H 139       6.881  18.991  36.111  1.00 30.08           C  
ATOM   1024  CB  TYR H 139       7.484  17.634  36.521  1.00 29.10           C  
ATOM   1025  CG  TYR H 139       7.392  17.474  38.001  1.00 41.97           C  
ATOM   1026  CD1 TYR H 139       8.307  18.088  38.826  1.00 41.53           C  
ATOM   1027  CD2 TYR H 139       6.405  16.699  38.566  1.00 45.15           C  
ATOM   1028  CE1 TYR H 139       8.231  17.941  40.191  1.00 49.09           C  
ATOM   1029  CE2 TYR H 139       6.324  16.548  39.930  1.00 47.19           C  
ATOM   1030  CZ  TYR H 139       7.238  17.171  40.745  1.00 47.38           C  
ATOM   1031  OH  TYR H 139       7.159  17.018  42.145  1.00 48.40           O  
ATOM   1032  C   TYR H 139       7.271  19.203  34.685  1.00 26.71           C  
ATOM   1033  O   TYR H 139       6.466  19.126  33.759  1.00 26.47           O  
ATOM   1034  N   TYR H 140       8.564  19.508  34.497  1.00 25.93           N  
ATOM   1035  CA  TYR H 140       9.150  19.622  33.192  1.00 24.45           C  
ATOM   1036  CB  TYR H 140      10.101  20.816  32.965  1.00 24.75           C  
ATOM   1037  CG  TYR H 140       9.377  22.115  33.052  1.00 24.33           C  
ATOM   1038  CD1 TYR H 140       8.268  22.366  32.278  1.00 27.01           C  
ATOM   1039  CD2 TYR H 140       9.856  23.116  33.866  1.00 25.44           C  
ATOM   1040  CE1 TYR H 140       7.618  23.576  32.351  1.00 28.87           C  
ATOM   1041  CE2 TYR H 140       9.212  24.329  33.943  1.00 26.42           C  
ATOM   1042  CZ  TYR H 140       8.088  24.560  33.188  1.00 30.94           C  
ATOM   1043  OH  TYR H 140       7.423  25.801  33.262  1.00 34.14           O  
ATOM   1044  C   TYR H 140      10.018  18.416  33.040  1.00 24.44           C  
ATOM   1045  O   TYR H 140      11.012  18.244  33.745  1.00 25.31           O  
ATOM   1046  N   TRP H 141       9.673  17.551  32.074  1.00 24.39           N  
ATOM   1047  CA  TRP H 141      10.393  16.324  31.938  1.00 23.13           C  
ATOM   1048  CB  TRP H 141       9.480  15.198  31.442  1.00 24.75           C  
ATOM   1049  CG  TRP H 141       8.330  15.034  32.407  1.00 25.86           C  
ATOM   1050  CD2 TRP H 141       8.413  14.339  33.660  1.00 26.08           C  
ATOM   1051  CD1 TRP H 141       7.064  15.539  32.329  1.00 25.42           C  
ATOM   1052  NE1 TRP H 141       6.356  15.208  33.459  1.00 27.44           N  
ATOM   1053  CE2 TRP H 141       7.174  14.468  34.287  1.00 26.98           C  
ATOM   1054  CE3 TRP H 141       9.443  13.658  34.246  1.00 25.87           C  
ATOM   1055  CZ2 TRP H 141       6.943  13.915  35.513  1.00 26.57           C  
ATOM   1056  CZ3 TRP H 141       9.204  13.095  35.479  1.00 27.06           C  
ATOM   1057  CH2 TRP H 141       7.978  13.220  36.099  1.00 28.89           C  
ATOM   1058  C   TRP H 141      11.511  16.575  30.985  1.00 22.11           C  
ATOM   1059  O   TRP H 141      11.294  17.021  29.860  1.00 23.03           O  
ATOM   1060  N   SER H 142      12.752  16.271  31.421  1.00 21.66           N  
ATOM   1061  CA  SER H 142      13.883  16.672  30.643  1.00 20.76           C  
ATOM   1062  CB  SER H 142      14.811  17.644  31.392  1.00 20.85           C  
ATOM   1063  OG  SER H 142      14.104  18.824  31.744  1.00 24.47           O  
ATOM   1064  C   SER H 142      14.729  15.514  30.239  1.00 22.05           C  
ATOM   1065  O   SER H 142      14.701  14.440  30.840  1.00 22.20           O  
ATOM   1066  N   TRP H 143      15.495  15.732  29.150  1.00 21.45           N  
ATOM   1067  CA  TRP H 143      16.452  14.771  28.695  1.00 22.97           C  
ATOM   1068  CB  TRP H 143      16.219  14.250  27.265  1.00 23.19           C  
ATOM   1069  CG  TRP H 143      15.056  13.295  27.137  1.00 24.25           C  
ATOM   1070  CD2 TRP H 143      15.154  11.879  27.361  1.00 23.79           C  
ATOM   1071  CD1 TRP H 143      13.757  13.545  26.807  1.00 20.87           C  
ATOM   1072  NE1 TRP H 143      13.038  12.373  26.809  1.00 22.66           N  
ATOM   1073  CE2 TRP H 143      13.886  11.339  27.149  1.00 24.55           C  
ATOM   1074  CE3 TRP H 143      16.214  11.092  27.715  1.00 24.08           C  
ATOM   1075  CZ2 TRP H 143      13.659   9.998  27.288  1.00 22.27           C  
ATOM   1076  CZ3 TRP H 143      15.981   9.741  27.853  1.00 23.98           C  
ATOM   1077  CH2 TRP H 143      14.728   9.205  27.643  1.00 24.96           C  
ATOM   1078  C   TRP H 143      17.802  15.425  28.725  1.00 23.54           C  
ATOM   1079  O   TRP H 143      17.946  16.606  28.407  1.00 23.63           O  
ATOM   1080  N   LEU H 144      18.823  14.659  29.164  1.00 22.59           N  
ATOM   1081  CA  LEU H 144      20.186  15.117  29.208  1.00 22.96           C  
ATOM   1082  CB  LEU H 144      20.722  15.427  30.618  1.00 23.33           C  
ATOM   1083  CG  LEU H 144      19.984  16.570  31.338  1.00 13.87           C  
ATOM   1084  CD1 LEU H 144      18.581  16.138  31.785  1.00 25.37           C  
ATOM   1085  CD2 LEU H 144      20.831  17.153  32.480  1.00 14.53           C  
ATOM   1086  C   LEU H 144      21.034  14.000  28.674  1.00 23.90           C  
ATOM   1087  O   LEU H 144      20.600  12.848  28.641  1.00 24.75           O  
ATOM   1088  N   ARG H 145      22.266  14.310  28.209  1.00 23.61           N  
ATOM   1089  CA  ARG H 145      23.090  13.238  27.721  1.00 26.76           C  
ATOM   1090  CB  ARG H 145      23.073  13.061  26.192  1.00 24.83           C  
ATOM   1091  CG  ARG H 145      23.627  14.249  25.406  1.00 31.76           C  
ATOM   1092  CD  ARG H 145      23.626  14.004  23.897  1.00 26.47           C  
ATOM   1093  NE  ARG H 145      24.333  15.144  23.250  1.00 29.83           N  
ATOM   1094  CZ  ARG H 145      24.645  15.080  21.924  1.00 31.82           C  
ATOM   1095  NH1 ARG H 145      24.294  13.982  21.192  1.00 28.36           N1+
ATOM   1096  NH2 ARG H 145      25.312  16.113  21.330  1.00 34.49           N  
ATOM   1097  C   ARG H 145      24.514  13.470  28.113  1.00 26.17           C  
ATOM   1098  O   ARG H 145      24.916  14.584  28.449  1.00 26.75           O  
ATOM   1099  N   GLN H 146      25.312  12.383  28.114  1.00 28.48           N  
ATOM   1100  CA  GLN H 146      26.706  12.509  28.426  1.00 30.00           C  
ATOM   1101  CB  GLN H 146      27.018  12.171  29.895  1.00 26.66           C  
ATOM   1102  CG  GLN H 146      28.490  12.331  30.275  1.00 35.51           C  
ATOM   1103  CD  GLN H 146      28.623  11.987  31.753  1.00 36.90           C  
ATOM   1104  OE1 GLN H 146      27.639  11.661  32.414  1.00 37.12           O  
ATOM   1105  NE2 GLN H 146      29.867  12.063  32.295  1.00 35.70           N  
ATOM   1106  C   GLN H 146      27.482  11.560  27.552  1.00 32.53           C  
ATOM   1107  O   GLN H 146      27.308  10.348  27.641  1.00 34.92           O  
ATOM   1108  N   SER H 147      28.379  12.090  26.689  1.00 35.08           N  
ATOM   1109  CA  SER H 147      29.166  11.255  25.812  1.00 39.22           C  
ATOM   1110  CB  SER H 147      29.727  12.021  24.600  1.00 42.55           C  
ATOM   1111  OG  SER H 147      30.643  13.015  25.027  1.00 45.32           O  
ATOM   1112  C   SER H 147      30.295  10.665  26.611  1.00 40.92           C  
ATOM   1113  O   SER H 147      30.665  11.208  27.650  1.00 40.35           O  
ATOM   1114  N   PRO H 148      30.851   9.559  26.157  1.00 45.40           N  
ATOM   1115  CA  PRO H 148      31.880   8.865  26.886  1.00 47.59           C  
ATOM   1116  CD  PRO H 148      30.896   9.241  24.739  1.00 48.12           C  
ATOM   1117  CB  PRO H 148      32.380   7.764  25.953  1.00 51.08           C  
ATOM   1118  CG  PRO H 148      32.149   8.367  24.556  1.00 50.16           C  
ATOM   1119  C   PRO H 148      32.987   9.795  27.270  1.00 46.81           C  
ATOM   1120  O   PRO H 148      33.522  10.480  26.400  1.00 51.99           O  
ATOM   1121  N   VAL H 149      33.344   9.784  28.569  1.00 48.69           N  
ATOM   1122  CA  VAL H 149      34.373  10.561  29.203  1.00 51.52           C  
ATOM   1123  CB  VAL H 149      35.787  10.194  28.820  1.00  0.00           C  
ATOM   1124  CG1 VAL H 149      36.007   8.711  29.164  1.00  0.00           C  
ATOM   1125  CG2 VAL H 149      36.075  10.570  27.359  1.00  0.00           C  
ATOM   1126  C   VAL H 149      34.149  12.020  28.969  1.00 52.15           C  
ATOM   1127  O   VAL H 149      35.094  12.808  28.958  1.00 56.61           O  
ATOM   1128  N   LYS H 150      32.874  12.429  28.838  1.00 49.88           N  
ATOM   1129  CA  LYS H 150      32.592  13.815  28.600  1.00 51.97           C  
ATOM   1130  CB  LYS H 150      31.944  14.079  27.236  1.00 55.08           C  
ATOM   1131  CG  LYS H 150      31.943  15.549  26.821  0.80 61.09           C  
ATOM   1132  CD  LYS H 150      31.599  15.757  25.345  0.80 61.69           C  
ATOM   1133  CE  LYS H 150      31.535  17.228  24.939  0.80 62.46           C  
ATOM   1134  NZ  LYS H 150      30.370  17.876  25.582  0.80 62.18           N1+
ATOM   1135  C   LYS H 150      31.641  14.277  29.662  1.00 48.51           C  
ATOM   1136  O   LYS H 150      31.239  13.501  30.526  1.00 48.35           O  
ATOM   1137  N   GLY H 151      31.278  15.577  29.630  1.00 43.88           N  
ATOM   1138  CA  GLY H 151      30.438  16.162  30.637  1.00 36.71           C  
ATOM   1139  C   GLY H 151      28.987  16.055  30.274  1.00 31.72           C  
ATOM   1140  O   GLY H 151      28.601  15.416  29.297  1.00 36.01           O  
ATOM   1141  N   LEU H 152      28.147  16.703  31.105  1.00 31.62           N  
ATOM   1142  CA  LEU H 152      26.719  16.709  30.973  1.00 28.47           C  
ATOM   1143  CB  LEU H 152      25.984  17.015  32.291  1.00 28.24           C  
ATOM   1144  CG  LEU H 152      26.119  15.929  33.369  1.00 27.19           C  
ATOM   1145  CD1 LEU H 152      25.363  16.319  34.646  1.00 27.13           C  
ATOM   1146  CD2 LEU H 152      25.677  14.563  32.835  1.00 29.03           C  
ATOM   1147  C   LEU H 152      26.288  17.778  30.019  1.00 29.04           C  
ATOM   1148  O   LEU H 152      26.922  18.827  29.916  1.00 29.91           O  
ATOM   1149  N   GLU H 153      25.174  17.522  29.296  1.00 28.78           N  
ATOM   1150  CA  GLU H 153      24.623  18.475  28.370  1.00 27.45           C  
ATOM   1151  CB  GLU H 153      25.037  18.141  26.926  1.00 27.51           C  
ATOM   1152  CG  GLU H 153      24.717  19.210  25.884  1.00 38.04           C  
ATOM   1153  CD  GLU H 153      25.215  18.678  24.547  1.00 43.30           C  
ATOM   1154  OE1 GLU H 153      26.162  17.850  24.558  1.00 45.07           O  
ATOM   1155  OE2 GLU H 153      24.651  19.087  23.498  1.00 45.51           O1-
ATOM   1156  C   GLU H 153      23.123  18.383  28.464  1.00 26.38           C  
ATOM   1157  O   GLU H 153      22.568  17.287  28.421  1.00 26.44           O  
ATOM   1158  N   TRP H 154      22.423  19.535  28.596  1.00 24.78           N  
ATOM   1159  CA  TRP H 154      20.981  19.531  28.703  1.00 23.65           C  
ATOM   1160  CB  TRP H 154      20.424  20.730  29.491  1.00 24.58           C  
ATOM   1161  CG  TRP H 154      18.917  20.794  29.531  1.00 24.40           C  
ATOM   1162  CD2 TRP H 154      18.136  21.703  28.740  1.00 25.29           C  
ATOM   1163  CD1 TRP H 154      18.033  20.071  30.277  1.00 25.72           C  
ATOM   1164  NE1 TRP H 154      16.747  20.464  29.990  1.00 27.68           N  
ATOM   1165  CE2 TRP H 154      16.796  21.471  29.049  1.00 25.27           C  
ATOM   1166  CE3 TRP H 154      18.505  22.654  27.833  1.00 25.96           C  
ATOM   1167  CZ2 TRP H 154      15.800  22.188  28.449  1.00 25.77           C  
ATOM   1168  CZ3 TRP H 154      17.497  23.377  27.232  1.00 30.73           C  
ATOM   1169  CH2 TRP H 154      16.171  23.149  27.534  1.00 31.67           C  
ATOM   1170  C   TRP H 154      20.399  19.580  27.318  1.00 22.96           C  
ATOM   1171  O   TRP H 154      20.792  20.429  26.524  1.00 23.61           O  
ATOM   1172  N   ILE H 155      19.544  18.587  26.964  1.00 21.92           N  
ATOM   1173  CA  ILE H 155      18.867  18.483  25.692  1.00 22.39           C  
ATOM   1174  CB  ILE H 155      18.516  17.059  25.375  1.00 23.25           C  
ATOM   1175  CG1 ILE H 155      19.799  16.207  25.333  1.00 24.62           C  
ATOM   1176  CG2 ILE H 155      17.726  17.034  24.056  1.00 22.88           C  
ATOM   1177  CD1 ILE H 155      19.540  14.702  25.319  1.00 25.24           C  
ATOM   1178  C   ILE H 155      17.610  19.309  25.563  1.00 22.65           C  
ATOM   1179  O   ILE H 155      17.465  20.082  24.616  1.00 24.39           O  
ATOM   1180  N   GLY H 156      16.658  19.172  26.517  1.00 22.00           N  
ATOM   1181  CA  GLY H 156      15.407  19.880  26.398  1.00 23.85           C  
ATOM   1182  C   GLY H 156      14.412  19.324  27.377  1.00 25.01           C  
ATOM   1183  O   GLY H 156      14.670  18.323  28.044  1.00 23.13           O  
ATOM   1184  N   TYR H 157      13.239  19.986  27.509  1.00 24.41           N  
ATOM   1185  CA  TYR H 157      12.228  19.471  28.387  1.00 23.72           C  
ATOM   1186  CB  TYR H 157      12.237  20.042  29.821  1.00 21.37           C  
ATOM   1187  CG  TYR H 157      11.994  21.512  29.821  1.00 26.86           C  
ATOM   1188  CD1 TYR H 157      10.735  22.027  29.609  1.00 29.98           C  
ATOM   1189  CD2 TYR H 157      13.031  22.379  30.070  1.00 28.52           C  
ATOM   1190  CE1 TYR H 157      10.520  23.385  29.623  1.00 32.44           C  
ATOM   1191  CE2 TYR H 157      12.824  23.736  30.087  1.00 30.65           C  
ATOM   1192  CZ  TYR H 157      11.567  24.242  29.861  1.00 33.16           C  
ATOM   1193  OH  TYR H 157      11.355  25.637  29.880  1.00 38.02           O  
ATOM   1194  C   TYR H 157      10.878  19.708  27.794  1.00 24.55           C  
ATOM   1195  O   TYR H 157      10.732  20.436  26.814  1.00 24.87           O  
ATOM   1196  N   ILE H 158       9.856  19.035  28.362  1.00 25.18           N  
ATOM   1197  CA  ILE H 158       8.507  19.193  27.902  1.00 25.64           C  
ATOM   1198  CB  ILE H 158       8.056  18.046  27.048  1.00 25.76           C  
ATOM   1199  CG1 ILE H 158       6.694  18.343  26.399  1.00 22.54           C  
ATOM   1200  CG2 ILE H 158       8.094  16.771  27.908  1.00 23.79           C  
ATOM   1201  CD1 ILE H 158       6.329  17.360  25.286  1.00 24.89           C  
ATOM   1202  C   ILE H 158       7.595  19.267  29.093  1.00 26.18           C  
ATOM   1203  O   ILE H 158       7.832  18.617  30.111  1.00 25.91           O  
ATOM   1204  N   PHE H 159       6.531  20.093  28.993  1.00 26.28           N  
ATOM   1205  CA  PHE H 159       5.544  20.220  30.033  1.00 27.61           C  
ATOM   1206  CB  PHE H 159       5.038  21.665  30.204  1.00 34.51           C  
ATOM   1207  CG  PHE H 159       4.265  21.765  31.476  1.00 30.90           C  
ATOM   1208  CD1 PHE H 159       4.899  21.573  32.681  1.00 32.57           C  
ATOM   1209  CD2 PHE H 159       2.928  22.091  31.474  1.00 31.62           C  
ATOM   1210  CE1 PHE H 159       4.206  21.672  33.864  1.00 31.31           C  
ATOM   1211  CE2 PHE H 159       2.231  22.194  32.655  1.00 33.51           C  
ATOM   1212  CZ  PHE H 159       2.868  21.980  33.852  1.00 34.10           C  
ATOM   1213  C   PHE H 159       4.407  19.319  29.628  1.00 31.52           C  
ATOM   1214  O   PHE H 159       4.323  18.914  28.472  1.00 35.26           O  
ATOM   1215  N   HIS H 160       3.480  18.997  30.564  1.00 21.72           N  
ATOM   1216  CA  HIS H 160       2.389  18.085  30.306  1.00 24.89           C  
ATOM   1217  ND1 HIS H 160      -0.317  19.505  31.566  1.00 35.21           N  
ATOM   1218  CG  HIS H 160       0.784  18.904  32.135  1.00 30.54           C  
ATOM   1219  CB  HIS H 160       1.524  17.748  31.536  1.00 26.77           C  
ATOM   1220  NE2 HIS H 160       0.058  20.555  33.488  1.00 34.98           N  
ATOM   1221  CD2 HIS H 160       0.999  19.557  33.308  1.00 31.77           C  
ATOM   1222  CE1 HIS H 160      -0.710  20.485  32.417  1.00 37.43           C  
ATOM   1223  C   HIS H 160       1.499  18.631  29.233  1.00 28.22           C  
ATOM   1224  O   HIS H 160       0.826  17.879  28.528  1.00 32.32           O  
ATOM   1225  N   THR H 161       1.451  19.966  29.112  1.00 25.42           N  
ATOM   1226  CA  THR H 161       0.661  20.637  28.118  1.00 26.95           C  
ATOM   1227  CB  THR H 161       0.695  22.133  28.251  1.00 26.45           C  
ATOM   1228  OG1 THR H 161       2.023  22.615  28.107  1.00 26.24           O  
ATOM   1229  CG2 THR H 161       0.133  22.516  29.631  1.00 27.84           C  
ATOM   1230  C   THR H 161       1.198  20.276  26.768  1.00 25.04           C  
ATOM   1231  O   THR H 161       0.462  20.292  25.782  1.00 25.22           O  
ATOM   1232  N   GLY H 162       2.503  19.949  26.681  1.00 24.93           N  
ATOM   1233  CA  GLY H 162       3.073  19.621  25.404  1.00 24.89           C  
ATOM   1234  C   GLY H 162       4.026  20.703  24.996  1.00 24.53           C  
ATOM   1235  O   GLY H 162       4.715  20.575  23.984  1.00 24.73           O  
ATOM   1236  N   HIS H 163       4.094  21.801  25.775  1.00 32.10           N  
ATOM   1237  CA  HIS H 163       4.991  22.880  25.468  1.00 30.48           C  
ATOM   1238  ND1 HIS H 163       4.873  26.281  25.127  1.00  0.00           N  
ATOM   1239  CG  HIS H 163       5.485  25.334  25.919  1.00 35.66           C  
ATOM   1240  CB  HIS H 163       4.806  24.089  26.403  1.00 29.86           C  
ATOM   1241  NE2 HIS H 163       6.946  26.997  25.490  1.00  0.00           N  
ATOM   1242  CD2 HIS H 163       6.750  25.787  26.131  1.00  0.00           C  
ATOM   1243  CE1 HIS H 163       5.792  27.254  24.901  1.00  0.00           C  
ATOM   1244  C   HIS H 163       6.389  22.364  25.641  1.00 29.26           C  
ATOM   1245  O   HIS H 163       6.673  21.629  26.585  1.00 27.08           O  
ATOM   1246  N   THR H 164       7.311  22.742  24.727  1.00 27.76           N  
ATOM   1247  CA  THR H 164       8.649  22.218  24.806  1.00 24.58           C  
ATOM   1248  CB  THR H 164       8.996  21.300  23.669  1.00 25.95           C  
ATOM   1249  OG1 THR H 164       8.880  21.991  22.434  1.00 27.87           O  
ATOM   1250  CG2 THR H 164       8.056  20.083  23.690  1.00 25.35           C  
ATOM   1251  C   THR H 164       9.653  23.325  24.772  1.00 25.40           C  
ATOM   1252  O   THR H 164       9.356  24.451  24.374  1.00 26.63           O  
ATOM   1253  N   ASN H 165      10.880  23.009  25.247  1.00 26.66           N  
ATOM   1254  CA  ASN H 165      11.998  23.912  25.219  1.00 26.88           C  
ATOM   1255  CB  ASN H 165      12.268  24.583  26.576  1.00 26.26           C  
ATOM   1256  CG  ASN H 165      13.268  25.711  26.364  1.00 35.49           C  
ATOM   1257  OD1 ASN H 165      13.835  25.858  25.284  1.00 39.70           O  
ATOM   1258  ND2 ASN H 165      13.494  26.529  27.427  1.00 42.59           N  
ATOM   1259  C   ASN H 165      13.205  23.080  24.880  1.00 25.28           C  
ATOM   1260  O   ASN H 165      13.442  22.049  25.507  1.00 27.61           O  
ATOM   1261  N   TYR H 166      14.023  23.509  23.890  1.00 26.37           N  
ATOM   1262  CA  TYR H 166      15.143  22.691  23.497  1.00 27.04           C  
ATOM   1263  CB  TYR H 166      15.066  22.185  22.045  1.00 27.23           C  
ATOM   1264  CG  TYR H 166      13.852  21.338  21.877  1.00 28.35           C  
ATOM   1265  CD1 TYR H 166      13.799  20.065  22.394  1.00 27.24           C  
ATOM   1266  CD2 TYR H 166      12.770  21.816  21.174  1.00 27.97           C  
ATOM   1267  CE1 TYR H 166      12.679  19.285  22.227  1.00 26.64           C  
ATOM   1268  CE2 TYR H 166      11.647  21.041  21.003  1.00 26.52           C  
ATOM   1269  CZ  TYR H 166      11.600  19.774  21.531  1.00 25.14           C  
ATOM   1270  OH  TYR H 166      10.449  18.975  21.359  1.00 27.05           O  
ATOM   1271  C   TYR H 166      16.405  23.496  23.566  1.00 25.59           C  
ATOM   1272  O   TYR H 166      16.383  24.720  23.443  1.00 27.17           O  
ATOM   1273  N   ASN H 167      17.558  22.817  23.775  1.00 26.97           N  
ATOM   1274  CA  ASN H 167      18.781  23.567  23.787  1.00 28.24           C  
ATOM   1275  CB  ASN H 167      20.027  22.835  24.340  1.00 32.08           C  
ATOM   1276  CG  ASN H 167      20.438  21.642  23.492  1.00 43.08           C  
ATOM   1277  OD1 ASN H 167      19.877  21.376  22.432  1.00 47.78           O  
ATOM   1278  ND2 ASN H 167      21.461  20.893  23.986  1.00 44.29           N  
ATOM   1279  C   ASN H 167      18.998  24.024  22.383  1.00 31.12           C  
ATOM   1280  O   ASN H 167      18.645  23.344  21.420  1.00 33.35           O  
ATOM   1281  N   PRO H 168      19.538  25.197  22.244  1.00 33.28           N  
ATOM   1282  CA  PRO H 168      19.684  25.749  20.931  1.00 35.30           C  
ATOM   1283  CD  PRO H 168      19.379  26.227  23.256  1.00 33.29           C  
ATOM   1284  CB  PRO H 168      20.092  27.204  21.142  1.00 35.68           C  
ATOM   1285  CG  PRO H 168      19.437  27.561  22.490  1.00 39.45           C  
ATOM   1286  C   PRO H 168      20.591  24.971  20.037  1.00 39.45           C  
ATOM   1287  O   PRO H 168      20.397  25.014  18.824  1.00 41.93           O  
ATOM   1288  N   SER H 169      21.586  24.259  20.590  1.00 40.62           N  
ATOM   1289  CA  SER H 169      22.502  23.583  19.720  1.00 43.19           C  
ATOM   1290  CB  SER H 169      23.695  22.959  20.467  1.00 47.39           C  
ATOM   1291  OG  SER H 169      23.255  21.937  21.349  1.00 54.96           O  
ATOM   1292  C   SER H 169      21.809  22.494  18.956  1.00 43.02           C  
ATOM   1293  O   SER H 169      21.992  22.349  17.749  1.00 42.81           O  
ATOM   1294  N   LEU H 170      21.021  21.677  19.675  1.00 34.78           N  
ATOM   1295  CA  LEU H 170      20.314  20.522  19.187  1.00 35.47           C  
ATOM   1296  CB  LEU H 170      19.975  19.526  20.303  1.00 36.41           C  
ATOM   1297  CG  LEU H 170      21.248  18.906  20.912  1.00 40.38           C  
ATOM   1298  CD1 LEU H 170      20.913  17.906  22.027  1.00 40.54           C  
ATOM   1299  CD2 LEU H 170      22.153  18.304  19.824  1.00 35.55           C  
ATOM   1300  C   LEU H 170      19.072  20.840  18.421  1.00 37.93           C  
ATOM   1301  O   LEU H 170      18.567  19.986  17.693  1.00 36.23           O  
ATOM   1302  N   GLU H 171      18.502  22.041  18.618  1.00 40.86           N  
ATOM   1303  CA  GLU H 171      17.254  22.372  17.997  1.00 43.59           C  
ATOM   1304  CB  GLU H 171      16.824  23.828  18.237  1.00 45.17           C  
ATOM   1305  CG  GLU H 171      15.394  24.124  17.787  1.00 47.14           C  
ATOM   1306  CD  GLU H 171      15.034  25.520  18.270  1.00 46.02           C  
ATOM   1307  OE1 GLU H 171      15.781  26.478  17.935  1.00  0.00           O  
ATOM   1308  OE2 GLU H 171      14.010  25.644  18.992  1.00  0.00           O1-
ATOM   1309  C   GLU H 171      17.340  22.127  16.518  1.00 43.49           C  
ATOM   1310  O   GLU H 171      18.384  22.296  15.886  1.00 42.24           O  
ATOM   1311  N   SER H 172      16.170  21.748  15.965  1.00 37.99           N  
ATOM   1312  CA  SER H 172      15.838  21.321  14.632  1.00 38.95           C  
ATOM   1313  CB  SER H 172      16.643  22.029  13.525  1.00 43.42           C  
ATOM   1314  OG  SER H 172      17.967  21.519  13.467  1.00 53.30           O  
ATOM   1315  C   SER H 172      16.088  19.844  14.487  1.00 37.93           C  
ATOM   1316  O   SER H 172      15.412  19.197  13.691  1.00 40.77           O  
ATOM   1317  N   ARG H 173      17.065  19.271  15.220  1.00 34.14           N  
ATOM   1318  CA  ARG H 173      17.307  17.847  15.226  1.00 36.55           C  
ATOM   1319  CB  ARG H 173      18.773  17.463  15.498  1.00 40.84           C  
ATOM   1320  CG  ARG H 173      19.716  17.881  14.367  1.00 41.34           C  
ATOM   1321  CD  ARG H 173      21.000  17.054  14.284  1.00 39.82           C  
ATOM   1322  NE  ARG H 173      21.739  17.206  15.567  1.00 40.43           N  
ATOM   1323  CZ  ARG H 173      22.540  16.190  16.005  1.00 37.16           C  
ATOM   1324  NH1 ARG H 173      22.649  15.047  15.268  1.00 33.91           N1+
ATOM   1325  NH2 ARG H 173      23.226  16.312  17.179  1.00 36.10           N  
ATOM   1326  C   ARG H 173      16.443  17.104  16.212  1.00 32.72           C  
ATOM   1327  O   ARG H 173      16.155  15.924  16.017  1.00 35.39           O  
ATOM   1328  N   VAL H 174      16.029  17.755  17.321  1.00 30.61           N  
ATOM   1329  CA  VAL H 174      15.415  17.006  18.389  1.00 30.62           C  
ATOM   1330  CB  VAL H 174      16.079  17.252  19.713  1.00 31.09           C  
ATOM   1331  CG1 VAL H 174      15.834  18.716  20.112  1.00 36.34           C  
ATOM   1332  CG2 VAL H 174      15.560  16.226  20.733  1.00 31.89           C  
ATOM   1333  C   VAL H 174      13.957  17.311  18.562  1.00 30.36           C  
ATOM   1334  O   VAL H 174      13.489  18.406  18.261  1.00 28.55           O  
ATOM   1335  N   THR H 175      13.192  16.295  19.035  1.00 28.98           N  
ATOM   1336  CA  THR H 175      11.791  16.456  19.313  1.00 27.65           C  
ATOM   1337  CB  THR H 175      10.909  15.922  18.221  1.00 33.67           C  
ATOM   1338  OG1 THR H 175      11.197  16.570  16.992  1.00 47.15           O  
ATOM   1339  CG2 THR H 175       9.441  16.161  18.612  1.00 37.15           C  
ATOM   1340  C   THR H 175      11.460  15.687  20.562  1.00 28.72           C  
ATOM   1341  O   THR H 175      11.872  14.538  20.728  1.00 27.82           O  
ATOM   1342  N   VAL H 176      10.693  16.307  21.482  1.00 27.60           N  
ATOM   1343  CA  VAL H 176      10.295  15.628  22.684  1.00 25.41           C  
ATOM   1344  CB  VAL H 176      10.793  16.279  23.942  1.00 23.73           C  
ATOM   1345  CG1 VAL H 176      10.207  15.527  25.149  1.00 22.30           C  
ATOM   1346  CG2 VAL H 176      12.331  16.301  23.908  1.00 24.87           C  
ATOM   1347  C   VAL H 176       8.799  15.662  22.732  1.00 27.57           C  
ATOM   1348  O   VAL H 176       8.184  16.662  22.369  1.00 27.70           O  
ATOM   1349  N   SER H 177       8.169  14.551  23.174  1.00 24.91           N  
ATOM   1350  CA  SER H 177       6.734  14.499  23.241  1.00 27.99           C  
ATOM   1351  CB  SER H 177       6.101  13.749  22.056  1.00 29.77           C  
ATOM   1352  OG  SER H 177       6.589  12.416  22.003  1.00 38.06           O  
ATOM   1353  C   SER H 177       6.334  13.803  24.510  1.00 28.50           C  
ATOM   1354  O   SER H 177       7.144  13.116  25.132  1.00 27.36           O  
ATOM   1355  N   VAL H 178       5.068  13.989  24.948  1.00 29.62           N  
ATOM   1356  CA  VAL H 178       4.632  13.364  26.173  1.00 31.54           C  
ATOM   1357  CB  VAL H 178       4.421  14.313  27.317  1.00 31.86           C  
ATOM   1358  CG1 VAL H 178       5.750  14.996  27.663  1.00 35.98           C  
ATOM   1359  CG2 VAL H 178       3.283  15.276  26.952  1.00 30.65           C  
ATOM   1360  C   VAL H 178       3.302  12.702  25.973  1.00 31.65           C  
ATOM   1361  O   VAL H 178       2.474  13.144  25.175  1.00 31.34           O  
ATOM   1362  N   ASP H 179       3.087  11.593  26.712  1.00 31.84           N  
ATOM   1363  CA  ASP H 179       1.841  10.885  26.717  1.00 32.40           C  
ATOM   1364  CB  ASP H 179       1.971   9.439  26.213  1.00 35.97           C  
ATOM   1365  CG  ASP H 179       0.578   8.864  26.012  1.00 39.99           C  
ATOM   1366  OD1 ASP H 179      -0.415   9.579  26.313  1.00 40.31           O  
ATOM   1367  OD2 ASP H 179       0.490   7.693  25.554  1.00 41.97           O1-
ATOM   1368  C   ASP H 179       1.422  10.835  28.155  1.00 36.49           C  
ATOM   1369  O   ASP H 179       1.923  10.025  28.934  1.00 37.94           O  
ATOM   1370  N   THR H 180       0.480  11.715  28.538  1.00 38.80           N  
ATOM   1371  CA  THR H 180       0.034  11.844  29.895  1.00 40.55           C  
ATOM   1372  CB  THR H 180      -0.930  12.981  30.085  1.00 42.54           C  
ATOM   1373  OG1 THR H 180      -2.093  12.778  29.295  1.00 45.10           O  
ATOM   1374  CG2 THR H 180      -0.233  14.293  29.683  1.00 41.24           C  
ATOM   1375  C   THR H 180      -0.657  10.594  30.343  1.00 41.50           C  
ATOM   1376  O   THR H 180      -0.547  10.207  31.503  1.00 44.25           O  
ATOM   1377  N   SER H 181      -1.419   9.944  29.445  1.00 41.69           N  
ATOM   1378  CA  SER H 181      -2.159   8.775  29.836  1.00 44.63           C  
ATOM   1379  CB  SER H 181      -3.082   8.251  28.721  1.00 48.97           C  
ATOM   1380  OG  SER H 181      -2.315   7.812  27.609  1.00 51.52           O  
ATOM   1381  C   SER H 181      -1.225   7.664  30.223  1.00 42.38           C  
ATOM   1382  O   SER H 181      -1.493   6.922  31.166  1.00 43.07           O  
ATOM   1383  N   GLU H 182      -0.138   7.485  29.454  1.00 38.80           N  
ATOM   1384  CA  GLU H 182       0.863   6.479  29.681  1.00 39.41           C  
ATOM   1385  CB  GLU H 182       1.644   6.112  28.409  1.00 40.74           C  
ATOM   1386  CG  GLU H 182       0.781   5.329  27.412  0.80 46.93           C  
ATOM   1387  CD  GLU H 182       1.606   4.991  26.178  0.80 50.63           C  
ATOM   1388  OE1 GLU H 182       2.642   5.668  25.949  1.00 45.19           O  
ATOM   1389  OE2 GLU H 182       1.206   4.046  25.444  1.00 43.94           O1-
ATOM   1390  C   GLU H 182       1.820   6.876  30.781  1.00 38.35           C  
ATOM   1391  O   GLU H 182       2.489   6.021  31.358  1.00 38.77           O  
ATOM   1392  N   ASN H 183       1.938   8.186  31.092  1.00 37.84           N  
ATOM   1393  CA  ASN H 183       2.903   8.655  32.059  1.00 35.88           C  
ATOM   1394  CB  ASN H 183       2.782   8.025  33.460  1.00 38.68           C  
ATOM   1395  CG  ASN H 183       1.795   8.848  34.274  1.00 47.37           C  
ATOM   1396  OD1 ASN H 183       0.669   9.100  33.852  1.00 55.17           O  
ATOM   1397  ND2 ASN H 183       2.241   9.304  35.475  1.00 65.55           N  
ATOM   1398  C   ASN H 183       4.289   8.416  31.561  1.00 34.27           C  
ATOM   1399  O   ASN H 183       5.187   8.075  32.331  1.00 33.12           O  
ATOM   1400  N   GLN H 184       4.492   8.608  30.243  1.00 33.24           N  
ATOM   1401  CA  GLN H 184       5.792   8.471  29.658  1.00 31.12           C  
ATOM   1402  CB  GLN H 184       5.937   7.265  28.713  1.00 37.28           C  
ATOM   1403  CG  GLN H 184       5.872   5.902  29.398  1.00 44.30           C  
ATOM   1404  CD  GLN H 184       6.029   4.834  28.324  1.00 45.78           C  
ATOM   1405  OE1 GLN H 184       6.132   3.646  28.623  1.00 48.42           O  
ATOM   1406  NE2 GLN H 184       6.050   5.265  27.034  1.00 41.69           N  
ATOM   1407  C   GLN H 184       6.036   9.667  28.790  1.00 31.02           C  
ATOM   1408  O   GLN H 184       5.102  10.370  28.410  1.00 33.28           O  
ATOM   1409  N   PHE H 185       7.326   9.943  28.492  1.00 27.87           N  
ATOM   1410  CA  PHE H 185       7.688  10.982  27.568  1.00 27.06           C  
ATOM   1411  CB  PHE H 185       8.085  12.323  28.218  1.00 24.28           C  
ATOM   1412  CG  PHE H 185       9.242  12.149  29.138  1.00 23.21           C  
ATOM   1413  CD1 PHE H 185       9.064  11.601  30.387  1.00 26.69           C  
ATOM   1414  CD2 PHE H 185      10.497  12.568  28.765  1.00 24.17           C  
ATOM   1415  CE1 PHE H 185      10.127  11.450  31.245  1.00 25.17           C  
ATOM   1416  CE2 PHE H 185      11.564  12.420  29.619  1.00 25.27           C  
ATOM   1417  CZ  PHE H 185      11.379  11.860  30.860  1.00 24.76           C  
ATOM   1418  C   PHE H 185       8.800  10.448  26.716  1.00 27.71           C  
ATOM   1419  O   PHE H 185       9.504   9.525  27.124  1.00 25.49           O  
ATOM   1420  N   SER H 186       8.983  11.007  25.498  1.00 25.48           N  
ATOM   1421  CA  SER H 186       9.936  10.419  24.593  1.00 25.78           C  
ATOM   1422  CB  SER H 186       9.266   9.651  23.439  1.00 26.82           C  
ATOM   1423  OG  SER H 186       8.427  10.521  22.697  1.00 32.84           O  
ATOM   1424  C   SER H 186      10.854  11.444  23.994  1.00 27.02           C  
ATOM   1425  O   SER H 186      10.621  12.649  24.058  1.00 26.96           O  
ATOM   1426  N   LEU H 187      11.968  10.946  23.412  1.00 28.24           N  
ATOM   1427  CA  LEU H 187      12.962  11.773  22.792  1.00 24.61           C  
ATOM   1428  CB  LEU H 187      14.310  11.699  23.530  1.00 26.66           C  
ATOM   1429  CG  LEU H 187      15.422  12.564  22.914  1.00 25.78           C  
ATOM   1430  CD1 LEU H 187      15.141  14.062  23.108  1.00 26.76           C  
ATOM   1431  CD2 LEU H 187      16.807  12.137  23.428  1.00 28.89           C  
ATOM   1432  C   LEU H 187      13.209  11.246  21.413  1.00 28.38           C  
ATOM   1433  O   LEU H 187      13.318  10.039  21.215  1.00 28.91           O  
ATOM   1434  N   ARG H 188      13.282  12.145  20.410  1.00 27.27           N  
ATOM   1435  CA  ARG H 188      13.615  11.701  19.088  0.90 28.94           C  
ATOM   1436  CB  ARG H 188      12.427  11.667  18.111  0.90 31.32           C  
ATOM   1437  CG  ARG H 188      11.438  10.548  18.440  0.88 35.03           C  
ATOM   1438  CD  ARG H 188      10.457  10.234  17.312  0.88 36.33           C  
ATOM   1439  NE  ARG H 188      11.247   9.682  16.174  0.75 29.39           N  
ATOM   1440  CZ  ARG H 188      10.935   8.458  15.655  0.75 28.83           C  
ATOM   1441  NH1 ARG H 188       9.929   7.721  16.208  0.75 30.91           N1+
ATOM   1442  NH2 ARG H 188      11.635   7.967  14.591  0.75 32.18           N  
ATOM   1443  C   ARG H 188      14.671  12.613  18.551  1.00 30.53           C  
ATOM   1444  O   ARG H 188      14.520  13.833  18.549  1.00 30.52           O  
ATOM   1445  N   LEU H 189      15.796  12.025  18.098  1.00 29.44           N  
ATOM   1446  CA  LEU H 189      16.886  12.794  17.571  1.00 28.07           C  
ATOM   1447  CB  LEU H 189      18.168  12.635  18.408  1.00 29.97           C  
ATOM   1448  CG  LEU H 189      19.378  13.439  17.904  1.00 35.21           C  
ATOM   1449  CD1 LEU H 189      19.112  14.950  17.962  1.00 32.76           C  
ATOM   1450  CD2 LEU H 189      20.654  13.036  18.663  1.00 35.28           C  
ATOM   1451  C   LEU H 189      17.163  12.284  16.188  1.00 32.64           C  
ATOM   1452  O   LEU H 189      17.492  11.114  16.006  1.00 34.43           O  
ATOM   1453  N   ARG H 190      17.035  13.154  15.164  1.00 35.01           N  
ATOM   1454  CA  ARG H 190      17.226  12.703  13.811  1.00 35.70           C  
ATOM   1455  CB  ARG H 190      16.234  13.297  12.792  1.00 39.15           C  
ATOM   1456  CG  ARG H 190      16.160  14.822  12.783  1.00 42.60           C  
ATOM   1457  CD  ARG H 190      14.820  15.335  13.315  1.00 46.46           C  
ATOM   1458  NE  ARG H 190      14.485  14.513  14.512  1.00 59.39           N  
ATOM   1459  CZ  ARG H 190      13.289  13.864  14.607  1.00 57.33           C  
ATOM   1460  NH1 ARG H 190      12.361  13.982  13.617  1.00 61.66           N1+
ATOM   1461  NH2 ARG H 190      13.026  13.085  15.695  1.00 57.40           N  
ATOM   1462  C   ARG H 190      18.628  12.928  13.329  1.00 38.60           C  
ATOM   1463  O   ARG H 190      19.404  13.672  13.925  1.00 35.89           O  
ATOM   1464  N   SER H 191      18.977  12.236  12.220  1.00 37.19           N  
ATOM   1465  CA  SER H 191      20.250  12.362  11.560  1.00 40.68           C  
ATOM   1466  CB  SER H 191      20.407  13.720  10.852  1.00 44.46           C  
ATOM   1467  OG  SER H 191      21.669  13.810  10.210  1.00 53.94           O  
ATOM   1468  C   SER H 191      21.370  12.196  12.538  1.00 38.87           C  
ATOM   1469  O   SER H 191      22.233  13.063  12.653  1.00 39.97           O  
ATOM   1470  N   VAL H 192      21.399  11.053  13.251  1.00 37.69           N  
ATOM   1471  CA  VAL H 192      22.396  10.824  14.261  1.00 36.77           C  
ATOM   1472  CB  VAL H 192      22.077   9.688  15.188  1.00 44.60           C  
ATOM   1473  CG1 VAL H 192      20.810  10.030  15.986  1.00 47.66           C  
ATOM   1474  CG2 VAL H 192      21.962   8.400  14.361  1.00 48.24           C  
ATOM   1475  C   VAL H 192      23.731  10.525  13.654  1.00 39.11           C  
ATOM   1476  O   VAL H 192      23.843   9.974  12.558  1.00 40.41           O  
ATOM   1477  N   THR H 193      24.792  10.918  14.389  1.00 41.22           N  
ATOM   1478  CA  THR H 193      26.147  10.678  13.986  1.00 39.87           C  
ATOM   1479  CB  THR H 193      26.884  11.913  13.560  1.00 44.84           C  
ATOM   1480  OG1 THR H 193      26.974  12.827  14.642  1.00 46.48           O  
ATOM   1481  CG2 THR H 193      26.135  12.558  12.384  1.00 45.14           C  
ATOM   1482  C   THR H 193      26.872  10.125  15.175  1.00 43.99           C  
ATOM   1483  O   THR H 193      26.282   9.865  16.222  1.00 40.76           O  
ATOM   1484  N   ALA H 194      28.194   9.938  15.027  1.00 43.69           N  
ATOM   1485  CA  ALA H 194      29.043   9.381  16.042  1.00 42.62           C  
ATOM   1486  CB  ALA H 194      30.510   9.263  15.594  1.00 43.42           C  
ATOM   1487  C   ALA H 194      29.008  10.273  17.243  1.00 41.76           C  
ATOM   1488  O   ALA H 194      29.133   9.811  18.375  1.00 46.34           O  
ATOM   1489  N   ALA H 195      28.854  11.587  17.018  1.00 42.65           N  
ATOM   1490  CA  ALA H 195      28.866  12.562  18.072  1.00 42.05           C  
ATOM   1491  CB  ALA H 195      28.672  13.997  17.555  1.00 43.12           C  
ATOM   1492  C   ALA H 195      27.756  12.281  19.039  1.00 40.24           C  
ATOM   1493  O   ALA H 195      27.874  12.579  20.225  1.00 41.89           O  
ATOM   1494  N   ASP H 196      26.630  11.749  18.537  1.00 36.76           N  
ATOM   1495  CA  ASP H 196      25.437  11.458  19.286  1.00 33.85           C  
ATOM   1496  CB  ASP H 196      24.237  11.174  18.374  1.00 34.43           C  
ATOM   1497  CG  ASP H 196      23.901  12.494  17.688  1.00 39.46           C  
ATOM   1498  OD1 ASP H 196      24.032  13.555  18.354  1.00 36.46           O  
ATOM   1499  OD2 ASP H 196      23.524  12.460  16.487  1.00 37.39           O1-
ATOM   1500  C   ASP H 196      25.611  10.307  20.238  1.00 32.76           C  
ATOM   1501  O   ASP H 196      24.754  10.091  21.093  1.00 32.40           O  
ATOM   1502  N   THR H 197      26.658   9.474  20.079  1.00 35.80           N  
ATOM   1503  CA  THR H 197      26.813   8.377  20.997  1.00 34.67           C  
ATOM   1504  CB  THR H 197      27.992   7.501  20.687  1.00 37.22           C  
ATOM   1505  OG1 THR H 197      27.878   6.972  19.373  1.00 47.03           O  
ATOM   1506  CG2 THR H 197      28.037   6.354  21.708  1.00 38.90           C  
ATOM   1507  C   THR H 197      26.993   8.926  22.381  1.00 33.64           C  
ATOM   1508  O   THR H 197      27.858   9.768  22.620  1.00 35.94           O  
ATOM   1509  N   ALA H 198      26.156   8.462  23.337  1.00 30.03           N  
ATOM   1510  CA  ALA H 198      26.266   8.939  24.687  1.00 31.67           C  
ATOM   1511  CB  ALA H 198      25.970  10.441  24.830  1.00 28.91           C  
ATOM   1512  C   ALA H 198      25.264   8.216  25.530  1.00 32.25           C  
ATOM   1513  O   ALA H 198      24.445   7.441  25.032  1.00 29.18           O  
ATOM   1514  N   VAL H 199      25.351   8.426  26.860  1.00 27.85           N  
ATOM   1515  CA  VAL H 199      24.380   7.881  27.758  1.00 29.25           C  
ATOM   1516  CB  VAL H 199      24.915   7.613  29.135  1.00 31.20           C  
ATOM   1517  CG1 VAL H 199      23.758   7.140  30.032  1.00 27.56           C  
ATOM   1518  CG2 VAL H 199      26.063   6.597  29.017  1.00 30.90           C  
ATOM   1519  C   VAL H 199      23.318   8.928  27.860  1.00 29.47           C  
ATOM   1520  O   VAL H 199      23.610  10.104  28.063  1.00 28.78           O  
ATOM   1521  N   TYR H 200      22.042   8.528  27.715  1.00 26.71           N  
ATOM   1522  CA  TYR H 200      20.986   9.498  27.734  1.00 24.86           C  
ATOM   1523  CB  TYR H 200      19.997   9.360  26.561  1.00 26.45           C  
ATOM   1524  CG  TYR H 200      20.648   9.858  25.314  1.00 27.13           C  
ATOM   1525  CD1 TYR H 200      21.604   9.118  24.656  1.00 28.35           C  
ATOM   1526  CD2 TYR H 200      20.282  11.078  24.791  1.00 25.90           C  
ATOM   1527  CE1 TYR H 200      22.189   9.594  23.504  1.00 27.98           C  
ATOM   1528  CE2 TYR H 200      20.861  11.559  23.640  1.00 24.03           C  
ATOM   1529  CZ  TYR H 200      21.819  10.817  22.994  1.00 28.52           C  
ATOM   1530  OH  TYR H 200      22.416  11.308  21.814  1.00 30.08           O  
ATOM   1531  C   TYR H 200      20.206   9.336  28.997  1.00 27.53           C  
ATOM   1532  O   TYR H 200      19.812   8.229  29.360  1.00 27.69           O  
ATOM   1533  N   TYR H 201      19.954  10.463  29.699  1.00 25.72           N  
ATOM   1534  CA  TYR H 201      19.251  10.385  30.951  1.00 24.16           C  
ATOM   1535  CB  TYR H 201      19.957  11.033  32.160  1.00 22.67           C  
ATOM   1536  CG  TYR H 201      21.277  10.402  32.444  1.00 23.05           C  
ATOM   1537  CD1 TYR H 201      21.366   9.166  33.037  1.00 28.77           C  
ATOM   1538  CD2 TYR H 201      22.437  11.051  32.104  1.00 24.08           C  
ATOM   1539  CE1 TYR H 201      22.587   8.593  33.299  1.00 27.72           C  
ATOM   1540  CE2 TYR H 201      23.663  10.484  32.363  1.00 27.50           C  
ATOM   1541  CZ  TYR H 201      23.742   9.252  32.964  1.00 28.80           C  
ATOM   1542  OH  TYR H 201      24.997   8.664  33.233  1.00 39.78           O  
ATOM   1543  C   TYR H 201      17.972  11.157  30.853  1.00 23.21           C  
ATOM   1544  O   TYR H 201      17.875  12.158  30.143  1.00 23.60           O  
ATOM   1545  N   CYS H 202      16.931  10.663  31.554  1.00 23.99           N  
ATOM   1546  CA  CYS H 202      15.717  11.410  31.698  1.00 25.57           C  
ATOM   1547  CB  CYS H 202      14.416  10.622  31.398  1.00 24.41           C  
ATOM   1548  SG  CYS H 202      14.208   9.065  32.315  1.00 31.53           S  
ATOM   1549  C   CYS H 202      15.714  11.888  33.121  1.00 27.03           C  
ATOM   1550  O   CYS H 202      16.225  11.208  34.010  1.00 28.03           O  
ATOM   1551  N   ALA H 203      15.184  13.103  33.372  1.00 23.20           N  
ATOM   1552  CA  ALA H 203      15.195  13.630  34.711  1.00 24.15           C  
ATOM   1553  CB  ALA H 203      16.457  14.451  35.034  1.00 20.91           C  
ATOM   1554  C   ALA H 203      14.013  14.540  34.860  1.00 25.60           C  
ATOM   1555  O   ALA H 203      13.379  14.915  33.876  1.00 24.57           O  
ATOM   1556  N   SER H 204      13.673  14.912  36.113  1.00 24.08           N  
ATOM   1557  CA  SER H 204      12.520  15.748  36.307  1.00 23.80           C  
ATOM   1558  CB  SER H 204      11.494  15.143  37.280  1.00 25.43           C  
ATOM   1559  OG  SER H 204      12.064  15.019  38.575  1.00 21.58           O  
ATOM   1560  C   SER H 204      12.927  17.082  36.874  1.00 26.28           C  
ATOM   1561  O   SER H 204      13.917  17.190  37.596  1.00 22.76           O  
ATOM   1562  N   LEU H 205      12.165  18.141  36.506  1.00 25.48           N  
ATOM   1563  CA  LEU H 205      12.320  19.493  36.993  1.00 23.87           C  
ATOM   1564  CB  LEU H 205      12.740  20.508  35.911  1.00 24.97           C  
ATOM   1565  CG  LEU H 205      14.194  20.400  35.418  1.00 23.00           C  
ATOM   1566  CD1 LEU H 205      14.481  21.464  34.344  1.00 21.26           C  
ATOM   1567  CD2 LEU H 205      15.183  20.499  36.592  1.00 18.19           C  
ATOM   1568  C   LEU H 205      10.954  19.959  37.438  1.00 26.47           C  
ATOM   1569  O   LEU H 205       9.963  19.677  36.767  1.00 27.69           O  
ATOM   1570  N   PRO H 206      10.881  20.691  38.542  1.00 25.03           N  
ATOM   1571  CA  PRO H 206       9.613  21.231  38.977  1.00 26.03           C  
ATOM   1572  CD  PRO H 206      11.741  20.377  39.673  1.00 28.08           C  
ATOM   1573  CB  PRO H 206       9.783  21.584  40.451  1.00 26.80           C  
ATOM   1574  CG  PRO H 206      10.888  20.625  40.928  1.00 29.94           C  
ATOM   1575  C   PRO H 206       9.204  22.394  38.130  1.00 26.09           C  
ATOM   1576  O   PRO H 206      10.065  23.134  37.655  1.00 25.03           O  
ATOM   1577  N   ARG H 207       7.887  22.581  37.948  1.00 24.66           N  
ATOM   1578  CA  ARG H 207       7.383  23.669  37.169  1.00 27.37           C  
ATOM   1579  CB  ARG H 207       5.868  23.541  36.961  1.00 28.69           C  
ATOM   1580  CG  ARG H 207       5.196  24.720  36.263  1.00 35.25           C  
ATOM   1581  CD  ARG H 207       3.672  24.594  36.298  1.00 41.02           C  
ATOM   1582  NE  ARG H 207       3.084  25.825  35.706  1.00 49.93           N  
ATOM   1583  CZ  ARG H 207       1.729  25.982  35.724  1.00 50.26           C  
ATOM   1584  NH1 ARG H 207       0.947  25.028  36.306  1.00 51.65           N1+
ATOM   1585  NH2 ARG H 207       1.158  27.087  35.160  1.00 55.75           N  
ATOM   1586  C   ARG H 207       7.647  24.912  37.956  1.00 27.25           C  
ATOM   1587  O   ARG H 207       7.473  24.923  39.173  1.00 30.06           O  
ATOM   1588  N   GLY H 208       8.092  25.994  37.284  1.00 29.52           N  
ATOM   1589  CA  GLY H 208       8.344  27.210  38.006  1.00 31.17           C  
ATOM   1590  C   GLY H 208       9.614  27.832  37.496  1.00 31.07           C  
ATOM   1591  O   GLY H 208      10.074  27.514  36.401  1.00 29.42           O  
ATOM   1592  N   GLN H 209      10.205  28.748  38.302  1.00 29.80           N  
ATOM   1593  CA  GLN H 209      11.401  29.460  37.927  1.00 30.86           C  
ATOM   1594  CB  GLN H 209      11.750  30.642  38.842  1.00 33.02           C  
ATOM   1595  CG  GLN H 209      10.754  31.792  38.761  1.00 43.90           C  
ATOM   1596  CD  GLN H 209      11.238  32.874  39.711  1.00 54.37           C  
ATOM   1597  OE1 GLN H 209      11.296  34.050  39.355  1.00 61.25           O  
ATOM   1598  NE2 GLN H 209      11.606  32.468  40.956  1.00 52.33           N  
ATOM   1599  C   GLN H 209      12.576  28.535  37.947  1.00 27.77           C  
ATOM   1600  O   GLN H 209      12.743  27.721  38.852  1.00 28.77           O  
ATOM   1601  N   LEU H 210      13.374  28.619  36.868  1.00 24.19           N  
ATOM   1602  CA  LEU H 210      14.543  27.830  36.581  1.00 23.59           C  
ATOM   1603  CB  LEU H 210      14.782  27.683  35.071  1.00 25.29           C  
ATOM   1604  CG  LEU H 210      13.615  26.937  34.392  1.00 26.24           C  
ATOM   1605  CD1 LEU H 210      13.888  26.670  32.903  1.00 27.64           C  
ATOM   1606  CD2 LEU H 210      13.241  25.666  35.175  1.00 27.63           C  
ATOM   1607  C   LEU H 210      15.827  28.244  37.255  1.00 22.77           C  
ATOM   1608  O   LEU H 210      16.706  27.407  37.452  1.00 21.56           O  
ATOM   1609  N   VAL H 211      16.002  29.531  37.609  1.00 24.17           N  
ATOM   1610  CA  VAL H 211      17.293  30.000  38.053  1.00 24.56           C  
ATOM   1611  CB  VAL H 211      17.264  31.442  38.476  1.00 26.61           C  
ATOM   1612  CG1 VAL H 211      16.312  31.589  39.675  1.00 26.69           C  
ATOM   1613  CG2 VAL H 211      18.704  31.899  38.758  1.00 28.19           C  
ATOM   1614  C   VAL H 211      17.809  29.188  39.207  1.00 24.89           C  
ATOM   1615  O   VAL H 211      18.998  28.876  39.269  1.00 24.36           O  
ATOM   1616  N   ASN H 212      16.939  28.879  40.179  1.00 24.07           N  
ATOM   1617  CA  ASN H 212      17.271  28.106  41.343  1.00 23.85           C  
ATOM   1618  CB  ASN H 212      16.237  28.281  42.470  1.00 25.67           C  
ATOM   1619  CG  ASN H 212      16.244  29.735  42.911  1.00 27.01           C  
ATOM   1620  OD1 ASN H 212      17.288  30.289  43.243  1.00 28.11           O  
ATOM   1621  ND2 ASN H 212      15.045  30.377  42.909  1.00 33.96           N  
ATOM   1622  C   ASN H 212      17.314  26.634  41.058  1.00 22.78           C  
ATOM   1623  O   ASN H 212      18.032  25.897  41.730  1.00 22.25           O  
ATOM   1624  N   ALA H 213      16.530  26.182  40.058  1.00 21.64           N  
ATOM   1625  CA  ALA H 213      16.182  24.801  39.837  1.00 21.32           C  
ATOM   1626  CB  ALA H 213      15.137  24.618  38.721  1.00 20.81           C  
ATOM   1627  C   ALA H 213      17.309  23.855  39.536  1.00 20.60           C  
ATOM   1628  O   ALA H 213      18.302  24.184  38.889  1.00 21.11           O  
ATOM   1629  N   PHE H 214      17.124  22.607  40.028  1.00 20.88           N  
ATOM   1630  CA  PHE H 214      18.023  21.504  39.834  1.00 19.94           C  
ATOM   1631  CB  PHE H 214      18.863  21.187  41.087  1.00 20.42           C  
ATOM   1632  CG  PHE H 214      17.945  20.895  42.227  1.00 21.33           C  
ATOM   1633  CD1 PHE H 214      17.283  21.912  42.871  1.00 19.64           C  
ATOM   1634  CD2 PHE H 214      17.760  19.606  42.670  1.00 22.69           C  
ATOM   1635  CE1 PHE H 214      16.440  21.651  43.927  1.00 25.22           C  
ATOM   1636  CE2 PHE H 214      16.921  19.338  43.725  1.00 24.44           C  
ATOM   1637  CZ  PHE H 214      16.254  20.360  44.355  1.00 28.36           C  
ATOM   1638  C   PHE H 214      17.200  20.292  39.468  1.00 19.23           C  
ATOM   1639  O   PHE H 214      16.004  20.240  39.755  1.00 20.19           O  
ATOM   1640  N   PHE H 215      17.820  19.292  38.795  1.00 18.42           N  
ATOM   1641  CA  PHE H 215      17.126  18.101  38.365  1.00 18.50           C  
ATOM   1642  CB  PHE H 215      17.891  17.355  37.258  1.00 18.26           C  
ATOM   1643  CG  PHE H 215      17.962  18.264  36.073  1.00 18.12           C  
ATOM   1644  CD1 PHE H 215      16.946  18.296  35.144  1.00 18.02           C  
ATOM   1645  CD2 PHE H 215      19.049  19.087  35.892  1.00 19.09           C  
ATOM   1646  CE1 PHE H 215      17.015  19.133  34.055  1.00 19.31           C  
ATOM   1647  CE2 PHE H 215      19.125  19.927  34.805  1.00 20.12           C  
ATOM   1648  CZ  PHE H 215      18.107  19.951  33.883  1.00 18.63           C  
ATOM   1649  C   PHE H 215      16.970  17.195  39.563  1.00 20.00           C  
ATOM   1650  O   PHE H 215      17.952  16.817  40.202  1.00 19.82           O  
ATOM   1651  N   ASP H 216      15.699  16.873  39.908  1.00 20.69           N  
ATOM   1652  CA  ASP H 216      15.324  16.172  41.118  1.00 27.64           C  
ATOM   1653  CB  ASP H 216      13.818  16.324  41.415  1.00 30.68           C  
ATOM   1654  CG  ASP H 216      13.473  17.793  41.653  1.00 36.29           C  
ATOM   1655  OD1 ASP H 216      14.408  18.635  41.707  1.00 25.53           O  
ATOM   1656  OD2 ASP H 216      12.256  18.092  41.783  1.00 29.41           O1-
ATOM   1657  C   ASP H 216      15.599  14.711  41.155  1.00 27.59           C  
ATOM   1658  O   ASP H 216      16.298  14.207  42.026  1.00 32.51           O  
ATOM   1659  N   ASN H 217      15.018  13.990  40.198  1.00 29.38           N  
ATOM   1660  CA  ASN H 217      15.077  12.569  40.109  1.00 30.18           C  
ATOM   1661  CB  ASN H 217      13.688  11.913  40.190  1.00 30.16           C  
ATOM   1662  CG  ASN H 217      13.074  12.279  41.534  1.00 28.60           C  
ATOM   1663  OD1 ASN H 217      12.007  12.888  41.599  1.00 34.09           O  
ATOM   1664  ND2 ASN H 217      13.764  11.902  42.643  1.00 31.10           N  
ATOM   1665  C   ASN H 217      15.611  12.312  38.751  1.00 32.07           C  
ATOM   1666  O   ASN H 217      15.097  12.848  37.770  1.00 32.29           O  
ATOM   1667  N   TRP H 218      16.683  11.506  38.682  1.00 30.13           N  
ATOM   1668  CA  TRP H 218      17.295  11.177  37.434  1.00 23.73           C  
ATOM   1669  CB  TRP H 218      18.830  11.317  37.458  1.00 22.95           C  
ATOM   1670  CG  TRP H 218      19.353  12.728  37.608  1.00 26.31           C  
ATOM   1671  CD2 TRP H 218      20.074  13.431  36.584  1.00 27.05           C  
ATOM   1672  CD1 TRP H 218      19.304  13.562  38.687  1.00 23.71           C  
ATOM   1673  NE1 TRP H 218      19.939  14.746  38.395  1.00 25.84           N  
ATOM   1674  CE2 TRP H 218      20.421  14.678  37.105  1.00 25.09           C  
ATOM   1675  CE3 TRP H 218      20.423  13.064  35.316  1.00 26.38           C  
ATOM   1676  CZ2 TRP H 218      21.125  15.583  36.361  1.00 25.82           C  
ATOM   1677  CZ3 TRP H 218      21.129  13.979  34.568  1.00 27.75           C  
ATOM   1678  CH2 TRP H 218      21.472  15.215  35.080  1.00 27.81           C  
ATOM   1679  C   TRP H 218      17.015   9.733  37.192  1.00 25.68           C  
ATOM   1680  O   TRP H 218      16.754   8.964  38.117  1.00 32.33           O  
ATOM   1681  N   GLY H 219      17.016   9.343  35.908  1.00 32.04           N  
ATOM   1682  CA  GLY H 219      16.853   7.965  35.566  1.00 30.36           C  
ATOM   1683  C   GLY H 219      18.220   7.360  35.646  1.00 31.10           C  
ATOM   1684  O   GLY H 219      19.194   8.043  35.952  1.00 29.75           O  
ATOM   1685  N   GLN H 220      18.305   6.040  35.398  1.00 31.93           N  
ATOM   1686  CA  GLN H 220      19.522   5.277  35.421  1.00 33.69           C  
ATOM   1687  CB  GLN H 220      19.261   3.761  35.379  1.00 36.05           C  
ATOM   1688  CG  GLN H 220      20.538   2.924  35.395  0.80 42.25           C  
ATOM   1689  CD  GLN H 220      20.135   1.456  35.377  0.80 44.89           C  
ATOM   1690  OE1 GLN H 220      19.353   1.006  36.212  1.00 30.73           O  
ATOM   1691  NE2 GLN H 220      20.672   0.689  34.391  1.00 29.39           N  
ATOM   1692  C   GLN H 220      20.387   5.633  34.243  1.00 30.94           C  
ATOM   1693  O   GLN H 220      21.612   5.564  34.319  1.00 33.33           O  
ATOM   1694  N   GLY H 221      19.768   5.982  33.100  1.00 30.63           N  
ATOM   1695  CA  GLY H 221      20.497   6.312  31.906  1.00 30.09           C  
ATOM   1696  C   GLY H 221      20.443   5.134  30.977  1.00 33.38           C  
ATOM   1697  O   GLY H 221      20.286   3.993  31.407  1.00 35.17           O  
ATOM   1698  N   THR H 222      20.544   5.399  29.656  1.00 31.82           N  
ATOM   1699  CA  THR H 222      20.567   4.343  28.681  1.00 31.64           C  
ATOM   1700  CB  THR H 222      19.287   4.222  27.905  1.00 32.19           C  
ATOM   1701  OG1 THR H 222      19.349   3.102  27.035  1.00 35.45           O  
ATOM   1702  CG2 THR H 222      19.054   5.516  27.107  1.00 35.61           C  
ATOM   1703  C   THR H 222      21.673   4.647  27.713  1.00 30.07           C  
ATOM   1704  O   THR H 222      21.792   5.766  27.219  1.00 28.25           O  
ATOM   1705  N   LEU H 223      22.506   3.634  27.393  1.00 31.67           N  
ATOM   1706  CA  LEU H 223      23.639   3.856  26.539  1.00 31.90           C  
ATOM   1707  CB  LEU H 223      24.783   2.859  26.825  1.00 34.02           C  
ATOM   1708  CG  LEU H 223      26.087   3.074  26.029  1.00 30.87           C  
ATOM   1709  CD1 LEU H 223      25.920   2.740  24.542  1.00 31.33           C  
ATOM   1710  CD2 LEU H 223      26.668   4.477  26.273  1.00 39.33           C  
ATOM   1711  C   LEU H 223      23.209   3.732  25.112  1.00 33.54           C  
ATOM   1712  O   LEU H 223      22.576   2.752  24.722  1.00 32.61           O  
ATOM   1713  N   VAL H 224      23.538   4.752  24.293  1.00 30.90           N  
ATOM   1714  CA  VAL H 224      23.201   4.710  22.899  1.00 32.10           C  
ATOM   1715  CB  VAL H 224      22.339   5.859  22.459  1.00 31.83           C  
ATOM   1716  CG1 VAL H 224      22.142   5.769  20.936  1.00 36.45           C  
ATOM   1717  CG2 VAL H 224      21.025   5.825  23.258  1.00 30.66           C  
ATOM   1718  C   VAL H 224      24.473   4.794  22.119  1.00 34.82           C  
ATOM   1719  O   VAL H 224      25.271   5.712  22.302  1.00 34.21           O  
ATOM   1720  N   THR H 225      24.695   3.819  21.216  1.00 35.20           N  
ATOM   1721  CA  THR H 225      25.878   3.848  20.405  1.00 38.65           C  
ATOM   1722  CB  THR H 225      26.714   2.604  20.494  1.00 42.50           C  
ATOM   1723  OG1 THR H 225      25.945   1.469  20.125  1.00 52.83           O  
ATOM   1724  CG2 THR H 225      27.250   2.447  21.924  1.00 42.12           C  
ATOM   1725  C   THR H 225      25.453   3.985  18.981  1.00 40.58           C  
ATOM   1726  O   THR H 225      24.522   3.321  18.530  1.00 37.47           O  
ATOM   1727  N   VAL H 226      26.126   4.883  18.237  1.00 41.05           N  
ATOM   1728  CA  VAL H 226      25.805   5.057  16.851  1.00 38.79           C  
ATOM   1729  CB  VAL H 226      25.789   6.496  16.420  1.00 39.26           C  
ATOM   1730  CG1 VAL H 226      25.488   6.555  14.914  1.00 39.10           C  
ATOM   1731  CG2 VAL H 226      24.781   7.264  17.292  1.00 36.24           C  
ATOM   1732  C   VAL H 226      26.893   4.386  16.082  1.00 44.35           C  
ATOM   1733  O   VAL H 226      28.060   4.756  16.198  1.00 45.79           O  
ATOM   1734  N   ALA H 227      26.535   3.370  15.273  1.00 42.31           N  
ATOM   1735  CA  ALA H 227      27.541   2.667  14.535  1.00 44.60           C  
ATOM   1736  CB  ALA H 227      28.227   1.552  15.343  1.00 47.52           C  
ATOM   1737  C   ALA H 227      26.894   2.013  13.356  1.00 47.50           C  
ATOM   1738  O   ALA H 227      25.672   1.907  13.279  1.00 45.66           O  
ATOM   1739  N   SER H 228      27.723   1.570  12.389  1.00 49.57           N  
ATOM   1740  CA  SER H 228      27.231   0.923  11.208  1.00 51.90           C  
ATOM   1741  CB  SER H 228      28.339   0.622  10.186  1.00 54.55           C  
ATOM   1742  OG  SER H 228      27.791  -0.017   9.043  1.00 63.18           O  
ATOM   1743  C   SER H 228      26.605  -0.405  11.619  1.00 56.46           C  
ATOM   1744  O   SER H 228      27.224  -1.461  11.324  1.00 56.21           O  
ATOM   1745  OXT SER H 228      25.501  -0.391  12.225  1.00  0.00           O1-
TER    1746      SER H 228 
CONECT  149  648
CONECT  648  149
CONECT  969 1548
CONECT 1548  969
END
