# Supplementary material for: Fully automated antibody structure prediction using BIOVIA tools: Validation study
Source: PLoS One. 2017 May 18;12(5):e0177923. doi: 10.1371/journal.pone.0177923 (PMC5436848; doi:10.1371/journal.pone.0177923)
Supplement: S1 Dataset — Predicted structures using the Top5 framework method, Chothia CDR definition with no canonical filtering and generating 50 models. These were used in the detailed discussion of outliers and for comparison against predictions using canonical filtering. (ZIP) [file pone.0177923.s003.zip › 4QHN_BA_FV_FinalModel.pdb]

REMARK   Accelrys Discovery Studio PDB file
REMARK   Created:  2015-05-08T08:25:41Z
SSBOND   1 CYS L   20    CYS L   85                                     
SSBOND   2 CYS H  127    CYS H  200                                     
ATOM      1  N   GLU L   1      31.837  26.605  28.809  1.00 32.68           N1+
ATOM      2  CA  GLU L   1      31.450  26.031  30.115  1.00 35.03           C  
ATOM      3  CB  GLU L   1      31.986  24.598  30.276  1.00 34.52           C  
ATOM      4  CG  GLU L   1      31.304  23.582  29.357  1.00 39.98           C  
ATOM      5  CD  GLU L   1      31.919  22.213  29.620  1.00 50.32           C  
ATOM      6  OE1 GLU L   1      32.972  21.906  29.005  1.00 47.30           O  
ATOM      7  OE2 GLU L   1      31.340  21.454  30.444  1.00 54.70           O1-
ATOM      8  C   GLU L   1      31.975  26.854  31.241  1.00 35.41           C  
ATOM      9  O   GLU L   1      32.943  27.597  31.087  1.00 36.78           O  
ATOM     10  N   LEU L   2      31.326  26.735  32.416  1.00 28.92           N  
ATOM     11  CA  LEU L   2      31.782  27.449  33.566  1.00 22.38           C  
ATOM     12  CB  LEU L   2      30.881  27.267  34.798  1.00 16.92           C  
ATOM     13  CG  LEU L   2      29.447  27.795  34.593  1.00 19.10           C  
ATOM     14  CD1 LEU L   2      28.604  27.608  35.863  1.00 18.07           C  
ATOM     15  CD2 LEU L   2      29.441  29.245  34.083  1.00 30.86           C  
ATOM     16  C   LEU L   2      33.120  26.865  33.865  1.00 23.13           C  
ATOM     17  O   LEU L   2      33.379  25.706  33.543  1.00 24.63           O  
ATOM     18  N   THR L   3      34.022  27.656  34.477  1.00 17.55           N  
ATOM     19  CA  THR L   3      35.353  27.154  34.633  1.00 18.25           C  
ATOM     20  CB  THR L   3      36.417  28.208  34.484  1.00 24.49           C  
ATOM     21  OG1 THR L   3      37.697  27.598  34.416  1.00 31.00           O  
ATOM     22  CG2 THR L   3      36.355  29.177  35.677  1.00 25.03           C  
ATOM     23  C   THR L   3      35.518  26.518  35.975  1.00 16.07           C  
ATOM     24  O   THR L   3      35.179  27.090  37.010  1.00 15.82           O  
ATOM     25  N   GLN L   4      36.036  25.273  35.959  1.00 13.91           N  
ATOM     26  CA  GLN L   4      36.316  24.540  37.157  1.00 14.28           C  
ATOM     27  CB  GLN L   4      35.388  23.338  37.393  1.00 14.79           C  
ATOM     28  CG  GLN L   4      33.917  23.695  37.604  1.00 14.18           C  
ATOM     29  CD  GLN L   4      33.171  22.386  37.820  1.00 13.81           C  
ATOM     30  OE1 GLN L   4      32.280  22.028  37.050  1.00 12.82           O  
ATOM     31  NE2 GLN L   4      33.546  21.647  38.899  1.00 12.92           N  
ATOM     32  C   GLN L   4      37.677  23.942  36.990  1.00 14.39           C  
ATOM     33  O   GLN L   4      38.100  23.635  35.877  1.00 16.42           O  
ATOM     34  N   PRO L   5      38.385  23.790  38.077  1.00 14.26           N  
ATOM     35  CA  PRO L   5      39.682  23.169  38.069  1.00 16.45           C  
ATOM     36  CD  PRO L   5      37.804  23.851  39.407  1.00 16.72           C  
ATOM     37  CB  PRO L   5      40.131  23.183  39.527  1.00 17.76           C  
ATOM     38  CG  PRO L   5      38.802  23.103  40.306  1.00 17.92           C  
ATOM     39  C   PRO L   5      39.496  21.764  37.585  1.00 15.70           C  
ATOM     40  O   PRO L   5      38.513  21.139  37.981  1.00 15.15           O  
ATOM     41  N   PRO L   6      40.367  21.251  36.764  1.00 15.12           N  
ATOM     42  CA  PRO L   6      40.198  19.905  36.296  1.00 15.44           C  
ATOM     43  CD  PRO L   6      41.074  22.082  35.803  1.00 18.72           C  
ATOM     44  CB  PRO L   6      41.196  19.741  35.151  1.00 16.90           C  
ATOM     45  CG  PRO L   6      41.342  21.169  34.595  1.00 21.51           C  
ATOM     46  C   PRO L   6      40.346  18.880  37.371  1.00 14.74           C  
ATOM     47  O   PRO L   6      39.669  17.854  37.303  1.00 15.93           O  
ATOM     48  N   SER L   7      41.219  19.113  38.371  1.00 14.95           N  
ATOM     49  CA  SER L   7      41.377  18.082  39.355  1.00 18.26           C  
ATOM     50  CB  SER L   7      42.575  17.150  39.114  1.00 19.40           C  
ATOM     51  OG  SER L   7      43.782  17.807  39.478  1.00 32.63           O  
ATOM     52  C   SER L   7      41.625  18.704  40.686  1.00 16.47           C  
ATOM     53  O   SER L   7      42.267  19.747  40.799  1.00 17.78           O  
ATOM     54  N   VAL L   8      41.091  18.054  41.735  1.00 14.94           N  
ATOM     55  CA  VAL L   8      41.319  18.450  43.092  1.00 14.44           C  
ATOM     56  CB  VAL L   8      40.078  18.967  43.765  1.00 17.98           C  
ATOM     57  CG1 VAL L   8      40.399  19.253  45.241  1.00 24.33           C  
ATOM     58  CG2 VAL L   8      39.567  20.185  42.980  1.00 17.38           C  
ATOM     59  C   VAL L   8      41.684  17.176  43.785  1.00 19.05           C  
ATOM     60  O   VAL L   8      41.025  16.158  43.587  1.00 17.14           O  
ATOM     61  N   SER L   9      42.739  17.185  44.619  1.00 17.16           N  
ATOM     62  CA  SER L   9      43.118  15.942  45.229  1.00 19.60           C  
ATOM     63  CB  SER L   9      44.340  15.313  44.539  1.00 21.53           C  
ATOM     64  OG  SER L   9      44.688  14.085  45.155  1.00 26.40           O  
ATOM     65  C   SER L   9      43.466  16.191  46.664  1.00 23.06           C  
ATOM     66  O   SER L   9      43.996  17.245  47.013  1.00 24.01           O  
ATOM     67  N   VAL L  10      43.160  15.211  47.541  1.00 17.54           N  
ATOM     68  CA  VAL L  10      43.453  15.355  48.939  1.00 19.00           C  
ATOM     69  CB  VAL L  10      42.324  15.963  49.717  1.00 27.74           C  
ATOM     70  CG1 VAL L  10      42.107  17.405  49.231  1.00 30.61           C  
ATOM     71  CG2 VAL L  10      41.087  15.063  49.545  1.00 26.58           C  
ATOM     72  C   VAL L  10      43.676  13.992  49.522  1.00 19.33           C  
ATOM     73  O   VAL L  10      43.282  12.977  48.948  1.00 22.83           O  
ATOM     74  N   SER L  11      44.368  13.934  50.678  1.00 21.08           N  
ATOM     75  CA  SER L  11      44.515  12.693  51.378  1.00 23.33           C  
ATOM     76  CB  SER L  11      45.715  12.662  52.342  1.00 29.30           C  
ATOM     77  OG  SER L  11      45.550  13.626  53.371  1.00 44.91           O  
ATOM     78  C   SER L  11      43.268  12.548  52.189  1.00 25.37           C  
ATOM     79  O   SER L  11      42.601  13.542  52.469  1.00 21.88           O  
ATOM     80  N   PRO L  12      42.921  11.354  52.584  1.00 27.19           N  
ATOM     81  CA  PRO L  12      41.711  11.098  53.319  1.00 24.69           C  
ATOM     82  CD  PRO L  12      43.788  10.195  52.482  1.00 31.44           C  
ATOM     83  CB  PRO L  12      41.779   9.623  53.717  1.00 30.51           C  
ATOM     84  CG  PRO L  12      42.856   9.014  52.795  1.00 32.96           C  
ATOM     85  C   PRO L  12      41.693  11.981  54.530  1.00 25.64           C  
ATOM     86  O   PRO L  12      42.691  12.022  55.247  1.00 27.67           O  
ATOM     87  N   GLY L  13      40.575  12.688  54.789  1.00 24.83           N  
ATOM     88  CA  GLY L  13      40.481  13.486  55.979  1.00 24.48           C  
ATOM     89  C   GLY L  13      40.772  14.933  55.692  1.00 30.48           C  
ATOM     90  O   GLY L  13      40.445  15.793  56.510  1.00 35.22           O  
ATOM     91  N   GLN L  14      41.394  15.259  54.540  1.00 23.98           N  
ATOM     92  CA  GLN L  14      41.662  16.642  54.237  1.00 22.28           C  
ATOM     93  CB  GLN L  14      42.801  16.881  53.230  1.00 22.60           C  
ATOM     94  CG  GLN L  14      44.194  16.503  53.735  1.00 31.08           C  
ATOM     95  CD  GLN L  14      45.199  16.999  52.703  1.00 34.31           C  
ATOM     96  OE1 GLN L  14      46.313  16.488  52.602  1.00 29.66           O  
ATOM     97  NE2 GLN L  14      44.798  18.032  51.914  1.00 38.60           N  
ATOM     98  C   GLN L  14      40.427  17.221  53.621  1.00 26.65           C  
ATOM     99  O   GLN L  14      39.522  16.489  53.229  1.00 24.90           O  
ATOM    100  N   THR L  15      40.362  18.566  53.519  1.00 20.35           N  
ATOM    101  CA  THR L  15      39.195  19.198  52.969  1.00 22.82           C  
ATOM    102  CB  THR L  15      38.819  20.475  53.667  1.00 24.18           C  
ATOM    103  OG1 THR L  15      38.567  20.232  55.044  1.00 26.29           O  
ATOM    104  CG2 THR L  15      37.560  21.049  52.997  1.00 19.03           C  
ATOM    105  C   THR L  15      39.465  19.535  51.534  1.00 20.41           C  
ATOM    106  O   THR L  15      40.538  20.026  51.184  1.00 20.76           O  
ATOM    107  N   ALA L  16      38.477  19.256  50.658  1.00 16.31           N  
ATOM    108  CA  ALA L  16      38.623  19.518  49.255  1.00 15.46           C  
ATOM    109  CB  ALA L  16      38.120  18.367  48.367  1.00 17.05           C  
ATOM    110  C   ALA L  16      37.797  20.719  48.921  1.00 15.44           C  
ATOM    111  O   ALA L  16      36.653  20.844  49.355  1.00 17.12           O  
ATOM    112  N   THR L  17      38.377  21.651  48.138  1.00 15.41           N  
ATOM    113  CA  THR L  17      37.668  22.840  47.763  1.00 13.21           C  
ATOM    114  CB  THR L  17      38.354  24.092  48.226  1.00 20.08           C  
ATOM    115  OG1 THR L  17      38.490  24.074  49.639  1.00 22.83           O  
ATOM    116  CG2 THR L  17      37.527  25.311  47.790  1.00 20.99           C  
ATOM    117  C   THR L  17      37.612  22.874  46.268  1.00 15.49           C  
ATOM    118  O   THR L  17      38.635  22.725  45.601  1.00 16.49           O  
ATOM    119  N   ILE L  18      36.403  23.079  45.706  1.00 12.38           N  
ATOM    120  CA  ILE L  18      36.227  23.075  44.282  1.00 12.18           C  
ATOM    121  CB  ILE L  18      35.343  21.940  43.871  1.00 11.31           C  
ATOM    122  CG1 ILE L  18      36.004  20.637  44.355  1.00 20.81           C  
ATOM    123  CG2 ILE L  18      35.114  22.000  42.351  1.00 14.89           C  
ATOM    124  CD1 ILE L  18      35.054  19.452  44.485  1.00 29.34           C  
ATOM    125  C   ILE L  18      35.567  24.364  43.900  1.00 14.50           C  
ATOM    126  O   ILE L  18      34.578  24.764  44.510  1.00 14.55           O  
ATOM    127  N   THR L  19      36.087  25.048  42.860  1.00 13.48           N  
ATOM    128  CA  THR L  19      35.538  26.326  42.509  1.00 12.09           C  
ATOM    129  CB  THR L  19      36.567  27.418  42.434  1.00 20.12           C  
ATOM    130  OG1 THR L  19      37.528  27.116  41.432  1.00 20.40           O  
ATOM    131  CG2 THR L  19      37.256  27.563  43.802  1.00 19.76           C  
ATOM    132  C   THR L  19      34.882  26.246  41.162  1.00 13.90           C  
ATOM    133  O   THR L  19      35.230  25.409  40.331  1.00 14.35           O  
ATOM    134  N   CYS L  20      33.867  27.112  40.953  1.00 12.66           N  
ATOM    135  CA  CYS L  20      33.165  27.223  39.704  1.00 13.12           C  
ATOM    136  CB  CYS L  20      31.750  26.608  39.764  1.00 16.40           C  
ATOM    137  SG  CYS L  20      30.822  26.727  38.206  1.00 18.69           S  
ATOM    138  C   CYS L  20      33.028  28.694  39.446  1.00 16.26           C  
ATOM    139  O   CYS L  20      32.362  29.397  40.202  1.00 17.77           O  
ATOM    140  N   SER L  21      33.635  29.205  38.355  1.00 14.28           N  
ATOM    141  CA  SER L  21      33.609  30.625  38.135  1.00 15.45           C  
ATOM    142  CB  SER L  21      35.003  31.249  37.937  1.00 21.70           C  
ATOM    143  OG  SER L  21      35.781  31.109  39.115  1.00 29.86           O  
ATOM    144  C   SER L  21      32.838  30.933  36.892  1.00 17.15           C  
ATOM    145  O   SER L  21      32.655  30.085  36.021  1.00 18.24           O  
ATOM    146  N   GLY L  22      32.163  32.108  36.920  1.00 85.99           N  
ATOM    147  CA  GLY L  22      31.356  32.523  35.801  1.00 83.12           C  
ATOM    148  C   GLY L  22      30.730  33.853  36.095  1.00 85.34           C  
ATOM    149  O   GLY L  22      29.920  33.965  37.004  1.00 88.62           O  
ATOM    150  N   ASP L  23      30.984  34.859  35.230  1.00 89.68           N  
ATOM    151  CA  ASP L  23      30.641  36.250  35.435  1.00 94.33           C  
ATOM    152  CB  ASP L  23      30.976  37.140  34.225  1.00 94.96           C  
ATOM    153  CG  ASP L  23      32.490  37.200  34.077  1.00 99.24           C  
ATOM    154  OD1 ASP L  23      33.185  37.363  35.115  1.00  0.00           O  
ATOM    155  OD2 ASP L  23      32.969  37.097  32.918  1.00135.74           O1-
ATOM    156  C   ASP L  23      29.184  36.471  35.750  1.00 88.44           C  
ATOM    157  O   ASP L  23      28.287  35.876  35.156  1.00 80.68           O  
ATOM    158  N   LYS L  24      28.959  37.376  36.735  1.00118.61           N  
ATOM    159  CA  LYS L  24      27.720  37.824  37.294  1.00117.73           C  
ATOM    160  CB  LYS L  24      26.820  38.570  36.291  1.00114.37           C  
ATOM    161  CG  LYS L  24      27.415  39.869  35.748  1.00117.70           C  
ATOM    162  CD  LYS L  24      28.582  39.647  34.783  1.00 15.55           C  
ATOM    163  CE  LYS L  24      29.117  40.929  34.141  1.00 15.55           C  
ATOM    164  NZ  LYS L  24      30.241  40.606  33.233  1.00 15.55           N1+
ATOM    165  C   LYS L  24      26.946  36.650  37.779  1.00112.66           C  
ATOM    166  O   LYS L  24      25.727  36.727  37.914  1.00105.74           O  
ATOM    167  N   VAL L  25      27.607  35.529  38.110  1.00 88.76           N  
ATOM    168  CA  VAL L  25      26.728  34.467  38.448  1.00 84.29           C  
ATOM    169  CB  VAL L  25      27.179  33.062  38.150  1.00 82.11           C  
ATOM    170  CG1 VAL L  25      28.353  32.693  39.016  1.00106.98           C  
ATOM    171  CG2 VAL L  25      25.977  32.113  38.277  1.00128.05           C  
ATOM    172  C   VAL L  25      26.101  34.689  39.778  1.00 88.41           C  
ATOM    173  O   VAL L  25      25.159  33.977  40.110  1.00 84.75           O  
ATOM    174  N   ALA L  26      26.599  35.632  40.612  1.00 95.67           N  
ATOM    175  CA  ALA L  26      26.196  35.744  42.000  1.00 96.09           C  
ATOM    176  CB  ALA L  26      26.758  37.006  42.679  1.00143.07           C  
ATOM    177  C   ALA L  26      24.701  35.808  42.092  1.00 90.03           C  
ATOM    178  O   ALA L  26      24.109  35.297  43.043  1.00 90.01           O  
ATOM    179  N   SER L  27      24.041  36.450  41.120  1.00102.03           N  
ATOM    180  CA  SER L  27      22.611  36.520  41.165  1.00 98.75           C  
ATOM    181  CB  SER L  27      22.030  37.335  39.998  1.00 93.60           C  
ATOM    182  OG  SER L  27      22.493  38.676  40.065  1.00  0.00           O  
ATOM    183  C   SER L  27      22.001  35.138  41.089  1.00 95.57           C  
ATOM    184  O   SER L  27      21.031  34.844  41.783  1.00 92.97           O  
ATOM    185  N   LYS L  28      22.560  34.248  40.249  1.00 95.32           N  
ATOM    186  CA  LYS L  28      22.036  32.927  39.990  1.00 88.97           C  
ATOM    187  CB  LYS L  28      22.564  32.316  38.681  1.00 85.64           C  
ATOM    188  CG  LYS L  28      22.223  33.152  37.445  1.00119.10           C  
ATOM    189  CD  LYS L  28      20.722  33.360  37.228  1.00106.02           C  
ATOM    190  CE  LYS L  28      20.401  34.321  36.080  1.00103.86           C  
ATOM    191  NZ  LYS L  28      18.937  34.484  35.946  1.00110.27           N1+
ATOM    192  C   LYS L  28      22.358  31.973  41.095  1.00 89.36           C  
ATOM    193  O   LYS L  28      23.213  32.221  41.940  1.00 94.88           O  
ATOM    194  N   ASN L  29      21.633  30.841  41.147  1.00 78.71           N  
ATOM    195  CA  ASN L  29      21.967  29.893  42.163  1.00 78.20           C  
ATOM    196  CB  ASN L  29      20.735  29.344  42.901  1.00 72.89           C  
ATOM    197  CG  ASN L  29      19.726  28.952  41.841  1.00 70.97           C  
ATOM    198  OD1 ASN L  29      19.631  27.793  41.440  1.00 99.35           O  
ATOM    199  ND2 ASN L  29      18.954  29.969  41.371  1.00 98.42           N  
ATOM    200  C   ASN L  29      22.764  28.768  41.546  1.00 75.63           C  
ATOM    201  O   ASN L  29      22.243  28.045  40.696  1.00 72.51           O  
ATOM    202  N   VAL L  30      24.069  28.602  41.927  1.00 13.27           N  
ATOM    203  CA  VAL L  30      24.743  27.466  41.374  1.00 11.76           C  
ATOM    204  CB  VAL L  30      26.228  27.512  41.593  1.00 12.54           C  
ATOM    205  CG1 VAL L  30      26.858  26.261  40.959  1.00 13.14           C  
ATOM    206  CG2 VAL L  30      26.791  28.856  41.118  1.00 14.85           C  
ATOM    207  C   VAL L  30      24.323  26.238  42.122  1.00 15.64           C  
ATOM    208  O   VAL L  30      24.030  26.288  43.317  1.00 13.43           O  
ATOM    209  N   CYS L  31      24.287  25.092  41.408  1.00 10.78           N  
ATOM    210  CA  CYS L  31      24.012  23.819  42.012  0.75 11.82           C  
ATOM    211  CB  CYS L  31      22.723  23.162  41.494  0.75 13.96           C  
ATOM    212  SG  CYS L  31      22.760  22.884  39.698  0.75 13.28           S  
ATOM    213  C   CYS L  31      25.162  22.930  41.642  1.00 11.53           C  
ATOM    214  O   CYS L  31      25.878  23.206  40.680  1.00 10.72           O  
ATOM    215  N   TRP L  32      25.381  21.840  42.410  1.00 10.85           N  
ATOM    216  CA  TRP L  32      26.506  20.981  42.168  1.00 10.79           C  
ATOM    217  CB  TRP L  32      27.536  21.033  43.310  1.00 11.58           C  
ATOM    218  CG  TRP L  32      28.150  22.397  43.531  1.00 10.96           C  
ATOM    219  CD2 TRP L  32      29.393  22.838  42.964  1.00 10.38           C  
ATOM    220  CD1 TRP L  32      27.678  23.435  44.279  1.00 11.18           C  
ATOM    221  NE1 TRP L  32      28.544  24.499  44.208  1.00 13.11           N  
ATOM    222  CE2 TRP L  32      29.606  24.146  43.403  1.00 12.07           C  
ATOM    223  CE3 TRP L  32      30.285  22.208  42.145  1.00 11.17           C  
ATOM    224  CZ2 TRP L  32      30.718  24.844  43.027  1.00 12.85           C  
ATOM    225  CZ3 TRP L  32      31.405  22.916  41.767  1.00 12.16           C  
ATOM    226  CH2 TRP L  32      31.617  24.210  42.199  1.00 12.91           C  
ATOM    227  C   TRP L  32      26.013  19.568  42.096  1.00 11.33           C  
ATOM    228  O   TRP L  32      25.135  19.170  42.860  1.00 12.03           O  
ATOM    229  N   TYR L  33      26.595  18.766  41.176  1.00 11.39           N  
ATOM    230  CA  TYR L  33      26.191  17.397  40.997  1.00 14.81           C  
ATOM    231  CB  TYR L  33      25.709  17.082  39.568  1.00 13.93           C  
ATOM    232  CG  TYR L  33      24.488  17.874  39.245  1.00 12.35           C  
ATOM    233  CD1 TYR L  33      23.241  17.427  39.617  1.00 15.80           C  
ATOM    234  CD2 TYR L  33      24.591  19.057  38.551  1.00 13.78           C  
ATOM    235  CE1 TYR L  33      22.118  18.160  39.310  1.00 14.40           C  
ATOM    236  CE2 TYR L  33      23.472  19.794  38.241  1.00 14.32           C  
ATOM    237  CZ  TYR L  33      22.230  19.343  38.621  1.00 12.74           C  
ATOM    238  OH  TYR L  33      21.076  20.094  38.307  1.00 14.10           O  
ATOM    239  C   TYR L  33      27.391  16.522  41.203  1.00 12.49           C  
ATOM    240  O   TYR L  33      28.506  16.864  40.808  1.00 12.84           O  
ATOM    241  N   GLN L  34      27.179  15.358  41.848  1.00 13.35           N  
ATOM    242  CA  GLN L  34      28.239  14.408  42.045  1.00 14.00           C  
ATOM    243  CB  GLN L  34      28.179  13.740  43.428  1.00 14.81           C  
ATOM    244  CG  GLN L  34      29.332  12.780  43.720  1.00 15.65           C  
ATOM    245  CD  GLN L  34      29.104  12.215  45.115  1.00 16.74           C  
ATOM    246  OE1 GLN L  34      28.181  11.437  45.343  1.00 20.87           O  
ATOM    247  NE2 GLN L  34      29.970  12.624  46.081  1.00 17.98           N  
ATOM    248  C   GLN L  34      28.020  13.337  41.021  1.00 16.89           C  
ATOM    249  O   GLN L  34      26.925  12.781  40.924  1.00 16.06           O  
ATOM    250  N   VAL L  35      29.051  13.031  40.210  1.00 14.96           N  
ATOM    251  CA  VAL L  35      28.874  12.029  39.196  1.00 16.39           C  
ATOM    252  CB  VAL L  35      29.047  12.567  37.803  1.00 17.03           C  
ATOM    253  CG1 VAL L  35      28.863  11.419  36.794  1.00 20.43           C  
ATOM    254  CG2 VAL L  35      28.065  13.731  37.603  1.00 17.31           C  
ATOM    255  C   VAL L  35      29.911  10.967  39.390  1.00 18.88           C  
ATOM    256  O   VAL L  35      31.098  11.255  39.527  1.00 18.16           O  
ATOM    257  N   LYS L  36      29.468   9.695  39.404  1.00 20.17           N  
ATOM    258  CA  LYS L  36      30.358   8.577  39.539  1.00 22.61           C  
ATOM    259  CB  LYS L  36      30.114   7.740  40.809  1.00 23.83           C  
ATOM    260  CG  LYS L  36      30.428   8.509  42.094  1.00 22.89           C  
ATOM    261  CD  LYS L  36      29.915   7.836  43.368  1.00 22.22           C  
ATOM    262  CE  LYS L  36      30.253   8.616  44.641  1.00 26.51           C  
ATOM    263  NZ  LYS L  36      29.728   7.901  45.826  1.00 26.44           N1+
ATOM    264  C   LYS L  36      30.108   7.702  38.354  1.00 25.45           C  
ATOM    265  O   LYS L  36      29.036   7.753  37.752  1.00 26.56           O  
ATOM    266  N   PRO L  37      31.068   6.905  37.980  1.00 26.51           N  
ATOM    267  CA  PRO L  37      30.872   6.091  36.817  1.00 30.01           C  
ATOM    268  CD  PRO L  37      32.463   7.274  38.155  1.00 33.19           C  
ATOM    269  CB  PRO L  37      32.246   5.524  36.472  1.00 35.46           C  
ATOM    270  CG  PRO L  37      33.212   6.610  36.984  1.00 34.43           C  
ATOM    271  C   PRO L  37      29.803   5.062  36.998  1.00 30.69           C  
ATOM    272  O   PRO L  37      29.819   4.343  37.996  1.00 30.77           O  
ATOM    273  N   GLY L  38      28.866   4.981  36.034  1.00 34.11           N  
ATOM    274  CA  GLY L  38      27.853   3.966  36.028  1.00 35.42           C  
ATOM    275  C   GLY L  38      26.784   4.253  37.036  1.00 35.51           C  
ATOM    276  O   GLY L  38      25.936   3.397  37.284  1.00 36.23           O  
ATOM    277  N   GLN L  39      26.760   5.455  37.645  1.00 28.19           N  
ATOM    278  CA  GLN L  39      25.744   5.664  38.636  1.00 28.79           C  
ATOM    279  CB  GLN L  39      26.309   5.795  40.059  1.00 26.55           C  
ATOM    280  CG  GLN L  39      27.026   4.526  40.532  1.00 28.28           C  
ATOM    281  CD  GLN L  39      27.540   4.756  41.946  1.00 31.68           C  
ATOM    282  OE1 GLN L  39      26.791   5.168  42.834  1.00 39.49           O  
ATOM    283  NE2 GLN L  39      28.855   4.494  42.166  1.00 37.99           N  
ATOM    284  C   GLN L  39      24.995   6.920  38.315  1.00 24.05           C  
ATOM    285  O   GLN L  39      25.476   7.776  37.574  1.00 26.86           O  
ATOM    286  N   SER L  40      23.766   7.048  38.858  1.00 28.42           N  
ATOM    287  CA  SER L  40      22.980   8.217  38.598  1.00 23.10           C  
ATOM    288  CB  SER L  40      21.533   8.107  39.108  1.00 24.74           C  
ATOM    289  OG  SER L  40      20.854   7.069  38.415  1.00 27.66           O  
ATOM    290  C   SER L  40      23.620   9.368  39.305  1.00 22.53           C  
ATOM    291  O   SER L  40      24.122   9.235  40.420  1.00 23.87           O  
ATOM    292  N   PRO L  41      23.609  10.504  38.665  1.00 21.17           N  
ATOM    293  CA  PRO L  41      24.182  11.677  39.265  1.00 18.06           C  
ATOM    294  CD  PRO L  41      23.707  10.532  37.213  1.00 19.83           C  
ATOM    295  CB  PRO L  41      24.332  12.693  38.133  1.00 18.78           C  
ATOM    296  CG  PRO L  41      24.482  11.816  36.875  1.00 19.00           C  
ATOM    297  C   PRO L  41      23.267  12.124  40.357  1.00 17.77           C  
ATOM    298  O   PRO L  41      22.090  11.769  40.318  1.00 19.06           O  
ATOM    299  N   GLU L  42      23.781  12.865  41.356  1.00 16.27           N  
ATOM    300  CA  GLU L  42      22.923  13.334  42.405  1.00 17.81           C  
ATOM    301  CB  GLU L  42      23.006  12.501  43.694  1.00 24.19           C  
ATOM    302  CG  GLU L  42      24.386  12.544  44.355  1.00 31.39           C  
ATOM    303  CD  GLU L  42      24.302  11.789  45.673  1.00 40.90           C  
ATOM    304  OE1 GLU L  42      23.237  11.170  45.936  1.00 43.69           O  
ATOM    305  OE2 GLU L  42      25.304  11.826  46.437  1.00 44.76           O1-
ATOM    306  C   GLU L  42      23.363  14.715  42.766  1.00 15.05           C  
ATOM    307  O   GLU L  42      24.555  15.018  42.751  1.00 14.78           O  
ATOM    308  N   VAL L  43      22.399  15.595  43.103  1.00 15.94           N  
ATOM    309  CA  VAL L  43      22.741  16.938  43.477  1.00 13.98           C  
ATOM    310  CB  VAL L  43      21.602  17.903  43.295  1.00 17.04           C  
ATOM    311  CG1 VAL L  43      20.466  17.519  44.260  1.00 24.54           C  
ATOM    312  CG2 VAL L  43      22.127  19.334  43.488  1.00 19.31           C  
ATOM    313  C   VAL L  43      23.147  16.949  44.924  1.00 14.40           C  
ATOM    314  O   VAL L  43      22.455  16.394  45.776  1.00 16.16           O  
ATOM    315  N   VAL L  44      24.366  17.459  45.205  1.00 13.73           N  
ATOM    316  CA  VAL L  44      24.896  17.642  46.533  1.00 14.22           C  
ATOM    317  CB  VAL L  44      26.386  17.500  46.579  1.00 14.66           C  
ATOM    318  CG1 VAL L  44      26.733  16.056  46.180  1.00 16.38           C  
ATOM    319  CG2 VAL L  44      27.016  18.562  45.665  1.00 14.53           C  
ATOM    320  C   VAL L  44      24.531  18.966  47.150  1.00 14.03           C  
ATOM    321  O   VAL L  44      24.334  19.059  48.363  1.00 15.57           O  
ATOM    322  N   MET L  45      24.496  20.046  46.344  1.00 13.20           N  
ATOM    323  CA  MET L  45      24.231  21.344  46.905  1.00 13.19           C  
ATOM    324  CB  MET L  45      25.519  22.132  47.197  1.00 13.80           C  
ATOM    325  CG  MET L  45      26.480  21.388  48.128  1.00  0.00           C  
ATOM    326  SD  MET L  45      25.866  21.123  49.817  1.00  0.00           S  
ATOM    327  CE  MET L  45      26.274  22.803  50.371  1.00  0.00           C  
ATOM    328  C   MET L  45      23.455  22.134  45.893  1.00 12.87           C  
ATOM    329  O   MET L  45      23.692  22.017  44.692  1.00 13.44           O  
ATOM    330  N   TYR L  46      22.483  22.949  46.352  1.00 13.47           N  
ATOM    331  CA  TYR L  46      21.750  23.784  45.444  1.00 13.10           C  
ATOM    332  CB  TYR L  46      20.381  23.210  45.015  1.00 13.59           C  
ATOM    333  CG  TYR L  46      19.505  22.977  46.199  1.00 15.29           C  
ATOM    334  CD1 TYR L  46      19.742  21.920  47.047  1.00 17.11           C  
ATOM    335  CD2 TYR L  46      18.423  23.793  46.437  1.00 19.60           C  
ATOM    336  CE1 TYR L  46      18.930  21.693  48.134  1.00 20.26           C  
ATOM    337  CE2 TYR L  46      17.608  23.570  47.521  1.00 25.15           C  
ATOM    338  CZ  TYR L  46      17.858  22.519  48.370  1.00 22.84           C  
ATOM    339  OH  TYR L  46      17.018  22.293  49.482  1.00  0.00           O  
ATOM    340  C   TYR L  46      21.586  25.135  46.076  1.00 15.30           C  
ATOM    341  O   TYR L  46      21.763  25.294  47.283  1.00 14.18           O  
ATOM    342  N   GLU L  47      21.249  26.163  45.265  1.00 10.48           N  
ATOM    343  CA  GLU L  47      21.085  27.503  45.761  1.00 11.23           C  
ATOM    344  CB  GLU L  47      19.848  27.713  46.653  1.00 12.94           C  
ATOM    345  CG  GLU L  47      18.545  27.719  45.847  1.00 15.97           C  
ATOM    346  CD  GLU L  47      17.385  27.983  46.797  1.00 19.73           C  
ATOM    347  OE1 GLU L  47      17.530  28.878  47.671  1.00 19.39           O  
ATOM    348  OE2 GLU L  47      16.340  27.290  46.664  1.00 24.59           O1-
ATOM    349  C   GLU L  47      22.330  27.887  46.496  1.00 12.13           C  
ATOM    350  O   GLU L  47      22.302  28.554  47.530  1.00 13.33           O  
ATOM    351  N   ASN L  48      23.455  27.414  45.934  1.00 10.42           N  
ATOM    352  CA  ASN L  48      24.822  27.668  46.275  1.00 10.71           C  
ATOM    353  CB  ASN L  48      25.148  29.168  46.340  1.00 14.19           C  
ATOM    354  CG  ASN L  48      25.077  29.703  44.919  1.00 14.80           C  
ATOM    355  OD1 ASN L  48      24.384  30.679  44.637  1.00 13.59           O  
ATOM    356  ND2 ASN L  48      25.815  29.036  43.992  1.00 17.42           N  
ATOM    357  C   ASN L  48      25.219  27.048  47.580  1.00 11.44           C  
ATOM    358  O   ASN L  48      26.282  26.439  47.676  1.00 11.35           O  
ATOM    359  N   TYR L  49      24.418  27.289  48.630  1.00 11.86           N  
ATOM    360  CA  TYR L  49      24.626  26.836  49.978  1.00 12.44           C  
ATOM    361  CB  TYR L  49      24.240  27.958  50.948  1.00 13.24           C  
ATOM    362  CG  TYR L  49      24.204  27.340  52.284  1.00 14.62           C  
ATOM    363  CD1 TYR L  49      25.373  27.039  52.931  1.00 14.96           C  
ATOM    364  CD2 TYR L  49      22.997  27.064  52.877  1.00 16.21           C  
ATOM    365  CE1 TYR L  49      25.336  26.460  54.174  1.00 16.61           C  
ATOM    366  CE2 TYR L  49      22.956  26.486  54.120  1.00 17.36           C  
ATOM    367  CZ  TYR L  49      24.128  26.182  54.767  1.00 18.98           C  
ATOM    368  OH  TYR L  49      24.094  25.587  56.046  1.00 22.66           O  
ATOM    369  C   TYR L  49      23.952  25.576  50.451  1.00 13.33           C  
ATOM    370  O   TYR L  49      24.499  24.816  51.248  1.00 13.93           O  
ATOM    371  N   LYS L  50      22.703  25.357  50.015  1.00 15.83           N  
ATOM    372  CA  LYS L  50      21.850  24.410  50.689  1.00 16.86           C  
ATOM    373  CB  LYS L  50      20.368  24.828  50.733  1.00 18.11           C  
ATOM    374  CG  LYS L  50      19.815  25.356  49.414  1.00 18.88           C  
ATOM    375  CD  LYS L  50      18.315  25.661  49.480  1.00 22.68           C  
ATOM    376  CE  LYS L  50      17.976  26.927  50.269  1.00 23.11           C  
ATOM    377  NZ  LYS L  50      16.516  27.175  50.231  1.00 24.90           N1+
ATOM    378  C   LYS L  50      21.996  22.988  50.257  1.00 16.54           C  
ATOM    379  O   LYS L  50      22.250  22.673  49.096  1.00 15.97           O  
ATOM    380  N   ARG L  51      21.814  22.079  51.242  1.00 17.65           N  
ATOM    381  CA  ARG L  51      21.974  20.671  51.028  0.75 19.91           C  
ATOM    382  CB  ARG L  51      22.719  19.959  52.166  0.75 20.08           C  
ATOM    383  CG  ARG L  51      24.070  20.584  52.518  0.75 20.87           C  
ATOM    384  CD  ARG L  51      24.878  19.738  53.505  0.75 30.33           C  
ATOM    385  NE  ARG L  51      23.964  19.354  54.619  0.75 36.81           N  
ATOM    386  CZ  ARG L  51      23.836  20.144  55.724  0.75 40.65           C  
ATOM    387  NH1 ARG L  51      24.540  21.308  55.820  0.75 34.15           N1+
ATOM    388  NH2 ARG L  51      23.003  19.764  56.736  0.75 29.20           N  
ATOM    389  C   ARG L  51      20.615  20.047  50.989  1.00 24.45           C  
ATOM    390  O   ARG L  51      19.730  20.368  51.780  1.00 27.51           O  
ATOM    391  N   PRO L  52      20.449  19.158  50.052  1.00 20.76           N  
ATOM    392  CA  PRO L  52      19.232  18.407  49.914  1.00 25.24           C  
ATOM    393  CD  PRO L  52      21.219  19.192  48.820  1.00 18.32           C  
ATOM    394  CB  PRO L  52      19.246  17.837  48.493  1.00 24.69           C  
ATOM    395  CG  PRO L  52      20.705  17.985  48.023  1.00 25.31           C  
ATOM    396  C   PRO L  52      19.235  17.362  50.982  1.00 28.37           C  
ATOM    397  O   PRO L  52      20.290  17.117  51.565  1.00 26.91           O  
ATOM    398  N   SER L  53      18.079  16.741  51.274  1.00 32.42           N  
ATOM    399  CA  SER L  53      18.073  15.752  52.312  1.00 29.72           C  
ATOM    400  CB  SER L  53      16.665  15.254  52.686  1.00 40.28           C  
ATOM    401  OG  SER L  53      16.091  14.540  51.601  1.00 51.35           O  
ATOM    402  C   SER L  53      18.866  14.572  51.847  1.00 26.89           C  
ATOM    403  O   SER L  53      18.897  14.258  50.659  1.00 33.15           O  
ATOM    404  N   GLY L  54      19.552  13.896  52.792  1.00 30.24           N  
ATOM    405  CA  GLY L  54      20.290  12.708  52.469  1.00 35.65           C  
ATOM    406  C   GLY L  54      21.730  13.033  52.214  1.00 36.92           C  
ATOM    407  O   GLY L  54      22.555  12.127  52.111  1.00 35.04           O  
ATOM    408  N   ILE L  55      22.083  14.328  52.109  1.00 28.08           N  
ATOM    409  CA  ILE L  55      23.456  14.674  51.858  1.00 20.66           C  
ATOM    410  CB  ILE L  55      23.624  15.910  51.024  1.00 21.57           C  
ATOM    411  CG1 ILE L  55      23.030  15.700  49.622  1.00 24.32           C  
ATOM    412  CG2 ILE L  55      25.120  16.263  51.008  1.00 19.74           C  
ATOM    413  CD1 ILE L  55      23.706  14.580  48.832  1.00 20.51           C  
ATOM    414  C   ILE L  55      24.108  14.928  53.180  1.00 21.65           C  
ATOM    415  O   ILE L  55      23.547  15.596  54.047  1.00 23.51           O  
ATOM    416  N   PRO L  56      25.295  14.403  53.351  1.00 25.05           N  
ATOM    417  CA  PRO L  56      26.019  14.513  54.590  1.00 23.08           C  
ATOM    418  CD  PRO L  56      25.819  13.358  52.490  1.00 21.18           C  
ATOM    419  CB  PRO L  56      27.166  13.504  54.497  1.00 29.90           C  
ATOM    420  CG  PRO L  56      27.252  13.142  53.001  1.00 24.15           C  
ATOM    421  C   PRO L  56      26.464  15.915  54.889  1.00 21.65           C  
ATOM    422  O   PRO L  56      26.625  16.717  53.971  1.00 21.91           O  
ATOM    423  N   ASP L  57      26.700  16.197  56.186  1.00 23.19           N  
ATOM    424  CA  ASP L  57      27.033  17.482  56.737  1.00 26.37           C  
ATOM    425  CB  ASP L  57      27.272  17.431  58.258  1.00 31.23           C  
ATOM    426  CG  ASP L  57      25.970  17.078  58.966  1.00 42.19           C  
ATOM    427  OD1 ASP L  57      24.911  17.077  58.285  1.00 53.82           O  
ATOM    428  OD2 ASP L  57      26.016  16.804  60.196  1.00 37.03           O1-
ATOM    429  C   ASP L  57      28.316  17.976  56.146  1.00 21.76           C  
ATOM    430  O   ASP L  57      28.539  19.182  56.057  1.00 23.33           O  
ATOM    431  N   ARG L  58      29.195  17.049  55.730  1.00 21.05           N  
ATOM    432  CA  ARG L  58      30.513  17.380  55.263  1.00 20.03           C  
ATOM    433  CB  ARG L  58      31.343  16.147  54.855  1.00 25.34           C  
ATOM    434  CG  ARG L  58      30.746  15.366  53.683  1.00 21.73           C  
ATOM    435  CD  ARG L  58      31.469  14.053  53.381  1.00 28.73           C  
ATOM    436  NE  ARG L  58      30.917  13.034  54.313  1.00 24.16           N  
ATOM    437  CZ  ARG L  58      30.515  11.818  53.841  1.00 26.90           C  
ATOM    438  NH1 ARG L  58      30.690  11.502  52.524  1.00 25.14           N1+
ATOM    439  NH2 ARG L  58      29.920  10.926  54.684  1.00 29.36           N  
ATOM    440  C   ARG L  58      30.435  18.276  54.065  1.00 18.94           C  
ATOM    441  O   ARG L  58      31.347  19.071  53.839  1.00 19.05           O  
ATOM    442  N   PHE L  59      29.377  18.146  53.236  1.00 17.97           N  
ATOM    443  CA  PHE L  59      29.270  18.967  52.059  1.00 16.35           C  
ATOM    444  CB  PHE L  59      28.318  18.402  50.991  1.00 15.94           C  
ATOM    445  CG  PHE L  59      28.946  17.198  50.386  1.00 18.11           C  
ATOM    446  CD1 PHE L  59      28.854  15.969  50.997  1.00 18.78           C  
ATOM    447  CD2 PHE L  59      29.624  17.299  49.194  1.00 16.72           C  
ATOM    448  CE1 PHE L  59      29.436  14.862  50.427  1.00 18.85           C  
ATOM    449  CE2 PHE L  59      30.208  16.195  48.620  1.00 16.66           C  
ATOM    450  CZ  PHE L  59      30.117  14.970  49.236  1.00 16.78           C  
ATOM    451  C   PHE L  59      28.735  20.323  52.410  1.00 18.01           C  
ATOM    452  O   PHE L  59      27.767  20.456  53.156  1.00 18.74           O  
ATOM    453  N   SER L  60      29.363  21.380  51.853  1.00 17.17           N  
ATOM    454  CA  SER L  60      28.914  22.726  52.089  1.00 15.69           C  
ATOM    455  CB  SER L  60      29.605  23.405  53.284  1.00 18.56           C  
ATOM    456  OG  SER L  60      31.002  23.512  53.046  1.00 23.60           O  
ATOM    457  C   SER L  60      29.224  23.533  50.865  1.00 19.06           C  
ATOM    458  O   SER L  60      29.947  23.077  49.980  1.00 16.65           O  
ATOM    459  N   GLY L  61      28.674  24.766  50.774  1.00 17.29           N  
ATOM    460  CA  GLY L  61      28.930  25.560  49.604  1.00 18.10           C  
ATOM    461  C   GLY L  61      28.887  27.013  49.956  1.00 18.24           C  
ATOM    462  O   GLY L  61      28.416  27.400  51.025  1.00 17.73           O  
ATOM    463  N   SER L  62      29.411  27.861  49.040  1.00 15.28           N  
ATOM    464  CA  SER L  62      29.399  29.286  49.227  1.00 16.36           C  
ATOM    465  CB  SER L  62      30.580  29.808  50.060  1.00 20.94           C  
ATOM    466  OG  SER L  62      30.491  31.218  50.196  1.00 31.77           O  
ATOM    467  C   SER L  62      29.490  29.927  47.875  1.00 20.47           C  
ATOM    468  O   SER L  62      29.976  29.322  46.921  1.00 17.01           O  
ATOM    469  N   LYS L  63      29.005  31.182  47.754  1.00 17.09           N  
ATOM    470  CA  LYS L  63      29.063  31.875  46.500  1.00 17.30           C  
ATOM    471  CB  LYS L  63      27.702  31.890  45.779  1.00 20.51           C  
ATOM    472  CG  LYS L  63      27.724  32.507  44.379  1.00 18.37           C  
ATOM    473  CD  LYS L  63      28.283  31.582  43.296  1.00 19.14           C  
ATOM    474  CE  LYS L  63      28.299  32.223  41.906  1.00 18.47           C  
ATOM    475  NZ  LYS L  63      26.944  32.706  41.555  1.00 22.48           N1+
ATOM    476  C   LYS L  63      29.408  33.304  46.783  1.00 22.45           C  
ATOM    477  O   LYS L  63      28.863  33.922  47.696  1.00 25.26           O  
ATOM    478  N   SER L  64      30.362  33.864  46.021  1.00 18.43           N  
ATOM    479  CA  SER L  64      30.674  35.252  46.175  1.00 22.58           C  
ATOM    480  CB  SER L  64      31.955  35.503  46.985  1.00 28.41           C  
ATOM    481  OG  SER L  64      32.196  36.897  47.092  1.00 38.44           O  
ATOM    482  C   SER L  64      30.908  35.748  44.792  1.00 25.26           C  
ATOM    483  O   SER L  64      31.780  35.246  44.086  1.00 22.06           O  
ATOM    484  N   GLY L  65      30.129  36.754  44.360  1.00 24.33           N  
ATOM    485  CA  GLY L  65      30.317  37.228  43.027  1.00 25.92           C  
ATOM    486  C   GLY L  65      29.992  36.091  42.109  1.00 25.56           C  
ATOM    487  O   GLY L  65      29.048  35.334  42.334  1.00 22.02           O  
ATOM    488  N   SER L  66      30.779  35.977  41.026  1.00 22.24           N  
ATOM    489  CA  SER L  66      30.629  34.995  39.990  1.00 21.51           C  
ATOM    490  CB  SER L  66      31.407  35.369  38.717  1.00 25.08           C  
ATOM    491  OG  SER L  66      30.955  36.619  38.219  1.00 35.56           O  
ATOM    492  C   SER L  66      31.159  33.656  40.407  1.00 21.48           C  
ATOM    493  O   SER L  66      30.966  32.682  39.681  1.00 22.35           O  
ATOM    494  N   THR L  67      31.854  33.554  41.556  1.00 16.85           N  
ATOM    495  CA  THR L  67      32.498  32.301  41.855  1.00 16.68           C  
ATOM    496  CB  THR L  67      33.923  32.475  42.293  1.00 21.81           C  
ATOM    497  OG1 THR L  67      34.666  33.139  41.282  1.00 24.92           O  
ATOM    498  CG2 THR L  67      34.534  31.093  42.580  1.00 24.99           C  
ATOM    499  C   THR L  67      31.794  31.573  42.958  1.00 15.32           C  
ATOM    500  O   THR L  67      31.525  32.129  44.022  1.00 16.06           O  
ATOM    501  N   ALA L  68      31.503  30.277  42.716  1.00 13.82           N  
ATOM    502  CA  ALA L  68      30.858  29.428  43.678  1.00 13.12           C  
ATOM    503  CB  ALA L  68      29.653  28.660  43.113  1.00 14.43           C  
ATOM    504  C   ALA L  68      31.867  28.407  44.109  1.00 14.34           C  
ATOM    505  O   ALA L  68      32.742  28.021  43.334  1.00 14.49           O  
ATOM    506  N   THR L  69      31.789  27.960  45.381  1.00 13.14           N  
ATOM    507  CA  THR L  69      32.744  26.998  45.855  1.00 13.13           C  
ATOM    508  CB  THR L  69      33.670  27.560  46.892  1.00 15.69           C  
ATOM    509  OG1 THR L  69      34.379  28.671  46.366  1.00 20.37           O  
ATOM    510  CG2 THR L  69      34.652  26.464  47.334  1.00 22.82           C  
ATOM    511  C   THR L  69      32.017  25.866  46.508  1.00 15.16           C  
ATOM    512  O   THR L  69      31.037  26.071  47.225  1.00 15.17           O  
ATOM    513  N   LEU L  70      32.492  24.627  46.260  1.00 12.56           N  
ATOM    514  CA  LEU L  70      31.948  23.457  46.888  1.00 12.56           C  
ATOM    515  CB  LEU L  70      31.637  22.327  45.890  1.00 11.99           C  
ATOM    516  CG  LEU L  70      31.055  21.058  46.541  1.00 14.85           C  
ATOM    517  CD1 LEU L  70      29.685  21.341  47.180  1.00 15.38           C  
ATOM    518  CD2 LEU L  70      31.017  19.883  45.552  1.00 16.18           C  
ATOM    519  C   LEU L  70      33.022  22.969  47.812  1.00 13.40           C  
ATOM    520  O   LEU L  70      34.177  22.844  47.409  1.00 13.39           O  
ATOM    521  N   THR L  71      32.674  22.699  49.086  1.00 13.06           N  
ATOM    522  CA  THR L  71      33.678  22.277  50.021  1.00 14.86           C  
ATOM    523  CB  THR L  71      33.869  23.248  51.150  1.00 17.80           C  
ATOM    524  OG1 THR L  71      34.230  24.524  50.640  1.00 20.58           O  
ATOM    525  CG2 THR L  71      34.972  22.725  52.085  1.00 19.02           C  
ATOM    526  C   THR L  71      33.265  20.971  50.617  1.00 17.31           C  
ATOM    527  O   THR L  71      32.114  20.787  51.014  1.00 18.86           O  
ATOM    528  N   ILE L  72      34.213  20.013  50.673  1.00 15.35           N  
ATOM    529  CA  ILE L  72      33.958  18.730  51.262  1.00 15.41           C  
ATOM    530  CB  ILE L  72      34.211  17.599  50.309  1.00 16.91           C  
ATOM    531  CG1 ILE L  72      33.335  17.746  49.056  1.00 18.63           C  
ATOM    532  CG2 ILE L  72      33.989  16.275  51.059  1.00 18.67           C  
ATOM    533  CD1 ILE L  72      33.761  16.831  47.908  1.00 19.36           C  
ATOM    534  C   ILE L  72      34.928  18.578  52.391  1.00 18.89           C  
ATOM    535  O   ILE L  72      36.133  18.467  52.170  1.00 19.50           O  
ATOM    536  N   ARG L  73      34.421  18.564  53.641  1.00 18.73           N  
ATOM    537  CA  ARG L  73      35.290  18.438  54.780  1.00 19.80           C  
ATOM    538  CB  ARG L  73      34.710  18.994  56.089  1.00 22.80           C  
ATOM    539  CG  ARG L  73      34.242  20.445  56.037  1.00 29.08           C  
ATOM    540  CD  ARG L  73      33.833  20.974  57.412  1.00 32.38           C  
ATOM    541  NE  ARG L  73      33.083  19.883  58.103  1.00 39.69           N  
ATOM    542  CZ  ARG L  73      31.765  19.652  57.833  1.00 43.22           C  
ATOM    543  NH1 ARG L  73      31.111  20.420  56.915  1.00 39.52           N1+
ATOM    544  NH2 ARG L  73      31.105  18.638  58.468  1.00 46.44           N  
ATOM    545  C   ARG L  73      35.483  16.983  55.058  1.00 22.16           C  
ATOM    546  O   ARG L  73      34.572  16.183  54.862  1.00 25.78           O  
ATOM    547  N   GLY L  74      36.690  16.607  55.525  1.00 23.77           N  
ATOM    548  CA  GLY L  74      36.933  15.246  55.920  1.00 25.84           C  
ATOM    549  C   GLY L  74      36.605  14.350  54.768  1.00 23.81           C  
ATOM    550  O   GLY L  74      35.885  13.367  54.926  1.00 23.79           O  
ATOM    551  N   THR L  75      37.150  14.668  53.581  1.00 22.32           N  
ATOM    552  CA  THR L  75      36.830  13.945  52.386  1.00 22.01           C  
ATOM    553  CB  THR L  75      37.667  14.361  51.208  1.00 19.43           C  
ATOM    554  OG1 THR L  75      37.518  15.754  50.975  1.00 20.36           O  
ATOM    555  CG2 THR L  75      37.218  13.573  49.964  1.00 21.58           C  
ATOM    556  C   THR L  75      37.051  12.482  52.605  1.00 20.76           C  
ATOM    557  O   THR L  75      38.050  12.063  53.189  1.00 21.85           O  
ATOM    558  N   GLN L  76      36.088  11.666  52.128  1.00 20.56           N  
ATOM    559  CA  GLN L  76      36.150  10.241  52.277  1.00 22.08           C  
ATOM    560  CB  GLN L  76      34.886   9.651  52.924  1.00 23.26           C  
ATOM    561  CG  GLN L  76      34.644  10.159  54.346  1.00 30.82           C  
ATOM    562  CD  GLN L  76      33.329   9.582  54.847  1.00 36.29           C  
ATOM    563  OE1 GLN L  76      32.768   8.663  54.253  1.00 40.32           O  
ATOM    564  NE2 GLN L  76      32.818  10.142  55.977  1.00 40.33           N  
ATOM    565  C   GLN L  76      36.270   9.644  50.907  1.00 21.81           C  
ATOM    566  O   GLN L  76      36.063  10.315  49.898  1.00 20.47           O  
ATOM    567  N   ALA L  77      36.603   8.343  50.844  1.00 24.44           N  
ATOM    568  CA  ALA L  77      36.793   7.655  49.599  1.00 23.51           C  
ATOM    569  CB  ALA L  77      37.164   6.173  49.784  1.00 28.37           C  
ATOM    570  C   ALA L  77      35.511   7.699  48.819  1.00 23.15           C  
ATOM    571  O   ALA L  77      35.523   7.818  47.595  1.00 22.72           O  
ATOM    572  N   THR L  78      34.366   7.611  49.517  1.00 23.34           N  
ATOM    573  CA  THR L  78      33.073   7.576  48.893  1.00 22.97           C  
ATOM    574  CB  THR L  78      31.949   7.426  49.877  1.00 24.10           C  
ATOM    575  OG1 THR L  78      31.902   8.545  50.750  1.00  0.00           O  
ATOM    576  CG2 THR L  78      32.168   6.134  50.681  1.00 26.36           C  
ATOM    577  C   THR L  78      32.849   8.853  48.139  1.00 22.60           C  
ATOM    578  O   THR L  78      32.115   8.875  47.153  1.00 22.45           O  
ATOM    579  N   ASP L  79      33.450   9.956  48.621  1.00 19.93           N  
ATOM    580  CA  ASP L  79      33.325  11.276  48.066  1.00 18.24           C  
ATOM    581  CB  ASP L  79      33.905  12.354  48.997  1.00 18.23           C  
ATOM    582  CG  ASP L  79      32.998  12.422  50.220  1.00 20.10           C  
ATOM    583  OD1 ASP L  79      31.819  11.991  50.103  1.00 22.72           O  
ATOM    584  OD2 ASP L  79      33.466  12.901  51.287  1.00 23.92           O1-
ATOM    585  C   ASP L  79      33.997  11.382  46.724  1.00 17.55           C  
ATOM    586  O   ASP L  79      33.722  12.313  45.970  1.00 17.67           O  
ATOM    587  N   GLU L  80      34.946  10.484  46.406  1.00 18.86           N  
ATOM    588  CA  GLU L  80      35.644  10.561  45.151  1.00 18.19           C  
ATOM    589  CB  GLU L  80      36.638   9.397  44.990  1.00 19.72           C  
ATOM    590  CG  GLU L  80      37.605   9.518  43.815  1.00 22.32           C  
ATOM    591  CD  GLU L  80      38.601   8.374  43.943  1.00 27.88           C  
ATOM    592  OE1 GLU L  80      38.760   7.853  45.079  1.00 32.69           O  
ATOM    593  OE2 GLU L  80      39.218   8.006  42.909  1.00 31.81           O1-
ATOM    594  C   GLU L  80      34.642  10.511  44.033  1.00 18.62           C  
ATOM    595  O   GLU L  80      33.794   9.621  43.982  1.00 20.91           O  
ATOM    596  N   ALA L  81      34.720  11.488  43.099  1.00 17.96           N  
ATOM    597  CA  ALA L  81      33.792  11.540  42.003  1.00 16.48           C  
ATOM    598  CB  ALA L  81      32.323  11.625  42.453  1.00 18.51           C  
ATOM    599  C   ALA L  81      34.080  12.782  41.214  1.00 16.08           C  
ATOM    600  O   ALA L  81      34.964  13.565  41.560  1.00 17.77           O  
ATOM    601  N   ASP L  82      33.353  12.959  40.092  1.00 16.40           N  
ATOM    602  CA  ASP L  82      33.457  14.143  39.290  0.75 16.11           C  
ATOM    603  CB  ASP L  82      33.170  13.909  37.799  0.75 15.91           C  
ATOM    604  CG  ASP L  82      34.318  13.129  37.188  0.75 28.86           C  
ATOM    605  OD1 ASP L  82      35.489  13.548  37.386  0.75 29.81           O  
ATOM    606  OD2 ASP L  82      34.040  12.099  36.519  0.75 33.53           O1-
ATOM    607  C   ASP L  82      32.365  15.044  39.765  1.00 15.89           C  
ATOM    608  O   ASP L  82      31.234  14.601  39.954  1.00 20.89           O  
ATOM    609  N   TYR L  83      32.671  16.340  39.980  1.00 13.43           N  
ATOM    610  CA  TYR L  83      31.653  17.243  40.433  1.00 12.00           C  
ATOM    611  CB  TYR L  83      32.020  18.008  41.720  1.00 11.65           C  
ATOM    612  CG  TYR L  83      32.061  17.043  42.857  1.00 12.26           C  
ATOM    613  CD1 TYR L  83      33.184  16.284  43.098  1.00 12.90           C  
ATOM    614  CD2 TYR L  83      30.972  16.904  43.687  1.00 12.44           C  
ATOM    615  CE1 TYR L  83      33.220  15.399  44.150  1.00 13.64           C  
ATOM    616  CE2 TYR L  83      31.001  16.022  44.740  1.00 14.12           C  
ATOM    617  CZ  TYR L  83      32.125  15.265  44.969  1.00 14.61           C  
ATOM    618  OH  TYR L  83      32.153  14.360  46.051  1.00 15.03           O  
ATOM    619  C   TYR L  83      31.449  18.275  39.367  1.00 12.15           C  
ATOM    620  O   TYR L  83      32.413  18.833  38.842  1.00 12.51           O  
ATOM    621  N   TYR L  84      30.172  18.549  39.015  1.00 11.27           N  
ATOM    622  CA  TYR L  84      29.881  19.504  37.981  1.00 11.19           C  
ATOM    623  CB  TYR L  84      29.100  18.908  36.789  1.00 11.73           C  
ATOM    624  CG  TYR L  84      29.927  17.863  36.111  1.00 12.23           C  
ATOM    625  CD1 TYR L  84      29.921  16.560  36.561  1.00 13.41           C  
ATOM    626  CD2 TYR L  84      30.705  18.178  35.020  1.00 15.90           C  
ATOM    627  CE1 TYR L  84      30.679  15.595  35.938  1.00 14.34           C  
ATOM    628  CE2 TYR L  84      31.466  17.218  34.393  1.00 14.65           C  
ATOM    629  CZ  TYR L  84      31.454  15.923  34.851  1.00 18.35           C  
ATOM    630  OH  TYR L  84      32.235  14.940  34.207  1.00 21.37           O  
ATOM    631  C   TYR L  84      28.988  20.566  38.555  1.00 11.08           C  
ATOM    632  O   TYR L  84      28.009  20.261  39.234  1.00 11.07           O  
ATOM    633  N   CYS L  85      29.327  21.850  38.308  1.00 10.91           N  
ATOM    634  CA  CYS L  85      28.503  22.952  38.731  1.00 10.40           C  
ATOM    635  CB  CYS L  85      29.301  24.229  39.082  1.00 11.77           C  
ATOM    636  SG  CYS L  85      30.367  24.801  37.725  1.00 15.38           S  
ATOM    637  C   CYS L  85      27.555  23.274  37.613  1.00 10.75           C  
ATOM    638  O   CYS L  85      27.787  22.902  36.462  1.00 10.89           O  
ATOM    639  N   GLN L  86      26.437  23.960  37.938  1.00 10.64           N  
ATOM    640  CA  GLN L  86      25.449  24.293  36.946  1.00 11.02           C  
ATOM    641  CB  GLN L  86      24.285  23.290  36.907  1.00 11.73           C  
ATOM    642  CG  GLN L  86      23.217  23.615  35.865  1.00 12.86           C  
ATOM    643  CD  GLN L  86      22.007  22.740  36.157  1.00 14.51           C  
ATOM    644  OE1 GLN L  86      22.105  21.514  36.210  1.00 17.00           O  
ATOM    645  NE2 GLN L  86      20.831  23.389  36.366  1.00 18.38           N  
ATOM    646  C   GLN L  86      24.831  25.620  37.270  1.00 13.25           C  
ATOM    647  O   GLN L  86      24.667  25.980  38.436  1.00 12.26           O  
ATOM    648  N   VAL L  87      24.479  26.391  36.221  1.00 12.10           N  
ATOM    649  CA  VAL L  87      23.779  27.628  36.426  1.00 12.60           C  
ATOM    650  CB  VAL L  87      24.627  28.858  36.375  1.00 17.26           C  
ATOM    651  CG1 VAL L  87      25.199  29.028  34.962  1.00 16.53           C  
ATOM    652  CG2 VAL L  87      23.755  30.039  36.832  1.00 33.31           C  
ATOM    653  C   VAL L  87      22.791  27.769  35.318  1.00 15.01           C  
ATOM    654  O   VAL L  87      22.953  27.176  34.254  1.00 15.03           O  
ATOM    655  N   TRP L  88      21.702  28.525  35.573  1.00 29.56           N  
ATOM    656  CA  TRP L  88      20.700  28.747  34.567  1.00 33.78           C  
ATOM    657  CB  TRP L  88      19.318  29.123  35.135  1.00 36.00           C  
ATOM    658  CG  TRP L  88      18.269  29.390  34.078  1.00 35.74           C  
ATOM    659  CD2 TRP L  88      17.887  30.704  33.642  1.00 37.08           C  
ATOM    660  CD1 TRP L  88      17.506  28.512  33.367  1.00 39.98           C  
ATOM    661  NE1 TRP L  88      16.677  29.198  32.508  1.00 41.06           N  
ATOM    662  CE2 TRP L  88      16.900  30.548  32.670  1.00 38.37           C  
ATOM    663  CE3 TRP L  88      18.320  31.940  34.023  1.00 39.29           C  
ATOM    664  CZ2 TRP L  88      16.331  31.630  32.058  1.00 43.49           C  
ATOM    665  CZ3 TRP L  88      17.748  33.031  33.406  1.00 44.84           C  
ATOM    666  CH2 TRP L  88      16.773  32.878  32.442  1.00 40.93           C  
ATOM    667  C   TRP L  88      21.173  29.866  33.699  1.00 35.59           C  
ATOM    668  O   TRP L  88      21.909  30.742  34.145  1.00 37.55           O  
ATOM    669  N   ASP L  89      20.787  29.843  32.409  1.00 37.12           N  
ATOM    670  CA  ASP L  89      21.211  30.869  31.497  1.00 39.02           C  
ATOM    671  CB  ASP L  89      22.396  30.436  30.613  1.00 40.48           C  
ATOM    672  CG  ASP L  89      22.913  31.642  29.840  1.00 44.48           C  
ATOM    673  OD1 ASP L  89      22.455  32.780  30.131  1.00 43.37           O  
ATOM    674  OD2 ASP L  89      23.772  31.440  28.942  1.00 42.90           O1-
ATOM    675  C   ASP L  89      20.058  31.207  30.598  1.00 41.03           C  
ATOM    676  O   ASP L  89      19.330  30.326  30.143  1.00 43.37           O  
ATOM    677  N   SER L  90      19.853  32.512  30.329  1.00 44.59           N  
ATOM    678  CA  SER L  90      18.769  32.921  29.487  1.00 47.63           C  
ATOM    679  CB  SER L  90      18.631  34.450  29.398  1.00 52.40           C  
ATOM    680  OG  SER L  90      19.783  35.012  28.785  1.00 51.23           O  
ATOM    681  C   SER L  90      18.960  32.399  28.090  1.00 50.60           C  
ATOM    682  O   SER L  90      18.014  31.884  27.493  1.00 53.71           O  
ATOM    683  N   PHE L  91      20.175  32.537  27.514  1.00 46.89           N  
ATOM    684  CA  PHE L  91      20.359  32.119  26.148  1.00 47.76           C  
ATOM    685  CB  PHE L  91      21.741  32.491  25.582  1.00 48.93           C  
ATOM    686  CG  PHE L  91      21.730  32.161  24.128  1.00 20.81           C  
ATOM    687  CD1 PHE L  91      21.208  33.054  23.218  1.00 22.89           C  
ATOM    688  CD2 PHE L  91      22.239  30.967  23.671  1.00 22.30           C  
ATOM    689  CE1 PHE L  91      21.192  32.758  21.876  1.00 23.99           C  
ATOM    690  CE2 PHE L  91      22.225  30.667  22.329  1.00 26.40           C  
ATOM    691  CZ  PHE L  91      21.702  31.564  21.429  1.00 26.24           C  
ATOM    692  C   PHE L  91      20.212  30.636  26.027  1.00 47.60           C  
ATOM    693  O   PHE L  91      19.363  30.139  25.289  1.00 49.83           O  
ATOM    694  N   SER L  92      21.026  29.881  26.786  1.00 46.18           N  
ATOM    695  CA  SER L  92      20.925  28.454  26.769  1.00 47.38           C  
ATOM    696  CB  SER L  92      22.280  27.747  26.611  1.00 48.65           C  
ATOM    697  OG  SER L  92      23.148  28.120  27.670  1.00 52.73           O  
ATOM    698  C   SER L  92      20.407  28.165  28.120  1.00 44.33           C  
ATOM    699  O   SER L  92      20.943  28.682  29.087  1.00 42.80           O  
ATOM    700  N   THR L  93      19.380  27.318  28.244  1.00 40.65           N  
ATOM    701  CA  THR L  93      18.717  27.173  29.503  1.00 37.81           C  
ATOM    702  CB  THR L  93      17.636  26.141  29.430  1.00 39.87           C  
ATOM    703  OG1 THR L  93      16.693  26.509  28.435  1.00 20.69           O  
ATOM    704  CG2 THR L  93      16.952  26.029  30.802  1.00 19.74           C  
ATOM    705  C   THR L  93      19.670  26.770  30.581  1.00 36.35           C  
ATOM    706  O   THR L  93      19.682  27.375  31.652  1.00 38.25           O  
ATOM    707  N   PHE L  94      20.513  25.751  30.344  1.00 34.40           N  
ATOM    708  CA  PHE L  94      21.361  25.362  31.430  1.00 33.30           C  
ATOM    709  CB  PHE L  94      21.055  23.950  31.956  1.00 30.28           C  
ATOM    710  CG  PHE L  94      19.667  23.917  32.499  1.00 33.08           C  
ATOM    711  CD1 PHE L  94      19.402  24.360  33.773  1.00 35.85           C  
ATOM    712  CD2 PHE L  94      18.632  23.428  31.736  1.00 34.46           C  
ATOM    713  CE1 PHE L  94      18.123  24.324  34.278  1.00 36.20           C  
ATOM    714  CE2 PHE L  94      17.351  23.389  32.234  1.00 34.41           C  
ATOM    715  CZ  PHE L  94      17.095  23.840  33.506  1.00 37.36           C  
ATOM    716  C   PHE L  94      22.767  25.310  30.937  1.00 33.55           C  
ATOM    717  O   PHE L  94      23.024  24.898  29.807  1.00 32.54           O  
ATOM    718  N   VAL L  95      23.725  25.745  31.781  1.00 13.68           N  
ATOM    719  CA  VAL L  95      25.103  25.609  31.406  1.00 14.06           C  
ATOM    720  CB  VAL L  95      25.801  26.904  31.101  1.00 18.77           C  
ATOM    721  CG1 VAL L  95      25.234  27.473  29.793  1.00 25.91           C  
ATOM    722  CG2 VAL L  95      25.617  27.849  32.297  1.00 24.51           C  
ATOM    723  C   VAL L  95      25.806  24.962  32.554  1.00 17.40           C  
ATOM    724  O   VAL L  95      25.496  25.226  33.716  1.00 15.26           O  
ATOM    725  N   PHE L  96      26.787  24.092  32.238  1.00 16.92           N  
ATOM    726  CA  PHE L  96      27.464  23.337  33.254  1.00 14.74           C  
ATOM    727  CB  PHE L  96      27.339  21.815  33.065  1.00 14.73           C  
ATOM    728  CG  PHE L  96      25.901  21.440  33.139  1.00 14.23           C  
ATOM    729  CD1 PHE L  96      25.092  21.572  32.034  1.00 19.70           C  
ATOM    730  CD2 PHE L  96      25.362  20.948  34.304  1.00 16.18           C  
ATOM    731  CE1 PHE L  96      23.762  21.225  32.089  1.00 20.26           C  
ATOM    732  CE2 PHE L  96      24.033  20.600  34.365  1.00 19.24           C  
ATOM    733  CZ  PHE L  96      23.229  20.738  33.259  1.00 19.08           C  
ATOM    734  C   PHE L  96      28.928  23.630  33.181  1.00 15.01           C  
ATOM    735  O   PHE L  96      29.439  24.117  32.173  1.00 16.81           O  
ATOM    736  N   GLY L  97      29.638  23.335  34.289  1.00 13.23           N  
ATOM    737  CA  GLY L  97      31.056  23.535  34.358  1.00 13.89           C  
ATOM    738  C   GLY L  97      31.731  22.377  33.691  1.00 13.40           C  
ATOM    739  O   GLY L  97      31.097  21.390  33.320  1.00 15.74           O  
ATOM    740  N   SER L  98      33.062  22.492  33.526  1.00 17.19           N  
ATOM    741  CA  SER L  98      33.872  21.505  32.870  1.00 19.64           C  
ATOM    742  CB  SER L  98      35.281  22.021  32.532  1.00 19.33           C  
ATOM    743  OG  SER L  98      35.970  22.378  33.721  1.00 25.40           O  
ATOM    744  C   SER L  98      34.003  20.275  33.721  1.00 19.41           C  
ATOM    745  O   SER L  98      34.357  19.210  33.217  1.00 22.43           O  
ATOM    746  N   GLY L  99      33.760  20.384  35.041  1.00 13.27           N  
ATOM    747  CA  GLY L  99      33.814  19.216  35.875  1.00 13.69           C  
ATOM    748  C   GLY L  99      35.129  19.171  36.580  1.00 14.51           C  
ATOM    749  O   GLY L  99      36.168  19.527  36.024  1.00 17.03           O  
ATOM    750  N   THR L 100      35.106  18.716  37.848  1.00 12.40           N  
ATOM    751  CA  THR L 100      36.335  18.618  38.568  1.00 14.00           C  
ATOM    752  CB  THR L 100      36.451  19.641  39.668  1.00 14.26           C  
ATOM    753  OG1 THR L 100      37.803  19.783  40.061  1.00 13.50           O  
ATOM    754  CG2 THR L 100      35.598  19.223  40.876  1.00 16.69           C  
ATOM    755  C   THR L 100      36.403  17.235  39.133  1.00 14.55           C  
ATOM    756  O   THR L 100      35.458  16.737  39.743  1.00 14.38           O  
ATOM    757  N   GLN L 101      37.537  16.552  38.921  1.00 14.28           N  
ATOM    758  CA  GLN L 101      37.636  15.228  39.446  1.00 14.99           C  
ATOM    759  CB  GLN L 101      38.500  14.293  38.591  1.00 20.85           C  
ATOM    760  CG  GLN L 101      38.590  12.878  39.161  1.00 28.01           C  
ATOM    761  CD  GLN L 101      39.274  12.005  38.124  1.00 35.27           C  
ATOM    762  OE1 GLN L 101      39.481  12.421  36.986  1.00 37.24           O  
ATOM    763  NE2 GLN L 101      39.622  10.751  38.522  1.00 42.06           N  
ATOM    764  C   GLN L 101      38.254  15.340  40.795  1.00 14.73           C  
ATOM    765  O   GLN L 101      39.321  15.929  40.959  1.00 16.61           O  
ATOM    766  N   VAL L 102      37.568  14.784  41.810  1.00 14.71           N  
ATOM    767  CA  VAL L 102      38.098  14.838  43.136  1.00 14.88           C  
ATOM    768  CB  VAL L 102      37.059  15.118  44.182  1.00 19.15           C  
ATOM    769  CG1 VAL L 102      37.721  15.044  45.568  1.00 21.72           C  
ATOM    770  CG2 VAL L 102      36.416  16.479  43.875  1.00 17.24           C  
ATOM    771  C   VAL L 102      38.679  13.497  43.423  1.00 18.62           C  
ATOM    772  O   VAL L 102      37.992  12.479  43.353  1.00 18.92           O  
ATOM    773  N   THR L 103      39.983  13.470  43.756  1.00 16.67           N  
ATOM    774  CA  THR L 103      40.615  12.210  43.995  1.00 17.98           C  
ATOM    775  CB  THR L 103      41.806  11.963  43.116  1.00 19.20           C  
ATOM    776  OG1 THR L 103      41.427  11.998  41.748  1.00 22.53           O  
ATOM    777  CG2 THR L 103      42.418  10.597  43.474  1.00 23.58           C  
ATOM    778  C   THR L 103      41.109  12.176  45.397  1.00 19.15           C  
ATOM    779  O   THR L 103      41.695  13.134  45.900  1.00 18.67           O  
ATOM    780  N   VAL L 104      40.853  11.043  46.073  1.00 19.38           N  
ATOM    781  CA  VAL L 104      41.387  10.842  47.382  1.00 20.09           C  
ATOM    782  CB  VAL L 104      40.481  10.062  48.285  1.00 20.87           C  
ATOM    783  CG1 VAL L 104      41.168   9.906  49.652  1.00 23.60           C  
ATOM    784  CG2 VAL L 104      39.120  10.776  48.349  1.00 21.51           C  
ATOM    785  C   VAL L 104      42.597  10.013  47.123  1.00 23.93           C  
ATOM    786  O   VAL L 104      42.504   8.946  46.521  1.00 23.19           O  
ATOM    787  N   LEU L 105      43.769  10.479  47.586  1.00 21.26           N  
ATOM    788  CA  LEU L 105      44.981   9.802  47.241  1.00 22.31           C  
ATOM    789  CB  LEU L 105      46.250  10.439  47.838  1.00 23.85           C  
ATOM    790  CG  LEU L 105      46.543  11.854  47.306  1.00 25.38           C  
ATOM    791  CD1 LEU L 105      47.827  12.431  47.930  1.00 29.46           C  
ATOM    792  CD2 LEU L 105      46.563  11.880  45.768  1.00 23.17           C  
ATOM    793  C   LEU L 105      44.920   8.399  47.741  1.00 26.03           C  
ATOM    794  O   LEU L 105      44.399   8.122  48.821  1.00 26.04           O  
ATOM    795  N   GLY L 106      45.458   7.467  46.932  1.00 25.02           N  
ATOM    796  CA  GLY L 106      45.479   6.084  47.295  1.00 29.04           C  
ATOM    797  C   GLY L 106      45.296   5.303  46.003  1.00 28.65           C  
ATOM    798  O   GLY L 106      45.546   4.069  46.019  1.00 30.22           O  
ATOM    799  OXT GLY L 106      44.907   5.931  44.982  1.00  0.00           O1-
TER     800      GLY L 106 
ATOM    801  N   VAL H 107      10.907   9.322  42.695  1.00 46.49           N1+
ATOM    802  CA  VAL H 107      10.491   8.381  41.627  1.00 45.21           C  
ATOM    803  CB  VAL H 107       9.715   9.112  40.570  1.00 45.86           C  
ATOM    804  CG1 VAL H 107       8.486   9.772  41.219  1.00 43.94           C  
ATOM    805  CG2 VAL H 107      10.657  10.107  39.872  1.00 47.42           C  
ATOM    806  C   VAL H 107      11.721   7.834  40.987  1.00 40.59           C  
ATOM    807  O   VAL H 107      12.830   8.253  41.311  1.00 44.84           O  
ATOM    808  N   GLN H 108      11.575   6.862  40.067  1.00 29.28           N  
ATOM    809  CA  GLN H 108      12.776   6.374  39.460  1.00 25.48           C  
ATOM    810  CB  GLN H 108      13.218   4.978  39.929  1.00 29.41           C  
ATOM    811  CG  GLN H 108      12.257   3.848  39.575  1.00 33.03           C  
ATOM    812  CD  GLN H 108      12.973   2.555  39.932  1.00 37.78           C  
ATOM    813  OE1 GLN H 108      14.014   2.570  40.588  1.00 40.54           O  
ATOM    814  NE2 GLN H 108      12.410   1.402  39.481  1.00 45.24           N  
ATOM    815  C   GLN H 108      12.610   6.350  37.974  1.00 23.65           C  
ATOM    816  O   GLN H 108      11.529   6.076  37.453  1.00 24.35           O  
ATOM    817  N   LEU H 109      13.702   6.669  37.252  1.00 24.02           N  
ATOM    818  CA  LEU H 109      13.677   6.667  35.819  1.00 19.58           C  
ATOM    819  CB  LEU H 109      14.168   7.978  35.181  1.00 17.10           C  
ATOM    820  CG  LEU H 109      13.203   9.163  35.373  1.00 23.17           C  
ATOM    821  CD1 LEU H 109      12.978   9.478  36.859  1.00 29.43           C  
ATOM    822  CD2 LEU H 109      13.668  10.391  34.574  1.00 20.47           C  
ATOM    823  C   LEU H 109      14.570   5.573  35.332  1.00 21.96           C  
ATOM    824  O   LEU H 109      15.663   5.359  35.858  1.00 23.12           O  
ATOM    825  N   GLN H 110      14.101   4.830  34.311  1.00 25.42           N  
ATOM    826  CA  GLN H 110      14.897   3.781  33.747  1.00 25.22           C  
ATOM    827  CB  GLN H 110      14.251   2.387  33.843  1.00 27.50           C  
ATOM    828  CG  GLN H 110      12.965   2.223  33.032  1.00 38.50           C  
ATOM    829  CD  GLN H 110      12.326   0.924  33.495  1.00 42.81           C  
ATOM    830  OE1 GLN H 110      11.279   0.508  32.999  1.00 44.06           O  
ATOM    831  NE2 GLN H 110      12.978   0.264  34.490  1.00 40.60           N  
ATOM    832  C   GLN H 110      15.074   4.110  32.304  1.00 23.42           C  
ATOM    833  O   GLN H 110      14.108   4.303  31.568  1.00 22.98           O  
ATOM    834  N   GLU H 111      16.342   4.185  31.876  1.00 23.82           N  
ATOM    835  CA  GLU H 111      16.667   4.560  30.535  1.00 21.63           C  
ATOM    836  CB  GLU H 111      17.974   5.367  30.509  1.00 26.50           C  
ATOM    837  CG  GLU H 111      18.214   6.221  29.268  1.00 25.72           C  
ATOM    838  CD  GLU H 111      19.396   7.119  29.603  1.00 34.35           C  
ATOM    839  OE1 GLU H 111      20.159   6.763  30.540  1.00 33.33           O  
ATOM    840  OE2 GLU H 111      19.550   8.177  28.937  1.00 39.44           O1-
ATOM    841  C   GLU H 111      16.855   3.306  29.743  1.00 25.32           C  
ATOM    842  O   GLU H 111      17.211   2.263  30.291  1.00 25.15           O  
ATOM    843  N   SER H 112      16.602   3.372  28.420  1.00 19.65           N  
ATOM    844  CA  SER H 112      16.804   2.215  27.598  1.00 22.13           C  
ATOM    845  CB  SER H 112      16.377   2.417  26.133  1.00 27.70           C  
ATOM    846  OG  SER H 112      17.134   3.463  25.542  1.00 22.33           O  
ATOM    847  C   SER H 112      18.273   1.935  27.635  1.00 37.28           C  
ATOM    848  O   SER H 112      19.074   2.831  27.901  1.00 35.93           O  
ATOM    849  N   GLY H 113      18.665   0.681  27.343  1.00 47.80           N  
ATOM    850  CA  GLY H 113      20.028   0.254  27.493  1.00 47.07           C  
ATOM    851  C   GLY H 113      20.907   0.961  26.514  1.00 45.89           C  
ATOM    852  O   GLY H 113      20.456   1.699  25.640  1.00 45.68           O  
ATOM    853  N   PRO H 114      22.185   0.751  26.698  1.00 46.21           N  
ATOM    854  CA  PRO H 114      23.190   1.330  25.850  1.00 47.08           C  
ATOM    855  CD  PRO H 114      22.720   0.352  27.988  1.00 51.31           C  
ATOM    856  CB  PRO H 114      24.509   1.230  26.619  1.00 48.68           C  
ATOM    857  CG  PRO H 114      24.230   0.209  27.737  1.00 53.28           C  
ATOM    858  C   PRO H 114      23.209   0.642  24.531  1.00 51.20           C  
ATOM    859  O   PRO H 114      22.772  -0.506  24.448  1.00 51.65           O  
ATOM    860  N   GLY H 115      23.703   1.320  23.482  1.00 42.96           N  
ATOM    861  CA  GLY H 115      23.713   0.666  22.212  1.00 40.93           C  
ATOM    862  C   GLY H 115      24.646   1.391  21.306  1.00 37.96           C  
ATOM    863  O   GLY H 115      25.222   2.420  21.659  1.00 40.08           O  
ATOM    864  N   VAL H 116      24.829   0.838  20.096  1.00 35.44           N  
ATOM    865  CA  VAL H 116      25.665   1.481  19.133  1.00 37.99           C  
ATOM    866  CB  VAL H 116      26.743   0.596  18.578  1.00 45.03           C  
ATOM    867  CG1 VAL H 116      27.486   1.363  17.470  1.00 44.90           C  
ATOM    868  CG2 VAL H 116      27.650   0.160  19.740  1.00 48.16           C  
ATOM    869  C   VAL H 116      24.765   1.879  18.012  1.00 42.67           C  
ATOM    870  O   VAL H 116      23.835   1.153  17.662  1.00 47.49           O  
ATOM    871  N   VAL H 117      24.996   3.080  17.450  1.00 35.24           N  
ATOM    872  CA  VAL H 117      24.176   3.514  16.361  1.00 35.22           C  
ATOM    873  CB  VAL H 117      23.388   4.755  16.669  1.00 35.85           C  
ATOM    874  CG1 VAL H 117      24.358   5.943  16.777  1.00 39.49           C  
ATOM    875  CG2 VAL H 117      22.289   4.920  15.609  1.00 35.99           C  
ATOM    876  C   VAL H 117      25.092   3.805  15.217  1.00 40.22           C  
ATOM    877  O   VAL H 117      26.183   4.344  15.403  1.00 43.99           O  
ATOM    878  N   LYS H 118      24.673   3.431  13.994  1.00 41.68           N  
ATOM    879  CA  LYS H 118      25.511   3.657  12.854  1.00 44.73           C  
ATOM    880  CB  LYS H 118      25.037   2.949  11.573  1.00 45.78           C  
ATOM    881  CG  LYS H 118      25.107   1.423  11.619  1.00 54.19           C  
ATOM    882  CD  LYS H 118      24.355   0.768  10.458  1.00 56.29           C  
ATOM    883  CE  LYS H 118      24.786   1.294   9.088  1.00 58.33           C  
ATOM    884  NZ  LYS H 118      23.947   0.697   8.024  1.00 57.82           N1+
ATOM    885  C   LYS H 118      25.489   5.117  12.569  1.00 45.97           C  
ATOM    886  O   LYS H 118      24.451   5.768  12.671  1.00 41.89           O  
ATOM    887  N   SER H 119      26.649   5.668  12.174  1.00 43.76           N  
ATOM    888  CA  SER H 119      26.706   7.073  11.931  1.00 45.07           C  
ATOM    889  CB  SER H 119      28.094   7.561  11.488  1.00 57.00           C  
ATOM    890  OG  SER H 119      28.072   8.963  11.274  1.00 63.32           O  
ATOM    891  C   SER H 119      25.722   7.395  10.851  1.00 43.99           C  
ATOM    892  O   SER H 119      25.480   6.586   9.958  1.00 46.49           O  
ATOM    893  N   SER H 120      25.164   8.622  10.924  1.00 46.47           N  
ATOM    894  CA  SER H 120      24.182   9.221  10.055  1.00 42.07           C  
ATOM    895  CB  SER H 120      24.493   9.087   8.550  1.00 48.12           C  
ATOM    896  OG  SER H 120      24.187   7.782   8.081  1.00 52.68           O  
ATOM    897  C   SER H 120      22.812   8.649  10.288  1.00 48.42           C  
ATOM    898  O   SER H 120      21.858   9.041   9.617  1.00 43.14           O  
ATOM    899  N   GLU H 121      22.661   7.746  11.275  1.00 39.10           N  
ATOM    900  CA  GLU H 121      21.383   7.165  11.594  1.00 39.42           C  
ATOM    901  CB  GLU H 121      21.477   5.716  12.107  1.00 38.15           C  
ATOM    902  CG  GLU H 121      21.941   4.706  11.056  1.00 45.83           C  
ATOM    903  CD  GLU H 121      20.770   4.400  10.133  1.00 54.12           C  
ATOM    904  OE1 GLU H 121      20.115   5.368   9.662  1.00 62.01           O  
ATOM    905  OE2 GLU H 121      20.511   3.192   9.892  1.00 63.81           O1-
ATOM    906  C   GLU H 121      20.781   7.978  12.699  1.00 33.68           C  
ATOM    907  O   GLU H 121      21.379   8.947  13.166  1.00 32.94           O  
ATOM    908  N   THR H 122      19.553   7.620  13.135  1.00 31.12           N  
ATOM    909  CA  THR H 122      18.936   8.377  14.186  1.00 28.49           C  
ATOM    910  CB  THR H 122      17.476   8.648  13.964  1.00 29.53           C  
ATOM    911  OG1 THR H 122      17.286   9.381  12.762  1.00 32.80           O  
ATOM    912  CG2 THR H 122      16.942   9.445  15.168  1.00 28.23           C  
ATOM    913  C   THR H 122      19.059   7.628  15.479  1.00 26.53           C  
ATOM    914  O   THR H 122      18.794   6.429  15.554  1.00 28.50           O  
ATOM    915  N   LEU H 123      19.503   8.340  16.536  1.00 24.92           N  
ATOM    916  CA  LEU H 123      19.632   7.778  17.848  1.00 25.95           C  
ATOM    917  CB  LEU H 123      20.563   8.603  18.753  1.00 25.65           C  
ATOM    918  CG  LEU H 123      20.739   8.042  20.176  1.00 36.34           C  
ATOM    919  CD1 LEU H 123      21.557   6.743  20.182  1.00 38.04           C  
ATOM    920  CD2 LEU H 123      21.312   9.108  21.121  1.00 38.58           C  
ATOM    921  C   LEU H 123      18.271   7.810  18.473  1.00 25.36           C  
ATOM    922  O   LEU H 123      17.562   8.810  18.364  1.00 23.48           O  
ATOM    923  N   SER H 124      17.860   6.709  19.137  1.00 21.78           N  
ATOM    924  CA  SER H 124      16.567   6.711  19.762  1.00 24.17           C  
ATOM    925  CB  SER H 124      15.521   5.866  19.013  1.00 27.64           C  
ATOM    926  OG  SER H 124      14.269   5.916  19.682  1.00 33.56           O  
ATOM    927  C   SER H 124      16.706   6.131  21.133  1.00 22.12           C  
ATOM    928  O   SER H 124      17.215   5.027  21.305  1.00 25.68           O  
ATOM    929  N   LEU H 125      16.241   6.877  22.156  1.00 17.89           N  
ATOM    930  CA  LEU H 125      16.323   6.433  23.517  1.00 17.38           C  
ATOM    931  CB  LEU H 125      17.343   7.220  24.355  1.00 16.58           C  
ATOM    932  CG  LEU H 125      18.807   6.976  23.944  1.00 22.03           C  
ATOM    933  CD1 LEU H 125      19.770   7.793  24.820  1.00 22.05           C  
ATOM    934  CD2 LEU H 125      19.146   5.476  23.959  1.00 25.23           C  
ATOM    935  C   LEU H 125      14.989   6.650  24.150  1.00 19.93           C  
ATOM    936  O   LEU H 125      14.194   7.467  23.688  1.00 18.23           O  
ATOM    937  N   THR H 126      14.700   5.886  25.222  1.00 16.80           N  
ATOM    938  CA  THR H 126      13.456   6.041  25.918  1.00 16.68           C  
ATOM    939  CB  THR H 126      12.509   4.910  25.671  1.00 21.95           C  
ATOM    940  OG1 THR H 126      13.071   3.698  26.152  1.00 22.94           O  
ATOM    941  CG2 THR H 126      12.246   4.806  24.160  1.00 18.68           C  
ATOM    942  C   THR H 126      13.750   6.037  27.383  1.00 18.11           C  
ATOM    943  O   THR H 126      14.756   5.484  27.825  1.00 17.81           O  
ATOM    944  N   CYS H 127      12.876   6.686  28.179  1.00 15.51           N  
ATOM    945  CA  CYS H 127      13.040   6.693  29.605  1.00 16.29           C  
ATOM    946  CB  CYS H 127      13.570   8.050  30.138  1.00 16.43           C  
ATOM    947  SG  CYS H 127      13.953   8.078  31.921  1.00 22.74           S  
ATOM    948  C   CYS H 127      11.691   6.393  30.184  1.00 17.07           C  
ATOM    949  O   CYS H 127      10.688   6.987  29.792  1.00 19.99           O  
ATOM    950  N   THR H 128      11.632   5.438  31.136  1.00 17.72           N  
ATOM    951  CA  THR H 128      10.383   5.038  31.719  1.00 19.86           C  
ATOM    952  CB  THR H 128      10.255   3.550  31.855  1.00 29.43           C  
ATOM    953  OG1 THR H 128      10.387   2.933  30.583  1.00 29.23           O  
ATOM    954  CG2 THR H 128       8.880   3.222  32.460  1.00 33.39           C  
ATOM    955  C   THR H 128      10.331   5.618  33.093  1.00 21.47           C  
ATOM    956  O   THR H 128      11.327   5.617  33.813  1.00 23.76           O  
ATOM    957  N   VAL H 129       9.152   6.139  33.487  1.00 20.06           N  
ATOM    958  CA  VAL H 129       9.013   6.773  34.766  1.00 22.09           C  
ATOM    959  CB  VAL H 129       8.296   8.091  34.683  1.00 24.41           C  
ATOM    960  CG1 VAL H 129       8.169   8.680  36.096  1.00 27.14           C  
ATOM    961  CG2 VAL H 129       9.042   8.996  33.691  1.00 25.46           C  
ATOM    962  C   VAL H 129       8.188   5.902  35.656  1.00 25.76           C  
ATOM    963  O   VAL H 129       7.167   5.360  35.240  1.00 26.92           O  
ATOM    964  N   SER H 130       8.634   5.736  36.920  1.00 28.69           N  
ATOM    965  CA  SER H 130       7.877   4.958  37.855  1.00 31.61           C  
ATOM    966  CB  SER H 130       8.588   3.663  38.279  1.00 39.03           C  
ATOM    967  OG  SER H 130       8.794   2.833  37.146  1.00 47.79           O  
ATOM    968  C   SER H 130       7.703   5.795  39.084  1.00 39.42           C  
ATOM    969  O   SER H 130       8.663   6.363  39.606  1.00 41.00           O  
ATOM    970  N   GLY H 131       6.461   5.846  39.603  1.00 52.41           N  
ATOM    971  CA  GLY H 131       6.173   6.571  40.805  1.00 55.55           C  
ATOM    972  C   GLY H 131       5.820   7.970  40.429  1.00 56.92           C  
ATOM    973  O   GLY H 131       6.262   8.479  39.400  1.00 54.37           O  
ATOM    974  N   GLY H 132       5.003   8.631  41.270  1.00 56.28           N  
ATOM    975  CA  GLY H 132       4.661  10.008  41.051  1.00 56.25           C  
ATOM    976  C   GLY H 132       3.727  10.120  39.887  1.00 59.16           C  
ATOM    977  O   GLY H 132       3.087   9.153  39.477  1.00 61.13           O  
ATOM    978  N   SER H 133       3.629  11.346  39.330  1.00 58.35           N  
ATOM    979  CA  SER H 133       2.773  11.600  38.206  1.00 56.85           C  
ATOM    980  CB  SER H 133       1.648  12.605  38.492  1.00 60.01           C  
ATOM    981  OG  SER H 133       2.194  13.891  38.749  1.00 62.97           O  
ATOM    982  C   SER H 133       3.612  12.181  37.106  1.00 54.20           C  
ATOM    983  O   SER H 133       4.747  12.601  37.316  1.00 55.58           O  
ATOM    984  N   MET H 134       3.079  12.133  35.873  1.00 53.65           N  
ATOM    985  CA  MET H 134       3.705  12.675  34.699  1.00 52.36           C  
ATOM    986  CB  MET H 134       3.083  12.167  33.388  1.00 55.07           C  
ATOM    987  CG  MET H 134       3.340  10.675  33.168  1.00 30.68           C  
ATOM    988  SD  MET H 134       5.098  10.228  33.021  1.00 20.87           S  
ATOM    989  CE  MET H 134       5.302  10.836  31.322  1.00 41.35           C  
ATOM    990  C   MET H 134       3.636  14.172  34.717  1.00 51.76           C  
ATOM    991  O   MET H 134       4.449  14.834  34.077  1.00 51.62           O  
ATOM    992  N   GLY H 135       2.624  14.744  35.396  1.00 54.23           N  
ATOM    993  CA  GLY H 135       2.439  16.170  35.383  1.00 55.13           C  
ATOM    994  C   GLY H 135       3.402  16.857  36.309  1.00 54.26           C  
ATOM    995  O   GLY H 135       4.153  16.225  37.048  1.00 52.81           O  
ATOM    996  N   GLY H 136       3.416  18.206  36.227  1.00 52.02           N  
ATOM    997  CA  GLY H 136       4.151  19.069  37.112  1.00 51.28           C  
ATOM    998  C   GLY H 136       5.627  18.917  36.912  1.00 49.71           C  
ATOM    999  O   GLY H 136       6.405  19.321  37.777  1.00 48.91           O  
ATOM   1000  N   THR H 137       6.069  18.353  35.773  1.00 46.81           N  
ATOM   1001  CA  THR H 137       7.483  18.128  35.671  1.00 43.93           C  
ATOM   1002  CB  THR H 137       7.850  16.717  36.034  1.00 43.97           C  
ATOM   1003  OG1 THR H 137       7.421  16.432  37.358  1.00 18.64           O  
ATOM   1004  CG2 THR H 137       9.374  16.531  35.919  1.00 14.78           C  
ATOM   1005  C   THR H 137       7.963  18.362  34.272  1.00 42.97           C  
ATOM   1006  O   THR H 137       7.209  18.235  33.307  1.00 44.14           O  
ATOM   1007  N   TYR H 138       9.262  18.719  34.141  1.00 16.96           N  
ATOM   1008  CA  TYR H 138       9.850  18.842  32.842  1.00 15.72           C  
ATOM   1009  CB  TYR H 138      10.789  20.049  32.655  1.00 16.09           C  
ATOM   1010  CG  TYR H 138      10.024  21.319  32.825  1.00 19.51           C  
ATOM   1011  CD1 TYR H 138       8.968  21.624  31.998  1.00 23.72           C  
ATOM   1012  CD2 TYR H 138      10.403  22.228  33.785  1.00 24.01           C  
ATOM   1013  CE1 TYR H 138       8.276  22.803  32.153  1.00 23.10           C  
ATOM   1014  CE2 TYR H 138       9.718  23.408  33.944  1.00 24.48           C  
ATOM   1015  CZ  TYR H 138       8.651  23.694  33.129  1.00 27.98           C  
ATOM   1016  OH  TYR H 138       7.951  24.906  33.296  1.00 34.13           O  
ATOM   1017  C   TYR H 138      10.709  17.625  32.711  1.00 15.43           C  
ATOM   1018  O   TYR H 138      11.711  17.484  33.411  1.00 17.85           O  
ATOM   1019  N   TRP H 139      10.322  16.697  31.815  1.00 14.66           N  
ATOM   1020  CA  TRP H 139      11.067  15.481  31.650  1.00 14.74           C  
ATOM   1021  CB  TRP H 139      10.211  14.388  31.003  1.00 14.88           C  
ATOM   1022  CG  TRP H 139       8.970  14.179  31.835  1.00 17.00           C  
ATOM   1023  CD2 TRP H 139       8.948  13.509  33.105  1.00 14.84           C  
ATOM   1024  CD1 TRP H 139       7.701  14.632  31.615  1.00 18.38           C  
ATOM   1025  NE1 TRP H 139       6.890  14.288  32.671  1.00 21.99           N  
ATOM   1026  CE2 TRP H 139       7.644  13.596  33.596  1.00 17.68           C  
ATOM   1027  CE3 TRP H 139       9.936  12.882  33.811  1.00 16.08           C  
ATOM   1028  CZ2 TRP H 139       7.307  13.057  34.805  1.00 21.89           C  
ATOM   1029  CZ3 TRP H 139       9.588  12.330  35.024  1.00 19.23           C  
ATOM   1030  CH2 TRP H 139       8.300  12.415  35.512  1.00 20.06           C  
ATOM   1031  C   TRP H 139      12.220  15.829  30.764  1.00 13.18           C  
ATOM   1032  O   TRP H 139      12.025  16.319  29.652  1.00 14.28           O  
ATOM   1033  N   SER H 140      13.459  15.541  31.218  1.00 12.18           N  
ATOM   1034  CA  SER H 140      14.580  16.080  30.501  1.00 11.86           C  
ATOM   1035  CB  SER H 140      15.355  17.131  31.314  1.00 15.52           C  
ATOM   1036  OG  SER H 140      14.499  18.210  31.659  1.00 17.51           O  
ATOM   1037  C   SER H 140      15.582  15.042  30.104  1.00 12.61           C  
ATOM   1038  O   SER H 140      15.615  13.926  30.623  1.00 13.27           O  
ATOM   1039  N   TRP H 141      16.423  15.425  29.117  1.00 12.02           N  
ATOM   1040  CA  TRP H 141      17.494  14.595  28.644  1.00 12.49           C  
ATOM   1041  CB  TRP H 141      17.303  14.101  27.200  1.00 13.06           C  
ATOM   1042  CG  TRP H 141      16.152  13.141  27.019  1.00 12.94           C  
ATOM   1043  CD2 TRP H 141      16.244  11.727  27.238  1.00 14.29           C  
ATOM   1044  CD1 TRP H 141      14.866  13.393  26.644  1.00 13.31           C  
ATOM   1045  NE1 TRP H 141      14.148  12.220  26.615  1.00 12.90           N  
ATOM   1046  CE2 TRP H 141      14.986  11.187  26.978  1.00 15.43           C  
ATOM   1047  CE3 TRP H 141      17.290  10.943  27.624  1.00 14.69           C  
ATOM   1048  CZ2 TRP H 141      14.757   9.846  27.102  1.00 14.76           C  
ATOM   1049  CZ3 TRP H 141      17.057   9.593  27.747  1.00 15.89           C  
ATOM   1050  CH2 TRP H 141      15.814   9.054  27.491  1.00 19.57           C  
ATOM   1051  C   TRP H 141      18.749  15.416  28.662  1.00 14.37           C  
ATOM   1052  O   TRP H 141      18.728  16.609  28.359  1.00 14.18           O  
ATOM   1053  N   LEU H 142      19.878  14.789  29.058  1.00 14.38           N  
ATOM   1054  CA  LEU H 142      21.158  15.443  29.066  1.00 13.53           C  
ATOM   1055  CB  LEU H 142      21.612  15.948  30.447  1.00 13.50           C  
ATOM   1056  CG  LEU H 142      20.687  17.008  31.070  1.00 13.87           C  
ATOM   1057  CD1 LEU H 142      19.355  16.397  31.531  1.00 15.76           C  
ATOM   1058  CD2 LEU H 142      21.404  17.787  32.183  1.00 14.53           C  
ATOM   1059  C   LEU H 142      22.173  14.433  28.615  1.00 14.10           C  
ATOM   1060  O   LEU H 142      21.871  13.244  28.529  1.00 15.65           O  
ATOM   1061  N   ARG H 143      23.401  14.885  28.269  1.00 15.16           N  
ATOM   1062  CA  ARG H 143      24.407  13.935  27.878  1.00 20.10           C  
ATOM   1063  CB  ARG H 143      24.531  13.739  26.352  1.00 17.89           C  
ATOM   1064  CG  ARG H 143      24.924  14.981  25.546  1.00 25.02           C  
ATOM   1065  CD  ARG H 143      24.931  14.714  24.034  1.00 22.07           C  
ATOM   1066  NE  ARG H 143      25.364  15.955  23.330  1.00 23.26           N  
ATOM   1067  CZ  ARG H 143      25.391  15.989  21.963  1.00 26.65           C  
ATOM   1068  NH1 ARG H 143      24.959  14.911  21.246  1.00 24.90           N1+
ATOM   1069  NH2 ARG H 143      25.844  17.102  21.314  1.00 31.77           N  
ATOM   1070  C   ARG H 143      25.732  14.384  28.410  1.00 21.44           C  
ATOM   1071  O   ARG H 143      25.936  15.562  28.702  1.00 20.21           O  
ATOM   1072  N   LEU H 144      26.664  13.423  28.581  1.00 20.84           N  
ATOM   1073  CA  LEU H 144      27.966  13.718  29.106  1.00 22.13           C  
ATOM   1074  CB  LEU H 144      28.157  13.168  30.531  1.00 21.19           C  
ATOM   1075  CG  LEU H 144      29.541  13.462  31.141  1.00 33.97           C  
ATOM   1076  CD1 LEU H 144      29.775  14.970  31.331  1.00 35.82           C  
ATOM   1077  CD2 LEU H 144      29.751  12.650  32.432  1.00 36.88           C  
ATOM   1078  C   LEU H 144      28.999  13.075  28.229  1.00 27.33           C  
ATOM   1079  O   LEU H 144      28.929  11.879  27.952  1.00 26.18           O  
ATOM   1080  N   SER H 145      29.993  13.865  27.766  1.00 32.67           N  
ATOM   1081  CA  SER H 145      31.048  13.326  26.947  1.00 38.35           C  
ATOM   1082  CB  SER H 145      30.861  13.601  25.445  1.00 42.76           C  
ATOM   1083  OG  SER H 145      30.901  14.998  25.189  1.00 45.32           O  
ATOM   1084  C   SER H 145      32.330  13.981  27.357  1.00 38.69           C  
ATOM   1085  O   SER H 145      32.340  15.099  27.863  1.00 37.54           O  
ATOM   1086  N   PRO H 146      33.422  13.293  27.186  1.00 44.50           N  
ATOM   1087  CA  PRO H 146      34.705  13.825  27.552  1.00 46.90           C  
ATOM   1088  CD  PRO H 146      33.529  12.259  26.171  1.00 49.99           C  
ATOM   1089  CB  PRO H 146      35.716  12.787  27.076  1.00 53.38           C  
ATOM   1090  CG  PRO H 146      35.030  12.184  25.836  1.00 55.14           C  
ATOM   1091  C   PRO H 146      34.969  15.155  26.914  1.00 43.24           C  
ATOM   1092  O   PRO H 146      35.403  16.069  27.613  1.00 52.68           O  
ATOM   1093  N   GLY H 147      34.743  15.287  25.592  1.00 47.31           N  
ATOM   1094  CA  GLY H 147      35.072  16.521  24.935  1.00 53.48           C  
ATOM   1095  C   GLY H 147      34.173  17.649  25.357  1.00 57.57           C  
ATOM   1096  O   GLY H 147      34.639  18.741  25.681  1.00 65.10           O  
ATOM   1097  N   LYS H 148      32.852  17.396  25.300  1.00 59.24           N  
ATOM   1098  CA  LYS H 148      31.757  18.304  25.546  1.00 57.60           C  
ATOM   1099  CB  LYS H 148      30.433  17.754  24.994  1.00 58.46           C  
ATOM   1100  CG  LYS H 148      30.353  17.678  23.472  1.00 63.95           C  
ATOM   1101  CD  LYS H 148      30.350  19.045  22.793  1.00 61.11           C  
ATOM   1102  CE  LYS H 148      30.026  18.965  21.303  1.00 59.46           C  
ATOM   1103  NZ  LYS H 148      29.795  20.323  20.763  1.00 57.53           N1+
ATOM   1104  C   LYS H 148      31.481  18.593  26.988  1.00 50.61           C  
ATOM   1105  O   LYS H 148      31.007  19.675  27.324  1.00 54.89           O  
ATOM   1106  N   GLY H 149      31.693  17.621  27.885  1.00 44.49           N  
ATOM   1107  CA  GLY H 149      31.307  17.821  29.248  1.00 35.34           C  
ATOM   1108  C   GLY H 149      29.846  17.491  29.351  1.00 27.72           C  
ATOM   1109  O   GLY H 149      29.311  16.728  28.545  1.00 30.55           O  
ATOM   1110  N   LEU H 150      29.164  18.071  30.358  1.00 26.51           N  
ATOM   1111  CA  LEU H 150      27.781  17.796  30.622  1.00 21.65           C  
ATOM   1112  CB  LEU H 150      27.481  17.866  32.134  1.00 26.51           C  
ATOM   1113  CG  LEU H 150      26.033  17.563  32.539  1.00 21.17           C  
ATOM   1114  CD1 LEU H 150      25.621  16.142  32.116  1.00 24.03           C  
ATOM   1115  CD2 LEU H 150      25.834  17.805  34.044  1.00 26.42           C  
ATOM   1116  C   LEU H 150      26.959  18.818  29.894  1.00 20.80           C  
ATOM   1117  O   LEU H 150      27.209  20.019  30.000  1.00 19.85           O  
ATOM   1118  N   GLU H 151      25.955  18.356  29.114  1.00 19.81           N  
ATOM   1119  CA  GLU H 151      25.156  19.251  28.324  1.00 21.00           C  
ATOM   1120  CB  GLU H 151      25.469  19.163  26.823  1.00 22.86           C  
ATOM   1121  CG  GLU H 151      26.884  19.617  26.460  1.00 34.87           C  
ATOM   1122  CD  GLU H 151      27.137  19.225  25.010  1.00 42.56           C  
ATOM   1123  OE1 GLU H 151      26.957  18.020  24.694  1.00 43.83           O  
ATOM   1124  OE2 GLU H 151      27.509  20.116  24.203  1.00 44.46           O1-
ATOM   1125  C   GLU H 151      23.706  18.900  28.475  1.00 18.88           C  
ATOM   1126  O   GLU H 151      23.338  17.732  28.596  1.00 17.26           O  
ATOM   1127  N   TRP H 152      22.842  19.933  28.464  1.00 15.74           N  
ATOM   1128  CA  TRP H 152      21.421  19.735  28.551  1.00 15.10           C  
ATOM   1129  CB  TRP H 152      20.712  20.880  29.295  1.00 16.48           C  
ATOM   1130  CG  TRP H 152      19.209  20.839  29.231  1.00 13.94           C  
ATOM   1131  CD2 TRP H 152      18.436  21.715  28.397  1.00 14.14           C  
ATOM   1132  CD1 TRP H 152      18.317  20.058  29.904  1.00 15.42           C  
ATOM   1133  NE1 TRP H 152      17.035  20.390  29.540  1.00 17.40           N  
ATOM   1134  CE2 TRP H 152      17.092  21.411  28.614  1.00 14.24           C  
ATOM   1135  CE3 TRP H 152      18.815  22.694  27.524  1.00 16.84           C  
ATOM   1136  CZ2 TRP H 152      16.102  22.086  27.958  1.00 17.18           C  
ATOM   1137  CZ3 TRP H 152      17.815  23.371  26.863  1.00 21.44           C  
ATOM   1138  CH2 TRP H 152      16.484  23.072  27.076  1.00 22.80           C  
ATOM   1139  C   TRP H 152      20.884  19.694  27.152  1.00 15.56           C  
ATOM   1140  O   TRP H 152      21.183  20.573  26.349  1.00 17.59           O  
ATOM   1141  N   ILE H 153      20.190  18.590  26.795  1.00 14.43           N  
ATOM   1142  CA  ILE H 153      19.578  18.401  25.506  1.00 15.33           C  
ATOM   1143  CB  ILE H 153      19.398  16.946  25.187  1.00 14.33           C  
ATOM   1144  CG1 ILE H 153      20.772  16.254  25.140  1.00 16.38           C  
ATOM   1145  CG2 ILE H 153      18.595  16.830  23.880  1.00 15.66           C  
ATOM   1146  CD1 ILE H 153      20.694  14.728  25.117  1.00 14.91           C  
ATOM   1147  C   ILE H 153      18.242  19.075  25.339  1.00 15.14           C  
ATOM   1148  O   ILE H 153      18.033  19.815  24.378  1.00 15.98           O  
ATOM   1149  N   GLY H 154      17.292  18.841  26.275  1.00 13.35           N  
ATOM   1150  CA  GLY H 154      15.976  19.405  26.117  1.00 14.53           C  
ATOM   1151  C   GLY H 154      15.047  18.781  27.116  1.00 15.32           C  
ATOM   1152  O   GLY H 154      15.418  17.844  27.821  1.00 13.01           O  
ATOM   1153  N   TYR H 155      13.811  19.323  27.229  1.00 13.60           N  
ATOM   1154  CA  TYR H 155      12.842  18.742  28.116  1.00 12.56           C  
ATOM   1155  CB  TYR H 155      12.842  19.291  29.562  1.00 12.53           C  
ATOM   1156  CG  TYR H 155      12.504  20.743  29.617  1.00 14.19           C  
ATOM   1157  CD1 TYR H 155      11.210  21.172  29.434  1.00 18.47           C  
ATOM   1158  CD2 TYR H 155      13.480  21.676  29.892  1.00 18.84           C  
ATOM   1159  CE1 TYR H 155      10.900  22.511  29.501  1.00 21.42           C  
ATOM   1160  CE2 TYR H 155      13.177  23.016  29.962  1.00 21.87           C  
ATOM   1161  CZ  TYR H 155      11.885  23.434  29.762  1.00 21.69           C  
ATOM   1162  OH  TYR H 155      11.568  24.808  29.833  1.00 30.86           O  
ATOM   1163  C   TYR H 155      11.467  18.880  27.534  1.00 16.54           C  
ATOM   1164  O   TYR H 155      11.254  19.616  26.571  1.00 17.50           O  
ATOM   1165  N   ILE H 156      10.505  18.116  28.102  1.00 15.49           N  
ATOM   1166  CA  ILE H 156       9.140  18.116  27.654  1.00 14.65           C  
ATOM   1167  CB  ILE H 156       8.728  16.830  27.009  1.00 16.51           C  
ATOM   1168  CG1 ILE H 156       8.858  15.702  28.036  1.00 16.22           C  
ATOM   1169  CG2 ILE H 156       9.540  16.597  25.736  1.00 15.15           C  
ATOM   1170  CD1 ILE H 156       8.374  14.354  27.515  1.00 16.60           C  
ATOM   1171  C   ILE H 156       8.242  18.213  28.846  1.00 17.48           C  
ATOM   1172  O   ILE H 156       8.534  17.681  29.916  1.00 17.67           O  
ATOM   1173  N   PHE H 157       7.096  18.887  28.655  1.00 16.78           N  
ATOM   1174  CA  PHE H 157       6.087  19.079  29.652  1.00 17.98           C  
ATOM   1175  CB  PHE H 157       5.590  20.537  29.604  1.00 21.92           C  
ATOM   1176  CG  PHE H 157       4.794  20.918  30.802  1.00 26.26           C  
ATOM   1177  CD1 PHE H 157       5.358  20.877  32.057  1.00 27.69           C  
ATOM   1178  CD2 PHE H 157       3.509  21.383  30.661  1.00 29.37           C  
ATOM   1179  CE1 PHE H 157       4.630  21.253  33.161  1.00 25.13           C  
ATOM   1180  CE2 PHE H 157       2.779  21.762  31.763  1.00 34.17           C  
ATOM   1181  CZ  PHE H 157       3.338  21.693  33.017  1.00 32.36           C  
ATOM   1182  C   PHE H 157       4.993  18.124  29.261  1.00 23.54           C  
ATOM   1183  O   PHE H 157       4.953  17.658  28.124  1.00 26.04           O  
ATOM   1184  N   HIS H 158       4.087  17.763  30.196  1.00 21.72           N  
ATOM   1185  CA  HIS H 158       3.104  16.738  29.935  1.00 24.89           C  
ATOM   1186  ND1 HIS H 158       0.157  17.826  31.278  1.00 35.21           N  
ATOM   1187  CG  HIS H 158       1.420  17.489  31.712  1.00 30.54           C  
ATOM   1188  CB  HIS H 158       2.238  16.364  31.154  1.00 26.77           C  
ATOM   1189  NE2 HIS H 158       0.661  19.238  32.918  1.00 34.98           N  
ATOM   1190  CD2 HIS H 158       1.712  18.362  32.713  1.00 31.77           C  
ATOM   1191  CE1 HIS H 158      -0.249  18.878  32.034  1.00 37.43           C  
ATOM   1192  C   HIS H 158       2.214  17.146  28.803  1.00 28.22           C  
ATOM   1193  O   HIS H 158       1.664  16.297  28.100  1.00 32.32           O  
ATOM   1194  N   THR H 159       2.039  18.465  28.617  1.00 25.42           N  
ATOM   1195  CA  THR H 159       1.227  19.010  27.567  1.00 26.95           C  
ATOM   1196  CB  THR H 159       1.123  20.512  27.600  1.00 26.45           C  
ATOM   1197  OG1 THR H 159       2.396  21.106  27.400  1.00 26.24           O  
ATOM   1198  CG2 THR H 159       0.554  20.941  28.963  1.00 27.84           C  
ATOM   1199  C   THR H 159       1.835  18.633  26.249  1.00 25.04           C  
ATOM   1200  O   THR H 159       1.130  18.524  25.247  1.00 25.22           O  
ATOM   1201  N   GLY H 160       3.168  18.434  26.202  1.00 24.93           N  
ATOM   1202  CA  GLY H 160       3.791  18.095  24.954  1.00 24.89           C  
ATOM   1203  C   GLY H 160       4.674  19.228  24.529  1.00 24.53           C  
ATOM   1204  O   GLY H 160       5.427  19.099  23.565  1.00 24.73           O  
ATOM   1205  N   HIS H 161       4.606  20.371  25.239  1.00 24.38           N  
ATOM   1206  CA  HIS H 161       5.461  21.480  24.925  1.00 23.72           C  
ATOM   1207  ND1 HIS H 161       7.364  23.887  26.404  1.00  0.00           N  
ATOM   1208  CG  HIS H 161       6.255  23.783  25.593  1.00 35.66           C  
ATOM   1209  CB  HIS H 161       5.195  22.734  25.773  1.00 25.80           C  
ATOM   1210  NE2 HIS H 161       7.540  25.498  24.883  1.00  0.00           N  
ATOM   1211  CD2 HIS H 161       6.378  24.775  24.669  1.00  0.00           C  
ATOM   1212  CE1 HIS H 161       8.098  24.928  25.935  1.00  0.00           C  
ATOM   1213  C   HIS H 161       6.870  21.073  25.194  1.00 23.59           C  
ATOM   1214  O   HIS H 161       7.151  20.396  26.181  1.00 18.56           O  
ATOM   1215  N   THR H 162       7.802  21.482  24.308  1.00 20.68           N  
ATOM   1216  CA  THR H 162       9.168  21.104  24.514  1.00 18.38           C  
ATOM   1217  CB  THR H 162       9.672  20.085  23.532  1.00 18.24           C  
ATOM   1218  OG1 THR H 162       9.576  20.596  22.211  1.00 22.89           O  
ATOM   1219  CG2 THR H 162       8.842  18.798  23.676  1.00 20.07           C  
ATOM   1220  C   THR H 162      10.051  22.306  24.410  1.00 19.64           C  
ATOM   1221  O   THR H 162       9.675  23.340  23.855  1.00 22.72           O  
ATOM   1222  N   ASN H 163      11.253  22.184  25.011  1.00 18.73           N  
ATOM   1223  CA  ASN H 163      12.277  23.190  24.988  1.00 19.85           C  
ATOM   1224  CB  ASN H 163      12.498  23.819  26.376  1.00 18.48           C  
ATOM   1225  CG  ASN H 163      13.476  24.979  26.265  1.00 26.91           C  
ATOM   1226  OD1 ASN H 163      14.141  25.151  25.245  1.00 32.85           O  
ATOM   1227  ND2 ASN H 163      13.580  25.794  27.348  1.00 33.31           N  
ATOM   1228  C   ASN H 163      13.539  22.468  24.611  1.00 20.18           C  
ATOM   1229  O   ASN H 163      13.908  21.486  25.255  1.00 20.06           O  
ATOM   1230  N   TYR H 164      14.252  22.938  23.565  1.00 18.64           N  
ATOM   1231  CA  TYR H 164      15.429  22.226  23.149  1.00 19.51           C  
ATOM   1232  CB  TYR H 164      15.372  21.688  21.704  1.00 21.29           C  
ATOM   1233  CG  TYR H 164      14.235  20.735  21.538  1.00 20.56           C  
ATOM   1234  CD1 TYR H 164      14.226  19.522  22.188  1.00 21.22           C  
ATOM   1235  CD2 TYR H 164      13.190  21.043  20.695  1.00 23.17           C  
ATOM   1236  CE1 TYR H 164      13.182  18.644  22.018  1.00 21.17           C  
ATOM   1237  CE2 TYR H 164      12.142  20.168  20.520  1.00 21.77           C  
ATOM   1238  CZ  TYR H 164      12.135  18.966  21.188  1.00 17.80           C  
ATOM   1239  OH  TYR H 164      11.064  18.063  21.013  1.00 18.36           O  
ATOM   1240  C   TYR H 164      16.605  23.154  23.175  1.00 19.14           C  
ATOM   1241  O   TYR H 164      16.469  24.370  23.041  1.00 21.15           O  
ATOM   1242  N   ASN H 165      17.811  22.579  23.360  1.00 18.07           N  
ATOM   1243  CA  ASN H 165      19.019  23.355  23.359  1.00 21.74           C  
ATOM   1244  CB  ASN H 165      20.271  22.490  23.613  1.00 27.36           C  
ATOM   1245  CG  ASN H 165      21.531  23.347  23.704  1.00  0.00           C  
ATOM   1246  OD1 ASN H 165      21.545  24.525  23.354  1.00  0.00           O  
ATOM   1247  ND2 ASN H 165      22.638  22.721  24.188  1.00  0.00           N  
ATOM   1248  C   ASN H 165      19.131  23.940  21.987  1.00 22.24           C  
ATOM   1249  O   ASN H 165      18.848  23.271  20.998  1.00 24.19           O  
ATOM   1250  N   PRO H 166      19.529  25.178  21.897  1.00 25.23           N  
ATOM   1251  CA  PRO H 166      19.625  25.804  20.610  1.00 25.95           C  
ATOM   1252  CD  PRO H 166      19.257  26.141  22.951  1.00 26.89           C  
ATOM   1253  CB  PRO H 166      19.865  27.287  20.890  1.00 29.43           C  
ATOM   1254  CG  PRO H 166      19.172  27.509  22.247  1.00 31.20           C  
ATOM   1255  C   PRO H 166      20.653  25.149  19.747  1.00 30.68           C  
ATOM   1256  O   PRO H 166      20.559  25.261  18.527  1.00 34.34           O  
ATOM   1257  N   SER H 167      21.647  24.475  20.350  1.00 32.85           N  
ATOM   1258  CA  SER H 167      22.685  23.861  19.578  1.00 39.79           C  
ATOM   1259  CB  SER H 167      23.779  23.244  20.466  1.00 44.64           C  
ATOM   1260  OG  SER H 167      24.389  24.261  21.248  1.00 56.22           O  
ATOM   1261  C   SER H 167      22.098  22.763  18.734  1.00 44.03           C  
ATOM   1262  O   SER H 167      22.405  22.650  17.549  1.00 42.24           O  
ATOM   1263  N   LEU H 168      21.266  21.912  19.362  1.00 29.92           N  
ATOM   1264  CA  LEU H 168      20.633  20.740  18.813  1.00 30.53           C  
ATOM   1265  CB  LEU H 168      20.189  19.747  19.896  1.00 25.67           C  
ATOM   1266  CG  LEU H 168      21.384  19.167  20.674  1.00 30.23           C  
ATOM   1267  CD1 LEU H 168      20.933  18.119  21.704  1.00 31.81           C  
ATOM   1268  CD2 LEU H 168      22.472  18.650  19.716  1.00 30.15           C  
ATOM   1269  C   LEU H 168      19.461  21.003  17.919  1.00 39.40           C  
ATOM   1270  O   LEU H 168      19.122  20.143  17.107  1.00 38.24           O  
ATOM   1271  N   GLU H 169      18.782  22.157  18.074  1.00 47.06           N  
ATOM   1272  CA  GLU H 169      17.544  22.437  17.393  1.00 54.35           C  
ATOM   1273  CB  GLU H 169      17.105  23.905  17.508  1.00 58.10           C  
ATOM   1274  CG  GLU H 169      15.751  24.185  16.854  1.00 60.47           C  
ATOM   1275  CD  GLU H 169      15.446  25.664  17.042  1.00 61.29           C  
ATOM   1276  OE1 GLU H 169      16.211  26.331  17.788  1.00  0.00           O  
ATOM   1277  OE2 GLU H 169      14.447  26.145  16.445  1.00  0.00           O1-
ATOM   1278  C   GLU H 169      17.614  22.095  15.936  1.00 49.74           C  
ATOM   1279  O   GLU H 169      18.578  22.411  15.241  1.00 46.61           O  
ATOM   1280  N   GLY H 170      16.550  21.405  15.468  1.00 42.25           N  
ATOM   1281  CA  GLY H 170      16.383  20.970  14.111  1.00 39.23           C  
ATOM   1282  C   GLY H 170      16.650  19.493  14.070  1.00 38.00           C  
ATOM   1283  O   GLY H 170      16.004  18.761  13.322  1.00 43.71           O  
ATOM   1284  N   ARG H 171      17.674  19.055  14.829  1.00 29.23           N  
ATOM   1285  CA  ARG H 171      18.120  17.694  14.984  1.00 35.64           C  
ATOM   1286  CB  ARG H 171      19.570  17.604  15.487  1.00 45.65           C  
ATOM   1287  CG  ARG H 171      20.637  17.982  14.463  1.00 41.40           C  
ATOM   1288  CD  ARG H 171      22.058  17.893  15.024  1.00 39.12           C  
ATOM   1289  NE  ARG H 171      22.116  16.679  15.887  1.00 41.65           N  
ATOM   1290  CZ  ARG H 171      23.313  16.111  16.222  1.00 36.74           C  
ATOM   1291  NH1 ARG H 171      24.484  16.618  15.742  1.00 36.85           N1+
ATOM   1292  NH2 ARG H 171      23.340  15.025  17.046  1.00 30.88           N  
ATOM   1293  C   ARG H 171      17.330  16.860  15.957  1.00 29.47           C  
ATOM   1294  O   ARG H 171      17.189  15.654  15.755  1.00 30.76           O  
ATOM   1295  N   VAL H 172      16.827  17.459  17.059  1.00 25.45           N  
ATOM   1296  CA  VAL H 172      16.325  16.645  18.138  1.00 22.41           C  
ATOM   1297  CB  VAL H 172      16.931  17.006  19.464  1.00 23.62           C  
ATOM   1298  CG1 VAL H 172      16.498  18.438  19.826  1.00 24.81           C  
ATOM   1299  CG2 VAL H 172      16.518  15.952  20.502  1.00 26.42           C  
ATOM   1300  C   VAL H 172      14.840  16.736  18.298  1.00 21.12           C  
ATOM   1301  O   VAL H 172      14.209  17.734  17.953  1.00 21.85           O  
ATOM   1302  N   SER H 173      14.242  15.645  18.826  1.00 18.61           N  
ATOM   1303  CA  SER H 173      12.830  15.626  19.073  1.00 17.99           C  
ATOM   1304  CB  SER H 173      12.028  14.955  17.941  1.00 25.36           C  
ATOM   1305  OG  SER H 173      10.642  14.955  18.248  1.00 25.60           O  
ATOM   1306  C   SER H 173      12.585  14.836  20.325  1.00 20.36           C  
ATOM   1307  O   SER H 173      13.215  13.803  20.554  1.00 18.51           O  
ATOM   1308  N   ILE H 174      11.660  15.320  21.184  1.00 16.37           N  
ATOM   1309  CA  ILE H 174      11.333  14.607  22.386  1.00 14.94           C  
ATOM   1310  CB  ILE H 174      11.789  15.285  23.645  1.00 13.98           C  
ATOM   1311  CG1 ILE H 174      13.316  15.481  23.634  1.00 13.51           C  
ATOM   1312  CG2 ILE H 174      11.316  14.428  24.829  1.00 18.40           C  
ATOM   1313  CD1 ILE H 174      13.815  16.405  24.744  1.00 13.55           C  
ATOM   1314  C   ILE H 174       9.841  14.491  22.439  1.00 16.48           C  
ATOM   1315  O   ILE H 174       9.121  15.429  22.097  1.00 16.58           O  
ATOM   1316  N   SER H 175       9.338  13.314  22.860  1.00 15.60           N  
ATOM   1317  CA  SER H 175       7.922  13.097  22.920  1.00 16.56           C  
ATOM   1318  CB  SER H 175       7.412  12.212  21.772  1.00 17.80           C  
ATOM   1319  OG  SER H 175       8.093  10.966  21.782  1.00 19.83           O  
ATOM   1320  C   SER H 175       7.614  12.406  24.209  1.00 16.21           C  
ATOM   1321  O   SER H 175       8.497  11.831  24.842  1.00 15.22           O  
ATOM   1322  N   VAL H 176       6.341  12.479  24.653  1.00 17.10           N  
ATOM   1323  CA  VAL H 176       5.999  11.834  25.885  1.00 18.85           C  
ATOM   1324  CB  VAL H 176       5.928  12.782  27.044  1.00 16.87           C  
ATOM   1325  CG1 VAL H 176       4.798  13.795  26.792  1.00 19.10           C  
ATOM   1326  CG2 VAL H 176       5.770  11.971  28.339  1.00 17.72           C  
ATOM   1327  C   VAL H 176       4.658  11.180  25.757  1.00 19.20           C  
ATOM   1328  O   VAL H 176       3.767  11.678  25.067  1.00 20.26           O  
ATOM   1329  N   ASP H 177       4.509  10.016  26.425  1.00 19.52           N  
ATOM   1330  CA  ASP H 177       3.277   9.289  26.483  1.00 21.55           C  
ATOM   1331  CB  ASP H 177       3.460   7.802  26.125  1.00 23.35           C  
ATOM   1332  CG  ASP H 177       2.095   7.152  25.988  1.00 24.69           C  
ATOM   1333  OD1 ASP H 177       1.106   7.738  26.501  1.00 23.30           O  
ATOM   1334  OD2 ASP H 177       2.025   6.057  25.368  1.00 25.41           O1-
ATOM   1335  C   ASP H 177       2.863   9.383  27.918  1.00 23.69           C  
ATOM   1336  O   ASP H 177       3.487   8.791  28.797  1.00 22.24           O  
ATOM   1337  N   THR H 178       1.800  10.160  28.185  1.00 24.92           N  
ATOM   1338  CA  THR H 178       1.355  10.427  29.520  1.00 29.24           C  
ATOM   1339  CB  THR H 178       0.251  11.445  29.558  1.00 30.71           C  
ATOM   1340  OG1 THR H 178      -0.034  11.807  30.901  1.00 31.85           O  
ATOM   1341  CG2 THR H 178      -1.000  10.856  28.884  1.00 31.79           C  
ATOM   1342  C   THR H 178       0.857   9.178  30.163  1.00 30.41           C  
ATOM   1343  O   THR H 178       0.992   9.014  31.373  1.00 39.17           O  
ATOM   1344  N   SER H 179       0.193   8.306  29.383  1.00 27.14           N  
ATOM   1345  CA  SER H 179      -0.349   7.079  29.903  1.00 32.42           C  
ATOM   1346  CB  SER H 179      -1.343   6.422  28.935  1.00 38.12           C  
ATOM   1347  OG  SER H 179      -2.454   7.281  28.732  1.00 40.42           O  
ATOM   1348  C   SER H 179       0.715   6.055  30.172  1.00 31.48           C  
ATOM   1349  O   SER H 179       0.707   5.390  31.206  1.00 32.22           O  
ATOM   1350  N   GLU H 180       1.643   5.881  29.215  1.00 26.30           N  
ATOM   1351  CA  GLU H 180       2.671   4.884  29.297  1.00 27.44           C  
ATOM   1352  CB  GLU H 180       3.386   4.604  27.964  1.00 33.15           C  
ATOM   1353  CG  GLU H 180       2.517   3.854  26.948  1.00 39.14           C  
ATOM   1354  CD  GLU H 180       3.453   3.234  25.921  1.00 43.82           C  
ATOM   1355  OE1 GLU H 180       4.482   2.658  26.363  1.00 45.19           O  
ATOM   1356  OE2 GLU H 180       3.160   3.307  24.697  1.00 43.94           O1-
ATOM   1357  C   GLU H 180       3.702   5.268  30.323  1.00 24.08           C  
ATOM   1358  O   GLU H 180       4.464   4.418  30.779  1.00 27.14           O  
ATOM   1359  N   ASP H 181       3.775   6.563  30.699  1.00 23.36           N  
ATOM   1360  CA  ASP H 181       4.772   7.008  31.638  1.00 25.50           C  
ATOM   1361  CB  ASP H 181       4.703   6.285  32.994  1.00 28.00           C  
ATOM   1362  CG  ASP H 181       3.454   6.773  33.715  1.00 39.88           C  
ATOM   1363  OD1 ASP H 181       2.800   7.713  33.190  1.00 35.81           O  
ATOM   1364  OD2 ASP H 181       3.142   6.219  34.803  1.00 45.92           O1-
ATOM   1365  C   ASP H 181       6.120   6.776  31.050  1.00 21.53           C  
ATOM   1366  O   ASP H 181       7.008   6.205  31.682  1.00 23.39           O  
ATOM   1367  N   GLN H 182       6.287   7.204  29.784  1.00 20.54           N  
ATOM   1368  CA  GLN H 182       7.549   7.073  29.125  1.00 18.36           C  
ATOM   1369  CB  GLN H 182       7.627   5.831  28.216  1.00 24.88           C  
ATOM   1370  CG  GLN H 182       8.977   5.648  27.520  1.00 31.62           C  
ATOM   1371  CD  GLN H 182       8.886   4.371  26.693  1.00 30.74           C  
ATOM   1372  OE1 GLN H 182       8.419   3.340  27.175  1.00 36.37           O  
ATOM   1373  NE2 GLN H 182       9.337   4.437  25.413  1.00 20.18           N  
ATOM   1374  C   GLN H 182       7.747   8.278  28.259  1.00 16.82           C  
ATOM   1375  O   GLN H 182       6.784   8.881  27.785  1.00 17.92           O  
ATOM   1376  N   PHE H 183       9.019   8.687  28.067  1.00 15.58           N  
ATOM   1377  CA  PHE H 183       9.310   9.764  27.165  1.00 15.18           C  
ATOM   1378  CB  PHE H 183       9.486  11.146  27.823  1.00 14.12           C  
ATOM   1379  CG  PHE H 183      10.507  11.107  28.903  1.00 13.24           C  
ATOM   1380  CD1 PHE H 183      10.187  10.592  30.138  1.00 15.69           C  
ATOM   1381  CD2 PHE H 183      11.768  11.615  28.698  1.00 14.43           C  
ATOM   1382  CE1 PHE H 183      11.118  10.564  31.149  1.00 16.08           C  
ATOM   1383  CE2 PHE H 183      12.702  11.591  29.706  1.00 16.19           C  
ATOM   1384  CZ  PHE H 183      12.379  11.062  30.932  1.00 13.35           C  
ATOM   1385  C   PHE H 183      10.502   9.376  26.352  1.00 17.69           C  
ATOM   1386  O   PHE H 183      11.279   8.506  26.747  1.00 14.89           O  
ATOM   1387  N   SER H 184      10.669  10.012  25.173  1.00 14.65           N  
ATOM   1388  CA  SER H 184      11.676   9.540  24.270  1.00 14.67           C  
ATOM   1389  CB  SER H 184      11.056   8.897  23.015  1.00 16.65           C  
ATOM   1390  OG  SER H 184      12.064   8.433  22.134  1.00 19.11           O  
ATOM   1391  C   SER H 184      12.567  10.655  23.827  1.00 14.81           C  
ATOM   1392  O   SER H 184      12.260  11.837  23.986  1.00 14.59           O  
ATOM   1393  N   LEU H 185      13.748  10.270  23.300  1.00 14.47           N  
ATOM   1394  CA  LEU H 185      14.688  11.195  22.740  1.00 14.56           C  
ATOM   1395  CB  LEU H 185      15.983  11.332  23.558  1.00 14.91           C  
ATOM   1396  CG  LEU H 185      17.005  12.296  22.928  1.00 15.78           C  
ATOM   1397  CD1 LEU H 185      16.448  13.726  22.848  1.00 15.87           C  
ATOM   1398  CD2 LEU H 185      18.364  12.220  23.643  1.00 16.92           C  
ATOM   1399  C   LEU H 185      15.080  10.659  21.404  1.00 16.42           C  
ATOM   1400  O   LEU H 185      15.434   9.488  21.278  1.00 16.99           O  
ATOM   1401  N   ARG H 186      14.998  11.503  20.359  1.00 16.60           N  
ATOM   1402  CA  ARG H 186      15.418  11.062  19.065  0.75 18.23           C  
ATOM   1403  CB  ARG H 186      14.241  10.857  18.097  0.75 19.30           C  
ATOM   1404  CG  ARG H 186      13.267   9.795  18.621  0.75 20.00           C  
ATOM   1405  CD  ARG H 186      12.229   9.312  17.609  0.75 24.14           C  
ATOM   1406  NE  ARG H 186      12.876   8.245  16.798  0.75 29.39           N  
ATOM   1407  CZ  ARG H 186      13.482   8.567  15.620  0.75 28.83           C  
ATOM   1408  NH1 ARG H 186      13.441   9.853  15.167  0.75 32.18           N1+
ATOM   1409  NH2 ARG H 186      14.127   7.604  14.899  0.75 30.91           N  
ATOM   1410  C   ARG H 186      16.337  12.118  18.543  1.00 22.18           C  
ATOM   1411  O   ARG H 186      16.008  13.305  18.547  1.00 19.70           O  
ATOM   1412  N   LEU H 187      17.543  11.698  18.113  1.00 20.24           N  
ATOM   1413  CA  LEU H 187      18.531  12.620  17.634  1.00 21.90           C  
ATOM   1414  CB  LEU H 187      19.767  12.630  18.553  1.00 22.74           C  
ATOM   1415  CG  LEU H 187      20.854  13.659  18.205  1.00 26.25           C  
ATOM   1416  CD1 LEU H 187      20.316  15.099  18.302  1.00 29.01           C  
ATOM   1417  CD2 LEU H 187      22.096  13.438  19.084  1.00 30.21           C  
ATOM   1418  C   LEU H 187      18.937  12.148  16.269  1.00 25.22           C  
ATOM   1419  O   LEU H 187      19.441  11.037  16.107  1.00 26.17           O  
ATOM   1420  N   ARG H 188      18.733  12.997  15.241  1.00 30.32           N  
ATOM   1421  CA  ARG H 188      18.979  12.578  13.889  1.00 32.72           C  
ATOM   1422  CB  ARG H 188      18.098  13.295  12.853  1.00 34.28           C  
ATOM   1423  CG  ARG H 188      16.617  13.330  13.225  1.00 49.42           C  
ATOM   1424  CD  ARG H 188      15.691  13.534  12.027  1.00 54.26           C  
ATOM   1425  NE  ARG H 188      14.433  14.158  12.526  1.00 59.39           N  
ATOM   1426  CZ  ARG H 188      13.580  13.473  13.344  1.00 57.33           C  
ATOM   1427  NH1 ARG H 188      13.932  12.251  13.835  1.00 61.66           N1+
ATOM   1428  NH2 ARG H 188      12.381  14.026  13.692  1.00 57.40           N  
ATOM   1429  C   ARG H 188      20.397  12.858  13.488  1.00 35.15           C  
ATOM   1430  O   ARG H 188      21.078  13.694  14.080  1.00 31.62           O  
ATOM   1431  N   SER H 189      20.862  12.130  12.451  1.00 35.78           N  
ATOM   1432  CA  SER H 189      22.144  12.326  11.825  1.00 37.34           C  
ATOM   1433  CB  SER H 189      22.210  13.602  10.971  1.00 43.45           C  
ATOM   1434  OG  SER H 189      21.277  13.523   9.904  1.00 46.58           O  
ATOM   1435  C   SER H 189      23.248  12.396  12.831  1.00 34.61           C  
ATOM   1436  O   SER H 189      23.981  13.382  12.884  1.00 38.73           O  
ATOM   1437  N   VAL H 190      23.418  11.335  13.637  1.00 34.73           N  
ATOM   1438  CA  VAL H 190      24.441  11.332  14.642  1.00 33.76           C  
ATOM   1439  CB  VAL H 190      24.258  10.264  15.683  1.00 32.33           C  
ATOM   1440  CG1 VAL H 190      22.948  10.530  16.441  1.00 39.15           C  
ATOM   1441  CG2 VAL H 190      24.309   8.891  14.993  1.00 42.25           C  
ATOM   1442  C   VAL H 190      25.787  11.115  14.028  1.00 37.68           C  
ATOM   1443  O   VAL H 190      25.925  10.527  12.956  1.00 41.28           O  
ATOM   1444  N   THR H 191      26.826  11.635  14.713  1.00 39.53           N  
ATOM   1445  CA  THR H 191      28.189  11.485  14.295  1.00 41.78           C  
ATOM   1446  CB  THR H 191      28.810  12.761  13.810  1.00 47.69           C  
ATOM   1447  OG1 THR H 191      28.816  13.729  14.848  1.00 50.38           O  
ATOM   1448  CG2 THR H 191      28.002  13.271  12.602  1.00 46.98           C  
ATOM   1449  C   THR H 191      28.949  11.055  15.507  1.00 41.11           C  
ATOM   1450  O   THR H 191      28.378  10.894  16.583  1.00 35.68           O  
ATOM   1451  N   ALA H 192      30.277  10.896  15.357  1.00 41.89           N  
ATOM   1452  CA  ALA H 192      31.141  10.429  16.402  1.00 41.65           C  
ATOM   1453  CB  ALA H 192      32.619  10.379  15.983  1.00 45.90           C  
ATOM   1454  C   ALA H 192      31.028  11.376  17.553  1.00 39.00           C  
ATOM   1455  O   ALA H 192      31.171  10.987  18.711  1.00 43.06           O  
ATOM   1456  N   ALA H 193      30.775  12.657  17.252  1.00 41.04           N  
ATOM   1457  CA  ALA H 193      30.694  13.680  18.254  1.00 40.57           C  
ATOM   1458  CB  ALA H 193      30.367  15.063  17.664  1.00 41.95           C  
ATOM   1459  C   ALA H 193      29.610  13.344  19.237  1.00 37.62           C  
ATOM   1460  O   ALA H 193      29.721  13.654  20.420  1.00 36.85           O  
ATOM   1461  N   ASP H 194      28.521  12.724  18.756  1.00 32.42           N  
ATOM   1462  CA  ASP H 194      27.349  12.362  19.509  1.00 28.48           C  
ATOM   1463  CB  ASP H 194      26.186  11.921  18.607  1.00 30.10           C  
ATOM   1464  CG  ASP H 194      25.707  13.161  17.864  1.00 38.25           C  
ATOM   1465  OD1 ASP H 194      25.691  14.257  18.485  1.00 31.43           O  
ATOM   1466  OD2 ASP H 194      25.360  13.029  16.660  1.00 35.74           O1-
ATOM   1467  C   ASP H 194      27.628  11.266  20.497  1.00 28.17           C  
ATOM   1468  O   ASP H 194      26.776  10.969  21.334  1.00 27.72           O  
ATOM   1469  N   THR H 195      28.768  10.560  20.380  1.00 30.83           N  
ATOM   1470  CA  THR H 195      29.045   9.516  21.329  1.00 30.90           C  
ATOM   1471  CB  THR H 195      30.357   8.823  21.087  1.00 34.49           C  
ATOM   1472  OG1 THR H 195      30.384   8.256  19.788  1.00 37.69           O  
ATOM   1473  CG2 THR H 195      30.538   7.724  22.146  1.00 35.26           C  
ATOM   1474  C   THR H 195      29.095  10.129  22.695  1.00 30.87           C  
ATOM   1475  O   THR H 195      29.817  11.098  22.931  1.00 30.68           O  
ATOM   1476  N   ALA H 196      28.299   9.576  23.637  1.00 27.26           N  
ATOM   1477  CA  ALA H 196      28.277  10.114  24.965  1.00 25.99           C  
ATOM   1478  CB  ALA H 196      27.727  11.549  25.034  1.00 26.20           C  
ATOM   1479  C   ALA H 196      27.377   9.264  25.802  1.00 26.89           C  
ATOM   1480  O   ALA H 196      26.728   8.342  25.309  1.00 26.27           O  
ATOM   1481  N   VAL H 197      27.354   9.546  27.119  1.00 23.50           N  
ATOM   1482  CA  VAL H 197      26.465   8.843  27.994  1.00 22.28           C  
ATOM   1483  CB  VAL H 197      27.023   8.628  29.372  1.00 24.93           C  
ATOM   1484  CG1 VAL H 197      25.966   7.900  30.219  1.00 24.38           C  
ATOM   1485  CG2 VAL H 197      28.349   7.858  29.250  1.00 31.45           C  
ATOM   1486  C   VAL H 197      25.265   9.728  28.112  1.00 23.62           C  
ATOM   1487  O   VAL H 197      25.381  10.894  28.485  1.00 20.73           O  
ATOM   1488  N   TYR H 198      24.077   9.190  27.775  1.00 19.20           N  
ATOM   1489  CA  TYR H 198      22.864   9.961  27.777  1.00 17.40           C  
ATOM   1490  CB  TYR H 198      21.930   9.642  26.595  1.00 17.94           C  
ATOM   1491  CG  TYR H 198      22.559  10.199  25.363  1.00 17.64           C  
ATOM   1492  CD1 TYR H 198      23.614   9.563  24.746  1.00 19.61           C  
ATOM   1493  CD2 TYR H 198      22.081  11.372  24.821  1.00 17.73           C  
ATOM   1494  CE1 TYR H 198      24.185  10.092  23.611  1.00 24.04           C  
ATOM   1495  CE2 TYR H 198      22.647  11.902  23.687  1.00 17.89           C  
ATOM   1496  CZ  TYR H 198      23.701  11.264  23.082  1.00 19.83           C  
ATOM   1497  OH  TYR H 198      24.280  11.813  21.918  1.00 23.37           O  
ATOM   1498  C   TYR H 198      22.101   9.694  29.033  1.00 17.89           C  
ATOM   1499  O   TYR H 198      22.005   8.553  29.482  1.00 18.76           O  
ATOM   1500  N   PHE H 199      21.548  10.765  29.646  1.00 14.84           N  
ATOM   1501  CA  PHE H 199      20.816  10.600  30.871  1.00 15.73           C  
ATOM   1502  CB  PHE H 199      21.449  11.322  32.074  1.00 14.44           C  
ATOM   1503  CG  PHE H 199      22.767  10.724  32.433  1.00 15.86           C  
ATOM   1504  CD1 PHE H 199      22.831   9.614  33.242  1.00 16.90           C  
ATOM   1505  CD2 PHE H 199      23.938  11.289  31.981  1.00 21.22           C  
ATOM   1506  CE1 PHE H 199      24.044   9.066  33.584  1.00 19.81           C  
ATOM   1507  CE2 PHE H 199      25.155  10.744  32.321  1.00 23.10           C  
ATOM   1508  CZ  PHE H 199      25.209   9.629  33.123  1.00 19.87           C  
ATOM   1509  C   PHE H 199      19.457  11.231  30.750  1.00 13.16           C  
ATOM   1510  O   PHE H 199      19.279  12.233  30.059  1.00 14.00           O  
ATOM   1511  N   CYS H 200      18.456  10.629  31.430  1.00 14.27           N  
ATOM   1512  CA  CYS H 200      17.156  11.230  31.550  1.00 16.92           C  
ATOM   1513  CB  CYS H 200      15.954  10.304  31.207  1.00 17.44           C  
ATOM   1514  SG  CYS H 200      15.900   8.698  32.066  1.00 23.94           S  
ATOM   1515  C   CYS H 200      17.057  11.706  32.973  1.00 16.71           C  
ATOM   1516  O   CYS H 200      17.708  11.160  33.865  1.00 15.97           O  
ATOM   1517  N   ALA H 201      16.272  12.776  33.219  1.00 14.39           N  
ATOM   1518  CA  ALA H 201      16.170  13.330  34.543  1.00 13.11           C  
ATOM   1519  CB  ALA H 201      17.328  14.276  34.898  1.00 12.82           C  
ATOM   1520  C   ALA H 201      14.909  14.134  34.599  1.00 16.40           C  
ATOM   1521  O   ALA H 201      14.203  14.252  33.599  1.00 14.98           O  
ATOM   1522  N   SER H 202      14.572  14.687  35.785  1.00 13.97           N  
ATOM   1523  CA  SER H 202      13.357  15.450  35.875  1.00 14.73           C  
ATOM   1524  CB  SER H 202      12.232  14.720  36.632  1.00 18.28           C  
ATOM   1525  OG  SER H 202      12.611  14.511  37.985  1.00 21.58           O  
ATOM   1526  C   SER H 202      13.608  16.751  36.586  1.00 15.81           C  
ATOM   1527  O   SER H 202      14.512  16.860  37.414  1.00 16.43           O  
ATOM   1528  N   LEU H 203      12.800  17.781  36.239  1.00 14.65           N  
ATOM   1529  CA  LEU H 203      12.848  19.095  36.827  1.00 14.67           C  
ATOM   1530  CB  LEU H 203      13.215  20.205  35.826  1.00 20.06           C  
ATOM   1531  CG  LEU H 203      14.664  20.188  35.309  1.00 24.60           C  
ATOM   1532  CD1 LEU H 203      14.888  21.309  34.281  1.00 21.26           C  
ATOM   1533  CD2 LEU H 203      15.668  20.267  36.471  1.00 18.19           C  
ATOM   1534  C   LEU H 203      11.455  19.441  37.264  1.00 20.00           C  
ATOM   1535  O   LEU H 203      10.485  19.057  36.612  1.00 22.70           O  
ATOM   1536  N   PRO H 204      11.311  20.177  38.336  1.00 25.03           N  
ATOM   1537  CA  PRO H 204       9.982  20.564  38.728  1.00 26.03           C  
ATOM   1538  CD  PRO H 204      12.168  19.956  39.491  1.00 28.08           C  
ATOM   1539  CB  PRO H 204      10.075  20.970  40.196  1.00 26.80           C  
ATOM   1540  CG  PRO H 204      11.264  20.147  40.721  1.00 29.94           C  
ATOM   1541  C   PRO H 204       9.496  21.665  37.834  1.00 26.09           C  
ATOM   1542  O   PRO H 204      10.320  22.432  37.338  1.00 25.03           O  
ATOM   1543  N   ARG H 205       8.170  21.770  37.618  1.00 24.66           N  
ATOM   1544  CA  ARG H 205       7.652  22.818  36.784  1.00 27.37           C  
ATOM   1545  CB  ARG H 205       6.140  22.718  36.504  1.00 28.69           C  
ATOM   1546  CG  ARG H 205       5.633  23.855  35.610  1.00 35.25           C  
ATOM   1547  CD  ARG H 205       4.220  24.359  35.932  1.00 41.02           C  
ATOM   1548  NE  ARG H 205       3.237  23.263  35.714  1.00 49.93           N  
ATOM   1549  CZ  ARG H 205       1.903  23.558  35.740  1.00 50.26           C  
ATOM   1550  NH1 ARG H 205       1.496  24.846  35.940  1.00 55.75           N1+
ATOM   1551  NH2 ARG H 205       0.971  22.575  35.564  1.00 51.65           N  
ATOM   1552  C   ARG H 205       7.821  24.088  37.547  1.00 27.25           C  
ATOM   1553  O   ARG H 205       7.669  24.107  38.767  1.00 30.06           O  
ATOM   1554  N   GLY H 206       8.144  25.195  36.849  1.00 29.52           N  
ATOM   1555  CA  GLY H 206       8.289  26.445  37.539  1.00 31.17           C  
ATOM   1556  C   GLY H 206       9.500  27.151  37.013  1.00 31.07           C  
ATOM   1557  O   GLY H 206      10.022  26.803  35.955  1.00 29.42           O  
ATOM   1558  N   GLN H 207       9.975  28.178  37.756  1.00 29.80           N  
ATOM   1559  CA  GLN H 207      11.115  28.927  37.313  1.00 30.86           C  
ATOM   1560  CB  GLN H 207      11.328  30.279  38.009  1.00 33.02           C  
ATOM   1561  CG  GLN H 207      10.300  31.321  37.565  1.00 43.90           C  
ATOM   1562  CD  GLN H 207      10.747  32.688  38.052  1.00 54.37           C  
ATOM   1563  OE1 GLN H 207      11.697  32.809  38.823  1.00 61.25           O  
ATOM   1564  NE2 GLN H 207      10.048  33.754  37.581  1.00 52.33           N  
ATOM   1565  C   GLN H 207      12.347  28.093  37.459  1.00 27.77           C  
ATOM   1566  O   GLN H 207      12.526  27.347  38.420  1.00 28.77           O  
ATOM   1567  N   LEU H 208      13.178  28.165  36.407  1.00 24.19           N  
ATOM   1568  CA  LEU H 208      14.400  27.446  36.195  1.00 23.59           C  
ATOM   1569  CB  LEU H 208      14.724  27.298  34.701  1.00 25.29           C  
ATOM   1570  CG  LEU H 208      13.636  26.478  33.977  1.00 26.24           C  
ATOM   1571  CD1 LEU H 208      14.006  26.191  32.513  1.00 27.64           C  
ATOM   1572  CD2 LEU H 208      13.284  25.207  34.767  1.00 27.63           C  
ATOM   1573  C   LEU H 208      15.609  27.972  36.915  1.00 22.77           C  
ATOM   1574  O   LEU H 208      16.549  27.213  37.144  1.00 21.56           O  
ATOM   1575  N   VAL H 209      15.646  29.272  37.268  1.00 24.17           N  
ATOM   1576  CA  VAL H 209      16.867  29.859  37.760  1.00 24.56           C  
ATOM   1577  CB  VAL H 209      16.685  31.288  38.192  1.00 26.61           C  
ATOM   1578  CG1 VAL H 209      15.659  31.340  39.338  1.00 26.69           C  
ATOM   1579  CG2 VAL H 209      18.063  31.863  38.565  1.00 28.19           C  
ATOM   1580  C   VAL H 209      17.419  29.086  38.924  1.00 24.89           C  
ATOM   1581  O   VAL H 209      18.623  28.842  38.989  1.00 24.36           O  
ATOM   1582  N   ASN H 210      16.557  28.715  39.886  1.00 24.07           N  
ATOM   1583  CA  ASN H 210      16.909  27.986  41.075  1.00 23.85           C  
ATOM   1584  CB  ASN H 210      15.821  28.118  42.153  1.00 25.67           C  
ATOM   1585  CG  ASN H 210      15.646  29.598  42.460  1.00 27.01           C  
ATOM   1586  OD1 ASN H 210      16.615  30.321  42.682  1.00 28.11           O  
ATOM   1587  ND2 ASN H 210      14.368  30.067  42.457  1.00 33.96           N  
ATOM   1588  C   ASN H 210      17.091  26.510  40.846  1.00 22.78           C  
ATOM   1589  O   ASN H 210      17.889  25.869  41.529  1.00 22.25           O  
ATOM   1590  N   ALA H 211      16.344  25.944  39.880  1.00 21.64           N  
ATOM   1591  CA  ALA H 211      16.142  24.525  39.715  1.00 21.32           C  
ATOM   1592  CB  ALA H 211      15.105  24.192  38.627  1.00 20.81           C  
ATOM   1593  C   ALA H 211      17.360  23.704  39.417  1.00 20.60           C  
ATOM   1594  O   ALA H 211      18.312  24.136  38.770  1.00 21.11           O  
ATOM   1595  N   TYR H 212      17.325  22.448  39.928  1.00 20.88           N  
ATOM   1596  CA  TYR H 212      18.334  21.460  39.677  1.00 19.94           C  
ATOM   1597  CB  TYR H 212      19.318  21.231  40.845  1.00 20.42           C  
ATOM   1598  CG  TYR H 212      18.604  20.818  42.086  1.00 21.33           C  
ATOM   1599  CD1 TYR H 212      18.282  19.501  42.317  1.00 19.64           C  
ATOM   1600  CD2 TYR H 212      18.271  21.751  43.039  1.00 22.69           C  
ATOM   1601  CE1 TYR H 212      17.635  19.124  43.471  1.00 25.22           C  
ATOM   1602  CE2 TYR H 212      17.623  21.383  44.194  1.00 24.44           C  
ATOM   1603  CZ  TYR H 212      17.301  20.067  44.413  1.00 28.36           C  
ATOM   1604  OH  TYR H 212      16.636  19.686  45.597  1.00 36.59           O  
ATOM   1605  C   TYR H 212      17.646  20.171  39.314  1.00 19.23           C  
ATOM   1606  O   TYR H 212      16.490  19.944  39.670  1.00 20.19           O  
ATOM   1607  N   PHE H 213      18.347  19.301  38.555  1.00 18.42           N  
ATOM   1608  CA  PHE H 213      17.784  18.069  38.072  1.00 18.50           C  
ATOM   1609  CB  PHE H 213      18.602  17.436  36.932  1.00 18.26           C  
ATOM   1610  CG  PHE H 213      18.544  18.348  35.753  1.00 18.12           C  
ATOM   1611  CD1 PHE H 213      17.508  18.265  34.851  1.00 18.02           C  
ATOM   1612  CD2 PHE H 213      19.530  19.286  35.553  1.00 19.09           C  
ATOM   1613  CE1 PHE H 213      17.457  19.106  33.764  1.00 19.31           C  
ATOM   1614  CE2 PHE H 213      19.484  20.129  34.468  1.00 20.12           C  
ATOM   1615  CZ  PHE H 213      18.446  20.040  33.572  1.00 18.63           C  
ATOM   1616  C   PHE H 213      17.717  17.066  39.180  1.00 20.00           C  
ATOM   1617  O   PHE H 213      18.604  16.985  40.028  1.00 19.82           O  
ATOM   1618  N   ARG H 214      16.637  16.259  39.181  1.00 20.69           N  
ATOM   1619  CA  ARG H 214      16.433  15.264  40.191  1.00 27.64           C  
ATOM   1620  CB  ARG H 214      15.243  15.601  41.106  1.00 30.68           C  
ATOM   1621  CG  ARG H 214      15.369  16.986  41.739  1.00 36.29           C  
ATOM   1622  CD  ARG H 214      14.103  17.498  42.430  1.00 42.21           C  
ATOM   1623  NE  ARG H 214      14.332  18.943  42.714  1.00 43.31           N  
ATOM   1624  CZ  ARG H 214      13.542  19.614  43.602  1.00 42.06           C  
ATOM   1625  NH1 ARG H 214      12.543  18.959  44.262  1.00 42.17           N1+
ATOM   1626  NH2 ARG H 214      13.758  20.941  43.836  1.00 40.47           N  
ATOM   1627  C   ARG H 214      16.090  13.976  39.493  1.00 27.59           C  
ATOM   1628  O   ARG H 214      15.763  13.952  38.307  1.00 32.51           O  
ATOM   1629  N   ASN H 215      16.192  12.855  40.230  1.00 20.90           N  
ATOM   1630  CA  ASN H 215      15.768  11.564  39.763  1.00 21.80           C  
ATOM   1631  CB  ASN H 215      14.249  11.489  39.537  1.00 22.40           C  
ATOM   1632  CG  ASN H 215      13.582  11.712  40.885  1.00 28.60           C  
ATOM   1633  OD1 ASN H 215      12.439  12.161  40.960  1.00 34.09           O  
ATOM   1634  ND2 ASN H 215      14.319  11.400  41.985  1.00 31.10           N  
ATOM   1635  C   ASN H 215      16.442  11.168  38.481  1.00 25.84           C  
ATOM   1636  O   ASN H 215      15.788  10.663  37.569  1.00 28.71           O  
ATOM   1637  N   TRP H 216      17.776  11.328  38.399  1.00 18.72           N  
ATOM   1638  CA  TRP H 216      18.508  11.004  37.202  1.00 15.50           C  
ATOM   1639  CB  TRP H 216      19.999  11.382  37.275  1.00 16.80           C  
ATOM   1640  CG  TRP H 216      20.317  12.856  37.289  1.00 15.56           C  
ATOM   1641  CD2 TRP H 216      20.962  13.547  36.209  1.00 15.02           C  
ATOM   1642  CD1 TRP H 216      20.135  13.775  38.280  1.00 16.12           C  
ATOM   1643  NE1 TRP H 216      20.625  14.996  37.886  1.00 17.89           N  
ATOM   1644  CE2 TRP H 216      21.140  14.870  36.612  1.00 15.32           C  
ATOM   1645  CE3 TRP H 216      21.380  13.110  34.984  1.00 15.85           C  
ATOM   1646  CZ2 TRP H 216      21.744  15.782  35.794  1.00 16.26           C  
ATOM   1647  CZ3 TRP H 216      21.978  14.035  34.157  1.00 17.89           C  
ATOM   1648  CH2 TRP H 216      22.156  15.344  34.556  1.00 16.70           C  
ATOM   1649  C   TRP H 216      18.501   9.524  36.971  1.00 17.56           C  
ATOM   1650  O   TRP H 216      18.452   8.725  37.905  1.00 20.67           O  
ATOM   1651  N   GLY H 217      18.536   9.128  35.680  1.00 18.39           N  
ATOM   1652  CA  GLY H 217      18.651   7.744  35.312  1.00 24.38           C  
ATOM   1653  C   GLY H 217      20.108   7.391  35.445  1.00 20.81           C  
ATOM   1654  O   GLY H 217      20.947   8.260  35.666  1.00 19.76           O  
ATOM   1655  N   ARG H 218      20.434   6.090  35.310  1.00 28.21           N  
ATOM   1656  CA  ARG H 218      21.766   5.559  35.449  1.00 26.40           C  
ATOM   1657  CB  ARG H 218      21.789   4.021  35.401  1.00 32.96           C  
ATOM   1658  CG  ARG H 218      23.143   3.398  35.750  1.00 45.61           C  
ATOM   1659  CD  ARG H 218      23.159   1.873  35.594  1.00 52.44           C  
ATOM   1660  NE  ARG H 218      24.523   1.386  35.951  1.00 56.35           N  
ATOM   1661  CZ  ARG H 218      24.939   0.166  35.503  1.00 58.41           C  
ATOM   1662  NH1 ARG H 218      24.133  -0.566  34.679  1.00 58.79           N1+
ATOM   1663  NH2 ARG H 218      26.158  -0.320  35.876  1.00 55.60           N  
ATOM   1664  C   ARG H 218      22.648   6.055  34.342  1.00 25.46           C  
ATOM   1665  O   ARG H 218      23.848   6.238  34.534  1.00 27.85           O  
ATOM   1666  N   GLY H 219      22.088   6.248  33.134  1.00 24.22           N  
ATOM   1667  CA  GLY H 219      22.889   6.713  32.035  1.00 24.17           C  
ATOM   1668  C   GLY H 219      23.104   5.574  31.091  1.00 27.89           C  
ATOM   1669  O   GLY H 219      23.289   4.427  31.500  1.00 29.40           O  
ATOM   1670  N   THR H 220      23.083   5.881  29.780  1.00 25.41           N  
ATOM   1671  CA  THR H 220      23.247   4.880  28.768  1.00 24.88           C  
ATOM   1672  CB  THR H 220      21.969   4.664  28.002  1.00 29.31           C  
ATOM   1673  OG1 THR H 220      22.147   3.671  27.009  1.00  0.00           O  
ATOM   1674  CG2 THR H 220      21.518   5.986  27.361  1.00  0.00           C  
ATOM   1675  C   THR H 220      24.308   5.338  27.815  1.00 27.41           C  
ATOM   1676  O   THR H 220      24.220   6.417  27.230  1.00 22.91           O  
ATOM   1677  N   LEU H 221      25.357   4.515  27.621  1.00 26.51           N  
ATOM   1678  CA  LEU H 221      26.403   4.907  26.723  1.00 28.60           C  
ATOM   1679  CB  LEU H 221      27.724   4.153  26.952  1.00 30.17           C  
ATOM   1680  CG  LEU H 221      28.843   4.572  25.981  1.00 33.16           C  
ATOM   1681  CD1 LEU H 221      29.185   6.065  26.137  1.00 31.33           C  
ATOM   1682  CD2 LEU H 221      30.074   3.664  26.129  1.00 39.33           C  
ATOM   1683  C   LEU H 221      25.951   4.614  25.333  1.00 31.35           C  
ATOM   1684  O   LEU H 221      25.554   3.494  25.011  1.00 33.01           O  
ATOM   1685  N   VAL H 222      25.981   5.641  24.465  1.00 26.72           N  
ATOM   1686  CA  VAL H 222      25.631   5.419  23.096  1.00 27.53           C  
ATOM   1687  CB  VAL H 222      24.538   6.322  22.604  1.00 26.75           C  
ATOM   1688  CG1 VAL H 222      24.329   6.057  21.104  1.00 36.65           C  
ATOM   1689  CG2 VAL H 222      23.281   6.085  23.461  1.00 28.08           C  
ATOM   1690  C   VAL H 222      26.858   5.708  22.299  1.00 34.57           C  
ATOM   1691  O   VAL H 222      27.371   6.827  22.303  1.00 33.30           O  
ATOM   1692  N   SER H 223      27.360   4.692  21.578  1.00 34.22           N  
ATOM   1693  CA  SER H 223      28.552   4.908  20.820  1.00 35.79           C  
ATOM   1694  CB  SER H 223      29.580   3.773  20.957  1.00 43.68           C  
ATOM   1695  OG  SER H 223      30.016   3.667  22.303  1.00 51.75           O  
ATOM   1696  C   SER H 223      28.163   4.968  19.382  1.00 36.12           C  
ATOM   1697  O   SER H 223      27.440   4.111  18.879  1.00 38.58           O  
ATOM   1698  N   VAL H 224      28.628   6.016  18.679  1.00 39.07           N  
ATOM   1699  CA  VAL H 224      28.346   6.107  17.279  1.00 37.51           C  
ATOM   1700  CB  VAL H 224      28.032   7.490  16.815  1.00 36.14           C  
ATOM   1701  CG1 VAL H 224      26.667   7.916  17.370  1.00 38.15           C  
ATOM   1702  CG2 VAL H 224      29.175   8.384  17.293  1.00 35.70           C  
ATOM   1703  C   VAL H 224      29.576   5.656  16.569  1.00 45.73           C  
ATOM   1704  O   VAL H 224      30.676   6.136  16.843  1.00 44.47           O  
ATOM   1705  N   THR H 225      29.417   4.711  15.624  1.00 46.33           N  
ATOM   1706  CA  THR H 225      30.574   4.186  14.965  1.00 50.54           C  
ATOM   1707  CB  THR H 225      30.787   2.718  15.194  1.00 54.41           C  
ATOM   1708  OG1 THR H 225      29.727   1.976  14.607  1.00 66.58           O  
ATOM   1709  CG2 THR H 225      30.839   2.452  16.706  1.00 51.53           C  
ATOM   1710  C   THR H 225      30.410   4.350  13.491  1.00 50.51           C  
ATOM   1711  O   THR H 225      29.304   4.531  12.985  1.00 49.50           O  
ATOM   1712  N   ALA H 226      31.541   4.302  12.764  1.00 55.32           N  
ATOM   1713  CA  ALA H 226      31.503   4.423  11.339  1.00 57.64           C  
ATOM   1714  CB  ALA H 226      32.866   4.779  10.723  1.00 61.75           C  
ATOM   1715  C   ALA H 226      31.088   3.066  10.790  1.00 63.10           C  
ATOM   1716  O   ALA H 226      30.908   2.128  11.609  1.00 59.18           O  
ATOM   1717  OXT ALA H 226      30.944   2.949   9.543  1.00  0.00           O1-
TER    1718      ALA H 226 
CONECT  137  636
CONECT  636  137
CONECT  947 1514
CONECT 1514  947
END
