# Supplementary material for: Fully automated antibody structure prediction using BIOVIA tools: Validation study
Source: PLoS One. 2017 May 18;12(5):e0177923. doi: 10.1371/journal.pone.0177923 (PMC5436848; doi:10.1371/journal.pone.0177923)
Supplement: S1 Dataset — Predicted structures using the Top5 framework method, Chothia CDR definition with no canonical filtering and generating 50 models. These were used in the detailed discussion of outliers and for comparison against predictions using canonical filtering. (ZIP) [file pone.0177923.s003.zip › 4QWW_CD_FV_FinalModel.pdb]

REMARK   Accelrys Discovery Studio PDB file
REMARK   Created:  2015-05-08T08:34:18Z
SSBOND   1 CYS L   23    CYS L   87                                     
SSBOND   2 CYS H  128    CYS H  204                                     
ATOM      1  N   GLN L   1      25.134  32.920  26.502  1.00 44.91           N1+
ATOM      2  CA  GLN L   1      25.319  31.689  27.300  1.00 43.54           C  
ATOM      3  CB  GLN L   1      25.823  30.531  26.419  1.00 43.35           C  
ATOM      4  CG  GLN L   1      24.856  30.136  25.302  1.00 44.51           C  
ATOM      5  CD  GLN L   1      24.977  31.168  24.188  1.00 51.77           C  
ATOM      6  OE1 GLN L   1      26.005  31.260  23.519  1.00 50.08           O  
ATOM      7  NE2 GLN L   1      23.899  31.972  23.982  1.00 52.08           N  
ATOM      8  C   GLN L   1      26.336  31.939  28.357  1.00 42.46           C  
ATOM      9  O   GLN L   1      27.404  32.486  28.088  1.00 43.32           O  
ATOM     10  N   ILE L   2      26.020  31.536  29.600  1.00 40.17           N  
ATOM     11  CA  ILE L   2      26.919  31.761  30.688  1.00 38.46           C  
ATOM     12  CB  ILE L   2      26.212  31.817  32.005  1.00 36.68           C  
ATOM     13  CG1 ILE L   2      25.133  32.908  31.965  1.00 35.12           C  
ATOM     14  CG2 ILE L   2      27.258  32.019  33.110  1.00 35.55           C  
ATOM     15  CD1 ILE L   2      25.674  34.279  31.582  1.00 39.96           C  
ATOM     16  C   ILE L   2      27.850  30.594  30.735  1.00 37.53           C  
ATOM     17  O   ILE L   2      27.412  29.446  30.767  1.00 37.38           O  
ATOM     18  N   VAL L   3      29.172  30.856  30.736  1.00 36.55           N  
ATOM     19  CA  VAL L   3      30.103  29.765  30.749  1.00 36.18           C  
ATOM     20  CB  VAL L   3      31.288  29.987  29.851  1.00 37.36           C  
ATOM     21  CG1 VAL L   3      32.151  31.118  30.435  1.00 45.71           C  
ATOM     22  CG2 VAL L   3      32.036  28.658  29.674  1.00 46.06           C  
ATOM     23  C   VAL L   3      30.602  29.586  32.149  1.00 35.15           C  
ATOM     24  O   VAL L   3      30.936  30.554  32.829  1.00 35.07           O  
ATOM     25  N   LEU L   4      30.647  28.326  32.627  1.00 32.74           N  
ATOM     26  CA  LEU L   4      31.113  28.077  33.967  1.00 31.70           C  
ATOM     27  CB  LEU L   4      30.138  27.217  34.792  1.00 30.00           C  
ATOM     28  CG  LEU L   4      28.766  27.877  35.022  1.00 30.22           C  
ATOM     29  CD1 LEU L   4      27.842  26.972  35.853  1.00 29.58           C  
ATOM     30  CD2 LEU L   4      28.912  29.281  35.633  1.00 29.37           C  
ATOM     31  C   LEU L   4      32.392  27.311  33.862  1.00 31.71           C  
ATOM     32  O   LEU L   4      32.470  26.317  33.145  1.00 32.21           O  
ATOM     33  N   THR L   5      33.443  27.758  34.579  1.00 31.75           N  
ATOM     34  CA  THR L   5      34.696  27.062  34.523  1.00 32.74           C  
ATOM     35  CB  THR L   5      35.842  27.941  34.108  1.00 34.56           C  
ATOM     36  OG1 THR L   5      35.581  28.516  32.837  1.00 38.44           O  
ATOM     37  CG2 THR L   5      37.119  27.088  34.041  1.00 38.69           C  
ATOM     38  C   THR L   5      34.991  26.555  35.899  1.00 32.39           C  
ATOM     39  O   THR L   5      34.850  27.282  36.882  1.00 33.15           O  
ATOM     40  N   GLN L   6      35.411  25.278  36.003  1.00 32.24           N  
ATOM     41  CA  GLN L   6      35.675  24.713  37.297  1.00 31.42           C  
ATOM     42  CB  GLN L   6      34.959  23.372  37.527  1.00 30.54           C  
ATOM     43  CG  GLN L   6      33.434  23.505  37.524  1.00 31.86           C  
ATOM     44  CD  GLN L   6      32.824  22.130  37.756  1.00 30.69           C  
ATOM     45  OE1 GLN L   6      31.963  21.685  36.999  1.00 30.03           O  
ATOM     46  NE2 GLN L   6      33.272  21.442  38.838  1.00 30.32           N  
ATOM     47  C   GLN L   6      37.145  24.473  37.429  1.00 32.01           C  
ATOM     48  O   GLN L   6      37.824  24.110  36.470  1.00 32.56           O  
ATOM     49  N   SER L   7      37.682  24.713  38.643  1.00 32.96           N  
ATOM     50  CA  SER L   7      39.070  24.460  38.897  1.00 34.86           C  
ATOM     51  CB  SER L   7      39.922  25.734  39.047  1.00 36.88           C  
ATOM     52  OG  SER L   7      39.962  26.456  37.826  1.00 41.27           O  
ATOM     53  C   SER L   7      39.139  23.768  40.219  1.00 34.03           C  
ATOM     54  O   SER L   7      38.384  24.104  41.131  1.00 34.30           O  
ATOM     55  N   PRO L   8      40.010  22.805  40.375  1.00 33.81           N  
ATOM     56  CA  PRO L   8      40.852  22.332  39.308  1.00 33.53           C  
ATOM     57  CD  PRO L   8      40.615  22.581  41.677  1.00 34.03           C  
ATOM     58  CB  PRO L   8      42.126  21.804  39.969  1.00 34.04           C  
ATOM     59  CG  PRO L   8      41.717  21.543  41.426  1.00 34.25           C  
ATOM     60  C   PRO L   8      40.122  21.273  38.547  1.00 34.31           C  
ATOM     61  O   PRO L   8      39.037  20.876  38.967  1.00 35.10           O  
ATOM     62  N   ALA L   9      40.678  20.840  37.398  1.00 34.84           N  
ATOM     63  CA  ALA L   9      40.082  19.786  36.634  1.00 35.75           C  
ATOM     64  CB  ALA L   9      40.793  19.553  35.289  1.00 37.99           C  
ATOM     65  C   ALA L   9      40.157  18.500  37.403  1.00 36.71           C  
ATOM     66  O   ALA L   9      39.174  17.766  37.486  1.00 36.94           O  
ATOM     67  N   ILE L  10      41.332  18.187  37.990  1.00 37.07           N  
ATOM     68  CA  ILE L  10      41.471  16.946  38.705  1.00 36.91           C  
ATOM     69  CB  ILE L  10      42.199  15.880  37.930  1.00 37.94           C  
ATOM     70  CG1 ILE L  10      41.398  15.467  36.687  1.00 43.41           C  
ATOM     71  CG2 ILE L  10      42.486  14.703  38.871  1.00 42.70           C  
ATOM     72  CD1 ILE L  10      42.182  14.551  35.749  1.00 41.33           C  
ATOM     73  C   ILE L  10      42.255  17.197  39.952  1.00 36.54           C  
ATOM     74  O   ILE L  10      43.132  18.058  39.986  1.00 37.23           O  
ATOM     75  N   MET L  11      41.946  16.448  41.029  1.00 36.44           N  
ATOM     76  CA  MET L  11      42.683  16.660  42.236  1.00 37.13           C  
ATOM     77  CB  MET L  11      42.089  17.798  43.085  1.00 37.58           C  
ATOM     78  CG  MET L  11      43.008  18.274  44.207  1.00 38.66           C  
ATOM     79  SD  MET L  11      42.464  19.794  45.041  1.00 45.78           S  
ATOM     80  CE  MET L  11      41.023  19.027  45.834  1.00 42.58           C  
ATOM     81  C   MET L  11      42.652  15.397  43.034  1.00 36.71           C  
ATOM     82  O   MET L  11      41.770  14.559  42.854  1.00 36.46           O  
ATOM     83  N   SER L  12      43.645  15.223  43.926  1.00 36.32           N  
ATOM     84  CA  SER L  12      43.684  14.048  44.746  1.00 35.70           C  
ATOM     85  CB  SER L  12      44.922  13.176  44.483  1.00 35.44           C  
ATOM     86  OG  SER L  12      44.897  12.029  45.317  1.00 49.72           O  
ATOM     87  C   SER L  12      43.730  14.503  46.172  1.00 35.44           C  
ATOM     88  O   SER L  12      44.390  15.487  46.499  1.00 35.69           O  
ATOM     89  N   ALA L  13      43.004  13.800  47.068  1.00 35.63           N  
ATOM     90  CA  ALA L  13      43.013  14.214  48.441  1.00 36.37           C  
ATOM     91  CB  ALA L  13      41.755  14.995  48.856  1.00 35.06           C  
ATOM     92  C   ALA L  13      43.088  13.004  49.318  1.00 37.47           C  
ATOM     93  O   ALA L  13      42.547  11.947  49.001  1.00 37.80           O  
ATOM     94  N   SER L  14      43.790  13.139  50.461  1.00 38.02           N  
ATOM     95  CA  SER L  14      43.900  12.056  51.393  1.00 38.71           C  
ATOM     96  CB  SER L  14      45.127  12.148  52.317  1.00 39.48           C  
ATOM     97  OG  SER L  14      46.324  12.045  51.560  1.00 41.97           O  
ATOM     98  C   SER L  14      42.696  12.117  52.264  1.00 38.56           C  
ATOM     99  O   SER L  14      42.065  13.165  52.391  1.00 39.17           O  
ATOM    100  N   PRO L  15      42.354  11.026  52.884  1.00 38.06           N  
ATOM    101  CA  PRO L  15      41.199  11.067  53.723  1.00 37.74           C  
ATOM    102  CD  PRO L  15      42.546   9.714  52.288  1.00 37.59           C  
ATOM    103  CB  PRO L  15      40.882   9.616  54.067  1.00 38.03           C  
ATOM    104  CG  PRO L  15      41.397   8.846  52.835  1.00 37.60           C  
ATOM    105  C   PRO L  15      41.440  11.965  54.889  1.00 38.98           C  
ATOM    106  O   PRO L  15      42.514  11.901  55.486  1.00 39.70           O  
ATOM    107  N   GLY L  16      40.443  12.803  55.230  1.00 38.50           N  
ATOM    108  CA  GLY L  16      40.566  13.682  56.353  1.00 38.22           C  
ATOM    109  C   GLY L  16      40.978  15.053  55.901  1.00 37.67           C  
ATOM    110  O   GLY L  16      40.925  15.998  56.687  1.00 38.58           O  
ATOM    111  N   GLU L  17      41.398  15.214  54.631  1.00 38.12           N  
ATOM    112  CA  GLU L  17      41.815  16.517  54.182  1.00 38.66           C  
ATOM    113  CB  GLU L  17      42.685  16.528  52.914  1.00 37.93           C  
ATOM    114  CG  GLU L  17      44.121  16.049  53.110  1.00 43.14           C  
ATOM    115  CD  GLU L  17      44.869  16.335  51.815  1.00 43.76           C  
ATOM    116  OE1 GLU L  17      45.059  17.540  51.498  1.00 47.86           O  
ATOM    117  OE2 GLU L  17      45.257  15.357  51.122  1.00 44.53           O1-
ATOM    118  C   GLU L  17      40.611  17.331  53.847  1.00 38.99           C  
ATOM    119  O   GLU L  17      39.523  16.799  53.632  1.00 38.44           O  
ATOM    120  N   LYS L  18      40.773  18.670  53.829  1.00 38.73           N  
ATOM    121  CA  LYS L  18      39.672  19.493  53.430  1.00 38.72           C  
ATOM    122  CB  LYS L  18      39.546  20.823  54.194  1.00 39.60           C  
ATOM    123  CG  LYS L  18      38.226  21.535  53.887  1.00 41.96           C  
ATOM    124  CD  LYS L  18      37.836  22.610  54.901  1.00 43.17           C  
ATOM    125  CE  LYS L  18      36.465  23.229  54.621  1.00 45.51           C  
ATOM    126  NZ  LYS L  18      36.047  24.074  55.761  1.00 46.80           N1+
ATOM    127  C   LYS L  18      39.856  19.793  51.977  1.00 37.23           C  
ATOM    128  O   LYS L  18      40.978  19.996  51.514  1.00 38.58           O  
ATOM    129  N   VAL L  19      38.746  19.811  51.210  1.00 35.31           N  
ATOM    130  CA  VAL L  19      38.859  20.037  49.797  1.00 34.65           C  
ATOM    131  CB  VAL L  19      38.492  18.824  48.994  1.00 34.49           C  
ATOM    132  CG1 VAL L  19      38.590  19.162  47.500  1.00 35.48           C  
ATOM    133  CG2 VAL L  19      39.393  17.660  49.434  1.00 33.08           C  
ATOM    134  C   VAL L  19      37.915  21.131  49.397  1.00 34.03           C  
ATOM    135  O   VAL L  19      36.792  21.214  49.893  1.00 34.27           O  
ATOM    136  N   THR L  20      38.365  22.016  48.483  1.00 33.56           N  
ATOM    137  CA  THR L  20      37.521  23.077  48.010  1.00 33.67           C  
ATOM    138  CB  THR L  20      37.920  24.422  48.540  1.00 34.37           C  
ATOM    139  OG1 THR L  20      37.887  24.424  49.959  1.00 37.25           O  
ATOM    140  CG2 THR L  20      36.946  25.478  47.994  1.00 35.31           C  
ATOM    141  C   THR L  20      37.649  23.135  46.519  1.00 32.55           C  
ATOM    142  O   THR L  20      38.755  23.166  45.983  1.00 33.33           O  
ATOM    143  N   MET L  21      36.509  23.155  45.803  1.00 31.48           N  
ATOM    144  CA  MET L  21      36.556  23.244  44.371  1.00 32.10           C  
ATOM    145  CB  MET L  21      35.960  22.019  43.659  1.00 31.77           C  
ATOM    146  CG  MET L  21      34.477  21.789  43.940  1.00  9.39           C  
ATOM    147  SD  MET L  21      33.816  20.269  43.194  1.00 16.10           S  
ATOM    148  CE  MET L  21      34.635  19.161  44.376  1.00 10.78           C  
ATOM    149  C   MET L  21      35.789  24.468  43.983  1.00 31.99           C  
ATOM    150  O   MET L  21      34.779  24.804  44.600  1.00 32.42           O  
ATOM    151  N   THR L  22      36.253  25.174  42.934  1.00 32.61           N  
ATOM    152  CA  THR L  22      35.638  26.424  42.589  1.00 32.91           C  
ATOM    153  CB  THR L  22      36.630  27.546  42.482  1.00 33.98           C  
ATOM    154  OG1 THR L  22      37.569  27.271  41.452  1.00 22.08           O  
ATOM    155  CG2 THR L  22      37.355  27.695  43.829  1.00 19.92           C  
ATOM    156  C   THR L  22      34.953  26.319  41.262  1.00 32.55           C  
ATOM    157  O   THR L  22      35.282  25.478  40.430  1.00 32.66           O  
ATOM    158  N   CYS L  23      33.928  27.173  41.066  1.00 32.59           N  
ATOM    159  CA  CYS L  23      33.199  27.273  39.830  1.00 32.39           C  
ATOM    160  CB  CYS L  23      31.786  26.637  39.920  1.00 31.81           C  
ATOM    161  SG  CYS L  23      30.801  26.721  38.388  1.00 33.16           S  
ATOM    162  C   CYS L  23      33.085  28.749  39.557  1.00 32.57           C  
ATOM    163  O   CYS L  23      32.614  29.504  40.407  1.00 33.12           O  
ATOM    164  N   SER L  24      33.537  29.206  38.366  1.00 33.00           N  
ATOM    165  CA  SER L  24      33.506  30.619  38.076  1.00 35.10           C  
ATOM    166  CB  SER L  24      34.888  31.214  37.757  1.00 36.43           C  
ATOM    167  OG  SER L  24      35.729  31.137  38.898  1.00 40.26           O  
ATOM    168  C   SER L  24      32.647  30.858  36.872  1.00 34.39           C  
ATOM    169  O   SER L  24      32.694  30.104  35.903  1.00 34.95           O  
ATOM    170  N   ALA L  25      31.864  31.958  36.890  1.00 34.30           N  
ATOM    171  CA  ALA L  25      30.923  32.237  35.838  1.00 34.54           C  
ATOM    172  CB  ALA L  25      29.522  32.591  36.363  1.00 32.66           C  
ATOM    173  C   ALA L  25      31.387  33.406  35.027  1.00 34.63           C  
ATOM    174  O   ALA L  25      32.121  34.269  35.504  1.00 35.15           O  
ATOM    175  N   SER L  26      31.021  33.409  33.732  1.00 31.84           N  
ATOM    176  CA  SER L  26      31.382  34.491  32.861  1.00 34.26           C  
ATOM    177  CB  SER L  26      31.022  34.220  31.389  1.00 33.88           C  
ATOM    178  OG  SER L  26      29.615  34.090  31.240  1.00 35.07           O  
ATOM    179  C   SER L  26      30.641  35.711  33.299  1.00 35.37           C  
ATOM    180  O   SER L  26      31.186  36.813  33.310  1.00 37.56           O  
ATOM    181  N   SER L  27      29.361  35.533  33.677  1.00 35.02           N  
ATOM    182  CA  SER L  27      28.546  36.622  34.131  1.00 35.35           C  
ATOM    183  CB  SER L  27      27.401  36.965  33.168  1.00 37.11           C  
ATOM    184  OG  SER L  27      26.640  38.049  33.676  1.00 37.82           O  
ATOM    185  C   SER L  27      27.938  36.171  35.418  1.00 35.37           C  
ATOM    186  O   SER L  27      27.871  34.976  35.691  1.00 34.63           O  
ATOM    187  N   SER L  28      27.461  37.124  36.242  1.00 36.03           N  
ATOM    188  CA  SER L  28      26.960  36.777  37.542  1.00 35.66           C  
ATOM    189  CB  SER L  28      26.602  37.995  38.411  1.00 37.11           C  
ATOM    190  OG  SER L  28      25.523  38.711  37.830  1.00 40.09           O  
ATOM    191  C   SER L  28      25.742  35.910  37.428  1.00 34.26           C  
ATOM    192  O   SER L  28      24.954  36.032  36.490  1.00 33.86           O  
ATOM    193  N   VAL L  29      25.581  34.989  38.407  1.00 33.73           N  
ATOM    194  CA  VAL L  29      24.457  34.091  38.446  1.00 33.73           C  
ATOM    195  CB  VAL L  29      24.821  32.648  38.228  1.00 31.73           C  
ATOM    196  CG1 VAL L  29      25.465  32.512  36.839  1.00 30.05           C  
ATOM    197  CG2 VAL L  29      25.713  32.173  39.386  1.00 28.60           C  
ATOM    198  C   VAL L  29      23.824  34.190  39.808  1.00 31.81           C  
ATOM    199  O   VAL L  29      24.486  34.503  40.796  1.00 32.24           O  
ATOM    200  N   SER L  30      22.497  33.944  39.882  1.00 32.80           N  
ATOM    201  CA  SER L  30      21.729  34.056  41.097  1.00 31.06           C  
ATOM    202  CB  SER L  30      20.218  33.897  40.853  1.00 31.81           C  
ATOM    203  OG  SER L  30      19.745  34.949  40.025  1.00 35.80           O  
ATOM    204  C   SER L  30      22.124  33.027  42.122  1.00 30.87           C  
ATOM    205  O   SER L  30      22.359  33.368  43.280  1.00 32.87           O  
ATOM    206  N   TYR L  31      22.153  31.733  41.739  1.00 32.15           N  
ATOM    207  CA  TYR L  31      22.520  30.655  42.625  1.00 29.73           C  
ATOM    208  CB  TYR L  31      21.326  29.869  43.191  1.00 31.04           C  
ATOM    209  CG  TYR L  31      20.468  30.790  43.981  1.00 32.76           C  
ATOM    210  CD1 TYR L  31      19.516  31.554  43.349  1.00 33.89           C  
ATOM    211  CD2 TYR L  31      20.609  30.885  45.345  1.00 35.23           C  
ATOM    212  CE1 TYR L  31      18.712  32.406  44.068  1.00 37.11           C  
ATOM    213  CE2 TYR L  31      19.809  31.736  46.069  1.00 37.62           C  
ATOM    214  CZ  TYR L  31      18.860  32.498  45.431  1.00 38.20           C  
ATOM    215  OH  TYR L  31      18.039  33.372  46.173  1.00 40.83           O  
ATOM    216  C   TYR L  31      23.249  29.653  41.780  1.00 27.02           C  
ATOM    217  O   TYR L  31      23.069  29.622  40.566  1.00 27.42           O  
ATOM    218  N   MET L  32      24.075  28.798  42.415  1.00 27.19           N  
ATOM    219  CA  MET L  32      24.843  27.774  41.774  1.00 26.10           C  
ATOM    220  CB  MET L  32      26.356  27.884  42.029  1.00 26.37           C  
ATOM    221  CG  MET L  32      27.176  26.909  41.185  1.00 29.79           C  
ATOM    222  SD  MET L  32      27.134  27.258  39.401  1.00 38.61           S  
ATOM    223  CE  MET L  32      28.055  28.820  39.502  1.00 37.62           C  
ATOM    224  C   MET L  32      24.367  26.470  42.337  1.00 25.90           C  
ATOM    225  O   MET L  32      24.130  26.356  43.538  1.00 25.14           O  
ATOM    226  N   TYR L  33      24.218  25.448  41.473  1.00 26.09           N  
ATOM    227  CA  TYR L  33      23.710  24.173  41.903  1.00 25.04           C  
ATOM    228  CB  TYR L  33      22.327  23.801  41.200  1.00 24.71           C  
ATOM    229  CG  TYR L  33      21.101  24.744  41.404  1.00 23.67           C  
ATOM    230  CD1 TYR L  33      21.005  25.915  40.679  1.00 23.57           C  
ATOM    231  CD2 TYR L  33      20.021  24.503  42.261  1.00 42.56           C  
ATOM    232  CE1 TYR L  33      19.940  26.786  40.811  1.00 42.02           C  
ATOM    233  CE2 TYR L  33      18.945  25.365  42.406  1.00 22.97           C  
ATOM    234  CZ  TYR L  33      18.905  26.521  41.673  1.00 42.62           C  
ATOM    235  OH  TYR L  33      17.826  27.422  41.799  1.00 43.30           O  
ATOM    236  C   TYR L  33      24.835  23.182  41.596  1.00 25.13           C  
ATOM    237  O   TYR L  33      25.614  23.383  40.661  1.00 25.82           O  
ATOM    238  N   TRP L  34      25.013  22.119  42.423  1.00 25.20           N  
ATOM    239  CA  TRP L  34      26.116  21.200  42.225  1.00 25.24           C  
ATOM    240  CB  TRP L  34      27.138  21.245  43.373  1.00 24.57           C  
ATOM    241  CG  TRP L  34      27.869  22.561  43.488  1.00 24.44           C  
ATOM    242  CD2 TRP L  34      29.186  22.806  42.970  1.00 24.51           C  
ATOM    243  CD1 TRP L  34      27.467  23.722  44.081  1.00 24.07           C  
ATOM    244  NE1 TRP L  34      28.447  24.677  43.960  1.00 24.89           N  
ATOM    245  CE2 TRP L  34      29.513  24.125  43.280  1.00 25.57           C  
ATOM    246  CE3 TRP L  34      30.053  21.996  42.293  1.00 22.84           C  
ATOM    247  CZ2 TRP L  34      30.716  24.658  42.916  1.00 23.30           C  
ATOM    248  CZ3 TRP L  34      31.265  22.536  41.926  1.00 24.00           C  
ATOM    249  CH2 TRP L  34      31.589  23.841  42.232  1.00 23.08           C  
ATOM    250  C   TRP L  34      25.622  19.782  42.138  1.00 24.95           C  
ATOM    251  O   TRP L  34      24.696  19.385  42.846  1.00 23.59           O  
ATOM    252  N   TYR L  35      26.266  18.969  41.265  1.00 24.63           N  
ATOM    253  CA  TYR L  35      25.878  17.596  41.064  1.00 25.48           C  
ATOM    254  CB  TYR L  35      25.349  17.291  39.652  1.00 24.40           C  
ATOM    255  CG  TYR L  35      24.088  18.056  39.455  1.00 24.01           C  
ATOM    256  CD1 TYR L  35      24.120  19.337  38.965  1.00 24.49           C  
ATOM    257  CD2 TYR L  35      22.872  17.499  39.763  1.00 22.72           C  
ATOM    258  CE1 TYR L  35      22.958  20.047  38.781  1.00 23.85           C  
ATOM    259  CE2 TYR L  35      21.707  18.205  39.580  1.00 24.12           C  
ATOM    260  CZ  TYR L  35      21.748  19.482  39.087  1.00 24.94           C  
ATOM    261  OH  TYR L  35      20.555  20.210  38.897  1.00 28.55           O  
ATOM    262  C   TYR L  35      27.076  16.710  41.262  1.00 26.62           C  
ATOM    263  O   TYR L  35      28.207  17.069  40.940  1.00 27.41           O  
ATOM    264  N   HIS L  36      26.828  15.507  41.813  1.00 27.83           N  
ATOM    265  CA  HIS L  36      27.836  14.520  42.085  1.00 27.83           C  
ATOM    266  ND1 HIS L  36      28.369  11.536  43.481  1.00  0.00           N  
ATOM    267  CG  HIS L  36      28.589  12.833  43.891  1.00 28.78           C  
ATOM    268  CB  HIS L  36      27.702  13.985  43.523  1.00 26.56           C  
ATOM    269  NE2 HIS L  36      30.148  11.488  44.813  1.00 30.34           N  
ATOM    270  CD2 HIS L  36      29.682  12.787  44.699  1.00  0.00           C  
ATOM    271  CE1 HIS L  36      29.329  10.773  44.064  1.00  0.00           C  
ATOM    272  C   HIS L  36      27.589  13.369  41.159  1.00 28.42           C  
ATOM    273  O   HIS L  36      26.467  12.876  41.058  1.00 29.22           O  
ATOM    274  N   GLN L  37      28.637  12.917  40.440  1.00 27.58           N  
ATOM    275  CA  GLN L  37      28.438  11.810  39.548  1.00 27.90           C  
ATOM    276  CB  GLN L  37      28.472  12.206  38.060  1.00 27.01           C  
ATOM    277  CG  GLN L  37      28.256  11.026  37.109  1.00 25.48           C  
ATOM    278  CD  GLN L  37      28.308  11.547  35.678  1.00 26.37           C  
ATOM    279  OE1 GLN L  37      28.820  12.635  35.418  1.00 27.28           O  
ATOM    280  NE2 GLN L  37      27.766  10.750  34.719  1.00 26.25           N  
ATOM    281  C   GLN L  37      29.538  10.812  39.751  1.00 29.28           C  
ATOM    282  O   GLN L  37      30.721  11.146  39.713  1.00 29.05           O  
ATOM    283  N   LYS L  38      29.161   9.538  39.965  1.00 30.60           N  
ATOM    284  CA  LYS L  38      30.128   8.488  40.110  1.00 32.49           C  
ATOM    285  CB  LYS L  38      29.797   7.494  41.237  1.00 31.00           C  
ATOM    286  CG  LYS L  38      29.922   8.083  42.643  1.00 31.09           C  
ATOM    287  CD  LYS L  38      29.276   7.213  43.722  1.00 32.29           C  
ATOM    288  CE  LYS L  38      29.484   7.743  45.141  1.00 31.37           C  
ATOM    289  NZ  LYS L  38      30.889   7.531  45.549  1.00 32.97           N1+
ATOM    290  C   LYS L  38      30.097   7.726  38.823  1.00 33.89           C  
ATOM    291  O   LYS L  38      29.051   7.615  38.189  1.00 33.29           O  
ATOM    292  N   PRO L  39      31.218   7.197  38.421  1.00 36.18           N  
ATOM    293  CA  PRO L  39      31.320   6.514  37.160  1.00 37.07           C  
ATOM    294  CD  PRO L  39      32.241   6.769  39.361  1.00 25.87           C  
ATOM    295  CB  PRO L  39      32.719   5.903  37.147  1.00 38.56           C  
ATOM    296  CG  PRO L  39      32.995   5.639  38.639  1.00 27.35           C  
ATOM    297  C   PRO L  39      30.270   5.455  37.012  1.00 37.79           C  
ATOM    298  O   PRO L  39      30.044   4.697  37.953  1.00 37.63           O  
ATOM    299  N   GLY L  40      29.621   5.391  35.830  1.00 37.39           N  
ATOM    300  CA  GLY L  40      28.658   4.364  35.549  1.00 38.50           C  
ATOM    301  C   GLY L  40      27.310   4.742  36.076  1.00 38.09           C  
ATOM    302  O   GLY L  40      26.372   3.948  35.992  1.00 37.94           O  
ATOM    303  N   SER L  41      27.160   5.963  36.625  1.00 36.68           N  
ATOM    304  CA  SER L  41      25.878   6.328  37.161  1.00 34.73           C  
ATOM    305  CB  SER L  41      25.854   6.431  38.695  1.00 35.69           C  
ATOM    306  OG  SER L  41      26.119   5.166  39.281  1.00 56.19           O  
ATOM    307  C   SER L  41      25.520   7.691  36.660  1.00 33.42           C  
ATOM    308  O   SER L  41      26.342   8.390  36.072  1.00 32.13           O  
ATOM    309  N   SER L  42      24.246   8.088  36.869  1.00 32.38           N  
ATOM    310  CA  SER L  42      23.771   9.377  36.450  1.00 31.18           C  
ATOM    311  CB  SER L  42      22.255   9.407  36.182  1.00 32.07           C  
ATOM    312  OG  SER L  42      21.538   9.016  37.343  1.00 33.04           O  
ATOM    313  C   SER L  42      24.108  10.379  37.509  1.00 30.06           C  
ATOM    314  O   SER L  42      24.450  10.021  38.635  1.00 29.40           O  
ATOM    315  N   PRO L  43      24.030  11.637  37.156  1.00 29.27           N  
ATOM    316  CA  PRO L  43      24.354  12.686  38.086  1.00 27.99           C  
ATOM    317  CD  PRO L  43      24.282  12.031  35.778  1.00 28.58           C  
ATOM    318  CB  PRO L  43      24.463  13.959  37.248  1.00 27.03           C  
ATOM    319  CG  PRO L  43      24.880  13.445  35.858  1.00 28.07           C  
ATOM    320  C   PRO L  43      23.319  12.755  39.164  1.00 28.24           C  
ATOM    321  O   PRO L  43      22.170  12.399  38.912  1.00 28.04           O  
ATOM    322  N   LYS L  44      23.715  13.195  40.376  1.00 27.60           N  
ATOM    323  CA  LYS L  44      22.795  13.291  41.476  1.00 28.52           C  
ATOM    324  CB  LYS L  44      23.165  12.380  42.655  1.00 30.63           C  
ATOM    325  CG  LYS L  44      23.137  10.895  42.309  1.00 35.46           C  
ATOM    326  CD  LYS L  44      23.885  10.023  43.315  1.00 39.06           C  
ATOM    327  CE  LYS L  44      23.990   8.564  42.876  1.00 41.78           C  
ATOM    328  NZ  LYS L  44      24.983   7.855  43.711  1.00 40.10           N1+
ATOM    329  C   LYS L  44      22.883  14.688  42.005  1.00 28.01           C  
ATOM    330  O   LYS L  44      23.955  15.285  42.041  1.00 28.31           O  
ATOM    331  N   PRO L  45      21.770  15.237  42.404  1.00 27.22           N  
ATOM    332  CA  PRO L  45      21.770  16.557  42.975  1.00 27.13           C  
ATOM    333  CD  PRO L  45      20.500  14.911  41.791  1.00 41.54           C  
ATOM    334  CB  PRO L  45      20.303  16.984  43.037  1.00 25.34           C  
ATOM    335  CG  PRO L  45      19.507  15.724  42.627  1.00 29.71           C  
ATOM    336  C   PRO L  45      22.494  16.579  44.287  1.00 26.88           C  
ATOM    337  O   PRO L  45      22.092  15.859  45.199  1.00 26.82           O  
ATOM    338  N   TRP L  46      23.635  17.297  44.366  1.00 26.85           N  
ATOM    339  CA  TRP L  46      24.378  17.370  45.592  1.00 26.80           C  
ATOM    340  CB  TRP L  46      25.887  17.342  45.305  1.00 26.84           C  
ATOM    341  CG  TRP L  46      26.702  16.780  46.439  1.00 28.34           C  
ATOM    342  CD2 TRP L  46      26.677  15.380  46.746  1.00 28.26           C  
ATOM    343  CD1 TRP L  46      27.530  17.367  47.351  1.00 27.49           C  
ATOM    344  NE1 TRP L  46      28.039  16.409  48.200  1.00 27.87           N  
ATOM    345  CE2 TRP L  46      27.516  15.183  47.840  1.00 28.08           C  
ATOM    346  CE3 TRP L  46      26.003  14.344  46.162  1.00 27.73           C  
ATOM    347  CZ2 TRP L  46      27.697  13.936  48.370  1.00 28.12           C  
ATOM    348  CZ3 TRP L  46      26.188  13.089  46.696  1.00 27.66           C  
ATOM    349  CH2 TRP L  46      27.019  12.891  47.780  1.00 28.58           C  
ATOM    350  C   TRP L  46      24.036  18.570  46.438  1.00 26.37           C  
ATOM    351  O   TRP L  46      23.722  18.461  47.622  1.00 26.07           O  
ATOM    352  N   ILE L  47      24.112  19.775  45.823  1.00 26.25           N  
ATOM    353  CA  ILE L  47      23.867  21.004  46.525  1.00 26.29           C  
ATOM    354  CB  ILE L  47      25.116  21.784  46.825  1.00 25.87           C  
ATOM    355  CG1 ILE L  47      26.028  20.973  47.760  1.00 25.15           C  
ATOM    356  CG2 ILE L  47      24.709  23.150  47.399  1.00 26.52           C  
ATOM    357  CD1 ILE L  47      27.411  21.588  47.955  1.00 26.86           C  
ATOM    358  C   ILE L  47      23.000  21.853  45.654  1.00 26.04           C  
ATOM    359  O   ILE L  47      23.204  21.923  44.443  1.00 25.83           O  
ATOM    360  N   TYR L  48      22.000  22.521  46.264  1.00 26.65           N  
ATOM    361  CA  TYR L  48      21.102  23.341  45.510  1.00 26.91           C  
ATOM    362  CB  TYR L  48      19.681  22.751  45.408  1.00 25.48           C  
ATOM    363  CG  TYR L  48      19.081  22.551  46.761  1.00 27.18           C  
ATOM    364  CD1 TYR L  48      18.359  23.553  47.365  1.00 29.05           C  
ATOM    365  CD2 TYR L  48      19.225  21.355  47.425  1.00 27.11           C  
ATOM    366  CE1 TYR L  48      17.795  23.366  48.607  1.00 27.64           C  
ATOM    367  CE2 TYR L  48      18.666  21.160  48.667  1.00 28.28           C  
ATOM    368  CZ  TYR L  48      17.949  22.167  49.261  1.00 28.94           C  
ATOM    369  OH  TYR L  48      17.372  21.973  50.535  1.00 30.87           O  
ATOM    370  C   TYR L  48      21.034  24.698  46.147  1.00 27.55           C  
ATOM    371  O   TYR L  48      21.207  24.837  47.358  1.00 28.05           O  
ATOM    372  N   ARG L  49      20.772  25.744  45.343  1.00 45.77           N  
ATOM    373  CA  ARG L  49      20.623  27.084  45.838  1.00 45.92           C  
ATOM    374  CB  ARG L  49      19.351  27.284  46.673  1.00 45.19           C  
ATOM    375  CG  ARG L  49      18.107  26.948  45.848  1.00 69.57           C  
ATOM    376  CD  ARG L  49      16.854  27.711  46.261  1.00 70.23           C  
ATOM    377  NE  ARG L  49      16.865  28.985  45.490  1.00 70.12           N  
ATOM    378  CZ  ARG L  49      16.391  28.994  44.210  1.00 70.60           C  
ATOM    379  NH1 ARG L  49      15.910  27.841  43.662  1.00 71.32           N1+
ATOM    380  NH2 ARG L  49      16.403  30.149  43.481  1.00 70.42           N  
ATOM    381  C   ARG L  49      21.843  27.541  46.580  1.00 46.86           C  
ATOM    382  O   ARG L  49      21.760  28.247  47.584  1.00 48.47           O  
ATOM    383  N   THR L  50      23.016  27.124  46.080  1.00 45.41           N  
ATOM    384  CA  THR L  50      24.315  27.577  46.487  1.00 44.38           C  
ATOM    385  CB  THR L  50      24.412  29.073  46.515  1.00 44.03           C  
ATOM    386  OG1 THR L  50      24.110  29.605  45.234  1.00 45.10           O  
ATOM    387  CG2 THR L  50      25.840  29.466  46.931  1.00 44.21           C  
ATOM    388  C   THR L  50      24.727  27.087  47.838  1.00 43.78           C  
ATOM    389  O   THR L  50      25.923  26.935  48.083  1.00 42.81           O  
ATOM    390  N   SER L  51      23.798  26.738  48.742  1.00 44.77           N  
ATOM    391  CA  SER L  51      24.342  26.378  50.020  1.00 46.09           C  
ATOM    392  CB  SER L  51      24.354  27.577  50.984  1.00 47.58           C  
ATOM    393  OG  SER L  51      24.898  27.186  52.234  1.00 50.15           O  
ATOM    394  C   SER L  51      23.496  25.323  50.650  1.00 46.47           C  
ATOM    395  O   SER L  51      23.765  24.912  51.779  1.00 46.99           O  
ATOM    396  N   ASN L  52      22.492  24.796  49.926  1.00 28.46           N  
ATOM    397  CA  ASN L  52      21.613  23.888  50.611  1.00 29.51           C  
ATOM    398  CB  ASN L  52      20.130  24.093  50.260  1.00 31.38           C  
ATOM    399  CG  ASN L  52      19.688  25.449  50.798  1.00 32.43           C  
ATOM    400  OD1 ASN L  52      19.738  25.705  51.999  1.00 32.99           O  
ATOM    401  ND2 ASN L  52      19.245  26.350  49.880  1.00 34.34           N  
ATOM    402  C   ASN L  52      21.985  22.494  50.212  1.00 29.39           C  
ATOM    403  O   ASN L  52      22.137  22.195  49.028  1.00 28.59           O  
ATOM    404  N   LEU L  53      22.163  21.607  51.214  1.00 30.03           N  
ATOM    405  CA  LEU L  53      22.531  20.244  50.950  1.00 30.31           C  
ATOM    406  CB  LEU L  53      23.138  19.519  52.163  1.00 30.78           C  
ATOM    407  CG  LEU L  53      24.468  20.121  52.653  1.00 31.94           C  
ATOM    408  CD1 LEU L  53      25.012  19.345  53.863  1.00 32.30           C  
ATOM    409  CD2 LEU L  53      25.490  20.239  51.510  1.00 31.22           C  
ATOM    410  C   LEU L  53      21.302  19.484  50.552  1.00 30.04           C  
ATOM    411  O   LEU L  53      20.242  19.628  51.161  1.00 30.08           O  
ATOM    412  N   ALA L  54      21.437  18.628  49.516  1.00 29.92           N  
ATOM    413  CA  ALA L  54      20.361  17.820  49.011  1.00 31.58           C  
ATOM    414  CB  ALA L  54      20.663  17.179  47.647  1.00 31.35           C  
ATOM    415  C   ALA L  54      20.112  16.707  49.978  1.00 32.65           C  
ATOM    416  O   ALA L  54      20.895  16.469  50.895  1.00 31.80           O  
ATOM    417  N   SER L  55      18.979  15.997  49.804  1.00 34.05           N  
ATOM    418  CA  SER L  55      18.654  14.957  50.738  1.00 35.67           C  
ATOM    419  CB  SER L  55      17.292  14.291  50.471  1.00 37.01           C  
ATOM    420  OG  SER L  55      17.319  13.607  49.226  1.00 43.12           O  
ATOM    421  C   SER L  55      19.700  13.882  50.706  1.00 35.27           C  
ATOM    422  O   SER L  55      20.085  13.389  49.647  1.00 35.52           O  
ATOM    423  N   GLY L  56      20.193  13.492  51.899  1.00 35.08           N  
ATOM    424  CA  GLY L  56      21.112  12.395  52.025  1.00 35.23           C  
ATOM    425  C   GLY L  56      22.543  12.845  51.947  1.00 35.38           C  
ATOM    426  O   GLY L  56      23.446  12.047  52.193  1.00 36.38           O  
ATOM    427  N   VAL L  57      22.805  14.124  51.618  1.00 34.08           N  
ATOM    428  CA  VAL L  57      24.172  14.564  51.498  1.00 32.73           C  
ATOM    429  CB  VAL L  57      24.313  15.864  50.756  1.00 31.59           C  
ATOM    430  CG1 VAL L  57      25.780  16.324  50.815  1.00 31.12           C  
ATOM    431  CG2 VAL L  57      23.788  15.664  49.324  1.00 29.58           C  
ATOM    432  C   VAL L  57      24.752  14.741  52.871  1.00 33.18           C  
ATOM    433  O   VAL L  57      24.095  15.243  53.781  1.00 33.20           O  
ATOM    434  N   PRO L  58      25.989  14.337  53.028  1.00 33.73           N  
ATOM    435  CA  PRO L  58      26.644  14.426  54.309  1.00 32.92           C  
ATOM    436  CD  PRO L  58      26.512  13.243  52.226  1.00 34.25           C  
ATOM    437  CB  PRO L  58      27.905  13.573  54.190  1.00 33.25           C  
ATOM    438  CG  PRO L  58      27.541  12.530  53.119  1.00 33.31           C  
ATOM    439  C   PRO L  58      26.928  15.843  54.709  1.00 32.95           C  
ATOM    440  O   PRO L  58      27.140  16.689  53.845  1.00 32.53           O  
ATOM    441  N   ALA L  59      26.981  16.092  56.030  1.00 32.71           N  
ATOM    442  CA  ALA L  59      27.172  17.374  56.654  1.00 32.48           C  
ATOM    443  CB  ALA L  59      27.129  17.300  58.189  1.00 33.54           C  
ATOM    444  C   ALA L  59      28.501  17.949  56.271  1.00 32.51           C  
ATOM    445  O   ALA L  59      28.678  19.166  56.254  1.00 32.46           O  
ATOM    446  N   ARG L  60      29.483  17.085  55.973  1.00 32.15           N  
ATOM    447  CA  ARG L  60      30.823  17.520  55.699  1.00 31.54           C  
ATOM    448  CB  ARG L  60      31.782  16.359  55.372  1.00 31.41           C  
ATOM    449  CG  ARG L  60      31.389  15.567  54.125  1.00 33.05           C  
ATOM    450  CD  ARG L  60      32.265  14.341  53.859  1.00 32.15           C  
ATOM    451  NE  ARG L  60      31.788  13.253  54.756  1.00 31.09           N  
ATOM    452  CZ  ARG L  60      31.507  12.011  54.259  1.00 30.48           C  
ATOM    453  NH1 ARG L  60      31.652  11.747  52.928  1.00 31.66           N1+
ATOM    454  NH2 ARG L  60      31.065  11.033  55.100  1.00 31.78           N  
ATOM    455  C   ARG L  60      30.832  18.462  54.529  1.00 31.02           C  
ATOM    456  O   ARG L  60      31.736  19.293  54.429  1.00 32.60           O  
ATOM    457  N   PHE L  61      29.871  18.327  53.586  1.00 30.24           N  
ATOM    458  CA  PHE L  61      29.844  19.177  52.422  1.00 29.58           C  
ATOM    459  CB  PHE L  61      29.078  18.589  51.225  1.00 27.91           C  
ATOM    460  CG  PHE L  61      29.811  17.395  50.721  1.00 26.99           C  
ATOM    461  CD1 PHE L  61      30.962  17.537  49.990  1.00 27.09           C  
ATOM    462  CD2 PHE L  61      29.369  16.125  50.991  1.00 26.26           C  
ATOM    463  CE1 PHE L  61      31.645  16.441  49.521  1.00 26.80           C  
ATOM    464  CE2 PHE L  61      30.047  15.024  50.522  1.00 25.76           C  
ATOM    465  CZ  PHE L  61      31.191  15.176  49.783  1.00 25.50           C  
ATOM    466  C   PHE L  61      29.215  20.511  52.711  1.00 29.52           C  
ATOM    467  O   PHE L  61      28.358  20.643  53.584  1.00 30.58           O  
ATOM    468  N   SER L  62      29.656  21.552  51.964  1.00 29.47           N  
ATOM    469  CA  SER L  62      29.118  22.882  52.086  1.00 28.96           C  
ATOM    470  CB  SER L  62      29.848  23.772  53.106  1.00 29.18           C  
ATOM    471  OG  SER L  62      29.611  23.316  54.427  1.00 31.93           O  
ATOM    472  C   SER L  62      29.279  23.577  50.769  1.00 28.59           C  
ATOM    473  O   SER L  62      30.146  23.235  49.965  1.00 28.53           O  
ATOM    474  N   GLY L  63      28.432  24.597  50.522  1.00 27.90           N  
ATOM    475  CA  GLY L  63      28.527  25.342  49.300  1.00 27.61           C  
ATOM    476  C   GLY L  63      28.469  26.788  49.662  1.00 29.24           C  
ATOM    477  O   GLY L  63      27.816  27.177  50.627  1.00 29.51           O  
ATOM    478  N   SER L  64      29.159  27.633  48.875  1.00 30.35           N  
ATOM    479  CA  SER L  64      29.172  29.029  49.183  1.00 31.57           C  
ATOM    480  CB  SER L  64      30.259  29.375  50.216  1.00 32.32           C  
ATOM    481  OG  SER L  64      30.242  30.763  50.501  1.00 33.26           O  
ATOM    482  C   SER L  64      29.491  29.772  47.925  1.00 31.03           C  
ATOM    483  O   SER L  64      29.811  29.172  46.901  1.00 30.49           O  
ATOM    484  N   GLY L  65      29.370  31.115  47.963  1.00 31.54           N  
ATOM    485  CA  GLY L  65      29.747  31.893  46.816  1.00 33.22           C  
ATOM    486  C   GLY L  65      28.659  32.854  46.457  1.00 33.17           C  
ATOM    487  O   GLY L  65      27.532  32.769  46.941  1.00 32.69           O  
ATOM    488  N   SER L  66      29.006  33.818  45.580  1.00 33.71           N  
ATOM    489  CA  SER L  66      28.065  34.787  45.104  1.00 34.45           C  
ATOM    490  CB  SER L  66      27.838  35.956  46.079  1.00 35.88           C  
ATOM    491  OG  SER L  66      29.038  36.698  46.242  1.00 36.68           O  
ATOM    492  C   SER L  66      28.637  35.368  43.851  1.00 34.47           C  
ATOM    493  O   SER L  66      29.828  35.234  43.577  1.00 35.88           O  
ATOM    494  N   GLY L  67      27.785  36.024  43.041  1.00 34.76           N  
ATOM    495  CA  GLY L  67      28.259  36.666  41.853  1.00 33.71           C  
ATOM    496  C   GLY L  67      28.829  35.649  40.914  1.00 34.66           C  
ATOM    497  O   GLY L  67      28.135  34.751  40.440  1.00 34.22           O  
ATOM    498  N   THR L  68      30.101  35.877  40.536  1.00 34.43           N  
ATOM    499  CA  THR L  68      30.893  35.087  39.636  1.00 34.91           C  
ATOM    500  CB  THR L  68      31.994  35.886  39.011  1.00 36.44           C  
ATOM    501  OG1 THR L  68      32.696  35.095  38.066  1.00 37.18           O  
ATOM    502  CG2 THR L  68      32.937  36.374  40.119  1.00 36.95           C  
ATOM    503  C   THR L  68      31.516  33.862  40.247  1.00 34.16           C  
ATOM    504  O   THR L  68      31.801  32.910  39.522  1.00 35.09           O  
ATOM    505  N   SER L  69      31.808  33.844  41.568  1.00 33.52           N  
ATOM    506  CA  SER L  69      32.575  32.722  42.045  1.00 33.89           C  
ATOM    507  CB  SER L  69      33.916  33.163  42.659  1.00 34.53           C  
ATOM    508  OG  SER L  69      34.651  32.039  43.112  1.00 38.59           O  
ATOM    509  C   SER L  69      31.824  31.945  43.088  1.00 33.11           C  
ATOM    510  O   SER L  69      31.250  32.508  44.019  1.00 32.65           O  
ATOM    511  N   TYR L  70      31.832  30.600  42.948  1.00 31.75           N  
ATOM    512  CA  TYR L  70      31.156  29.727  43.869  1.00 30.95           C  
ATOM    513  CB  TYR L  70      29.874  29.095  43.297  1.00 29.45           C  
ATOM    514  CG  TYR L  70      28.840  30.160  43.150  1.00 29.53           C  
ATOM    515  CD1 TYR L  70      28.862  31.028  42.083  1.00 28.79           C  
ATOM    516  CD2 TYR L  70      27.837  30.279  44.084  1.00 28.93           C  
ATOM    517  CE1 TYR L  70      27.901  32.003  41.954  1.00 29.14           C  
ATOM    518  CE2 TYR L  70      26.873  31.252  43.963  1.00 29.47           C  
ATOM    519  CZ  TYR L  70      26.904  32.116  42.895  1.00 29.36           C  
ATOM    520  OH  TYR L  70      25.916  33.114  42.767  1.00 30.61           O  
ATOM    521  C   TYR L  70      32.087  28.599  44.201  1.00 30.58           C  
ATOM    522  O   TYR L  70      32.964  28.262  43.407  1.00 30.98           O  
ATOM    523  N   SER L  71      31.922  27.989  45.397  1.00 30.24           N  
ATOM    524  CA  SER L  71      32.804  26.922  45.783  1.00 30.78           C  
ATOM    525  CB  SER L  71      33.843  27.330  46.840  1.00 31.94           C  
ATOM    526  OG  SER L  71      34.689  28.355  46.348  1.00 33.06           O  
ATOM    527  C   SER L  71      32.014  25.830  46.439  1.00 30.15           C  
ATOM    528  O   SER L  71      30.906  26.043  46.928  1.00 30.14           O  
ATOM    529  N   LEU L  72      32.590  24.614  46.435  1.00 29.76           N  
ATOM    530  CA  LEU L  72      32.038  23.484  47.121  1.00 29.26           C  
ATOM    531  CB  LEU L  72      31.619  22.352  46.150  1.00 29.03           C  
ATOM    532  CG  LEU L  72      31.006  21.087  46.792  1.00 30.09           C  
ATOM    533  CD1 LEU L  72      30.431  20.157  45.714  1.00 30.25           C  
ATOM    534  CD2 LEU L  72      32.014  20.333  47.671  1.00 31.52           C  
ATOM    535  C   LEU L  72      33.146  23.025  48.013  1.00 29.28           C  
ATOM    536  O   LEU L  72      34.295  22.946  47.583  1.00 29.60           O  
ATOM    537  N   SER L  73      32.847  22.727  49.296  1.00 30.35           N  
ATOM    538  CA  SER L  73      33.924  22.375  50.179  1.00 32.09           C  
ATOM    539  CB  SER L  73      34.202  23.453  51.243  1.00 33.33           C  
ATOM    540  OG  SER L  73      34.547  24.681  50.617  1.00  0.00           O  
ATOM    541  C   SER L  73      33.587  21.122  50.927  1.00 32.32           C  
ATOM    542  O   SER L  73      32.433  20.880  51.277  1.00 32.66           O  
ATOM    543  N   VAL L  74      34.615  20.280  51.172  1.00 32.55           N  
ATOM    544  CA  VAL L  74      34.448  19.091  51.957  1.00 33.48           C  
ATOM    545  CB  VAL L  74      34.844  17.828  51.239  1.00 32.37           C  
ATOM    546  CG1 VAL L  74      36.300  17.942  50.759  1.00 32.35           C  
ATOM    547  CG2 VAL L  74      34.597  16.640  52.183  1.00 31.54           C  
ATOM    548  C   VAL L  74      35.316  19.249  53.167  1.00 34.75           C  
ATOM    549  O   VAL L  74      36.534  19.390  53.071  1.00 34.69           O  
ATOM    550  N   SER L  75      34.687  19.229  54.354  1.00 35.58           N  
ATOM    551  CA  SER L  75      35.393  19.425  55.586  1.00 35.78           C  
ATOM    552  CB  SER L  75      34.452  19.341  56.796  1.00 36.24           C  
ATOM    553  OG  SER L  75      35.193  19.472  57.998  1.00 37.63           O  
ATOM    554  C   SER L  75      36.417  18.349  55.738  1.00 36.88           C  
ATOM    555  O   SER L  75      37.611  18.627  55.847  1.00 36.75           O  
ATOM    556  N   SER L  76      35.966  17.081  55.751  1.00 36.88           N  
ATOM    557  CA  SER L  76      36.890  15.995  55.884  1.00 36.82           C  
ATOM    558  CB  SER L  76      36.756  15.240  57.217  1.00 37.71           C  
ATOM    559  OG  SER L  76      35.473  14.639  57.314  1.00 57.31           O  
ATOM    560  C   SER L  76      36.576  15.036  54.788  1.00 36.19           C  
ATOM    561  O   SER L  76      35.479  14.487  54.716  1.00 36.46           O  
ATOM    562  N   VAL L  77      37.564  14.787  53.914  1.00 35.30           N  
ATOM    563  CA  VAL L  77      37.352  13.941  52.780  1.00 35.46           C  
ATOM    564  CB  VAL L  77      38.452  14.032  51.761  1.00 36.07           C  
ATOM    565  CG1 VAL L  77      38.184  13.003  50.650  1.00 17.50           C  
ATOM    566  CG2 VAL L  77      38.525  15.484  51.256  1.00 18.38           C  
ATOM    567  C   VAL L  77      37.242  12.517  53.220  1.00 36.15           C  
ATOM    568  O   VAL L  77      37.942  12.069  54.127  1.00 37.39           O  
ATOM    569  N   GLU L  78      36.314  11.780  52.575  1.00 35.58           N  
ATOM    570  CA  GLU L  78      36.101  10.388  52.839  1.00 35.23           C  
ATOM    571  CB  GLU L  78      34.712  10.073  53.425  1.00 36.36           C  
ATOM    572  CG  GLU L  78      34.504  10.606  54.844  1.00 40.71           C  
ATOM    573  CD  GLU L  78      35.308   9.740  55.804  1.00 44.19           C  
ATOM    574  OE1 GLU L  78      35.196   8.488  55.703  1.00 45.40           O  
ATOM    575  OE2 GLU L  78      36.044  10.316  56.649  1.00 46.64           O1-
ATOM    576  C   GLU L  78      36.194   9.687  51.517  1.00 34.99           C  
ATOM    577  O   GLU L  78      36.116  10.312  50.462  1.00 34.01           O  
ATOM    578  N   ALA L  79      36.363   8.352  51.551  1.00 34.76           N  
ATOM    579  CA  ALA L  79      36.534   7.540  50.374  1.00 33.90           C  
ATOM    580  CB  ALA L  79      36.742   6.053  50.709  1.00 35.78           C  
ATOM    581  C   ALA L  79      35.322   7.638  49.497  1.00 33.31           C  
ATOM    582  O   ALA L  79      35.423   7.615  48.272  1.00 33.58           O  
ATOM    583  N   GLU L  80      34.138   7.752  50.116  1.00 32.56           N  
ATOM    584  CA  GLU L  80      32.867   7.775  49.446  1.00 33.57           C  
ATOM    585  CB  GLU L  80      31.722   7.979  50.444  1.00 33.77           C  
ATOM    586  CG  GLU L  80      31.685   6.920  51.540  1.00 36.16           C  
ATOM    587  CD  GLU L  80      30.828   7.471  52.666  1.00 39.53           C  
ATOM    588  OE1 GLU L  80      29.811   8.148  52.357  1.00 42.18           O  
ATOM    589  OE2 GLU L  80      31.184   7.231  53.849  1.00 41.83           O1-
ATOM    590  C   GLU L  80      32.809   8.953  48.524  1.00 32.93           C  
ATOM    591  O   GLU L  80      32.113   8.927  47.512  1.00 33.40           O  
ATOM    592  N   ASP L  81      33.515  10.032  48.882  1.00 32.40           N  
ATOM    593  CA  ASP L  81      33.493  11.297  48.200  1.00 30.78           C  
ATOM    594  CB  ASP L  81      34.215  12.392  48.996  1.00 31.31           C  
ATOM    595  CG  ASP L  81      33.407  12.611  50.264  1.00 32.08           C  
ATOM    596  OD1 ASP L  81      32.245  12.125  50.312  1.00 32.07           O  
ATOM    597  OD2 ASP L  81      33.939  13.260  51.203  1.00 33.22           O1-
ATOM    598  C   ASP L  81      34.097  11.243  46.828  1.00 31.42           C  
ATOM    599  O   ASP L  81      33.852  12.143  46.026  1.00 31.57           O  
ATOM    600  N   ALA L  82      34.957  10.251  46.522  1.00 31.51           N  
ATOM    601  CA  ALA L  82      35.564  10.249  45.219  1.00 31.55           C  
ATOM    602  CB  ALA L  82      36.488   9.045  44.969  1.00 31.09           C  
ATOM    603  C   ALA L  82      34.482  10.213  44.187  1.00 32.58           C  
ATOM    604  O   ALA L  82      33.632   9.325  44.188  1.00 33.77           O  
ATOM    605  N   ALA L  83      34.501  11.198  43.268  1.00 31.36           N  
ATOM    606  CA  ALA L  83      33.512  11.281  42.232  1.00 30.16           C  
ATOM    607  CB  ALA L  83      32.074  11.420  42.752  1.00 29.37           C  
ATOM    608  C   ALA L  83      33.818  12.515  41.448  1.00 30.03           C  
ATOM    609  O   ALA L  83      34.784  13.220  41.732  1.00 30.60           O  
ATOM    610  N   THR L  84      33.012  12.792  40.406  1.00 29.28           N  
ATOM    611  CA  THR L  84      33.240  13.996  39.674  1.00 27.75           C  
ATOM    612  CB  THR L  84      33.257  13.816  38.182  1.00 28.08           C  
ATOM    613  OG1 THR L  84      33.851  14.949  37.566  1.00 29.22           O  
ATOM    614  CG2 THR L  84      31.818  13.637  37.676  1.00 28.07           C  
ATOM    615  C   THR L  84      32.116  14.914  40.038  1.00 28.04           C  
ATOM    616  O   THR L  84      30.965  14.495  40.137  1.00 27.06           O  
ATOM    617  N   TYR L  85      32.432  16.204  40.270  1.00 27.06           N  
ATOM    618  CA  TYR L  85      31.423  17.127  40.694  1.00 26.44           C  
ATOM    619  CB  TYR L  85      31.787  17.867  41.996  1.00 26.28           C  
ATOM    620  CG  TYR L  85      31.893  16.873  43.108  1.00 25.12           C  
ATOM    621  CD1 TYR L  85      33.041  16.133  43.283  1.00 25.42           C  
ATOM    622  CD2 TYR L  85      30.848  16.686  43.986  1.00 24.13           C  
ATOM    623  CE1 TYR L  85      33.143  15.220  44.308  1.00 26.41           C  
ATOM    624  CE2 TYR L  85      30.943  15.776  45.013  1.00 25.83           C  
ATOM    625  CZ  TYR L  85      32.093  15.040  45.176  1.00 26.45           C  
ATOM    626  OH  TYR L  85      32.190  14.107  46.230  1.00 27.25           O  
ATOM    627  C   TYR L  85      31.253  18.163  39.622  1.00 26.83           C  
ATOM    628  O   TYR L  85      32.236  18.632  39.047  1.00 27.73           O  
ATOM    629  N   TYR L  86      29.986  18.530  39.318  1.00 27.27           N  
ATOM    630  CA  TYR L  86      29.708  19.514  38.302  1.00 26.72           C  
ATOM    631  CB  TYR L  86      28.853  19.028  37.115  1.00 26.62           C  
ATOM    632  CG  TYR L  86      29.500  17.913  36.366  1.00 26.83           C  
ATOM    633  CD1 TYR L  86      30.610  18.124  35.585  1.00 25.85           C  
ATOM    634  CD2 TYR L  86      28.996  16.639  36.458  1.00 26.11           C  
ATOM    635  CE1 TYR L  86      31.195  17.090  34.892  1.00 25.13           C  
ATOM    636  CE2 TYR L  86      29.577  15.601  35.767  1.00 25.92           C  
ATOM    637  CZ  TYR L  86      30.678  15.824  34.979  1.00 25.96           C  
ATOM    638  OH  TYR L  86      31.280  14.766  34.266  1.00 27.40           O  
ATOM    639  C   TYR L  86      28.883  20.615  38.902  1.00 25.34           C  
ATOM    640  O   TYR L  86      28.059  20.377  39.783  1.00 24.82           O  
ATOM    641  N   CYS L  87      29.093  21.864  38.429  1.00 26.05           N  
ATOM    642  CA  CYS L  87      28.313  22.991  38.879  1.00 26.31           C  
ATOM    643  CB  CYS L  87      29.157  24.245  39.239  1.00 25.91           C  
ATOM    644  SG  CYS L  87      30.304  24.790  37.929  1.00 27.62           S  
ATOM    645  C   CYS L  87      27.344  23.341  37.784  1.00 25.28           C  
ATOM    646  O   CYS L  87      27.588  23.037  36.617  1.00 25.10           O  
ATOM    647  N   GLN L  88      26.191  23.961  38.143  1.00 24.64           N  
ATOM    648  CA  GLN L  88      25.177  24.285  37.166  1.00 24.45           C  
ATOM    649  CB  GLN L  88      24.049  23.244  37.121  1.00 24.18           C  
ATOM    650  CG  GLN L  88      22.956  23.553  36.097  1.00 24.82           C  
ATOM    651  CD  GLN L  88      21.724  22.740  36.472  1.00 25.36           C  
ATOM    652  OE1 GLN L  88      21.337  21.806  35.774  1.00 27.16           O  
ATOM    653  NE2 GLN L  88      21.082  23.106  37.612  1.00 23.08           N  
ATOM    654  C   GLN L  88      24.512  25.575  37.561  1.00 23.51           C  
ATOM    655  O   GLN L  88      24.452  25.913  38.741  1.00 24.29           O  
ATOM    656  N   GLN L  89      23.995  26.335  36.566  1.00 24.88           N  
ATOM    657  CA  GLN L  89      23.271  27.549  36.849  1.00 25.41           C  
ATOM    658  CB  GLN L  89      24.076  28.829  36.535  1.00 24.91           C  
ATOM    659  CG  GLN L  89      24.464  29.004  35.062  1.00 25.51           C  
ATOM    660  CD  GLN L  89      23.287  29.595  34.296  1.00 28.75           C  
ATOM    661  OE1 GLN L  89      22.524  30.400  34.830  1.00 28.24           O  
ATOM    662  NE2 GLN L  89      23.136  29.189  33.008  1.00 27.59           N  
ATOM    663  C   GLN L  89      22.020  27.557  36.008  1.00 25.75           C  
ATOM    664  O   GLN L  89      22.074  27.176  34.838  1.00 25.37           O  
ATOM    665  N   TYR L  90      20.917  28.127  36.534  1.00 25.90           N  
ATOM    666  CA  TYR L  90      19.851  28.399  35.617  1.00 24.87           C  
ATOM    667  CB  TYR L  90      18.687  27.405  35.769  1.00 24.52           C  
ATOM    668  CG  TYR L  90      17.779  27.629  34.614  1.00 24.29           C  
ATOM    669  CD1 TYR L  90      18.183  27.318  33.336  1.00 24.59           C  
ATOM    670  CD2 TYR L  90      16.518  28.131  34.808  1.00 23.44           C  
ATOM    671  CE1 TYR L  90      17.348  27.520  32.263  1.00 23.73           C  
ATOM    672  CE2 TYR L  90      15.678  28.337  33.740  1.00 24.78           C  
ATOM    673  CZ  TYR L  90      16.093  28.038  32.465  1.00 22.85           C  
ATOM    674  OH  TYR L  90      15.229  28.250  31.369  1.00 21.95           O  
ATOM    675  C   TYR L  90      19.364  29.819  35.834  1.00 27.55           C  
ATOM    676  O   TYR L  90      18.167  30.095  35.758  1.00 27.58           O  
ATOM    677  N   ASN L  91      20.290  30.767  36.106  1.00 28.22           N  
ATOM    678  CA  ASN L  91      19.988  32.168  36.254  1.00 30.39           C  
ATOM    679  CB  ASN L  91      21.191  32.980  36.765  1.00 30.65           C  
ATOM    680  CG  ASN L  91      20.730  34.393  37.098  1.00 44.47           C  
ATOM    681  OD1 ASN L  91      21.544  35.265  37.398  1.00 39.27           O  
ATOM    682  ND2 ASN L  91      19.391  34.631  37.054  1.00 42.39           N  
ATOM    683  C   ASN L  91      19.625  32.703  34.908  1.00 32.65           C  
ATOM    684  O   ASN L  91      18.674  33.472  34.764  1.00 34.49           O  
ATOM    685  N   SER L  92      20.388  32.282  33.881  1.00 30.45           N  
ATOM    686  CA  SER L  92      20.185  32.749  32.542  1.00 31.68           C  
ATOM    687  CB  SER L  92      21.374  33.552  31.990  1.00 34.24           C  
ATOM    688  OG  SER L  92      21.577  34.720  32.769  1.00 44.81           O  
ATOM    689  C   SER L  92      20.026  31.550  31.663  1.00 32.76           C  
ATOM    690  O   SER L  92      20.238  30.415  32.087  1.00 34.84           O  
ATOM    691  N   HIS L  93      19.623  31.787  30.401  1.00 31.00           N  
ATOM    692  CA  HIS L  93      19.418  30.716  29.471  1.00 30.08           C  
ATOM    693  ND1 HIS L  93      18.028  29.592  26.542  1.00 28.51           N  
ATOM    694  CG  HIS L  93      17.728  29.661  27.885  1.00 30.32           C  
ATOM    695  CB  HIS L  93      18.057  30.825  28.764  1.00 27.69           C  
ATOM    696  NE2 HIS L  93      16.980  27.702  27.060  1.00 27.76           N  
ATOM    697  CD2 HIS L  93      17.089  28.499  28.184  1.00 30.58           C  
ATOM    698  CE1 HIS L  93      17.558  28.400  26.099  1.00 31.15           C  
ATOM    699  C   HIS L  93      20.486  30.834  28.433  1.00 32.76           C  
ATOM    700  O   HIS L  93      20.923  31.940  28.117  1.00 35.47           O  
ATOM    701  N   PRO L  94      20.954  29.736  27.898  1.00 31.58           N  
ATOM    702  CA  PRO L  94      20.510  28.424  28.291  1.00 30.28           C  
ATOM    703  CD  PRO L  94      21.462  29.750  26.537  1.00 32.76           C  
ATOM    704  CB  PRO L  94      20.807  27.499  27.108  1.00 30.22           C  
ATOM    705  CG  PRO L  94      21.807  28.284  26.243  1.00 32.87           C  
ATOM    706  C   PRO L  94      21.182  27.988  29.554  1.00 30.10           C  
ATOM    707  O   PRO L  94      22.151  28.622  29.970  1.00 31.96           O  
ATOM    708  N   MET L  95      20.678  26.902  30.173  1.00 25.39           N  
ATOM    709  CA  MET L  95      21.228  26.394  31.399  1.00 23.77           C  
ATOM    710  CB  MET L  95      20.362  25.280  32.010  1.00 21.42           C  
ATOM    711  CG  MET L  95      20.828  24.794  33.381  1.00 23.57           C  
ATOM    712  SD  MET L  95      19.758  23.514  34.103  1.00  0.00           S  
ATOM    713  CE  MET L  95      18.427  24.652  34.581  1.00  0.00           C  
ATOM    714  C   MET L  95      22.581  25.832  31.090  1.00 25.30           C  
ATOM    715  O   MET L  95      22.794  25.304  29.999  1.00 25.14           O  
ATOM    716  N   THR L  96      23.549  25.931  32.035  1.00 26.72           N  
ATOM    717  CA  THR L  96      24.844  25.464  31.626  1.00 25.67           C  
ATOM    718  CB  THR L  96      25.756  26.567  31.174  1.00 25.72           C  
ATOM    719  OG1 THR L  96      25.937  27.510  32.219  1.00 26.44           O  
ATOM    720  CG2 THR L  96      25.142  27.249  29.939  1.00 26.43           C  
ATOM    721  C   THR L  96      25.508  24.774  32.773  1.00 25.12           C  
ATOM    722  O   THR L  96      25.223  25.065  33.932  1.00 25.00           O  
ATOM    723  N   PHE L  97      26.426  23.834  32.451  1.00 25.60           N  
ATOM    724  CA  PHE L  97      27.131  23.074  33.447  1.00 25.48           C  
ATOM    725  CB  PHE L  97      27.011  21.547  33.274  1.00 24.81           C  
ATOM    726  CG  PHE L  97      25.607  21.085  33.490  1.00 23.54           C  
ATOM    727  CD1 PHE L  97      24.674  21.165  32.479  1.00 22.22           C  
ATOM    728  CD2 PHE L  97      25.224  20.547  34.699  1.00 22.55           C  
ATOM    729  CE1 PHE L  97      23.385  20.727  32.676  1.00 22.72           C  
ATOM    730  CE2 PHE L  97      23.936  20.109  34.902  1.00 23.41           C  
ATOM    731  CZ  PHE L  97      23.012  20.199  33.889  1.00 21.77           C  
ATOM    732  C   PHE L  97      28.597  23.368  33.307  1.00 25.97           C  
ATOM    733  O   PHE L  97      29.064  23.831  32.267  1.00 26.49           O  
ATOM    734  N   GLY L  98      29.370  23.118  34.382  1.00 26.39           N  
ATOM    735  CA  GLY L  98      30.789  23.340  34.347  1.00 27.85           C  
ATOM    736  C   GLY L  98      31.441  22.126  33.752  1.00 28.30           C  
ATOM    737  O   GLY L  98      30.789  21.118  33.496  1.00 28.34           O  
ATOM    738  N   GLY L  99      32.769  22.207  33.526  1.00 28.98           N  
ATOM    739  CA  GLY L  99      33.572  21.159  32.955  1.00 29.59           C  
ATOM    740  C   GLY L  99      33.608  19.982  33.881  1.00 29.25           C  
ATOM    741  O   GLY L  99      33.701  18.837  33.441  1.00 30.36           O  
ATOM    742  N   GLY L 100      33.589  20.238  35.200  1.00 29.28           N  
ATOM    743  CA  GLY L 100      33.609  19.173  36.162  1.00 29.20           C  
ATOM    744  C   GLY L 100      34.943  19.123  36.842  1.00 29.49           C  
ATOM    745  O   GLY L 100      35.965  19.540  36.296  1.00 30.34           O  
ATOM    746  N   THR L 101      34.941  18.623  38.095  1.00 29.86           N  
ATOM    747  CA  THR L 101      36.144  18.445  38.852  1.00 30.00           C  
ATOM    748  CB  THR L 101      36.206  19.301  40.088  1.00 29.35           C  
ATOM    749  OG1 THR L 101      36.122  20.673  39.735  1.00 30.68           O  
ATOM    750  CG2 THR L 101      37.525  19.025  40.831  1.00 28.84           C  
ATOM    751  C   THR L 101      36.149  17.015  39.294  1.00 29.78           C  
ATOM    752  O   THR L 101      35.190  16.543  39.906  1.00 29.58           O  
ATOM    753  N   LYS L 102      37.232  16.276  38.991  1.00 29.78           N  
ATOM    754  CA  LYS L 102      37.260  14.901  39.388  1.00 31.40           C  
ATOM    755  CB  LYS L 102      37.873  13.956  38.340  1.00 32.56           C  
ATOM    756  CG  LYS L 102      37.677  12.479  38.685  1.00 36.32           C  
ATOM    757  CD  LYS L 102      37.985  11.535  37.524  1.00 38.45           C  
ATOM    758  CE  LYS L 102      36.984  11.634  36.372  1.00 40.81           C  
ATOM    759  NZ  LYS L 102      37.358  10.690  35.295  1.00 43.85           N1+
ATOM    760  C   LYS L 102      38.080  14.808  40.624  1.00 30.49           C  
ATOM    761  O   LYS L 102      39.228  15.248  40.671  1.00 32.40           O  
ATOM    762  N   LEU L 103      37.493  14.226  41.681  1.00 29.73           N  
ATOM    763  CA  LEU L 103      38.218  14.130  42.906  1.00 29.95           C  
ATOM    764  CB  LEU L 103      37.378  14.541  44.128  1.00 29.75           C  
ATOM    765  CG  LEU L 103      38.136  14.477  45.464  1.00 31.45           C  
ATOM    766  CD1 LEU L 103      39.316  15.460  45.473  1.00 32.82           C  
ATOM    767  CD2 LEU L 103      37.184  14.687  46.652  1.00 31.92           C  
ATOM    768  C   LEU L 103      38.616  12.703  43.072  1.00 31.21           C  
ATOM    769  O   LEU L 103      37.781  11.800  43.052  1.00 29.94           O  
ATOM    770  N   GLU L 104      39.928  12.467  43.229  1.00 31.58           N  
ATOM    771  CA  GLU L 104      40.402  11.128  43.395  1.00 32.95           C  
ATOM    772  CB  GLU L 104      41.523  10.771  42.408  1.00 34.93           C  
ATOM    773  CG  GLU L 104      41.790   9.273  42.317  1.00 39.25           C  
ATOM    774  CD  GLU L 104      42.912   9.059  41.314  1.00 41.67           C  
ATOM    775  OE1 GLU L 104      42.678   9.287  40.097  1.00 42.14           O  
ATOM    776  OE2 GLU L 104      44.023   8.667  41.759  1.00 41.98           O1-
ATOM    777  C   GLU L 104      40.944  11.043  44.785  1.00 32.73           C  
ATOM    778  O   GLU L 104      41.414  12.034  45.342  1.00 32.50           O  
ATOM    779  N   ILE L 105      40.886   9.848  45.403  1.00 33.11           N  
ATOM    780  CA  ILE L 105      41.333   9.781  46.762  1.00 34.39           C  
ATOM    781  CB  ILE L 105      40.358   9.114  47.680  1.00 35.92           C  
ATOM    782  CG1 ILE L 105      39.089   9.973  47.764  1.00 39.25           C  
ATOM    783  CG2 ILE L 105      41.039   8.883  49.038  1.00 37.47           C  
ATOM    784  CD1 ILE L 105      37.921   9.268  48.437  1.00 37.05           C  
ATOM    785  C   ILE L 105      42.624   9.048  46.833  1.00 35.18           C  
ATOM    786  O   ILE L 105      42.772   7.945  46.310  1.00 35.35           O  
ATOM    787  N   LYS L 106      43.611   9.692  47.482  1.00 18.72           N  
ATOM    788  CA  LYS L 106      44.898   9.097  47.660  1.00 19.38           C  
ATOM    789  CB  LYS L 106      46.058  10.051  47.328  1.00 20.35           C  
ATOM    790  CG  LYS L 106      46.024  11.355  48.126  1.00 22.07           C  
ATOM    791  CD  LYS L 106      47.312  12.176  48.028  1.00 26.48           C  
ATOM    792  CE  LYS L 106      47.247  13.494  48.804  1.00 28.50           C  
ATOM    793  NZ  LYS L 106      48.523  14.229  48.665  1.00 32.50           N1+
ATOM    794  C   LYS L 106      45.011   8.716  49.131  1.00 19.26           C  
ATOM    795  O   LYS L 106      44.123   7.968  49.623  1.00 20.09           O  
ATOM    796  OXT LYS L 106      45.989   9.168  49.785  1.00  0.00           O1-
TER     797      LYS L 106 
ATOM    798  N   GLU H 107       8.113   6.307  45.388  1.00 45.16           N1+
ATOM    799  CA  GLU H 107       9.443   6.370  44.740  1.00 46.33           C  
ATOM    800  CB  GLU H 107      10.029   4.960  44.592  1.00 48.66           C  
ATOM    801  CG  GLU H 107       9.167   4.065  43.700  1.00 53.24           C  
ATOM    802  CD  GLU H 107       9.835   2.703  43.604  1.00 55.21           C  
ATOM    803  OE1 GLU H 107      10.632   2.369  44.520  1.00 55.70           O  
ATOM    804  OE2 GLU H 107       9.561   1.979  42.610  1.00 56.76           O1-
ATOM    805  C   GLU H 107       9.326   6.957  43.371  1.00 44.55           C  
ATOM    806  O   GLU H 107       8.430   6.602  42.607  1.00 45.13           O  
ATOM    807  N   VAL H 108      10.235   7.889  43.027  1.00 41.58           N  
ATOM    808  CA  VAL H 108      10.174   8.481  41.726  1.00 38.85           C  
ATOM    809  CB  VAL H 108      10.615   9.914  41.691  1.00 38.67           C  
ATOM    810  CG1 VAL H 108      10.608  10.397  40.232  1.00 38.00           C  
ATOM    811  CG2 VAL H 108       9.693  10.727  42.615  1.00 37.78           C  
ATOM    812  C   VAL H 108      11.078   7.707  40.833  1.00 38.16           C  
ATOM    813  O   VAL H 108      12.179   7.325  41.226  1.00 38.28           O  
ATOM    814  N   GLN H 109      10.615   7.421  39.602  1.00 36.53           N  
ATOM    815  CA  GLN H 109      11.473   6.708  38.712  1.00 35.88           C  
ATOM    816  CB  GLN H 109      11.236   5.187  38.719  1.00 38.12           C  
ATOM    817  CG  GLN H 109      12.284   4.399  37.932  1.00 40.66           C  
ATOM    818  CD  GLN H 109      12.110   2.928  38.283  1.00 44.10           C  
ATOM    819  OE1 GLN H 109      11.233   2.564  39.065  1.00  0.00           O  
ATOM    820  NE2 GLN H 109      12.972   2.055  37.698  1.00  0.00           N  
ATOM    821  C   GLN H 109      11.251   7.226  37.327  1.00 33.64           C  
ATOM    822  O   GLN H 109      10.123   7.518  36.928  1.00 34.63           O  
ATOM    823  N   LEU H 110      12.356   7.395  36.573  1.00 31.77           N  
ATOM    824  CA  LEU H 110      12.274   7.820  35.205  1.00 29.87           C  
ATOM    825  CB  LEU H 110      13.006   9.139  34.891  1.00 28.40           C  
ATOM    826  CG  LEU H 110      12.509  10.371  35.673  1.00 29.59           C  
ATOM    827  CD1 LEU H 110      11.005  10.606  35.472  1.00 28.53           C  
ATOM    828  CD2 LEU H 110      12.934  10.318  37.146  1.00 28.02           C  
ATOM    829  C   LEU H 110      12.973   6.765  34.406  1.00 31.43           C  
ATOM    830  O   LEU H 110      14.132   6.452  34.670  1.00 31.67           O  
ATOM    831  N   VAL H 111      12.291   6.174  33.405  1.00 32.36           N  
ATOM    832  CA  VAL H 111      12.943   5.150  32.640  1.00 32.75           C  
ATOM    833  CB  VAL H 111      12.229   3.829  32.686  1.00 35.01           C  
ATOM    834  CG1 VAL H 111      12.964   2.838  31.767  1.00 45.06           C  
ATOM    835  CG2 VAL H 111      12.142   3.371  34.151  1.00 45.88           C  
ATOM    836  C   VAL H 111      12.971   5.582  31.211  1.00 32.45           C  
ATOM    837  O   VAL H 111      11.929   5.834  30.609  1.00 32.39           O  
ATOM    838  N   GLU H 112      14.177   5.664  30.617  1.00 31.58           N  
ATOM    839  CA  GLU H 112      14.232   6.078  29.245  1.00 31.69           C  
ATOM    840  CB  GLU H 112      15.217   7.228  28.948  1.00 31.08           C  
ATOM    841  CG  GLU H 112      16.635   7.043  29.482  1.00 31.59           C  
ATOM    842  CD  GLU H 112      16.734   7.734  30.834  1.00 31.95           C  
ATOM    843  OE1 GLU H 112      16.376   7.087  31.854  1.00 31.43           O  
ATOM    844  OE2 GLU H 112      17.167   8.916  30.868  1.00 29.93           O1-
ATOM    845  C   GLU H 112      14.551   4.903  28.381  1.00 32.15           C  
ATOM    846  O   GLU H 112      15.161   3.931  28.822  1.00 33.57           O  
ATOM    847  N   SER H 113      14.082   4.959  27.118  1.00 31.73           N  
ATOM    848  CA  SER H 113      14.307   3.899  26.179  1.00 32.42           C  
ATOM    849  CB  SER H 113      13.197   2.835  26.189  1.00 31.57           C  
ATOM    850  OG  SER H 113      11.954   3.423  25.835  1.00 32.79           O  
ATOM    851  C   SER H 113      14.336   4.511  24.813  1.00 31.55           C  
ATOM    852  O   SER H 113      14.096   5.708  24.652  1.00 30.63           O  
ATOM    853  N   GLY H 114      14.652   3.694  23.786  1.00 31.46           N  
ATOM    854  CA  GLY H 114      14.639   4.178  22.434  1.00 31.31           C  
ATOM    855  C   GLY H 114      16.020   4.497  21.942  1.00 32.05           C  
ATOM    856  O   GLY H 114      16.180   4.894  20.789  1.00 32.63           O  
ATOM    857  N   GLY H 115      17.062   4.331  22.779  1.00 32.93           N  
ATOM    858  CA  GLY H 115      18.389   4.649  22.322  1.00 33.38           C  
ATOM    859  C   GLY H 115      18.851   3.560  21.405  1.00 34.62           C  
ATOM    860  O   GLY H 115      18.279   2.473  21.374  1.00 35.80           O  
ATOM    861  N   GLY H 116      19.926   3.825  20.633  1.00 33.75           N  
ATOM    862  CA  GLY H 116      20.398   2.817  19.729  1.00 33.72           C  
ATOM    863  C   GLY H 116      21.349   3.448  18.763  1.00 33.65           C  
ATOM    864  O   GLY H 116      21.839   4.554  18.981  1.00 34.51           O  
ATOM    865  N   LEU H 117      21.640   2.731  17.660  1.00 33.58           N  
ATOM    866  CA  LEU H 117      22.555   3.211  16.666  1.00 34.47           C  
ATOM    867  CB  LEU H 117      23.521   2.105  16.191  1.00 33.58           C  
ATOM    868  CG  LEU H 117      24.622   2.532  15.196  1.00 34.36           C  
ATOM    869  CD1 LEU H 117      24.046   2.943  13.834  1.00 33.69           C  
ATOM    870  CD2 LEU H 117      25.555   3.591  15.806  1.00 34.84           C  
ATOM    871  C   LEU H 117      21.731   3.675  15.504  1.00 35.82           C  
ATOM    872  O   LEU H 117      20.775   3.012  15.107  1.00 36.44           O  
ATOM    873  N   VAL H 118      22.063   4.859  14.951  1.00 36.56           N  
ATOM    874  CA  VAL H 118      21.332   5.373  13.829  1.00 36.97           C  
ATOM    875  CB  VAL H 118      20.319   6.406  14.234  1.00 37.50           C  
ATOM    876  CG1 VAL H 118      21.064   7.647  14.748  1.00 39.20           C  
ATOM    877  CG2 VAL H 118      19.370   6.676  13.058  1.00 36.45           C  
ATOM    878  C   VAL H 118      22.324   6.018  12.908  1.00 37.79           C  
ATOM    879  O   VAL H 118      23.348   6.537  13.348  1.00 37.87           O  
ATOM    880  N   GLN H 119      22.045   5.986  11.591  1.00 39.12           N  
ATOM    881  CA  GLN H 119      22.944   6.560  10.629  1.00 41.00           C  
ATOM    882  CB  GLN H 119      22.718   6.044   9.197  1.00 44.17           C  
ATOM    883  CG  GLN H 119      23.038   4.559   9.021  1.00 47.45           C  
ATOM    884  CD  GLN H 119      22.772   4.197   7.569  1.00 49.47           C  
ATOM    885  OE1 GLN H 119      23.049   4.980   6.658  1.00 36.02           O  
ATOM    886  NE2 GLN H 119      22.209   2.982   7.340  1.00 34.70           N  
ATOM    887  C   GLN H 119      22.723   8.035  10.614  1.00 40.09           C  
ATOM    888  O   GLN H 119      21.640   8.525  10.928  1.00 39.23           O  
ATOM    889  N   PRO H 120      23.746   8.753  10.249  1.00 39.23           N  
ATOM    890  CA  PRO H 120      23.698  10.186  10.212  1.00 39.49           C  
ATOM    891  CD  PRO H 120      24.820   8.214   9.431  1.00 39.66           C  
ATOM    892  CB  PRO H 120      25.039  10.619   9.626  1.00 39.26           C  
ATOM    893  CG  PRO H 120      25.427   9.435   8.721  1.00 40.57           C  
ATOM    894  C   PRO H 120      22.553  10.622   9.352  1.00 40.65           C  
ATOM    895  O   PRO H 120      22.245   9.943   8.371  1.00 41.99           O  
ATOM    896  N   LYS H 121      21.935  11.766   9.710  1.00 39.55           N  
ATOM    897  CA  LYS H 121      20.815  12.353   9.032  1.00 38.94           C  
ATOM    898  CB  LYS H 121      21.033  12.489   7.515  1.00  0.00           C  
ATOM    899  CG  LYS H 121      22.117  13.510   7.162  1.00  0.00           C  
ATOM    900  CD  LYS H 121      22.577  13.454   5.704  1.00  0.00           C  
ATOM    901  CE  LYS H 121      23.656  14.488   5.370  1.00  0.00           C  
ATOM    902  NZ  LYS H 121      24.048  14.374   3.948  1.00  0.00           N1+
ATOM    903  C   LYS H 121      19.583  11.535   9.277  1.00 39.32           C  
ATOM    904  O   LYS H 121      18.535  11.800   8.690  1.00 39.98           O  
ATOM    905  N   GLY H 122      19.655  10.555  10.196  1.00 38.03           N  
ATOM    906  CA  GLY H 122      18.495   9.763  10.496  1.00 37.08           C  
ATOM    907  C   GLY H 122      17.763  10.427  11.618  1.00 36.81           C  
ATOM    908  O   GLY H 122      18.200  11.452  12.141  1.00 36.83           O  
ATOM    909  N   SER H 123      16.620   9.837  12.024  1.00 35.84           N  
ATOM    910  CA  SER H 123      15.852  10.390  13.100  1.00 36.64           C  
ATOM    911  CB  SER H 123      14.455  10.868  12.672  1.00 37.46           C  
ATOM    912  OG  SER H 123      14.572  11.928  11.734  1.00 39.04           O  
ATOM    913  C   SER H 123      15.664   9.308  14.112  1.00 36.82           C  
ATOM    914  O   SER H 123      15.715   8.123  13.789  1.00 37.58           O  
ATOM    915  N   LEU H 124      15.488   9.696  15.391  1.00 36.20           N  
ATOM    916  CA  LEU H 124      15.275   8.725  16.421  1.00 35.39           C  
ATOM    917  CB  LEU H 124      16.591   8.262  17.074  1.00 36.10           C  
ATOM    918  CG  LEU H 124      16.433   7.131  18.105  1.00 38.31           C  
ATOM    919  CD1 LEU H 124      15.854   5.864  17.454  1.00 48.88           C  
ATOM    920  CD2 LEU H 124      17.760   6.859  18.831  1.00 48.70           C  
ATOM    921  C   LEU H 124      14.430   9.389  17.461  1.00 34.28           C  
ATOM    922  O   LEU H 124      14.496  10.605  17.635  1.00 34.46           O  
ATOM    923  N   LYS H 125      13.587   8.613  18.170  1.00 33.41           N  
ATOM    924  CA  LYS H 125      12.750   9.209  19.174  1.00 33.19           C  
ATOM    925  CB  LYS H 125      11.252   9.006  18.890  1.00 33.61           C  
ATOM    926  CG  LYS H 125      10.331   9.795  19.819  1.00 35.10           C  
ATOM    927  CD  LYS H 125       8.880   9.820  19.339  1.00 37.93           C  
ATOM    928  CE  LYS H 125       7.945  10.604  20.258  1.00 40.46           C  
ATOM    929  NZ  LYS H 125       6.568  10.571  19.716  1.00 42.23           N1+
ATOM    930  C   LYS H 125      13.057   8.549  20.479  1.00 32.37           C  
ATOM    931  O   LYS H 125      13.062   7.324  20.579  1.00 33.26           O  
ATOM    932  N   LEU H 126      13.324   9.363  21.523  1.00 30.41           N  
ATOM    933  CA  LEU H 126      13.634   8.846  22.828  1.00 28.92           C  
ATOM    934  CB  LEU H 126      14.751   9.618  23.544  1.00 27.18           C  
ATOM    935  CG  LEU H 126      16.112   9.550  22.831  1.00 27.91           C  
ATOM    936  CD1 LEU H 126      17.178  10.341  23.603  1.00 28.92           C  
ATOM    937  CD2 LEU H 126      16.531   8.099  22.551  1.00 26.52           C  
ATOM    938  C   LEU H 126      12.410   8.986  23.669  1.00 28.94           C  
ATOM    939  O   LEU H 126      11.582   9.864  23.432  1.00 29.30           O  
ATOM    940  N   SER H 127      12.260   8.105  24.679  1.00 27.91           N  
ATOM    941  CA  SER H 127      11.107   8.184  25.528  1.00 28.22           C  
ATOM    942  CB  SER H 127      10.108   7.038  25.306  1.00 28.41           C  
ATOM    943  OG  SER H 127       9.593   7.092  23.983  1.00 32.66           O  
ATOM    944  C   SER H 127      11.569   8.107  26.950  1.00 29.32           C  
ATOM    945  O   SER H 127      12.672   7.645  27.237  1.00 29.38           O  
ATOM    946  N   CYS H 128      10.732   8.611  27.876  1.00 29.81           N  
ATOM    947  CA  CYS H 128      11.034   8.567  29.277  1.00 29.69           C  
ATOM    948  CB  CYS H 128      11.717   9.874  29.768  1.00 29.66           C  
ATOM    949  SG  CYS H 128      12.028   9.974  31.560  1.00 31.43           S  
ATOM    950  C   CYS H 128       9.730   8.376  29.989  1.00 30.28           C  
ATOM    951  O   CYS H 128       8.878   9.264  29.996  1.00 29.82           O  
ATOM    952  N   ALA H 129       9.535   7.183  30.590  1.00 30.34           N  
ATOM    953  CA  ALA H 129       8.321   6.902  31.304  1.00 31.43           C  
ATOM    954  CB  ALA H 129       7.981   5.403  31.370  1.00 32.77           C  
ATOM    955  C   ALA H 129       8.520   7.382  32.702  1.00 31.85           C  
ATOM    956  O   ALA H 129       9.587   7.204  33.286  1.00 32.14           O  
ATOM    957  N   ALA H 130       7.480   7.999  33.291  1.00 31.62           N  
ATOM    958  CA  ALA H 130       7.653   8.529  34.611  1.00 31.85           C  
ATOM    959  CB  ALA H 130       7.529  10.062  34.669  1.00 30.40           C  
ATOM    960  C   ALA H 130       6.593   7.974  35.500  1.00 33.40           C  
ATOM    961  O   ALA H 130       5.493   7.650  35.056  1.00 34.96           O  
ATOM    962  N   SER H 131       6.926   7.825  36.797  1.00 33.83           N  
ATOM    963  CA  SER H 131       5.960   7.343  37.739  1.00 34.92           C  
ATOM    964  CB  SER H 131       5.877   5.808  37.798  1.00 36.77           C  
ATOM    965  OG  SER H 131       7.109   5.268  38.253  1.00 38.05           O  
ATOM    966  C   SER H 131       6.382   7.815  39.092  1.00 35.72           C  
ATOM    967  O   SER H 131       7.540   8.174  39.302  1.00 36.18           O  
ATOM    968  N   GLY H 132       5.414   7.807  40.031  1.00 31.78           N  
ATOM    969  CA  GLY H 132       5.669   8.130  41.403  1.00 30.78           C  
ATOM    970  C   GLY H 132       5.360   9.562  41.705  1.00 31.05           C  
ATOM    971  O   GLY H 132       5.419   9.971  42.865  1.00 32.71           O  
ATOM    972  N   PHE H 133       5.038  10.379  40.688  1.00 30.57           N  
ATOM    973  CA  PHE H 133       4.716  11.734  41.012  1.00 30.79           C  
ATOM    974  CB  PHE H 133       5.919  12.709  40.982  1.00 30.08           C  
ATOM    975  CG  PHE H 133       6.565  12.787  39.635  1.00 29.94           C  
ATOM    976  CD1 PHE H 133       7.397  11.782  39.192  1.00 28.42           C  
ATOM    977  CD2 PHE H 133       6.381  13.884  38.826  1.00 27.95           C  
ATOM    978  CE1 PHE H 133       8.009  11.842  37.959  1.00 30.76           C  
ATOM    979  CE2 PHE H 133       6.988  13.948  37.594  1.00 26.48           C  
ATOM    980  CZ  PHE H 133       7.802  12.934  37.152  1.00 29.26           C  
ATOM    981  C   PHE H 133       3.644  12.209  40.084  1.00 30.80           C  
ATOM    982  O   PHE H 133       3.238  11.513  39.152  1.00 30.11           O  
ATOM    983  N   THR H 134       3.125  13.419  40.348  1.00 30.82           N  
ATOM    984  CA  THR H 134       2.107  13.967  39.508  1.00 31.92           C  
ATOM    985  CB  THR H 134       1.299  14.991  40.249  1.00 32.18           C  
ATOM    986  OG1 THR H 134       0.706  14.403  41.395  1.00 21.99           O  
ATOM    987  CG2 THR H 134       0.206  15.545  39.335  1.00 18.74           C  
ATOM    988  C   THR H 134       2.842  14.619  38.376  1.00 32.35           C  
ATOM    989  O   THR H 134       3.321  15.746  38.485  1.00 32.05           O  
ATOM    990  N   PHE H 135       2.906  13.907  37.234  1.00 33.08           N  
ATOM    991  CA  PHE H 135       3.702  14.260  36.089  1.00 32.72           C  
ATOM    992  CB  PHE H 135       3.666  13.167  35.015  1.00 32.60           C  
ATOM    993  CG  PHE H 135       4.506  13.583  33.858  1.00 34.51           C  
ATOM    994  CD1 PHE H 135       5.870  13.439  33.892  1.00 36.21           C  
ATOM    995  CD2 PHE H 135       3.930  14.100  32.723  1.00 36.43           C  
ATOM    996  CE1 PHE H 135       6.642  13.816  32.816  1.00 35.45           C  
ATOM    997  CE2 PHE H 135       4.703  14.476  31.648  1.00 35.85           C  
ATOM    998  CZ  PHE H 135       6.068  14.336  31.683  1.00 35.38           C  
ATOM    999  C   PHE H 135       3.268  15.552  35.463  1.00 33.11           C  
ATOM   1000  O   PHE H 135       4.103  16.344  35.029  1.00 34.04           O  
ATOM   1001  N   ASN H 136       1.952  15.812  35.405  1.00 32.41           N  
ATOM   1002  CA  ASN H 136       1.485  16.961  34.692  1.00 32.80           C  
ATOM   1003  CB  ASN H 136      -0.051  17.055  34.567  1.00 33.92           C  
ATOM   1004  CG  ASN H 136      -0.733  17.210  35.923  1.00 34.13           C  
ATOM   1005  OD1 ASN H 136      -0.842  16.271  36.709  1.00 34.21           O  
ATOM   1006  ND2 ASN H 136      -1.229  18.445  36.195  1.00 30.71           N  
ATOM   1007  C   ASN H 136       2.041  18.224  35.286  1.00 32.86           C  
ATOM   1008  O   ASN H 136       2.236  19.201  34.568  1.00 32.48           O  
ATOM   1009  N   THR H 137       2.300  18.234  36.606  1.00 31.57           N  
ATOM   1010  CA  THR H 137       2.758  19.373  37.360  1.00 31.01           C  
ATOM   1011  CB  THR H 137       2.768  19.072  38.826  1.00 31.52           C  
ATOM   1012  OG1 THR H 137       1.463  18.733  39.265  1.00 52.21           O  
ATOM   1013  CG2 THR H 137       3.290  20.300  39.583  1.00 52.31           C  
ATOM   1014  C   THR H 137       4.156  19.821  37.029  1.00 30.13           C  
ATOM   1015  O   THR H 137       4.443  21.018  37.040  1.00 29.53           O  
ATOM   1016  N   TYR H 138       5.064  18.867  36.753  1.00 28.11           N  
ATOM   1017  CA  TYR H 138       6.471  19.142  36.654  1.00 26.26           C  
ATOM   1018  CB  TYR H 138       7.333  18.012  37.248  1.00 26.33           C  
ATOM   1019  CG  TYR H 138       7.392  18.184  38.729  1.00 27.43           C  
ATOM   1020  CD1 TYR H 138       6.469  17.654  39.600  1.00 28.77           C  
ATOM   1021  CD2 TYR H 138       8.425  18.922  39.243  1.00 28.69           C  
ATOM   1022  CE1 TYR H 138       6.589  17.858  40.959  1.00 27.41           C  
ATOM   1023  CE2 TYR H 138       8.552  19.129  40.594  1.00 26.39           C  
ATOM   1024  CZ  TYR H 138       7.633  18.598  41.460  1.00 29.55           C  
ATOM   1025  OH  TYR H 138       7.772  18.815  42.849  1.00 29.95           O  
ATOM   1026  C   TYR H 138       6.975  19.395  35.273  1.00 25.23           C  
ATOM   1027  O   TYR H 138       6.504  18.847  34.276  1.00 25.59           O  
ATOM   1028  N   ALA H 139       7.966  20.307  35.213  1.00 28.31           N  
ATOM   1029  CA  ALA H 139       8.677  20.591  34.003  1.00 28.41           C  
ATOM   1030  CB  ALA H 139       9.509  21.883  34.067  1.00 29.86           C  
ATOM   1031  C   ALA H 139       9.622  19.446  33.810  1.00 27.94           C  
ATOM   1032  O   ALA H 139      10.033  18.808  34.779  1.00 27.51           O  
ATOM   1033  N   MET H 140       9.988  19.139  32.550  1.00 26.64           N  
ATOM   1034  CA  MET H 140      10.880  18.033  32.348  1.00 25.90           C  
ATOM   1035  CB  MET H 140      10.197  16.799  31.746  1.00 26.62           C  
ATOM   1036  CG  MET H 140       9.102  16.240  32.655  1.00 26.38           C  
ATOM   1037  SD  MET H 140       9.679  15.634  34.270  1.00 29.26           S  
ATOM   1038  CE  MET H 140      10.465  14.132  33.616  1.00 27.52           C  
ATOM   1039  C   MET H 140      11.961  18.463  31.409  1.00 25.81           C  
ATOM   1040  O   MET H 140      11.738  19.261  30.501  1.00 25.57           O  
ATOM   1041  N   HIS H 141      13.180  17.930  31.610  1.00 25.65           N  
ATOM   1042  CA  HIS H 141      14.280  18.343  30.786  1.00 25.62           C  
ATOM   1043  ND1 HIS H 141      13.554  20.737  32.431  1.00  0.00           N  
ATOM   1044  CG  HIS H 141      14.826  20.503  31.967  1.00 18.52           C  
ATOM   1045  CB  HIS H 141      15.327  19.153  31.564  1.00 26.08           C  
ATOM   1046  NE2 HIS H 141      14.601  22.698  32.417  1.00  0.00           N  
ATOM   1047  CD2 HIS H 141      15.453  21.709  31.968  1.00  0.00           C  
ATOM   1048  CE1 HIS H 141      13.473  22.067  32.681  1.00  0.00           C  
ATOM   1049  C   HIS H 141      15.002  17.149  30.241  1.00 25.22           C  
ATOM   1050  O   HIS H 141      14.854  16.029  30.727  1.00 25.79           O  
ATOM   1051  N   TRP H 142      15.789  17.379  29.169  1.00 24.99           N  
ATOM   1052  CA  TRP H 142      16.638  16.363  28.616  1.00 24.70           C  
ATOM   1053  CB  TRP H 142      16.352  16.027  27.143  1.00 25.43           C  
ATOM   1054  CG  TRP H 142      15.077  15.253  26.920  1.00 26.15           C  
ATOM   1055  CD2 TRP H 142      14.987  13.821  27.003  1.00 25.91           C  
ATOM   1056  CD1 TRP H 142      13.824  15.703  26.621  1.00 26.40           C  
ATOM   1057  NE1 TRP H 142      12.958  14.640  26.512  1.00 26.93           N  
ATOM   1058  CE2 TRP H 142      13.662  13.476  26.745  1.00 26.62           C  
ATOM   1059  CE3 TRP H 142      15.933  12.873  27.272  1.00 25.66           C  
ATOM   1060  CZ2 TRP H 142      13.261  12.170  26.754  1.00 26.51           C  
ATOM   1061  CZ3 TRP H 142      15.526  11.556  27.280  1.00 25.90           C  
ATOM   1062  CH2 TRP H 142      14.214  11.213  27.027  1.00 27.03           C  
ATOM   1063  C   TRP H 142      18.035  16.900  28.686  1.00 25.43           C  
ATOM   1064  O   TRP H 142      18.282  18.050  28.325  1.00 24.67           O  
ATOM   1065  N   VAL H 143      18.984  16.077  29.177  1.00 24.48           N  
ATOM   1066  CA  VAL H 143      20.362  16.481  29.280  1.00 24.20           C  
ATOM   1067  CB  VAL H 143      20.822  16.646  30.702  1.00 23.60           C  
ATOM   1068  CG1 VAL H 143      22.326  16.967  30.705  1.00 23.02           C  
ATOM   1069  CG2 VAL H 143      19.954  17.720  31.378  1.00 22.76           C  
ATOM   1070  C   VAL H 143      21.177  15.378  28.680  1.00 25.23           C  
ATOM   1071  O   VAL H 143      20.825  14.207  28.813  1.00 26.38           O  
ATOM   1072  N   ARG H 144      22.291  15.716  27.996  1.00 24.88           N  
ATOM   1073  CA  ARG H 144      23.076  14.679  27.383  1.00 25.82           C  
ATOM   1074  CB  ARG H 144      23.096  14.733  25.847  1.00 25.62           C  
ATOM   1075  CG  ARG H 144      23.711  16.022  25.302  1.00 25.92           C  
ATOM   1076  CD  ARG H 144      24.029  15.971  23.808  1.00 26.20           C  
ATOM   1077  NE  ARG H 144      22.813  16.382  23.057  1.00 27.36           N  
ATOM   1078  CZ  ARG H 144      22.946  17.032  21.864  1.00 29.13           C  
ATOM   1079  NH1 ARG H 144      24.186  17.350  21.394  1.00 30.93           N1+
ATOM   1080  NH2 ARG H 144      21.839  17.365  21.140  1.00 29.66           N  
ATOM   1081  C   ARG H 144      24.501  14.806  27.825  1.00 27.18           C  
ATOM   1082  O   ARG H 144      24.953  15.879  28.222  1.00 25.19           O  
ATOM   1083  N   GLN H 145      25.245  13.680  27.795  1.00 26.85           N  
ATOM   1084  CA  GLN H 145      26.634  13.721  28.157  1.00 27.91           C  
ATOM   1085  CB  GLN H 145      26.903  13.186  29.574  1.00 26.65           C  
ATOM   1086  CG  GLN H 145      28.376  13.219  29.981  1.00 25.96           C  
ATOM   1087  CD  GLN H 145      28.477  12.681  31.401  1.00 26.61           C  
ATOM   1088  OE1 GLN H 145      27.790  11.731  31.774  1.00 27.37           O  
ATOM   1089  NE2 GLN H 145      29.351  13.316  32.228  1.00 26.06           N  
ATOM   1090  C   GLN H 145      27.383  12.857  27.188  1.00 30.22           C  
ATOM   1091  O   GLN H 145      27.129  11.660  27.077  1.00 30.43           O  
ATOM   1092  N   ALA H 146      28.347  13.443  26.456  1.00 31.56           N  
ATOM   1093  CA  ALA H 146      29.093  12.657  25.516  1.00 33.44           C  
ATOM   1094  CB  ALA H 146      28.933  13.123  24.060  1.00 33.51           C  
ATOM   1095  C   ALA H 146      30.525  12.806  25.873  1.00 35.67           C  
ATOM   1096  O   ALA H 146      30.931  13.836  26.405  1.00 35.12           O  
ATOM   1097  N   PRO H 147      31.314  11.802  25.628  1.00 37.13           N  
ATOM   1098  CA  PRO H 147      32.708  11.867  25.939  1.00 37.92           C  
ATOM   1099  CD  PRO H 147      30.892  10.514  25.111  1.00 37.18           C  
ATOM   1100  CB  PRO H 147      33.292  10.520  25.519  1.00 38.78           C  
ATOM   1101  CG  PRO H 147      32.072   9.580  25.434  1.00 37.70           C  
ATOM   1102  C   PRO H 147      33.225  12.978  25.090  1.00 38.40           C  
ATOM   1103  O   PRO H 147      33.052  12.915  23.880  1.00 38.25           O  
ATOM   1104  N   GLY H 148      33.908  13.984  25.645  1.00 38.75           N  
ATOM   1105  CA  GLY H 148      34.375  15.017  24.764  1.00 39.67           C  
ATOM   1106  C   GLY H 148      33.633  16.270  25.078  1.00 38.90           C  
ATOM   1107  O   GLY H 148      34.195  17.363  25.045  1.00 38.28           O  
ATOM   1108  N   LYS H 149      32.338  16.149  25.397  1.00 38.27           N  
ATOM   1109  CA  LYS H 149      31.624  17.318  25.800  1.00 37.44           C  
ATOM   1110  CB  LYS H 149      30.355  17.602  24.981  1.00 39.83           C  
ATOM   1111  CG  LYS H 149      30.707  18.214  23.621  1.00 43.33           C  
ATOM   1112  CD  LYS H 149      29.535  18.349  22.649  1.00 43.57           C  
ATOM   1113  CE  LYS H 149      29.878  19.206  21.426  1.00 44.64           C  
ATOM   1114  NZ  LYS H 149      30.112  20.607  21.843  1.00 43.94           N1+
ATOM   1115  C   LYS H 149      31.293  17.081  27.236  1.00 35.02           C  
ATOM   1116  O   LYS H 149      31.511  16.001  27.779  1.00 34.87           O  
ATOM   1117  N   GLY H 150      30.823  18.103  27.945  1.00 33.43           N  
ATOM   1118  CA  GLY H 150      30.489  17.822  29.308  1.00 32.00           C  
ATOM   1119  C   GLY H 150      29.038  17.498  29.292  1.00 30.32           C  
ATOM   1120  O   GLY H 150      28.522  16.966  28.310  1.00 30.66           O  
ATOM   1121  N   LEU H 151      28.356  17.773  30.414  1.00 29.09           N  
ATOM   1122  CA  LEU H 151      26.936  17.631  30.468  1.00 27.76           C  
ATOM   1123  CB  LEU H 151      26.367  17.752  31.892  1.00 26.00           C  
ATOM   1124  CG  LEU H 151      26.654  16.545  32.798  1.00 25.61           C  
ATOM   1125  CD1 LEU H 151      26.134  16.784  34.222  1.00 25.07           C  
ATOM   1126  CD2 LEU H 151      26.061  15.263  32.199  1.00 26.70           C  
ATOM   1127  C   LEU H 151      26.401  18.788  29.691  1.00 28.75           C  
ATOM   1128  O   LEU H 151      26.949  19.888  29.751  1.00 28.88           O  
ATOM   1129  N   GLU H 152      25.325  18.567  28.915  1.00 28.89           N  
ATOM   1130  CA  GLU H 152      24.793  19.642  28.135  1.00 29.18           C  
ATOM   1131  CB  GLU H 152      25.194  19.535  26.653  1.00 30.98           C  
ATOM   1132  CG  GLU H 152      24.750  20.704  25.774  1.00 35.37           C  
ATOM   1133  CD  GLU H 152      25.234  20.408  24.361  1.00 38.01           C  
ATOM   1134  OE1 GLU H 152      25.781  19.293  24.150  1.00 39.59           O  
ATOM   1135  OE2 GLU H 152      25.063  21.287  23.476  1.00 39.35           O1-
ATOM   1136  C   GLU H 152      23.296  19.569  28.200  1.00 28.87           C  
ATOM   1137  O   GLU H 152      22.706  18.523  27.935  1.00 28.17           O  
ATOM   1138  N   TRP H 153      22.643  20.694  28.561  1.00 27.85           N  
ATOM   1139  CA  TRP H 153      21.208  20.749  28.625  1.00 27.04           C  
ATOM   1140  CB  TRP H 153      20.717  21.959  29.439  1.00 26.97           C  
ATOM   1141  CG  TRP H 153      19.236  22.217  29.370  1.00 25.29           C  
ATOM   1142  CD2 TRP H 153      18.647  23.205  28.510  1.00 24.77           C  
ATOM   1143  CD1 TRP H 153      18.210  21.645  30.060  1.00 24.31           C  
ATOM   1144  NE1 TRP H 153      17.017  22.212  29.678  1.00 24.36           N  
ATOM   1145  CE2 TRP H 153      17.271  23.175  28.727  1.00 25.73           C  
ATOM   1146  CE3 TRP H 153      19.209  24.068  27.613  1.00 27.16           C  
ATOM   1147  CZ2 TRP H 153      16.430  24.010  28.049  1.00 24.84           C  
ATOM   1148  CZ3 TRP H 153      18.358  24.908  26.928  1.00 26.30           C  
ATOM   1149  CH2 TRP H 153      16.996  24.880  27.142  1.00 25.59           C  
ATOM   1150  C   TRP H 153      20.687  20.882  27.224  1.00 27.41           C  
ATOM   1151  O   TRP H 153      21.083  21.792  26.497  1.00 27.91           O  
ATOM   1152  N   VAL H 154      19.874  19.901  26.777  1.00 27.51           N  
ATOM   1153  CA  VAL H 154      19.284  19.897  25.466  1.00 26.78           C  
ATOM   1154  CB  VAL H 154      18.952  18.505  25.016  1.00 26.13           C  
ATOM   1155  CG1 VAL H 154      18.299  18.575  23.627  1.00 32.62           C  
ATOM   1156  CG2 VAL H 154      20.240  17.663  25.061  1.00 33.19           C  
ATOM   1157  C   VAL H 154      18.029  20.718  25.356  1.00 26.51           C  
ATOM   1158  O   VAL H 154      17.908  21.574  24.482  1.00 27.50           O  
ATOM   1159  N   ALA H 155      17.043  20.479  26.249  1.00 25.44           N  
ATOM   1160  CA  ALA H 155      15.789  21.165  26.102  1.00 24.49           C  
ATOM   1161  CB  ALA H 155      15.015  20.737  24.846  1.00 31.32           C  
ATOM   1162  C   ALA H 155      14.929  20.904  27.298  1.00 23.88           C  
ATOM   1163  O   ALA H 155      15.229  20.046  28.127  1.00 25.15           O  
ATOM   1164  N   ARG H 156      13.841  21.686  27.439  1.00 24.37           N  
ATOM   1165  CA  ARG H 156      12.942  21.485  28.536  1.00 25.04           C  
ATOM   1166  CB  ARG H 156      13.097  22.485  29.693  1.00 25.10           C  
ATOM   1167  CG  ARG H 156      12.803  23.923  29.256  1.00 15.87           C  
ATOM   1168  CD  ARG H 156      12.189  24.801  30.350  1.00 17.10           C  
ATOM   1169  NE  ARG H 156      13.242  25.118  31.353  1.00  0.00           N  
ATOM   1170  CZ  ARG H 156      12.904  25.825  32.471  1.00 20.05           C  
ATOM   1171  NH1 ARG H 156      11.607  26.200  32.674  1.00  0.00           N1+
ATOM   1172  NH2 ARG H 156      13.859  26.156  33.389  1.00  0.00           N  
ATOM   1173  C   ARG H 156      11.568  21.748  28.020  1.00 25.08           C  
ATOM   1174  O   ARG H 156      11.387  22.481  27.050  1.00 25.03           O  
ATOM   1175  N   ILE H 157      10.561  21.121  28.655  1.00 25.22           N  
ATOM   1176  CA  ILE H 157       9.191  21.382  28.335  1.00 26.08           C  
ATOM   1177  CB  ILE H 157       8.486  20.226  27.686  1.00 26.41           C  
ATOM   1178  CG1 ILE H 157       7.098  20.664  27.183  1.00 26.73           C  
ATOM   1179  CG2 ILE H 157       8.475  19.045  28.670  1.00 25.60           C  
ATOM   1180  CD1 ILE H 157       6.450  19.668  26.223  1.00 26.58           C  
ATOM   1181  C   ILE H 157       8.523  21.697  29.637  1.00 26.85           C  
ATOM   1182  O   ILE H 157       8.780  21.054  30.654  1.00 26.23           O  
ATOM   1183  N   ARG H 158       7.655  22.725  29.638  1.00 28.16           N  
ATOM   1184  CA  ARG H 158       7.025  23.192  30.840  1.00 28.37           C  
ATOM   1185  CB  ARG H 158       6.699  24.693  30.810  1.00 32.36           C  
ATOM   1186  CG  ARG H 158       7.955  25.564  30.863  1.00 21.11           C  
ATOM   1187  CD  ARG H 158       7.675  27.067  30.845  1.00 23.09           C  
ATOM   1188  NE  ARG H 158       8.989  27.764  30.928  1.00 24.17           N  
ATOM   1189  CZ  ARG H 158       9.043  29.125  30.847  1.00 25.46           C  
ATOM   1190  NH1 ARG H 158       7.898  29.845  30.672  1.00 24.26           N1+
ATOM   1191  NH2 ARG H 158      10.246  29.765  30.936  1.00 25.72           N  
ATOM   1192  C   ARG H 158       5.766  22.431  31.137  1.00 29.61           C  
ATOM   1193  O   ARG H 158       5.295  21.616  30.349  1.00 29.82           O  
ATOM   1194  N   SER H 159       5.103  22.706  32.280  1.00 15.97           N  
ATOM   1195  CA  SER H 159       3.873  22.025  32.625  1.00 15.94           C  
ATOM   1196  CB  SER H 159       3.529  22.121  34.121  1.00 15.25           C  
ATOM   1197  OG  SER H 159       3.313  23.475  34.485  1.00 14.90           O  
ATOM   1198  C   SER H 159       2.718  22.608  31.857  1.00 15.71           C  
ATOM   1199  O   SER H 159       2.868  23.562  31.096  1.00 15.28           O  
ATOM   1200  N   LYS H 160       1.518  22.009  32.037  1.00 16.26           N  
ATOM   1201  CA  LYS H 160       0.311  22.446  31.390  1.00 16.93           C  
ATOM   1202  CB  LYS H 160      -0.924  21.605  31.767  1.00 17.13           C  
ATOM   1203  CG  LYS H 160      -2.253  22.301  31.447  1.00 17.23           C  
ATOM   1204  CD  LYS H 160      -2.485  22.627  29.970  1.00 18.07           C  
ATOM   1205  CE  LYS H 160      -3.814  23.343  29.710  1.00 18.48           C  
ATOM   1206  NZ  LYS H 160      -3.932  23.700  28.278  1.00 18.37           N1+
ATOM   1207  C   LYS H 160       0.032  23.850  31.812  1.00 17.38           C  
ATOM   1208  O   LYS H 160      -0.414  24.671  31.011  1.00 17.36           O  
ATOM   1209  N   SER H 161       0.308  24.167  33.087  1.00 17.62           N  
ATOM   1210  CA  SER H 161       0.026  25.469  33.608  1.00 18.03           C  
ATOM   1211  CB  SER H 161       0.468  25.620  35.071  1.00 18.95           C  
ATOM   1212  OG  SER H 161       0.163  26.924  35.534  1.00 20.44           O  
ATOM   1213  C   SER H 161       0.769  26.489  32.803  1.00 18.00           C  
ATOM   1214  O   SER H 161       0.263  27.589  32.583  1.00 17.82           O  
ATOM   1215  N   ASN H 162       1.994  26.163  32.349  1.00 16.80           N  
ATOM   1216  CA  ASN H 162       2.762  27.118  31.595  1.00 17.31           C  
ATOM   1217  CB  ASN H 162       4.274  27.079  31.895  1.00 17.34           C  
ATOM   1218  CG  ASN H 162       4.531  27.760  33.229  1.00 18.25           C  
ATOM   1219  OD1 ASN H 162       4.103  28.890  33.451  1.00 19.03           O  
ATOM   1220  ND2 ASN H 162       5.259  27.062  34.141  1.00 18.74           N  
ATOM   1221  C   ASN H 162       2.637  26.832  30.130  1.00 17.64           C  
ATOM   1222  O   ASN H 162       3.591  27.023  29.377  1.00 17.76           O  
ATOM   1223  N   LYS H 163       1.449  26.388  29.688  1.00 16.40           N  
ATOM   1224  CA  LYS H 163       1.161  26.195  28.294  1.00 16.82           C  
ATOM   1225  CB  LYS H 163       1.083  27.520  27.516  0.83 18.19           C  
ATOM   1226  CG  LYS H 163      -0.054  28.432  27.982  0.83 19.24           C  
ATOM   1227  CD  LYS H 163      -1.437  27.782  27.888  1.00  0.00           C  
ATOM   1228  CE  LYS H 163      -1.842  27.399  26.463  1.00  0.00           C  
ATOM   1229  NZ  LYS H 163      -1.968  28.612  25.626  1.00  0.00           N1+
ATOM   1230  C   LYS H 163       2.173  25.312  27.617  1.00 16.39           C  
ATOM   1231  O   LYS H 163       2.460  25.515  26.438  1.00 15.84           O  
ATOM   1232  N   TYR H 164       2.726  24.309  28.333  1.00 16.07           N  
ATOM   1233  CA  TYR H 164       3.634  23.338  27.767  1.00 15.69           C  
ATOM   1234  CB  TYR H 164       2.978  22.401  26.738  1.00 14.85           C  
ATOM   1235  CG  TYR H 164       1.806  21.699  27.327  1.00 14.48           C  
ATOM   1236  CD1 TYR H 164       0.562  22.285  27.270  1.00 14.56           C  
ATOM   1237  CD2 TYR H 164       1.936  20.466  27.920  1.00 14.08           C  
ATOM   1238  CE1 TYR H 164      -0.538  21.657  27.800  1.00 14.66           C  
ATOM   1239  CE2 TYR H 164       0.838  19.832  28.453  1.00 13.65           C  
ATOM   1240  CZ  TYR H 164      -0.400  20.427  28.393  1.00 14.39           C  
ATOM   1241  OH  TYR H 164      -1.528  19.779  28.940  1.00 15.01           O  
ATOM   1242  C   TYR H 164       4.699  24.045  26.990  1.00 15.83           C  
ATOM   1243  O   TYR H 164       5.061  23.598  25.902  1.00 15.20           O  
ATOM   1244  N   ALA H 165       5.268  25.142  27.512  1.00 31.87           N  
ATOM   1245  CA  ALA H 165       6.148  25.862  26.631  1.00 32.36           C  
ATOM   1246  CB  ALA H 165       6.454  27.295  27.102  1.00 33.31           C  
ATOM   1247  C   ALA H 165       7.445  25.119  26.563  1.00 32.04           C  
ATOM   1248  O   ALA H 165       7.775  24.343  27.458  1.00 32.78           O  
ATOM   1249  N   THR H 166       8.217  25.319  25.475  1.00 31.37           N  
ATOM   1250  CA  THR H 166       9.442  24.582  25.373  1.00 31.00           C  
ATOM   1251  CB  THR H 166       9.438  23.576  24.261  1.00 31.50           C  
ATOM   1252  OG1 THR H 166       8.322  22.710  24.372  1.00 39.41           O  
ATOM   1253  CG2 THR H 166      10.708  22.735  24.401  1.00 32.15           C  
ATOM   1254  C   THR H 166      10.563  25.534  25.086  1.00 31.08           C  
ATOM   1255  O   THR H 166      10.358  26.636  24.580  1.00 31.83           O  
ATOM   1256  N   HIS H 167      11.796  25.126  25.443  1.00 30.90           N  
ATOM   1257  CA  HIS H 167      12.957  25.918  25.165  1.00 30.85           C  
ATOM   1258  ND1 HIS H 167      11.534  27.328  27.924  1.00 38.18           N  
ATOM   1259  CG  HIS H 167      12.403  27.633  26.899  1.00 32.78           C  
ATOM   1260  CB  HIS H 167      13.458  26.697  26.389  1.00 29.84           C  
ATOM   1261  NE2 HIS H 167      10.994  29.366  27.217  1.00 40.19           N  
ATOM   1262  CD2 HIS H 167      12.059  28.881  26.480  1.00 39.11           C  
ATOM   1263  CE1 HIS H 167      10.714  28.399  28.071  1.00 39.27           C  
ATOM   1264  C   HIS H 167      14.020  24.959  24.732  1.00 30.10           C  
ATOM   1265  O   HIS H 167      14.086  23.839  25.235  1.00 30.92           O  
ATOM   1266  N   TYR H 168      14.884  25.372  23.778  1.00 30.24           N  
ATOM   1267  CA  TYR H 168      15.873  24.463  23.265  1.00 30.62           C  
ATOM   1268  CB  TYR H 168      15.653  24.061  21.795  1.00 29.65           C  
ATOM   1269  CG  TYR H 168      14.360  23.331  21.655  1.00 28.96           C  
ATOM   1270  CD1 TYR H 168      14.265  22.004  22.001  1.00 29.05           C  
ATOM   1271  CD2 TYR H 168      13.236  23.971  21.190  1.00 29.20           C  
ATOM   1272  CE1 TYR H 168      13.077  21.324  21.874  1.00 29.51           C  
ATOM   1273  CE2 TYR H 168      12.044  23.295  21.058  1.00 29.86           C  
ATOM   1274  CZ  TYR H 168      11.962  21.969  21.400  1.00 29.08           C  
ATOM   1275  OH  TYR H 168      10.741  21.274  21.268  1.00 30.01           O  
ATOM   1276  C   TYR H 168      17.229  25.098  23.313  1.00 31.98           C  
ATOM   1277  O   TYR H 168      17.370  26.316  23.424  1.00 33.70           O  
ATOM   1278  N   ALA H 169      18.275  24.245  23.267  1.00 32.41           N  
ATOM   1279  CA  ALA H 169      19.638  24.688  23.217  1.00 33.18           C  
ATOM   1280  CB  ALA H 169      20.657  23.592  23.570  1.00 33.24           C  
ATOM   1281  C   ALA H 169      19.887  25.123  21.806  1.00 35.18           C  
ATOM   1282  O   ALA H 169      19.179  24.714  20.889  1.00 35.24           O  
ATOM   1283  N   ASP H 170      20.908  25.977  21.600  1.00 37.75           N  
ATOM   1284  CA  ASP H 170      21.186  26.531  20.305  1.00 40.52           C  
ATOM   1285  CB  ASP H 170      22.337  27.552  20.331  1.00 42.95           C  
ATOM   1286  CG  ASP H 170      21.850  28.809  21.039  1.00 46.30           C  
ATOM   1287  OD1 ASP H 170      20.607  28.978  21.164  1.00 84.55           O  
ATOM   1288  OD2 ASP H 170      22.716  29.622  21.459  1.00 86.33           O1-
ATOM   1289  C   ASP H 170      21.558  25.462  19.322  1.00 41.94           C  
ATOM   1290  O   ASP H 170      21.121  25.497  18.174  1.00 42.75           O  
ATOM   1291  N   SER H 171      22.380  24.483  19.739  1.00 42.37           N  
ATOM   1292  CA  SER H 171      22.846  23.482  18.821  1.00 43.11           C  
ATOM   1293  CB  SER H 171      23.890  22.544  19.451  1.00 44.25           C  
ATOM   1294  OG  SER H 171      23.314  21.822  20.530  1.00 44.32           O  
ATOM   1295  C   SER H 171      21.713  22.636  18.322  1.00 42.41           C  
ATOM   1296  O   SER H 171      21.655  22.303  17.140  1.00 43.60           O  
ATOM   1297  N   VAL H 172      20.811  22.232  19.230  1.00 40.62           N  
ATOM   1298  CA  VAL H 172      19.702  21.355  18.963  1.00 38.98           C  
ATOM   1299  CB  VAL H 172      19.168  20.701  20.204  1.00 37.89           C  
ATOM   1300  CG1 VAL H 172      20.296  19.856  20.818  1.00 37.39           C  
ATOM   1301  CG2 VAL H 172      18.606  21.780  21.142  1.00 37.24           C  
ATOM   1302  C   VAL H 172      18.555  22.012  18.255  1.00 38.92           C  
ATOM   1303  O   VAL H 172      17.759  21.321  17.622  1.00 39.18           O  
ATOM   1304  N   LYS H 173      18.407  23.346  18.374  1.00 39.18           N  
ATOM   1305  CA  LYS H 173      17.235  24.006  17.868  1.00 38.68           C  
ATOM   1306  CB  LYS H 173      17.280  25.538  17.980  1.00 38.21           C  
ATOM   1307  CG  LYS H 173      17.242  26.033  19.425  1.00 40.12           C  
ATOM   1308  CD  LYS H 173      17.416  27.544  19.547  1.00 42.64           C  
ATOM   1309  CE  LYS H 173      16.131  28.313  19.238  1.00 43.20           C  
ATOM   1310  NZ  LYS H 173      16.365  29.764  19.381  1.00 42.29           N1+
ATOM   1311  C   LYS H 173      16.946  23.649  16.442  1.00 38.66           C  
ATOM   1312  O   LYS H 173      17.822  23.603  15.578  1.00 38.46           O  
ATOM   1313  N   ASP H 174      15.643  23.392  16.213  1.00 38.77           N  
ATOM   1314  CA  ASP H 174      14.978  23.042  14.990  1.00 38.51           C  
ATOM   1315  CB  ASP H 174      15.472  23.875  13.795  1.00  0.00           C  
ATOM   1316  CG  ASP H 174      15.026  25.313  14.014  1.00  0.00           C  
ATOM   1317  OD1 ASP H 174      14.105  25.525  14.847  1.00  0.00           O  
ATOM   1318  OD2 ASP H 174      15.600  26.218  13.353  1.00  0.00           O1-
ATOM   1319  C   ASP H 174      15.186  21.597  14.649  1.00 37.96           C  
ATOM   1320  O   ASP H 174      14.345  21.002  13.976  1.00 39.10           O  
ATOM   1321  N   ARG H 175      16.293  20.974  15.086  1.00 36.83           N  
ATOM   1322  CA  ARG H 175      16.443  19.572  14.819  1.00 34.28           C  
ATOM   1323  CB  ARG H 175      17.900  19.119  14.623  1.00 34.28           C  
ATOM   1324  CG  ARG H 175      18.867  19.415  15.759  1.00 34.29           C  
ATOM   1325  CD  ARG H 175      20.306  19.143  15.325  1.00 34.81           C  
ATOM   1326  NE  ARG H 175      21.205  19.446  16.466  1.00 39.17           N  
ATOM   1327  CZ  ARG H 175      22.388  18.772  16.538  1.00 38.89           C  
ATOM   1328  NH1 ARG H 175      22.688  17.853  15.575  1.00 36.62           N1+
ATOM   1329  NH2 ARG H 175      23.258  19.005  17.561  1.00 37.26           N  
ATOM   1330  C   ARG H 175      15.718  18.707  15.813  1.00 33.00           C  
ATOM   1331  O   ARG H 175      15.187  17.656  15.455  1.00 33.44           O  
ATOM   1332  N   PHE H 176      15.668  19.133  17.093  1.00 31.15           N  
ATOM   1333  CA  PHE H 176      15.108  18.337  18.156  1.00 30.74           C  
ATOM   1334  CB  PHE H 176      16.008  18.341  19.405  1.00 31.38           C  
ATOM   1335  CG  PHE H 176      17.239  17.542  19.142  1.00 31.82           C  
ATOM   1336  CD1 PHE H 176      17.968  17.713  17.989  1.00 32.85           C  
ATOM   1337  CD2 PHE H 176      17.705  16.662  20.090  1.00 31.17           C  
ATOM   1338  CE1 PHE H 176      19.112  16.985  17.762  1.00 32.61           C  
ATOM   1339  CE2 PHE H 176      18.849  15.933  19.872  1.00 30.42           C  
ATOM   1340  CZ  PHE H 176      19.554  16.087  18.704  1.00 31.99           C  
ATOM   1341  C   PHE H 176      13.812  18.946  18.591  1.00 30.30           C  
ATOM   1342  O   PHE H 176      13.659  20.165  18.599  1.00 31.40           O  
ATOM   1343  N   THR H 177      12.833  18.090  18.952  1.00 28.42           N  
ATOM   1344  CA  THR H 177      11.578  18.579  19.445  1.00 28.64           C  
ATOM   1345  CB  THR H 177      10.444  18.401  18.475  1.00 29.23           C  
ATOM   1346  OG1 THR H 177      10.718  19.087  17.264  1.00 34.55           O  
ATOM   1347  CG2 THR H 177       9.156  18.947  19.113  1.00 29.50           C  
ATOM   1348  C   THR H 177      11.237  17.793  20.670  1.00 27.65           C  
ATOM   1349  O   THR H 177      11.390  16.573  20.703  1.00 28.76           O  
ATOM   1350  N   ILE H 178      10.755  18.484  21.718  1.00 25.71           N  
ATOM   1351  CA  ILE H 178      10.372  17.803  22.919  1.00 24.97           C  
ATOM   1352  CB  ILE H 178      10.918  18.383  24.192  1.00 23.60           C  
ATOM   1353  CG1 ILE H 178      12.428  18.155  24.309  1.00 13.32           C  
ATOM   1354  CG2 ILE H 178      10.125  17.798  25.369  1.00 21.64           C  
ATOM   1355  CD1 ILE H 178      12.994  18.743  25.597  1.00 11.32           C  
ATOM   1356  C   ILE H 178       8.890  17.893  23.034  1.00 26.16           C  
ATOM   1357  O   ILE H 178       8.288  18.905  22.680  1.00 27.38           O  
ATOM   1358  N   SER H 179       8.262  16.795  23.494  1.00 26.83           N  
ATOM   1359  CA  SER H 179       6.841  16.778  23.664  1.00 28.15           C  
ATOM   1360  CB  SER H 179       6.091  16.273  22.420  1.00 28.15           C  
ATOM   1361  OG  SER H 179       6.469  14.936  22.129  1.00 31.60           O  
ATOM   1362  C   SER H 179       6.549  15.844  24.789  1.00 28.89           C  
ATOM   1363  O   SER H 179       7.419  15.093  25.227  1.00 29.48           O  
ATOM   1364  N   ARG H 180       5.309  15.888  25.312  1.00 29.56           N  
ATOM   1365  CA  ARG H 180       4.977  15.025  26.403  1.00 30.82           C  
ATOM   1366  CB  ARG H 180       5.054  15.700  27.785  1.00 31.55           C  
ATOM   1367  CG  ARG H 180       4.113  16.901  27.932  1.00 31.54           C  
ATOM   1368  CD  ARG H 180       3.877  17.344  29.380  1.00 33.54           C  
ATOM   1369  NE  ARG H 180       5.061  18.118  29.844  1.00 32.55           N  
ATOM   1370  CZ  ARG H 180       5.114  18.630  31.111  1.00 32.38           C  
ATOM   1371  NH1 ARG H 180       4.112  18.393  32.007  1.00 32.09           N1+
ATOM   1372  NH2 ARG H 180       6.184  19.382  31.493  1.00 29.78           N  
ATOM   1373  C   ARG H 180       3.564  14.582  26.236  1.00 32.24           C  
ATOM   1374  O   ARG H 180       2.742  15.278  25.641  1.00 32.31           O  
ATOM   1375  N   ASP H 181       3.267  13.375  26.752  1.00 33.54           N  
ATOM   1376  CA  ASP H 181       1.936  12.854  26.742  1.00 35.82           C  
ATOM   1377  CB  ASP H 181       1.857  11.450  26.116  1.00 37.23           C  
ATOM   1378  CG  ASP H 181       0.401  11.111  25.841  1.00 39.15           C  
ATOM   1379  OD1 ASP H 181      -0.490  11.753  26.458  1.00 39.94           O  
ATOM   1380  OD2 ASP H 181       0.158  10.202  25.003  1.00 39.95           O1-
ATOM   1381  C   ASP H 181       1.557  12.743  28.187  1.00 35.90           C  
ATOM   1382  O   ASP H 181       2.030  11.861  28.900  1.00 35.79           O  
ATOM   1383  N   ASP H 182       0.690  13.658  28.657  1.00 37.37           N  
ATOM   1384  CA  ASP H 182       0.322  13.730  30.041  1.00 39.10           C  
ATOM   1385  CB  ASP H 182      -0.599  14.930  30.320  1.00 40.19           C  
ATOM   1386  CG  ASP H 182       0.232  16.195  30.128  1.00 42.00           C  
ATOM   1387  OD1 ASP H 182       1.381  16.222  30.641  1.00 39.34           O  
ATOM   1388  OD2 ASP H 182      -0.263  17.142  29.461  1.00 32.31           O1-
ATOM   1389  C   ASP H 182      -0.397  12.484  30.463  1.00 40.62           C  
ATOM   1390  O   ASP H 182      -0.168  11.977  31.561  1.00 41.26           O  
ATOM   1391  N   SER H 183      -1.293  11.952  29.609  1.00 41.07           N  
ATOM   1392  CA  SER H 183      -2.057  10.801  29.999  1.00 42.06           C  
ATOM   1393  CB  SER H 183      -3.110  10.385  28.952  1.00 42.86           C  
ATOM   1394  OG  SER H 183      -2.483   9.945  27.757  1.00 34.57           O  
ATOM   1395  C   SER H 183      -1.144   9.636  30.230  1.00 41.72           C  
ATOM   1396  O   SER H 183      -1.231   8.964  31.257  1.00 43.09           O  
ATOM   1397  N   GLN H 184      -0.247   9.370  29.265  1.00 41.34           N  
ATOM   1398  CA  GLN H 184       0.704   8.294  29.309  1.00 41.08           C  
ATOM   1399  CB  GLN H 184       1.341   7.965  27.950  1.00 41.43           C  
ATOM   1400  CG  GLN H 184       0.329   7.354  26.978  1.00 43.02           C  
ATOM   1401  CD  GLN H 184       1.074   6.853  25.751  1.00 45.86           C  
ATOM   1402  OE1 GLN H 184       2.299   6.746  25.751  1.00 33.38           O  
ATOM   1403  NE2 GLN H 184       0.311   6.527  24.674  1.00 31.24           N  
ATOM   1404  C   GLN H 184       1.784   8.578  30.308  1.00 39.95           C  
ATOM   1405  O   GLN H 184       2.491   7.664  30.728  1.00 39.99           O  
ATOM   1406  N   THR H 185       1.973   9.863  30.665  1.00 38.17           N  
ATOM   1407  CA  THR H 185       3.008  10.324  31.552  1.00 35.65           C  
ATOM   1408  CB  THR H 185       2.932   9.842  32.981  1.00 36.95           C  
ATOM   1409  OG1 THR H 185       3.149   8.444  33.082  1.00  0.00           O  
ATOM   1410  CG2 THR H 185       1.544  10.206  33.535  1.00  0.00           C  
ATOM   1411  C   THR H 185       4.330   9.966  30.964  1.00 33.92           C  
ATOM   1412  O   THR H 185       5.241   9.507  31.652  1.00 34.12           O  
ATOM   1413  N   MET H 186       4.458  10.187  29.642  1.00 32.39           N  
ATOM   1414  CA  MET H 186       5.688   9.907  28.968  1.00 31.77           C  
ATOM   1415  CB  MET H 186       5.532   8.885  27.829  1.00 32.74           C  
ATOM   1416  CG  MET H 186       5.079   7.513  28.335  1.00 30.06           C  
ATOM   1417  SD  MET H 186       4.869   6.246  27.048  1.00  0.00           S  
ATOM   1418  CE  MET H 186       4.271   4.965  28.191  1.00  0.00           C  
ATOM   1419  C   MET H 186       6.211  11.191  28.387  1.00 30.52           C  
ATOM   1420  O   MET H 186       5.448  12.053  27.957  1.00 30.49           O  
ATOM   1421  N   LEU H 187       7.551  11.349  28.399  1.00 28.33           N  
ATOM   1422  CA  LEU H 187       8.235  12.501  27.878  1.00 27.55           C  
ATOM   1423  CB  LEU H 187       9.267  13.041  28.886  1.00 28.11           C  
ATOM   1424  CG  LEU H 187      10.139  14.202  28.380  1.00 30.53           C  
ATOM   1425  CD1 LEU H 187       9.311  15.465  28.113  1.00 30.07           C  
ATOM   1426  CD2 LEU H 187      11.321  14.451  29.330  1.00 29.60           C  
ATOM   1427  C   LEU H 187       8.976  12.039  26.658  1.00 28.15           C  
ATOM   1428  O   LEU H 187       9.580  10.969  26.672  1.00 28.50           O  
ATOM   1429  N   TYR H 188       8.963  12.833  25.563  1.00 27.10           N  
ATOM   1430  CA  TYR H 188       9.586  12.353  24.356  1.00 26.87           C  
ATOM   1431  CB  TYR H 188       8.623  12.189  23.166  1.00 27.25           C  
ATOM   1432  CG  TYR H 188       7.503  11.255  23.482  1.00 16.26           C  
ATOM   1433  CD1 TYR H 188       7.646   9.894  23.342  1.00 16.23           C  
ATOM   1434  CD2 TYR H 188       6.297  11.750  23.914  1.00 17.81           C  
ATOM   1435  CE1 TYR H 188       6.601   9.046  23.628  1.00 17.67           C  
ATOM   1436  CE2 TYR H 188       5.248  10.909  24.201  1.00 19.05           C  
ATOM   1437  CZ  TYR H 188       5.399   9.553  24.057  1.00 20.22           C  
ATOM   1438  OH  TYR H 188       4.327   8.685  24.350  1.00 22.09           O  
ATOM   1439  C   TYR H 188      10.587  13.355  23.869  1.00 27.00           C  
ATOM   1440  O   TYR H 188      10.506  14.546  24.168  1.00 27.37           O  
ATOM   1441  N   LEU H 189      11.597  12.866  23.118  1.00 26.94           N  
ATOM   1442  CA  LEU H 189      12.550  13.739  22.498  1.00 26.78           C  
ATOM   1443  CB  LEU H 189      13.920  13.727  23.198  1.00 25.20           C  
ATOM   1444  CG  LEU H 189      14.931  14.715  22.594  1.00 25.63           C  
ATOM   1445  CD1 LEU H 189      14.447  16.167  22.748  1.00 24.91           C  
ATOM   1446  CD2 LEU H 189      16.334  14.505  23.182  1.00 23.23           C  
ATOM   1447  C   LEU H 189      12.742  13.245  21.093  1.00 28.15           C  
ATOM   1448  O   LEU H 189      13.371  12.212  20.868  1.00 28.70           O  
ATOM   1449  N   GLN H 190      12.204  13.986  20.103  1.00 28.87           N  
ATOM   1450  CA  GLN H 190      12.320  13.600  18.722  1.00 30.04           C  
ATOM   1451  CB  GLN H 190      11.139  14.087  17.860  1.00 29.95           C  
ATOM   1452  CG  GLN H 190      11.245  13.743  16.371  1.00 33.10           C  
ATOM   1453  CD  GLN H 190      10.939  12.266  16.162  1.00 36.06           C  
ATOM   1454  OE1 GLN H 190      11.528  11.397  16.802  1.00 37.47           O  
ATOM   1455  NE2 GLN H 190       9.990  11.970  15.234  1.00 37.34           N  
ATOM   1456  C   GLN H 190      13.560  14.242  18.189  1.00 30.65           C  
ATOM   1457  O   GLN H 190      13.755  15.449  18.322  1.00 30.95           O  
ATOM   1458  N   MET H 191      14.439  13.437  17.564  1.00 30.66           N  
ATOM   1459  CA  MET H 191      15.671  13.977  17.071  1.00 31.06           C  
ATOM   1460  CB  MET H 191      16.895  13.276  17.680  1.00 31.89           C  
ATOM   1461  CG  MET H 191      16.949  13.384  19.207  1.00 32.71           C  
ATOM   1462  SD  MET H 191      18.337  12.506  19.985  1.00 33.84           S  
ATOM   1463  CE  MET H 191      17.658  10.845  19.714  1.00 32.18           C  
ATOM   1464  C   MET H 191      15.722  13.748  15.591  1.00 31.59           C  
ATOM   1465  O   MET H 191      15.503  12.633  15.121  1.00 32.15           O  
ATOM   1466  N   ASN H 192      16.028  14.806  14.813  1.00 32.08           N  
ATOM   1467  CA  ASN H 192      16.058  14.676  13.382  1.00 33.52           C  
ATOM   1468  CB  ASN H 192      14.983  15.519  12.674  1.00 34.60           C  
ATOM   1469  CG  ASN H 192      13.602  15.005  13.062  1.00 23.11           C  
ATOM   1470  OD1 ASN H 192      13.312  13.814  12.965  1.00 25.13           O  
ATOM   1471  ND2 ASN H 192      12.720  15.932  13.518  1.00 23.70           N  
ATOM   1472  C   ASN H 192      17.379  15.191  12.891  1.00 33.71           C  
ATOM   1473  O   ASN H 192      18.057  15.952  13.579  1.00 34.04           O  
ATOM   1474  N   ASN H 193      17.779  14.769  11.672  1.00 34.53           N  
ATOM   1475  CA  ASN H 193      18.997  15.219  11.053  1.00 35.40           C  
ATOM   1476  CB  ASN H 193      18.949  16.690  10.604  1.00 35.35           C  
ATOM   1477  CG  ASN H 193      20.154  16.943   9.708  1.00  0.00           C  
ATOM   1478  OD1 ASN H 193      21.078  16.133   9.644  1.00  0.00           O  
ATOM   1479  ND2 ASN H 193      20.148  18.100   8.994  1.00  0.00           N  
ATOM   1480  C   ASN H 193      20.136  15.060  12.011  1.00 35.22           C  
ATOM   1481  O   ASN H 193      20.909  15.992  12.228  1.00 34.77           O  
ATOM   1482  N   LEU H 194      20.286  13.850  12.580  1.00 34.83           N  
ATOM   1483  CA  LEU H 194      21.295  13.587  13.567  1.00 34.10           C  
ATOM   1484  CB  LEU H 194      21.118  12.224  14.257  1.00 32.95           C  
ATOM   1485  CG  LEU H 194      19.896  12.173  15.190  1.00 31.25           C  
ATOM   1486  CD1 LEU H 194      19.746  10.792  15.840  1.00 30.86           C  
ATOM   1487  CD2 LEU H 194      19.965  13.287  16.244  1.00 29.45           C  
ATOM   1488  C   LEU H 194      22.668  13.631  12.977  1.00 34.57           C  
ATOM   1489  O   LEU H 194      22.888  13.314  11.808  1.00 35.01           O  
ATOM   1490  N   LYS H 195      23.637  14.057  13.813  1.00 35.21           N  
ATOM   1491  CA  LYS H 195      25.011  14.163  13.419  1.00 36.64           C  
ATOM   1492  CB  LYS H 195      25.544  15.603  13.442  1.00 37.90           C  
ATOM   1493  CG  LYS H 195      24.872  16.509  12.410  1.00 44.30           C  
ATOM   1494  CD  LYS H 195      25.158  17.993  12.627  1.00 47.63           C  
ATOM   1495  CE  LYS H 195      26.604  18.367  12.314  1.00  0.00           C  
ATOM   1496  NZ  LYS H 195      26.814  19.813  12.545  1.00  0.00           N1+
ATOM   1497  C   LYS H 195      25.823  13.373  14.397  1.00 36.53           C  
ATOM   1498  O   LYS H 195      25.324  12.932  15.430  1.00 36.09           O  
ATOM   1499  N   THR H 196      27.118  13.185  14.087  1.00 37.41           N  
ATOM   1500  CA  THR H 196      28.001  12.407  14.907  1.00 37.42           C  
ATOM   1501  CB  THR H 196      29.387  12.304  14.340  1.00 38.20           C  
ATOM   1502  OG1 THR H 196      29.981  13.591  14.263  1.00  0.00           O  
ATOM   1503  CG2 THR H 196      29.307  11.672  12.940  1.00  0.00           C  
ATOM   1504  C   THR H 196      28.112  13.056  16.253  1.00 36.64           C  
ATOM   1505  O   THR H 196      28.199  12.375  17.274  1.00 36.33           O  
ATOM   1506  N   GLU H 197      28.079  14.400  16.283  1.00 36.86           N  
ATOM   1507  CA  GLU H 197      28.279  15.169  17.481  1.00 36.33           C  
ATOM   1508  CB  GLU H 197      28.137  16.681  17.242  1.00 39.06           C  
ATOM   1509  CG  GLU H 197      29.087  17.232  16.175  1.00 45.06           C  
ATOM   1510  CD  GLU H 197      30.512  16.863  16.550  1.00 49.43           C  
ATOM   1511  OE1 GLU H 197      31.116  17.597  17.377  1.00 51.82           O  
ATOM   1512  OE2 GLU H 197      31.017  15.840  16.013  1.00 50.88           O1-
ATOM   1513  C   GLU H 197      27.230  14.799  18.486  1.00 34.32           C  
ATOM   1514  O   GLU H 197      27.468  14.885  19.690  1.00 34.54           O  
ATOM   1515  N   ASP H 198      26.035  14.408  18.007  1.00 32.91           N  
ATOM   1516  CA  ASP H 198      24.891  14.087  18.819  1.00 31.32           C  
ATOM   1517  CB  ASP H 198      23.625  13.866  17.982  1.00 30.29           C  
ATOM   1518  CG  ASP H 198      23.240  15.217  17.404  1.00 31.11           C  
ATOM   1519  OD1 ASP H 198      23.243  16.212  18.177  1.00 31.11           O  
ATOM   1520  OD2 ASP H 198      22.957  15.275  16.177  1.00 31.80           O1-
ATOM   1521  C   ASP H 198      25.101  12.850  19.650  1.00 30.47           C  
ATOM   1522  O   ASP H 198      24.359  12.624  20.602  1.00 29.74           O  
ATOM   1523  N   THR H 199      26.056  11.974  19.294  1.00 30.53           N  
ATOM   1524  CA  THR H 199      26.238  10.752  20.038  1.00 30.31           C  
ATOM   1525  CB  THR H 199      27.392   9.936  19.534  1.00 30.68           C  
ATOM   1526  OG1 THR H 199      27.212   9.639  18.157  1.00 40.10           O  
ATOM   1527  CG2 THR H 199      27.474   8.631  20.345  1.00 38.94           C  
ATOM   1528  C   THR H 199      26.494  11.061  21.487  1.00 29.51           C  
ATOM   1529  O   THR H 199      27.315  11.915  21.815  1.00 31.02           O  
ATOM   1530  N   ALA H 200      25.773  10.370  22.406  1.00 27.71           N  
ATOM   1531  CA  ALA H 200      25.996  10.622  23.807  1.00 26.14           C  
ATOM   1532  CB  ALA H 200      25.892  12.110  24.181  1.00 36.76           C  
ATOM   1533  C   ALA H 200      24.956   9.901  24.610  1.00 25.65           C  
ATOM   1534  O   ALA H 200      24.105   9.202  24.060  1.00 26.39           O  
ATOM   1535  N   MET H 201      25.041  10.015  25.956  1.00 25.16           N  
ATOM   1536  CA  MET H 201      24.020   9.459  26.801  1.00 25.00           C  
ATOM   1537  CB  MET H 201      24.439   9.048  28.219  1.00 25.03           C  
ATOM   1538  CG  MET H 201      25.140   7.706  28.315  1.00 73.91           C  
ATOM   1539  SD  MET H 201      25.138   7.004  29.988  1.00 74.33           S  
ATOM   1540  CE  MET H 201      23.395   6.494  29.938  1.00 75.69           C  
ATOM   1541  C   MET H 201      23.009  10.527  27.025  1.00 25.57           C  
ATOM   1542  O   MET H 201      23.349  11.667  27.332  1.00 25.21           O  
ATOM   1543  N   TYR H 202      21.721  10.162  26.909  1.00 25.03           N  
ATOM   1544  CA  TYR H 202      20.688  11.134  27.090  1.00 24.12           C  
ATOM   1545  CB  TYR H 202      19.657  11.148  25.947  1.00 23.84           C  
ATOM   1546  CG  TYR H 202      20.291  11.734  24.732  1.00 24.00           C  
ATOM   1547  CD1 TYR H 202      21.225  11.034  24.003  1.00 23.27           C  
ATOM   1548  CD2 TYR H 202      19.928  12.994  24.312  1.00 23.89           C  
ATOM   1549  CE1 TYR H 202      21.797  11.590  22.881  1.00 23.67           C  
ATOM   1550  CE2 TYR H 202      20.494  13.553  23.191  1.00 23.15           C  
ATOM   1551  CZ  TYR H 202      21.431  12.851  22.474  1.00 24.25           C  
ATOM   1552  OH  TYR H 202      22.013  13.424  21.325  1.00 23.98           O  
ATOM   1553  C   TYR H 202      19.949  10.804  28.345  1.00 25.20           C  
ATOM   1554  O   TYR H 202      19.471   9.685  28.532  1.00 26.07           O  
ATOM   1555  N   TYR H 203      19.826  11.806  29.237  1.00 24.57           N  
ATOM   1556  CA  TYR H 203      19.164  11.615  30.495  1.00 23.90           C  
ATOM   1557  CB  TYR H 203      19.966  12.127  31.709  1.00 24.42           C  
ATOM   1558  CG  TYR H 203      21.266  11.407  31.879  1.00 25.04           C  
ATOM   1559  CD1 TYR H 203      21.318  10.150  32.438  1.00 26.05           C  
ATOM   1560  CD2 TYR H 203      22.447  12.011  31.505  1.00 26.40           C  
ATOM   1561  CE1 TYR H 203      22.523   9.506  32.606  1.00 26.56           C  
ATOM   1562  CE2 TYR H 203      23.655  11.372  31.670  1.00 26.65           C  
ATOM   1563  CZ  TYR H 203      23.694  10.116  32.222  1.00 27.13           C  
ATOM   1564  OH  TYR H 203      24.930   9.459  32.395  1.00 29.50           O  
ATOM   1565  C   TYR H 203      17.912  12.447  30.491  1.00 24.67           C  
ATOM   1566  O   TYR H 203      17.893  13.553  29.954  1.00 24.36           O  
ATOM   1567  N   CYS H 204      16.808  11.910  31.056  1.00 24.87           N  
ATOM   1568  CA  CYS H 204      15.619  12.701  31.221  1.00 26.76           C  
ATOM   1569  CB  CYS H 204      14.289  11.970  30.882  1.00 28.07           C  
ATOM   1570  SG  CYS H 204      14.014  10.412  31.781  1.00 32.15           S  
ATOM   1571  C   CYS H 204      15.615  13.109  32.664  1.00 26.17           C  
ATOM   1572  O   CYS H 204      15.906  12.291  33.535  1.00 25.17           O  
ATOM   1573  N   VAL H 205      15.346  14.402  32.966  1.00 25.28           N  
ATOM   1574  CA  VAL H 205      15.365  14.772  34.356  1.00 25.40           C  
ATOM   1575  CB  VAL H 205      16.565  15.551  34.822  1.00 26.07           C  
ATOM   1576  CG1 VAL H 205      17.833  14.781  34.441  1.00 13.86           C  
ATOM   1577  CG2 VAL H 205      16.491  16.991  34.313  1.00 14.09           C  
ATOM   1578  C   VAL H 205      14.175  15.615  34.666  1.00 23.92           C  
ATOM   1579  O   VAL H 205      13.687  16.382  33.839  1.00 24.77           O  
ATOM   1580  N   ARG H 206      13.686  15.487  35.910  1.00 23.60           N  
ATOM   1581  CA  ARG H 206      12.538  16.221  36.347  1.00 24.76           C  
ATOM   1582  CB  ARG H 206      11.841  15.514  37.521  1.00 25.05           C  
ATOM   1583  CG  ARG H 206      10.601  16.220  38.059  1.00 24.94           C  
ATOM   1584  CD  ARG H 206       9.965  15.480  39.237  1.00 29.48           C  
ATOM   1585  NE  ARG H 206      10.764  15.801  40.452  1.00 31.20           N  
ATOM   1586  CZ  ARG H 206      10.287  15.458  41.683  1.00 32.07           C  
ATOM   1587  NH1 ARG H 206       9.116  14.765  41.789  1.00 35.16           N1+
ATOM   1588  NH2 ARG H 206      10.988  15.801  42.803  1.00 34.22           N  
ATOM   1589  C   ARG H 206      13.001  17.565  36.812  1.00 26.09           C  
ATOM   1590  O   ARG H 206      13.896  17.663  37.650  1.00 26.22           O  
ATOM   1591  N   GLU H 207      12.381  18.646  36.290  1.00 27.04           N  
ATOM   1592  CA  GLU H 207      12.805  19.962  36.681  1.00 27.41           C  
ATOM   1593  CB  GLU H 207      12.874  21.028  35.574  1.00 27.33           C  
ATOM   1594  CG  GLU H 207      13.808  22.183  35.974  1.00 27.14           C  
ATOM   1595  CD  GLU H 207      13.330  23.486  35.347  1.00 23.40           C  
ATOM   1596  OE1 GLU H 207      12.212  23.499  34.764  1.00  0.00           O  
ATOM   1597  OE2 GLU H 207      14.079  24.492  35.456  1.00  0.00           O1-
ATOM   1598  C   GLU H 207      11.841  20.500  37.696  1.00 28.02           C  
ATOM   1599  O   GLU H 207      11.359  19.770  38.560  1.00 29.37           O  
ATOM   1600  N   GLY H 208      12.079  21.762  38.138  1.00 45.50           N  
ATOM   1601  CA  GLY H 208      11.169  22.360  39.089  1.00 47.87           C  
ATOM   1602  C   GLY H 208      10.068  23.047  38.365  1.00 47.11           C  
ATOM   1603  O   GLY H 208       8.886  22.960  38.699  1.00 51.00           O  
ATOM   1604  N   SER H 209      10.506  23.770  37.321  1.00 47.23           N  
ATOM   1605  CA  SER H 209       9.690  24.613  36.500  1.00 50.01           C  
ATOM   1606  CB  SER H 209       8.482  23.921  35.859  1.00 46.98           C  
ATOM   1607  OG  SER H 209       7.913  24.741  34.846  1.00  0.00           O  
ATOM   1608  C   SER H 209       9.053  25.640  37.358  1.00 52.80           C  
ATOM   1609  O   SER H 209       7.908  25.998  37.096  1.00 54.46           O  
ATOM   1610  N   TYR H 210       9.731  26.150  38.401  1.00 68.31           N  
ATOM   1611  CA  TYR H 210       9.006  27.124  39.161  1.00 49.00           C  
ATOM   1612  CB  TYR H 210       8.967  26.809  40.670  1.00 52.70           C  
ATOM   1613  CG  TYR H 210       7.945  27.694  41.301  1.00 56.86           C  
ATOM   1614  CD1 TYR H 210       6.611  27.516  41.012  1.00133.12           C  
ATOM   1615  CD2 TYR H 210       8.300  28.673  42.197  1.00130.38           C  
ATOM   1616  CE1 TYR H 210       5.652  28.317  41.587  1.00135.54           C  
ATOM   1617  CE2 TYR H 210       7.348  29.478  42.776  1.00132.93           C  
ATOM   1618  CZ  TYR H 210       6.020  29.303  42.469  1.00142.09           C  
ATOM   1619  OH  TYR H 210       5.040  30.127  43.060  1.00145.05           O  
ATOM   1620  C   TYR H 210       9.660  28.455  38.939  1.00 56.11           C  
ATOM   1621  O   TYR H 210      10.728  28.746  39.472  1.00 55.94           O  
ATOM   1622  N   TYR H 211       9.001  29.305  38.127  1.00 55.01           N  
ATOM   1623  CA  TYR H 211       9.501  30.601  37.755  1.00 59.89           C  
ATOM   1624  CB  TYR H 211       8.688  31.265  36.625  1.00 57.37           C  
ATOM   1625  CG  TYR H 211       7.258  31.394  37.031  1.00 23.16           C  
ATOM   1626  CD1 TYR H 211       6.825  32.466  37.776  1.00 17.64           C  
ATOM   1627  CD2 TYR H 211       6.343  30.439  36.649  1.00 22.23           C  
ATOM   1628  CE1 TYR H 211       5.502  32.577  38.141  1.00 23.59           C  
ATOM   1629  CE2 TYR H 211       5.021  30.543  37.010  1.00 20.82           C  
ATOM   1630  CZ  TYR H 211       4.598  31.614  37.759  1.00 19.73           C  
ATOM   1631  OH  TYR H 211       3.242  31.725  38.131  1.00 20.06           O  
ATOM   1632  C   TYR H 211       9.543  31.527  38.930  1.00 57.84           C  
ATOM   1633  O   TYR H 211      10.470  32.326  39.073  1.00 52.94           O  
ATOM   1634  N   ASP H 212       8.526  31.468  39.803  1.00 57.14           N  
ATOM   1635  CA  ASP H 212       8.502  32.411  40.885  1.00 54.97           C  
ATOM   1636  CB  ASP H 212       7.262  32.254  41.782  1.00  0.00           C  
ATOM   1637  CG  ASP H 212       7.231  33.401  42.783  1.00  0.00           C  
ATOM   1638  OD1 ASP H 212       8.174  34.235  42.771  1.00  0.00           O  
ATOM   1639  OD2 ASP H 212       6.255  33.455  43.580  1.00  0.00           O1-
ATOM   1640  C   ASP H 212       9.711  32.205  41.742  1.00 60.12           C  
ATOM   1641  O   ASP H 212      10.402  33.159  42.101  1.00 56.67           O  
ATOM   1642  N   SER H 213       9.981  30.935  42.092  1.00 59.72           N  
ATOM   1643  CA  SER H 213      11.090  30.561  42.919  1.00 57.82           C  
ATOM   1644  CB  SER H 213      10.953  29.143  43.503  1.00 59.19           C  
ATOM   1645  OG  SER H 213      11.027  28.174  42.467  1.00149.87           O  
ATOM   1646  C   SER H 213      12.346  30.586  42.107  1.00 58.28           C  
ATOM   1647  O   SER H 213      13.439  30.511  42.666  1.00 60.50           O  
ATOM   1648  N   SER H 214      12.224  30.667  40.766  1.00 56.44           N  
ATOM   1649  CA  SER H 214      13.367  30.634  39.893  1.00 54.35           C  
ATOM   1650  CB  SER H 214      14.284  31.876  39.965  1.00 53.08           C  
ATOM   1651  OG  SER H 214      15.014  31.909  41.182  1.00145.94           O  
ATOM   1652  C   SER H 214      14.152  29.421  40.252  1.00 59.59           C  
ATOM   1653  O   SER H 214      15.378  29.454  40.341  1.00 57.91           O  
ATOM   1654  N   TYR H 215      13.430  28.308  40.472  1.00 54.17           N  
ATOM   1655  CA  TYR H 215      14.029  27.067  40.851  1.00 51.95           C  
ATOM   1656  CB  TYR H 215      13.341  26.443  42.079  1.00 55.05           C  
ATOM   1657  CG  TYR H 215      13.994  25.151  42.433  1.00 18.42           C  
ATOM   1658  CD1 TYR H 215      15.143  25.119  43.187  1.00  0.00           C  
ATOM   1659  CD2 TYR H 215      13.439  23.960  42.015  1.00  0.00           C  
ATOM   1660  CE1 TYR H 215      15.734  23.920  43.516  1.00  0.00           C  
ATOM   1661  CE2 TYR H 215      14.024  22.761  42.340  1.00  0.00           C  
ATOM   1662  CZ  TYR H 215      15.175  22.740  43.093  1.00  0.00           C  
ATOM   1663  OH  TYR H 215      15.778  21.510  43.431  1.00  0.00           O  
ATOM   1664  C   TYR H 215      13.852  26.124  39.713  1.00 56.42           C  
ATOM   1665  O   TYR H 215      12.733  25.821  39.300  1.00 52.89           O  
ATOM   1666  N   GLY H 216      14.973  25.633  39.159  1.00 50.98           N  
ATOM   1667  CA  GLY H 216      14.824  24.706  38.081  1.00 47.16           C  
ATOM   1668  C   GLY H 216      15.893  23.675  38.211  1.00 48.30           C  
ATOM   1669  O   GLY H 216      16.523  23.303  37.221  1.00 46.10           O  
ATOM   1670  N   ALA H 217      16.096  23.167  39.443  1.00 43.85           N  
ATOM   1671  CA  ALA H 217      17.090  22.165  39.699  1.00 41.50           C  
ATOM   1672  CB  ALA H 217      17.376  21.931  41.192  1.00 40.46           C  
ATOM   1673  C   ALA H 217      16.611  20.867  39.113  1.00 34.63           C  
ATOM   1674  O   ALA H 217      15.412  20.634  38.960  1.00 39.86           O  
ATOM   1675  N   MET H 218      17.564  19.986  38.744  1.00 32.77           N  
ATOM   1676  CA  MET H 218      17.216  18.723  38.148  1.00 31.78           C  
ATOM   1677  CB  MET H 218      18.248  18.331  37.079  1.00 38.22           C  
ATOM   1678  CG  MET H 218      18.657  19.463  36.123  1.00 40.46           C  
ATOM   1679  SD  MET H 218      17.559  19.828  34.725  1.00 68.71           S  
ATOM   1680  CE  MET H 218      16.198  20.475  35.730  1.00 65.51           C  
ATOM   1681  C   MET H 218      17.349  17.712  39.267  1.00 38.39           C  
ATOM   1682  O   MET H 218      18.427  17.167  39.493  1.00 36.50           O  
ATOM   1683  N   ASP H 219      16.249  17.443  40.003  1.00 32.68           N  
ATOM   1684  CA  ASP H 219      16.242  16.611  41.189  1.00 31.97           C  
ATOM   1685  CB  ASP H 219      15.027  16.920  42.079  1.00 32.78           C  
ATOM   1686  CG  ASP H 219      13.770  16.841  41.232  1.00 44.41           C  
ATOM   1687  OD1 ASP H 219      13.815  16.222  40.138  1.00 40.72           O  
ATOM   1688  OD2 ASP H 219      12.747  17.436  41.664  1.00 47.30           O1-
ATOM   1689  C   ASP H 219      16.416  15.098  41.033  1.00 39.43           C  
ATOM   1690  O   ASP H 219      17.121  14.470  41.813  1.00 40.66           O  
ATOM   1691  N   TYR H 220      15.770  14.477  40.040  1.00 26.95           N  
ATOM   1692  CA  TYR H 220      15.620  13.128  39.613  1.00 26.58           C  
ATOM   1693  CB  TYR H 220      14.171  12.600  39.510  1.00 26.65           C  
ATOM   1694  CG  TYR H 220      13.537  12.481  40.853  1.00 16.24           C  
ATOM   1695  CD1 TYR H 220      14.068  11.627  41.783  1.00 16.95           C  
ATOM   1696  CD2 TYR H 220      12.435  13.229  41.201  1.00 17.59           C  
ATOM   1697  CE1 TYR H 220      13.511  11.497  43.031  1.00 16.45           C  
ATOM   1698  CE2 TYR H 220      11.868  13.098  42.451  1.00 17.96           C  
ATOM   1699  CZ  TYR H 220      12.406  12.231  43.371  1.00 18.44           C  
ATOM   1700  OH  TYR H 220      11.834  12.096  44.655  1.00 20.66           O  
ATOM   1701  C   TYR H 220      16.157  13.007  38.241  1.00 26.57           C  
ATOM   1702  O   TYR H 220      15.866  13.822  37.366  1.00 27.57           O  
ATOM   1703  N   TRP H 221      16.974  11.959  38.043  1.00 26.77           N  
ATOM   1704  CA  TRP H 221      17.553  11.714  36.766  1.00 25.74           C  
ATOM   1705  CB  TRP H 221      19.080  11.925  36.755  1.00 24.17           C  
ATOM   1706  CG  TRP H 221      19.509  13.363  36.962  1.00 22.18           C  
ATOM   1707  CD2 TRP H 221      20.310  14.125  36.043  1.00 20.97           C  
ATOM   1708  CD1 TRP H 221      19.279  14.177  38.034  1.00 21.39           C  
ATOM   1709  NE1 TRP H 221      19.874  15.400  37.834  1.00 21.17           N  
ATOM   1710  CE2 TRP H 221      20.516  15.381  36.616  1.00 20.54           C  
ATOM   1711  CE3 TRP H 221      20.836  13.804  34.823  1.00 21.14           C  
ATOM   1712  CZ2 TRP H 221      21.251  16.339  35.975  1.00 21.22           C  
ATOM   1713  CZ3 TRP H 221      21.576  14.772  34.179  1.00 22.26           C  
ATOM   1714  CH2 TRP H 221      21.780  16.015  34.744  1.00 22.04           C  
ATOM   1715  C   TRP H 221      17.289  10.274  36.449  1.00 26.58           C  
ATOM   1716  O   TRP H 221      17.165   9.434  37.340  1.00 28.61           O  
ATOM   1717  N   GLY H 222      17.166   9.956  35.149  1.00 26.61           N  
ATOM   1718  CA  GLY H 222      16.923   8.600  34.756  1.00 27.90           C  
ATOM   1719  C   GLY H 222      18.253   7.934  34.614  1.00 28.78           C  
ATOM   1720  O   GLY H 222      19.297   8.553  34.803  1.00 27.27           O  
ATOM   1721  N   GLN H 223      18.238   6.631  34.279  1.00 28.98           N  
ATOM   1722  CA  GLN H 223      19.447   5.880  34.111  1.00 29.94           C  
ATOM   1723  CB  GLN H 223      19.221   4.360  34.006  1.00 31.71           C  
ATOM   1724  CG  GLN H 223      18.370   3.926  32.816  1.00 24.97           C  
ATOM   1725  CD  GLN H 223      16.919   4.237  33.149  1.00 26.52           C  
ATOM   1726  OE1 GLN H 223      16.571   4.490  34.301  1.00 27.46           O  
ATOM   1727  NE2 GLN H 223      16.046   4.214  32.107  1.00 26.41           N  
ATOM   1728  C   GLN H 223      20.179   6.367  32.896  1.00 29.87           C  
ATOM   1729  O   GLN H 223      21.408   6.352  32.862  1.00 30.67           O  
ATOM   1730  N   GLY H 224      19.442   6.789  31.850  1.00 29.21           N  
ATOM   1731  CA  GLY H 224      20.077   7.302  30.670  1.00 27.76           C  
ATOM   1732  C   GLY H 224      20.077   6.240  29.619  1.00 28.91           C  
ATOM   1733  O   GLY H 224      20.142   5.049  29.915  1.00 29.24           O  
ATOM   1734  N   THR H 225      19.999   6.667  28.343  1.00 28.39           N  
ATOM   1735  CA  THR H 225      20.023   5.753  27.238  1.00 28.96           C  
ATOM   1736  CB  THR H 225      18.728   5.704  26.478  1.00 28.95           C  
ATOM   1737  OG1 THR H 225      18.770   4.684  25.491  1.00 29.30           O  
ATOM   1738  CG2 THR H 225      18.481   7.076  25.829  1.00 28.37           C  
ATOM   1739  C   THR H 225      21.086   6.251  26.309  1.00 28.91           C  
ATOM   1740  O   THR H 225      21.288   7.457  26.183  1.00 28.91           O  
ATOM   1741  N   SER H 226      21.798   5.337  25.618  1.00 29.27           N  
ATOM   1742  CA  SER H 226      22.877   5.779  24.782  1.00 29.87           C  
ATOM   1743  CB  SER H 226      24.117   4.871  24.849  1.00 32.70           C  
ATOM   1744  OG  SER H 226      23.807   3.584  24.337  1.00 20.04           O  
ATOM   1745  C   SER H 226      22.429   5.828  23.356  1.00 30.02           C  
ATOM   1746  O   SER H 226      21.688   4.967  22.885  1.00 30.87           O  
ATOM   1747  N   VAL H 227      22.870   6.881  22.637  1.00 28.96           N  
ATOM   1748  CA  VAL H 227      22.548   7.037  21.249  1.00 28.80           C  
ATOM   1749  CB  VAL H 227      21.768   8.288  20.965  1.00 28.40           C  
ATOM   1750  CG1 VAL H 227      21.576   8.420  19.445  1.00 31.83           C  
ATOM   1751  CG2 VAL H 227      20.449   8.228  21.754  1.00 31.34           C  
ATOM   1752  C   VAL H 227      23.851   7.138  20.521  1.00 29.63           C  
ATOM   1753  O   VAL H 227      24.738   7.892  20.920  1.00 29.67           O  
ATOM   1754  N   THR H 228      24.003   6.360  19.432  1.00 29.13           N  
ATOM   1755  CA  THR H 228      25.234   6.399  18.697  1.00 29.79           C  
ATOM   1756  CB  THR H 228      25.952   5.082  18.689  1.00 30.61           C  
ATOM   1757  OG1 THR H 228      26.226   4.668  20.020  1.00 32.08           O  
ATOM   1758  CG2 THR H 228      27.264   5.235  17.903  1.00 31.55           C  
ATOM   1759  C   THR H 228      24.905   6.726  17.278  1.00 29.77           C  
ATOM   1760  O   THR H 228      24.095   6.051  16.646  1.00 30.67           O  
ATOM   1761  N   VAL H 229      25.529   7.790  16.735  1.00 30.06           N  
ATOM   1762  CA  VAL H 229      25.281   8.139  15.368  1.00 31.46           C  
ATOM   1763  CB  VAL H 229      25.036   9.605  15.165  1.00 30.27           C  
ATOM   1764  CG1 VAL H 229      24.849   9.869  13.661  1.00 29.48           C  
ATOM   1765  CG2 VAL H 229      23.835  10.028  16.029  1.00 28.91           C  
ATOM   1766  C   VAL H 229      26.514   7.793  14.606  1.00 33.13           C  
ATOM   1767  O   VAL H 229      27.573   8.385  14.816  1.00 33.36           O  
ATOM   1768  N   SER H 230      26.408   6.809  13.695  1.00 34.80           N  
ATOM   1769  CA  SER H 230      27.558   6.440  12.926  1.00 37.14           C  
ATOM   1770  CB  SER H 230      28.475   5.425  13.628  1.00 38.48           C  
ATOM   1771  OG  SER H 230      27.799   4.186  13.785  1.00 38.64           O  
ATOM   1772  C   SER H 230      27.075   5.794  11.674  1.00 38.02           C  
ATOM   1773  O   SER H 230      25.933   5.344  11.588  1.00 38.42           O  
ATOM   1774  N   SER H 231      27.952   5.748  10.656  1.00 40.09           N  
ATOM   1775  CA  SER H 231      27.604   5.127   9.415  1.00 42.77           C  
ATOM   1776  CB  SER H 231      28.461   5.610   8.233  1.00 44.14           C  
ATOM   1777  OG  SER H 231      28.230   6.990   7.989  1.00 52.99           O  
ATOM   1778  C   SER H 231      27.871   3.636   9.591  1.00 44.22           C  
ATOM   1779  O   SER H 231      27.711   2.881   8.594  1.00 45.10           O  
ATOM   1780  OXT SER H 231      28.242   3.233  10.725  1.00  0.00           O1-
TER    1781      SER H 231 
CONECT  161  644
CONECT  644  161
CONECT  949 1570
CONECT 1570  949
END
