# Supplementary material for: Fully automated antibody structure prediction using BIOVIA tools: Validation study
Source: PLoS One. 2017 May 18;12(5):e0177923. doi: 10.1371/journal.pone.0177923 (PMC5436848; doi:10.1371/journal.pone.0177923)
Supplement: S1 Dataset — Predicted structures using the Top5 framework method, Chothia CDR definition with no canonical filtering and generating 50 models. These were used in the detailed discussion of outliers and for comparison against predictions using canonical filtering. (ZIP) [file pone.0177923.s003.zip › 4R2G_MN_FV_FinalModel.pdb]

REMARK   Accelrys Discovery Studio PDB file
REMARK   Created:  2015-05-08T08:44:13Z
SSBOND   1 CYS L   13    CYS L   81                                     
SSBOND   2 CYS H  126    CYS H  199                                     
ATOM      1  N   LEU L   1      40.718  17.524  40.446  1.00 39.16           N1+
ATOM      2  CA  LEU L   1      41.397  18.002  41.666  1.00 41.76           C  
ATOM      3  CB  LEU L   1      40.482  18.967  42.441  1.00 38.89           C  
ATOM      4  CG  LEU L   1      41.103  19.523  43.734  1.00 23.24           C  
ATOM      5  CD1 LEU L   1      42.344  20.384  43.437  1.00 28.20           C  
ATOM      6  CD2 LEU L   1      40.054  20.270  44.574  1.00 24.60           C  
ATOM      7  C   LEU L   1      41.737  16.835  42.527  1.00 44.67           C  
ATOM      8  O   LEU L   1      41.007  15.847  42.576  1.00 43.07           O  
ATOM      9  N   SER L   2      42.884  16.914  43.230  1.00 48.33           N  
ATOM     10  CA  SER L   2      43.279  15.803  44.041  1.00 46.44           C  
ATOM     11  CB  SER L   2      44.629  15.194  43.625  1.00 49.04           C  
ATOM     12  OG  SER L   2      44.554  14.700  42.295  1.00 53.74           O  
ATOM     13  C   SER L   2      43.423  16.288  45.439  1.00 48.84           C  
ATOM     14  O   SER L   2      43.870  17.410  45.682  1.00 52.43           O  
ATOM     15  N   VAL L   3      43.030  15.442  46.408  1.00 46.49           N  
ATOM     16  CA  VAL L   3      43.120  15.821  47.781  1.00 46.08           C  
ATOM     17  CB  VAL L   3      41.798  16.277  48.324  1.00 43.47           C  
ATOM     18  CG1 VAL L   3      41.959  16.668  49.798  1.00 48.77           C  
ATOM     19  CG2 VAL L   3      41.268  17.412  47.435  1.00 47.38           C  
ATOM     20  C   VAL L   3      43.520  14.610  48.562  1.00 45.68           C  
ATOM     21  O   VAL L   3      43.285  13.479  48.140  1.00 46.90           O  
ATOM     22  N   ALA L   4      44.184  14.821  49.711  1.00 43.53           N  
ATOM     23  CA  ALA L   4      44.537  13.735  50.582  1.00 44.38           C  
ATOM     24  CB  ALA L   4      45.716  14.051  51.520  1.00 48.06           C  
ATOM     25  C   ALA L   4      43.333  13.467  51.429  1.00 44.81           C  
ATOM     26  O   ALA L   4      42.486  14.339  51.610  1.00 44.55           O  
ATOM     27  N   LEU L   5      43.229  12.244  51.977  1.00 43.58           N  
ATOM     28  CA  LEU L   5      42.085  11.875  52.757  1.00 45.06           C  
ATOM     29  CB  LEU L   5      42.139  10.392  53.182  1.00 45.61           C  
ATOM     30  CG  LEU L   5      40.875   9.831  53.866  1.00 44.12           C  
ATOM     31  CD1 LEU L   5      40.592  10.497  55.225  1.00 19.52           C  
ATOM     32  CD2 LEU L   5      39.680   9.846  52.897  1.00 21.80           C  
ATOM     33  C   LEU L   5      42.063  12.728  53.992  1.00 46.22           C  
ATOM     34  O   LEU L   5      43.101  13.003  54.592  1.00 48.08           O  
ATOM     35  N   GLY L   6      40.857  13.195  54.383  1.00 45.72           N  
ATOM     36  CA  GLY L   6      40.678  13.952  55.591  1.00 47.40           C  
ATOM     37  C   GLY L   6      40.827  15.416  55.309  1.00 47.17           C  
ATOM     38  O   GLY L   6      40.458  16.254  56.130  1.00 48.64           O  
ATOM     39  N   GLU L   7      41.358  15.760  54.125  1.00 45.52           N  
ATOM     40  CA  GLU L   7      41.591  17.128  53.755  1.00 45.35           C  
ATOM     41  CB  GLU L   7      42.608  17.272  52.611  1.00 50.83           C  
ATOM     42  CG  GLU L   7      44.030  16.826  52.961  1.00 63.48           C  
ATOM     43  CD  GLU L   7      44.865  18.060  53.267  1.00 75.91           C  
ATOM     44  OE1 GLU L   7      44.417  18.893  54.098  1.00 79.55           O  
ATOM     45  OE2 GLU L   7      45.964  18.188  52.663  1.00 69.45           O1-
ATOM     46  C   GLU L   7      40.299  17.701  53.262  1.00 41.77           C  
ATOM     47  O   GLU L   7      39.312  16.988  53.090  1.00 43.05           O  
ATOM     48  N   THR L   8      40.275  19.033  53.049  1.00 39.96           N  
ATOM     49  CA  THR L   8      39.097  19.689  52.562  1.00 37.61           C  
ATOM     50  CB  THR L   8      38.851  21.015  53.226  1.00 35.70           C  
ATOM     51  OG1 THR L   8      38.686  20.833  54.624  1.00 38.67           O  
ATOM     52  CG2 THR L   8      37.598  21.664  52.618  1.00 35.48           C  
ATOM     53  C   THR L   8      39.284  19.943  51.096  1.00 40.60           C  
ATOM     54  O   THR L   8      40.292  20.508  50.671  1.00 44.57           O  
ATOM     55  N   ALA L   9      38.300  19.519  50.277  1.00 36.73           N  
ATOM     56  CA  ALA L   9      38.400  19.697  48.857  1.00 35.73           C  
ATOM     57  CB  ALA L   9      37.915  18.475  48.058  1.00 34.05           C  
ATOM     58  C   ALA L   9      37.540  20.855  48.467  1.00 36.85           C  
ATOM     59  O   ALA L   9      36.436  21.026  48.979  1.00 39.98           O  
ATOM     60  N   ARG L  10      38.050  21.706  47.551  1.00 39.39           N  
ATOM     61  CA  ARG L  10      37.288  22.837  47.111  1.00 35.71           C  
ATOM     62  CB  ARG L  10      37.965  24.178  47.436  1.00 34.21           C  
ATOM     63  CG  ARG L  10      38.374  24.297  48.904  1.00 37.75           C  
ATOM     64  CD  ARG L  10      38.896  25.680  49.292  1.00 43.46           C  
ATOM     65  NE  ARG L  10      39.728  25.507  50.515  1.00 53.51           N  
ATOM     66  CZ  ARG L  10      39.144  25.328  51.734  1.00 58.79           C  
ATOM     67  NH1 ARG L  10      37.786  25.268  51.844  1.00 60.81           N1+
ATOM     68  NH2 ARG L  10      39.924  25.193  52.847  1.00 57.99           N  
ATOM     69  C   ARG L  10      37.195  22.750  45.621  1.00 41.29           C  
ATOM     70  O   ARG L  10      38.210  22.725  44.926  1.00 47.31           O  
ATOM     71  N   ILE L  11      35.962  22.710  45.080  1.00 36.79           N  
ATOM     72  CA  ILE L  11      35.826  22.622  43.656  1.00 35.48           C  
ATOM     73  CB  ILE L  11      34.991  21.450  43.233  1.00 36.45           C  
ATOM     74  CG1 ILE L  11      35.653  20.147  43.713  1.00 32.32           C  
ATOM     75  CG2 ILE L  11      34.797  21.515  41.709  1.00 36.91           C  
ATOM     76  CD1 ILE L  11      34.725  18.937  43.680  1.00 32.49           C  
ATOM     77  C   ILE L  11      35.160  23.876  43.182  1.00 34.57           C  
ATOM     78  O   ILE L  11      34.036  24.180  43.582  1.00 35.73           O  
ATOM     79  N   SER L  12      35.858  24.647  42.319  1.00 33.52           N  
ATOM     80  CA  SER L  12      35.326  25.888  41.824  1.00 33.77           C  
ATOM     81  CB  SER L  12      36.405  26.904  41.404  1.00 35.87           C  
ATOM     82  OG  SER L  12      37.172  27.306  42.531  1.00 42.02           O  
ATOM     83  C   SER L  12      34.482  25.623  40.618  1.00 36.01           C  
ATOM     84  O   SER L  12      34.704  24.664  39.881  1.00 36.29           O  
ATOM     85  N   CYS L  13      33.488  26.499  40.373  1.00 37.77           N  
ATOM     86  CA  CYS L  13      32.642  26.288  39.235  1.00 37.44           C  
ATOM     87  CB  CYS L  13      31.309  27.062  39.295  1.00 36.54           C  
ATOM     88  SG  CYS L  13      30.139  26.660  37.957  1.00 47.66           S  
ATOM     89  C   CYS L  13      33.439  26.647  38.022  1.00 40.61           C  
ATOM     90  O   CYS L  13      34.356  27.462  38.084  1.00 44.99           O  
ATOM     91  N   GLY L  14      33.128  25.987  36.892  1.00 41.95           N  
ATOM     92  CA  GLY L  14      33.835  26.168  35.657  1.00 43.57           C  
ATOM     93  C   GLY L  14      33.647  27.565  35.160  1.00 47.12           C  
ATOM     94  O   GLY L  14      34.557  28.144  34.571  1.00 49.48           O  
ATOM     95  N   ARG L  15      32.427  28.123  35.351  1.00 33.84           N  
ATOM     96  CA  ARG L  15      32.085  29.434  34.868  1.00 35.17           C  
ATOM     97  CB  ARG L  15      30.828  29.433  33.983  1.00 38.59           C  
ATOM     98  CG  ARG L  15      30.970  28.616  32.701  0.67 43.02           C  
ATOM     99  CD  ARG L  15      29.642  28.393  31.976  0.67 47.40           C  
ATOM    100  NE  ARG L  15      28.834  27.461  32.815  1.00 45.44           N  
ATOM    101  CZ  ARG L  15      27.477  27.406  32.674  1.00 38.23           C  
ATOM    102  NH1 ARG L  15      26.850  28.243  31.796  1.00 36.67           N1+
ATOM    103  NH2 ARG L  15      26.749  26.516  33.410  1.00 25.62           N  
ATOM    104  C   ARG L  15      31.739  30.293  36.048  1.00 33.75           C  
ATOM    105  O   ARG L  15      31.119  29.828  37.003  1.00 33.66           O  
ATOM    106  N   GLN L  16      32.140  31.581  36.015  1.00 36.13           N  
ATOM    107  CA  GLN L  16      31.824  32.468  37.101  1.00 38.86           C  
ATOM    108  CB  GLN L  16      32.923  33.490  37.446  1.00 42.51           C  
ATOM    109  CG  GLN L  16      34.169  32.864  38.077  1.00 52.28           C  
ATOM    110  CD  GLN L  16      35.141  33.989  38.399  1.00 62.30           C  
ATOM    111  OE1 GLN L  16      34.782  34.963  39.058  1.00 71.17           O  
ATOM    112  NE2 GLN L  16      36.408  33.858  37.921  1.00 80.78           N  
ATOM    113  C   GLN L  16      30.582  33.218  36.747  1.00 38.74           C  
ATOM    114  O   GLN L  16      30.301  33.469  35.576  1.00 37.83           O  
ATOM    115  N   ALA L  17      29.797  33.601  37.773  1.00 34.85           N  
ATOM    116  CA  ALA L  17      28.534  34.218  37.500  1.00 30.46           C  
ATOM    117  CB  ALA L  17      27.438  33.831  38.507  1.00 30.29           C  
ATOM    118  C   ALA L  17      28.638  35.701  37.523  1.00 32.20           C  
ATOM    119  O   ALA L  17      29.411  36.278  38.288  1.00 30.21           O  
ATOM    120  N   LEU L  18      27.864  36.346  36.623  1.00 29.47           N  
ATOM    121  CA  LEU L  18      27.720  37.768  36.639  1.00 33.65           C  
ATOM    122  CB  LEU L  18      27.744  38.446  35.257  1.00 30.65           C  
ATOM    123  CG  LEU L  18      29.060  38.286  34.473  1.00 36.80           C  
ATOM    124  CD1 LEU L  18      29.219  36.865  33.912  1.00 30.58           C  
ATOM    125  CD2 LEU L  18      29.206  39.372  33.396  1.00 33.83           C  
ATOM    126  C   LEU L  18      26.344  37.998  37.186  1.00 35.43           C  
ATOM    127  O   LEU L  18      25.362  37.478  36.657  1.00 35.09           O  
ATOM    128  N   GLY L  19      26.231  38.767  38.284  1.00 35.60           N  
ATOM    129  CA  GLY L  19      24.933  39.075  38.822  1.00 35.87           C  
ATOM    130  C   GLY L  19      24.468  37.984  39.738  1.00 35.27           C  
ATOM    131  O   GLY L  19      25.243  37.125  40.155  1.00 34.05           O  
ATOM    132  N   SER L  20      23.156  38.005  40.068  1.00 35.23           N  
ATOM    133  CA  SER L  20      22.575  37.075  40.998  1.00 26.03           C  
ATOM    134  CB  SER L  20      21.089  37.347  41.295  1.00 28.01           C  
ATOM    135  OG  SER L  20      20.936  38.577  41.989  1.00 31.59           O  
ATOM    136  C   SER L  20      22.673  35.703  40.422  1.00 23.53           C  
ATOM    137  O   SER L  20      22.591  35.514  39.208  1.00 24.94           O  
ATOM    138  N   ARG L  21      22.855  34.686  41.287  1.00 25.78           N  
ATOM    139  CA  ARG L  21      23.013  33.384  40.721  1.00 21.05           C  
ATOM    140  CB  ARG L  21      24.489  32.987  40.559  1.00 27.20           C  
ATOM    141  CG  ARG L  21      25.250  32.916  41.882  1.00 27.83           C  
ATOM    142  CD  ARG L  21      26.753  32.684  41.720  1.00 31.15           C  
ATOM    143  NE  ARG L  21      27.240  32.033  42.970  1.00 35.27           N  
ATOM    144  CZ  ARG L  21      27.716  32.754  44.027  1.00 34.48           C  
ATOM    145  NH1 ARG L  21      27.770  34.116  43.985  1.00 32.27           N1+
ATOM    146  NH2 ARG L  21      28.154  32.093  45.136  1.00 30.39           N  
ATOM    147  C   ARG L  21      22.366  32.347  41.582  1.00 21.60           C  
ATOM    148  O   ARG L  21      22.134  32.549  42.773  1.00 19.19           O  
ATOM    149  N   ALA L  22      22.002  31.214  40.941  1.00 20.54           N  
ATOM    150  CA  ALA L  22      21.532  30.050  41.628  1.00 26.73           C  
ATOM    151  CB  ALA L  22      20.049  29.736  41.369  1.00 18.53           C  
ATOM    152  C   ALA L  22      22.343  28.922  41.054  1.00 23.21           C  
ATOM    153  O   ALA L  22      22.200  28.576  39.884  1.00 19.96           O  
ATOM    154  N   VAL L  23      23.201  28.292  41.875  1.00 30.31           N  
ATOM    155  CA  VAL L  23      24.071  27.250  41.404  1.00 28.64           C  
ATOM    156  CB  VAL L  23      25.513  27.458  41.768  1.00 29.35           C  
ATOM    157  CG1 VAL L  23      26.330  26.259  41.258  1.00 27.24           C  
ATOM    158  CG2 VAL L  23      25.974  28.808  41.200  1.00 27.35           C  
ATOM    159  C   VAL L  23      23.669  25.942  42.007  1.00 32.01           C  
ATOM    160  O   VAL L  23      23.325  25.861  43.185  1.00 30.52           O  
ATOM    161  N   GLN L  24      23.711  24.876  41.184  1.00 32.65           N  
ATOM    162  CA  GLN L  24      23.390  23.547  41.624  1.00 29.54           C  
ATOM    163  CB  GLN L  24      22.226  22.900  40.850  1.00 25.71           C  
ATOM    164  CG  GLN L  24      20.841  23.452  41.197  1.00 31.68           C  
ATOM    165  CD  GLN L  24      20.719  24.877  40.678  1.00 18.98           C  
ATOM    166  OE1 GLN L  24      20.322  25.781  41.411  1.00 21.11           O  
ATOM    167  NE2 GLN L  24      21.050  25.087  39.376  1.00 31.65           N  
ATOM    168  C   GLN L  24      24.592  22.681  41.389  1.00 27.62           C  
ATOM    169  O   GLN L  24      25.333  22.872  40.427  1.00 31.57           O  
ATOM    170  N   TRP L  25      24.822  21.698  42.282  1.00 24.03           N  
ATOM    171  CA  TRP L  25      25.953  20.824  42.127  1.00 28.00           C  
ATOM    172  CB  TRP L  25      26.969  20.924  43.280  1.00 25.52           C  
ATOM    173  CG  TRP L  25      27.730  22.228  43.283  1.00 30.05           C  
ATOM    174  CD2 TRP L  25      29.012  22.411  42.660  1.00 34.07           C  
ATOM    175  CD1 TRP L  25      27.391  23.432  43.828  1.00 30.07           C  
ATOM    176  NE1 TRP L  25      28.379  24.356  43.578  1.00 30.99           N  
ATOM    177  CE2 TRP L  25      29.384  23.739  42.861  1.00 34.18           C  
ATOM    178  CE3 TRP L  25      29.813  21.542  41.976  1.00 31.98           C  
ATOM    179  CZ2 TRP L  25      30.568  24.221  42.378  1.00 37.61           C  
ATOM    180  CZ3 TRP L  25      31.006  22.031  41.491  1.00 32.01           C  
ATOM    181  CH2 TRP L  25      31.376  23.345  41.688  1.00 36.26           C  
ATOM    182  C   TRP L  25      25.478  19.403  42.059  1.00 26.89           C  
ATOM    183  O   TRP L  25      24.534  19.017  42.747  1.00 26.43           O  
ATOM    184  N   TYR L  26      26.132  18.588  41.199  1.00 25.47           N  
ATOM    185  CA  TYR L  26      25.757  17.207  41.065  1.00 24.89           C  
ATOM    186  CB  TYR L  26      25.176  16.854  39.682  1.00 24.72           C  
ATOM    187  CG  TYR L  26      23.936  17.651  39.437  1.00 25.20           C  
ATOM    188  CD1 TYR L  26      24.008  18.894  38.853  1.00 22.94           C  
ATOM    189  CD2 TYR L  26      22.699  17.163  39.783  1.00 24.43           C  
ATOM    190  CE1 TYR L  26      22.871  19.633  38.617  1.00 28.23           C  
ATOM    191  CE2 TYR L  26      21.558  17.899  39.550  1.00 26.07           C  
ATOM    192  CZ  TYR L  26      21.640  19.137  38.965  1.00 27.21           C  
ATOM    193  OH  TYR L  26      20.469  19.890  38.725  1.00 24.23           O  
ATOM    194  C   TYR L  26      26.983  16.358  41.235  1.00 27.05           C  
ATOM    195  O   TYR L  26      28.078  16.719  40.799  1.00 28.59           O  
ATOM    196  N   GLN L  27      26.818  15.191  41.891  1.00 24.04           N  
ATOM    197  CA  GLN L  27      27.903  14.272  42.110  1.00 24.85           C  
ATOM    198  CB  GLN L  27      28.010  13.800  43.572  1.00 27.90           C  
ATOM    199  CG  GLN L  27      29.157  12.819  43.832  1.00 24.77           C  
ATOM    200  CD  GLN L  27      29.114  12.424  45.304  1.00 30.56           C  
ATOM    201  OE1 GLN L  27      28.047  12.167  45.858  1.00 32.03           O  
ATOM    202  NE2 GLN L  27      30.306  12.379  45.957  1.00 30.55           N  
ATOM    203  C   GLN L  27      27.632  13.052  41.286  1.00 26.72           C  
ATOM    204  O   GLN L  27      26.513  12.538  41.262  1.00 27.94           O  
ATOM    205  N   HIS L  28      28.662  12.558  40.574  1.00 24.24           N  
ATOM    206  CA  HIS L  28      28.494  11.394  39.751  1.00 25.11           C  
ATOM    207  ND1 HIS L  28      27.225  10.831  36.380  1.00 32.55           N  
ATOM    208  CG  HIS L  28      28.227  10.679  37.311  1.00 28.85           C  
ATOM    209  CB  HIS L  28      28.652  11.753  38.262  1.00 27.43           C  
ATOM    210  NE2 HIS L  28      28.010   8.768  36.136  1.00 28.66           N  
ATOM    211  CD2 HIS L  28      28.695   9.414  37.148  1.00 28.06           C  
ATOM    212  CE1 HIS L  28      27.136   9.658  35.704  1.00 34.66           C  
ATOM    213  C   HIS L  28      29.594  10.424  40.089  1.00 28.89           C  
ATOM    214  O   HIS L  28      30.740  10.619  39.689  1.00 28.75           O  
ATOM    215  N   LYS L  29      29.273   9.343  40.832  1.00 31.89           N  
ATOM    216  CA  LYS L  29      30.258   8.353  41.185  1.00 37.04           C  
ATOM    217  CB  LYS L  29      29.936   7.608  42.496  1.00 34.32           C  
ATOM    218  CG  LYS L  29      30.086   8.484  43.745  1.00 35.31           C  
ATOM    219  CD  LYS L  29      29.499   7.857  45.011  1.00 35.54           C  
ATOM    220  CE  LYS L  29      29.658   8.718  46.267  1.00 45.52           C  
ATOM    221  NZ  LYS L  29      29.062   8.025  47.431  1.00 48.24           N1+
ATOM    222  C   LYS L  29      30.344   7.369  40.059  1.00 39.10           C  
ATOM    223  O   LYS L  29      29.396   7.196  39.296  1.00 40.00           O  
ATOM    224  N   PRO L  30      31.477   6.727  39.931  1.00 45.93           N  
ATOM    225  CA  PRO L  30      31.707   5.821  38.840  1.00 44.93           C  
ATOM    226  CD  PRO L  30      32.333   6.431  41.068  1.00 43.22           C  
ATOM    227  CB  PRO L  30      33.053   5.165  39.131  1.00 42.62           C  
ATOM    228  CG  PRO L  30      33.106   5.162  40.669  1.00 45.23           C  
ATOM    229  C   PRO L  30      30.626   4.793  38.728  1.00 44.70           C  
ATOM    230  O   PRO L  30      30.302   4.143  39.722  1.00 40.55           O  
ATOM    231  N   GLY L  31      30.066   4.633  37.514  1.00 39.05           N  
ATOM    232  CA  GLY L  31      29.115   3.598  37.228  1.00 41.85           C  
ATOM    233  C   GLY L  31      27.783   3.891  37.847  1.00 47.60           C  
ATOM    234  O   GLY L  31      26.945   2.996  37.933  1.00 52.87           O  
ATOM    235  N   GLN L  32      27.526   5.136  38.288  1.00 43.70           N  
ATOM    236  CA  GLN L  32      26.238   5.335  38.888  1.00 38.70           C  
ATOM    237  CB  GLN L  32      26.264   5.376  40.427  1.00 40.84           C  
ATOM    238  CG  GLN L  32      27.080   6.509  41.038  1.00 51.82           C  
ATOM    239  CD  GLN L  32      26.969   6.344  42.545  1.00 64.14           C  
ATOM    240  OE1 GLN L  32      26.078   6.904  43.183  1.00 68.88           O  
ATOM    241  NE2 GLN L  32      27.888   5.530  43.128  1.00 63.61           N  
ATOM    242  C   GLN L  32      25.593   6.574  38.348  1.00 36.21           C  
ATOM    243  O   GLN L  32      26.186   7.320  37.572  1.00 37.29           O  
ATOM    244  N   ALA L  33      24.309   6.773  38.709  1.00 36.06           N  
ATOM    245  CA  ALA L  33      23.544   7.910  38.278  1.00 32.85           C  
ATOM    246  CB  ALA L  33      22.028   7.725  38.443  1.00 31.56           C  
ATOM    247  C   ALA L  33      23.951   9.094  39.105  1.00 35.38           C  
ATOM    248  O   ALA L  33      24.430   8.945  40.227  1.00 35.27           O  
ATOM    249  N   PRO L  34      23.770  10.274  38.566  1.00 30.10           N  
ATOM    250  CA  PRO L  34      24.138  11.479  39.266  1.00 26.97           C  
ATOM    251  CD  PRO L  34      23.846  10.438  37.124  1.00 25.44           C  
ATOM    252  CB  PRO L  34      24.127  12.586  38.215  1.00 24.87           C  
ATOM    253  CG  PRO L  34      24.411  11.849  36.897  1.00 27.62           C  
ATOM    254  C   PRO L  34      23.210  11.755  40.411  1.00 29.64           C  
ATOM    255  O   PRO L  34      22.079  11.270  40.389  1.00 33.37           O  
ATOM    256  N   ILE L  35      23.677  12.520  41.422  1.00 30.84           N  
ATOM    257  CA  ILE L  35      22.873  12.852  42.568  1.00 28.18           C  
ATOM    258  CB  ILE L  35      23.356  12.196  43.831  1.00 32.07           C  
ATOM    259  CG1 ILE L  35      23.347  10.668  43.696  1.00 34.92           C  
ATOM    260  CG2 ILE L  35      22.494  12.717  44.993  1.00 31.64           C  
ATOM    261  CD1 ILE L  35      24.117   9.966  44.814  1.00 36.32           C  
ATOM    262  C   ILE L  35      23.001  14.328  42.804  1.00 23.75           C  
ATOM    263  O   ILE L  35      24.035  14.927  42.514  1.00 25.86           O  
ATOM    264  N   LEU L  36      21.942  14.958  43.354  1.00 25.19           N  
ATOM    265  CA  LEU L  36      21.959  16.374  43.604  1.00 22.70           C  
ATOM    266  CB  LEU L  36      20.550  16.994  43.546  1.00 20.72           C  
ATOM    267  CG  LEU L  36      20.503  18.513  43.804  1.00 27.35           C  
ATOM    268  CD1 LEU L  36      21.249  19.292  42.713  1.00 24.26           C  
ATOM    269  CD2 LEU L  36      19.053  18.992  43.988  1.00 21.64           C  
ATOM    270  C   LEU L  36      22.510  16.605  44.986  1.00 26.86           C  
ATOM    271  O   LEU L  36      21.927  16.157  45.970  1.00 23.31           O  
ATOM    272  N   LEU L  37      23.726  17.186  45.070  1.00 24.72           N  
ATOM    273  CA  LEU L  37      24.366  17.558  46.311  1.00 27.09           C  
ATOM    274  CB  LEU L  37      25.899  17.621  46.209  1.00 25.66           C  
ATOM    275  CG  LEU L  37      26.575  16.259  45.976  1.00 11.77           C  
ATOM    276  CD1 LEU L  37      28.103  16.407  45.929  1.00 10.39           C  
ATOM    277  CD2 LEU L  37      26.119  15.215  47.008  1.00 17.67           C  
ATOM    278  C   LEU L  37      23.927  18.888  46.859  1.00 23.64           C  
ATOM    279  O   LEU L  37      23.783  19.043  48.071  1.00 29.37           O  
ATOM    280  N   ILE L  38      23.781  19.911  45.987  1.00 25.24           N  
ATOM    281  CA  ILE L  38      23.444  21.226  46.471  1.00 23.82           C  
ATOM    282  CB  ILE L  38      24.655  22.090  46.684  1.00 25.77           C  
ATOM    283  CG1 ILE L  38      25.563  21.491  47.774  1.00 26.01           C  
ATOM    284  CG2 ILE L  38      24.180  23.518  46.994  1.00 22.75           C  
ATOM    285  CD1 ILE L  38      24.896  21.390  49.147  1.00 12.98           C  
ATOM    286  C   ILE L  38      22.581  21.916  45.454  1.00 27.65           C  
ATOM    287  O   ILE L  38      22.790  21.757  44.254  1.00 28.45           O  
ATOM    288  N   TYR L  39      21.570  22.694  45.907  1.00 26.77           N  
ATOM    289  CA  TYR L  39      20.770  23.448  44.981  1.00 25.63           C  
ATOM    290  CB  TYR L  39      19.401  22.813  44.637  1.00 27.45           C  
ATOM    291  CG  TYR L  39      18.548  22.669  45.854  1.00 31.55           C  
ATOM    292  CD1 TYR L  39      18.749  21.626  46.729  1.00 33.16           C  
ATOM    293  CD2 TYR L  39      17.529  23.560  46.108  1.00 31.46           C  
ATOM    294  CE1 TYR L  39      17.960  21.482  47.846  1.00 35.07           C  
ATOM    295  CE2 TYR L  39      16.736  23.422  47.224  1.00 36.07           C  
ATOM    296  CZ  TYR L  39      16.954  22.383  48.096  1.00 37.95           C  
ATOM    297  OH  TYR L  39      16.144  22.236  49.243  1.00 38.45           O  
ATOM    298  C   TYR L  39      20.548  24.829  45.526  1.00 29.74           C  
ATOM    299  O   TYR L  39      20.592  25.051  46.734  1.00 32.48           O  
ATOM    300  N   ASN L  40      20.243  25.788  44.627  1.00 19.42           N  
ATOM    301  CA  ASN L  40      19.934  27.118  45.059  1.00 22.29           C  
ATOM    302  CB  ASN L  40      18.654  27.174  45.909  1.00 22.58           C  
ATOM    303  CG  ASN L  40      18.255  28.630  46.083  1.00 30.07           C  
ATOM    304  OD1 ASN L  40      18.946  29.536  45.619  1.00 28.94           O  
ATOM    305  ND2 ASN L  40      17.113  28.862  46.782  1.00 27.05           N  
ATOM    306  C   ASN L  40      21.061  27.634  45.884  1.00 21.38           C  
ATOM    307  O   ASN L  40      20.839  28.250  46.926  1.00 21.08           O  
ATOM    308  N   ASN L  41      22.306  27.368  45.445  1.00 18.68           N  
ATOM    309  CA  ASN L  41      23.462  27.900  46.108  1.00 20.67           C  
ATOM    310  CB  ASN L  41      23.309  29.363  46.576  1.00 18.56           C  
ATOM    311  CG  ASN L  41      23.205  30.252  45.342  1.00 23.16           C  
ATOM    312  OD1 ASN L  41      23.697  29.909  44.268  1.00 24.89           O  
ATOM    313  ND2 ASN L  41      22.547  31.432  45.499  1.00 19.19           N  
ATOM    314  C   ASN L  41      23.854  27.049  47.282  1.00 22.01           C  
ATOM    315  O   ASN L  41      24.825  26.301  47.220  1.00 18.56           O  
ATOM    316  N   GLN L  42      23.219  27.309  48.438  1.00 19.14           N  
ATOM    317  CA  GLN L  42      23.433  26.673  49.716  1.00 27.46           C  
ATOM    318  CB  GLN L  42      23.147  27.645  50.865  1.00 26.70           C  
ATOM    319  CG  GLN L  42      24.075  28.855  50.834  1.00 34.17           C  
ATOM    320  CD  GLN L  42      23.686  29.779  51.972  1.00 42.65           C  
ATOM    321  OE1 GLN L  42      23.061  30.816  51.754  1.00 44.92           O  
ATOM    322  NE2 GLN L  42      24.061  29.402  53.222  1.00 43.71           N  
ATOM    323  C   GLN L  42      22.651  25.419  49.998  1.00 25.28           C  
ATOM    324  O   GLN L  42      23.090  24.591  50.796  1.00 25.10           O  
ATOM    325  N   ASP L  43      21.457  25.263  49.394  1.00 28.56           N  
ATOM    326  CA  ASP L  43      20.501  24.315  49.906  1.00 26.64           C  
ATOM    327  CB  ASP L  43      19.130  24.409  49.217  1.00 29.10           C  
ATOM    328  CG  ASP L  43      18.509  25.741  49.626  1.00 37.38           C  
ATOM    329  OD1 ASP L  43      19.099  26.424  50.504  1.00 41.29           O  
ATOM    330  OD2 ASP L  43      17.439  26.096  49.063  1.00 35.97           O1-
ATOM    331  C   ASP L  43      20.993  22.902  49.832  1.00 31.42           C  
ATOM    332  O   ASP L  43      21.582  22.469  48.843  1.00 32.67           O  
ATOM    333  N   ARG L  44      20.728  22.140  50.916  1.00 28.46           N  
ATOM    334  CA  ARG L  44      21.174  20.781  51.026  1.00 24.47           C  
ATOM    335  CB  ARG L  44      21.812  20.495  52.396  1.00 27.49           C  
ATOM    336  CG  ARG L  44      22.321  19.068  52.580  1.00 33.62           C  
ATOM    337  CD  ARG L  44      22.753  18.786  54.018  1.00 35.24           C  
ATOM    338  NE  ARG L  44      23.857  19.731  54.343  1.00 30.69           N  
ATOM    339  CZ  ARG L  44      23.771  20.519  55.454  1.00 31.56           C  
ATOM    340  NH1 ARG L  44      22.651  20.477  56.233  1.00 31.41           N1+
ATOM    341  NH2 ARG L  44      24.801  21.352  55.784  1.00 30.39           N  
ATOM    342  C   ARG L  44      19.980  19.880  50.887  1.00 29.34           C  
ATOM    343  O   ARG L  44      18.966  20.043  51.565  1.00 28.89           O  
ATOM    344  N   PRO L  45      20.087  18.928  49.998  1.00 28.96           N  
ATOM    345  CA  PRO L  45      19.018  17.986  49.800  1.00 29.63           C  
ATOM    346  CD  PRO L  45      20.833  19.166  48.772  1.00 26.80           C  
ATOM    347  CB  PRO L  45      19.300  17.311  48.461  1.00 23.54           C  
ATOM    348  CG  PRO L  45      20.104  18.365  47.681  1.00 21.49           C  
ATOM    349  C   PRO L  45      18.997  17.027  50.943  1.00 30.55           C  
ATOM    350  O   PRO L  45      20.011  16.895  51.624  1.00 29.97           O  
ATOM    351  N   SER L  46      17.860  16.347  51.179  1.00 30.38           N  
ATOM    352  CA  SER L  46      17.804  15.433  52.281  1.00 35.87           C  
ATOM    353  CB  SER L  46      16.391  14.875  52.538  1.00 43.52           C  
ATOM    354  OG  SER L  46      16.406  13.978  53.638  1.00 59.62           O  
ATOM    355  C   SER L  46      18.702  14.275  51.984  1.00 34.76           C  
ATOM    356  O   SER L  46      18.705  13.741  50.875  1.00 36.82           O  
ATOM    357  N   GLY L  47      19.497  13.853  52.991  1.00 31.42           N  
ATOM    358  CA  GLY L  47      20.334  12.698  52.838  1.00 30.98           C  
ATOM    359  C   GLY L  47      21.732  13.078  52.453  1.00 35.87           C  
ATOM    360  O   GLY L  47      22.602  12.210  52.376  1.00 36.61           O  
ATOM    361  N   ILE L  48      22.001  14.374  52.207  1.00 32.36           N  
ATOM    362  CA  ILE L  48      23.331  14.763  51.819  1.00 33.07           C  
ATOM    363  CB  ILE L  48      23.353  15.970  50.925  1.00 29.81           C  
ATOM    364  CG1 ILE L  48      22.537  15.710  49.645  1.00 30.69           C  
ATOM    365  CG2 ILE L  48      24.822  16.325  50.647  1.00 26.26           C  
ATOM    366  CD1 ILE L  48      23.062  14.552  48.798  1.00 25.46           C  
ATOM    367  C   ILE L  48      24.082  15.104  53.072  1.00 33.45           C  
ATOM    368  O   ILE L  48      23.589  15.840  53.927  1.00 33.40           O  
ATOM    369  N   PRO L  49      25.278  14.589  53.199  1.00 31.14           N  
ATOM    370  CA  PRO L  49      26.047  14.819  54.391  1.00 31.02           C  
ATOM    371  CD  PRO L  49      25.627  13.328  52.563  1.00 28.80           C  
ATOM    372  CB  PRO L  49      27.244  13.878  54.299  1.00 29.62           C  
ATOM    373  CG  PRO L  49      26.708  12.701  53.462  1.00 28.33           C  
ATOM    374  C   PRO L  49      26.408  16.261  54.565  1.00 30.49           C  
ATOM    375  O   PRO L  49      26.576  16.973  53.578  1.00 28.12           O  
ATOM    376  N   GLU L  50      26.555  16.687  55.830  1.00 29.58           N  
ATOM    377  CA  GLU L  50      26.841  18.037  56.224  1.00 31.29           C  
ATOM    378  CB  GLU L  50      26.859  18.212  57.750  1.00 32.26           C  
ATOM    379  CG  GLU L  50      25.504  17.919  58.394  1.00 37.20           C  
ATOM    380  CD  GLU L  50      25.624  18.183  59.885  1.00 47.16           C  
ATOM    381  OE1 GLU L  50      26.392  19.109  60.254  1.00 42.08           O  
ATOM    382  OE2 GLU L  50      24.952  17.468  60.676  1.00 50.67           O1-
ATOM    383  C   GLU L  50      28.188  18.410  55.699  1.00 35.07           C  
ATOM    384  O   GLU L  50      28.524  19.588  55.588  1.00 38.68           O  
ATOM    385  N   ARG L  51      29.009  17.396  55.386  1.00 31.87           N  
ATOM    386  CA  ARG L  51      30.346  17.611  54.919  1.00 25.12           C  
ATOM    387  CB  ARG L  51      31.100  16.301  54.628  1.00 31.61           C  
ATOM    388  CG  ARG L  51      31.349  15.457  55.879  1.00 41.20           C  
ATOM    389  CD  ARG L  51      32.111  14.163  55.593  1.00 45.71           C  
ATOM    390  NE  ARG L  51      31.364  13.438  54.529  1.00 41.83           N  
ATOM    391  CZ  ARG L  51      32.051  12.672  53.635  1.00 35.42           C  
ATOM    392  NH1 ARG L  51      33.407  12.566  53.743  1.00 36.73           N1+
ATOM    393  NH2 ARG L  51      31.392  12.024  52.632  1.00 34.65           N  
ATOM    394  C   ARG L  51      30.314  18.418  53.650  1.00 25.00           C  
ATOM    395  O   ARG L  51      31.264  19.148  53.370  1.00 25.76           O  
ATOM    396  N   PHE L  52      29.248  18.286  52.831  1.00 31.47           N  
ATOM    397  CA  PHE L  52      29.170  19.016  51.588  1.00 29.21           C  
ATOM    398  CB  PHE L  52      28.286  18.318  50.536  1.00 31.72           C  
ATOM    399  CG  PHE L  52      28.933  17.037  50.135  1.00 35.07           C  
ATOM    400  CD1 PHE L  52      29.870  17.016  49.130  1.00 32.28           C  
ATOM    401  CD2 PHE L  52      28.601  15.853  50.754  1.00 35.75           C  
ATOM    402  CE1 PHE L  52      30.468  15.837  48.751  1.00 34.43           C  
ATOM    403  CE2 PHE L  52      29.196  14.671  50.380  1.00 34.70           C  
ATOM    404  CZ  PHE L  52      30.134  14.661  49.376  1.00 35.51           C  
ATOM    405  C   PHE L  52      28.553  20.372  51.818  1.00 27.60           C  
ATOM    406  O   PHE L  52      27.530  20.491  52.492  1.00 29.88           O  
ATOM    407  N   SER L  53      29.165  21.445  51.253  1.00 25.87           N  
ATOM    408  CA  SER L  53      28.597  22.762  51.408  1.00 28.98           C  
ATOM    409  CB  SER L  53      29.190  23.569  52.577  1.00 29.59           C  
ATOM    410  OG  SER L  53      30.544  23.903  52.309  1.00 37.39           O  
ATOM    411  C   SER L  53      28.831  23.566  50.154  1.00 31.36           C  
ATOM    412  O   SER L  53      29.861  23.425  49.496  1.00 29.86           O  
ATOM    413  N   GLY L  54      27.870  24.458  49.810  1.00 28.11           N  
ATOM    414  CA  GLY L  54      27.955  25.284  48.628  1.00 25.95           C  
ATOM    415  C   GLY L  54      28.040  26.717  49.069  1.00 34.12           C  
ATOM    416  O   GLY L  54      27.590  27.049  50.165  1.00 34.00           O  
ATOM    417  N   THR L  55      28.583  27.607  48.200  1.00 32.30           N  
ATOM    418  CA  THR L  55      28.862  28.975  48.563  1.00 33.48           C  
ATOM    419  CB  THR L  55      29.985  29.566  47.758  1.00 33.28           C  
ATOM    420  OG1 THR L  55      30.460  30.755  48.366  1.00 32.37           O  
ATOM    421  CG2 THR L  55      29.475  29.863  46.338  1.00 39.44           C  
ATOM    422  C   THR L  55      27.660  29.868  48.420  1.00 35.14           C  
ATOM    423  O   THR L  55      26.915  29.797  47.448  1.00 38.94           O  
ATOM    424  N   PRO L  56      27.472  30.740  49.385  1.00 39.86           N  
ATOM    425  CA  PRO L  56      26.353  31.650  49.387  1.00 40.02           C  
ATOM    426  CD  PRO L  56      28.033  30.559  50.711  1.00 18.52           C  
ATOM    427  CB  PRO L  56      26.200  32.130  50.829  1.00 38.27           C  
ATOM    428  CG  PRO L  56      27.547  31.790  51.494  1.00 43.09           C  
ATOM    429  C   PRO L  56      26.539  32.778  48.423  1.00 46.32           C  
ATOM    430  O   PRO L  56      27.679  33.152  48.153  1.00 46.25           O  
ATOM    431  N   ASP L  57      25.424  33.332  47.897  1.00 25.85           N  
ATOM    432  CA  ASP L  57      25.477  34.460  47.010  1.00 20.58           C  
ATOM    433  CB  ASP L  57      24.317  34.489  46.000  1.00 21.50           C  
ATOM    434  CG  ASP L  57      24.580  35.594  44.986  1.00 30.89           C  
ATOM    435  OD1 ASP L  57      25.663  36.233  45.070  1.00 35.63           O  
ATOM    436  OD2 ASP L  57      23.697  35.813  44.114  1.00 24.71           O1-
ATOM    437  C   ASP L  57      25.349  35.670  47.885  1.00 28.72           C  
ATOM    438  O   ASP L  57      24.263  36.206  48.101  1.00 33.62           O  
ATOM    439  N   ILE L  58      26.506  36.057  48.437  1.00 29.58           N  
ATOM    440  CA  ILE L  58      26.854  37.098  49.358  1.00 34.21           C  
ATOM    441  CB  ILE L  58      28.184  36.802  49.976  1.00 33.86           C  
ATOM    442  CG1 ILE L  58      28.443  37.725  51.166  1.00 35.64           C  
ATOM    443  CG2 ILE L  58      29.246  36.803  48.869  1.00 34.74           C  
ATOM    444  CD1 ILE L  58      29.655  37.314  52.000  1.00 37.49           C  
ATOM    445  C   ILE L  58      26.835  38.480  48.773  1.00 42.18           C  
ATOM    446  O   ILE L  58      26.720  39.448  49.520  1.00 47.40           O  
ATOM    447  N   ASN L  59      27.002  38.619  47.442  1.00 48.62           N  
ATOM    448  CA  ASN L  59      27.134  39.897  46.792  1.00 49.54           C  
ATOM    449  CB  ASN L  59      26.189  40.992  47.328  1.00 50.86           C  
ATOM    450  CG  ASN L  59      26.217  42.156  46.350  1.00 60.22           C  
ATOM    451  OD1 ASN L  59      26.863  42.085  45.306  1.00 61.63           O  
ATOM    452  ND2 ASN L  59      25.511  43.265  46.699  1.00 61.38           N  
ATOM    453  C   ASN L  59      28.545  40.365  46.944  1.00 48.57           C  
ATOM    454  O   ASN L  59      28.852  41.549  46.815  1.00 42.48           O  
ATOM    455  N   PHE L  60      29.447  39.408  47.221  1.00 58.60           N  
ATOM    456  CA  PHE L  60      30.856  39.650  47.178  1.00 62.06           C  
ATOM    457  CB  PHE L  60      31.653  39.014  48.330  1.00 62.10           C  
ATOM    458  CG  PHE L  60      31.453  39.876  49.530  1.00 60.37           C  
ATOM    459  CD1 PHE L  60      30.283  39.831  50.247  1.00 62.77           C  
ATOM    460  CD2 PHE L  60      32.448  40.733  49.941  1.00 62.57           C  
ATOM    461  CE1 PHE L  60      30.097  40.626  51.352  1.00 64.96           C  
ATOM    462  CE2 PHE L  60      32.271  41.533  51.046  1.00 66.81           C  
ATOM    463  CZ  PHE L  60      31.096  41.479  51.756  1.00 66.58           C  
ATOM    464  C   PHE L  60      31.270  38.998  45.904  1.00 63.34           C  
ATOM    465  O   PHE L  60      30.457  38.319  45.281  1.00 64.42           O  
ATOM    466  N   GLY L  61      32.511  39.222  45.436  1.00 63.59           N  
ATOM    467  CA  GLY L  61      32.859  38.550  44.217  1.00 61.43           C  
ATOM    468  C   GLY L  61      33.229  37.161  44.616  1.00 61.00           C  
ATOM    469  O   GLY L  61      34.355  36.715  44.413  1.00 60.71           O  
ATOM    470  N   THR L  62      32.241  36.410  45.135  1.00 62.57           N  
ATOM    471  CA  THR L  62      32.528  35.111  45.659  1.00 62.72           C  
ATOM    472  CB  THR L  62      31.667  34.760  46.839  1.00 64.31           C  
ATOM    473  OG1 THR L  62      30.300  34.735  46.456  1.00 76.81           O  
ATOM    474  CG2 THR L  62      31.883  35.817  47.937  1.00 76.55           C  
ATOM    475  C   THR L  62      32.288  34.083  44.604  1.00 59.76           C  
ATOM    476  O   THR L  62      31.165  33.888  44.140  1.00 62.71           O  
ATOM    477  N   THR L  63      33.363  33.373  44.209  1.00 54.09           N  
ATOM    478  CA  THR L  63      33.234  32.360  43.203  1.00 50.90           C  
ATOM    479  CB  THR L  63      34.550  31.823  42.725  1.00 54.59           C  
ATOM    480  OG1 THR L  63      35.278  31.276  43.812  1.00 72.89           O  
ATOM    481  CG2 THR L  63      35.342  32.968  42.081  1.00 66.69           C  
ATOM    482  C   THR L  63      32.457  31.223  43.792  1.00 46.66           C  
ATOM    483  O   THR L  63      32.591  30.920  44.976  1.00 45.89           O  
ATOM    484  N   ALA L  64      31.596  30.581  42.971  1.00 43.46           N  
ATOM    485  CA  ALA L  64      30.802  29.479  43.441  1.00 37.41           C  
ATOM    486  CB  ALA L  64      29.733  29.019  42.432  1.00 35.19           C  
ATOM    487  C   ALA L  64      31.714  28.323  43.687  1.00 38.84           C  
ATOM    488  O   ALA L  64      32.490  27.931  42.814  1.00 39.41           O  
ATOM    489  N   THR L  65      31.620  27.723  44.891  1.00 36.52           N  
ATOM    490  CA  THR L  65      32.509  26.645  45.210  1.00 34.75           C  
ATOM    491  CB  THR L  65      33.632  27.071  46.110  1.00 34.63           C  
ATOM    492  OG1 THR L  65      34.390  28.102  45.497  1.00 38.96           O  
ATOM    493  CG2 THR L  65      34.525  25.856  46.404  1.00 33.85           C  
ATOM    494  C   THR L  65      31.768  25.570  45.942  1.00 34.29           C  
ATOM    495  O   THR L  65      30.859  25.832  46.727  1.00 37.83           O  
ATOM    496  N   LEU L  66      32.157  24.307  45.685  1.00 36.65           N  
ATOM    497  CA  LEU L  66      31.600  23.196  46.398  1.00 32.69           C  
ATOM    498  CB  LEU L  66      31.254  22.011  45.478  1.00 30.32           C  
ATOM    499  CG  LEU L  66      30.678  20.782  46.203  1.00 31.77           C  
ATOM    500  CD1 LEU L  66      29.364  21.115  46.927  1.00 31.16           C  
ATOM    501  CD2 LEU L  66      30.533  19.597  45.234  1.00 28.00           C  
ATOM    502  C   LEU L  66      32.679  22.749  47.329  1.00 32.03           C  
ATOM    503  O   LEU L  66      33.752  22.337  46.889  1.00 33.59           O  
ATOM    504  N   THR L  67      32.429  22.815  48.651  1.00 32.60           N  
ATOM    505  CA  THR L  67      33.473  22.461  49.568  1.00 32.41           C  
ATOM    506  CB  THR L  67      33.712  23.494  50.629  1.00 30.34           C  
ATOM    507  OG1 THR L  67      34.051  24.736  50.031  1.00 33.80           O  
ATOM    508  CG2 THR L  67      34.867  23.015  51.524  1.00 31.34           C  
ATOM    509  C   THR L  67      33.118  21.179  50.244  1.00 32.42           C  
ATOM    510  O   THR L  67      32.000  21.002  50.726  1.00 34.43           O  
ATOM    511  N   ILE L  68      34.081  20.234  50.262  1.00 36.68           N  
ATOM    512  CA  ILE L  68      33.868  18.969  50.902  1.00 27.52           C  
ATOM    513  CB  ILE L  68      34.031  17.815  49.957  1.00 30.34           C  
ATOM    514  CG1 ILE L  68      33.111  17.988  48.737  1.00 28.71           C  
ATOM    515  CG2 ILE L  68      33.762  16.513  50.730  1.00 28.66           C  
ATOM    516  CD1 ILE L  68      33.454  17.039  47.590  1.00 24.43           C  
ATOM    517  C   ILE L  68      34.935  18.816  51.948  1.00 25.93           C  
ATOM    518  O   ILE L  68      36.114  18.675  51.622  1.00 31.15           O  
ATOM    519  N   SER L  69      34.549  18.842  53.238  1.00 45.67           N  
ATOM    520  CA  SER L  69      35.513  18.682  54.294  1.00 41.48           C  
ATOM    521  CB  SER L  69      35.124  19.412  55.591  1.00 39.68           C  
ATOM    522  OG  SER L  69      33.912  18.875  56.103  1.00 37.59           O  
ATOM    523  C   SER L  69      35.615  17.221  54.619  1.00 40.40           C  
ATOM    524  O   SER L  69      34.732  16.439  54.276  1.00 38.82           O  
ATOM    525  N   GLY L  70      36.728  16.811  55.263  1.00 38.72           N  
ATOM    526  CA  GLY L  70      36.877  15.455  55.722  1.00 39.10           C  
ATOM    527  C   GLY L  70      36.673  14.515  54.576  1.00 35.25           C  
ATOM    528  O   GLY L  70      35.969  13.515  54.706  1.00 34.91           O  
ATOM    529  N   VAL L  71      37.316  14.796  53.428  1.00 35.84           N  
ATOM    530  CA  VAL L  71      37.101  14.012  52.245  1.00 39.44           C  
ATOM    531  CB  VAL L  71      37.924  14.477  51.075  1.00 41.02           C  
ATOM    532  CG1 VAL L  71      37.690  13.529  49.888  1.00 44.10           C  
ATOM    533  CG2 VAL L  71      37.566  15.943  50.784  1.00 38.53           C  
ATOM    534  C   VAL L  71      37.457  12.587  52.509  1.00 41.49           C  
ATOM    535  O   VAL L  71      38.454  12.282  53.162  1.00 42.40           O  
ATOM    536  N   GLU L  72      36.614  11.671  51.994  1.00 41.08           N  
ATOM    537  CA  GLU L  72      36.829  10.264  52.143  1.00 39.24           C  
ATOM    538  CB  GLU L  72      35.719   9.555  52.940  1.00 39.10           C  
ATOM    539  CG  GLU L  72      34.306   9.842  52.437  1.00 42.62           C  
ATOM    540  CD  GLU L  72      33.327   9.227  53.431  1.00 45.72           C  
ATOM    541  OE1 GLU L  72      33.507   9.460  54.656  1.00 46.17           O  
ATOM    542  OE2 GLU L  72      32.390   8.516  52.980  1.00 44.67           O1-
ATOM    543  C   GLU L  72      36.952   9.674  50.772  1.00 41.67           C  
ATOM    544  O   GLU L  72      36.664  10.325  49.769  1.00 40.91           O  
ATOM    545  N   VAL L  73      37.410   8.412  50.700  1.00 40.29           N  
ATOM    546  CA  VAL L  73      37.648   7.740  49.455  1.00 36.21           C  
ATOM    547  CB  VAL L  73      38.142   6.340  49.653  1.00 35.12           C  
ATOM    548  CG1 VAL L  73      39.501   6.401  50.371  1.00  0.00           C  
ATOM    549  CG2 VAL L  73      37.068   5.553  50.424  1.00  0.00           C  
ATOM    550  C   VAL L  73      36.375   7.665  48.667  1.00 38.44           C  
ATOM    551  O   VAL L  73      36.386   7.769  47.443  1.00 41.73           O  
ATOM    552  N   GLY L  74      35.238   7.494  49.361  1.00 38.13           N  
ATOM    553  CA  GLY L  74      33.946   7.327  48.753  1.00 36.59           C  
ATOM    554  C   GLY L  74      33.581   8.530  47.937  1.00 38.77           C  
ATOM    555  O   GLY L  74      32.801   8.427  46.993  1.00 38.20           O  
ATOM    556  N   ASP L  75      34.092   9.710  48.323  1.00 35.73           N  
ATOM    557  CA  ASP L  75      33.785  10.975  47.714  1.00 38.24           C  
ATOM    558  CB  ASP L  75      34.366  12.158  48.505  1.00 37.15           C  
ATOM    559  CG  ASP L  75      33.591  12.249  49.814  1.00 38.37           C  
ATOM    560  OD1 ASP L  75      32.478  11.664  49.885  1.00 40.26           O  
ATOM    561  OD2 ASP L  75      34.102  12.906  50.762  1.00 38.14           O1-
ATOM    562  C   ASP L  75      34.281  11.073  46.296  1.00 42.75           C  
ATOM    563  O   ASP L  75      33.820  11.933  45.546  1.00 44.51           O  
ATOM    564  N   GLU L  76      35.272  10.257  45.890  1.00 36.21           N  
ATOM    565  CA  GLU L  76      35.779  10.392  44.550  1.00 35.53           C  
ATOM    566  CB  GLU L  76      36.965   9.454  44.261  1.00 37.71           C  
ATOM    567  CG  GLU L  76      36.743   7.999  44.674  1.00 44.40           C  
ATOM    568  CD  GLU L  76      38.111   7.335  44.747  1.00 46.55           C  
ATOM    569  OE1 GLU L  76      39.126   8.051  44.539  1.00 48.17           O  
ATOM    570  OE2 GLU L  76      38.160   6.106  45.019  1.00 51.60           O1-
ATOM    571  C   GLU L  76      34.674  10.223  43.549  1.00 35.58           C  
ATOM    572  O   GLU L  76      33.942   9.234  43.559  1.00 39.70           O  
ATOM    573  N   ALA L  77      34.531  11.228  42.652  1.00 31.16           N  
ATOM    574  CA  ALA L  77      33.488  11.224  41.663  1.00 32.47           C  
ATOM    575  CB  ALA L  77      32.079  11.318  42.271  1.00 28.14           C  
ATOM    576  C   ALA L  77      33.669  12.435  40.796  1.00 35.33           C  
ATOM    577  O   ALA L  77      34.584  13.229  41.007  1.00 35.56           O  
ATOM    578  N   ASP L  78      32.808  12.575  39.762  1.00 34.58           N  
ATOM    579  CA  ASP L  78      32.827  13.728  38.902  1.00 32.14           C  
ATOM    580  CB  ASP L  78      32.438  13.426  37.447  1.00 31.48           C  
ATOM    581  CG  ASP L  78      33.587  12.660  36.809  1.00 34.90           C  
ATOM    582  OD1 ASP L  78      34.688  12.637  37.423  1.00 36.30           O  
ATOM    583  OD2 ASP L  78      33.386  12.095  35.701  1.00 40.25           O1-
ATOM    584  C   ASP L  78      31.823  14.699  39.447  1.00 33.57           C  
ATOM    585  O   ASP L  78      30.701  14.319  39.777  1.00 33.17           O  
ATOM    586  N   TYR L  79      32.202  15.991  39.563  1.00 29.65           N  
ATOM    587  CA  TYR L  79      31.288  16.958  40.111  1.00 29.01           C  
ATOM    588  CB  TYR L  79      31.841  17.742  41.317  1.00 29.31           C  
ATOM    589  CG  TYR L  79      32.005  16.804  42.466  1.00 32.40           C  
ATOM    590  CD1 TYR L  79      30.936  16.493  43.269  1.00 31.11           C  
ATOM    591  CD2 TYR L  79      33.219  16.223  42.744  1.00 31.34           C  
ATOM    592  CE1 TYR L  79      31.071  15.630  44.330  1.00 32.04           C  
ATOM    593  CE2 TYR L  79      33.358  15.359  43.807  1.00 29.40           C  
ATOM    594  CZ  TYR L  79      32.286  15.059  44.606  1.00 31.79           C  
ATOM    595  OH  TYR L  79      32.433  14.172  45.693  1.00 29.19           O  
ATOM    596  C   TYR L  79      30.956  17.968  39.053  1.00 32.76           C  
ATOM    597  O   TYR L  79      31.842  18.496  38.384  1.00 36.35           O  
ATOM    598  N   TYR L  80      29.646  18.266  38.882  1.00 32.11           N  
ATOM    599  CA  TYR L  80      29.232  19.203  37.874  1.00 31.58           C  
ATOM    600  CB  TYR L  80      28.168  18.663  36.896  1.00 28.34           C  
ATOM    601  CG  TYR L  80      28.689  17.486  36.144  1.00 32.79           C  
ATOM    602  CD1 TYR L  80      29.434  17.651  35.001  1.00 33.80           C  
ATOM    603  CD2 TYR L  80      28.429  16.209  36.584  1.00 35.83           C  
ATOM    604  CE1 TYR L  80      29.908  16.562  34.307  1.00 35.37           C  
ATOM    605  CE2 TYR L  80      28.901  15.117  35.894  1.00 35.90           C  
ATOM    606  CZ  TYR L  80      29.642  15.292  34.752  1.00 35.75           C  
ATOM    607  OH  TYR L  80      30.129  14.174  34.041  1.00 37.17           O  
ATOM    608  C   TYR L  80      28.567  20.371  38.544  1.00 31.46           C  
ATOM    609  O   TYR L  80      27.736  20.188  39.432  1.00 33.16           O  
ATOM    610  N   CYS L  81      28.929  21.612  38.133  1.00 33.68           N  
ATOM    611  CA  CYS L  81      28.291  22.791  38.663  1.00 35.00           C  
ATOM    612  CB  CYS L  81      29.256  23.929  39.090  1.00 35.16           C  
ATOM    613  SG  CYS L  81      30.221  24.635  37.717  1.00 44.25           S  
ATOM    614  C   CYS L  81      27.405  23.342  37.591  1.00 34.92           C  
ATOM    615  O   CYS L  81      27.866  23.663  36.498  1.00 33.36           O  
ATOM    616  N   HIS L  82      26.097  23.464  37.886  1.00 31.88           N  
ATOM    617  CA  HIS L  82      25.145  23.955  36.931  1.00 30.06           C  
ATOM    618  ND1 HIS L  82      21.780  22.620  35.637  1.00 13.91           N  
ATOM    619  CG  HIS L  82      22.979  23.277  35.795  1.00 28.41           C  
ATOM    620  CB  HIS L  82      23.832  23.166  37.014  1.00 29.83           C  
ATOM    621  NE2 HIS L  82      22.142  23.750  33.759  1.00 28.85           N  
ATOM    622  CD2 HIS L  82      23.186  23.962  34.639  1.00 12.62           C  
ATOM    623  CE1 HIS L  82      21.325  22.941  34.402  1.00 12.93           C  
ATOM    624  C   HIS L  82      24.888  25.378  37.352  1.00 33.50           C  
ATOM    625  O   HIS L  82      24.204  25.613  38.349  1.00 34.35           O  
ATOM    626  N   MET L  83      25.429  26.361  36.588  1.00 32.65           N  
ATOM    627  CA  MET L  83      25.386  27.751  36.963  1.00 30.24           C  
ATOM    628  CB  MET L  83      26.717  28.474  36.681  1.00 36.21           C  
ATOM    629  CG  MET L  83      26.692  29.982  36.942  1.00 27.71           C  
ATOM    630  SD  MET L  83      26.601  30.464  38.690  1.00 32.30           S  
ATOM    631  CE  MET L  83      28.281  29.905  39.096  1.00 25.25           C  
ATOM    632  C   MET L  83      24.327  28.487  36.198  1.00 34.42           C  
ATOM    633  O   MET L  83      24.248  28.396  34.973  1.00 40.08           O  
ATOM    634  N   TRP L  84      23.482  29.194  36.979  1.00 19.04           N  
ATOM    635  CA  TRP L  84      22.405  29.986  36.470  1.00 19.83           C  
ATOM    636  CB  TRP L  84      21.039  29.530  37.006  1.00 20.46           C  
ATOM    637  CG  TRP L  84      20.659  28.138  36.574  1.00 21.15           C  
ATOM    638  CD2 TRP L  84      19.726  27.839  35.526  1.00 16.47           C  
ATOM    639  CD1 TRP L  84      21.085  26.940  37.064  1.00 19.97           C  
ATOM    640  NE1 TRP L  84      20.478  25.911  36.386  1.00 17.54           N  
ATOM    641  CE2 TRP L  84      19.639  26.450  35.435  1.00 17.92           C  
ATOM    642  CE3 TRP L  84      19.001  28.654  34.708  1.00 17.49           C  
ATOM    643  CZ2 TRP L  84      18.823  25.854  34.517  1.00 17.19           C  
ATOM    644  CZ3 TRP L  84      18.180  28.050  33.782  1.00 18.33           C  
ATOM    645  CH2 TRP L  84      18.093  26.677  33.689  1.00 25.11           C  
ATOM    646  C   TRP L  84      22.630  31.378  36.975  1.00 17.26           C  
ATOM    647  O   TRP L  84      22.838  31.589  38.169  1.00 21.41           O  
ATOM    648  N   ASP L  85      22.617  32.372  36.064  1.00 18.01           N  
ATOM    649  CA  ASP L  85      22.812  33.723  36.497  1.00 19.68           C  
ATOM    650  CB  ASP L  85      24.245  34.257  36.308  1.00 21.58           C  
ATOM    651  CG  ASP L  85      24.585  34.312  34.829  1.00 26.54           C  
ATOM    652  OD1 ASP L  85      24.712  33.228  34.201  1.00 22.81           O  
ATOM    653  OD2 ASP L  85      24.739  35.451  34.315  1.00 29.32           O1-
ATOM    654  C   ASP L  85      21.863  34.605  35.744  1.00 21.58           C  
ATOM    655  O   ASP L  85      21.328  34.232  34.700  1.00 19.82           O  
ATOM    656  N   SER L  86      21.614  35.809  36.297  1.00 20.02           N  
ATOM    657  CA  SER L  86      20.685  36.743  35.725  1.00 23.11           C  
ATOM    658  CB  SER L  86      20.426  37.952  36.646  1.00 24.89           C  
ATOM    659  OG  SER L  86      21.634  38.658  36.892  1.00 26.68           O  
ATOM    660  C   SER L  86      21.176  37.264  34.407  1.00 25.32           C  
ATOM    661  O   SER L  86      20.376  37.549  33.519  1.00 26.02           O  
ATOM    662  N   ARG L  87      22.498  37.456  34.256  1.00 20.98           N  
ATOM    663  CA  ARG L  87      23.015  37.996  33.031  1.00 23.81           C  
ATOM    664  CB  ARG L  87      24.500  38.367  33.132  1.00 23.46           C  
ATOM    665  CG  ARG L  87      24.972  39.146  31.910  1.00 28.29           C  
ATOM    666  CD  ARG L  87      24.311  40.520  31.801  1.00 29.56           C  
ATOM    667  NE  ARG L  87      24.832  41.174  30.570  1.00 30.57           N  
ATOM    668  CZ  ARG L  87      25.969  41.929  30.613  1.00 29.93           C  
ATOM    669  NH1 ARG L  87      26.653  42.081  31.784  1.00 28.23           N1+
ATOM    670  NH2 ARG L  87      26.420  42.537  29.478  1.00 33.78           N  
ATOM    671  C   ARG L  87      22.882  37.013  31.919  1.00 25.78           C  
ATOM    672  O   ARG L  87      22.479  37.373  30.814  1.00 26.30           O  
ATOM    673  N   SER L  88      23.228  35.741  32.189  1.00 24.58           N  
ATOM    674  CA  SER L  88      23.200  34.726  31.181  1.00 24.61           C  
ATOM    675  CB  SER L  88      24.064  33.502  31.526  1.00 26.08           C  
ATOM    676  OG  SER L  88      25.422  33.887  31.674  1.00 44.84           O  
ATOM    677  C   SER L  88      21.792  34.264  31.051  1.00 26.72           C  
ATOM    678  O   SER L  88      20.942  34.537  31.897  1.00 28.97           O  
ATOM    679  N   GLY L  89      21.514  33.539  29.960  1.00 26.06           N  
ATOM    680  CA  GLY L  89      20.184  33.063  29.746  1.00 26.59           C  
ATOM    681  C   GLY L  89      20.083  31.706  30.360  1.00 22.27           C  
ATOM    682  O   GLY L  89      20.832  31.354  31.269  1.00 21.30           O  
ATOM    683  N   PHE L  90      19.130  30.911  29.846  1.00 21.58           N  
ATOM    684  CA  PHE L  90      18.837  29.592  30.318  1.00 21.26           C  
ATOM    685  CB  PHE L  90      17.754  28.956  29.426  1.00 27.98           C  
ATOM    686  CG  PHE L  90      17.334  27.632  29.949  1.00 27.94           C  
ATOM    687  CD1 PHE L  90      16.397  27.542  30.951  1.00 26.95           C  
ATOM    688  CD2 PHE L  90      17.862  26.481  29.419  1.00 21.63           C  
ATOM    689  CE1 PHE L  90      16.002  26.317  31.431  1.00 23.41           C  
ATOM    690  CE2 PHE L  90      17.471  25.254  29.893  1.00 21.69           C  
ATOM    691  CZ  PHE L  90      16.541  25.169  30.901  1.00 20.93           C  
ATOM    692  C   PHE L  90      20.100  28.793  30.223  1.00 20.02           C  
ATOM    693  O   PHE L  90      20.810  28.864  29.220  1.00 20.34           O  
ATOM    694  N   SER L  91      20.419  28.017  31.283  1.00 19.82           N  
ATOM    695  CA  SER L  91      21.645  27.270  31.280  1.00 22.19           C  
ATOM    696  CB  SER L  91      22.367  27.310  32.632  1.00 20.15           C  
ATOM    697  OG  SER L  91      22.698  28.657  32.935  1.00 37.27           O  
ATOM    698  C   SER L  91      21.333  25.849  30.960  1.00 21.87           C  
ATOM    699  O   SER L  91      20.939  25.048  31.806  1.00 22.32           O  
ATOM    700  N   TRP L  92      21.524  25.530  29.678  1.00 20.32           N  
ATOM    701  CA  TRP L  92      21.308  24.259  29.070  1.00 21.41           C  
ATOM    702  CB  TRP L  92      21.476  24.338  27.544  1.00 19.88           C  
ATOM    703  CG  TRP L  92      20.696  25.436  26.862  1.00 21.81           C  
ATOM    704  CD2 TRP L  92      19.323  25.356  26.453  1.00 21.95           C  
ATOM    705  CD1 TRP L  92      21.129  26.682  26.509  1.00 20.29           C  
ATOM    706  NE1 TRP L  92      20.113  27.380  25.905  1.00 26.11           N  
ATOM    707  CE2 TRP L  92      18.996  26.577  25.864  1.00 23.05           C  
ATOM    708  CE3 TRP L  92      18.411  24.349  26.557  1.00 22.37           C  
ATOM    709  CZ2 TRP L  92      17.744  26.810  25.369  1.00 24.94           C  
ATOM    710  CZ3 TRP L  92      17.149  24.585  26.059  1.00 23.72           C  
ATOM    711  CH2 TRP L  92      16.824  25.793  25.476  1.00 26.08           C  
ATOM    712  C   TRP L  92      22.417  23.349  29.499  1.00 24.75           C  
ATOM    713  O   TRP L  92      22.289  22.127  29.454  1.00 28.35           O  
ATOM    714  N   SER L  93      23.540  23.946  29.939  1.00 34.68           N  
ATOM    715  CA  SER L  93      24.756  23.211  29.771  1.00 32.32           C  
ATOM    716  CB  SER L  93      25.879  23.979  29.054  1.00 33.99           C  
ATOM    717  OG  SER L  93      27.037  23.162  28.961  1.00 21.33           O  
ATOM    718  C   SER L  93      25.209  23.006  31.181  1.00 35.25           C  
ATOM    719  O   SER L  93      25.243  23.940  31.980  1.00 33.98           O  
ATOM    720  N   PHE L  94      25.517  21.750  31.523  1.00 39.01           N  
ATOM    721  CA  PHE L  94      25.962  21.342  32.823  1.00 34.86           C  
ATOM    722  CB  PHE L  94      25.941  19.821  33.035  1.00 35.45           C  
ATOM    723  CG  PHE L  94      24.532  19.419  33.296  1.00 36.34           C  
ATOM    724  CD1 PHE L  94      24.006  19.585  34.555  1.00 32.66           C  
ATOM    725  CD2 PHE L  94      23.747  18.878  32.305  1.00 35.43           C  
ATOM    726  CE1 PHE L  94      22.712  19.217  34.826  1.00 31.80           C  
ATOM    727  CE2 PHE L  94      22.450  18.507  32.570  1.00 37.42           C  
ATOM    728  CZ  PHE L  94      21.933  18.678  33.832  1.00 30.04           C  
ATOM    729  C   PHE L  94      27.353  21.799  33.070  1.00 33.67           C  
ATOM    730  O   PHE L  94      27.801  21.853  34.215  1.00 38.29           O  
ATOM    731  N   GLY L  95      28.121  22.021  31.995  1.00 33.27           N  
ATOM    732  CA  GLY L  95      29.472  22.440  32.197  1.00 32.30           C  
ATOM    733  C   GLY L  95      30.292  21.195  32.292  1.00 39.08           C  
ATOM    734  O   GLY L  95      29.754  20.094  32.398  1.00 38.67           O  
ATOM    735  N   GLY L  96      31.632  21.348  32.270  1.00 40.12           N  
ATOM    736  CA  GLY L  96      32.512  20.215  32.305  1.00 36.93           C  
ATOM    737  C   GLY L  96      32.554  19.703  33.708  1.00 38.88           C  
ATOM    738  O   GLY L  96      32.192  20.401  34.652  1.00 42.03           O  
ATOM    739  N   ALA L  97      32.994  18.441  33.873  1.00 39.68           N  
ATOM    740  CA  ALA L  97      33.046  17.844  35.175  1.00 37.33           C  
ATOM    741  CB  ALA L  97      32.764  16.331  35.171  1.00 23.09           C  
ATOM    742  C   ALA L  97      34.394  18.032  35.793  1.00 36.21           C  
ATOM    743  O   ALA L  97      35.403  18.187  35.106  1.00 38.27           O  
ATOM    744  N   THR L  98      34.425  18.021  37.140  1.00 37.28           N  
ATOM    745  CA  THR L  98      35.669  18.062  37.855  1.00 32.94           C  
ATOM    746  CB  THR L  98      35.675  19.048  38.991  1.00 35.72           C  
ATOM    747  OG1 THR L  98      35.416  20.356  38.506  1.00 36.58           O  
ATOM    748  CG2 THR L  98      37.044  19.003  39.693  1.00 31.29           C  
ATOM    749  C   THR L  98      35.821  16.698  38.447  1.00 35.08           C  
ATOM    750  O   THR L  98      34.955  16.243  39.194  1.00 34.69           O  
ATOM    751  N   ARG L  99      36.925  15.994  38.127  1.00 42.84           N  
ATOM    752  CA  ARG L  99      37.058  14.670  38.655  1.00 42.93           C  
ATOM    753  CB  ARG L  99      37.731  13.664  37.704  1.00 40.67           C  
ATOM    754  CG  ARG L  99      37.466  12.210  38.105  1.00 41.12           C  
ATOM    755  CD  ARG L  99      37.983  11.172  37.106  1.00 47.98           C  
ATOM    756  NE  ARG L  99      37.336   9.872  37.444  1.00 25.62           N  
ATOM    757  CZ  ARG L  99      36.126   9.551  36.897  1.00 28.13           C  
ATOM    758  NH1 ARG L  99      35.517  10.420  36.038  1.00 31.29           N1+
ATOM    759  NH2 ARG L  99      35.528   8.361  37.198  1.00 30.89           N  
ATOM    760  C   ARG L  99      37.884  14.763  39.896  1.00 41.57           C  
ATOM    761  O   ARG L  99      39.037  15.194  39.864  1.00 43.11           O  
ATOM    762  N   LEU L 100      37.296  14.345  41.033  1.00 40.11           N  
ATOM    763  CA  LEU L 100      37.972  14.441  42.293  1.00 39.61           C  
ATOM    764  CB  LEU L 100      37.001  14.743  43.451  1.00 37.10           C  
ATOM    765  CG  LEU L 100      37.665  14.850  44.836  1.00 40.43           C  
ATOM    766  CD1 LEU L 100      38.647  16.033  44.897  1.00 40.73           C  
ATOM    767  CD2 LEU L 100      36.609  14.897  45.952  1.00 39.05           C  
ATOM    768  C   LEU L 100      38.628  13.129  42.580  1.00 42.90           C  
ATOM    769  O   LEU L 100      37.977  12.083  42.589  1.00 42.12           O  
ATOM    770  N   THR L 101      39.957  13.149  42.816  1.00 43.35           N  
ATOM    771  CA  THR L 101      40.643  11.927  43.126  1.00 43.20           C  
ATOM    772  CB  THR L 101      41.792  11.624  42.209  1.00 46.93           C  
ATOM    773  OG1 THR L 101      41.346  11.560  40.863  1.00 51.68           O  
ATOM    774  CG2 THR L 101      42.398  10.269  42.613  1.00 48.18           C  
ATOM    775  C   THR L 101      41.189  12.062  44.512  1.00 43.06           C  
ATOM    776  O   THR L 101      41.737  13.100  44.880  1.00 37.74           O  
ATOM    777  N   VAL L 102      41.037  10.999  45.327  1.00 42.49           N  
ATOM    778  CA  VAL L 102      41.505  11.038  46.682  1.00 45.80           C  
ATOM    779  CB  VAL L 102      40.521  10.445  47.648  1.00 45.70           C  
ATOM    780  CG1 VAL L 102      41.129  10.473  49.059  1.00 45.08           C  
ATOM    781  CG2 VAL L 102      39.191  11.207  47.522  1.00 47.92           C  
ATOM    782  C   VAL L 102      42.755  10.218  46.750  1.00 46.71           C  
ATOM    783  O   VAL L 102      42.721   9.000  46.581  1.00 43.21           O  
ATOM    784  N   LEU L 103      43.900  10.880  47.015  1.00 51.57           N  
ATOM    785  CA  LEU L 103      45.165  10.210  47.051  1.00 55.73           C  
ATOM    786  CB  LEU L 103      46.331  11.093  46.576  1.00 57.64           C  
ATOM    787  CG  LEU L 103      46.232  11.482  45.088  1.00 58.26           C  
ATOM    788  CD1 LEU L 103      47.415  12.363  44.663  1.00 64.96           C  
ATOM    789  CD2 LEU L 103      46.065  10.244  44.193  1.00 55.02           C  
ATOM    790  C   LEU L 103      45.460   9.762  48.448  1.00 53.05           C  
ATOM    791  O   LEU L 103      44.964  10.330  49.419  1.00 51.71           O  
ATOM    792  N   SER L 104      46.287   8.707  48.567  1.00 51.13           N  
ATOM    793  CA  SER L 104      46.630   8.176  49.851  1.00 49.03           C  
ATOM    794  CB  SER L 104      47.376   6.834  49.770  1.00  0.00           C  
ATOM    795  OG  SER L 104      47.688   6.370  51.075  1.00  0.00           O  
ATOM    796  C   SER L 104      47.538   9.160  50.566  1.00 45.97           C  
ATOM    797  O   SER L 104      47.860   8.879  51.753  1.00 47.60           O  
ATOM    798  OXT SER L 104      47.921  10.192  49.951  1.00  0.00           O1-
TER     799      SER L 104 
ATOM    800  N   GLN H 105       9.615   8.273  49.096  1.00 67.60           N1+
ATOM    801  CA  GLN H 105      10.296   7.231  48.299  1.00 67.72           C  
ATOM    802  CB  GLN H 105       9.911   5.831  48.815  1.00 73.51           C  
ATOM    803  CG  GLN H 105       8.418   5.516  48.683  1.00 82.20           C  
ATOM    804  CD  GLN H 105       8.198   4.067  49.090  1.00 91.74           C  
ATOM    805  OE1 GLN H 105       9.140   3.279  49.164  1.00 94.94           O  
ATOM    806  NE2 GLN H 105       6.915   3.700  49.353  1.00 95.19           N  
ATOM    807  C   GLN H 105       9.921   7.322  46.853  1.00 61.32           C  
ATOM    808  O   GLN H 105       9.403   6.369  46.273  1.00 59.38           O  
ATOM    809  N   VAL H 106      10.179   8.484  46.223  1.00 59.90           N  
ATOM    810  CA  VAL H 106       9.833   8.612  44.840  1.00 51.26           C  
ATOM    811  CB  VAL H 106       9.767  10.037  44.363  1.00 50.68           C  
ATOM    812  CG1 VAL H 106      11.191  10.613  44.284  1.00 48.42           C  
ATOM    813  CG2 VAL H 106       8.995  10.082  43.037  1.00 49.73           C  
ATOM    814  C   VAL H 106      10.879   7.889  44.055  1.00 50.75           C  
ATOM    815  O   VAL H 106      12.072   8.018  44.325  1.00 53.92           O  
ATOM    816  N   GLN H 107      10.460   7.086  43.056  1.00 50.07           N  
ATOM    817  CA  GLN H 107      11.451   6.368  42.309  1.00 48.88           C  
ATOM    818  CB  GLN H 107      11.513   4.874  42.664  1.00 56.91           C  
ATOM    819  CG  GLN H 107      11.919   4.634  44.119  1.00 66.78           C  
ATOM    820  CD  GLN H 107      11.948   3.134  44.356  1.00 77.08           C  
ATOM    821  OE1 GLN H 107      12.182   2.357  43.433  1.00 80.96           O  
ATOM    822  NE2 GLN H 107      11.709   2.709  45.626  1.00 81.64           N  
ATOM    823  C   GLN H 107      11.136   6.481  40.850  1.00 44.55           C  
ATOM    824  O   GLN H 107       9.971   6.517  40.456  1.00 42.71           O  
ATOM    825  N   LEU H 108      12.187   6.567  40.009  1.00 38.31           N  
ATOM    826  CA  LEU H 108      12.002   6.650  38.585  1.00 36.63           C  
ATOM    827  CB  LEU H 108      12.560   7.938  37.948  1.00 40.03           C  
ATOM    828  CG  LEU H 108      11.777   9.209  38.316  1.00 41.39           C  
ATOM    829  CD1 LEU H 108      11.828   9.487  39.823  1.00 36.44           C  
ATOM    830  CD2 LEU H 108      12.242  10.409  37.477  1.00 29.80           C  
ATOM    831  C   LEU H 108      12.727   5.511  37.933  1.00 40.15           C  
ATOM    832  O   LEU H 108      13.875   5.220  38.265  1.00 36.08           O  
ATOM    833  N   GLN H 109      12.063   4.828  36.976  1.00 38.25           N  
ATOM    834  CA  GLN H 109      12.706   3.731  36.309  1.00 35.25           C  
ATOM    835  CB  GLN H 109      12.091   2.365  36.662  1.00 39.13           C  
ATOM    836  CG  GLN H 109      12.764   1.190  35.950  1.00 40.74           C  
ATOM    837  CD  GLN H 109      14.202   1.087  36.436  1.00 54.38           C  
ATOM    838  OE1 GLN H 109      14.461   1.001  37.635  1.00 58.17           O  
ATOM    839  NE2 GLN H 109      15.166   1.101  35.476  1.00 43.83           N  
ATOM    840  C   GLN H 109      12.570   3.912  34.829  1.00 35.08           C  
ATOM    841  O   GLN H 109      11.464   4.027  34.302  1.00 35.40           O  
ATOM    842  N   GLU H 110      13.710   3.954  34.109  1.00 34.10           N  
ATOM    843  CA  GLU H 110      13.630   4.098  32.686  1.00 34.09           C  
ATOM    844  CB  GLU H 110      14.730   4.983  32.070  1.00 34.37           C  
ATOM    845  CG  GLU H 110      16.129   4.745  32.629  1.00 33.43           C  
ATOM    846  CD  GLU H 110      16.321   5.669  33.825  1.00 37.11           C  
ATOM    847  OE1 GLU H 110      15.751   5.382  34.909  1.00 34.84           O  
ATOM    848  OE2 GLU H 110      17.050   6.685  33.666  1.00 39.73           O1-
ATOM    849  C   GLU H 110      13.592   2.759  32.023  1.00 35.41           C  
ATOM    850  O   GLU H 110      14.171   1.785  32.501  1.00 35.18           O  
ATOM    851  N   SER H 111      12.857   2.683  30.894  1.00 34.93           N  
ATOM    852  CA  SER H 111      12.769   1.472  30.127  1.00 41.50           C  
ATOM    853  CB  SER H 111      11.347   0.907  29.995  1.00 41.54           C  
ATOM    854  OG  SER H 111      10.857   0.486  31.259  1.00 53.31           O  
ATOM    855  C   SER H 111      13.181   1.831  28.737  1.00 44.99           C  
ATOM    856  O   SER H 111      12.741   2.849  28.203  1.00 37.36           O  
ATOM    857  N   GLY H 112      14.028   0.991  28.106  1.00 48.43           N  
ATOM    858  CA  GLY H 112      14.472   1.301  26.775  1.00 48.17           C  
ATOM    859  C   GLY H 112      14.765   0.025  26.038  1.00 50.56           C  
ATOM    860  O   GLY H 112      14.813  -1.060  26.616  1.00 55.88           O  
ATOM    861  N   PRO H 113      14.900   0.158  24.737  1.00 47.64           N  
ATOM    862  CA  PRO H 113      15.199  -0.922  23.827  1.00 49.71           C  
ATOM    863  CD  PRO H 113      14.539   1.382  24.045  1.00 45.96           C  
ATOM    864  CB  PRO H 113      14.933  -0.372  22.426  1.00 47.05           C  
ATOM    865  CG  PRO H 113      15.009   1.155  22.599  1.00 47.21           C  
ATOM    866  C   PRO H 113      16.580  -1.487  23.961  1.00 52.00           C  
ATOM    867  O   PRO H 113      16.759  -2.681  23.730  1.00 50.92           O  
ATOM    868  N   GLY H 114      17.578  -0.642  24.277  1.00 52.13           N  
ATOM    869  CA  GLY H 114      18.921  -1.116  24.443  1.00 45.30           C  
ATOM    870  C   GLY H 114      19.654  -1.023  23.136  1.00 44.65           C  
ATOM    871  O   GLY H 114      20.864  -0.800  23.119  1.00 56.52           O  
ATOM    872  N   LEU H 115      18.950  -1.196  22.000  1.00 43.41           N  
ATOM    873  CA  LEU H 115      19.654  -1.136  20.748  1.00 43.20           C  
ATOM    874  CB  LEU H 115      20.099  -2.520  20.243  1.00 42.38           C  
ATOM    875  CG  LEU H 115      20.869  -2.470  18.913  1.00 50.17           C  
ATOM    876  CD1 LEU H 115      22.206  -1.732  19.079  1.00 54.02           C  
ATOM    877  CD2 LEU H 115      21.031  -3.873  18.306  1.00 53.71           C  
ATOM    878  C   LEU H 115      18.735  -0.556  19.718  1.00 44.73           C  
ATOM    879  O   LEU H 115      17.555  -0.900  19.668  1.00 48.60           O  
ATOM    880  N   VAL H 116      19.255   0.367  18.878  1.00 40.11           N  
ATOM    881  CA  VAL H 116      18.468   0.934  17.818  1.00 39.07           C  
ATOM    882  CB  VAL H 116      17.949   2.312  18.109  1.00 45.02           C  
ATOM    883  CG1 VAL H 116      16.966   2.241  19.284  1.00 41.02           C  
ATOM    884  CG2 VAL H 116      19.150   3.235  18.364  1.00 47.88           C  
ATOM    885  C   VAL H 116      19.345   1.069  16.610  1.00 42.79           C  
ATOM    886  O   VAL H 116      20.514   1.435  16.710  1.00 45.82           O  
ATOM    887  N   ARG H 117      18.777   0.784  15.423  1.00 45.62           N  
ATOM    888  CA  ARG H 117      19.511   0.888  14.196  1.00 52.03           C  
ATOM    889  CB  ARG H 117      18.853   0.129  13.030  1.00 44.97           C  
ATOM    890  CG  ARG H 117      19.534   0.357  11.681  0.67 52.98           C  
ATOM    891  CD  ARG H 117      18.955  -0.500  10.553  0.67 57.81           C  
ATOM    892  NE  ARG H 117      19.545  -1.862  10.680  1.00  0.00           N  
ATOM    893  CZ  ARG H 117      20.633  -2.192   9.925  1.00  0.00           C  
ATOM    894  NH1 ARG H 117      21.124  -1.303   9.013  1.00  0.00           N1+
ATOM    895  NH2 ARG H 117      21.228  -3.411  10.073  1.00  0.00           N  
ATOM    896  C   ARG H 117      19.599   2.334  13.831  1.00 51.21           C  
ATOM    897  O   ARG H 117      18.776   3.150  14.243  1.00 49.68           O  
ATOM    898  N   PRO H 118      20.593   2.674  13.060  1.00 45.87           N  
ATOM    899  CA  PRO H 118      20.765   4.045  12.685  1.00 48.59           C  
ATOM    900  CD  PRO H 118      21.857   1.956  13.086  1.00 48.25           C  
ATOM    901  CB  PRO H 118      22.125   4.119  11.999  1.00 46.66           C  
ATOM    902  CG  PRO H 118      22.922   2.990  12.677  1.00 51.31           C  
ATOM    903  C   PRO H 118      19.616   4.507  11.851  1.00 50.51           C  
ATOM    904  O   PRO H 118      19.031   3.694  11.140  1.00 46.02           O  
ATOM    905  N   SER H 119      19.291   5.811  11.953  1.00 49.42           N  
ATOM    906  CA  SER H 119      18.225   6.475  11.255  1.00 42.06           C  
ATOM    907  CB  SER H 119      18.337   6.418   9.715  1.00 44.59           C  
ATOM    908  OG  SER H 119      18.062   5.114   9.228  1.00 55.13           O  
ATOM    909  C   SER H 119      16.887   5.936  11.668  1.00 44.17           C  
ATOM    910  O   SER H 119      15.900   6.115  10.957  1.00 52.45           O  
ATOM    911  N   GLU H 120      16.806   5.290  12.847  1.00 40.42           N  
ATOM    912  CA  GLU H 120      15.543   4.821  13.347  1.00 47.19           C  
ATOM    913  CB  GLU H 120      15.532   3.370  13.863  1.00 49.83           C  
ATOM    914  CG  GLU H 120      15.555   2.301  12.771  0.67 54.24           C  
ATOM    915  CD  GLU H 120      15.492   0.940  13.455  0.67 57.69           C  
ATOM    916  OE1 GLU H 120      15.751   0.882  14.687  0.67 59.51           O  
ATOM    917  OE2 GLU H 120      15.182  -0.060  12.754  0.67 59.34           O1-
ATOM    918  C   GLU H 120      15.206   5.684  14.521  1.00 42.85           C  
ATOM    919  O   GLU H 120      15.989   6.553  14.901  1.00 37.24           O  
ATOM    920  N   THR H 121      14.018   5.473  15.124  1.00 41.55           N  
ATOM    921  CA  THR H 121      13.612   6.312  16.216  1.00 38.04           C  
ATOM    922  CB  THR H 121      12.165   6.708  16.140  1.00 42.44           C  
ATOM    923  OG1 THR H 121      11.912   7.409  14.930  1.00 42.93           O  
ATOM    924  CG2 THR H 121      11.825   7.594  17.350  1.00 36.38           C  
ATOM    925  C   THR H 121      13.800   5.593  17.521  1.00 38.80           C  
ATOM    926  O   THR H 121      13.322   4.477  17.714  1.00 43.79           O  
ATOM    927  N   LEU H 122      14.523   6.250  18.457  1.00 38.75           N  
ATOM    928  CA  LEU H 122      14.763   5.734  19.778  1.00 38.57           C  
ATOM    929  CB  LEU H 122      15.991   6.376  20.454  1.00 35.02           C  
ATOM    930  CG  LEU H 122      16.229   5.916  21.906  1.00 38.74           C  
ATOM    931  CD1 LEU H 122      16.654   4.443  21.978  1.00 36.20           C  
ATOM    932  CD2 LEU H 122      17.199   6.856  22.636  1.00 33.44           C  
ATOM    933  C   LEU H 122      13.578   6.085  20.623  1.00 39.81           C  
ATOM    934  O   LEU H 122      13.089   7.214  20.586  1.00 40.37           O  
ATOM    935  N   SER H 123      13.076   5.120  21.420  1.00 39.13           N  
ATOM    936  CA  SER H 123      11.940   5.425  22.240  1.00 35.37           C  
ATOM    937  CB  SER H 123      10.670   4.690  21.779  1.00 39.76           C  
ATOM    938  OG  SER H 123       9.553   5.094  22.556  1.00 53.43           O  
ATOM    939  C   SER H 123      12.252   4.992  23.643  1.00 38.54           C  
ATOM    940  O   SER H 123      12.688   3.866  23.873  1.00 37.90           O  
ATOM    941  N   VAL H 124      12.032   5.890  24.628  1.00 33.91           N  
ATOM    942  CA  VAL H 124      12.317   5.555  25.998  1.00 36.27           C  
ATOM    943  CB  VAL H 124      13.537   6.257  26.540  1.00 35.68           C  
ATOM    944  CG1 VAL H 124      13.700   5.909  28.030  1.00 38.93           C  
ATOM    945  CG2 VAL H 124      14.754   5.862  25.685  1.00 30.63           C  
ATOM    946  C   VAL H 124      11.142   5.965  26.836  1.00 34.98           C  
ATOM    947  O   VAL H 124      10.377   6.854  26.461  1.00 34.67           O  
ATOM    948  N   THR H 125      10.944   5.284  27.987  1.00 35.56           N  
ATOM    949  CA  THR H 125       9.861   5.627  28.867  1.00 38.96           C  
ATOM    950  CB  THR H 125       8.735   4.635  28.852  1.00 44.02           C  
ATOM    951  OG1 THR H 125       8.198   4.512  27.543  1.00 45.78           O  
ATOM    952  CG2 THR H 125       7.647   5.120  29.824  1.00 47.13           C  
ATOM    953  C   THR H 125      10.386   5.655  30.272  1.00 38.13           C  
ATOM    954  O   THR H 125      11.281   4.887  30.623  1.00 39.27           O  
ATOM    955  N   CYS H 126       9.848   6.563  31.114  1.00 39.00           N  
ATOM    956  CA  CYS H 126      10.270   6.616  32.488  1.00 40.55           C  
ATOM    957  CB  CYS H 126      11.006   7.922  32.853  1.00 43.27           C  
ATOM    958  SG  CYS H 126      11.542   7.992  34.590  1.00 41.72           S  
ATOM    959  C   CYS H 126       9.042   6.494  33.341  1.00 38.57           C  
ATOM    960  O   CYS H 126       8.113   7.293  33.232  1.00 41.34           O  
ATOM    961  N   ILE H 127       9.016   5.484  34.236  1.00 37.41           N  
ATOM    962  CA  ILE H 127       7.865   5.252  35.065  1.00 38.02           C  
ATOM    963  CB  ILE H 127       7.501   3.798  35.177  1.00 40.36           C  
ATOM    964  CG1 ILE H 127       8.637   2.999  35.838  1.00  0.00           C  
ATOM    965  CG2 ILE H 127       7.138   3.289  33.772  1.00 45.00           C  
ATOM    966  CD1 ILE H 127       8.232   1.579  36.229  1.00  0.00           C  
ATOM    967  C   ILE H 127       8.192   5.742  36.441  1.00 39.63           C  
ATOM    968  O   ILE H 127       9.234   5.410  37.000  1.00 38.63           O  
ATOM    969  N   VAL H 128       7.300   6.572  37.015  1.00 38.73           N  
ATOM    970  CA  VAL H 128       7.524   7.126  38.319  1.00 36.40           C  
ATOM    971  CB  VAL H 128       7.101   8.562  38.411  1.00 42.73           C  
ATOM    972  CG1 VAL H 128       7.358   9.079  39.831  1.00 40.79           C  
ATOM    973  CG2 VAL H 128       7.826   9.360  37.320  1.00 45.57           C  
ATOM    974  C   VAL H 128       6.688   6.361  39.295  1.00 38.48           C  
ATOM    975  O   VAL H 128       5.532   6.044  39.021  1.00 43.84           O  
ATOM    976  N   SER H 129       7.270   6.037  40.472  1.00 40.50           N  
ATOM    977  CA  SER H 129       6.547   5.307  41.475  1.00 46.36           C  
ATOM    978  CB  SER H 129       7.063   3.870  41.689  1.00 46.88           C  
ATOM    979  OG  SER H 129       6.882   3.092  40.516  1.00 53.79           O  
ATOM    980  C   SER H 129       6.737   6.004  42.783  1.00 49.47           C  
ATOM    981  O   SER H 129       7.729   6.702  42.996  1.00 49.60           O  
ATOM    982  N   GLY H 130       5.772   5.825  43.706  1.00 61.73           N  
ATOM    983  CA  GLY H 130       5.906   6.384  45.020  1.00 59.39           C  
ATOM    984  C   GLY H 130       5.735   7.864  44.946  1.00 65.35           C  
ATOM    985  O   GLY H 130       6.281   8.597  45.771  1.00 70.56           O  
ATOM    986  N   GLY H 131       4.973   8.351  43.951  1.00 59.16           N  
ATOM    987  CA  GLY H 131       4.783   9.768  43.837  1.00 56.81           C  
ATOM    988  C   GLY H 131       3.959  10.003  42.610  1.00 59.34           C  
ATOM    989  O   GLY H 131       3.584   9.063  41.911  1.00 63.51           O  
ATOM    990  N   SER H 132       3.655  11.283  42.319  1.00 57.67           N  
ATOM    991  CA  SER H 132       2.853  11.569  41.167  1.00 57.59           C  
ATOM    992  CB  SER H 132       1.518  12.259  41.505  1.00 63.14           C  
ATOM    993  OG  SER H 132       0.785  12.518  40.316  1.00 66.55           O  
ATOM    994  C   SER H 132       3.613  12.498  40.285  1.00 58.59           C  
ATOM    995  O   SER H 132       4.459  13.268  40.737  1.00 56.65           O  
ATOM    996  N   ILE H 133       3.347  12.397  38.970  1.00 58.36           N  
ATOM    997  CA  ILE H 133       3.942  13.252  37.991  1.00 52.66           C  
ATOM    998  CB  ILE H 133       3.659  12.842  36.588  1.00 61.08           C  
ATOM    999  CG1 ILE H 133       4.465  11.590  36.210  1.00 68.37           C  
ATOM   1000  CG2 ILE H 133       3.945  14.061  35.717  1.00 63.66           C  
ATOM   1001  CD1 ILE H 133       4.207  11.122  34.784  1.00 70.42           C  
ATOM   1002  C   ILE H 133       3.449  14.654  38.158  1.00 51.03           C  
ATOM   1003  O   ILE H 133       4.199  15.608  37.969  1.00 47.46           O  
ATOM   1004  N   SER H 134       2.164  14.809  38.515  1.00 52.96           N  
ATOM   1005  CA  SER H 134       1.524  16.094  38.563  1.00 54.70           C  
ATOM   1006  CB  SER H 134       0.105  16.036  39.151  1.00 60.13           C  
ATOM   1007  OG  SER H 134      -0.717  15.193  38.357  1.00 72.95           O  
ATOM   1008  C   SER H 134       2.305  17.072  39.386  1.00 53.89           C  
ATOM   1009  O   SER H 134       3.003  16.712  40.334  1.00 52.35           O  
ATOM   1010  N   ASN H 135       2.191  18.360  38.998  1.00 52.53           N  
ATOM   1011  CA  ASN H 135       2.783  19.494  39.655  1.00 50.48           C  
ATOM   1012  CB  ASN H 135       2.397  19.583  41.142  1.00 59.23           C  
ATOM   1013  CG  ASN H 135       0.886  19.755  41.251  1.00 53.47           C  
ATOM   1014  OD1 ASN H 135       0.272  20.493  40.482  1.00 48.41           O  
ATOM   1015  ND2 ASN H 135       0.265  19.051  42.235  1.00 57.94           N  
ATOM   1016  C   ASN H 135       4.278  19.433  39.593  1.00 47.00           C  
ATOM   1017  O   ASN H 135       4.953  20.126  40.354  1.00 56.33           O  
ATOM   1018  N   TYR H 136       4.848  18.647  38.660  1.00 41.51           N  
ATOM   1019  CA  TYR H 136       6.279  18.564  38.604  1.00 37.24           C  
ATOM   1020  CB  TYR H 136       6.868  17.235  39.116  1.00 37.12           C  
ATOM   1021  CG  TYR H 136       6.726  17.192  40.597  1.00 44.16           C  
ATOM   1022  CD1 TYR H 136       7.561  17.949  41.385  1.00 46.07           C  
ATOM   1023  CD2 TYR H 136       5.785  16.387  41.197  1.00 44.09           C  
ATOM   1024  CE1 TYR H 136       7.447  17.920  42.754  1.00 53.31           C  
ATOM   1025  CE2 TYR H 136       5.668  16.354  42.566  1.00 49.08           C  
ATOM   1026  CZ  TYR H 136       6.498  17.123  43.346  1.00 51.82           C  
ATOM   1027  OH  TYR H 136       6.377  17.092  44.751  1.00 53.23           O  
ATOM   1028  C   TYR H 136       6.731  18.687  37.191  1.00 35.88           C  
ATOM   1029  O   TYR H 136       5.945  18.608  36.248  1.00 35.71           O  
ATOM   1030  N   TYR H 137       8.048  18.907  37.033  1.00 30.77           N  
ATOM   1031  CA  TYR H 137       8.651  19.017  35.742  1.00 28.96           C  
ATOM   1032  CB  TYR H 137       9.516  20.280  35.587  1.00 31.52           C  
ATOM   1033  CG  TYR H 137       8.580  21.444  35.475  1.00 28.79           C  
ATOM   1034  CD1 TYR H 137       7.691  21.733  36.487  1.00 30.53           C  
ATOM   1035  CD2 TYR H 137       8.608  22.267  34.370  1.00 30.07           C  
ATOM   1036  CE1 TYR H 137       6.835  22.806  36.388  1.00 36.02           C  
ATOM   1037  CE2 TYR H 137       7.756  23.344  34.265  1.00 31.58           C  
ATOM   1038  CZ  TYR H 137       6.864  23.611  35.275  1.00 37.31           C  
ATOM   1039  OH  TYR H 137       5.984  24.711  35.180  1.00 41.16           O  
ATOM   1040  C   TYR H 137       9.488  17.788  35.573  1.00 30.37           C  
ATOM   1041  O   TYR H 137      10.014  17.250  36.547  1.00 30.03           O  
ATOM   1042  N   TRP H 138       9.573  17.266  34.330  1.00 29.87           N  
ATOM   1043  CA  TRP H 138      10.271  16.029  34.130  1.00 26.90           C  
ATOM   1044  CB  TRP H 138       9.289  14.907  33.774  1.00 29.73           C  
ATOM   1045  CG  TRP H 138       8.265  14.755  34.871  1.00 31.45           C  
ATOM   1046  CD2 TRP H 138       8.429  13.914  36.020  1.00 32.18           C  
ATOM   1047  CD1 TRP H 138       7.073  15.400  35.030  1.00 30.01           C  
ATOM   1048  NE1 TRP H 138       6.495  15.031  36.220  1.00 32.16           N  
ATOM   1049  CE2 TRP H 138       7.316  14.112  36.839  1.00 33.32           C  
ATOM   1050  CE3 TRP H 138       9.431  13.056  36.369  1.00 30.24           C  
ATOM   1051  CZ2 TRP H 138       7.190  13.455  38.029  1.00 29.96           C  
ATOM   1052  CZ3 TRP H 138       9.291  12.383  37.562  1.00 31.00           C  
ATOM   1053  CH2 TRP H 138       8.194  12.578  38.377  1.00 34.52           C  
ATOM   1054  C   TRP H 138      11.247  16.195  33.009  1.00 26.96           C  
ATOM   1055  O   TRP H 138      10.908  16.701  31.942  1.00 27.74           O  
ATOM   1056  N   THR H 139      12.495  15.731  33.206  1.00 27.08           N  
ATOM   1057  CA  THR H 139      13.479  15.978  32.194  1.00 24.85           C  
ATOM   1058  CB  THR H 139      14.536  16.929  32.644  1.00 22.04           C  
ATOM   1059  OG1 THR H 139      15.466  17.146  31.596  1.00 20.83           O  
ATOM   1060  CG2 THR H 139      15.237  16.320  33.870  1.00 10.96           C  
ATOM   1061  C   THR H 139      14.179  14.718  31.798  1.00 28.08           C  
ATOM   1062  O   THR H 139      14.172  13.717  32.515  1.00 27.08           O  
ATOM   1063  N   TRP H 140      14.792  14.754  30.596  1.00 25.74           N  
ATOM   1064  CA  TRP H 140      15.586  13.660  30.123  1.00 30.15           C  
ATOM   1065  CB  TRP H 140      15.126  13.100  28.767  1.00 30.00           C  
ATOM   1066  CG  TRP H 140      13.817  12.356  28.839  1.00 31.29           C  
ATOM   1067  CD2 TRP H 140      13.711  10.982  29.239  1.00 30.20           C  
ATOM   1068  CD1 TRP H 140      12.549  12.785  28.579  1.00 25.38           C  
ATOM   1069  NE1 TRP H 140      11.656  11.760  28.792  1.00 28.32           N  
ATOM   1070  CE2 TRP H 140      12.358  10.645  29.199  1.00 29.75           C  
ATOM   1071  CE3 TRP H 140      14.662  10.077  29.613  1.00 31.32           C  
ATOM   1072  CZ2 TRP H 140      11.936   9.389  29.533  1.00 26.91           C  
ATOM   1073  CZ3 TRP H 140      14.235   8.812  29.947  1.00 29.27           C  
ATOM   1074  CH2 TRP H 140      12.898   8.475  29.907  1.00 30.23           C  
ATOM   1075  C   TRP H 140      16.979  14.182  29.950  1.00 28.40           C  
ATOM   1076  O   TRP H 140      17.177  15.301  29.477  1.00 28.50           O  
ATOM   1077  N   ILE H 141      17.981  13.383  30.368  1.00 25.32           N  
ATOM   1078  CA  ILE H 141      19.363  13.761  30.253  1.00 26.63           C  
ATOM   1079  CB  ILE H 141      20.036  14.061  31.565  1.00 27.46           C  
ATOM   1080  CG1 ILE H 141      19.285  15.151  32.347  1.00 31.38           C  
ATOM   1081  CG2 ILE H 141      21.490  14.448  31.259  1.00 29.23           C  
ATOM   1082  CD1 ILE H 141      17.971  14.665  32.953  1.00 32.61           C  
ATOM   1083  C   ILE H 141      20.078  12.575  29.685  1.00 29.43           C  
ATOM   1084  O   ILE H 141      19.619  11.441  29.833  1.00 31.09           O  
ATOM   1085  N   ARG H 142      21.208  12.796  28.982  1.00 27.83           N  
ATOM   1086  CA  ARG H 142      21.920  11.652  28.480  1.00 29.62           C  
ATOM   1087  CB  ARG H 142      21.693  11.351  26.985  1.00 28.97           C  
ATOM   1088  CG  ARG H 142      22.162  12.439  26.015  1.00 36.01           C  
ATOM   1089  CD  ARG H 142      21.903  12.059  24.554  1.00 29.13           C  
ATOM   1090  NE  ARG H 142      22.478  13.121  23.684  1.00 34.28           N  
ATOM   1091  CZ  ARG H 142      22.368  13.019  22.326  1.00 35.64           C  
ATOM   1092  NH1 ARG H 142      21.699  11.966  21.773  1.00 29.87           N1+
ATOM   1093  NH2 ARG H 142      22.930  13.968  21.521  1.00 38.02           N  
ATOM   1094  C   ARG H 142      23.388  11.861  28.686  1.00 29.52           C  
ATOM   1095  O   ARG H 142      23.855  12.987  28.840  1.00 31.40           O  
ATOM   1096  N   GLN H 143      24.154  10.750  28.733  1.00 34.09           N  
ATOM   1097  CA  GLN H 143      25.570  10.850  28.922  1.00 39.00           C  
ATOM   1098  CB  GLN H 143      26.000  10.447  30.346  1.00 34.26           C  
ATOM   1099  CG  GLN H 143      27.502  10.555  30.609  1.00 43.24           C  
ATOM   1100  CD  GLN H 143      27.761  10.124  32.044  1.00 43.18           C  
ATOM   1101  OE1 GLN H 143      26.870   9.604  32.713  1.00 41.47           O  
ATOM   1102  NE2 GLN H 143      29.014  10.339  32.527  1.00 43.62           N  
ATOM   1103  C   GLN H 143      26.240   9.908  27.965  1.00 40.03           C  
ATOM   1104  O   GLN H 143      26.086   8.694  28.073  1.00 42.67           O  
ATOM   1105  N   SER H 144      27.021  10.457  27.009  1.00 42.89           N  
ATOM   1106  CA  SER H 144      27.736   9.652  26.055  1.00 47.25           C  
ATOM   1107  CB  SER H 144      28.289  10.455  24.866  1.00 53.09           C  
ATOM   1108  OG  SER H 144      28.983   9.599  23.970  1.00 62.44           O  
ATOM   1109  C   SER H 144      28.899   9.057  26.784  1.00 49.06           C  
ATOM   1110  O   SER H 144      29.321   9.573  27.818  1.00 48.69           O  
ATOM   1111  N   PRO H 145      29.446   7.984  26.282  1.00 54.95           N  
ATOM   1112  CA  PRO H 145      30.509   7.355  27.008  1.00 58.44           C  
ATOM   1113  CD  PRO H 145      28.675   7.029  25.503  1.00 55.18           C  
ATOM   1114  CB  PRO H 145      30.732   6.007  26.327  1.00 60.74           C  
ATOM   1115  CG  PRO H 145      29.337   5.664  25.765  1.00 56.86           C  
ATOM   1116  C   PRO H 145      31.717   8.217  27.148  1.00 58.43           C  
ATOM   1117  O   PRO H 145      32.275   8.645  26.139  1.00 60.61           O  
ATOM   1118  N   GLY H 146      32.148   8.456  28.403  1.00 55.88           N  
ATOM   1119  CA  GLY H 146      33.330   9.216  28.680  1.00 56.99           C  
ATOM   1120  C   GLY H 146      33.055  10.678  28.492  1.00 55.25           C  
ATOM   1121  O   GLY H 146      33.984  11.484  28.504  1.00 58.94           O  
ATOM   1122  N   LYS H 147      31.777  11.068  28.320  1.00 48.37           N  
ATOM   1123  CA  LYS H 147      31.474  12.459  28.114  1.00 50.90           C  
ATOM   1124  CB  LYS H 147      30.694  12.730  26.817  1.00 55.23           C  
ATOM   1125  CG  LYS H 147      31.560  12.494  25.577  0.67 62.39           C  
ATOM   1126  CD  LYS H 147      30.790  12.416  24.259  0.67 64.88           C  
ATOM   1127  CE  LYS H 147      31.699  12.180  23.050  0.67 69.17           C  
ATOM   1128  NZ  LYS H 147      30.886  12.024  21.823  0.67 69.79           N1+
ATOM   1129  C   LYS H 147      30.667  12.947  29.275  1.00 52.34           C  
ATOM   1130  O   LYS H 147      30.286  12.170  30.150  1.00 50.16           O  
ATOM   1131  N   GLY H 148      30.413  14.273  29.312  1.00 48.48           N  
ATOM   1132  CA  GLY H 148      29.707  14.885  30.400  1.00 37.57           C  
ATOM   1133  C   GLY H 148      28.231  14.737  30.190  1.00 34.74           C  
ATOM   1134  O   GLY H 148      27.776  14.123  29.225  1.00 44.67           O  
ATOM   1135  N   LEU H 149      27.452  15.308  31.131  1.00 35.25           N  
ATOM   1136  CA  LEU H 149      26.017  15.249  31.110  1.00 31.64           C  
ATOM   1137  CB  LEU H 149      25.393  15.608  32.471  1.00 29.30           C  
ATOM   1138  CG  LEU H 149      25.721  14.601  33.591  1.00 33.07           C  
ATOM   1139  CD1 LEU H 149      25.110  15.046  34.928  1.00 30.93           C  
ATOM   1140  CD2 LEU H 149      25.290  13.176  33.206  1.00 31.47           C  
ATOM   1141  C   LEU H 149      25.492  16.230  30.103  1.00 34.69           C  
ATOM   1142  O   LEU H 149      26.044  17.317  29.940  1.00 41.41           O  
ATOM   1143  N   GLU H 150      24.399  15.852  29.395  1.00 34.21           N  
ATOM   1144  CA  GLU H 150      23.782  16.708  28.416  1.00 29.75           C  
ATOM   1145  CB  GLU H 150      23.998  16.218  26.973  1.00 30.05           C  
ATOM   1146  CG  GLU H 150      23.421  17.141  25.899  1.00 42.16           C  
ATOM   1147  CD  GLU H 150      23.737  16.511  24.550  1.00 48.39           C  
ATOM   1148  OE1 GLU H 150      24.143  15.319  24.541  1.00 50.98           O  
ATOM   1149  OE2 GLU H 150      23.582  17.208  23.514  1.00 51.02           O1-
ATOM   1150  C   GLU H 150      22.299  16.710  28.668  1.00 31.86           C  
ATOM   1151  O   GLU H 150      21.666  15.655  28.690  1.00 31.94           O  
ATOM   1152  N   TRP H 151      21.694  17.908  28.840  1.00 28.85           N  
ATOM   1153  CA  TRP H 151      20.286  17.985  29.128  1.00 26.70           C  
ATOM   1154  CB  TRP H 151      19.930  19.227  29.938  1.00 27.49           C  
ATOM   1155  CG  TRP H 151      18.474  19.491  30.248  1.00 29.70           C  
ATOM   1156  CD2 TRP H 151      17.732  20.577  29.674  1.00 30.24           C  
ATOM   1157  CD1 TRP H 151      17.639  18.889  31.142  1.00 31.29           C  
ATOM   1158  NE1 TRP H 151      16.427  19.541  31.167  1.00 31.36           N  
ATOM   1159  CE2 TRP H 151      16.475  20.586  30.270  1.00 31.94           C  
ATOM   1160  CE3 TRP H 151      18.075  21.497  28.730  1.00 28.28           C  
ATOM   1161  CZ2 TRP H 151      15.537  21.521  29.930  1.00 28.69           C  
ATOM   1162  CZ3 TRP H 151      17.138  22.445  28.395  1.00 31.70           C  
ATOM   1163  CH2 TRP H 151      15.892  22.457  28.983  1.00 31.87           C  
ATOM   1164  C   TRP H 151      19.536  18.055  27.834  1.00 26.20           C  
ATOM   1165  O   TRP H 151      19.838  18.882  26.977  1.00 28.33           O  
ATOM   1166  N   ILE H 152      18.597  17.105  27.634  1.00 26.00           N  
ATOM   1167  CA  ILE H 152      17.770  17.020  26.462  1.00 25.74           C  
ATOM   1168  CB  ILE H 152      17.205  15.642  26.283  1.00 27.92           C  
ATOM   1169  CG1 ILE H 152      18.357  14.629  26.162  1.00 27.15           C  
ATOM   1170  CG2 ILE H 152      16.269  15.661  25.062  1.00 24.70           C  
ATOM   1171  CD1 ILE H 152      17.922  13.170  26.296  1.00 30.81           C  
ATOM   1172  C   ILE H 152      16.624  17.999  26.460  1.00 27.09           C  
ATOM   1173  O   ILE H 152      16.414  18.713  25.480  1.00 29.89           O  
ATOM   1174  N   GLY H 153      15.843  18.058  27.562  1.00 26.84           N  
ATOM   1175  CA  GLY H 153      14.698  18.931  27.601  1.00 27.61           C  
ATOM   1176  C   GLY H 153      13.839  18.564  28.777  1.00 29.52           C  
ATOM   1177  O   GLY H 153      14.081  17.565  29.454  1.00 27.99           O  
ATOM   1178  N   TYR H 154      12.804  19.388  29.063  1.00 29.58           N  
ATOM   1179  CA  TYR H 154      11.925  19.067  30.152  1.00 29.70           C  
ATOM   1180  CB  TYR H 154      12.140  19.861  31.462  1.00 25.18           C  
ATOM   1181  CG  TYR H 154      11.890  21.327  31.296  1.00 33.96           C  
ATOM   1182  CD1 TYR H 154      10.620  21.842  31.161  1.00 36.78           C  
ATOM   1183  CD2 TYR H 154      12.947  22.204  31.325  1.00 35.18           C  
ATOM   1184  CE1 TYR H 154      10.418  23.197  31.022  1.00 38.68           C  
ATOM   1185  CE2 TYR H 154      12.755  23.558  31.188  1.00 36.73           C  
ATOM   1186  CZ  TYR H 154      11.488  24.057  31.035  1.00 42.21           C  
ATOM   1187  OH  TYR H 154      11.290  25.447  30.894  1.00 44.55           O  
ATOM   1188  C   TYR H 154      10.513  19.279  29.714  1.00 28.35           C  
ATOM   1189  O   TYR H 154      10.255  19.919  28.697  1.00 28.82           O  
ATOM   1190  N   ILE H 155       9.557  18.671  30.445  1.00 30.79           N  
ATOM   1191  CA  ILE H 155       8.177  18.882  30.128  1.00 31.54           C  
ATOM   1192  CB  ILE H 155       7.574  17.746  29.355  1.00 30.56           C  
ATOM   1193  CG1 ILE H 155       6.177  18.124  28.833  1.00 27.32           C  
ATOM   1194  CG2 ILE H 155       7.612  16.499  30.252  1.00 28.31           C  
ATOM   1195  CD1 ILE H 155       5.635  17.159  27.781  1.00 30.20           C  
ATOM   1196  C   ILE H 155       7.415  19.026  31.409  1.00 32.36           C  
ATOM   1197  O   ILE H 155       7.630  18.281  32.365  1.00 31.31           O  
ATOM   1198  N   SER H 156       6.500  20.013  31.459  1.00 31.59           N  
ATOM   1199  CA  SER H 156       5.681  20.184  32.620  1.00 37.58           C  
ATOM   1200  CB  SER H 156       5.014  21.565  32.707  1.00 49.72           C  
ATOM   1201  OG  SER H 156       4.221  21.654  33.883  1.00 41.29           O  
ATOM   1202  C   SER H 156       4.596  19.155  32.536  1.00 43.59           C  
ATOM   1203  O   SER H 156       4.374  18.546  31.490  1.00 47.37           O  
ATOM   1204  N   ASP H 157       3.737  19.236  33.596  1.00 33.01           N  
ATOM   1205  CA  ASP H 157       2.389  18.833  33.867  1.00 37.33           C  
ATOM   1206  CB  ASP H 157       2.031  18.952  35.369  1.00 39.48           C  
ATOM   1207  CG  ASP H 157       2.276  20.360  35.908  1.00 48.81           C  
ATOM   1208  OD1 ASP H 157       2.005  21.349  35.178  1.00 78.26           O  
ATOM   1209  OD2 ASP H 157       2.754  20.460  37.071  1.00 78.49           O1-
ATOM   1210  C   ASP H 157       1.418  19.632  32.994  1.00 37.38           C  
ATOM   1211  O   ASP H 157       0.347  19.139  32.653  1.00 39.30           O  
ATOM   1212  N   ARG H 158       1.735  20.894  32.615  1.00 32.39           N  
ATOM   1213  CA  ARG H 158       0.941  21.708  31.717  1.00 29.21           C  
ATOM   1214  CB  ARG H 158       1.418  23.163  31.620  1.00 30.33           C  
ATOM   1215  CG  ARG H 158       1.206  23.940  32.919  1.00 36.53           C  
ATOM   1216  CD  ARG H 158       1.268  25.455  32.732  1.00 38.97           C  
ATOM   1217  NE  ARG H 158       0.019  25.849  32.017  1.00 41.13           N  
ATOM   1218  CZ  ARG H 158      -0.574  27.047  32.289  1.00 42.99           C  
ATOM   1219  NH1 ARG H 158      -0.009  27.899  33.192  1.00 39.98           N1+
ATOM   1220  NH2 ARG H 158      -1.734  27.397  31.660  1.00 48.33           N  
ATOM   1221  C   ARG H 158       1.037  21.077  30.353  1.00 24.72           C  
ATOM   1222  O   ARG H 158       0.270  21.398  29.445  1.00 29.36           O  
ATOM   1223  N   GLU H 159       2.026  20.174  30.186  1.00 24.04           N  
ATOM   1224  CA  GLU H 159       2.312  19.451  28.970  1.00 24.74           C  
ATOM   1225  CB  GLU H 159       1.050  18.888  28.287  1.00 25.18           C  
ATOM   1226  CG  GLU H 159       0.215  17.950  29.174  1.00 34.13           C  
ATOM   1227  CD  GLU H 159       1.023  16.719  29.580  1.00 36.60           C  
ATOM   1228  OE1 GLU H 159       2.280  16.762  29.508  1.00 29.55           O  
ATOM   1229  OE2 GLU H 159       0.381  15.711  29.979  1.00 37.13           O1-
ATOM   1230  C   GLU H 159       3.022  20.351  28.021  1.00 25.28           C  
ATOM   1231  O   GLU H 159       3.097  20.129  26.813  1.00 25.57           O  
ATOM   1232  N   THR H 160       3.619  21.384  28.609  1.00 35.97           N  
ATOM   1233  CA  THR H 160       4.412  22.370  27.930  1.00 34.35           C  
ATOM   1234  CB  THR H 160       4.423  23.692  28.632  1.00 32.65           C  
ATOM   1235  OG1 THR H 160       5.121  24.654  27.856  1.00  0.00           O  
ATOM   1236  CG2 THR H 160       5.101  23.511  30.000  1.00  0.00           C  
ATOM   1237  C   THR H 160       5.817  21.835  27.932  1.00 31.14           C  
ATOM   1238  O   THR H 160       6.251  21.244  28.919  1.00 31.30           O  
ATOM   1239  N   THR H 161       6.578  22.015  26.831  1.00 31.27           N  
ATOM   1240  CA  THR H 161       7.886  21.423  26.808  1.00 26.28           C  
ATOM   1241  CB  THR H 161       7.937  20.208  25.930  1.00 30.26           C  
ATOM   1242  OG1 THR H 161       9.227  19.628  25.956  1.00 35.36           O  
ATOM   1243  CG2 THR H 161       7.527  20.599  24.504  1.00 32.15           C  
ATOM   1244  C   THR H 161       8.916  22.421  26.366  1.00 26.92           C  
ATOM   1245  O   THR H 161       8.597  23.433  25.744  1.00 27.44           O  
ATOM   1246  N   THR H 162      10.190  22.160  26.745  1.00 29.59           N  
ATOM   1247  CA  THR H 162      11.337  22.964  26.408  1.00 30.10           C  
ATOM   1248  CB  THR H 162      11.959  23.656  27.579  1.00 30.58           C  
ATOM   1249  OG1 THR H 162      12.333  22.686  28.544  1.00 22.46           O  
ATOM   1250  CG2 THR H 162      10.984  24.660  28.192  1.00 18.48           C  
ATOM   1251  C   THR H 162      12.411  22.016  25.976  1.00 26.35           C  
ATOM   1252  O   THR H 162      12.574  20.952  26.568  1.00 30.16           O  
ATOM   1253  N   TYR H 163      13.210  22.390  24.957  1.00 29.18           N  
ATOM   1254  CA  TYR H 163      14.195  21.447  24.504  1.00 29.92           C  
ATOM   1255  CB  TYR H 163      13.889  20.858  23.117  1.00 28.46           C  
ATOM   1256  CG  TYR H 163      12.584  20.141  23.140  1.00 31.89           C  
ATOM   1257  CD1 TYR H 163      12.489  18.859  23.632  1.00 28.74           C  
ATOM   1258  CD2 TYR H 163      11.453  20.753  22.651  1.00 32.06           C  
ATOM   1259  CE1 TYR H 163      11.282  18.201  23.640  1.00 28.93           C  
ATOM   1260  CE2 TYR H 163      10.243  20.101  22.658  1.00 30.22           C  
ATOM   1261  CZ  TYR H 163      10.157  18.823  23.154  1.00 30.30           C  
ATOM   1262  OH  TYR H 163       8.917  18.149  23.161  1.00 33.43           O  
ATOM   1263  C   TYR H 163      15.515  22.132  24.328  1.00 27.72           C  
ATOM   1264  O   TYR H 163      15.578  23.330  24.061  1.00 29.96           O  
ATOM   1265  N   ASN H 164      16.613  21.361  24.482  1.00 31.77           N  
ATOM   1266  CA  ASN H 164      17.935  21.834  24.189  1.00 29.62           C  
ATOM   1267  CB  ASN H 164      19.009  20.765  24.484  1.00 33.32           C  
ATOM   1268  CG  ASN H 164      20.408  21.286  24.166  1.00 43.52           C  
ATOM   1269  OD1 ASN H 164      20.618  22.000  23.188  1.00 45.58           O  
ATOM   1270  ND2 ASN H 164      21.400  20.904  25.014  1.00 42.38           N  
ATOM   1271  C   ASN H 164      17.916  22.065  22.711  1.00 34.39           C  
ATOM   1272  O   ASN H 164      17.435  21.218  21.957  1.00 38.76           O  
ATOM   1273  N   PRO H 165      18.422  23.180  22.261  1.00 36.38           N  
ATOM   1274  CA  PRO H 165      18.356  23.457  20.850  1.00 40.74           C  
ATOM   1275  CD  PRO H 165      18.408  24.399  23.054  1.00 37.86           C  
ATOM   1276  CB  PRO H 165      18.739  24.927  20.699  1.00 40.90           C  
ATOM   1277  CG  PRO H 165      18.300  25.551  22.039  1.00 46.95           C  
ATOM   1278  C   PRO H 165      19.171  22.528  20.017  1.00 43.90           C  
ATOM   1279  O   PRO H 165      18.869  22.373  18.836  1.00 46.73           O  
ATOM   1280  N   SER H 166      20.206  21.896  20.590  1.00 45.20           N  
ATOM   1281  CA  SER H 166      21.027  21.068  19.755  1.00 44.96           C  
ATOM   1282  CB  SER H 166      22.197  20.424  20.516  1.00 50.17           C  
ATOM   1283  OG  SER H 166      21.711  19.501  21.478  1.00 53.69           O  
ATOM   1284  C   SER H 166      20.204  19.952  19.159  1.00 43.78           C  
ATOM   1285  O   SER H 166      20.302  19.655  17.971  1.00 45.05           O  
ATOM   1286  N   LEU H 167      19.443  19.257  20.019  1.00 37.54           N  
ATOM   1287  CA  LEU H 167      18.576  18.124  19.797  1.00 38.89           C  
ATOM   1288  CB  LEU H 167      18.428  17.300  21.079  1.00 42.29           C  
ATOM   1289  CG  LEU H 167      19.771  16.707  21.537  1.00 47.83           C  
ATOM   1290  CD1 LEU H 167      19.631  16.002  22.890  1.00 47.26           C  
ATOM   1291  CD2 LEU H 167      20.370  15.787  20.459  1.00 42.21           C  
ATOM   1292  C   LEU H 167      17.186  18.438  19.297  1.00 38.12           C  
ATOM   1293  O   LEU H 167      16.460  17.538  18.877  1.00 36.87           O  
ATOM   1294  N   ASN H 168      16.740  19.701  19.372  1.00 38.12           N  
ATOM   1295  CA  ASN H 168      15.347  20.040  19.225  1.00 37.21           C  
ATOM   1296  CB  ASN H 168      15.118  21.563  19.334  1.00 41.46           C  
ATOM   1297  CG  ASN H 168      16.046  22.342  18.398  1.00 45.52           C  
ATOM   1298  OD1 ASN H 168      16.175  23.556  18.529  1.00 51.61           O  
ATOM   1299  ND2 ASN H 168      16.723  21.653  17.442  1.00 55.97           N  
ATOM   1300  C   ASN H 168      14.639  19.490  18.020  1.00 39.48           C  
ATOM   1301  O   ASN H 168      13.480  19.097  18.133  1.00 39.93           O  
ATOM   1302  N   SER H 169      15.261  19.435  16.837  1.00 36.06           N  
ATOM   1303  CA  SER H 169      14.497  18.979  15.712  1.00 39.93           C  
ATOM   1304  CB  SER H 169      15.305  19.021  14.406  1.00 46.84           C  
ATOM   1305  OG  SER H 169      15.698  20.356  14.125  1.00 57.66           O  
ATOM   1306  C   SER H 169      14.060  17.560  15.919  1.00 40.60           C  
ATOM   1307  O   SER H 169      12.910  17.207  15.666  1.00 41.01           O  
ATOM   1308  N   ARG H 170      15.001  16.711  16.363  1.00 38.05           N  
ATOM   1309  CA  ARG H 170      14.847  15.289  16.509  1.00 36.36           C  
ATOM   1310  CB  ARG H 170      16.198  14.575  16.618  1.00 35.65           C  
ATOM   1311  CG  ARG H 170      17.091  14.809  15.402  1.00 41.08           C  
ATOM   1312  CD  ARG H 170      18.348  13.944  15.421  1.00 39.20           C  
ATOM   1313  NE  ARG H 170      18.972  14.124  16.761  1.00 37.40           N  
ATOM   1314  CZ  ARG H 170      20.107  13.442  17.087  1.00 37.79           C  
ATOM   1315  NH1 ARG H 170      20.747  12.686  16.152  1.00 35.56           N1+
ATOM   1316  NH2 ARG H 170      20.598  13.505  18.358  1.00 34.55           N  
ATOM   1317  C   ARG H 170      14.015  14.829  17.675  1.00 33.74           C  
ATOM   1318  O   ARG H 170      13.422  13.751  17.607  1.00 38.45           O  
ATOM   1319  N   ALA H 171      13.972  15.591  18.786  1.00 32.18           N  
ATOM   1320  CA  ALA H 171      13.407  15.054  20.002  1.00 35.34           C  
ATOM   1321  CB  ALA H 171      14.249  15.391  21.243  1.00 37.43           C  
ATOM   1322  C   ALA H 171      12.003  15.498  20.293  1.00 35.76           C  
ATOM   1323  O   ALA H 171      11.581  16.596  19.935  1.00 32.32           O  
ATOM   1324  N   VAL H 172      11.233  14.595  20.951  1.00 33.44           N  
ATOM   1325  CA  VAL H 172       9.894  14.887  21.388  1.00 32.83           C  
ATOM   1326  CB  VAL H 172       8.831  14.308  20.500  1.00 38.76           C  
ATOM   1327  CG1 VAL H 172       7.456  14.610  21.120  1.00 22.64           C  
ATOM   1328  CG2 VAL H 172       9.010  14.872  19.080  1.00 38.33           C  
ATOM   1329  C   VAL H 172       9.703  14.275  22.746  1.00 33.88           C  
ATOM   1330  O   VAL H 172       9.977  13.092  22.955  1.00 34.08           O  
ATOM   1331  N   ILE H 173       9.196  15.075  23.708  1.00 33.83           N  
ATOM   1332  CA  ILE H 173       8.972  14.621  25.055  1.00 30.30           C  
ATOM   1333  CB  ILE H 173       9.607  15.518  26.079  1.00 28.00           C  
ATOM   1334  CG1 ILE H 173      11.123  15.640  25.863  1.00 25.79           C  
ATOM   1335  CG2 ILE H 173       9.234  14.977  27.468  1.00 27.61           C  
ATOM   1336  CD1 ILE H 173      11.879  14.334  26.069  1.00 26.40           C  
ATOM   1337  C   ILE H 173       7.496  14.727  25.299  1.00 34.31           C  
ATOM   1338  O   ILE H 173       6.889  15.745  24.969  1.00 33.73           O  
ATOM   1339  N   SER H 174       6.876  13.675  25.878  1.00 29.65           N  
ATOM   1340  CA  SER H 174       5.461  13.726  26.141  1.00 34.21           C  
ATOM   1341  CB  SER H 174       4.621  12.979  25.088  1.00 38.05           C  
ATOM   1342  OG  SER H 174       4.983  11.607  25.058  1.00 49.36           O  
ATOM   1343  C   SER H 174       5.178  13.111  27.481  1.00 36.63           C  
ATOM   1344  O   SER H 174       6.017  12.412  28.048  1.00 34.82           O  
ATOM   1345  N   ARG H 175       3.975  13.383  28.044  1.00 37.53           N  
ATOM   1346  CA  ARG H 175       3.659  12.828  29.331  1.00 40.40           C  
ATOM   1347  CB  ARG H 175       3.619  13.833  30.486  1.00 43.01           C  
ATOM   1348  CG  ARG H 175       4.957  14.486  30.811  1.00 26.25           C  
ATOM   1349  CD  ARG H 175       5.064  14.856  32.287  1.00 22.82           C  
ATOM   1350  NE  ARG H 175       3.787  15.516  32.679  1.00 21.64           N  
ATOM   1351  CZ  ARG H 175       2.734  14.778  33.142  1.00 27.02           C  
ATOM   1352  NH1 ARG H 175       2.792  13.417  33.192  1.00 30.13           N1+
ATOM   1353  NH2 ARG H 175       1.608  15.400  33.588  1.00 24.19           N  
ATOM   1354  C   ARG H 175       2.304  12.211  29.314  1.00 39.78           C  
ATOM   1355  O   ARG H 175       1.408  12.633  28.584  1.00 39.55           O  
ATOM   1356  N   ASP H 176       2.144  11.159  30.139  1.00 38.28           N  
ATOM   1357  CA  ASP H 176       0.876  10.514  30.285  1.00 38.42           C  
ATOM   1358  CB  ASP H 176       0.848   9.090  29.707  1.00 44.91           C  
ATOM   1359  CG  ASP H 176      -0.607   8.650  29.624  1.00 53.86           C  
ATOM   1360  OD1 ASP H 176      -1.452   9.271  30.321  1.00 55.36           O  
ATOM   1361  OD2 ASP H 176      -0.892   7.690  28.860  1.00 58.57           O1-
ATOM   1362  C   ASP H 176       0.619  10.431  31.758  1.00 45.36           C  
ATOM   1363  O   ASP H 176       1.179   9.583  32.451  1.00 47.94           O  
ATOM   1364  N   THR H 177      -0.244  11.328  32.273  1.00 49.10           N  
ATOM   1365  CA  THR H 177      -0.548  11.409  33.676  1.00 50.15           C  
ATOM   1366  CB  THR H 177      -1.455  12.559  34.012  1.00 51.86           C  
ATOM   1367  OG1 THR H 177      -2.719  12.394  33.386  1.00 56.65           O  
ATOM   1368  CG2 THR H 177      -0.801  13.858  33.522  1.00 49.20           C  
ATOM   1369  C   THR H 177      -1.254  10.168  34.122  1.00 52.59           C  
ATOM   1370  O   THR H 177      -1.062   9.708  35.246  1.00 50.99           O  
ATOM   1371  N   SER H 178      -2.119   9.603  33.262  1.00 56.07           N  
ATOM   1372  CA  SER H 178      -2.880   8.455  33.667  1.00 58.04           C  
ATOM   1373  CB  SER H 178      -3.837   7.958  32.568  1.00 62.64           C  
ATOM   1374  OG  SER H 178      -3.102   7.509  31.439  1.00 65.35           O  
ATOM   1375  C   SER H 178      -1.947   7.332  34.009  1.00 53.07           C  
ATOM   1376  O   SER H 178      -2.190   6.586  34.958  1.00 54.54           O  
ATOM   1377  N   LYS H 179      -0.902   7.151  33.179  1.00 49.51           N  
ATOM   1378  CA  LYS H 179       0.130   6.160  33.322  1.00 49.40           C  
ATOM   1379  CB  LYS H 179       0.804   5.817  31.985  1.00 45.95           C  
ATOM   1380  CG  LYS H 179      -0.164   5.066  31.069  0.67 55.54           C  
ATOM   1381  CD  LYS H 179       0.298   4.932  29.618  0.67 59.59           C  
ATOM   1382  CE  LYS H 179      -0.706   4.179  28.743  0.67 67.71           C  
ATOM   1383  NZ  LYS H 179      -0.198   4.080  27.357  0.67 69.72           N1+
ATOM   1384  C   LYS H 179       1.163   6.550  34.342  1.00 50.63           C  
ATOM   1385  O   LYS H 179       1.868   5.691  34.872  1.00 49.07           O  
ATOM   1386  N   ASN H 180       1.303   7.857  34.627  1.00 48.86           N  
ATOM   1387  CA  ASN H 180       2.313   8.326  35.534  1.00 43.54           C  
ATOM   1388  CB  ASN H 180       2.257   7.628  36.906  1.00 47.74           C  
ATOM   1389  CG  ASN H 180       2.941   8.535  37.915  1.00 54.92           C  
ATOM   1390  OD1 ASN H 180       3.083   9.735  37.687  1.00 61.08           O  
ATOM   1391  ND2 ASN H 180       3.373   7.955  39.066  1.00 54.75           N  
ATOM   1392  C   ASN H 180       3.658   8.068  34.918  1.00 44.72           C  
ATOM   1393  O   ASN H 180       4.615   7.705  35.602  1.00 41.69           O  
ATOM   1394  N   GLN H 181       3.755   8.262  33.583  1.00 41.99           N  
ATOM   1395  CA  GLN H 181       4.987   8.044  32.877  1.00 38.31           C  
ATOM   1396  CB  GLN H 181       4.949   6.812  31.957  1.00 47.37           C  
ATOM   1397  CG  GLN H 181       4.702   5.497  32.695  1.00 55.55           C  
ATOM   1398  CD  GLN H 181       4.689   4.371  31.669  1.00 60.02           C  
ATOM   1399  OE1 GLN H 181       5.729   3.827  31.311  1.00 58.88           O  
ATOM   1400  NE2 GLN H 181       3.474   4.011  31.179  1.00 62.78           N  
ATOM   1401  C   GLN H 181       5.242   9.213  31.974  1.00 39.28           C  
ATOM   1402  O   GLN H 181       4.331   9.956  31.614  1.00 43.08           O  
ATOM   1403  N   LEU H 182       6.529   9.394  31.608  1.00 34.90           N  
ATOM   1404  CA  LEU H 182       7.019  10.420  30.730  1.00 32.88           C  
ATOM   1405  CB  LEU H 182       8.011  11.327  31.481  1.00 31.41           C  
ATOM   1406  CG  LEU H 182       8.708  12.426  30.660  1.00 29.61           C  
ATOM   1407  CD1 LEU H 182       7.728  13.529  30.239  1.00 32.97           C  
ATOM   1408  CD2 LEU H 182       9.939  12.967  31.410  1.00 29.85           C  
ATOM   1409  C   LEU H 182       7.805   9.713  29.661  1.00 34.92           C  
ATOM   1410  O   LEU H 182       8.518   8.755  29.957  1.00 33.00           O  
ATOM   1411  N   SER H 183       7.727  10.167  28.387  1.00 31.79           N  
ATOM   1412  CA  SER H 183       8.420   9.440  27.352  1.00 31.56           C  
ATOM   1413  CB  SER H 183       7.478   8.697  26.387  1.00 35.88           C  
ATOM   1414  OG  SER H 183       6.652   9.621  25.696  1.00 45.98           O  
ATOM   1415  C   SER H 183       9.296  10.344  26.529  1.00 34.01           C  
ATOM   1416  O   SER H 183       9.129  11.562  26.503  1.00 34.41           O  
ATOM   1417  N   LEU H 184      10.289   9.730  25.845  1.00 34.50           N  
ATOM   1418  CA  LEU H 184      11.242  10.420  25.019  1.00 28.70           C  
ATOM   1419  CB  LEU H 184      12.666  10.332  25.597  1.00 32.30           C  
ATOM   1420  CG  LEU H 184      13.773  10.949  24.724  1.00 32.20           C  
ATOM   1421  CD1 LEU H 184      13.636  12.473  24.611  1.00 34.55           C  
ATOM   1422  CD2 LEU H 184      15.164  10.506  25.211  1.00 38.25           C  
ATOM   1423  C   LEU H 184      11.287   9.762  23.672  1.00 34.40           C  
ATOM   1424  O   LEU H 184      11.300   8.536  23.572  1.00 36.39           O  
ATOM   1425  N   GLN H 185      11.299  10.569  22.590  1.00 32.12           N  
ATOM   1426  CA  GLN H 185      11.428  10.002  21.278  1.00 35.74           C  
ATOM   1427  CB  GLN H 185      10.130  10.046  20.452  1.00 39.60           C  
ATOM   1428  CG  GLN H 185       9.016   9.186  21.054  1.00 46.62           C  
ATOM   1429  CD  GLN H 185       7.800   9.287  20.147  1.00 48.79           C  
ATOM   1430  OE1 GLN H 185       6.667   9.402  20.611  1.00  0.00           O  
ATOM   1431  NE2 GLN H 185       8.044   9.234  18.810  1.00  0.00           N  
ATOM   1432  C   GLN H 185      12.482  10.783  20.550  1.00 37.16           C  
ATOM   1433  O   GLN H 185      12.431  12.011  20.488  1.00 37.63           O  
ATOM   1434  N   LEU H 186      13.487  10.078  19.996  1.00 33.39           N  
ATOM   1435  CA  LEU H 186      14.549  10.733  19.285  1.00 32.11           C  
ATOM   1436  CB  LEU H 186      15.909  10.545  19.988  1.00 34.60           C  
ATOM   1437  CG  LEU H 186      17.101  11.242  19.309  1.00 41.90           C  
ATOM   1438  CD1 LEU H 186      16.957  12.772  19.347  1.00 38.83           C  
ATOM   1439  CD2 LEU H 186      18.425  10.762  19.923  1.00 40.82           C  
ATOM   1440  C   LEU H 186      14.626  10.094  17.927  1.00 38.10           C  
ATOM   1441  O   LEU H 186      14.854   8.890  17.813  1.00 40.19           O  
ATOM   1442  N   ARG H 187      14.438  10.890  16.852  1.00 37.16           N  
ATOM   1443  CA  ARG H 187      14.432  10.357  15.513  1.00 37.25           C  
ATOM   1444  CB  ARG H 187      13.391  11.005  14.582  1.00 42.76           C  
ATOM   1445  CG  ARG H 187      11.949  10.588  14.879  1.00 35.98           C  
ATOM   1446  CD  ARG H 187      10.922  11.231  13.944  1.00  0.00           C  
ATOM   1447  NE  ARG H 187      11.146  10.687  12.575  1.00  0.00           N  
ATOM   1448  CZ  ARG H 187      10.480   9.570  12.158  1.00  0.00           C  
ATOM   1449  NH1 ARG H 187       9.577   8.962  12.982  1.00  0.00           N1+
ATOM   1450  NH2 ARG H 187      10.713   9.063  10.912  1.00  0.00           N  
ATOM   1451  C   ARG H 187      15.772  10.516  14.850  1.00 39.45           C  
ATOM   1452  O   ARG H 187      16.661  11.203  15.352  1.00 37.93           O  
ATOM   1453  N   SER H 188      15.936   9.841  13.693  1.00 37.29           N  
ATOM   1454  CA  SER H 188      17.116   9.927  12.869  1.00 43.17           C  
ATOM   1455  CB  SER H 188      17.253  11.292  12.172  1.00 46.55           C  
ATOM   1456  OG  SER H 188      18.426  11.331  11.374  1.00 52.09           O  
ATOM   1457  C   SER H 188      18.334   9.699  13.712  1.00 41.66           C  
ATOM   1458  O   SER H 188      19.266  10.498  13.690  1.00 40.82           O  
ATOM   1459  N   VAL H 189      18.360   8.570  14.440  1.00 40.73           N  
ATOM   1460  CA  VAL H 189      19.416   8.275  15.369  1.00 38.78           C  
ATOM   1461  CB  VAL H 189      19.133   7.070  16.219  1.00 52.08           C  
ATOM   1462  CG1 VAL H 189      20.337   6.819  17.134  1.00 52.13           C  
ATOM   1463  CG2 VAL H 189      17.824   7.293  16.988  1.00 51.55           C  
ATOM   1464  C   VAL H 189      20.712   8.026  14.661  1.00 39.75           C  
ATOM   1465  O   VAL H 189      20.753   7.477  13.560  1.00 39.60           O  
ATOM   1466  N   THR H 190      21.817   8.450  15.313  1.00 41.92           N  
ATOM   1467  CA  THR H 190      23.143   8.282  14.787  1.00 39.43           C  
ATOM   1468  CB  THR H 190      23.765   9.587  14.369  1.00 44.88           C  
ATOM   1469  OG1 THR H 190      22.879  10.297  13.523  1.00 45.47           O  
ATOM   1470  CG2 THR H 190      25.039   9.293  13.563  1.00 47.11           C  
ATOM   1471  C   THR H 190      23.967   7.734  15.922  1.00 45.39           C  
ATOM   1472  O   THR H 190      23.489   7.598  17.046  1.00 43.02           O  
ATOM   1473  N   THR H 191      25.248   7.418  15.655  1.00 46.87           N  
ATOM   1474  CA  THR H 191      26.156   6.841  16.607  1.00 43.66           C  
ATOM   1475  CB  THR H 191      27.497   6.534  16.009  1.00 42.87           C  
ATOM   1476  OG1 THR H 191      27.348   5.626  14.927  1.00  0.00           O  
ATOM   1477  CG2 THR H 191      28.396   5.921  17.096  1.00  0.00           C  
ATOM   1478  C   THR H 191      26.370   7.802  17.738  1.00 45.66           C  
ATOM   1479  O   THR H 191      26.656   7.396  18.863  1.00 49.69           O  
ATOM   1480  N   ALA H 192      26.253   9.110  17.456  1.00 44.32           N  
ATOM   1481  CA  ALA H 192      26.463  10.150  18.424  1.00 43.59           C  
ATOM   1482  CB  ALA H 192      26.245  11.556  17.840  1.00 45.32           C  
ATOM   1483  C   ALA H 192      25.483   9.976  19.541  1.00 42.81           C  
ATOM   1484  O   ALA H 192      25.752  10.363  20.676  1.00 48.31           O  
ATOM   1485  N   ASP H 193      24.297   9.437  19.213  1.00 39.20           N  
ATOM   1486  CA  ASP H 193      23.184   9.218  20.096  1.00 36.06           C  
ATOM   1487  CB  ASP H 193      21.903   8.870  19.325  1.00 37.18           C  
ATOM   1488  CG  ASP H 193      21.502  10.134  18.578  1.00 40.87           C  
ATOM   1489  OD1 ASP H 193      21.844  11.242  19.072  1.00 39.68           O  
ATOM   1490  OD2 ASP H 193      20.860  10.013  17.501  1.00 40.13           O1-
ATOM   1491  C   ASP H 193      23.444   8.141  21.116  1.00 34.54           C  
ATOM   1492  O   ASP H 193      22.689   8.025  22.080  1.00 33.84           O  
ATOM   1493  N   THR H 194      24.445   7.263  20.909  1.00 38.93           N  
ATOM   1494  CA  THR H 194      24.697   6.234  21.884  1.00 38.41           C  
ATOM   1495  CB  THR H 194      25.850   5.344  21.521  1.00 40.76           C  
ATOM   1496  OG1 THR H 194      25.595   4.687  20.289  1.00 46.19           O  
ATOM   1497  CG2 THR H 194      26.062   4.318  22.642  1.00 36.83           C  
ATOM   1498  C   THR H 194      25.038   6.879  23.192  1.00 35.21           C  
ATOM   1499  O   THR H 194      25.933   7.719  23.265  1.00 43.16           O  
ATOM   1500  N   ALA H 195      24.320   6.493  24.271  1.00 31.43           N  
ATOM   1501  CA  ALA H 195      24.584   7.085  25.550  1.00 35.89           C  
ATOM   1502  CB  ALA H 195      24.283   8.594  25.591  1.00 30.38           C  
ATOM   1503  C   ALA H 195      23.693   6.441  26.565  1.00 37.16           C  
ATOM   1504  O   ALA H 195      22.857   5.600  26.239  1.00 30.79           O  
ATOM   1505  N   ILE H 196      23.893   6.811  27.847  1.00 30.36           N  
ATOM   1506  CA  ILE H 196      23.050   6.358  28.911  1.00 33.69           C  
ATOM   1507  CB  ILE H 196      23.772   6.252  30.224  1.00 35.37           C  
ATOM   1508  CG1 ILE H 196      24.924   5.239  30.124  1.00 29.49           C  
ATOM   1509  CG2 ILE H 196      22.738   5.913  31.310  1.00 31.43           C  
ATOM   1510  CD1 ILE H 196      25.893   5.295  31.306  1.00  0.00           C  
ATOM   1511  C   ILE H 196      22.021   7.437  29.048  1.00 33.92           C  
ATOM   1512  O   ILE H 196      22.363   8.617  29.102  1.00 33.52           O  
ATOM   1513  N   TYR H 197      20.727   7.068  29.090  1.00 31.09           N  
ATOM   1514  CA  TYR H 197      19.690   8.064  29.147  1.00 29.90           C  
ATOM   1515  CB  TYR H 197      18.564   7.853  28.115  1.00 31.49           C  
ATOM   1516  CG  TYR H 197      19.075   8.183  26.752  1.00 33.70           C  
ATOM   1517  CD1 TYR H 197      19.938   7.339  26.090  1.00 33.99           C  
ATOM   1518  CD2 TYR H 197      18.667   9.338  26.122  1.00 30.55           C  
ATOM   1519  CE1 TYR H 197      20.397   7.653  24.831  1.00 29.56           C  
ATOM   1520  CE2 TYR H 197      19.122   9.656  24.864  1.00 28.28           C  
ATOM   1521  CZ  TYR H 197      19.991   8.813  24.217  1.00 33.15           C  
ATOM   1522  OH  TYR H 197      20.461   9.135  22.925  1.00 33.82           O  
ATOM   1523  C   TYR H 197      19.049   8.032  30.500  1.00 34.66           C  
ATOM   1524  O   TYR H 197      18.625   6.980  30.977  1.00 33.59           O  
ATOM   1525  N   PHE H 198      18.959   9.215  31.147  1.00 32.19           N  
ATOM   1526  CA  PHE H 198      18.407   9.297  32.468  1.00 28.61           C  
ATOM   1527  CB  PHE H 198      19.304  10.061  33.466  1.00 26.83           C  
ATOM   1528  CG  PHE H 198      20.605   9.365  33.689  1.00 26.89           C  
ATOM   1529  CD1 PHE H 198      20.710   8.346  34.608  1.00 30.57           C  
ATOM   1530  CD2 PHE H 198      21.728   9.747  32.990  1.00 34.29           C  
ATOM   1531  CE1 PHE H 198      21.914   7.713  34.817  1.00 33.79           C  
ATOM   1532  CE2 PHE H 198      22.934   9.118  33.195  1.00 31.08           C  
ATOM   1533  CZ  PHE H 198      23.028   8.097  34.110  1.00 36.65           C  
ATOM   1534  C   PHE H 198      17.151  10.111  32.428  1.00 30.87           C  
ATOM   1535  O   PHE H 198      17.022  11.055  31.650  1.00 29.88           O  
ATOM   1536  N   CYS H 199      16.172   9.733  33.273  1.00 29.36           N  
ATOM   1537  CA  CYS H 199      15.005  10.542  33.464  1.00 30.07           C  
ATOM   1538  CB  CYS H 199      13.667   9.776  33.372  1.00 35.34           C  
ATOM   1539  SG  CYS H 199      13.544   8.346  34.483  1.00 43.38           S  
ATOM   1540  C   CYS H 199      15.155  11.108  34.844  1.00 32.97           C  
ATOM   1541  O   CYS H 199      15.733  10.465  35.718  1.00 34.99           O  
ATOM   1542  N   ALA H 200      14.691  12.355  35.072  1.00 27.89           N  
ATOM   1543  CA  ALA H 200      14.862  12.909  36.386  1.00 30.19           C  
ATOM   1544  CB  ALA H 200      16.191  13.663  36.556  1.00 25.79           C  
ATOM   1545  C   ALA H 200      13.764  13.889  36.663  1.00 31.61           C  
ATOM   1546  O   ALA H 200      13.290  14.581  35.764  1.00 30.60           O  
ATOM   1547  N   THR H 201      13.332  13.970  37.940  1.00 29.84           N  
ATOM   1548  CA  THR H 201      12.333  14.930  38.322  1.00 29.04           C  
ATOM   1549  CB  THR H 201      11.761  14.710  39.695  1.00 29.90           C  
ATOM   1550  OG1 THR H 201      12.803  14.706  40.657  1.00 19.16           O  
ATOM   1551  CG2 THR H 201      10.988  13.387  39.746  1.00 22.15           C  
ATOM   1552  C   THR H 201      13.013  16.263  38.354  1.00 33.66           C  
ATOM   1553  O   THR H 201      14.156  16.370  38.795  1.00 25.83           O  
ATOM   1554  N   ALA H 202      12.322  17.323  37.887  1.00 32.82           N  
ATOM   1555  CA  ALA H 202      12.948  18.616  37.852  1.00 32.02           C  
ATOM   1556  CB  ALA H 202      13.039  19.219  36.439  1.00 30.21           C  
ATOM   1557  C   ALA H 202      12.151  19.574  38.680  1.00 33.08           C  
ATOM   1558  O   ALA H 202      10.922  19.583  38.645  1.00 32.61           O  
ATOM   1559  N   ARG H 203      12.840  20.383  39.510  1.00 21.76           N  
ATOM   1560  CA  ARG H 203      12.151  21.317  40.354  1.00 22.36           C  
ATOM   1561  CB  ARG H 203      12.653  21.344  41.813  1.00 25.83           C  
ATOM   1562  CG  ARG H 203      12.115  20.199  42.675  1.00 35.76           C  
ATOM   1563  CD  ARG H 203      10.938  20.628  43.554  1.00 39.90           C  
ATOM   1564  NE  ARG H 203      10.404  19.424  44.253  1.00 47.85           N  
ATOM   1565  CZ  ARG H 203      10.893  19.065  45.475  1.00 44.53           C  
ATOM   1566  NH1 ARG H 203      11.902  19.787  46.044  1.00 51.42           N1+
ATOM   1567  NH2 ARG H 203      10.368  17.986  46.125  1.00 45.50           N  
ATOM   1568  C   ARG H 203      12.366  22.676  39.782  1.00 23.67           C  
ATOM   1569  O   ARG H 203      13.454  23.005  39.310  1.00 21.79           O  
ATOM   1570  N   ARG H 204      11.306  23.505  39.798  1.00 25.55           N  
ATOM   1571  CA  ARG H 204      11.444  24.817  39.248  1.00 27.45           C  
ATOM   1572  CB  ARG H 204      10.292  25.214  38.304  1.00 34.26           C  
ATOM   1573  CG  ARG H 204      10.497  26.559  37.600  1.00 40.06           C  
ATOM   1574  CD  ARG H 204       9.415  26.885  36.567  1.00 36.10           C  
ATOM   1575  NE  ARG H 204       8.185  27.272  37.310  1.00 38.08           N  
ATOM   1576  CZ  ARG H 204       7.041  27.564  36.627  1.00 46.87           C  
ATOM   1577  NH1 ARG H 204       7.024  27.500  35.263  1.00 42.29           N1+
ATOM   1578  NH2 ARG H 204       5.911  27.913  37.309  1.00 54.99           N  
ATOM   1579  C   ARG H 204      11.476  25.792  40.375  1.00 28.68           C  
ATOM   1580  O   ARG H 204      10.667  25.730  41.299  1.00 30.24           O  
ATOM   1581  N   GLY H 205      12.452  26.718  40.329  1.00 25.26           N  
ATOM   1582  CA  GLY H 205      12.557  27.723  41.343  1.00 27.63           C  
ATOM   1583  C   GLY H 205      12.524  29.036  40.635  1.00 25.65           C  
ATOM   1584  O   GLY H 205      12.932  29.133  39.480  1.00 28.35           O  
ATOM   1585  N   GLN H 206      12.026  30.087  41.320  1.00 29.08           N  
ATOM   1586  CA  GLN H 206      11.935  31.371  40.693  1.00 27.81           C  
ATOM   1587  CB  GLN H 206      10.477  31.822  40.478  1.00 30.80           C  
ATOM   1588  CG  GLN H 206      10.325  33.136  39.715  1.00 37.80           C  
ATOM   1589  CD  GLN H 206       8.836  33.450  39.642  1.00 44.92           C  
ATOM   1590  OE1 GLN H 206       8.046  32.958  40.446  1.00 41.92           O  
ATOM   1591  NE2 GLN H 206       8.436  34.290  38.651  1.00 33.03           N  
ATOM   1592  C   GLN H 206      12.584  32.373  41.589  1.00 30.24           C  
ATOM   1593  O   GLN H 206      12.341  32.403  42.796  1.00 32.15           O  
ATOM   1594  N   ARG H 207      13.445  33.229  41.014  1.00 29.30           N  
ATOM   1595  CA  ARG H 207      14.059  34.234  41.826  1.00 32.73           C  
ATOM   1596  CB  ARG H 207      15.582  34.334  41.664  1.00 32.56           C  
ATOM   1597  CG  ARG H 207      16.194  35.439  42.529  1.00 37.61           C  
ATOM   1598  CD  ARG H 207      17.722  35.439  42.535  1.00 49.74           C  
ATOM   1599  NE  ARG H 207      18.152  34.192  43.229  1.00 48.68           N  
ATOM   1600  CZ  ARG H 207      18.344  34.200  44.580  1.00 48.11           C  
ATOM   1601  NH1 ARG H 207      18.192  35.362  45.279  1.00 44.26           N1+
ATOM   1602  NH2 ARG H 207      18.669  33.045  45.232  1.00 45.69           N  
ATOM   1603  C   ARG H 207      13.490  35.543  41.410  1.00 32.49           C  
ATOM   1604  O   ARG H 207      13.538  35.914  40.238  1.00 32.27           O  
ATOM   1605  N   ILE H 208      12.929  36.289  42.374  1.00 35.15           N  
ATOM   1606  CA  ILE H 208      12.349  37.546  42.022  1.00 35.43           C  
ATOM   1607  CB  ILE H 208      10.975  37.713  42.605  1.00 38.01           C  
ATOM   1608  CG1 ILE H 208      10.052  36.589  42.097  1.00 38.34           C  
ATOM   1609  CG2 ILE H 208      10.476  39.126  42.264  1.00 41.30           C  
ATOM   1610  CD1 ILE H 208       8.736  36.472  42.866  1.00 41.77           C  
ATOM   1611  C   ILE H 208      13.233  38.613  42.581  1.00 40.13           C  
ATOM   1612  O   ILE H 208      13.266  38.840  43.791  1.00 46.51           O  
ATOM   1613  N   TYR H 209      14.048  39.236  41.708  1.00 34.95           N  
ATOM   1614  CA  TYR H 209      14.889  40.309  42.142  1.00 38.93           C  
ATOM   1615  CB  TYR H 209      16.132  40.518  41.254  1.00 40.02           C  
ATOM   1616  CG  TYR H 209      15.760  40.477  39.814  1.00 45.10           C  
ATOM   1617  CD1 TYR H 209      15.337  41.602  39.150  1.00 43.13           C  
ATOM   1618  CD2 TYR H 209      15.854  39.292  39.120  1.00 43.72           C  
ATOM   1619  CE1 TYR H 209      15.005  41.541  37.815  1.00 45.02           C  
ATOM   1620  CE2 TYR H 209      15.524  39.225  37.788  1.00 45.84           C  
ATOM   1621  CZ  TYR H 209      15.098  40.352  37.134  1.00 46.05           C  
ATOM   1622  OH  TYR H 209      14.758  40.285  35.766  1.00 49.19           O  
ATOM   1623  C   TYR H 209      14.121  41.580  42.339  1.00 40.00           C  
ATOM   1624  O   TYR H 209      14.300  42.255  43.351  1.00 39.99           O  
ATOM   1625  N   GLY H 210      13.237  41.934  41.382  1.00 47.00           N  
ATOM   1626  CA  GLY H 210      12.495  43.161  41.474  1.00 42.16           C  
ATOM   1627  C   GLY H 210      11.052  42.856  41.718  1.00 44.79           C  
ATOM   1628  O   GLY H 210      10.702  41.863  42.351  1.00 45.83           O  
ATOM   1629  N   VAL H 211      10.168  43.739  41.213  1.00 43.26           N  
ATOM   1630  CA  VAL H 211       8.758  43.543  41.364  1.00 44.47           C  
ATOM   1631  CB  VAL H 211       7.990  44.814  41.188  1.00 54.17           C  
ATOM   1632  CG1 VAL H 211       8.309  45.353  39.792  1.00 52.68           C  
ATOM   1633  CG2 VAL H 211       6.497  44.544  41.430  1.00 53.02           C  
ATOM   1634  C   VAL H 211       8.327  42.566  40.313  1.00 48.27           C  
ATOM   1635  O   VAL H 211       8.747  42.653  39.161  1.00 50.56           O  
ATOM   1636  N   VAL H 212       7.463  41.607  40.701  1.00 51.48           N  
ATOM   1637  CA  VAL H 212       7.016  40.552  39.835  1.00 55.14           C  
ATOM   1638  CB  VAL H 212       6.154  39.540  40.538  1.00 57.51           C  
ATOM   1639  CG1 VAL H 212       5.602  38.563  39.488  1.00 64.63           C  
ATOM   1640  CG2 VAL H 212       6.993  38.847  41.622  1.00 49.54           C  
ATOM   1641  C   VAL H 212       6.215  41.114  38.704  1.00 57.15           C  
ATOM   1642  O   VAL H 212       6.281  40.614  37.581  1.00 58.45           O  
ATOM   1643  N   SER H 213       5.437  42.178  38.975  1.00 57.96           N  
ATOM   1644  CA  SER H 213       4.550  42.737  37.996  1.00 60.07           C  
ATOM   1645  CB  SER H 213       3.762  43.939  38.539  1.00 61.79           C  
ATOM   1646  OG  SER H 213       2.900  44.441  37.532  1.00 79.01           O  
ATOM   1647  C   SER H 213       5.336  43.208  36.812  1.00 62.08           C  
ATOM   1648  O   SER H 213       4.880  43.096  35.673  1.00 64.13           O  
ATOM   1649  N   PHE H 214       6.533  43.769  37.065  1.00 57.34           N  
ATOM   1650  CA  PHE H 214       7.416  44.210  36.028  1.00 49.93           C  
ATOM   1651  CB  PHE H 214       8.546  45.150  36.488  1.00 46.80           C  
ATOM   1652  CG  PHE H 214       7.996  46.540  36.486  1.00 49.44           C  
ATOM   1653  CD1 PHE H 214       8.024  47.273  35.322  1.00 48.41           C  
ATOM   1654  CD2 PHE H 214       7.450  47.118  37.609  1.00 50.57           C  
ATOM   1655  CE1 PHE H 214       7.528  48.555  35.281  1.00 52.99           C  
ATOM   1656  CE2 PHE H 214       6.952  48.398  37.579  1.00 52.90           C  
ATOM   1657  CZ  PHE H 214       6.990  49.120  36.411  1.00 50.75           C  
ATOM   1658  C   PHE H 214       7.974  43.020  35.318  1.00 46.86           C  
ATOM   1659  O   PHE H 214       8.417  43.112  34.175  1.00 43.73           O  
ATOM   1660  N   GLY H 215       8.019  41.858  35.984  1.00 42.47           N  
ATOM   1661  CA  GLY H 215       8.547  40.722  35.292  1.00 46.13           C  
ATOM   1662  C   GLY H 215       9.996  40.649  35.615  1.00 45.58           C  
ATOM   1663  O   GLY H 215      10.781  40.033  34.897  1.00 47.06           O  
ATOM   1664  N   GLU H 216      10.386  41.309  36.717  1.00 43.71           N  
ATOM   1665  CA  GLU H 216      11.750  41.272  37.137  1.00 43.46           C  
ATOM   1666  CB  GLU H 216      12.078  42.471  38.049  1.00 47.08           C  
ATOM   1667  CG  GLU H 216      11.971  43.812  37.310  1.00 56.93           C  
ATOM   1668  CD  GLU H 216      11.960  44.945  38.324  1.00 54.01           C  
ATOM   1669  OE1 GLU H 216      10.959  45.052  39.083  1.00 51.62           O  
ATOM   1670  OE2 GLU H 216      12.947  45.727  38.346  1.00 61.47           O1-
ATOM   1671  C   GLU H 216      11.914  40.004  37.915  1.00 42.62           C  
ATOM   1672  O   GLU H 216      11.965  40.014  39.145  1.00 41.38           O  
ATOM   1673  N   PHE H 217      12.004  38.868  37.192  1.00 37.71           N  
ATOM   1674  CA  PHE H 217      12.163  37.591  37.823  1.00 34.89           C  
ATOM   1675  CB  PHE H 217      10.847  36.992  38.368  1.00 36.17           C  
ATOM   1676  CG  PHE H 217       9.898  36.692  37.250  1.00 39.92           C  
ATOM   1677  CD1 PHE H 217       9.981  35.515  36.542  1.00 41.18           C  
ATOM   1678  CD2 PHE H 217       8.902  37.575  36.910  1.00 45.04           C  
ATOM   1679  CE1 PHE H 217       9.107  35.231  35.518  1.00 54.98           C  
ATOM   1680  CE2 PHE H 217       8.024  37.299  35.887  1.00 48.83           C  
ATOM   1681  CZ  PHE H 217       8.122  36.125  35.184  1.00 56.72           C  
ATOM   1682  C   PHE H 217      12.687  36.642  36.792  1.00 36.09           C  
ATOM   1683  O   PHE H 217      12.607  36.912  35.595  1.00 39.35           O  
ATOM   1684  N   PHE H 218      13.265  35.506  37.240  1.00 33.54           N  
ATOM   1685  CA  PHE H 218      13.710  34.509  36.308  1.00 29.31           C  
ATOM   1686  CB  PHE H 218      15.181  34.655  35.871  1.00 28.98           C  
ATOM   1687  CG  PHE H 218      16.075  34.469  37.049  1.00 28.83           C  
ATOM   1688  CD1 PHE H 218      16.439  33.207  37.455  1.00 28.26           C  
ATOM   1689  CD2 PHE H 218      16.563  35.556  37.737  1.00 29.54           C  
ATOM   1690  CE1 PHE H 218      17.265  33.029  38.538  1.00 28.08           C  
ATOM   1691  CE2 PHE H 218      17.389  35.385  38.822  1.00 30.02           C  
ATOM   1692  CZ  PHE H 218      17.742  34.119  39.224  1.00 29.65           C  
ATOM   1693  C   PHE H 218      13.525  33.164  36.949  1.00 26.96           C  
ATOM   1694  O   PHE H 218      13.385  33.058  38.166  1.00 26.24           O  
ATOM   1695  N   TYR H 219      13.517  32.085  36.138  1.00 24.62           N  
ATOM   1696  CA  TYR H 219      13.299  30.776  36.693  1.00 24.84           C  
ATOM   1697  CB  TYR H 219      12.207  29.928  36.003  1.00 27.53           C  
ATOM   1698  CG  TYR H 219      10.843  30.532  36.088  1.00 33.85           C  
ATOM   1699  CD1 TYR H 219      10.040  30.356  37.194  1.00 35.49           C  
ATOM   1700  CD2 TYR H 219      10.358  31.276  35.037  1.00 34.59           C  
ATOM   1701  CE1 TYR H 219       8.781  30.914  37.246  1.00 40.15           C  
ATOM   1702  CE2 TYR H 219       9.103  31.832  35.081  1.00 38.72           C  
ATOM   1703  CZ  TYR H 219       8.310  31.652  36.186  1.00 40.19           C  
ATOM   1704  OH  TYR H 219       7.020  32.224  36.229  1.00 43.31           O  
ATOM   1705  C   TYR H 219      14.544  29.961  36.496  1.00 25.37           C  
ATOM   1706  O   TYR H 219      15.306  30.193  35.558  1.00 28.04           O  
ATOM   1707  N   TYR H 220      14.799  29.007  37.422  1.00 23.27           N  
ATOM   1708  CA  TYR H 220      15.902  28.095  37.279  1.00 24.56           C  
ATOM   1709  CB  TYR H 220      17.151  28.453  38.107  1.00 21.89           C  
ATOM   1710  CG  TYR H 220      16.829  28.501  39.562  1.00 23.47           C  
ATOM   1711  CD1 TYR H 220      16.260  29.627  40.114  1.00 23.85           C  
ATOM   1712  CD2 TYR H 220      17.111  27.427  40.376  1.00 21.30           C  
ATOM   1713  CE1 TYR H 220      15.972  29.680  41.457  1.00 24.73           C  
ATOM   1714  CE2 TYR H 220      16.825  27.476  41.719  1.00 26.25           C  
ATOM   1715  CZ  TYR H 220      16.255  28.602  42.262  1.00 28.76           C  
ATOM   1716  OH  TYR H 220      15.966  28.649  43.643  1.00 30.46           O  
ATOM   1717  C   TYR H 220      15.431  26.720  37.660  1.00 22.81           C  
ATOM   1718  O   TYR H 220      14.449  26.578  38.386  1.00 26.20           O  
ATOM   1719  N   TYR H 221      16.109  25.660  37.156  1.00 21.48           N  
ATOM   1720  CA  TYR H 221      15.651  24.324  37.435  1.00 22.00           C  
ATOM   1721  CB  TYR H 221      15.161  23.568  36.192  1.00 22.21           C  
ATOM   1722  CG  TYR H 221      14.052  24.327  35.557  1.00 23.15           C  
ATOM   1723  CD1 TYR H 221      14.330  25.335  34.667  1.00 24.64           C  
ATOM   1724  CD2 TYR H 221      12.742  24.028  35.842  1.00 25.25           C  
ATOM   1725  CE1 TYR H 221      13.316  26.041  34.066  1.00 25.86           C  
ATOM   1726  CE2 TYR H 221      11.724  24.730  35.244  1.00 26.36           C  
ATOM   1727  CZ  TYR H 221      12.009  25.738  34.356  1.00 29.43           C  
ATOM   1728  OH  TYR H 221      10.962  26.457  33.743  1.00 37.02           O  
ATOM   1729  C   TYR H 221      16.787  23.492  37.944  1.00 22.52           C  
ATOM   1730  O   TYR H 221      17.945  23.705  37.586  1.00 21.44           O  
ATOM   1731  N   TYR H 222      16.464  22.528  38.832  1.00 22.46           N  
ATOM   1732  CA  TYR H 222      17.427  21.574  39.308  1.00 21.06           C  
ATOM   1733  CB  TYR H 222      18.044  21.909  40.682  1.00 22.70           C  
ATOM   1734  CG  TYR H 222      16.970  22.213  41.667  1.00 26.03           C  
ATOM   1735  CD1 TYR H 222      16.272  21.214  42.302  1.00 29.90           C  
ATOM   1736  CD2 TYR H 222      16.670  23.521  41.966  1.00 28.50           C  
ATOM   1737  CE1 TYR H 222      15.287  21.516  43.212  1.00 29.66           C  
ATOM   1738  CE2 TYR H 222      15.687  23.832  42.875  1.00 32.26           C  
ATOM   1739  CZ  TYR H 222      14.992  22.827  43.499  1.00 33.92           C  
ATOM   1740  OH  TYR H 222      13.983  23.141  44.432  1.00 37.22           O  
ATOM   1741  C   TYR H 222      16.770  20.221  39.344  1.00 23.13           C  
ATOM   1742  O   TYR H 222      15.557  20.117  39.520  1.00 24.05           O  
ATOM   1743  N   MET H 223      17.560  19.139  39.151  1.00 20.98           N  
ATOM   1744  CA  MET H 223      16.988  17.816  39.108  1.00 21.46           C  
ATOM   1745  CB  MET H 223      17.564  16.947  37.973  1.00 21.18           C  
ATOM   1746  CG  MET H 223      17.223  17.449  36.565  1.00 28.19           C  
ATOM   1747  SD  MET H 223      18.038  19.005  36.091  1.00 41.00           S  
ATOM   1748  CE  MET H 223      17.463  18.978  34.371  1.00 34.32           C  
ATOM   1749  C   MET H 223      17.272  17.111  40.402  1.00 25.66           C  
ATOM   1750  O   MET H 223      18.404  16.703  40.666  1.00 22.99           O  
ATOM   1751  N   ASP H 224      16.236  17.007  41.264  1.00 19.35           N  
ATOM   1752  CA  ASP H 224      16.328  16.392  42.560  1.00 21.58           C  
ATOM   1753  CB  ASP H 224      15.261  16.901  43.555  1.00 28.02           C  
ATOM   1754  CG  ASP H 224      13.865  16.649  43.009  1.00 29.72           C  
ATOM   1755  OD1 ASP H 224      13.660  16.859  41.784  1.00 26.68           O  
ATOM   1756  OD2 ASP H 224      12.984  16.248  43.815  1.00 31.73           O1-
ATOM   1757  C   ASP H 224      16.340  14.887  42.553  1.00 25.15           C  
ATOM   1758  O   ASP H 224      17.150  14.297  43.266  1.00 28.91           O  
ATOM   1759  N   VAL H 225      15.462  14.206  41.772  1.00 33.74           N  
ATOM   1760  CA  VAL H 225      15.482  12.769  41.843  1.00 34.88           C  
ATOM   1761  CB  VAL H 225      14.170  12.188  42.288  1.00 36.54           C  
ATOM   1762  CG1 VAL H 225      14.261  10.654  42.252  1.00 39.25           C  
ATOM   1763  CG2 VAL H 225      13.832  12.759  43.674  1.00 34.80           C  
ATOM   1764  C   VAL H 225      15.763  12.228  40.479  1.00 36.26           C  
ATOM   1765  O   VAL H 225      15.123  12.612  39.501  1.00 33.49           O  
ATOM   1766  N   TRP H 226      16.710  11.275  40.392  1.00 37.59           N  
ATOM   1767  CA  TRP H 226      17.121  10.757  39.118  1.00 29.87           C  
ATOM   1768  CB  TRP H 226      18.648  10.824  38.934  1.00 26.99           C  
ATOM   1769  CG  TRP H 226      19.212  12.225  38.898  1.00 33.46           C  
ATOM   1770  CD2 TRP H 226      19.809  12.828  37.738  1.00 34.89           C  
ATOM   1771  CD1 TRP H 226      19.310  13.145  39.904  1.00 28.52           C  
ATOM   1772  NE1 TRP H 226      19.917  14.286  39.439  1.00 29.83           N  
ATOM   1773  CE2 TRP H 226      20.235  14.104  38.109  1.00 29.82           C  
ATOM   1774  CE3 TRP H 226      19.990  12.354  36.472  1.00 31.84           C  
ATOM   1775  CZ2 TRP H 226      20.851  14.929  37.211  1.00 31.66           C  
ATOM   1776  CZ3 TRP H 226      20.611  13.188  35.568  1.00 33.95           C  
ATOM   1777  CH2 TRP H 226      21.033  14.450  35.932  1.00 35.60           C  
ATOM   1778  C   TRP H 226      16.741   9.311  39.030  1.00 32.47           C  
ATOM   1779  O   TRP H 226      16.468   8.659  40.037  1.00 42.09           O  
ATOM   1780  N   GLY H 227      16.667   8.791  37.786  1.00 40.53           N  
ATOM   1781  CA  GLY H 227      16.404   7.399  37.556  1.00 34.86           C  
ATOM   1782  C   GLY H 227      17.736   6.708  37.556  1.00 39.08           C  
ATOM   1783  O   GLY H 227      18.765   7.328  37.821  1.00 36.98           O  
ATOM   1784  N   LYS H 228      17.729   5.382  37.317  1.00 36.12           N  
ATOM   1785  CA  LYS H 228      18.911   4.562  37.241  1.00 41.40           C  
ATOM   1786  CB  LYS H 228      18.614   3.060  37.382  1.00 43.98           C  
ATOM   1787  CG  LYS H 228      18.368   2.636  38.833  0.67 49.30           C  
ATOM   1788  CD  LYS H 228      17.110   3.235  39.464  0.67 51.58           C  
ATOM   1789  CE  LYS H 228      16.923   2.836  40.930  0.67 55.76           C  
ATOM   1790  NZ  LYS H 228      15.729   3.503  41.495  0.67 58.96           N1+
ATOM   1791  C   LYS H 228      19.660   4.777  35.958  1.00 37.57           C  
ATOM   1792  O   LYS H 228      20.882   4.639  35.922  1.00 37.82           O  
ATOM   1793  N   GLY H 229      18.944   5.077  34.858  1.00 34.64           N  
ATOM   1794  CA  GLY H 229      19.573   5.254  33.577  1.00 32.46           C  
ATOM   1795  C   GLY H 229      19.354   4.010  32.768  1.00 37.36           C  
ATOM   1796  O   GLY H 229      19.182   2.921  33.313  1.00 39.54           O  
ATOM   1797  N   THR H 230      19.330   4.157  31.426  1.00 35.87           N  
ATOM   1798  CA  THR H 230      19.184   3.034  30.541  1.00 35.67           C  
ATOM   1799  CB  THR H 230      17.829   2.947  29.894  1.00 37.27           C  
ATOM   1800  OG1 THR H 230      17.711   1.739  29.157  1.00 40.92           O  
ATOM   1801  CG2 THR H 230      17.627   4.162  28.970  1.00 37.55           C  
ATOM   1802  C   THR H 230      20.200   3.201  29.451  1.00 32.12           C  
ATOM   1803  O   THR H 230      20.370   4.295  28.917  1.00 31.22           O  
ATOM   1804  N   ALA H 231      20.893   2.111  29.065  1.00 35.09           N  
ATOM   1805  CA  ALA H 231      21.932   2.248  28.082  1.00 32.71           C  
ATOM   1806  CB  ALA H 231      23.077   1.235  28.257  1.00 35.94           C  
ATOM   1807  C   ALA H 231      21.361   2.042  26.718  1.00 35.15           C  
ATOM   1808  O   ALA H 231      20.639   1.078  26.464  1.00 32.80           O  
ATOM   1809  N   VAL H 232      21.674   2.975  25.795  1.00 33.79           N  
ATOM   1810  CA  VAL H 232      21.196   2.848  24.450  1.00 34.17           C  
ATOM   1811  CB  VAL H 232      20.297   3.971  24.021  1.00 37.14           C  
ATOM   1812  CG1 VAL H 232      19.989   3.802  22.524  1.00 37.48           C  
ATOM   1813  CG2 VAL H 232      19.041   3.965  24.912  1.00 34.16           C  
ATOM   1814  C   VAL H 232      22.381   2.849  23.537  1.00 35.94           C  
ATOM   1815  O   VAL H 232      23.263   3.703  23.632  1.00 35.04           O  
ATOM   1816  N   THR H 233      22.424   1.870  22.613  1.00 36.53           N  
ATOM   1817  CA  THR H 233      23.516   1.799  21.689  1.00 40.01           C  
ATOM   1818  CB  THR H 233      24.289   0.515  21.780  1.00 42.50           C  
ATOM   1819  OG1 THR H 233      24.800   0.340  23.092  1.00 44.43           O  
ATOM   1820  CG2 THR H 233      25.447   0.564  20.770  1.00 37.77           C  
ATOM   1821  C   THR H 233      22.938   1.859  20.314  1.00 43.54           C  
ATOM   1822  O   THR H 233      21.896   1.268  20.038  1.00 37.37           O  
ATOM   1823  N   VAL H 234      23.604   2.598  19.409  1.00 42.48           N  
ATOM   1824  CA  VAL H 234      23.123   2.681  18.064  1.00 40.04           C  
ATOM   1825  CB  VAL H 234      23.066   4.089  17.556  1.00 41.77           C  
ATOM   1826  CG1 VAL H 234      22.634   4.071  16.082  1.00 40.87           C  
ATOM   1827  CG2 VAL H 234      22.137   4.899  18.473  1.00 37.54           C  
ATOM   1828  C   VAL H 234      24.103   1.948  17.206  1.00 44.80           C  
ATOM   1829  O   VAL H 234      25.268   2.331  17.114  1.00 49.14           O  
ATOM   1830  N   SER H 235      23.654   0.857  16.555  1.00 40.57           N  
ATOM   1831  CA  SER H 235      24.549   0.135  15.700  1.00 41.80           C  
ATOM   1832  CB  SER H 235      25.405  -0.914  16.432  1.00 44.84           C  
ATOM   1833  OG  SER H 235      24.581  -1.947  16.953  1.00 47.23           O  
ATOM   1834  C   SER H 235      23.721  -0.592  14.693  1.00 47.85           C  
ATOM   1835  O   SER H 235      22.532  -0.821  14.901  1.00 45.10           O  
ATOM   1836  N   SER H 236      24.333  -0.966  13.554  1.00 47.99           N  
ATOM   1837  CA  SER H 236      23.578  -1.676  12.569  1.00 54.14           C  
ATOM   1838  CB  SER H 236      23.507  -0.955  11.210  1.00 58.10           C  
ATOM   1839  OG  SER H 236      24.807  -0.763  10.677  1.00 72.51           O  
ATOM   1840  C   SER H 236      24.219  -3.038  12.370  1.00 57.22           C  
ATOM   1841  O   SER H 236      23.460  -3.987  12.040  1.00 58.33           O  
ATOM   1842  OXT SER H 236      25.460  -3.152  12.552  1.00  0.00           O1-
TER    1843      SER H 236 
CONECT   88  613
CONECT  613   88
CONECT  958 1539
CONECT 1539  958
END
