# Supplementary material for: Fully automated antibody structure prediction using BIOVIA tools: Validation study
Source: PLoS One. 2017 May 18;12(5):e0177923. doi: 10.1371/journal.pone.0177923 (PMC5436848; doi:10.1371/journal.pone.0177923)
Supplement: S1 Dataset — Predicted structures using the Top5 framework method, Chothia CDR definition with no canonical filtering and generating 50 models. These were used in the detailed discussion of outliers and for comparison against predictions using canonical filtering. (ZIP) [file pone.0177923.s003.zip › 4R4B_AB_FV_FinalModel.pdb]

REMARK   Accelrys Discovery Studio PDB file
REMARK   Created:  2015-05-08T08:33:14Z
SSBOND   1 CYS L   23    CYS L   88                                     
SSBOND   2 CYS H  128    CYS H  201                                     
ATOM      1  N   ASP L   1      24.976  32.349  26.061  1.00 46.55           N1+
ATOM      2  CA  ASP L   1      24.891  31.581  27.321  1.00 44.24           C  
ATOM      3  CB  ASP L   1      25.061  30.079  27.042  1.00 42.75           C  
ATOM      4  CG  ASP L   1      23.844  29.608  26.259  1.00 51.29           C  
ATOM      5  OD1 ASP L   1      22.731  30.143  26.509  1.00 58.55           O  
ATOM      6  OD2 ASP L   1      24.015  28.710  25.391  1.00 56.12           O1-
ATOM      7  C   ASP L   1      25.970  32.015  28.259  1.00 47.25           C  
ATOM      8  O   ASP L   1      26.848  32.797  27.897  1.00 51.72           O  
ATOM      9  N   ILE L   2      25.922  31.517  29.508  1.00 42.46           N  
ATOM     10  CA  ILE L   2      26.918  31.869  30.476  1.00 41.25           C  
ATOM     11  CB  ILE L   2      26.375  32.199  31.839  1.00 40.46           C  
ATOM     12  CG1 ILE L   2      25.506  33.468  31.774  1.00 36.80           C  
ATOM     13  CG2 ILE L   2      27.558  32.317  32.813  1.00 36.53           C  
ATOM     14  CD1 ILE L   2      24.710  33.734  33.051  1.00 46.43           C  
ATOM     15  C   ILE L   2      27.834  30.700  30.604  1.00 45.08           C  
ATOM     16  O   ILE L   2      27.395  29.551  30.660  1.00 44.36           O  
ATOM     17  N   GLN L   3      29.152  30.972  30.623  1.00 43.39           N  
ATOM     18  CA  GLN L   3      30.099  29.900  30.665  1.00 43.01           C  
ATOM     19  CB  GLN L   3      31.356  30.195  29.829  1.00 47.67           C  
ATOM     20  CG  GLN L   3      32.142  28.944  29.439  1.00 61.47           C  
ATOM     21  CD  GLN L   3      31.338  28.231  28.357  1.00 74.45           C  
ATOM     22  OE1 GLN L   3      30.114  28.139  28.435  1.00 75.13           O  
ATOM     23  NE2 GLN L   3      32.040  27.722  27.310  1.00 73.15           N  
ATOM     24  C   GLN L   3      30.511  29.697  32.087  1.00 44.90           C  
ATOM     25  O   GLN L   3      30.677  30.651  32.845  1.00 45.29           O  
ATOM     26  N   MET L   4      30.662  28.419  32.486  1.00 41.09           N  
ATOM     27  CA  MET L   4      31.045  28.083  33.827  1.00 40.04           C  
ATOM     28  CB  MET L   4      30.143  27.000  34.449  1.00 39.88           C  
ATOM     29  CG  MET L   4      28.669  27.390  34.598  1.00 39.92           C  
ATOM     30  SD  MET L   4      28.289  28.510  35.979  1.00 31.84           S  
ATOM     31  CE  MET L   4      28.960  30.000  35.195  1.00 31.31           C  
ATOM     32  C   MET L   4      32.412  27.478  33.745  1.00 42.17           C  
ATOM     33  O   MET L   4      32.637  26.538  32.984  1.00 42.73           O  
ATOM     34  N   THR L   5      33.369  28.004  34.534  1.00 40.87           N  
ATOM     35  CA  THR L   5      34.698  27.466  34.496  1.00 41.70           C  
ATOM     36  CB  THR L   5      35.738  28.511  34.203  1.00 44.69           C  
ATOM     37  OG1 THR L   5      35.462  29.137  32.959  1.00 48.08           O  
ATOM     38  CG2 THR L   5      37.122  27.844  34.156  1.00 41.08           C  
ATOM     39  C   THR L   5      34.994  26.896  35.851  1.00 42.23           C  
ATOM     40  O   THR L   5      34.897  27.592  36.860  1.00 41.65           O  
ATOM     41  N   GLN L   6      35.372  25.602  35.905  1.00 39.48           N  
ATOM     42  CA  GLN L   6      35.653  24.969  37.165  1.00 39.48           C  
ATOM     43  CB  GLN L   6      34.937  23.621  37.364  1.00 41.36           C  
ATOM     44  CG  GLN L   6      33.428  23.722  37.567  1.00 42.43           C  
ATOM     45  CD  GLN L   6      32.887  22.312  37.751  1.00 43.97           C  
ATOM     46  OE1 GLN L   6      32.196  21.786  36.880  1.00 42.41           O  
ATOM     47  NE2 GLN L   6      33.205  21.675  38.908  1.00 41.39           N  
ATOM     48  C   GLN L   6      37.112  24.648  37.235  1.00 40.80           C  
ATOM     49  O   GLN L   6      37.743  24.317  36.232  1.00 41.62           O  
ATOM     50  N   SER L   7      37.690  24.761  38.446  1.00 41.54           N  
ATOM     51  CA  SER L   7      39.069  24.410  38.636  1.00 42.83           C  
ATOM     52  CB  SER L   7      40.032  25.603  38.514  1.00 47.54           C  
ATOM     53  OG  SER L   7      39.777  26.549  39.542  1.00 54.54           O  
ATOM     54  C   SER L   7      39.191  23.865  40.023  1.00 45.25           C  
ATOM     55  O   SER L   7      38.439  24.251  40.916  1.00 45.22           O  
ATOM     56  N   PRO L   8      40.106  22.958  40.243  1.00 42.00           N  
ATOM     57  CA  PRO L   8      40.971  22.434  39.220  1.00 42.22           C  
ATOM     58  CD  PRO L   8      40.660  22.771  41.574  1.00 42.37           C  
ATOM     59  CB  PRO L   8      42.198  21.878  39.945  1.00 42.72           C  
ATOM     60  CG  PRO L   8      41.730  21.683  41.396  1.00 44.83           C  
ATOM     61  C   PRO L   8      40.241  21.388  38.444  1.00 43.11           C  
ATOM     62  O   PRO L   8      39.148  20.997  38.850  1.00 46.83           O  
ATOM     63  N   SER L   9      40.816  20.943  37.312  1.00 41.34           N  
ATOM     64  CA  SER L   9      40.209  19.926  36.509  1.00 41.34           C  
ATOM     65  CB  SER L   9      40.976  19.661  35.201  1.00 45.95           C  
ATOM     66  OG  SER L   9      40.924  20.808  34.366  1.00 65.33           O  
ATOM     67  C   SER L   9      40.175  18.651  37.292  1.00 44.04           C  
ATOM     68  O   SER L   9      39.188  17.920  37.245  1.00 43.96           O  
ATOM     69  N   PHE L  10      41.257  18.340  38.030  1.00 42.37           N  
ATOM     70  CA  PHE L  10      41.259  17.133  38.807  1.00 40.69           C  
ATOM     71  CB  PHE L  10      41.956  15.949  38.110  1.00 41.98           C  
ATOM     72  CG  PHE L  10      43.399  16.285  37.934  1.00  0.00           C  
ATOM     73  CD1 PHE L  10      44.314  15.989  38.918  1.00  0.00           C  
ATOM     74  CD2 PHE L  10      43.836  16.895  36.782  1.00  0.00           C  
ATOM     75  CE1 PHE L  10      45.643  16.299  38.755  1.00  0.00           C  
ATOM     76  CE2 PHE L  10      45.164  17.207  36.613  1.00  0.00           C  
ATOM     77  CZ  PHE L  10      46.071  16.909  37.601  1.00  0.00           C  
ATOM     78  C   PHE L  10      42.004  17.418  40.067  1.00 43.04           C  
ATOM     79  O   PHE L  10      42.745  18.395  40.156  1.00 42.66           O  
ATOM     80  N   VAL L  11      41.803  16.577  41.099  1.00 41.93           N  
ATOM     81  CA  VAL L  11      42.519  16.808  42.317  1.00 41.56           C  
ATOM     82  CB  VAL L  11      41.784  17.690  43.282  1.00 41.27           C  
ATOM     83  CG1 VAL L  11      40.483  16.985  43.701  1.00  0.00           C  
ATOM     84  CG2 VAL L  11      42.722  18.005  44.460  1.00  0.00           C  
ATOM     85  C   VAL L  11      42.732  15.495  42.991  1.00 42.60           C  
ATOM     86  O   VAL L  11      41.982  14.542  42.783  1.00 43.39           O  
ATOM     87  N   SER L  12      43.791  15.411  43.818  1.00 41.69           N  
ATOM     88  CA  SER L  12      44.044  14.190  44.519  1.00 41.15           C  
ATOM     89  CB  SER L  12      45.300  13.466  44.003  1.00 41.46           C  
ATOM     90  OG  SER L  12      45.421  12.193  44.617  1.00 47.19           O  
ATOM     91  C   SER L  12      44.262  14.559  45.952  1.00 43.92           C  
ATOM     92  O   SER L  12      45.062  15.444  46.255  1.00 43.78           O  
ATOM     93  N   ALA L  13      43.548  13.885  46.880  1.00 41.90           N  
ATOM     94  CA  ALA L  13      43.694  14.220  48.268  1.00 41.54           C  
ATOM     95  CB  ALA L  13      42.640  15.219  48.773  1.00 42.34           C  
ATOM     96  C   ALA L  13      43.547  12.973  49.082  1.00 42.33           C  
ATOM     97  O   ALA L  13      43.045  11.955  48.606  1.00 44.34           O  
ATOM     98  N   SER L  14      44.030  13.019  50.341  1.00 41.19           N  
ATOM     99  CA  SER L  14      43.946  11.893  51.224  1.00 41.61           C  
ATOM    100  CB  SER L  14      45.118  11.816  52.216  1.00 43.67           C  
ATOM    101  OG  SER L  14      46.337  11.651  51.505  1.00 51.43           O  
ATOM    102  C   SER L  14      42.671  11.988  52.004  1.00 43.88           C  
ATOM    103  O   SER L  14      42.027  13.034  52.051  1.00 44.68           O  
ATOM    104  N   VAL L  15      42.272  10.873  52.646  1.00 43.15           N  
ATOM    105  CA  VAL L  15      41.058  10.862  53.407  1.00 43.18           C  
ATOM    106  CB  VAL L  15      40.705   9.508  53.949  1.00 45.00           C  
ATOM    107  CG1 VAL L  15      39.501   9.658  54.892  1.00 46.35           C  
ATOM    108  CG2 VAL L  15      40.462   8.554  52.768  1.00 46.73           C  
ATOM    109  C   VAL L  15      41.243  11.753  54.588  1.00 44.83           C  
ATOM    110  O   VAL L  15      42.299  11.756  55.216  1.00 47.39           O  
ATOM    111  N   GLY L  16      40.203  12.548  54.910  1.00 44.60           N  
ATOM    112  CA  GLY L  16      40.247  13.383  56.074  1.00 42.94           C  
ATOM    113  C   GLY L  16      40.619  14.786  55.702  1.00 45.93           C  
ATOM    114  O   GLY L  16      40.447  15.703  56.504  1.00 48.06           O  
ATOM    115  N   ASP L  17      41.132  15.007  54.477  1.00 42.72           N  
ATOM    116  CA  ASP L  17      41.541  16.334  54.107  1.00 42.42           C  
ATOM    117  CB  ASP L  17      42.521  16.377  52.922  1.00 44.27           C  
ATOM    118  CG  ASP L  17      43.869  15.840  53.377  1.00 50.65           C  
ATOM    119  OD1 ASP L  17      44.042  15.635  54.607  1.00 52.92           O  
ATOM    120  OD2 ASP L  17      44.746  15.636  52.498  1.00 55.75           O1-
ATOM    121  C   ASP L  17      40.342  17.127  53.699  1.00 45.10           C  
ATOM    122  O   ASP L  17      39.273  16.577  53.439  1.00 44.44           O  
ATOM    123  N   ARG L  18      40.500  18.465  53.641  1.00 43.60           N  
ATOM    124  CA  ARG L  18      39.415  19.301  53.224  1.00 44.27           C  
ATOM    125  CB  ARG L  18      39.276  20.592  54.049  1.00 44.70           C  
ATOM    126  CG  ARG L  18      38.039  21.413  53.679  1.00 58.26           C  
ATOM    127  CD  ARG L  18      37.744  22.560  54.647  1.00 55.97           C  
ATOM    128  NE  ARG L  18      38.864  23.534  54.544  1.00 58.37           N  
ATOM    129  CZ  ARG L  18      38.593  24.866  54.440  1.00 71.12           C  
ATOM    130  NH1 ARG L  18      37.300  25.304  54.407  1.00 70.41           N1+
ATOM    131  NH2 ARG L  18      39.619  25.761  54.366  1.00 69.88           N  
ATOM    132  C   ARG L  18      39.688  19.668  51.801  1.00 44.84           C  
ATOM    133  O   ARG L  18      40.783  20.117  51.463  1.00 46.27           O  
ATOM    134  N   VAL L  19      38.689  19.466  50.916  1.00 42.18           N  
ATOM    135  CA  VAL L  19      38.883  19.733  49.520  1.00 40.08           C  
ATOM    136  CB  VAL L  19      38.492  18.571  48.648  1.00 42.23           C  
ATOM    137  CG1 VAL L  19      38.731  18.952  47.180  1.00 45.10           C  
ATOM    138  CG2 VAL L  19      39.266  17.325  49.090  1.00 46.65           C  
ATOM    139  C   VAL L  19      37.981  20.865  49.153  1.00 40.87           C  
ATOM    140  O   VAL L  19      36.857  20.960  49.641  1.00 40.49           O  
ATOM    141  N   THR L  20      38.469  21.774  48.294  1.00 40.76           N  
ATOM    142  CA  THR L  20      37.640  22.872  47.909  1.00 40.75           C  
ATOM    143  CB  THR L  20      38.098  24.163  48.526  1.00 44.19           C  
ATOM    144  OG1 THR L  20      37.116  25.171  48.364  1.00 48.05           O  
ATOM    145  CG2 THR L  20      39.423  24.591  47.883  1.00 41.73           C  
ATOM    146  C   THR L  20      37.677  22.972  46.411  1.00 40.49           C  
ATOM    147  O   THR L  20      38.744  22.936  45.801  1.00 44.81           O  
ATOM    148  N   ILE L  21      36.490  23.084  45.777  1.00 37.78           N  
ATOM    149  CA  ILE L  21      36.408  23.172  44.345  1.00 38.01           C  
ATOM    150  CB  ILE L  21      35.570  22.084  43.737  1.00 39.29           C  
ATOM    151  CG1 ILE L  21      36.174  20.710  44.063  1.00 44.23           C  
ATOM    152  CG2 ILE L  21      35.440  22.351  42.226  1.00 44.86           C  
ATOM    153  CD1 ILE L  21      35.248  19.540  43.736  1.00 40.01           C  
ATOM    154  C   ILE L  21      35.760  24.484  44.018  1.00 39.99           C  
ATOM    155  O   ILE L  21      34.821  24.906  44.692  1.00 40.62           O  
ATOM    156  N   THR L  22      36.254  25.174  42.968  1.00 36.62           N  
ATOM    157  CA  THR L  22      35.716  26.467  42.646  1.00 36.94           C  
ATOM    158  CB  THR L  22      36.759  27.542  42.553  1.00 42.28           C  
ATOM    159  OG1 THR L  22      37.702  27.220  41.542  1.00 47.23           O  
ATOM    160  CG2 THR L  22      37.461  27.680  43.913  1.00 49.76           C  
ATOM    161  C   THR L  22      35.028  26.413  41.316  1.00 39.97           C  
ATOM    162  O   THR L  22      35.342  25.585  40.462  1.00 40.34           O  
ATOM    163  N   CYS L  23      34.025  27.297  41.142  1.00 38.21           N  
ATOM    164  CA  CYS L  23      33.291  27.406  39.914  1.00 36.65           C  
ATOM    165  CB  CYS L  23      31.901  26.718  40.009  1.00 37.18           C  
ATOM    166  SG  CYS L  23      30.890  26.798  38.497  1.00 38.28           S  
ATOM    167  C   CYS L  23      33.121  28.879  39.669  1.00 40.48           C  
ATOM    168  O   CYS L  23      32.573  29.596  40.506  1.00 38.59           O  
ATOM    169  N   ARG L  24      33.606  29.379  38.511  1.00 37.69           N  
ATOM    170  CA  ARG L  24      33.514  30.791  38.253  1.00 38.76           C  
ATOM    171  CB  ARG L  24      34.877  31.447  37.977  1.00 44.54           C  
ATOM    172  CG  ARG L  24      34.822  32.975  37.961  1.00 57.44           C  
ATOM    173  CD  ARG L  24      36.196  33.643  37.906  1.00 65.19           C  
ATOM    174  NE  ARG L  24      36.870  33.377  39.208  1.00 76.11           N  
ATOM    175  CZ  ARG L  24      36.628  34.199  40.270  1.00 96.34           C  
ATOM    176  NH1 ARG L  24      35.766  35.247  40.136  1.00 77.34           N1+
ATOM    177  NH2 ARG L  24      37.242  33.969  41.468  1.00 85.70           N  
ATOM    178  C   ARG L  24      32.622  30.996  37.065  1.00 42.13           C  
ATOM    179  O   ARG L  24      32.661  30.227  36.105  1.00 42.82           O  
ATOM    180  N   ALA L  25      31.786  32.058  37.109  1.00 39.27           N  
ATOM    181  CA  ALA L  25      30.839  32.311  36.059  1.00 40.58           C  
ATOM    182  CB  ALA L  25      29.414  32.570  36.576  1.00 38.08           C  
ATOM    183  C   ALA L  25      31.254  33.525  35.288  1.00 43.63           C  
ATOM    184  O   ALA L  25      31.833  34.465  35.828  1.00 46.40           O  
ATOM    185  N   SER L  26      30.946  33.527  33.973  1.00 38.28           N  
ATOM    186  CA  SER L  26      31.305  34.618  33.112  1.00 39.83           C  
ATOM    187  CB  SER L  26      31.022  34.335  31.624  1.00 40.18           C  
ATOM    188  OG  SER L  26      29.626  34.233  31.388  1.00 40.19           O  
ATOM    189  C   SER L  26      30.554  35.855  33.514  1.00 42.16           C  
ATOM    190  O   SER L  26      31.068  36.967  33.389  1.00 43.58           O  
ATOM    191  N   GLN L  27      29.303  35.695  33.988  1.00 38.56           N  
ATOM    192  CA  GLN L  27      28.547  36.833  34.432  1.00 37.67           C  
ATOM    193  CB  GLN L  27      27.487  37.323  33.432  1.00 38.16           C  
ATOM    194  CG  GLN L  27      26.375  36.316  33.153  1.00 46.94           C  
ATOM    195  CD  GLN L  27      25.398  36.979  32.196  1.00 54.39           C  
ATOM    196  OE1 GLN L  27      24.277  37.321  32.570  1.00 56.90           O  
ATOM    197  NE2 GLN L  27      25.836  37.178  30.924  1.00 55.29           N  
ATOM    198  C   GLN L  27      27.857  36.443  35.701  1.00 41.25           C  
ATOM    199  O   GLN L  27      27.738  35.258  36.007  1.00 43.81           O  
ATOM    200  N   GLY L  28      27.387  37.444  36.477  1.00 36.53           N  
ATOM    201  CA  GLY L  28      26.788  37.176  37.757  1.00 40.41           C  
ATOM    202  C   GLY L  28      25.569  36.337  37.571  1.00 39.23           C  
ATOM    203  O   GLY L  28      24.736  36.608  36.710  1.00 41.30           O  
ATOM    204  N   ILE L  29      25.450  35.264  38.376  1.00 37.53           N  
ATOM    205  CA  ILE L  29      24.286  34.436  38.275  1.00 39.50           C  
ATOM    206  CB  ILE L  29      24.631  33.029  37.879  1.00 35.18           C  
ATOM    207  CG1 ILE L  29      25.527  32.388  38.956  1.00 32.17           C  
ATOM    208  CG2 ILE L  29      25.277  33.060  36.483  1.00 34.21           C  
ATOM    209  CD1 ILE L  29      25.734  30.882  38.787  1.00 35.79           C  
ATOM    210  C   ILE L  29      23.635  34.364  39.614  1.00 39.94           C  
ATOM    211  O   ILE L  29      23.062  33.328  39.949  1.00 39.95           O  
ATOM    212  N   SER L  30      23.660  35.473  40.387  1.00 40.99           N  
ATOM    213  CA  SER L  30      23.024  35.479  41.674  1.00 41.94           C  
ATOM    214  CB  SER L  30      21.481  35.559  41.599  1.00 41.59           C  
ATOM    215  OG  SER L  30      20.941  34.507  40.814  1.00 45.78           O  
ATOM    216  C   SER L  30      23.465  34.276  42.456  1.00 41.87           C  
ATOM    217  O   SER L  30      24.613  33.850  42.362  1.00 47.06           O  
ATOM    218  N   SER L  31      22.574  33.765  43.323  1.00 37.86           N  
ATOM    219  CA  SER L  31      22.816  32.581  44.098  1.00 39.03           C  
ATOM    220  CB  SER L  31      22.051  32.598  45.429  1.00 41.39           C  
ATOM    221  OG  SER L  31      22.472  33.709  46.207  1.00 45.89           O  
ATOM    222  C   SER L  31      22.402  31.338  43.357  1.00 37.91           C  
ATOM    223  O   SER L  31      22.486  30.244  43.914  1.00 37.69           O  
ATOM    224  N   TYR L  32      21.945  31.434  42.088  1.00 38.68           N  
ATOM    225  CA  TYR L  32      21.384  30.240  41.519  1.00 37.04           C  
ATOM    226  CB  TYR L  32      20.245  30.519  40.521  1.00 36.44           C  
ATOM    227  CG  TYR L  32      19.153  31.077  41.368  1.00 40.49           C  
ATOM    228  CD1 TYR L  32      19.138  32.409  41.717  1.00 39.56           C  
ATOM    229  CD2 TYR L  32      18.147  30.264  41.834  1.00 42.99           C  
ATOM    230  CE1 TYR L  32      18.137  32.927  42.507  1.00 37.12           C  
ATOM    231  CE2 TYR L  32      17.143  30.775  42.623  1.00 42.45           C  
ATOM    232  CZ  TYR L  32      17.136  32.106  42.962  1.00 39.72           C  
ATOM    233  OH  TYR L  32      16.105  32.624  43.774  1.00 43.12           O  
ATOM    234  C   TYR L  32      22.433  29.385  40.895  1.00 35.93           C  
ATOM    235  O   TYR L  32      22.691  29.393  39.692  1.00 35.49           O  
ATOM    236  N   LEU L  33      23.044  28.563  41.758  1.00 31.51           N  
ATOM    237  CA  LEU L  33      24.082  27.650  41.353  1.00 31.26           C  
ATOM    238  CB  LEU L  33      25.490  28.101  41.776  1.00 32.53           C  
ATOM    239  CG  LEU L  33      26.597  27.122  41.346  1.00 35.00           C  
ATOM    240  CD1 LEU L  33      26.890  27.226  39.842  1.00 34.04           C  
ATOM    241  CD2 LEU L  33      27.850  27.250  42.222  1.00 32.60           C  
ATOM    242  C   LEU L  33      23.868  26.350  42.074  1.00 33.29           C  
ATOM    243  O   LEU L  33      23.604  26.348  43.275  1.00 32.74           O  
ATOM    244  N   ALA L  34      24.015  25.207  41.362  1.00 30.58           N  
ATOM    245  CA  ALA L  34      23.813  23.912  41.964  1.00 31.40           C  
ATOM    246  CB  ALA L  34      22.652  23.128  41.338  1.00 19.97           C  
ATOM    247  C   ALA L  34      25.042  23.064  41.775  1.00 32.00           C  
ATOM    248  O   ALA L  34      25.795  23.236  40.817  1.00 33.93           O  
ATOM    249  N   TRP L  35      25.279  22.120  42.713  1.00 30.46           N  
ATOM    250  CA  TRP L  35      26.406  21.228  42.628  1.00 29.45           C  
ATOM    251  CB  TRP L  35      27.366  21.334  43.826  1.00 30.38           C  
ATOM    252  CG  TRP L  35      28.145  22.628  43.856  1.00 30.94           C  
ATOM    253  CD2 TRP L  35      29.389  22.831  43.167  1.00 31.69           C  
ATOM    254  CD1 TRP L  35      27.858  23.802  44.490  1.00 32.42           C  
ATOM    255  NE1 TRP L  35      28.848  24.723  44.240  1.00 32.18           N  
ATOM    256  CE2 TRP L  35      29.796  24.140  43.427  1.00 33.31           C  
ATOM    257  CE3 TRP L  35      30.131  21.998  42.380  1.00 30.45           C  
ATOM    258  CZ2 TRP L  35      30.956  24.634  42.903  1.00 33.23           C  
ATOM    259  CZ3 TRP L  35      31.301  22.499  41.853  1.00 31.85           C  
ATOM    260  CH2 TRP L  35      31.705  23.793  42.109  1.00 32.62           C  
ATOM    261  C   TRP L  35      25.904  19.813  42.559  1.00 31.44           C  
ATOM    262  O   TRP L  35      24.959  19.436  43.249  1.00 31.59           O  
ATOM    263  N   TYR L  36      26.556  18.985  41.713  1.00 30.21           N  
ATOM    264  CA  TYR L  36      26.175  17.609  41.518  1.00 29.91           C  
ATOM    265  CB  TYR L  36      25.789  17.255  40.078  1.00 31.73           C  
ATOM    266  CG  TYR L  36      24.615  18.029  39.613  1.00 30.23           C  
ATOM    267  CD1 TYR L  36      23.334  17.610  39.880  1.00 31.52           C  
ATOM    268  CD2 TYR L  36      24.814  19.177  38.888  1.00 28.24           C  
ATOM    269  CE1 TYR L  36      22.259  18.329  39.420  1.00 28.91           C  
ATOM    270  CE2 TYR L  36      23.744  19.898  38.427  1.00 29.62           C  
ATOM    271  CZ  TYR L  36      22.472  19.471  38.692  1.00 30.97           C  
ATOM    272  OH  TYR L  36      21.386  20.213  38.206  1.00 33.81           O  
ATOM    273  C   TYR L  36      27.385  16.741  41.713  1.00 32.33           C  
ATOM    274  O   TYR L  36      28.523  17.176  41.537  1.00 33.72           O  
ATOM    275  N   GLN L  37      27.143  15.465  42.074  1.00 30.95           N  
ATOM    276  CA  GLN L  37      28.188  14.490  42.229  1.00 30.31           C  
ATOM    277  CB  GLN L  37      28.201  13.834  43.621  1.00 31.29           C  
ATOM    278  CG  GLN L  37      29.304  12.789  43.796  1.00 34.47           C  
ATOM    279  CD  GLN L  37      29.064  12.065  45.114  1.00 37.08           C  
ATOM    280  OE1 GLN L  37      28.044  11.404  45.297  1.00 39.99           O  
ATOM    281  NE2 GLN L  37      30.029  12.191  46.063  1.00 37.03           N  
ATOM    282  C   GLN L  37      27.893  13.387  41.257  1.00 31.98           C  
ATOM    283  O   GLN L  37      26.745  12.958  41.136  1.00 36.38           O  
ATOM    284  N   GLN L  38      28.917  12.904  40.520  1.00 31.75           N  
ATOM    285  CA  GLN L  38      28.668  11.844  39.584  1.00 34.17           C  
ATOM    286  CB  GLN L  38      28.748  12.290  38.109  1.00 32.93           C  
ATOM    287  CG  GLN L  38      28.480  11.155  37.116  1.00 34.96           C  
ATOM    288  CD  GLN L  38      28.562  11.708  35.698  1.00 39.35           C  
ATOM    289  OE1 GLN L  38      29.451  12.492  35.369  1.00 40.90           O  
ATOM    290  NE2 GLN L  38      27.607  11.287  34.827  1.00 36.29           N  
ATOM    291  C   GLN L  38      29.702  10.777  39.779  1.00 36.49           C  
ATOM    292  O   GLN L  38      30.898  11.053  39.855  1.00 36.84           O  
ATOM    293  N   LYS L  39      29.251   9.510  39.867  1.00 35.90           N  
ATOM    294  CA  LYS L  39      30.137   8.389  40.006  1.00 37.45           C  
ATOM    295  CB  LYS L  39      29.645   7.355  41.035  1.00 39.90           C  
ATOM    296  CG  LYS L  39      29.637   7.902  42.467  1.00 42.45           C  
ATOM    297  CD  LYS L  39      28.822   7.058  43.449  1.00 43.28           C  
ATOM    298  CE  LYS L  39      28.870   7.579  44.887  1.00 48.80           C  
ATOM    299  NZ  LYS L  39      30.180   7.261  45.498  1.00 54.62           N1+
ATOM    300  C   LYS L  39      30.175   7.739  38.660  1.00 40.53           C  
ATOM    301  O   LYS L  39      29.273   7.937  37.848  1.00 40.16           O  
ATOM    302  N   PRO L  40      31.183   6.968  38.375  1.00 40.30           N  
ATOM    303  CA  PRO L  40      31.261   6.409  37.059  1.00 40.59           C  
ATOM    304  CD  PRO L  40      32.497   7.152  38.972  1.00 43.73           C  
ATOM    305  CB  PRO L  40      32.641   5.762  36.972  1.00 40.81           C  
ATOM    306  CG  PRO L  40      33.494   6.624  37.927  1.00 45.53           C  
ATOM    307  C   PRO L  40      30.109   5.509  36.756  1.00 42.98           C  
ATOM    308  O   PRO L  40      29.783   4.655  37.579  1.00 42.89           O  
ATOM    309  N   GLY L  41      29.476   5.698  35.580  1.00 42.46           N  
ATOM    310  CA  GLY L  41      28.404   4.854  35.136  1.00 43.53           C  
ATOM    311  C   GLY L  41      27.103   5.239  35.779  1.00 46.99           C  
ATOM    312  O   GLY L  41      26.086   4.588  35.539  1.00 47.00           O  
ATOM    313  N   LYS L  42      27.073   6.310  36.599  1.00 44.58           N  
ATOM    314  CA  LYS L  42      25.840   6.646  37.261  1.00 41.28           C  
ATOM    315  CB  LYS L  42      25.947   6.665  38.797  1.00 43.52           C  
ATOM    316  CG  LYS L  42      26.333   5.323  39.424  1.00 49.06           C  
ATOM    317  CD  LYS L  42      25.313   4.204  39.216  1.00 50.82           C  
ATOM    318  CE  LYS L  42      25.815   2.834  39.678  1.00 61.71           C  
ATOM    319  NZ  LYS L  42      25.998   2.827  41.147  1.00 70.73           N1+
ATOM    320  C   LYS L  42      25.447   8.035  36.862  1.00 40.17           C  
ATOM    321  O   LYS L  42      26.261   8.810  36.367  1.00 41.43           O  
ATOM    322  N   ALA L  43      24.156   8.371  37.064  1.00 36.00           N  
ATOM    323  CA  ALA L  43      23.653   9.679  36.755  1.00 36.57           C  
ATOM    324  CB  ALA L  43      22.119   9.751  36.720  1.00 36.14           C  
ATOM    325  C   ALA L  43      24.130  10.626  37.818  1.00 35.91           C  
ATOM    326  O   ALA L  43      24.495  10.213  38.917  1.00 36.50           O  
ATOM    327  N   PRO L  44      24.144  11.900  37.514  1.00 33.95           N  
ATOM    328  CA  PRO L  44      24.577  12.880  38.476  1.00 31.69           C  
ATOM    329  CD  PRO L  44      24.335  12.348  36.145  1.00 32.84           C  
ATOM    330  CB  PRO L  44      24.711  14.185  37.699  1.00 31.98           C  
ATOM    331  CG  PRO L  44      25.011  13.724  36.261  1.00 34.56           C  
ATOM    332  C   PRO L  44      23.581  12.942  39.596  1.00 32.41           C  
ATOM    333  O   PRO L  44      22.414  12.623  39.370  1.00 35.76           O  
ATOM    334  N   LYS L  45      24.024  13.328  40.809  1.00 30.89           N  
ATOM    335  CA  LYS L  45      23.176  13.383  41.972  1.00 30.47           C  
ATOM    336  CB  LYS L  45      23.604  12.291  42.979  1.00 34.39           C  
ATOM    337  CG  LYS L  45      22.956  12.266  44.365  1.00 38.79           C  
ATOM    338  CD  LYS L  45      23.496  13.327  45.321  1.00 41.35           C  
ATOM    339  CE  LYS L  45      23.217  13.013  46.793  1.00 50.69           C  
ATOM    340  NZ  LYS L  45      24.234  12.069  47.312  1.00 56.21           N1+
ATOM    341  C   LYS L  45      23.303  14.760  42.565  1.00 32.06           C  
ATOM    342  O   LYS L  45      24.408  15.281  42.692  1.00 33.30           O  
ATOM    343  N   LEU L  46      22.164  15.383  42.950  1.00 31.09           N  
ATOM    344  CA  LEU L  46      22.172  16.751  43.408  1.00 30.80           C  
ATOM    345  CB  LEU L  46      20.809  17.439  43.203  1.00 28.58           C  
ATOM    346  CG  LEU L  46      20.754  18.909  43.653  1.00 31.18           C  
ATOM    347  CD1 LEU L  46      21.674  19.793  42.799  1.00 20.89           C  
ATOM    348  CD2 LEU L  46      19.306  19.421  43.680  1.00 22.01           C  
ATOM    349  C   LEU L  46      22.553  16.835  44.862  1.00 32.64           C  
ATOM    350  O   LEU L  46      21.907  16.227  45.713  1.00 36.14           O  
ATOM    351  N   VAL L  47      23.723  17.464  45.148  1.00 29.89           N  
ATOM    352  CA  VAL L  47      24.216  17.729  46.480  1.00 29.14           C  
ATOM    353  CB  VAL L  47      25.714  17.783  46.527  1.00 30.54           C  
ATOM    354  CG1 VAL L  47      26.147  18.147  47.957  1.00  0.00           C  
ATOM    355  CG2 VAL L  47      26.267  16.437  46.029  1.00  0.00           C  
ATOM    356  C   VAL L  47      23.723  19.018  47.078  1.00 31.45           C  
ATOM    357  O   VAL L  47      23.196  19.042  48.190  1.00 33.35           O  
ATOM    358  N   ILE L  48      23.900  20.145  46.351  1.00 28.71           N  
ATOM    359  CA  ILE L  48      23.578  21.435  46.901  1.00 28.04           C  
ATOM    360  CB  ILE L  48      24.800  22.202  47.312  1.00 29.80           C  
ATOM    361  CG1 ILE L  48      25.525  21.458  48.446  1.00 31.38           C  
ATOM    362  CG2 ILE L  48      24.385  23.639  47.664  1.00 30.32           C  
ATOM    363  CD1 ILE L  48      26.919  22.001  48.749  1.00 35.58           C  
ATOM    364  C   ILE L  48      22.884  22.243  45.852  1.00 29.83           C  
ATOM    365  O   ILE L  48      23.250  22.169  44.683  1.00 30.99           O  
ATOM    366  N   TYR L  49      21.863  23.038  46.253  1.00 27.04           N  
ATOM    367  CA  TYR L  49      21.155  23.872  45.323  1.00 27.93           C  
ATOM    368  CB  TYR L  49      19.734  23.378  44.967  1.00 29.16           C  
ATOM    369  CG  TYR L  49      18.883  23.285  46.186  1.00 29.58           C  
ATOM    370  CD1 TYR L  49      19.060  22.253  47.080  1.00 29.67           C  
ATOM    371  CD2 TYR L  49      17.886  24.207  46.420  1.00 29.64           C  
ATOM    372  CE1 TYR L  49      18.273  22.157  48.202  1.00 29.66           C  
ATOM    373  CE2 TYR L  49      17.095  24.116  47.540  1.00 29.86           C  
ATOM    374  CZ  TYR L  49      17.291  23.090  48.433  1.00 32.66           C  
ATOM    375  OH  TYR L  49      16.487  22.988  49.586  1.00 36.31           O  
ATOM    376  C   TYR L  49      21.079  25.257  45.890  1.00 29.78           C  
ATOM    377  O   TYR L  49      21.270  25.455  47.088  1.00 32.15           O  
ATOM    378  N   ALA L  50      20.876  26.303  45.047  1.00 44.85           N  
ATOM    379  CA  ALA L  50      20.826  27.672  45.521  1.00 40.32           C  
ATOM    380  CB  ALA L  50      19.702  27.907  46.547  1.00 37.26           C  
ATOM    381  C   ALA L  50      22.132  28.068  46.153  1.00 38.43           C  
ATOM    382  O   ALA L  50      22.175  28.880  47.077  1.00 44.56           O  
ATOM    383  N   ALA L  51      23.239  27.489  45.668  1.00 38.29           N  
ATOM    384  CA  ALA L  51      24.576  27.838  46.060  1.00 43.31           C  
ATOM    385  CB  ALA L  51      24.820  29.357  46.017  1.00 41.25           C  
ATOM    386  C   ALA L  51      24.918  27.366  47.446  1.00 43.13           C  
ATOM    387  O   ALA L  51      26.081  27.045  47.689  1.00 37.11           O  
ATOM    388  N   SER L  52      23.945  27.219  48.376  1.00 39.21           N  
ATOM    389  CA  SER L  52      24.393  26.850  49.694  1.00 43.81           C  
ATOM    390  CB  SER L  52      24.629  28.070  50.601  1.00 48.20           C  
ATOM    391  OG  SER L  52      23.400  28.729  50.866  1.00 52.04           O  
ATOM    392  C   SER L  52      23.422  25.951  50.424  1.00 43.16           C  
ATOM    393  O   SER L  52      23.709  25.565  51.557  1.00 44.96           O  
ATOM    394  N   THR L  53      22.277  25.544  49.828  1.00 30.50           N  
ATOM    395  CA  THR L  53      21.386  24.722  50.595  1.00 30.25           C  
ATOM    396  CB  THR L  53      19.946  25.139  50.510  1.00 35.03           C  
ATOM    397  OG1 THR L  53      19.155  24.362  51.396  1.00 41.72           O  
ATOM    398  CG2 THR L  53      19.454  24.983  49.073  1.00 29.36           C  
ATOM    399  C   THR L  53      21.548  23.288  50.188  1.00 33.49           C  
ATOM    400  O   THR L  53      21.483  22.941  49.009  1.00 33.67           O  
ATOM    401  N   LEU L  54      21.799  22.418  51.196  1.00 32.37           N  
ATOM    402  CA  LEU L  54      22.023  21.012  50.978  1.00 33.56           C  
ATOM    403  CB  LEU L  54      22.655  20.238  52.159  1.00 36.42           C  
ATOM    404  CG  LEU L  54      24.165  20.430  52.391  1.00 38.67           C  
ATOM    405  CD1 LEU L  54      24.507  21.866  52.799  1.00 37.92           C  
ATOM    406  CD2 LEU L  54      24.699  19.396  53.398  1.00 46.05           C  
ATOM    407  C   LEU L  54      20.737  20.306  50.714  1.00 36.26           C  
ATOM    408  O   LEU L  54      19.696  20.622  51.288  1.00 37.72           O  
ATOM    409  N   GLN L  55      20.810  19.291  49.831  1.00 32.93           N  
ATOM    410  CA  GLN L  55      19.681  18.473  49.518  1.00 32.48           C  
ATOM    411  CB  GLN L  55      19.850  17.641  48.246  1.00 33.23           C  
ATOM    412  CG  GLN L  55      18.622  16.787  47.957  1.00 47.37           C  
ATOM    413  CD  GLN L  55      18.910  15.998  46.702  1.00 56.62           C  
ATOM    414  OE1 GLN L  55      19.090  16.568  45.627  1.00 55.08           O  
ATOM    415  NE2 GLN L  55      18.966  14.648  46.833  1.00 44.65           N  
ATOM    416  C   GLN L  55      19.509  17.526  50.656  1.00 35.08           C  
ATOM    417  O   GLN L  55      20.416  17.338  51.464  1.00 37.07           O  
ATOM    418  N   SER L  56      18.318  16.913  50.761  1.00 34.98           N  
ATOM    419  CA  SER L  56      18.075  16.036  51.871  1.00 36.08           C  
ATOM    420  CB  SER L  56      16.596  15.632  52.004  1.00 40.03           C  
ATOM    421  OG  SER L  56      16.421  14.771  53.120  1.00 64.56           O  
ATOM    422  C   SER L  56      18.892  14.785  51.742  1.00 38.25           C  
ATOM    423  O   SER L  56      19.037  14.223  50.658  1.00 37.62           O  
ATOM    424  N   GLY L  57      19.461  14.325  52.875  1.00 38.43           N  
ATOM    425  CA  GLY L  57      20.187  13.085  52.917  1.00 40.23           C  
ATOM    426  C   GLY L  57      21.644  13.311  52.652  1.00 40.87           C  
ATOM    427  O   GLY L  57      22.455  12.415  52.878  1.00 44.00           O  
ATOM    428  N   VAL L  58      22.021  14.512  52.176  1.00 38.51           N  
ATOM    429  CA  VAL L  58      23.408  14.761  51.889  1.00 35.86           C  
ATOM    430  CB  VAL L  58      23.621  15.985  51.038  1.00 35.81           C  
ATOM    431  CG1 VAL L  58      25.128  16.195  50.825  1.00 35.39           C  
ATOM    432  CG2 VAL L  58      22.842  15.810  49.726  1.00 34.10           C  
ATOM    433  C   VAL L  58      24.109  14.965  53.197  1.00 37.18           C  
ATOM    434  O   VAL L  58      23.560  15.557  54.124  1.00 37.52           O  
ATOM    435  N   PRO L  59      25.320  14.476  53.289  1.00 35.00           N  
ATOM    436  CA  PRO L  59      26.073  14.592  54.513  1.00 35.85           C  
ATOM    437  CD  PRO L  59      25.693  13.288  52.536  1.00 36.52           C  
ATOM    438  CB  PRO L  59      27.248  13.629  54.371  1.00 37.32           C  
ATOM    439  CG  PRO L  59      26.719  12.549  53.410  1.00 39.03           C  
ATOM    440  C   PRO L  59      26.493  16.008  54.766  1.00 39.30           C  
ATOM    441  O   PRO L  59      26.637  16.770  53.814  1.00 37.04           O  
ATOM    442  N   SER L  60      26.705  16.366  56.047  1.00 37.06           N  
ATOM    443  CA  SER L  60      27.048  17.698  56.468  1.00 37.89           C  
ATOM    444  CB  SER L  60      27.011  17.859  57.995  1.00 40.36           C  
ATOM    445  OG  SER L  60      25.690  17.653  58.473  1.00 50.65           O  
ATOM    446  C   SER L  60      28.431  18.060  56.024  1.00 39.35           C  
ATOM    447  O   SER L  60      28.801  19.233  56.040  1.00 39.91           O  
ATOM    448  N   ARG L  61      29.244  17.070  55.622  1.00 37.23           N  
ATOM    449  CA  ARG L  61      30.594  17.355  55.228  1.00 34.84           C  
ATOM    450  CB  ARG L  61      31.441  16.092  54.958  1.00 34.71           C  
ATOM    451  CG  ARG L  61      30.895  15.131  53.902  1.00 40.16           C  
ATOM    452  CD  ARG L  61      31.735  13.854  53.779  1.00 41.07           C  
ATOM    453  NE  ARG L  61      31.044  12.936  52.831  1.00 42.05           N  
ATOM    454  CZ  ARG L  61      30.451  11.790  53.278  1.00 44.56           C  
ATOM    455  NH1 ARG L  61      30.533  11.437  54.593  1.00 42.20           N1+
ATOM    456  NH2 ARG L  61      29.786  10.985  52.402  1.00 41.26           N  
ATOM    457  C   ARG L  61      30.581  18.244  54.018  1.00 36.15           C  
ATOM    458  O   ARG L  61      31.516  19.020  53.820  1.00 37.86           O  
ATOM    459  N   PHE L  62      29.538  18.132  53.164  1.00 33.20           N  
ATOM    460  CA  PHE L  62      29.447  18.933  51.973  1.00 32.31           C  
ATOM    461  CB  PHE L  62      28.530  18.322  50.901  1.00 31.90           C  
ATOM    462  CG  PHE L  62      29.092  17.000  50.502  1.00 33.79           C  
ATOM    463  CD1 PHE L  62      30.140  16.920  49.616  1.00 32.71           C  
ATOM    464  CD2 PHE L  62      28.564  15.836  51.006  1.00 33.66           C  
ATOM    465  CE1 PHE L  62      30.652  15.699  49.248  1.00 34.57           C  
ATOM    466  CE2 PHE L  62      29.072  14.611  50.642  1.00 34.92           C  
ATOM    467  CZ  PHE L  62      30.121  14.540  49.759  1.00 32.40           C  
ATOM    468  C   PHE L  62      28.868  20.277  52.308  1.00 35.47           C  
ATOM    469  O   PHE L  62      27.941  20.389  53.111  1.00 38.45           O  
ATOM    470  N   SER L  63      29.408  21.342  51.677  1.00 32.82           N  
ATOM    471  CA  SER L  63      28.929  22.673  51.928  1.00 33.77           C  
ATOM    472  CB  SER L  63      29.678  23.352  53.086  1.00 35.03           C  
ATOM    473  OG  SER L  63      29.178  24.660  53.304  1.00 42.79           O  
ATOM    474  C   SER L  63      29.184  23.482  50.692  1.00 35.96           C  
ATOM    475  O   SER L  63      30.025  23.120  49.869  1.00 36.22           O  
ATOM    476  N   GLY L  64      28.456  24.607  50.524  1.00 34.81           N  
ATOM    477  CA  GLY L  64      28.673  25.421  49.364  1.00 34.18           C  
ATOM    478  C   GLY L  64      28.538  26.855  49.771  1.00 36.60           C  
ATOM    479  O   GLY L  64      27.786  27.188  50.687  1.00 38.77           O  
ATOM    480  N   SER L  65      29.276  27.750  49.086  1.00 35.62           N  
ATOM    481  CA  SER L  65      29.209  29.146  49.404  1.00 37.02           C  
ATOM    482  CB  SER L  65      30.200  29.573  50.501  1.00 38.78           C  
ATOM    483  OG  SER L  65      31.537  29.381  50.059  1.00 46.33           O  
ATOM    484  C   SER L  65      29.563  29.913  48.170  1.00 38.83           C  
ATOM    485  O   SER L  65      30.015  29.342  47.178  1.00 40.22           O  
ATOM    486  N   GLY L  66      29.341  31.242  48.196  1.00 34.91           N  
ATOM    487  CA  GLY L  66      29.712  32.050  47.070  1.00 36.61           C  
ATOM    488  C   GLY L  66      28.528  32.853  46.641  1.00 38.59           C  
ATOM    489  O   GLY L  66      27.413  32.646  47.113  1.00 40.03           O  
ATOM    490  N   SER L  67      28.770  33.823  45.733  1.00 36.54           N  
ATOM    491  CA  SER L  67      27.706  34.628  45.214  1.00 37.16           C  
ATOM    492  CB  SER L  67      27.228  35.713  46.195  1.00 41.29           C  
ATOM    493  OG  SER L  67      26.178  36.471  45.617  1.00 47.78           O  
ATOM    494  C   SER L  67      28.236  35.318  43.996  1.00 39.53           C  
ATOM    495  O   SER L  67      29.446  35.447  43.824  1.00 41.79           O  
ATOM    496  N   GLY L  68      27.330  35.775  43.111  1.00 38.47           N  
ATOM    497  CA  GLY L  68      27.766  36.492  41.948  1.00 38.53           C  
ATOM    498  C   GLY L  68      28.506  35.568  41.027  1.00 41.16           C  
ATOM    499  O   GLY L  68      27.942  34.618  40.490  1.00 41.12           O  
ATOM    500  N   THR L  69      29.764  35.938  40.714  1.00 39.52           N  
ATOM    501  CA  THR L  69      30.653  35.223  39.837  1.00 39.50           C  
ATOM    502  CB  THR L  69      31.710  36.120  39.261  1.00 44.72           C  
ATOM    503  OG1 THR L  69      32.535  36.639  40.294  1.00 46.70           O  
ATOM    504  CG2 THR L  69      31.017  37.268  38.510  1.00 46.79           C  
ATOM    505  C   THR L  69      31.359  34.042  40.452  1.00 40.83           C  
ATOM    506  O   THR L  69      31.573  33.040  39.769  1.00 41.68           O  
ATOM    507  N   GLU L  70      31.776  34.111  41.736  1.00 38.64           N  
ATOM    508  CA  GLU L  70      32.606  33.035  42.218  1.00 39.90           C  
ATOM    509  CB  GLU L  70      33.934  33.497  42.848  1.00 44.18           C  
ATOM    510  CG  GLU L  70      33.778  34.386  44.082  1.00 53.63           C  
ATOM    511  CD  GLU L  70      33.532  35.813  43.620  1.00 78.54           C  
ATOM    512  OE1 GLU L  70      32.358  36.138  43.304  1.00 79.02           O  
ATOM    513  OE2 GLU L  70      34.518  36.597  43.577  1.00 79.69           O1-
ATOM    514  C   GLU L  70      31.893  32.197  43.232  1.00 41.31           C  
ATOM    515  O   GLU L  70      31.242  32.709  44.141  1.00 42.58           O  
ATOM    516  N   PHE L  71      32.024  30.856  43.094  1.00 38.11           N  
ATOM    517  CA  PHE L  71      31.370  29.939  43.987  1.00 34.73           C  
ATOM    518  CB  PHE L  71      30.141  29.254  43.363  1.00 33.80           C  
ATOM    519  CG  PHE L  71      29.112  30.306  43.145  1.00 34.75           C  
ATOM    520  CD1 PHE L  71      29.134  31.080  42.008  1.00 36.70           C  
ATOM    521  CD2 PHE L  71      28.123  30.517  44.076  1.00 35.89           C  
ATOM    522  CE1 PHE L  71      28.182  32.050  41.806  1.00 37.31           C  
ATOM    523  CE2 PHE L  71      27.168  31.487  43.880  1.00 33.67           C  
ATOM    524  CZ  PHE L  71      27.197  32.256  42.742  1.00 34.52           C  
ATOM    525  C   PHE L  71      32.321  28.849  44.383  1.00 37.53           C  
ATOM    526  O   PHE L  71      33.253  28.520  43.648  1.00 35.40           O  
ATOM    527  N   THR L  72      32.105  28.264  45.584  1.00 34.93           N  
ATOM    528  CA  THR L  72      32.972  27.218  46.046  1.00 34.82           C  
ATOM    529  CB  THR L  72      33.931  27.673  47.106  1.00 38.32           C  
ATOM    530  OG1 THR L  72      34.740  28.735  46.626  1.00 45.49           O  
ATOM    531  CG2 THR L  72      34.818  26.485  47.495  1.00 36.20           C  
ATOM    532  C   THR L  72      32.162  26.106  46.647  1.00 37.02           C  
ATOM    533  O   THR L  72      31.103  26.329  47.237  1.00 38.09           O  
ATOM    534  N   LEU L  73      32.659  24.862  46.481  1.00 34.16           N  
ATOM    535  CA  LEU L  73      32.087  23.671  47.049  1.00 33.77           C  
ATOM    536  CB  LEU L  73      31.802  22.585  45.997  1.00 32.47           C  
ATOM    537  CG  LEU L  73      31.278  21.261  46.583  1.00 31.79           C  
ATOM    538  CD1 LEU L  73      29.853  21.409  47.140  1.00 31.06           C  
ATOM    539  CD2 LEU L  73      31.417  20.114  45.572  1.00 31.72           C  
ATOM    540  C   LEU L  73      33.147  23.111  47.947  1.00 36.36           C  
ATOM    541  O   LEU L  73      34.286  22.935  47.518  1.00 39.51           O  
ATOM    542  N   THR L  74      32.808  22.812  49.218  1.00 35.99           N  
ATOM    543  CA  THR L  74      33.829  22.324  50.104  1.00 34.49           C  
ATOM    544  CB  THR L  74      34.122  23.258  51.244  1.00 38.24           C  
ATOM    545  OG1 THR L  74      34.541  24.523  50.755  1.00 38.77           O  
ATOM    546  CG2 THR L  74      35.226  22.643  52.116  1.00 37.81           C  
ATOM    547  C   THR L  74      33.406  21.027  50.720  1.00 35.42           C  
ATOM    548  O   THR L  74      32.265  20.859  51.146  1.00 34.86           O  
ATOM    549  N   ILE L  75      34.347  20.065  50.774  1.00 33.13           N  
ATOM    550  CA  ILE L  75      34.131  18.807  51.427  1.00 33.47           C  
ATOM    551  CB  ILE L  75      34.580  17.642  50.589  1.00 33.23           C  
ATOM    552  CG1 ILE L  75      33.811  17.630  49.256  1.00 31.16           C  
ATOM    553  CG2 ILE L  75      34.397  16.350  51.404  1.00 34.55           C  
ATOM    554  CD1 ILE L  75      34.404  16.694  48.205  1.00 31.07           C  
ATOM    555  C   ILE L  75      35.014  18.894  52.636  1.00 37.39           C  
ATOM    556  O   ILE L  75      36.239  18.885  52.524  1.00 38.03           O  
ATOM    557  N   SER L  76      34.409  18.990  53.836  1.00 36.60           N  
ATOM    558  CA  SER L  76      35.172  19.226  55.033  1.00 37.92           C  
ATOM    559  CB  SER L  76      34.294  19.409  56.284  1.00 40.55           C  
ATOM    560  OG  SER L  76      33.623  18.197  56.593  1.00 46.06           O  
ATOM    561  C   SER L  76      36.129  18.104  55.300  1.00 41.37           C  
ATOM    562  O   SER L  76      37.297  18.355  55.587  1.00 42.82           O  
ATOM    563  N   SER L  77      35.666  16.841  55.235  1.00 40.79           N  
ATOM    564  CA  SER L  77      36.569  15.749  55.474  1.00 39.48           C  
ATOM    565  CB  SER L  77      36.338  15.055  56.826  1.00 40.95           C  
ATOM    566  OG  SER L  77      37.264  13.992  56.997  1.00 50.36           O  
ATOM    567  C   SER L  77      36.324  14.740  54.403  1.00 39.73           C  
ATOM    568  O   SER L  77      35.256  14.140  54.327  1.00 40.38           O  
ATOM    569  N   LEU L  78      37.344  14.497  53.562  1.00 38.52           N  
ATOM    570  CA  LEU L  78      37.205  13.633  52.430  1.00 36.66           C  
ATOM    571  CB  LEU L  78      38.441  13.720  51.518  1.00 37.05           C  
ATOM    572  CG  LEU L  78      38.282  13.038  50.153  1.00 37.51           C  
ATOM    573  CD1 LEU L  78      37.249  13.777  49.289  1.00 35.54           C  
ATOM    574  CD2 LEU L  78      39.642  12.884  49.455  1.00 40.00           C  
ATOM    575  C   LEU L  78      37.054  12.220  52.910  1.00 41.38           C  
ATOM    576  O   LEU L  78      37.781  11.769  53.793  1.00 41.05           O  
ATOM    577  N   GLN L  79      36.088  11.486  52.316  1.00 39.78           N  
ATOM    578  CA  GLN L  79      35.827  10.117  52.673  1.00 39.49           C  
ATOM    579  CB  GLN L  79      34.380   9.880  53.138  1.00 40.85           C  
ATOM    580  CG  GLN L  79      33.992  10.686  54.380  1.00 48.19           C  
ATOM    581  CD  GLN L  79      34.673  10.076  55.595  1.00 59.04           C  
ATOM    582  OE1 GLN L  79      34.417   8.928  55.956  1.00 59.86           O  
ATOM    583  NE2 GLN L  79      35.572  10.864  56.244  1.00 62.85           N  
ATOM    584  C   GLN L  79      36.025   9.310  51.429  1.00 41.15           C  
ATOM    585  O   GLN L  79      36.013   9.849  50.326  1.00 42.17           O  
ATOM    586  N   PRO L  80      36.212   8.027  51.568  1.00 40.57           N  
ATOM    587  CA  PRO L  80      36.455   7.196  50.420  1.00 39.50           C  
ATOM    588  CD  PRO L  80      36.778   7.465  52.783  1.00 41.49           C  
ATOM    589  CB  PRO L  80      36.831   5.827  50.979  1.00 41.22           C  
ATOM    590  CG  PRO L  80      37.466   6.160  52.343  1.00 42.14           C  
ATOM    591  C   PRO L  80      35.316   7.180  49.445  1.00 41.03           C  
ATOM    592  O   PRO L  80      35.568   7.027  48.251  1.00 44.16           O  
ATOM    593  N   GLU L  81      34.066   7.320  49.922  1.00 39.58           N  
ATOM    594  CA  GLU L  81      32.906   7.307  49.074  1.00 40.54           C  
ATOM    595  CB  GLU L  81      31.567   7.146  49.823  1.00 41.28           C  
ATOM    596  CG  GLU L  81      31.341   8.129  50.971  1.00 45.21           C  
ATOM    597  CD  GLU L  81      31.768   7.421  52.250  1.00 60.40           C  
ATOM    598  OE1 GLU L  81      32.747   6.634  52.186  1.00 58.72           O  
ATOM    599  OE2 GLU L  81      31.115   7.650  53.304  1.00 61.26           O1-
ATOM    600  C   GLU L  81      32.847   8.552  48.238  1.00 40.93           C  
ATOM    601  O   GLU L  81      32.182   8.576  47.206  1.00 42.02           O  
ATOM    602  N   ASP L  82      33.519   9.626  48.689  1.00 36.67           N  
ATOM    603  CA  ASP L  82      33.501  10.932  48.079  1.00 36.72           C  
ATOM    604  CB  ASP L  82      34.202  11.991  48.942  1.00 35.83           C  
ATOM    605  CG  ASP L  82      33.320  12.213  50.161  1.00 39.10           C  
ATOM    606  OD1 ASP L  82      32.141  11.771  50.121  1.00 41.97           O  
ATOM    607  OD2 ASP L  82      33.811  12.824  51.146  1.00 40.78           O1-
ATOM    608  C   ASP L  82      34.124  10.947  46.713  1.00 37.33           C  
ATOM    609  O   ASP L  82      33.926  11.901  45.963  1.00 37.75           O  
ATOM    610  N   PHE L  83      34.956   9.947  46.374  1.00 36.48           N  
ATOM    611  CA  PHE L  83      35.582   9.902  45.080  1.00 36.07           C  
ATOM    612  CB  PHE L  83      36.362   8.583  44.922  1.00 38.65           C  
ATOM    613  CG  PHE L  83      36.871   8.432  43.537  1.00 51.99           C  
ATOM    614  CD1 PHE L  83      38.070   8.984  43.157  1.00 42.26           C  
ATOM    615  CD2 PHE L  83      36.140   7.717  42.615  1.00 52.91           C  
ATOM    616  CE1 PHE L  83      38.524   8.826  41.868  1.00 52.92           C  
ATOM    617  CE2 PHE L  83      36.589   7.557  41.325  1.00 53.42           C  
ATOM    618  CZ  PHE L  83      37.787   8.115  40.949  1.00 53.33           C  
ATOM    619  C   PHE L  83      34.523   9.973  44.014  1.00 37.59           C  
ATOM    620  O   PHE L  83      33.624   9.136  43.961  1.00 37.78           O  
ATOM    621  N   ALA L  84      34.614  10.990  43.126  1.00 36.31           N  
ATOM    622  CA  ALA L  84      33.664  11.154  42.058  1.00 35.33           C  
ATOM    623  CB  ALA L  84      32.209  11.276  42.542  1.00 33.00           C  
ATOM    624  C   ALA L  84      34.008  12.429  41.348  1.00 37.39           C  
ATOM    625  O   ALA L  84      34.982  13.103  41.688  1.00 39.54           O  
ATOM    626  N   THR L  85      33.222  12.777  40.309  1.00 35.57           N  
ATOM    627  CA  THR L  85      33.442  14.002  39.596  1.00 34.19           C  
ATOM    628  CB  THR L  85      33.384  13.839  38.106  1.00 37.20           C  
ATOM    629  OG1 THR L  85      34.354  12.892  37.686  1.00 43.59           O  
ATOM    630  CG2 THR L  85      33.661  15.199  37.442  1.00 35.42           C  
ATOM    631  C   THR L  85      32.334  14.925  40.002  1.00 35.79           C  
ATOM    632  O   THR L  85      31.181  14.510  40.096  1.00 37.53           O  
ATOM    633  N   TYR L  86      32.652  16.209  40.256  1.00 33.16           N  
ATOM    634  CA  TYR L  86      31.645  17.120  40.723  1.00 32.31           C  
ATOM    635  CB  TYR L  86      32.024  17.819  42.039  1.00 31.00           C  
ATOM    636  CG  TYR L  86      32.096  16.782  43.108  1.00 34.66           C  
ATOM    637  CD1 TYR L  86      33.204  15.978  43.236  1.00 36.79           C  
ATOM    638  CD2 TYR L  86      31.059  16.620  43.994  1.00 34.08           C  
ATOM    639  CE1 TYR L  86      33.274  15.025  44.224  1.00 34.98           C  
ATOM    640  CE2 TYR L  86      31.120  15.669  44.985  1.00 35.46           C  
ATOM    641  CZ  TYR L  86      32.229  14.869  45.102  1.00 34.88           C  
ATOM    642  OH  TYR L  86      32.292  13.893  46.118  1.00 37.78           O  
ATOM    643  C   TYR L  86      31.448  18.192  39.694  1.00 37.12           C  
ATOM    644  O   TYR L  86      32.413  18.679  39.104  1.00 38.77           O  
ATOM    645  N   TYR L  87      30.175  18.577  39.447  1.00 35.84           N  
ATOM    646  CA  TYR L  87      29.894  19.584  38.460  1.00 33.61           C  
ATOM    647  CB  TYR L  87      29.044  19.116  37.259  1.00 33.45           C  
ATOM    648  CG  TYR L  87      29.693  17.997  36.513  1.00 33.68           C  
ATOM    649  CD1 TYR L  87      30.789  18.206  35.711  1.00 34.66           C  
ATOM    650  CD2 TYR L  87      29.201  16.719  36.623  1.00 36.06           C  
ATOM    651  CE1 TYR L  87      31.377  17.168  35.028  1.00 37.11           C  
ATOM    652  CE2 TYR L  87      29.785  15.676  35.940  1.00 33.70           C  
ATOM    653  CZ  TYR L  87      30.875  15.897  35.136  1.00 36.38           C  
ATOM    654  OH  TYR L  87      31.480  14.835  34.431  1.00 39.46           O  
ATOM    655  C   TYR L  87      29.072  20.672  39.090  1.00 34.29           C  
ATOM    656  O   TYR L  87      28.309  20.433  40.026  1.00 37.21           O  
ATOM    657  N   CYS L  88      29.231  21.916  38.584  1.00 32.12           N  
ATOM    658  CA  CYS L  88      28.450  23.039  39.018  1.00 33.54           C  
ATOM    659  CB  CYS L  88      29.283  24.300  39.376  1.00 33.86           C  
ATOM    660  SG  CYS L  88      30.388  24.866  38.040  1.00 36.55           S  
ATOM    661  C   CYS L  88      27.540  23.379  37.869  1.00 33.97           C  
ATOM    662  O   CYS L  88      27.890  23.153  36.711  1.00 35.86           O  
ATOM    663  N   GLN L  89      26.319  23.881  38.159  1.00 31.52           N  
ATOM    664  CA  GLN L  89      25.425  24.251  37.094  1.00 30.01           C  
ATOM    665  CB  GLN L  89      24.295  23.243  36.809  1.00 31.44           C  
ATOM    666  CG  GLN L  89      23.392  23.710  35.662  1.00 32.96           C  
ATOM    667  CD  GLN L  89      22.215  22.761  35.506  1.00 30.45           C  
ATOM    668  OE1 GLN L  89      21.974  21.899  36.348  1.00 29.76           O  
ATOM    669  NE2 GLN L  89      21.446  22.930  34.398  1.00 29.72           N  
ATOM    670  C   GLN L  89      24.750  25.521  37.495  1.00 32.40           C  
ATOM    671  O   GLN L  89      24.387  25.687  38.658  1.00 34.46           O  
ATOM    672  N   HIS L  90      24.551  26.452  36.536  1.00 33.09           N  
ATOM    673  CA  HIS L  90      23.899  27.685  36.875  1.00 32.30           C  
ATOM    674  ND1 HIS L  90      23.277  30.094  34.603  1.00 14.12           N  
ATOM    675  CG  HIS L  90      24.323  29.286  34.982  1.00 33.24           C  
ATOM    676  CB  HIS L  90      24.631  28.951  36.402  1.00 32.60           C  
ATOM    677  NE2 HIS L  90      24.285  29.438  32.736  1.00 32.82           N  
ATOM    678  CD2 HIS L  90      24.931  28.894  33.829  1.00 12.79           C  
ATOM    679  CE1 HIS L  90      23.299  30.150  33.249  1.00 19.64           C  
ATOM    680  C   HIS L  90      22.531  27.693  36.256  1.00 34.72           C  
ATOM    681  O   HIS L  90      22.338  27.276  35.116  1.00 32.68           O  
ATOM    682  N   LEU L  91      21.506  28.159  36.983  1.00 26.89           N  
ATOM    683  CA  LEU L  91      20.214  28.119  36.360  1.00 27.17           C  
ATOM    684  CB  LEU L  91      19.209  27.314  37.202  1.00 26.59           C  
ATOM    685  CG  LEU L  91      19.470  25.797  37.226  1.00 25.32           C  
ATOM    686  CD1 LEU L  91      20.906  25.470  37.662  1.00 15.52           C  
ATOM    687  CD2 LEU L  91      18.425  25.086  38.102  1.00 24.67           C  
ATOM    688  C   LEU L  91      19.666  29.505  36.252  1.00 27.14           C  
ATOM    689  O   LEU L  91      18.500  29.732  36.569  1.00 27.06           O  
ATOM    690  N   ILE L  92      20.464  30.474  35.769  1.00 27.51           N  
ATOM    691  CA  ILE L  92      19.918  31.797  35.653  1.00 28.00           C  
ATOM    692  CB  ILE L  92      20.899  32.855  35.241  1.00 28.41           C  
ATOM    693  CG1 ILE L  92      21.847  33.197  36.400  1.00  0.00           C  
ATOM    694  CG2 ILE L  92      20.087  34.058  34.730  1.00  0.00           C  
ATOM    695  CD1 ILE L  92      21.106  33.770  37.607  1.00 32.80           C  
ATOM    696  C   ILE L  92      18.840  31.821  34.615  1.00 27.86           C  
ATOM    697  O   ILE L  92      17.765  32.382  34.829  1.00 27.68           O  
ATOM    698  N   GLY L  93      19.110  31.194  33.458  1.00 27.59           N  
ATOM    699  CA  GLY L  93      18.188  31.148  32.365  1.00 27.74           C  
ATOM    700  C   GLY L  93      18.478  29.864  31.680  1.00 28.02           C  
ATOM    701  O   GLY L  93      17.778  28.872  31.878  1.00 28.42           O  
ATOM    702  N   LEU L  94      19.503  29.868  30.807  1.00 27.89           N  
ATOM    703  CA  LEU L  94      19.935  28.628  30.249  1.00 28.25           C  
ATOM    704  CB  LEU L  94      20.839  28.747  29.012  1.00 28.24           C  
ATOM    705  CG  LEU L  94      20.059  29.139  27.740  1.00 26.07           C  
ATOM    706  CD1 LEU L  94      19.120  28.003  27.293  1.00 30.85           C  
ATOM    707  CD2 LEU L  94      19.321  30.474  27.919  1.00 33.20           C  
ATOM    708  C   LEU L  94      20.665  27.963  31.358  1.00 28.07           C  
ATOM    709  O   LEU L  94      21.024  28.605  32.346  1.00 27.67           O  
ATOM    710  N   ARG L  95      20.864  26.641  31.256  1.00 27.84           N  
ATOM    711  CA  ARG L  95      21.389  25.979  32.401  1.00 27.72           C  
ATOM    712  CB  ARG L  95      20.321  25.013  32.890  1.00 27.63           C  
ATOM    713  CG  ARG L  95      19.075  25.688  33.443  1.00 27.88           C  
ATOM    714  CD  ARG L  95      18.107  24.702  34.089  1.00 28.30           C  
ATOM    715  NE  ARG L  95      16.954  25.496  34.587  1.00 33.57           N  
ATOM    716  CZ  ARG L  95      15.705  24.952  34.563  1.00 35.72           C  
ATOM    717  NH1 ARG L  95      15.532  23.681  34.096  1.00 36.54           N1+
ATOM    718  NH2 ARG L  95      14.634  25.687  34.982  1.00 37.51           N  
ATOM    719  C   ARG L  95      22.632  25.216  32.045  1.00 27.54           C  
ATOM    720  O   ARG L  95      22.622  23.990  31.976  1.00 27.69           O  
ATOM    721  N   SER L  96      23.756  25.939  31.897  1.00 34.87           N  
ATOM    722  CA  SER L  96      25.041  25.411  31.501  1.00 33.86           C  
ATOM    723  CB  SER L  96      26.001  26.472  30.936  1.00 35.98           C  
ATOM    724  OG  SER L  96      25.485  27.004  29.726  1.00  0.00           O  
ATOM    725  C   SER L  96      25.736  24.799  32.689  1.00 35.52           C  
ATOM    726  O   SER L  96      25.509  25.192  33.834  1.00 35.68           O  
ATOM    727  N   PHE L  97      26.638  23.824  32.423  1.00 33.36           N  
ATOM    728  CA  PHE L  97      27.351  23.103  33.447  1.00 34.98           C  
ATOM    729  CB  PHE L  97      27.366  21.575  33.245  1.00 33.12           C  
ATOM    730  CG  PHE L  97      25.994  21.008  33.317  1.00 34.77           C  
ATOM    731  CD1 PHE L  97      25.149  21.075  32.234  1.00 34.64           C  
ATOM    732  CD2 PHE L  97      25.560  20.383  34.462  1.00 34.71           C  
ATOM    733  CE1 PHE L  97      23.884  20.539  32.300  1.00 35.61           C  
ATOM    734  CE2 PHE L  97      24.295  19.846  34.532  1.00 35.23           C  
ATOM    735  CZ  PHE L  97      23.453  19.925  33.450  1.00 34.28           C  
ATOM    736  C   PHE L  97      28.799  23.459  33.353  1.00 37.01           C  
ATOM    737  O   PHE L  97      29.273  23.941  32.326  1.00 37.71           O  
ATOM    738  N   GLY L  98      29.540  23.231  34.455  1.00 37.31           N  
ATOM    739  CA  GLY L  98      30.957  23.445  34.453  1.00 35.63           C  
ATOM    740  C   GLY L  98      31.571  22.214  33.862  1.00 38.42           C  
ATOM    741  O   GLY L  98      30.878  21.237  33.584  1.00 37.45           O  
ATOM    742  N   GLN L  99      32.902  22.242  33.656  1.00 38.44           N  
ATOM    743  CA  GLN L  99      33.630  21.148  33.073  1.00 39.73           C  
ATOM    744  CB  GLN L  99      35.116  21.457  32.832  1.00 44.87           C  
ATOM    745  CG  GLN L  99      35.370  22.728  32.027  1.00 48.82           C  
ATOM    746  CD  GLN L  99      35.536  23.859  33.031  1.00 58.09           C  
ATOM    747  OE1 GLN L  99      36.115  23.674  34.100  1.00 54.80           O  
ATOM    748  NE2 GLN L  99      35.016  25.067  32.683  1.00 47.84           N  
ATOM    749  C   GLN L  99      33.614  19.985  34.013  1.00 40.06           C  
ATOM    750  O   GLN L  99      33.608  18.833  33.584  1.00 38.88           O  
ATOM    751  N   GLY L 100      33.658  20.255  35.330  1.00 39.84           N  
ATOM    752  CA  GLY L 100      33.652  19.188  36.290  1.00 39.50           C  
ATOM    753  C   GLY L 100      35.032  19.028  36.847  1.00 41.91           C  
ATOM    754  O   GLY L 100      36.027  19.294  36.174  1.00 40.89           O  
ATOM    755  N   THR L 101      35.112  18.597  38.122  1.00 41.25           N  
ATOM    756  CA  THR L 101      36.375  18.364  38.760  1.00 39.53           C  
ATOM    757  CB  THR L 101      36.605  19.247  39.954  1.00 42.17           C  
ATOM    758  OG1 THR L 101      36.545  20.613  39.573  1.00 45.31           O  
ATOM    759  CG2 THR L 101      37.987  18.933  40.547  1.00 41.33           C  
ATOM    760  C   THR L 101      36.352  16.949  39.248  1.00 42.42           C  
ATOM    761  O   THR L 101      35.431  16.541  39.953  1.00 43.61           O  
ATOM    762  N   LYS L 102      37.378  16.157  38.883  1.00 40.61           N  
ATOM    763  CA  LYS L 102      37.412  14.789  39.310  1.00 40.52           C  
ATOM    764  CB  LYS L 102      38.054  13.843  38.276  1.00 40.14           C  
ATOM    765  CG  LYS L 102      38.097  12.376  38.713  1.00 44.45           C  
ATOM    766  CD  LYS L 102      38.456  11.417  37.575  1.00 48.51           C  
ATOM    767  CE  LYS L 102      38.527   9.948  37.999  1.00 55.00           C  
ATOM    768  NZ  LYS L 102      37.163   9.400  38.168  1.00 59.54           N1+
ATOM    769  C   LYS L 102      38.235  14.735  40.556  1.00 42.03           C  
ATOM    770  O   LYS L 102      39.369  15.208  40.586  1.00 44.09           O  
ATOM    771  N   LEU L 103      37.668  14.155  41.632  1.00 41.31           N  
ATOM    772  CA  LEU L 103      38.400  14.072  42.861  1.00 40.10           C  
ATOM    773  CB  LEU L 103      37.567  14.446  44.100  1.00 41.81           C  
ATOM    774  CG  LEU L 103      37.151  15.930  44.125  1.00  0.00           C  
ATOM    775  CD1 LEU L 103      36.217  16.271  42.951  1.00  0.00           C  
ATOM    776  CD2 LEU L 103      36.574  16.327  45.493  1.00  0.00           C  
ATOM    777  C   LEU L 103      38.864  12.660  43.016  1.00 43.40           C  
ATOM    778  O   LEU L 103      38.085  11.720  42.872  1.00 44.31           O  
ATOM    779  N   GLU L 104      40.169  12.483  43.306  1.00 43.05           N  
ATOM    780  CA  GLU L 104      40.711  11.163  43.444  1.00 44.46           C  
ATOM    781  CB  GLU L 104      41.728  10.798  42.345  1.00 45.80           C  
ATOM    782  CG  GLU L 104      41.088  10.717  40.957  1.00 53.35           C  
ATOM    783  CD  GLU L 104      42.118  10.236  39.946  1.00 60.17           C  
ATOM    784  OE1 GLU L 104      43.119   9.596  40.364  1.00 58.75           O  
ATOM    785  OE2 GLU L 104      41.910  10.496  38.731  1.00 58.17           O1-
ATOM    786  C   GLU L 104      41.402  11.060  44.770  1.00 46.37           C  
ATOM    787  O   GLU L 104      41.785  12.063  45.370  1.00 47.37           O  
ATOM    788  N   ILE L 105      41.566   9.815  45.263  1.00 45.65           N  
ATOM    789  CA  ILE L 105      42.179   9.566  46.539  1.00 46.98           C  
ATOM    790  CB  ILE L 105      41.687   8.301  47.182  1.00 48.61           C  
ATOM    791  CG1 ILE L 105      40.162   8.346  47.379  1.00 47.75           C  
ATOM    792  CG2 ILE L 105      42.472   8.100  48.490  1.00 47.12           C  
ATOM    793  CD1 ILE L 105      39.699   9.473  48.297  1.00 51.00           C  
ATOM    794  C   ILE L 105      43.642   9.373  46.295  1.00 50.50           C  
ATOM    795  O   ILE L 105      44.040   8.566  45.455  1.00 50.19           O  
ATOM    796  N   LYS L 106      44.491  10.119  47.030  1.00 50.33           N  
ATOM    797  CA  LYS L 106      45.903  10.001  46.818  1.00 49.92           C  
ATOM    798  CB  LYS L 106      46.733  11.054  47.570  1.00 52.21           C  
ATOM    799  CG  LYS L 106      48.226  10.947  47.265  1.00 59.16           C  
ATOM    800  CD  LYS L 106      48.559  11.257  45.805  1.00 60.58           C  
ATOM    801  CE  LYS L 106      50.030  11.047  45.448  1.00 69.62           C  
ATOM    802  NZ  LYS L 106      50.213  11.168  43.985  1.00 74.54           N1+
ATOM    803  C   LYS L 106      46.357   8.626  47.286  1.00 51.24           C  
ATOM    804  O   LYS L 106      46.380   8.397  48.523  1.00 53.31           O  
ATOM    805  OXT LYS L 106      46.696   7.788  46.407  1.00  0.00           O1-
TER     806      LYS L 106 
ATOM    807  N   GLN H 107       8.188   7.563  46.173  1.00 58.01           N1+
ATOM    808  CA  GLN H 107       8.746   6.711  45.098  1.00 54.21           C  
ATOM    809  CB  GLN H 107       7.921   5.422  44.944  1.00 57.16           C  
ATOM    810  CG  GLN H 107       8.058   4.454  46.116  1.00 65.15           C  
ATOM    811  CD  GLN H 107       9.420   3.783  46.012  1.00 74.34           C  
ATOM    812  OE1 GLN H 107      10.284   3.964  46.870  1.00 67.96           O  
ATOM    813  NE2 GLN H 107       9.619   2.982  44.930  1.00 83.87           N  
ATOM    814  C   GLN H 107       8.710   7.427  43.796  1.00 54.05           C  
ATOM    815  O   GLN H 107       7.668   7.500  43.149  1.00 57.17           O  
ATOM    816  N   VAL H 108       9.857   7.990  43.378  1.00 51.42           N  
ATOM    817  CA  VAL H 108       9.861   8.662  42.114  1.00 48.33           C  
ATOM    818  CB  VAL H 108      10.412  10.056  42.175  1.00 50.12           C  
ATOM    819  CG1 VAL H 108      10.441  10.636  40.749  1.00 47.20           C  
ATOM    820  CG2 VAL H 108       9.563  10.876  43.161  1.00 51.60           C  
ATOM    821  C   VAL H 108      10.756   7.874  41.223  1.00 51.31           C  
ATOM    822  O   VAL H 108      11.889   7.558  41.581  1.00 52.16           O  
ATOM    823  N   GLN H 109      10.260   7.507  40.029  1.00 50.40           N  
ATOM    824  CA  GLN H 109      11.124   6.761  39.170  1.00 49.80           C  
ATOM    825  CB  GLN H 109      10.828   5.254  39.147  1.00 52.66           C  
ATOM    826  CG  GLN H 109      11.152   4.578  40.478  1.00 62.97           C  
ATOM    827  CD  GLN H 109      10.826   3.102  40.347  1.00 74.81           C  
ATOM    828  OE1 GLN H 109      10.340   2.649  39.312  1.00 71.83           O  
ATOM    829  NE2 GLN H 109      11.101   2.328  41.429  1.00 69.89           N  
ATOM    830  C   GLN H 109      10.985   7.269  37.775  1.00 50.93           C  
ATOM    831  O   GLN H 109       9.899   7.633  37.327  1.00 51.65           O  
ATOM    832  N   LEU H 110      12.129   7.331  37.070  1.00 47.90           N  
ATOM    833  CA  LEU H 110      12.154   7.724  35.699  1.00 47.76           C  
ATOM    834  CB  LEU H 110      13.052   8.946  35.441  1.00 45.67           C  
ATOM    835  CG  LEU H 110      12.623  10.219  36.184  1.00 48.34           C  
ATOM    836  CD1 LEU H 110      13.575  11.383  35.874  1.00 45.80           C  
ATOM    837  CD2 LEU H 110      11.156  10.566  35.897  1.00 47.19           C  
ATOM    838  C   LEU H 110      12.804   6.598  34.973  1.00 49.06           C  
ATOM    839  O   LEU H 110      13.894   6.169  35.346  1.00 49.76           O  
ATOM    840  N   GLN H 111      12.149   6.076  33.923  1.00 46.98           N  
ATOM    841  CA  GLN H 111      12.764   5.024  33.177  1.00 48.07           C  
ATOM    842  CB  GLN H 111      11.985   3.703  33.154  1.00 50.36           C  
ATOM    843  CG  GLN H 111      12.025   2.968  34.486  1.00 58.16           C  
ATOM    844  CD  GLN H 111      11.513   1.565  34.232  1.00 69.50           C  
ATOM    845  OE1 GLN H 111      12.171   0.582  34.571  1.00 69.01           O  
ATOM    846  NE2 GLN H 111      10.308   1.466  33.613  1.00 65.67           N  
ATOM    847  C   GLN H 111      12.853   5.475  31.770  1.00 48.73           C  
ATOM    848  O   GLN H 111      11.887   5.968  31.190  1.00 48.71           O  
ATOM    849  N   GLN H 112      14.040   5.292  31.179  1.00 47.60           N  
ATOM    850  CA  GLN H 112      14.238   5.741  29.842  1.00 47.77           C  
ATOM    851  CB  GLN H 112      15.567   6.479  29.661  1.00 45.63           C  
ATOM    852  CG  GLN H 112      15.692   7.696  30.569  1.00 48.19           C  
ATOM    853  CD  GLN H 112      17.049   8.308  30.305  1.00 50.06           C  
ATOM    854  OE1 GLN H 112      17.810   8.585  31.229  1.00 52.89           O  
ATOM    855  NE2 GLN H 112      17.357   8.521  28.998  1.00 17.97           N  
ATOM    856  C   GLN H 112      14.315   4.537  28.978  1.00 49.29           C  
ATOM    857  O   GLN H 112      14.663   3.446  29.434  1.00 49.11           O  
ATOM    858  N   TRP H 113      13.930   4.706  27.702  1.00 47.63           N  
ATOM    859  CA  TRP H 113      14.083   3.636  26.770  1.00 49.13           C  
ATOM    860  CB  TRP H 113      12.900   2.658  26.696  1.00 51.76           C  
ATOM    861  CG  TRP H 113      11.581   3.254  26.285  1.00 27.36           C  
ATOM    862  CD2 TRP H 113      10.545   3.613  27.210  1.00 29.24           C  
ATOM    863  CD1 TRP H 113      11.100   3.522  25.038  1.00 30.31           C  
ATOM    864  NE1 TRP H 113       9.823   4.023  25.127  1.00 31.69           N  
ATOM    865  CE2 TRP H 113       9.470   4.084  26.459  1.00 30.39           C  
ATOM    866  CE3 TRP H 113      10.492   3.546  28.573  1.00 28.61           C  
ATOM    867  CZ2 TRP H 113       8.319   4.499  27.064  1.00 28.49           C  
ATOM    868  CZ3 TRP H 113       9.331   3.971  29.179  1.00 28.98           C  
ATOM    869  CH2 TRP H 113       8.265   4.439  28.439  1.00 30.26           C  
ATOM    870  C   TRP H 113      14.270   4.252  25.426  1.00 52.89           C  
ATOM    871  O   TRP H 113      13.967   5.426  25.219  1.00 51.52           O  
ATOM    872  N   GLY H 114      14.804   3.470  24.472  1.00 50.24           N  
ATOM    873  CA  GLY H 114      15.019   3.986  23.151  1.00 50.42           C  
ATOM    874  C   GLY H 114      16.114   3.171  22.538  1.00 52.27           C  
ATOM    875  O   GLY H 114      16.796   2.416  23.229  1.00 53.39           O  
ATOM    876  N   ALA H 115      16.318   3.325  21.215  1.00 51.29           N  
ATOM    877  CA  ALA H 115      17.295   2.536  20.518  1.00 51.93           C  
ATOM    878  CB  ALA H 115      17.155   2.604  18.989  1.00 52.21           C  
ATOM    879  C   ALA H 115      18.683   2.971  20.872  1.00 55.03           C  
ATOM    880  O   ALA H 115      18.966   4.157  21.029  1.00 56.29           O  
ATOM    881  N   GLY H 116      19.575   1.978  21.057  1.00 51.57           N  
ATOM    882  CA  GLY H 116      20.969   2.180  21.330  1.00 50.90           C  
ATOM    883  C   GLY H 116      21.692   2.680  20.109  1.00 54.06           C  
ATOM    884  O   GLY H 116      22.579   3.523  20.220  1.00 53.58           O  
ATOM    885  N   LEU H 117      21.342   2.159  18.914  1.00 50.73           N  
ATOM    886  CA  LEU H 117      22.104   2.453  17.723  1.00 50.28           C  
ATOM    887  CB  LEU H 117      22.557   1.163  17.011  1.00 52.41           C  
ATOM    888  CG  LEU H 117      23.374   1.377  15.725  1.00 55.51           C  
ATOM    889  CD1 LEU H 117      24.740   2.013  16.033  1.00 53.14           C  
ATOM    890  CD2 LEU H 117      23.486   0.074  14.916  1.00 56.74           C  
ATOM    891  C   LEU H 117      21.276   3.221  16.741  1.00 52.31           C  
ATOM    892  O   LEU H 117      20.101   2.923  16.529  1.00 53.91           O  
ATOM    893  N   LEU H 118      21.884   4.255  16.112  1.00 51.11           N  
ATOM    894  CA  LEU H 118      21.203   5.023  15.107  1.00 49.52           C  
ATOM    895  CB  LEU H 118      20.642   6.354  15.623  1.00 51.13           C  
ATOM    896  CG  LEU H 118      19.499   6.179  16.635  1.00 26.53           C  
ATOM    897  CD1 LEU H 118      18.978   7.539  17.115  1.00 26.41           C  
ATOM    898  CD2 LEU H 118      18.384   5.284  16.070  1.00 23.92           C  
ATOM    899  C   LEU H 118      22.165   5.357  14.009  1.00 52.38           C  
ATOM    900  O   LEU H 118      23.335   5.641  14.252  1.00 51.51           O  
ATOM    901  N   LYS H 119      21.678   5.326  12.754  1.00 51.60           N  
ATOM    902  CA  LYS H 119      22.503   5.656  11.627  1.00 50.59           C  
ATOM    903  CB  LYS H 119      22.053   4.961  10.330  1.00 55.09           C  
ATOM    904  CG  LYS H 119      22.256   3.444  10.385  1.00 62.33           C  
ATOM    905  CD  LYS H 119      21.492   2.664   9.314  1.00 61.95           C  
ATOM    906  CE  LYS H 119      21.722   1.151   9.375  1.00 78.06           C  
ATOM    907  NZ  LYS H 119      21.164   0.596  10.630  1.00 81.51           N1+
ATOM    908  C   LYS H 119      22.443   7.141  11.456  1.00 51.64           C  
ATOM    909  O   LYS H 119      21.503   7.794  11.907  1.00 49.69           O  
ATOM    910  N   PRO H 120      23.432   7.695  10.812  1.00 50.38           N  
ATOM    911  CA  PRO H 120      23.490   9.121  10.660  1.00 50.65           C  
ATOM    912  CD  PRO H 120      24.756   7.092  10.805  1.00 52.39           C  
ATOM    913  CB  PRO H 120      24.884   9.420  10.112  1.00 51.52           C  
ATOM    914  CG  PRO H 120      25.741   8.263  10.659  1.00 54.43           C  
ATOM    915  C   PRO H 120      22.374   9.647   9.816  1.00 53.83           C  
ATOM    916  O   PRO H 120      21.855   8.909   8.980  1.00 53.24           O  
ATOM    917  N   SER H 121      22.000  10.923  10.049  1.00 54.01           N  
ATOM    918  CA  SER H 121      20.961  11.664   9.386  1.00 51.94           C  
ATOM    919  CB  SER H 121      21.075  11.688   7.849  1.00 55.88           C  
ATOM    920  OG  SER H 121      20.671  10.446   7.290  1.00 62.43           O  
ATOM    921  C   SER H 121      19.617  11.112   9.747  1.00 53.62           C  
ATOM    922  O   SER H 121      18.600  11.561   9.223  1.00 56.53           O  
ATOM    923  N   GLU H 122      19.569  10.148  10.684  1.00 50.49           N  
ATOM    924  CA  GLU H 122      18.309   9.605  11.112  1.00 49.33           C  
ATOM    925  CB  GLU H 122      18.355   8.126  11.531  1.00 51.15           C  
ATOM    926  CG  GLU H 122      18.540   7.164  10.356  1.00 56.33           C  
ATOM    927  CD  GLU H 122      18.390   5.746  10.887  1.00 69.69           C  
ATOM    928  OE1 GLU H 122      17.452   5.511  11.693  1.00 65.23           O  
ATOM    929  OE2 GLU H 122      19.215   4.880  10.496  1.00 76.92           O1-
ATOM    930  C   GLU H 122      17.853  10.398  12.298  1.00 52.05           C  
ATOM    931  O   GLU H 122      18.537  11.320  12.737  1.00 53.93           O  
ATOM    932  N   THR H 123      16.653  10.072  12.827  1.00 51.20           N  
ATOM    933  CA  THR H 123      16.130  10.790  13.956  1.00 49.79           C  
ATOM    934  CB  THR H 123      14.678  11.148  13.830  1.00 51.80           C  
ATOM    935  OG1 THR H 123      13.891   9.971  13.725  1.00 57.05           O  
ATOM    936  CG2 THR H 123      14.486  12.028  12.586  1.00 52.87           C  
ATOM    937  C   THR H 123      16.252   9.947  15.187  1.00 51.09           C  
ATOM    938  O   THR H 123      15.908   8.765  15.199  1.00 49.64           O  
ATOM    939  N   LEU H 124      16.744  10.567  16.275  1.00 47.97           N  
ATOM    940  CA  LEU H 124      16.949   9.896  17.526  1.00 47.63           C  
ATOM    941  CB  LEU H 124      18.207  10.460  18.222  1.00 45.78           C  
ATOM    942  CG  LEU H 124      18.605   9.877  19.588  1.00 50.60           C  
ATOM    943  CD1 LEU H 124      20.019  10.344  19.960  1.00 52.40           C  
ATOM    944  CD2 LEU H 124      17.607  10.250  20.688  1.00 52.15           C  
ATOM    945  C   LEU H 124      15.712  10.119  18.349  1.00 48.32           C  
ATOM    946  O   LEU H 124      15.262  11.252  18.520  1.00 49.47           O  
ATOM    947  N   SER H 125      15.105   9.019  18.850  1.00 47.21           N  
ATOM    948  CA  SER H 125      13.887   9.138  19.602  1.00 47.75           C  
ATOM    949  CB  SER H 125      12.676   8.600  18.817  1.00 50.93           C  
ATOM    950  OG  SER H 125      11.474   8.804  19.543  1.00 62.06           O  
ATOM    951  C   SER H 125      14.029   8.341  20.871  1.00 48.86           C  
ATOM    952  O   SER H 125      14.366   7.158  20.848  1.00 48.63           O  
ATOM    953  N   LEU H 126      13.772   8.994  22.024  1.00 45.38           N  
ATOM    954  CA  LEU H 126      13.866   8.369  23.319  1.00 44.54           C  
ATOM    955  CB  LEU H 126      15.056   8.877  24.152  1.00 44.18           C  
ATOM    956  CG  LEU H 126      16.439   8.484  23.599  1.00 46.87           C  
ATOM    957  CD1 LEU H 126      17.570   9.058  24.464  1.00 46.58           C  
ATOM    958  CD2 LEU H 126      16.563   6.961  23.445  1.00 50.27           C  
ATOM    959  C   LEU H 126      12.631   8.722  24.094  1.00 45.45           C  
ATOM    960  O   LEU H 126      12.002   9.749  23.842  1.00 44.66           O  
ATOM    961  N   THR H 127      12.242   7.862  25.061  1.00 43.21           N  
ATOM    962  CA  THR H 127      11.080   8.151  25.854  1.00 44.91           C  
ATOM    963  CB  THR H 127       9.939   7.214  25.591  1.00 50.09           C  
ATOM    964  OG1 THR H 127       9.562   7.274  24.223  1.00 51.79           O  
ATOM    965  CG2 THR H 127       8.752   7.623  26.475  1.00 44.96           C  
ATOM    966  C   THR H 127      11.447   8.032  27.307  1.00 47.27           C  
ATOM    967  O   THR H 127      12.346   7.277  27.671  1.00 46.59           O  
ATOM    968  N   CYS H 128      10.766   8.809  28.179  1.00 44.23           N  
ATOM    969  CA  CYS H 128      11.029   8.754  29.594  1.00 44.02           C  
ATOM    970  CB  CYS H 128      11.691  10.049  30.122  1.00 43.13           C  
ATOM    971  SG  CYS H 128      12.055  10.051  31.908  1.00 45.48           S  
ATOM    972  C   CYS H 128       9.705   8.564  30.276  1.00 47.14           C  
ATOM    973  O   CYS H 128       8.804   9.392  30.148  1.00 49.16           O  
ATOM    974  N   GLY H 129       9.549   7.460  31.036  1.00 45.95           N  
ATOM    975  CA  GLY H 129       8.287   7.200  31.674  1.00 44.86           C  
ATOM    976  C   GLY H 129       8.440   7.508  33.125  1.00 47.99           C  
ATOM    977  O   GLY H 129       9.431   7.132  33.748  1.00 48.55           O  
ATOM    978  N   VAL H 130       7.427   8.178  33.711  1.00 45.28           N  
ATOM    979  CA  VAL H 130       7.532   8.574  35.083  1.00 45.00           C  
ATOM    980  CB  VAL H 130       7.254  10.032  35.312  1.00 48.11           C  
ATOM    981  CG1 VAL H 130       7.310  10.299  36.827  1.00 48.57           C  
ATOM    982  CG2 VAL H 130       8.250  10.871  34.495  1.00 46.71           C  
ATOM    983  C   VAL H 130       6.529   7.839  35.900  1.00 48.09           C  
ATOM    984  O   VAL H 130       5.428   7.549  35.435  1.00 49.41           O  
ATOM    985  N   TYR H 131       6.911   7.485  37.146  1.00 45.67           N  
ATOM    986  CA  TYR H 131       5.986   6.832  38.023  1.00 46.76           C  
ATOM    987  CB  TYR H 131       6.245   5.321  38.184  1.00 49.12           C  
ATOM    988  CG  TYR H 131       6.373   4.705  36.829  1.00 26.54           C  
ATOM    989  CD1 TYR H 131       5.280   4.561  36.004  1.00 29.56           C  
ATOM    990  CD2 TYR H 131       7.607   4.299  36.371  1.00 28.57           C  
ATOM    991  CE1 TYR H 131       5.415   3.999  34.755  1.00 29.70           C  
ATOM    992  CE2 TYR H 131       7.748   3.735  35.123  1.00 30.12           C  
ATOM    993  CZ  TYR H 131       6.649   3.582  34.313  1.00 33.77           C  
ATOM    994  OH  TYR H 131       6.787   3.005  33.033  1.00 39.44           O  
ATOM    995  C   TYR H 131       6.191   7.428  39.387  1.00 47.97           C  
ATOM    996  O   TYR H 131       7.308   7.791  39.748  1.00 48.51           O  
ATOM    997  N   GLY H 132       5.151   7.313  40.226  1.00 49.05           N  
ATOM    998  CA  GLY H 132       5.324   7.635  41.607  1.00 48.93           C  
ATOM    999  C   GLY H 132       5.011   9.064  41.726  1.00 49.15           C  
ATOM   1000  O   GLY H 132       4.793   9.598  42.813  1.00 49.36           O  
ATOM   1001  N   GLU H 133       5.002   9.725  40.566  1.00 49.27           N  
ATOM   1002  CA  GLU H 133       4.605  11.079  40.561  1.00 49.92           C  
ATOM   1003  CB  GLU H 133       5.766  12.084  40.500  1.00  0.00           C  
ATOM   1004  CG  GLU H 133       5.349  13.493  40.923  1.00  0.00           C  
ATOM   1005  CD  GLU H 133       5.053  13.441  42.416  1.00  0.00           C  
ATOM   1006  OE1 GLU H 133       5.360  12.392  43.044  1.00  0.00           O  
ATOM   1007  OE2 GLU H 133       4.513  14.447  42.948  1.00  0.00           O1-
ATOM   1008  C   GLU H 133       3.812  11.234  39.318  1.00 52.01           C  
ATOM   1009  O   GLU H 133       3.598  10.274  38.578  1.00 53.23           O  
ATOM   1010  N   SER H 134       3.316  12.451  39.073  1.00 52.04           N  
ATOM   1011  CA  SER H 134       2.583  12.631  37.867  1.00 53.58           C  
ATOM   1012  CB  SER H 134       1.164  13.181  38.064  1.00 55.73           C  
ATOM   1013  OG  SER H 134       0.548  13.368  36.798  1.00 58.61           O  
ATOM   1014  C   SER H 134       3.329  13.644  37.085  1.00 52.81           C  
ATOM   1015  O   SER H 134       4.046  14.475  37.638  1.00 53.38           O  
ATOM   1016  N   LEU H 135       3.168  13.560  35.759  1.00 53.35           N  
ATOM   1017  CA  LEU H 135       3.800  14.408  34.803  1.00 52.28           C  
ATOM   1018  CB  LEU H 135       3.367  13.967  33.383  1.00 52.20           C  
ATOM   1019  CG  LEU H 135       3.911  14.730  32.151  1.00 21.51           C  
ATOM   1020  CD1 LEU H 135       3.344  14.113  30.859  1.00 51.65           C  
ATOM   1021  CD2 LEU H 135       3.683  16.253  32.200  1.00 20.16           C  
ATOM   1022  C   LEU H 135       3.331  15.803  35.067  1.00 53.64           C  
ATOM   1023  O   LEU H 135       4.134  16.730  35.099  1.00 53.44           O  
ATOM   1024  N   SER H 136       2.020  15.992  35.312  1.00 54.90           N  
ATOM   1025  CA  SER H 136       1.507  17.328  35.396  1.00 56.01           C  
ATOM   1026  CB  SER H 136      -0.027  17.402  35.477  1.00 58.02           C  
ATOM   1027  OG  SER H 136      -0.489  16.830  36.690  1.00 62.14           O  
ATOM   1028  C   SER H 136       2.082  18.077  36.556  1.00 54.50           C  
ATOM   1029  O   SER H 136       2.316  17.528  37.632  1.00 53.55           O  
ATOM   1030  N   GLY H 137       2.347  19.380  36.317  1.00 54.73           N  
ATOM   1031  CA  GLY H 137       2.788  20.307  37.320  1.00 53.48           C  
ATOM   1032  C   GLY H 137       4.284  20.394  37.384  1.00 52.20           C  
ATOM   1033  O   GLY H 137       4.805  21.351  37.955  1.00 52.52           O  
ATOM   1034  N   HIS H 138       5.027  19.442  36.779  1.00 49.92           N  
ATOM   1035  CA  HIS H 138       6.457  19.506  36.962  1.00 46.87           C  
ATOM   1036  ND1 HIS H 138       7.251  18.180  40.060  1.00 57.25           N  
ATOM   1037  CG  HIS H 138       6.587  17.854  38.898  1.00 45.35           C  
ATOM   1038  CB  HIS H 138       7.071  18.208  37.523  1.00 46.17           C  
ATOM   1039  NE2 HIS H 138       5.410  17.088  40.665  1.00 58.69           N  
ATOM   1040  CD2 HIS H 138       5.466  17.187  39.286  1.00 46.50           C  
ATOM   1041  CE1 HIS H 138       6.504  17.697  41.086  1.00 45.65           C  
ATOM   1042  C   HIS H 138       7.126  19.722  35.654  1.00 45.83           C  
ATOM   1043  O   HIS H 138       6.563  19.480  34.587  1.00 46.37           O  
ATOM   1044  N   TYR H 139       8.381  20.198  35.696  1.00 37.65           N  
ATOM   1045  CA  TYR H 139       8.966  20.390  34.403  1.00 38.38           C  
ATOM   1046  CB  TYR H 139       9.778  21.693  34.251  1.00 38.62           C  
ATOM   1047  CG  TYR H 139       8.878  22.874  34.339  1.00 41.29           C  
ATOM   1048  CD1 TYR H 139       8.409  23.307  35.558  1.00 41.68           C  
ATOM   1049  CD2 TYR H 139       8.521  23.566  33.205  1.00 41.06           C  
ATOM   1050  CE1 TYR H 139       7.583  24.403  35.646  1.00 41.66           C  
ATOM   1051  CE2 TYR H 139       7.695  24.663  33.285  1.00 41.92           C  
ATOM   1052  CZ  TYR H 139       7.224  25.082  34.507  1.00 44.49           C  
ATOM   1053  OH  TYR H 139       6.378  26.208  34.588  1.00 45.65           O  
ATOM   1054  C   TYR H 139       9.965  19.292  34.235  1.00 37.04           C  
ATOM   1055  O   TYR H 139      10.653  18.923  35.185  1.00 37.88           O  
ATOM   1056  N   TRP H 140      10.045  18.712  33.023  1.00 34.94           N  
ATOM   1057  CA  TRP H 140      10.993  17.663  32.812  1.00 35.43           C  
ATOM   1058  CB  TRP H 140      10.366  16.307  32.447  1.00 35.50           C  
ATOM   1059  CG  TRP H 140      10.046  15.476  33.669  1.00 37.37           C  
ATOM   1060  CD2 TRP H 140       8.870  15.539  34.498  1.00 44.46           C  
ATOM   1061  CD1 TRP H 140      10.842  14.518  34.217  1.00 45.34           C  
ATOM   1062  NE1 TRP H 140      10.243  13.981  35.325  1.00 46.41           N  
ATOM   1063  CE2 TRP H 140       9.030  14.596  35.512  1.00 47.32           C  
ATOM   1064  CE3 TRP H 140       7.756  16.322  34.434  1.00 45.06           C  
ATOM   1065  CZ2 TRP H 140       8.080  14.411  36.474  1.00 47.43           C  
ATOM   1066  CZ3 TRP H 140       6.793  16.121  35.400  1.00 46.59           C  
ATOM   1067  CH2 TRP H 140       6.948  15.184  36.401  1.00 47.37           C  
ATOM   1068  C   TRP H 140      12.020  18.063  31.808  1.00 39.04           C  
ATOM   1069  O   TRP H 140      11.733  18.688  30.788  1.00 38.21           O  
ATOM   1070  N   SER H 141      13.280  17.688  32.098  1.00 36.73           N  
ATOM   1071  CA  SER H 141      14.369  18.099  31.265  1.00 35.48           C  
ATOM   1072  CB  SER H 141      15.427  18.955  31.982  1.00 31.30           C  
ATOM   1073  OG  SER H 141      14.918  20.244  32.277  1.00 49.92           O  
ATOM   1074  C   SER H 141      15.099  16.909  30.751  1.00 37.27           C  
ATOM   1075  O   SER H 141      14.998  15.801  31.278  1.00 37.01           O  
ATOM   1076  N   TRP H 142      15.834  17.139  29.651  1.00 34.91           N  
ATOM   1077  CA  TRP H 142      16.685  16.147  29.080  1.00 35.87           C  
ATOM   1078  CB  TRP H 142      16.338  15.801  27.618  1.00 33.40           C  
ATOM   1079  CG  TRP H 142      15.035  15.048  27.463  1.00 36.33           C  
ATOM   1080  CD2 TRP H 142      14.933  13.614  27.467  1.00 36.13           C  
ATOM   1081  CD1 TRP H 142      13.766  15.525  27.305  1.00 37.39           C  
ATOM   1082  NE1 TRP H 142      12.878  14.477  27.219  1.00 36.61           N  
ATOM   1083  CE2 TRP H 142      13.583  13.297  27.314  1.00 37.11           C  
ATOM   1084  CE3 TRP H 142      15.885  12.644  27.588  1.00 37.97           C  
ATOM   1085  CZ2 TRP H 142      13.164  11.996  27.282  1.00 37.85           C  
ATOM   1086  CZ3 TRP H 142      15.457  11.334  27.552  1.00 38.12           C  
ATOM   1087  CH2 TRP H 142      14.123  11.016  27.403  1.00 38.65           C  
ATOM   1088  C   TRP H 142      18.060  16.744  29.106  1.00 39.23           C  
ATOM   1089  O   TRP H 142      18.235  17.945  28.896  1.00 36.30           O  
ATOM   1090  N   VAL H 143      19.069  15.912  29.428  1.00 36.13           N  
ATOM   1091  CA  VAL H 143      20.448  16.320  29.442  1.00 35.51           C  
ATOM   1092  CB  VAL H 143      20.998  16.562  30.822  1.00 37.06           C  
ATOM   1093  CG1 VAL H 143      20.318  17.799  31.421  1.00 37.46           C  
ATOM   1094  CG2 VAL H 143      20.763  15.314  31.679  1.00 37.59           C  
ATOM   1095  C   VAL H 143      21.245  15.208  28.823  1.00 38.15           C  
ATOM   1096  O   VAL H 143      20.833  14.050  28.845  1.00 38.62           O  
ATOM   1097  N   ARG H 144      22.414  15.524  28.226  1.00 37.95           N  
ATOM   1098  CA  ARG H 144      23.168  14.452  27.633  1.00 39.17           C  
ATOM   1099  CB  ARG H 144      23.058  14.370  26.102  1.00 37.14           C  
ATOM   1100  CG  ARG H 144      23.612  15.572  25.337  1.00 40.89           C  
ATOM   1101  CD  ARG H 144      23.236  15.509  23.857  1.00 38.32           C  
ATOM   1102  NE  ARG H 144      24.093  16.453  23.092  1.00 39.77           N  
ATOM   1103  CZ  ARG H 144      23.812  16.642  21.770  1.00 46.40           C  
ATOM   1104  NH1 ARG H 144      22.680  16.088  21.249  1.00 44.29           N1+
ATOM   1105  NH2 ARG H 144      24.651  17.353  20.966  1.00 44.09           N  
ATOM   1106  C   ARG H 144      24.616  14.607  27.979  1.00 41.44           C  
ATOM   1107  O   ARG H 144      25.060  15.683  28.377  1.00 39.35           O  
ATOM   1108  N   GLN H 145      25.386  13.502  27.876  1.00 40.32           N  
ATOM   1109  CA  GLN H 145      26.792  13.557  28.164  1.00 39.60           C  
ATOM   1110  CB  GLN H 145      27.109  13.100  29.601  1.00 40.52           C  
ATOM   1111  CG  GLN H 145      28.588  13.175  29.985  1.00 39.59           C  
ATOM   1112  CD  GLN H 145      28.714  12.712  31.433  1.00 47.77           C  
ATOM   1113  OE1 GLN H 145      28.024  11.790  31.863  1.00 47.21           O  
ATOM   1114  NE2 GLN H 145      29.611  13.378  32.208  1.00 51.78           N  
ATOM   1115  C   GLN H 145      27.497  12.639  27.208  1.00 43.39           C  
ATOM   1116  O   GLN H 145      27.234  11.439  27.172  1.00 42.62           O  
ATOM   1117  N   PRO H 146      28.402  13.179  26.430  1.00 43.84           N  
ATOM   1118  CA  PRO H 146      29.136  12.356  25.506  1.00 45.47           C  
ATOM   1119  CD  PRO H 146      28.225  14.532  25.926  1.00 44.35           C  
ATOM   1120  CB  PRO H 146      29.801  13.318  24.527  1.00 46.78           C  
ATOM   1121  CG  PRO H 146      28.857  14.534  24.524  1.00 44.60           C  
ATOM   1122  C   PRO H 146      30.082  11.508  26.284  1.00 47.40           C  
ATOM   1123  O   PRO H 146      30.497  11.927  27.365  1.00 46.68           O  
ATOM   1124  N   PRO H 147      30.450  10.362  25.796  1.00 49.26           N  
ATOM   1125  CA  PRO H 147      31.310   9.542  26.582  1.00 51.41           C  
ATOM   1126  CD  PRO H 147      29.615   9.581  24.898  1.00 49.14           C  
ATOM   1127  CB  PRO H 147      31.395   8.207  25.848  1.00 52.03           C  
ATOM   1128  CG  PRO H 147      30.030   8.115  25.136  1.00 51.53           C  
ATOM   1129  C   PRO H 147      32.606  10.235  26.838  1.00 53.30           C  
ATOM   1130  O   PRO H 147      33.259  10.665  25.888  1.00 54.07           O  
ATOM   1131  N   GLY H 148      32.991  10.350  28.122  1.00 53.01           N  
ATOM   1132  CA  GLY H 148      34.240  10.953  28.482  1.00 53.35           C  
ATOM   1133  C   GLY H 148      34.123  12.448  28.507  1.00 56.34           C  
ATOM   1134  O   GLY H 148      35.118  13.134  28.736  1.00 55.64           O  
ATOM   1135  N   LYS H 149      32.915  13.004  28.287  1.00 53.23           N  
ATOM   1136  CA  LYS H 149      32.783  14.436  28.266  1.00 51.30           C  
ATOM   1137  CB  LYS H 149      32.226  15.015  26.949  1.00 52.56           C  
ATOM   1138  CG  LYS H 149      33.224  15.012  25.788  1.00 61.24           C  
ATOM   1139  CD  LYS H 149      32.606  15.424  24.450  1.00 66.48           C  
ATOM   1140  CE  LYS H 149      33.620  15.578  23.315  1.00 78.41           C  
ATOM   1141  NZ  LYS H 149      32.924  15.949  22.064  1.00 81.14           N1+
ATOM   1142  C   LYS H 149      31.851  14.869  29.358  1.00 51.36           C  
ATOM   1143  O   LYS H 149      31.437  14.076  30.203  1.00 49.58           O  
ATOM   1144  N   ARG H 150      31.544  16.184  29.357  1.00 48.55           N  
ATOM   1145  CA  ARG H 150      30.735  16.874  30.325  1.00 45.83           C  
ATOM   1146  CB  ARG H 150      31.120  18.357  30.469  1.00  0.00           C  
ATOM   1147  CG  ARG H 150      32.530  18.562  31.026  1.00  0.00           C  
ATOM   1148  CD  ARG H 150      33.646  18.097  30.085  1.00  0.00           C  
ATOM   1149  NE  ARG H 150      34.165  19.288  29.353  1.00  0.00           N  
ATOM   1150  CZ  ARG H 150      33.644  19.642  28.143  1.00  0.00           C  
ATOM   1151  NH1 ARG H 150      32.629  18.913  27.593  1.00  0.00           N1+
ATOM   1152  NH2 ARG H 150      34.145  20.724  27.475  1.00  0.00           N  
ATOM   1153  C   ARG H 150      29.283  16.825  29.952  1.00 46.02           C  
ATOM   1154  O   ARG H 150      28.894  16.236  28.944  1.00 43.81           O  
ATOM   1155  N   LEU H 151      28.439  17.444  30.811  1.00 44.01           N  
ATOM   1156  CA  LEU H 151      27.016  17.433  30.643  1.00 40.59           C  
ATOM   1157  CB  LEU H 151      26.226  17.409  31.962  1.00 40.09           C  
ATOM   1158  CG  LEU H 151      26.438  16.144  32.808  1.00 41.85           C  
ATOM   1159  CD1 LEU H 151      27.852  16.091  33.392  1.00 39.30           C  
ATOM   1160  CD2 LEU H 151      25.358  16.007  33.885  1.00 37.37           C  
ATOM   1161  C   LEU H 151      26.540  18.635  29.890  1.00 42.43           C  
ATOM   1162  O   LEU H 151      27.056  19.742  30.040  1.00 44.23           O  
ATOM   1163  N   GLU H 152      25.513  18.415  29.042  1.00 39.97           N  
ATOM   1164  CA  GLU H 152      24.901  19.444  28.253  1.00 39.72           C  
ATOM   1165  CB  GLU H 152      25.125  19.236  26.743  1.00 40.11           C  
ATOM   1166  CG  GLU H 152      24.603  20.370  25.860  1.00 38.48           C  
ATOM   1167  CD  GLU H 152      24.900  20.007  24.409  1.00 47.62           C  
ATOM   1168  OE1 GLU H 152      25.239  18.823  24.148  1.00 50.94           O  
ATOM   1169  OE2 GLU H 152      24.788  20.914  23.541  1.00 47.08           O1-
ATOM   1170  C   GLU H 152      23.420  19.375  28.497  1.00 38.69           C  
ATOM   1171  O   GLU H 152      22.837  18.292  28.515  1.00 39.83           O  
ATOM   1172  N   TRP H 153      22.762  20.538  28.689  1.00 36.63           N  
ATOM   1173  CA  TRP H 153      21.345  20.570  28.943  1.00 37.30           C  
ATOM   1174  CB  TRP H 153      20.969  21.700  29.916  1.00 36.71           C  
ATOM   1175  CG  TRP H 153      19.500  21.889  30.196  1.00 37.85           C  
ATOM   1176  CD2 TRP H 153      18.714  22.929  29.596  1.00 36.07           C  
ATOM   1177  CD1 TRP H 153      18.671  21.220  31.048  1.00 37.33           C  
ATOM   1178  NE1 TRP H 153      17.417  21.784  31.023  1.00 34.50           N  
ATOM   1179  CE2 TRP H 153      17.429  22.836  30.133  1.00 37.19           C  
ATOM   1180  CE3 TRP H 153      19.041  23.887  28.680  1.00 36.64           C  
ATOM   1181  CZ2 TRP H 153      16.447  23.707  29.761  1.00 36.80           C  
ATOM   1182  CZ3 TRP H 153      18.045  24.754  28.301  1.00 37.89           C  
ATOM   1183  CH2 TRP H 153      16.775  24.667  28.832  1.00 38.02           C  
ATOM   1184  C   TRP H 153      20.661  20.827  27.635  1.00 37.71           C  
ATOM   1185  O   TRP H 153      20.941  21.822  26.973  1.00 37.35           O  
ATOM   1186  N   ILE H 154      19.815  19.868  27.201  1.00 36.94           N  
ATOM   1187  CA  ILE H 154      19.086  19.915  25.957  1.00 36.63           C  
ATOM   1188  CB  ILE H 154      18.622  18.549  25.548  1.00 37.98           C  
ATOM   1189  CG1 ILE H 154      19.835  17.610  25.416  1.00 37.82           C  
ATOM   1190  CG2 ILE H 154      17.819  18.681  24.244  1.00 36.83           C  
ATOM   1191  CD1 ILE H 154      19.462  16.131  25.324  1.00 37.22           C  
ATOM   1192  C   ILE H 154      17.886  20.833  25.970  1.00 37.44           C  
ATOM   1193  O   ILE H 154      17.738  21.664  25.075  1.00 39.56           O  
ATOM   1194  N   GLY H 155      16.988  20.716  26.980  1.00 37.63           N  
ATOM   1195  CA  GLY H 155      15.788  21.524  26.995  1.00 35.83           C  
ATOM   1196  C   GLY H 155      14.814  20.947  27.989  1.00 36.50           C  
ATOM   1197  O   GLY H 155      15.104  19.949  28.642  1.00 35.30           O  
ATOM   1198  N   GLU H 156      13.616  21.569  28.129  1.00 36.74           N  
ATOM   1199  CA  GLU H 156      12.652  21.095  29.091  1.00 36.21           C  
ATOM   1200  CB  GLU H 156      12.715  21.857  30.423  1.00 37.22           C  
ATOM   1201  CG  GLU H 156      12.384  23.343  30.279  1.00 36.02           C  
ATOM   1202  CD  GLU H 156      12.799  24.035  31.564  1.00 22.81           C  
ATOM   1203  OE1 GLU H 156      13.523  23.395  32.371  1.00 22.14           O  
ATOM   1204  OE2 GLU H 156      12.402  25.216  31.751  1.00 24.83           O1-
ATOM   1205  C   GLU H 156      11.259  21.263  28.557  1.00 37.49           C  
ATOM   1206  O   GLU H 156      11.047  21.926  27.545  1.00 38.60           O  
ATOM   1207  N   ILE H 157      10.275  20.607  29.220  1.00 36.99           N  
ATOM   1208  CA  ILE H 157       8.884  20.692  28.856  1.00 37.42           C  
ATOM   1209  CB  ILE H 157       8.463  19.593  27.927  1.00 37.78           C  
ATOM   1210  CG1 ILE H 157       7.048  19.846  27.383  1.00 40.17           C  
ATOM   1211  CG2 ILE H 157       8.627  18.261  28.674  1.00 36.83           C  
ATOM   1212  CD1 ILE H 157       6.675  18.930  26.218  1.00 45.07           C  
ATOM   1213  C   ILE H 157       8.062  20.563  30.110  1.00 39.22           C  
ATOM   1214  O   ILE H 157       8.468  19.918  31.072  1.00 38.82           O  
ATOM   1215  N   LYS H 158       6.856  21.164  30.127  1.00 37.84           N  
ATOM   1216  CA  LYS H 158       6.001  21.141  31.285  1.00 38.57           C  
ATOM   1217  CB  LYS H 158       5.584  22.567  31.707  1.00 25.90           C  
ATOM   1218  CG  LYS H 158       4.674  22.665  32.934  1.00 25.79           C  
ATOM   1219  CD  LYS H 158       4.364  24.107  33.344  1.00 23.58           C  
ATOM   1220  CE  LYS H 158       3.449  24.213  34.564  1.00  0.00           C  
ATOM   1221  NZ  LYS H 158       3.207  25.636  34.894  1.00  0.00           N1+
ATOM   1222  C   LYS H 158       4.762  20.366  30.924  1.00 40.70           C  
ATOM   1223  O   LYS H 158       4.617  19.895  29.799  1.00 40.34           O  
ATOM   1224  N   HIS H 159       3.874  20.154  31.888  1.00 33.43           N  
ATOM   1225  CA  HIS H 159       2.713  19.387  31.575  1.00 36.49           C  
ATOM   1226  ND1 HIS H 159      -0.136  20.705  32.982  1.00 46.21           N  
ATOM   1227  CG  HIS H 159       1.133  20.320  33.355  1.00 41.14           C  
ATOM   1228  CB  HIS H 159       1.839  19.109  32.811  1.00 37.08           C  
ATOM   1229  NE2 HIS H 159       0.547  22.173  34.505  1.00 44.33           N  
ATOM   1230  CD2 HIS H 159       1.536  21.230  34.285  1.00 42.88           C  
ATOM   1231  CE1 HIS H 159      -0.437  21.816  33.701  1.00 45.41           C  
ATOM   1232  C   HIS H 159       1.872  20.146  30.592  1.00 37.21           C  
ATOM   1233  O   HIS H 159       1.174  19.554  29.772  1.00 35.27           O  
ATOM   1234  N   ASN H 160       1.900  21.489  30.686  1.00 39.75           N  
ATOM   1235  CA  ASN H 160       1.133  22.365  29.843  1.00 40.95           C  
ATOM   1236  CB  ASN H 160       1.138  23.838  30.315  1.00 42.42           C  
ATOM   1237  CG  ASN H 160       2.562  24.377  30.393  1.00  0.00           C  
ATOM   1238  OD1 ASN H 160       3.531  23.663  30.144  1.00  0.00           O  
ATOM   1239  ND2 ASN H 160       2.692  25.676  30.776  1.00  0.00           N  
ATOM   1240  C   ASN H 160       1.615  22.266  28.430  1.00 42.64           C  
ATOM   1241  O   ASN H 160       0.851  22.501  27.493  1.00 44.63           O  
ATOM   1242  N   GLY H 161       2.903  21.920  28.238  1.00 41.07           N  
ATOM   1243  CA  GLY H 161       3.384  21.754  26.899  1.00 40.26           C  
ATOM   1244  C   GLY H 161       4.405  22.789  26.546  1.00 40.42           C  
ATOM   1245  O   GLY H 161       4.955  22.724  25.450  1.00 38.32           O  
ATOM   1246  N   SER H 162       4.699  23.758  27.438  1.00 42.43           N  
ATOM   1247  CA  SER H 162       5.645  24.794  27.097  1.00 42.64           C  
ATOM   1248  CB  SER H 162       5.665  25.944  28.119  1.00 42.36           C  
ATOM   1249  OG  SER H 162       4.394  26.573  28.175  1.00 60.54           O  
ATOM   1250  C   SER H 162       7.042  24.233  27.051  1.00 44.12           C  
ATOM   1251  O   SER H 162       7.468  23.531  27.966  1.00 43.39           O  
ATOM   1252  N   PRO H 163       7.740  24.493  25.961  1.00 42.25           N  
ATOM   1253  CA  PRO H 163       9.107  24.031  25.850  1.00 39.58           C  
ATOM   1254  CD  PRO H 163       7.058  24.411  24.679  1.00  0.00           C  
ATOM   1255  CB  PRO H 163       9.208  23.341  24.492  1.00 41.08           C  
ATOM   1256  CG  PRO H 163       8.137  24.046  23.650  1.00  0.00           C  
ATOM   1257  C   PRO H 163      10.144  25.116  25.975  1.00 42.95           C  
ATOM   1258  O   PRO H 163       9.815  26.299  25.894  1.00 45.12           O  
ATOM   1259  N   ASN H 164      11.422  24.721  26.142  1.00 41.24           N  
ATOM   1260  CA  ASN H 164      12.535  25.628  26.136  1.00 40.14           C  
ATOM   1261  CB  ASN H 164      12.885  26.130  27.548  1.00 40.95           C  
ATOM   1262  CG  ASN H 164      13.849  27.295  27.422  1.00 43.99           C  
ATOM   1263  OD1 ASN H 164      13.457  28.455  27.530  1.00 55.92           O  
ATOM   1264  ND2 ASN H 164      15.150  26.978  27.185  1.00 64.91           N  
ATOM   1265  C   ASN H 164      13.685  24.798  25.643  1.00 41.13           C  
ATOM   1266  O   ASN H 164      13.931  23.717  26.174  1.00 40.13           O  
ATOM   1267  N   TYR H 165      14.437  25.261  24.622  1.00 40.85           N  
ATOM   1268  CA  TYR H 165      15.488  24.403  24.139  1.00 39.34           C  
ATOM   1269  CB  TYR H 165      15.290  23.862  22.707  1.00 39.28           C  
ATOM   1270  CG  TYR H 165      14.011  23.101  22.581  1.00 41.46           C  
ATOM   1271  CD1 TYR H 165      13.885  21.813  23.051  1.00 41.37           C  
ATOM   1272  CD2 TYR H 165      12.918  23.689  21.990  1.00 41.86           C  
ATOM   1273  CE1 TYR H 165      12.697  21.130  22.920  1.00 40.95           C  
ATOM   1274  CE2 TYR H 165      11.732  23.013  21.854  1.00 44.61           C  
ATOM   1275  CZ  TYR H 165      11.616  21.728  22.318  1.00 44.19           C  
ATOM   1276  OH  TYR H 165      10.397  21.033  22.178  1.00 44.89           O  
ATOM   1277  C   TYR H 165      16.771  25.173  24.087  1.00 42.74           C  
ATOM   1278  O   TYR H 165      16.779  26.396  23.957  1.00 42.42           O  
ATOM   1279  N   HIS H 166      17.905  24.451  24.204  1.00 40.02           N  
ATOM   1280  CA  HIS H 166      19.191  25.076  24.098  1.00 40.66           C  
ATOM   1281  ND1 HIS H 166      22.157  25.297  25.773  1.00  0.00           N  
ATOM   1282  CG  HIS H 166      21.679  24.815  24.576  1.00 43.64           C  
ATOM   1283  CB  HIS H 166      20.356  24.123  24.422  1.00 44.46           C  
ATOM   1284  NE2 HIS H 166      23.710  25.746  24.248  1.00  0.00           N  
ATOM   1285  CD2 HIS H 166      22.641  25.099  23.653  1.00  0.00           C  
ATOM   1286  CE1 HIS H 166      23.373  25.843  25.522  1.00  0.00           C  
ATOM   1287  C   HIS H 166      19.325  25.511  22.672  1.00 43.47           C  
ATOM   1288  O   HIS H 166      18.940  24.790  21.753  1.00 40.81           O  
ATOM   1289  N   PRO H 167      19.864  26.676  22.454  1.00 45.65           N  
ATOM   1290  CA  PRO H 167      19.986  27.225  21.130  1.00 45.52           C  
ATOM   1291  CD  PRO H 167      20.052  27.671  23.493  1.00 48.18           C  
ATOM   1292  CB  PRO H 167      20.432  28.678  21.320  1.00 47.36           C  
ATOM   1293  CG  PRO H 167      20.875  28.767  22.795  1.00 52.24           C  
ATOM   1294  C   PRO H 167      20.886  26.402  20.274  1.00 46.53           C  
ATOM   1295  O   PRO H 167      20.841  26.543  19.053  1.00 48.73           O  
ATOM   1296  N   SER H 168      21.735  25.565  20.887  1.00 44.61           N  
ATOM   1297  CA  SER H 168      22.622  24.751  20.115  1.00 46.56           C  
ATOM   1298  CB  SER H 168      23.516  23.899  21.028  1.00 47.65           C  
ATOM   1299  OG  SER H 168      24.360  23.067  20.252  1.00 52.64           O  
ATOM   1300  C   SER H 168      21.813  23.817  19.254  1.00 48.12           C  
ATOM   1301  O   SER H 168      21.963  23.771  18.035  1.00 49.54           O  
ATOM   1302  N   LEU H 169      20.971  23.009  19.917  1.00 46.39           N  
ATOM   1303  CA  LEU H 169      20.102  21.974  19.418  1.00 47.84           C  
ATOM   1304  CB  LEU H 169      19.815  20.937  20.508  1.00 46.58           C  
ATOM   1305  CG  LEU H 169      21.105  20.241  20.972  1.00 51.19           C  
ATOM   1306  CD1 LEU H 169      20.816  19.200  22.062  1.00 52.75           C  
ATOM   1307  CD2 LEU H 169      21.874  19.643  19.783  1.00 49.82           C  
ATOM   1308  C   LEU H 169      18.783  22.427  18.845  1.00 50.79           C  
ATOM   1309  O   LEU H 169      18.143  21.666  18.124  1.00 51.44           O  
ATOM   1310  N   LYS H 170      18.333  23.661  19.140  1.00 51.42           N  
ATOM   1311  CA  LYS H 170      16.963  24.075  18.944  1.00 51.50           C  
ATOM   1312  CB  LYS H 170      16.790  25.595  19.113  1.00 55.22           C  
ATOM   1313  CG  LYS H 170      15.342  26.069  18.981  1.00 58.56           C  
ATOM   1314  CD  LYS H 170      15.133  27.522  19.413  1.00 66.33           C  
ATOM   1315  CE  LYS H 170      13.683  27.994  19.278  1.00 74.20           C  
ATOM   1316  NZ  LYS H 170      13.565  29.402  19.715  1.00 74.07           N1+
ATOM   1317  C   LYS H 170      16.391  23.713  17.605  1.00 52.13           C  
ATOM   1318  O   LYS H 170      15.262  23.230  17.543  1.00 55.23           O  
ATOM   1319  N   SER H 171      17.111  23.907  16.494  1.00 50.47           N  
ATOM   1320  CA  SER H 171      16.485  23.617  15.232  1.00 50.78           C  
ATOM   1321  CB  SER H 171      17.417  23.907  14.045  1.00 57.71           C  
ATOM   1322  OG  SER H 171      18.573  23.086  14.121  1.00 64.88           O  
ATOM   1323  C   SER H 171      16.088  22.162  15.155  1.00 51.81           C  
ATOM   1324  O   SER H 171      15.027  21.827  14.628  1.00 53.58           O  
ATOM   1325  N   ARG H 172      16.980  21.270  15.624  1.00 49.14           N  
ATOM   1326  CA  ARG H 172      16.882  19.831  15.591  1.00 48.51           C  
ATOM   1327  CB  ARG H 172      18.285  19.217  15.641  1.00 49.16           C  
ATOM   1328  CG  ARG H 172      19.095  19.671  14.423  1.00 52.49           C  
ATOM   1329  CD  ARG H 172      20.606  19.474  14.530  1.00 52.23           C  
ATOM   1330  NE  ARG H 172      20.860  18.014  14.630  1.00 49.47           N  
ATOM   1331  CZ  ARG H 172      21.293  17.486  15.810  1.00 58.99           C  
ATOM   1332  NH1 ARG H 172      21.525  18.306  16.874  1.00 54.38           N1+
ATOM   1333  NH2 ARG H 172      21.503  16.143  15.921  1.00 56.10           N  
ATOM   1334  C   ARG H 172      16.002  19.174  16.633  1.00 50.82           C  
ATOM   1335  O   ARG H 172      15.475  18.086  16.389  1.00 50.49           O  
ATOM   1336  N   VAL H 173      15.858  19.777  17.834  1.00 46.34           N  
ATOM   1337  CA  VAL H 173      15.211  19.121  18.947  1.00 43.83           C  
ATOM   1338  CB  VAL H 173      15.828  19.495  20.264  1.00 47.91           C  
ATOM   1339  CG1 VAL H 173      14.948  18.965  21.402  1.00 48.45           C  
ATOM   1340  CG2 VAL H 173      17.256  18.941  20.315  1.00 48.11           C  
ATOM   1341  C   VAL H 173      13.745  19.413  19.075  1.00 47.84           C  
ATOM   1342  O   VAL H 173      13.283  20.529  18.840  1.00 49.05           O  
ATOM   1343  N   THR H 174      12.982  18.364  19.466  1.00 45.96           N  
ATOM   1344  CA  THR H 174      11.579  18.467  19.748  1.00 42.54           C  
ATOM   1345  CB  THR H 174      10.724  17.896  18.655  1.00 46.15           C  
ATOM   1346  OG1 THR H 174      10.991  18.563  17.431  1.00 53.02           O  
ATOM   1347  CG2 THR H 174       9.245  18.073  19.036  1.00 50.60           C  
ATOM   1348  C   THR H 174      11.323  17.655  20.988  1.00 44.79           C  
ATOM   1349  O   THR H 174      11.750  16.505  21.081  1.00 47.75           O  
ATOM   1350  N   ILE H 175      10.609  18.232  21.977  1.00 42.79           N  
ATOM   1351  CA  ILE H 175      10.304  17.513  23.186  1.00 42.18           C  
ATOM   1352  CB  ILE H 175      10.707  18.232  24.445  1.00 44.24           C  
ATOM   1353  CG1 ILE H 175      12.210  18.556  24.456  1.00 57.00           C  
ATOM   1354  CG2 ILE H 175      10.274  17.358  25.636  1.00 56.98           C  
ATOM   1355  CD1 ILE H 175      13.113  17.329  24.458  1.00 59.12           C  
ATOM   1356  C   ILE H 175       8.810  17.428  23.240  1.00 44.90           C  
ATOM   1357  O   ILE H 175       8.122  18.409  22.961  1.00 44.53           O  
ATOM   1358  N   SER H 176       8.255  16.250  23.590  1.00 44.06           N  
ATOM   1359  CA  SER H 176       6.822  16.172  23.623  1.00 45.08           C  
ATOM   1360  CB  SER H 176       6.195  15.301  22.521  1.00 46.38           C  
ATOM   1361  OG  SER H 176       6.374  13.926  22.818  1.00 65.79           O  
ATOM   1362  C   SER H 176       6.387  15.608  24.937  1.00 47.90           C  
ATOM   1363  O   SER H 176       7.177  15.042  25.690  1.00 49.22           O  
ATOM   1364  N   LEU H 177       5.088  15.779  25.246  1.00 45.57           N  
ATOM   1365  CA  LEU H 177       4.552  15.353  26.505  1.00 45.72           C  
ATOM   1366  CB  LEU H 177       4.162  16.544  27.397  1.00 49.27           C  
ATOM   1367  CG  LEU H 177       2.978  17.383  26.866  1.00 28.47           C  
ATOM   1368  CD1 LEU H 177       2.731  18.596  27.768  1.00  0.00           C  
ATOM   1369  CD2 LEU H 177       3.137  17.801  25.394  1.00  0.00           C  
ATOM   1370  C   LEU H 177       3.295  14.577  26.275  1.00 49.44           C  
ATOM   1371  O   LEU H 177       2.437  14.979  25.490  1.00 50.43           O  
ATOM   1372  N   ASP H 178       3.159  13.428  26.965  1.00 48.55           N  
ATOM   1373  CA  ASP H 178       1.960  12.649  26.868  1.00 48.73           C  
ATOM   1374  CB  ASP H 178       2.202  11.252  26.275  1.00 50.90           C  
ATOM   1375  CG  ASP H 178       0.857  10.670  25.880  1.00 54.86           C  
ATOM   1376  OD1 ASP H 178      -0.114  10.836  26.665  1.00 59.97           O  
ATOM   1377  OD2 ASP H 178       0.775  10.051  24.788  1.00 52.95           O1-
ATOM   1378  C   ASP H 178       1.455  12.477  28.269  1.00 51.39           C  
ATOM   1379  O   ASP H 178       1.981  11.674  29.038  1.00 50.11           O  
ATOM   1380  N   MET H 179       0.424  13.254  28.646  1.00 50.68           N  
ATOM   1381  CA  MET H 179      -0.117  13.213  29.975  1.00 51.27           C  
ATOM   1382  CB  MET H 179      -1.144  14.330  30.225  1.00 56.38           C  
ATOM   1383  CG  MET H 179      -1.504  14.514  31.700  1.00  0.00           C  
ATOM   1384  SD  MET H 179      -2.431  16.038  32.054  1.00  0.00           S  
ATOM   1385  CE  MET H 179      -1.029  17.143  31.717  1.00  0.00           C  
ATOM   1386  C   MET H 179      -0.772  11.891  30.239  1.00 53.58           C  
ATOM   1387  O   MET H 179      -0.673  11.359  31.344  1.00 55.25           O  
ATOM   1388  N   SER H 180      -1.472  11.330  29.234  1.00 52.96           N  
ATOM   1389  CA  SER H 180      -2.185  10.098  29.436  1.00 53.99           C  
ATOM   1390  CB  SER H 180      -3.023   9.675  28.212  1.00 58.61           C  
ATOM   1391  OG  SER H 180      -2.190   9.368  27.103  1.00 64.23           O  
ATOM   1392  C   SER H 180      -1.221   8.994  29.754  1.00 53.94           C  
ATOM   1393  O   SER H 180      -1.429   8.238  30.702  1.00 57.55           O  
ATOM   1394  N   LYS H 181      -0.155   8.866  28.940  1.00 52.06           N  
ATOM   1395  CA  LYS H 181       0.887   7.882  29.088  1.00 51.27           C  
ATOM   1396  CB  LYS H 181       1.777   7.714  27.844  1.00 52.29           C  
ATOM   1397  CG  LYS H 181       1.097   6.942  26.714  1.00 64.97           C  
ATOM   1398  CD  LYS H 181       1.877   6.968  25.400  1.00 64.98           C  
ATOM   1399  CE  LYS H 181       1.244   6.116  24.300  1.00 66.72           C  
ATOM   1400  NZ  LYS H 181       1.257   4.688  24.695  1.00 72.22           N1+
ATOM   1401  C   LYS H 181       1.778   8.223  30.243  1.00 53.31           C  
ATOM   1402  O   LYS H 181       2.517   7.368  30.727  1.00 52.93           O  
ATOM   1403  N   ASN H 182       1.761   9.501  30.671  1.00 50.08           N  
ATOM   1404  CA  ASN H 182       2.639  10.030  31.676  1.00 48.62           C  
ATOM   1405  CB  ASN H 182       2.265   9.789  33.164  1.00 50.25           C  
ATOM   1406  CG  ASN H 182       2.200   8.338  33.606  1.00 60.62           C  
ATOM   1407  OD1 ASN H 182       1.484   7.518  33.038  1.00 61.20           O  
ATOM   1408  ND2 ASN H 182       2.924   8.024  34.710  1.00 56.21           N  
ATOM   1409  C   ASN H 182       4.050   9.702  31.320  1.00 49.23           C  
ATOM   1410  O   ASN H 182       4.802   9.090  32.078  1.00 48.76           O  
ATOM   1411  N   GLN H 183       4.419  10.132  30.093  1.00 46.78           N  
ATOM   1412  CA  GLN H 183       5.731   9.938  29.549  1.00 45.75           C  
ATOM   1413  CB  GLN H 183       5.791   8.778  28.545  1.00 46.48           C  
ATOM   1414  CG  GLN H 183       5.394   7.434  29.148  1.00 55.11           C  
ATOM   1415  CD  GLN H 183       5.415   6.400  28.033  1.00 64.79           C  
ATOM   1416  OE1 GLN H 183       5.196   5.214  28.265  1.00 54.46           O  
ATOM   1417  NE2 GLN H 183       5.684   6.859  26.782  1.00 60.75           N  
ATOM   1418  C   GLN H 183       6.086  11.172  28.771  1.00 47.62           C  
ATOM   1419  O   GLN H 183       5.205  11.887  28.295  1.00 47.16           O  
ATOM   1420  N   PHE H 184       7.403  11.455  28.640  1.00 44.87           N  
ATOM   1421  CA  PHE H 184       7.877  12.575  27.874  1.00 42.51           C  
ATOM   1422  CB  PHE H 184       8.797  13.539  28.646  1.00 43.52           C  
ATOM   1423  CG  PHE H 184       8.131  13.887  29.921  1.00 44.66           C  
ATOM   1424  CD1 PHE H 184       7.257  14.940  30.023  1.00 42.72           C  
ATOM   1425  CD2 PHE H 184       8.390  13.129  31.031  1.00 44.07           C  
ATOM   1426  CE1 PHE H 184       6.650  15.229  31.220  1.00 44.52           C  
ATOM   1427  CE2 PHE H 184       7.786  13.411  32.232  1.00 43.47           C  
ATOM   1428  CZ  PHE H 184       6.910  14.460  32.324  1.00 43.68           C  
ATOM   1429  C   PHE H 184       8.785  11.991  26.839  1.00 43.56           C  
ATOM   1430  O   PHE H 184       9.458  10.995  27.100  1.00 44.23           O  
ATOM   1431  N   SER H 185       8.844  12.594  25.633  1.00 44.54           N  
ATOM   1432  CA  SER H 185       9.719  12.021  24.649  1.00 45.49           C  
ATOM   1433  CB  SER H 185       9.006  11.339  23.469  1.00 47.32           C  
ATOM   1434  OG  SER H 185       8.421  12.309  22.616  1.00 57.20           O  
ATOM   1435  C   SER H 185      10.613  13.084  24.083  1.00 47.38           C  
ATOM   1436  O   SER H 185      10.291  14.271  24.096  1.00 46.59           O  
ATOM   1437  N   LEU H 186      11.790  12.649  23.589  1.00 44.28           N  
ATOM   1438  CA  LEU H 186      12.786  13.501  23.004  1.00 43.35           C  
ATOM   1439  CB  LEU H 186      14.151  13.347  23.698  1.00 45.41           C  
ATOM   1440  CG  LEU H 186      15.305  14.113  23.026  1.00 47.15           C  
ATOM   1441  CD1 LEU H 186      15.179  15.629  23.219  1.00 44.58           C  
ATOM   1442  CD2 LEU H 186      16.668  13.561  23.464  1.00 45.98           C  
ATOM   1443  C   LEU H 186      13.004  13.052  21.592  1.00 46.54           C  
ATOM   1444  O   LEU H 186      13.185  11.862  21.335  1.00 47.31           O  
ATOM   1445  N   ASN H 187      12.987  14.002  20.634  1.00 44.29           N  
ATOM   1446  CA  ASN H 187      13.252  13.675  19.260  1.00 45.09           C  
ATOM   1447  CB  ASN H 187      12.054  13.905  18.321  1.00 47.76           C  
ATOM   1448  CG  ASN H 187      12.488  13.521  16.913  1.00 54.61           C  
ATOM   1449  OD1 ASN H 187      13.090  14.322  16.199  1.00  0.00           O  
ATOM   1450  ND2 ASN H 187      12.187  12.261  16.500  1.00  0.00           N  
ATOM   1451  C   ASN H 187      14.362  14.562  18.780  1.00 46.85           C  
ATOM   1452  O   ASN H 187      14.279  15.785  18.881  1.00 48.81           O  
ATOM   1453  N   LEU H 188      15.444  13.957  18.246  1.00 44.24           N  
ATOM   1454  CA  LEU H 188      16.554  14.727  17.759  1.00 45.15           C  
ATOM   1455  CB  LEU H 188      17.833  14.454  18.575  1.00 44.60           C  
ATOM   1456  CG  LEU H 188      19.056  15.290  18.165  1.00 48.85           C  
ATOM   1457  CD1 LEU H 188      18.802  16.789  18.375  1.00 48.82           C  
ATOM   1458  CD2 LEU H 188      20.319  14.817  18.897  1.00 47.86           C  
ATOM   1459  C   LEU H 188      16.791  14.303  16.335  1.00 47.79           C  
ATOM   1460  O   LEU H 188      17.127  13.150  16.076  1.00 47.57           O  
ATOM   1461  N   THR H 189      16.627  15.231  15.366  1.00 47.06           N  
ATOM   1462  CA  THR H 189      16.752  14.859  13.978  1.00 46.11           C  
ATOM   1463  CB  THR H 189      15.789  15.584  13.082  1.00 49.29           C  
ATOM   1464  OG1 THR H 189      15.825  15.035  11.772  1.00  0.00           O  
ATOM   1465  CG2 THR H 189      16.170  17.074  13.044  1.00  0.00           C  
ATOM   1466  C   THR H 189      18.138  15.129  13.462  1.00 49.57           C  
ATOM   1467  O   THR H 189      18.953  15.781  14.114  1.00 49.97           O  
ATOM   1468  N   SER H 190      18.421  14.610  12.246  1.00 50.56           N  
ATOM   1469  CA  SER H 190      19.668  14.804  11.556  1.00 48.38           C  
ATOM   1470  CB  SER H 190      19.841  16.240  11.027  1.00 52.24           C  
ATOM   1471  OG  SER H 190      21.087  16.366  10.361  1.00 58.78           O  
ATOM   1472  C   SER H 190      20.824  14.488  12.456  1.00 50.21           C  
ATOM   1473  O   SER H 190      21.719  15.311  12.639  1.00 48.56           O  
ATOM   1474  N   VAL H 191      20.844  13.264  13.009  1.00 47.61           N  
ATOM   1475  CA  VAL H 191      21.847  12.851  13.947  1.00 47.29           C  
ATOM   1476  CB  VAL H 191      21.556  11.503  14.537  1.00 47.82           C  
ATOM   1477  CG1 VAL H 191      22.665  11.156  15.523  1.00 46.81           C  
ATOM   1478  CG2 VAL H 191      20.151  11.488  15.150  1.00 48.07           C  
ATOM   1479  C   VAL H 191      23.183  12.738  13.272  1.00 51.14           C  
ATOM   1480  O   VAL H 191      23.283  12.358  12.107  1.00 50.01           O  
ATOM   1481  N   THR H 192      24.256  13.087  14.013  1.00 48.37           N  
ATOM   1482  CA  THR H 192      25.605  12.989  13.529  1.00 49.18           C  
ATOM   1483  CB  THR H 192      26.262  14.314  13.270  1.00 52.48           C  
ATOM   1484  OG1 THR H 192      26.367  15.057  14.474  1.00 53.08           O  
ATOM   1485  CG2 THR H 192      25.425  15.091  12.238  1.00 51.63           C  
ATOM   1486  C   THR H 192      26.399  12.304  14.601  1.00 50.57           C  
ATOM   1487  O   THR H 192      25.856  11.853  15.606  1.00 49.46           O  
ATOM   1488  N   ALA H 193      27.724  12.206  14.389  1.00 50.81           N  
ATOM   1489  CA  ALA H 193      28.633  11.546  15.283  1.00 51.27           C  
ATOM   1490  CB  ALA H 193      30.074  11.522  14.748  1.00 53.75           C  
ATOM   1491  C   ALA H 193      28.655  12.247  16.607  1.00 52.38           C  
ATOM   1492  O   ALA H 193      28.838  11.621  17.647  1.00 53.23           O  
ATOM   1493  N   ALA H 194      28.487  13.578  16.592  1.00 48.82           N  
ATOM   1494  CA  ALA H 194      28.558  14.398  17.770  1.00 49.06           C  
ATOM   1495  CB  ALA H 194      28.359  15.894  17.470  1.00 49.61           C  
ATOM   1496  C   ALA H 194      27.500  13.995  18.747  1.00 48.84           C  
ATOM   1497  O   ALA H 194      27.678  14.150  19.953  1.00 51.86           O  
ATOM   1498  N   ASP H 195      26.354  13.515  18.240  1.00 45.30           N  
ATOM   1499  CA  ASP H 195      25.182  13.151  18.989  1.00 42.93           C  
ATOM   1500  CB  ASP H 195      23.962  12.937  18.083  1.00 45.01           C  
ATOM   1501  CG  ASP H 195      23.626  14.297  17.490  1.00 52.73           C  
ATOM   1502  OD1 ASP H 195      23.548  15.285  18.267  1.00 48.11           O  
ATOM   1503  OD2 ASP H 195      23.463  14.368  16.243  1.00 53.49           O1-
ATOM   1504  C   ASP H 195      25.376  11.924  19.836  1.00 47.95           C  
ATOM   1505  O   ASP H 195      24.511  11.612  20.651  1.00 48.75           O  
ATOM   1506  N   THR H 196      26.440  11.128  19.618  1.00 44.08           N  
ATOM   1507  CA  THR H 196      26.611   9.951  20.431  1.00 42.69           C  
ATOM   1508  CB  THR H 196      27.793   9.120  20.025  1.00 45.26           C  
ATOM   1509  OG1 THR H 196      27.659   8.700  18.674  1.00 47.95           O  
ATOM   1510  CG2 THR H 196      27.877   7.896  20.951  1.00 45.54           C  
ATOM   1511  C   THR H 196      26.807  10.380  21.855  1.00 44.91           C  
ATOM   1512  O   THR H 196      27.718  11.150  22.164  1.00 46.70           O  
ATOM   1513  N   ALA H 197      25.941   9.889  22.772  1.00 42.53           N  
ATOM   1514  CA  ALA H 197      26.076  10.294  24.143  1.00 41.45           C  
ATOM   1515  CB  ALA H 197      25.786  11.790  24.365  1.00 40.86           C  
ATOM   1516  C   ALA H 197      25.096   9.534  24.980  1.00 43.17           C  
ATOM   1517  O   ALA H 197      24.282   8.767  24.469  1.00 43.77           O  
ATOM   1518  N   VAL H 198      25.189   9.712  26.315  1.00 41.32           N  
ATOM   1519  CA  VAL H 198      24.259   9.105  27.218  1.00 39.33           C  
ATOM   1520  CB  VAL H 198      24.868   8.735  28.538  1.00 40.10           C  
ATOM   1521  CG1 VAL H 198      23.765   8.189  29.461  1.00 39.32           C  
ATOM   1522  CG2 VAL H 198      26.015   7.743  28.282  1.00 39.23           C  
ATOM   1523  C   VAL H 198      23.232  10.160  27.472  1.00 41.42           C  
ATOM   1524  O   VAL H 198      23.562  11.275  27.876  1.00 38.33           O  
ATOM   1525  N   TYR H 199      21.948   9.834  27.240  1.00 39.92           N  
ATOM   1526  CA  TYR H 199      20.908  10.808  27.392  1.00 38.93           C  
ATOM   1527  CB  TYR H 199      19.885  10.790  26.240  1.00 40.95           C  
ATOM   1528  CG  TYR H 199      20.541  11.346  25.018  1.00 40.22           C  
ATOM   1529  CD1 TYR H 199      21.454  10.611  24.299  1.00 40.80           C  
ATOM   1530  CD2 TYR H 199      20.225  12.611  24.584  1.00 40.88           C  
ATOM   1531  CE1 TYR H 199      22.047  11.138  23.173  1.00 39.22           C  
ATOM   1532  CE2 TYR H 199      20.813  13.144  23.462  1.00 40.27           C  
ATOM   1533  CZ  TYR H 199      21.729  12.408  22.752  1.00 38.77           C  
ATOM   1534  OH  TYR H 199      22.336  12.951  21.599  1.00 42.77           O  
ATOM   1535  C   TYR H 199      20.173  10.528  28.664  1.00 41.20           C  
ATOM   1536  O   TYR H 199      19.874   9.376  28.970  1.00 41.37           O  
ATOM   1537  N   PHE H 200      19.889  11.589  29.455  1.00 40.19           N  
ATOM   1538  CA  PHE H 200      19.204  11.407  30.707  1.00 38.49           C  
ATOM   1539  CB  PHE H 200      19.926  11.973  31.947  1.00 38.44           C  
ATOM   1540  CG  PHE H 200      21.302  11.433  32.146  1.00 38.85           C  
ATOM   1541  CD1 PHE H 200      21.521  10.223  32.759  1.00 40.29           C  
ATOM   1542  CD2 PHE H 200      22.388  12.160  31.723  1.00 38.42           C  
ATOM   1543  CE1 PHE H 200      22.801   9.749  32.940  1.00 38.54           C  
ATOM   1544  CE2 PHE H 200      23.669  11.693  31.903  1.00 40.57           C  
ATOM   1545  CZ  PHE H 200      23.881  10.483  32.513  1.00 40.77           C  
ATOM   1546  C   PHE H 200      17.959  12.242  30.685  1.00 40.43           C  
ATOM   1547  O   PHE H 200      17.908  13.288  30.043  1.00 41.99           O  
ATOM   1548  N   CYS H 201      16.907  11.777  31.389  1.00 39.09           N  
ATOM   1549  CA  CYS H 201      15.746  12.592  31.597  1.00 39.47           C  
ATOM   1550  CB  CYS H 201      14.391  11.921  31.242  1.00 40.61           C  
ATOM   1551  SG  CYS H 201      14.074  10.325  32.054  1.00 43.69           S  
ATOM   1552  C   CYS H 201      15.791  12.928  33.053  1.00 40.20           C  
ATOM   1553  O   CYS H 201      16.190  12.098  33.870  1.00 40.54           O  
ATOM   1554  N   ALA H 202      15.434  14.177  33.415  1.00 38.32           N  
ATOM   1555  CA  ALA H 202      15.538  14.562  34.792  1.00 38.50           C  
ATOM   1556  CB  ALA H 202      16.802  15.381  35.098  1.00 37.88           C  
ATOM   1557  C   ALA H 202      14.353  15.393  35.144  1.00 37.45           C  
ATOM   1558  O   ALA H 202      13.736  16.041  34.298  1.00 38.92           O  
ATOM   1559  N   ARG H 203      14.000  15.376  36.440  1.00 36.87           N  
ATOM   1560  CA  ARG H 203      12.875  16.127  36.887  1.00 36.60           C  
ATOM   1561  CB  ARG H 203      12.124  15.430  38.043  1.00 33.14           C  
ATOM   1562  CG  ARG H 203      10.876  16.161  38.541  1.00 35.62           C  
ATOM   1563  CD  ARG H 203      10.113  15.405  39.637  1.00 38.77           C  
ATOM   1564  NE  ARG H 203      10.929  15.454  40.884  1.00 42.06           N  
ATOM   1565  CZ  ARG H 203      10.373  15.116  42.084  1.00 45.62           C  
ATOM   1566  NH1 ARG H 203       9.064  14.733  42.147  1.00 42.65           N1+
ATOM   1567  NH2 ARG H 203      11.128  15.155  43.220  1.00 41.26           N  
ATOM   1568  C   ARG H 203      13.391  17.439  37.370  1.00 38.10           C  
ATOM   1569  O   ARG H 203      14.380  17.498  38.100  1.00 38.71           O  
ATOM   1570  N   ARG H 204      12.759  18.532  36.902  1.00 35.76           N  
ATOM   1571  CA  ARG H 204      13.034  19.845  37.395  1.00 35.55           C  
ATOM   1572  CB  ARG H 204      12.731  20.928  36.346  1.00 36.35           C  
ATOM   1573  CG  ARG H 204      12.996  22.369  36.783  1.00 35.51           C  
ATOM   1574  CD  ARG H 204      11.716  23.196  36.925  1.00 39.25           C  
ATOM   1575  NE  ARG H 204      12.125  24.621  37.074  1.00  0.00           N  
ATOM   1576  CZ  ARG H 204      11.691  25.548  36.173  1.00  0.00           C  
ATOM   1577  NH1 ARG H 204      10.891  25.167  35.134  1.00  0.00           N1+
ATOM   1578  NH2 ARG H 204      12.058  26.856  36.303  1.00  0.00           N  
ATOM   1579  C   ARG H 204      12.051  19.974  38.515  1.00 37.71           C  
ATOM   1580  O   ARG H 204      10.885  20.311  38.303  1.00 38.66           O  
ATOM   1581  N   SER H 205      12.478  19.950  39.800  1.00 17.04           N  
ATOM   1582  CA  SER H 205      11.605  20.066  40.958  1.00 22.50           C  
ATOM   1583  CB  SER H 205      12.320  19.813  42.301  1.00  0.00           C  
ATOM   1584  OG  SER H 205      11.427  19.941  43.398  1.00  0.00           O  
ATOM   1585  C   SER H 205      11.009  21.444  41.053  1.00 27.10           C  
ATOM   1586  O   SER H 205      11.439  22.386  40.390  1.00 24.26           O  
ATOM   1587  N   ASN H 206       9.961  21.573  41.899  1.00 21.67           N  
ATOM   1588  CA  ASN H 206       9.297  22.826  42.118  1.00 25.79           C  
ATOM   1589  CB  ASN H 206       7.820  22.657  42.509  1.00 24.69           C  
ATOM   1590  CG  ASN H 206       7.143  22.069  41.276  1.00 56.06           C  
ATOM   1591  OD1 ASN H 206       7.000  22.727  40.246  1.00 73.30           O  
ATOM   1592  ND2 ASN H 206       6.747  20.773  41.375  1.00 36.40           N  
ATOM   1593  C   ASN H 206      10.048  23.565  43.180  1.00 20.93           C  
ATOM   1594  O   ASN H 206      10.821  22.981  43.934  1.00 26.94           O  
ATOM   1595  N   TRP H 207       9.830  24.891  43.259  1.00 23.67           N  
ATOM   1596  CA  TRP H 207      10.547  25.730  44.170  1.00 27.55           C  
ATOM   1597  CB  TRP H 207      10.100  27.199  44.078  1.00 28.41           C  
ATOM   1598  CG  TRP H 207      10.849  28.131  44.987  1.00 26.82           C  
ATOM   1599  CD2 TRP H 207      12.169  28.611  44.699  1.00 33.23           C  
ATOM   1600  CD1 TRP H 207      10.497  28.660  46.194  1.00 34.02           C  
ATOM   1601  NE1 TRP H 207      11.517  29.448  46.671  1.00  0.00           N  
ATOM   1602  CE2 TRP H 207      12.551  29.426  45.760  1.00 38.34           C  
ATOM   1603  CE3 TRP H 207      12.990  28.389  43.630  1.00  0.00           C  
ATOM   1604  CZ2 TRP H 207      13.770  30.039  45.773  1.00  0.00           C  
ATOM   1605  CZ3 TRP H 207      14.221  29.005  43.645  1.00  0.00           C  
ATOM   1606  CH2 TRP H 207      14.600  29.814  44.696  1.00  0.00           C  
ATOM   1607  C   TRP H 207      10.271  25.228  45.543  1.00 32.87           C  
ATOM   1608  O   TRP H 207       9.209  24.669  45.807  1.00 26.75           O  
ATOM   1609  N   PRO H 208      11.216  25.366  46.433  1.00 24.83           N  
ATOM   1610  CA  PRO H 208      12.507  25.948  46.167  1.00 26.13           C  
ATOM   1611  CD  PRO H 208      10.877  25.433  47.843  1.00 17.74           C  
ATOM   1612  CB  PRO H 208      13.070  26.380  47.522  1.00 17.75           C  
ATOM   1613  CG  PRO H 208      12.226  25.616  48.554  1.00 20.72           C  
ATOM   1614  C   PRO H 208      13.435  25.043  45.420  1.00 24.46           C  
ATOM   1615  O   PRO H 208      14.556  25.466  45.150  1.00 25.31           O  
ATOM   1616  N   TYR H 209      13.020  23.812  45.076  1.00 18.87           N  
ATOM   1617  CA  TYR H 209      13.959  22.907  44.473  1.00 17.31           C  
ATOM   1618  CB  TYR H 209      13.542  21.435  44.637  1.00 22.41           C  
ATOM   1619  CG  TYR H 209      13.366  21.158  46.092  1.00 22.90           C  
ATOM   1620  CD1 TYR H 209      12.184  21.473  46.725  1.00 22.58           C  
ATOM   1621  CD2 TYR H 209      14.372  20.578  46.822  1.00 28.69           C  
ATOM   1622  CE1 TYR H 209      12.005  21.221  48.066  1.00 23.12           C  
ATOM   1623  CE2 TYR H 209      14.201  20.324  48.163  1.00 28.02           C  
ATOM   1624  CZ  TYR H 209      13.019  20.644  48.787  1.00 25.93           C  
ATOM   1625  OH  TYR H 209      12.848  20.381  50.162  1.00 38.66           O  
ATOM   1626  C   TYR H 209      14.014  23.181  42.998  1.00 21.42           C  
ATOM   1627  O   TYR H 209      13.374  22.514  42.185  1.00 25.05           O  
ATOM   1628  N   LEU H 210      14.817  24.199  42.643  1.00 20.29           N  
ATOM   1629  CA  LEU H 210      15.104  24.660  41.313  1.00 27.39           C  
ATOM   1630  CB  LEU H 210      15.771  26.042  41.284  1.00 22.73           C  
ATOM   1631  CG  LEU H 210      16.026  26.576  39.866  1.00 21.60           C  
ATOM   1632  CD1 LEU H 210      14.700  26.788  39.115  1.00 30.94           C  
ATOM   1633  CD2 LEU H 210      16.921  27.826  39.902  1.00 35.84           C  
ATOM   1634  C   LEU H 210      15.993  23.702  40.565  1.00 23.28           C  
ATOM   1635  O   LEU H 210      16.040  23.797  39.341  1.00 23.09           O  
ATOM   1636  N   PRO H 211      16.805  22.908  41.233  1.00 19.21           N  
ATOM   1637  CA  PRO H 211      17.622  21.948  40.520  1.00 14.50           C  
ATOM   1638  CD  PRO H 211      17.608  23.558  42.264  1.00  0.00           C  
ATOM   1639  CB  PRO H 211      18.898  21.756  41.320  1.00 12.71           C  
ATOM   1640  CG  PRO H 211      19.054  23.091  42.045  1.00 16.49           C  
ATOM   1641  C   PRO H 211      16.996  20.643  40.149  1.00 21.34           C  
ATOM   1642  O   PRO H 211      15.852  20.372  40.510  1.00 16.56           O  
ATOM   1643  N   PHE H 212      17.746  19.799  39.412  1.00 18.86           N  
ATOM   1644  CA  PHE H 212      17.142  18.574  38.991  1.00 13.06           C  
ATOM   1645  CB  PHE H 212      17.525  18.192  37.553  1.00 21.76           C  
ATOM   1646  CG  PHE H 212      16.808  19.162  36.660  1.00 22.29           C  
ATOM   1647  CD1 PHE H 212      17.216  20.473  36.551  1.00 14.68           C  
ATOM   1648  CD2 PHE H 212      15.728  18.761  35.908  1.00 15.23           C  
ATOM   1649  CE1 PHE H 212      16.555  21.362  35.731  1.00 16.99           C  
ATOM   1650  CE2 PHE H 212      15.065  19.643  35.085  1.00 17.01           C  
ATOM   1651  CZ  PHE H 212      15.477  20.950  34.987  1.00 16.20           C  
ATOM   1652  C   PHE H 212      17.466  17.478  39.950  1.00 16.20           C  
ATOM   1653  O   PHE H 212      18.534  16.864  39.915  1.00 18.25           O  
ATOM   1654  N   ASP H 213      16.523  17.257  40.887  1.00 17.70           N  
ATOM   1655  CA  ASP H 213      16.668  16.224  41.856  1.00 18.07           C  
ATOM   1656  CB  ASP H 213      15.944  16.491  43.189  1.00 18.80           C  
ATOM   1657  CG  ASP H 213      14.512  16.870  42.919  1.00 18.47           C  
ATOM   1658  OD1 ASP H 213      14.310  17.944  42.300  1.00 36.81           O  
ATOM   1659  OD2 ASP H 213      13.604  16.092  43.303  1.00 22.16           O1-
ATOM   1660  C   ASP H 213      16.429  14.827  41.325  1.00 16.63           C  
ATOM   1661  O   ASP H 213      17.233  13.976  41.703  1.00 20.93           O  
ATOM   1662  N   PRO H 214      15.443  14.445  40.519  1.00 41.58           N  
ATOM   1663  CA  PRO H 214      15.460  13.043  40.143  1.00 42.27           C  
ATOM   1664  CD  PRO H 214      14.070  14.890  40.720  1.00  0.00           C  
ATOM   1665  CB  PRO H 214      14.011  12.573  40.077  1.00 42.97           C  
ATOM   1666  CG  PRO H 214      13.239  13.612  40.896  1.00 43.90           C  
ATOM   1667  C   PRO H 214      16.123  12.849  38.814  1.00 43.58           C  
ATOM   1668  O   PRO H 214      16.007  13.740  37.973  1.00 43.32           O  
ATOM   1669  N   TRP H 215      16.731  11.670  38.563  1.00 41.86           N  
ATOM   1670  CA  TRP H 215      17.372  11.434  37.297  1.00 43.81           C  
ATOM   1671  CB  TRP H 215      18.910  11.508  37.373  1.00 43.00           C  
ATOM   1672  CG  TRP H 215      19.481  12.886  37.612  1.00 41.27           C  
ATOM   1673  CD2 TRP H 215      20.260  13.615  36.647  1.00 41.55           C  
ATOM   1674  CD1 TRP H 215      19.424  13.668  38.729  1.00 43.00           C  
ATOM   1675  NE1 TRP H 215      20.108  14.840  38.517  1.00 42.03           N  
ATOM   1676  CE2 TRP H 215      20.629  14.819  37.241  1.00 43.93           C  
ATOM   1677  CE3 TRP H 215      20.638  13.301  35.374  1.00 40.77           C  
ATOM   1678  CZ2 TRP H 215      21.385  15.736  36.566  1.00 43.38           C  
ATOM   1679  CZ3 TRP H 215      21.396  14.230  34.694  1.00 41.81           C  
ATOM   1680  CH2 TRP H 215      21.761  15.424  35.278  1.00 41.43           C  
ATOM   1681  C   TRP H 215      17.056  10.038  36.849  1.00 45.32           C  
ATOM   1682  O   TRP H 215      16.861   9.137  37.664  1.00 45.78           O  
ATOM   1683  N   GLY H 216      17.002   9.827  35.518  1.00 43.17           N  
ATOM   1684  CA  GLY H 216      16.769   8.517  34.977  1.00 43.11           C  
ATOM   1685  C   GLY H 216      18.082   7.795  35.013  1.00 47.06           C  
ATOM   1686  O   GLY H 216      19.106   8.375  35.365  1.00 47.63           O  
ATOM   1687  N   GLN H 217      18.073   6.495  34.656  1.00 47.73           N  
ATOM   1688  CA  GLN H 217      19.261   5.684  34.670  1.00 48.74           C  
ATOM   1689  CB  GLN H 217      18.995   4.177  34.469  1.00 50.58           C  
ATOM   1690  CG  GLN H 217      18.450   3.782  33.094  1.00 59.84           C  
ATOM   1691  CD  GLN H 217      16.936   3.949  33.077  1.00 69.09           C  
ATOM   1692  OE1 GLN H 217      16.341   4.500  34.001  1.00 69.31           O  
ATOM   1693  NE2 GLN H 217      16.292   3.449  31.988  1.00 64.29           N  
ATOM   1694  C   GLN H 217      20.209   6.134  33.599  1.00 49.44           C  
ATOM   1695  O   GLN H 217      21.425   6.080  33.774  1.00 50.14           O  
ATOM   1696  N   GLY H 218      19.679   6.571  32.442  1.00 47.52           N  
ATOM   1697  CA  GLY H 218      20.528   7.008  31.372  1.00 46.63           C  
ATOM   1698  C   GLY H 218      20.511   5.965  30.301  1.00 47.82           C  
ATOM   1699  O   GLY H 218      20.524   4.766  30.579  1.00 48.05           O  
ATOM   1700  N   THR H 219      20.476   6.415  29.030  1.00 45.93           N  
ATOM   1701  CA  THR H 219      20.465   5.496  27.930  1.00 46.20           C  
ATOM   1702  CB  THR H 219      19.178   5.519  27.159  1.00 49.59           C  
ATOM   1703  OG1 THR H 219      18.087   5.199  28.011  1.00 63.84           O  
ATOM   1704  CG2 THR H 219      19.269   4.502  26.009  1.00 64.16           C  
ATOM   1705  C   THR H 219      21.552   5.904  26.986  1.00 47.48           C  
ATOM   1706  O   THR H 219      21.621   7.055  26.560  1.00 48.01           O  
ATOM   1707  N   LEU H 220      22.442   4.956  26.634  1.00 46.92           N  
ATOM   1708  CA  LEU H 220      23.506   5.270  25.725  1.00 47.83           C  
ATOM   1709  CB  LEU H 220      24.707   4.318  25.835  1.00 49.74           C  
ATOM   1710  CG  LEU H 220      25.820   4.624  24.817  1.00 54.62           C  
ATOM   1711  CD1 LEU H 220      26.436   6.011  25.051  1.00 50.64           C  
ATOM   1712  CD2 LEU H 220      26.868   3.502  24.790  1.00 56.93           C  
ATOM   1713  C   LEU H 220      22.985   5.161  24.333  1.00 49.43           C  
ATOM   1714  O   LEU H 220      22.350   4.171  23.970  1.00 51.00           O  
ATOM   1715  N   VAL H 221      23.240   6.198  23.514  1.00 46.55           N  
ATOM   1716  CA  VAL H 221      22.827   6.153  22.143  1.00 46.44           C  
ATOM   1717  CB  VAL H 221      21.831   7.217  21.784  1.00 49.72           C  
ATOM   1718  CG1 VAL H 221      21.550   7.143  20.274  1.00 48.53           C  
ATOM   1719  CG2 VAL H 221      20.582   7.028  22.659  1.00 47.95           C  
ATOM   1720  C   VAL H 221      24.053   6.382  21.323  1.00 49.52           C  
ATOM   1721  O   VAL H 221      24.774   7.359  21.520  1.00 48.86           O  
ATOM   1722  N   THR H 222      24.320   5.480  20.363  1.00 47.18           N  
ATOM   1723  CA  THR H 222      25.516   5.624  19.591  1.00 48.17           C  
ATOM   1724  CB  THR H 222      26.417   4.429  19.722  1.00 50.76           C  
ATOM   1725  OG1 THR H 222      27.722   4.733  19.262  1.00 50.73           O  
ATOM   1726  CG2 THR H 222      25.820   3.270  18.911  1.00 48.16           C  
ATOM   1727  C   THR H 222      25.122   5.778  18.157  1.00 50.90           C  
ATOM   1728  O   THR H 222      24.200   5.118  17.677  1.00 53.00           O  
ATOM   1729  N   VAL H 223      25.805   6.686  17.434  1.00 49.57           N  
ATOM   1730  CA  VAL H 223      25.479   6.894  16.053  1.00 50.78           C  
ATOM   1731  CB  VAL H 223      25.367   8.344  15.705  1.00 51.49           C  
ATOM   1732  CG1 VAL H 223      25.082   8.478  14.204  1.00 52.42           C  
ATOM   1733  CG2 VAL H 223      24.295   8.963  16.608  1.00 49.53           C  
ATOM   1734  C   VAL H 223      26.601   6.328  15.241  1.00 54.04           C  
ATOM   1735  O   VAL H 223      27.757   6.707  15.416  1.00 53.63           O  
ATOM   1736  N   SER H 224      26.293   5.386  14.328  1.00 52.50           N  
ATOM   1737  CA  SER H 224      27.349   4.847  13.522  1.00 54.79           C  
ATOM   1738  CB  SER H 224      28.060   3.633  14.150  1.00 57.51           C  
ATOM   1739  OG  SER H 224      27.172   2.529  14.228  1.00 62.21           O  
ATOM   1740  C   SER H 224      26.769   4.398  12.221  1.00 57.05           C  
ATOM   1741  O   SER H 224      25.578   4.112  12.120  1.00 57.86           O  
ATOM   1742  N   SER H 225      27.619   4.335  11.179  1.00 57.04           N  
ATOM   1743  CA  SER H 225      27.167   3.902   9.890  1.00 59.04           C  
ATOM   1744  CB  SER H 225      28.054   4.407   8.741  1.00 61.06           C  
ATOM   1745  OG  SER H 225      27.553   3.943   7.497  1.00 70.03           O  
ATOM   1746  C   SER H 225      27.230   2.383   9.885  1.00 68.76           C  
ATOM   1747  O   SER H 225      27.793   1.811  10.857  1.00 64.56           O  
ATOM   1748  OXT SER H 225      26.722   1.773   8.907  1.00  0.00           O1-
TER    1749      SER H 225 
CONECT  166  660
CONECT  660  166
CONECT  971 1551
CONECT 1551  971
END
