# Supplementary material for: Fully automated antibody structure prediction using BIOVIA tools: Validation study
Source: PLoS One. 2017 May 18;12(5):e0177923. doi: 10.1371/journal.pone.0177923 (PMC5436848; doi:10.1371/journal.pone.0177923)
Supplement: S1 Dataset — Predicted structures using the Top5 framework method, Chothia CDR definition with no canonical filtering and generating 50 models. These were used in the detailed discussion of outliers and for comparison against predictions using canonical filtering. (ZIP) [file pone.0177923.s003.zip › 4RDQ_FG_FV_FinalModel.pdb]

REMARK   Accelrys Discovery Studio PDB file
REMARK   Created:  2015-05-08T08:46:23Z
SSBOND   1 CYS L   23    CYS L   88                                     
SSBOND   2 CYS H  129    CYS H  203                                     
ATOM      1  N   ASP L   1      25.296  33.266  26.381  1.00 63.47           N1+
ATOM      2  CA  ASP L   1      25.618  31.969  27.017  1.00 60.68           C  
ATOM      3  CB  ASP L   1      26.146  30.967  25.976  1.00 63.97           C  
ATOM      4  CG  ASP L   1      25.003  30.593  25.043  1.00 64.04           C  
ATOM      5  OD1 ASP L   1      23.830  30.588  25.504  1.00 73.29           O  
ATOM      6  OD2 ASP L   1      25.290  30.308  23.850  1.00 58.74           O1-
ATOM      7  C   ASP L   1      26.667  32.164  28.059  1.00 56.14           C  
ATOM      8  O   ASP L   1      27.785  32.590  27.774  1.00 56.52           O  
ATOM      9  N   ILE L   2      26.309  31.852  29.314  1.00 50.35           N  
ATOM     10  CA  ILE L   2      27.212  32.007  30.408  1.00 48.31           C  
ATOM     11  CB  ILE L   2      26.517  32.041  31.741  1.00 46.84           C  
ATOM     12  CG1 ILE L   2      25.572  33.253  31.817  1.00 48.72           C  
ATOM     13  CG2 ILE L   2      27.584  32.009  32.849  1.00 44.95           C  
ATOM     14  CD1 ILE L   2      24.607  33.207  33.001  1.00 48.71           C  
ATOM     15  C   ILE L   2      28.136  30.832  30.397  1.00 47.13           C  
ATOM     16  O   ILE L   2      27.735  29.705  30.114  1.00 49.56           O  
ATOM     17  N   GLN L   3      29.433  31.080  30.664  1.00 42.67           N  
ATOM     18  CA  GLN L   3      30.374  30.002  30.681  1.00 44.40           C  
ATOM     19  CB  GLN L   3      31.704  30.336  29.986  1.00 46.85           C  
ATOM     20  CG  GLN L   3      31.562  30.635  28.492  1.00 52.86           C  
ATOM     21  CD  GLN L   3      32.945  30.948  27.942  1.00 63.18           C  
ATOM     22  OE1 GLN L   3      33.944  30.384  28.387  1.00 66.87           O  
ATOM     23  NE2 GLN L   3      33.006  31.870  26.945  1.00 63.15           N  
ATOM     24  C   GLN L   3      30.699  29.722  32.108  1.00 44.06           C  
ATOM     25  O   GLN L   3      30.965  30.637  32.885  1.00 44.62           O  
ATOM     26  N   MET L   4      30.671  28.435  32.496  1.00 43.12           N  
ATOM     27  CA  MET L   4      31.027  28.098  33.839  1.00 42.49           C  
ATOM     28  CB  MET L   4      30.078  27.071  34.480  1.00 45.14           C  
ATOM     29  CG  MET L   4      28.631  27.564  34.564  1.00 44.34           C  
ATOM     30  SD  MET L   4      28.398  29.084  35.534  1.00 38.98           S  
ATOM     31  CE  MET L   4      28.701  28.301  37.144  1.00 36.66           C  
ATOM     32  C   MET L   4      32.389  27.486  33.759  1.00 41.66           C  
ATOM     33  O   MET L   4      32.620  26.579  32.961  1.00 41.67           O  
ATOM     34  N   THR L   5      33.336  27.995  34.571  1.00 40.99           N  
ATOM     35  CA  THR L   5      34.677  27.486  34.553  1.00 39.97           C  
ATOM     36  CB  THR L   5      35.709  28.562  34.349  1.00 42.14           C  
ATOM     37  OG1 THR L   5      35.481  29.237  33.122  1.00 45.47           O  
ATOM     38  CG2 THR L   5      37.105  27.922  34.347  1.00 40.40           C  
ATOM     39  C   THR L   5      34.945  26.875  35.893  1.00 38.44           C  
ATOM     40  O   THR L   5      34.844  27.545  36.920  1.00 38.68           O  
ATOM     41  N   GLN L   6      35.308  25.576  35.916  1.00 39.81           N  
ATOM     42  CA  GLN L   6      35.566  24.920  37.167  1.00 43.00           C  
ATOM     43  CB  GLN L   6      34.931  23.526  37.330  1.00 43.11           C  
ATOM     44  CG  GLN L   6      33.434  23.513  37.617  1.00 41.97           C  
ATOM     45  CD  GLN L   6      33.048  22.077  37.951  1.00 40.56           C  
ATOM     46  OE1 GLN L   6      32.024  21.572  37.496  1.00 38.37           O  
ATOM     47  NE2 GLN L   6      33.885  21.403  38.782  1.00 40.93           N  
ATOM     48  C   GLN L   6      37.025  24.655  37.292  1.00 43.12           C  
ATOM     49  O   GLN L   6      37.708  24.353  36.314  1.00 40.56           O  
ATOM     50  N   SER L   7      37.539  24.766  38.532  1.00 44.26           N  
ATOM     51  CA  SER L   7      38.916  24.461  38.775  1.00 46.52           C  
ATOM     52  CB  SER L   7      39.820  25.704  38.830  1.00 49.35           C  
ATOM     53  OG  SER L   7      39.429  26.543  39.905  1.00 52.42           O  
ATOM     54  C   SER L   7      38.990  23.799  40.112  1.00 45.58           C  
ATOM     55  O   SER L   7      38.196  24.103  41.002  1.00 46.57           O  
ATOM     56  N   PRO L   8      39.907  22.887  40.295  1.00 44.60           N  
ATOM     57  CA  PRO L   8      40.801  22.443  39.258  1.00 43.98           C  
ATOM     58  CD  PRO L   8      40.450  22.646  41.621  1.00 41.27           C  
ATOM     59  CB  PRO L   8      42.052  21.930  39.969  1.00 41.55           C  
ATOM     60  CG  PRO L   8      41.578  21.630  41.400  1.00 39.18           C  
ATOM     61  C   PRO L   8      40.121  21.368  38.473  1.00 44.80           C  
ATOM     62  O   PRO L   8      39.110  20.849  38.938  1.00 45.62           O  
ATOM     63  N   ALA L   9      40.639  21.023  37.279  1.00 42.79           N  
ATOM     64  CA  ALA L   9      40.061  19.966  36.502  1.00 40.87           C  
ATOM     65  CB  ALA L   9      40.737  19.796  35.129  1.00 41.52           C  
ATOM     66  C   ALA L   9      40.230  18.680  37.251  1.00 39.82           C  
ATOM     67  O   ALA L   9      39.320  17.851  37.298  1.00 38.80           O  
ATOM     68  N   SER L  10      41.414  18.483  37.860  1.00 39.39           N  
ATOM     69  CA  SER L  10      41.662  17.265  38.572  1.00 38.34           C  
ATOM     70  CB  SER L  10      42.728  16.388  37.899  1.00 39.71           C  
ATOM     71  OG  SER L  10      42.929  15.197  38.644  1.00 44.65           O  
ATOM     72  C   SER L  10      42.168  17.641  39.932  1.00 40.56           C  
ATOM     73  O   SER L  10      42.847  18.655  40.094  1.00 42.52           O  
ATOM     74  N   LEU L  11      41.823  16.831  40.954  1.00 40.08           N  
ATOM     75  CA  LEU L  11      42.240  17.150  42.287  1.00 42.29           C  
ATOM     76  CB  LEU L  11      41.112  17.876  43.051  1.00 43.85           C  
ATOM     77  CG  LEU L  11      41.432  18.276  44.500  1.00 46.85           C  
ATOM     78  CD1 LEU L  11      42.595  19.280  44.561  1.00 47.84           C  
ATOM     79  CD2 LEU L  11      40.176  18.795  45.219  1.00 48.27           C  
ATOM     80  C   LEU L  11      42.548  15.867  42.996  1.00 41.73           C  
ATOM     81  O   LEU L  11      41.768  14.917  42.943  1.00 42.65           O  
ATOM     82  N   SER L  12      43.706  15.809  43.688  1.00 41.05           N  
ATOM     83  CA  SER L  12      44.067  14.609  44.388  1.00 39.95           C  
ATOM     84  CB  SER L  12      45.474  14.102  44.031  1.00 40.23           C  
ATOM     85  OG  SER L  12      45.529  13.728  42.661  1.00 44.08           O  
ATOM     86  C   SER L  12      44.049  14.924  45.852  1.00 39.30           C  
ATOM     87  O   SER L  12      44.557  15.959  46.281  1.00 37.68           O  
ATOM     88  N   ALA L  13      43.447  14.026  46.662  1.00 40.51           N  
ATOM     89  CA  ALA L  13      43.356  14.273  48.073  1.00 43.29           C  
ATOM     90  CB  ALA L  13      42.090  15.047  48.476  1.00 41.73           C  
ATOM     91  C   ALA L  13      43.301  12.958  48.775  1.00 44.47           C  
ATOM     92  O   ALA L  13      43.101  11.911  48.161  1.00 45.87           O  
ATOM     93  N   SER L  14      43.492  12.988  50.105  1.00 44.99           N  
ATOM     94  CA  SER L  14      43.482  11.779  50.869  1.00 45.02           C  
ATOM     95  CB  SER L  14      44.689  11.652  51.813  1.00 48.22           C  
ATOM     96  OG  SER L  14      45.898  11.652  51.068  1.00 50.95           O  
ATOM     97  C   SER L  14      42.246  11.798  51.709  1.00 44.10           C  
ATOM     98  O   SER L  14      41.643  12.845  51.936  1.00 45.04           O  
ATOM     99  N   VAL L  15      41.823  10.614  52.185  1.00 43.15           N  
ATOM    100  CA  VAL L  15      40.638  10.538  52.982  1.00 45.30           C  
ATOM    101  CB  VAL L  15      40.211   9.130  53.270  1.00 41.60           C  
ATOM    102  CG1 VAL L  15      39.016   9.160  54.236  1.00 39.99           C  
ATOM    103  CG2 VAL L  15      39.922   8.439  51.927  1.00 41.56           C  
ATOM    104  C   VAL L  15      40.907  11.222  54.282  1.00 47.54           C  
ATOM    105  O   VAL L  15      41.991  11.098  54.851  1.00 51.23           O  
ATOM    106  N   GLY L  16      39.909  11.984  54.772  1.00 43.72           N  
ATOM    107  CA  GLY L  16      40.030  12.677  56.020  1.00 45.05           C  
ATOM    108  C   GLY L  16      40.477  14.080  55.751  1.00 46.81           C  
ATOM    109  O   GLY L  16      40.429  14.935  56.635  1.00 47.36           O  
ATOM    110  N   GLU L  17      40.927  14.359  54.514  1.00 47.34           N  
ATOM    111  CA  GLU L  17      41.390  15.678  54.195  1.00 49.35           C  
ATOM    112  CB  GLU L  17      42.411  15.696  53.043  1.00 51.28           C  
ATOM    113  CG  GLU L  17      43.160  17.023  52.904  1.00 57.89           C  
ATOM    114  CD  GLU L  17      44.157  16.887  51.759  1.00 61.45           C  
ATOM    115  OE1 GLU L  17      43.719  16.572  50.621  1.00 63.00           O  
ATOM    116  OE2 GLU L  17      45.373  17.095  52.013  1.00 60.39           O1-
ATOM    117  C   GLU L  17      40.208  16.504  53.798  1.00 52.10           C  
ATOM    118  O   GLU L  17      39.153  15.971  53.454  1.00 51.98           O  
ATOM    119  N   THR L  18      40.343  17.845  53.863  1.00 51.42           N  
ATOM    120  CA  THR L  18      39.246  18.679  53.469  1.00 49.93           C  
ATOM    121  CB  THR L  18      38.859  19.694  54.503  1.00 49.19           C  
ATOM    122  OG1 THR L  18      37.546  20.166  54.247  1.00 51.17           O  
ATOM    123  CG2 THR L  18      39.849  20.868  54.444  1.00 47.44           C  
ATOM    124  C   THR L  18      39.680  19.408  52.232  1.00 50.27           C  
ATOM    125  O   THR L  18      40.843  19.791  52.115  1.00 51.66           O  
ATOM    126  N   VAL L  19      38.762  19.591  51.255  1.00 50.18           N  
ATOM    127  CA  VAL L  19      39.154  20.241  50.031  1.00 50.08           C  
ATOM    128  CB  VAL L  19      39.383  19.298  48.885  1.00 48.17           C  
ATOM    129  CG1 VAL L  19      40.561  18.373  49.224  1.00 43.10           C  
ATOM    130  CG2 VAL L  19      38.072  18.552  48.587  1.00 46.13           C  
ATOM    131  C   VAL L  19      38.078  21.180  49.583  1.00 47.87           C  
ATOM    132  O   VAL L  19      36.936  21.113  50.035  1.00 48.22           O  
ATOM    133  N   THR L  20      38.445  22.110  48.677  1.00 46.90           N  
ATOM    134  CA  THR L  20      37.495  23.044  48.145  1.00 47.36           C  
ATOM    135  CB  THR L  20      37.713  24.446  48.629  1.00 47.07           C  
ATOM    136  OG1 THR L  20      37.641  24.497  50.047  1.00 49.53           O  
ATOM    137  CG2 THR L  20      36.628  25.346  48.017  1.00 43.66           C  
ATOM    138  C   THR L  20      37.647  23.058  46.651  1.00 46.56           C  
ATOM    139  O   THR L  20      38.758  22.978  46.128  1.00 45.82           O  
ATOM    140  N   ILE L  21      36.514  23.163  45.926  1.00 46.35           N  
ATOM    141  CA  ILE L  21      36.518  23.204  44.488  1.00 45.79           C  
ATOM    142  CB  ILE L  21      35.680  22.134  43.858  1.00 43.47           C  
ATOM    143  CG1 ILE L  21      36.097  20.741  44.338  1.00 41.65           C  
ATOM    144  CG2 ILE L  21      35.801  22.291  42.337  1.00 40.21           C  
ATOM    145  CD1 ILE L  21      35.077  19.663  43.974  1.00 38.64           C  
ATOM    146  C   ILE L  21      35.846  24.490  44.125  1.00 45.46           C  
ATOM    147  O   ILE L  21      34.931  24.923  44.821  1.00 46.30           O  
ATOM    148  N   THR L  22      36.268  25.141  43.021  1.00 43.72           N  
ATOM    149  CA  THR L  22      35.692  26.422  42.721  1.00 42.51           C  
ATOM    150  CB  THR L  22      36.716  27.522  42.677  1.00 44.03           C  
ATOM    151  OG1 THR L  22      37.450  27.564  43.891  1.00 44.91           O  
ATOM    152  CG2 THR L  22      35.987  28.858  42.501  1.00 43.73           C  
ATOM    153  C   THR L  22      35.022  26.382  41.378  1.00 41.27           C  
ATOM    154  O   THR L  22      35.332  25.545  40.532  1.00 39.97           O  
ATOM    155  N   CYS L  23      34.043  27.288  41.171  1.00 44.05           N  
ATOM    156  CA  CYS L  23      33.334  27.389  39.925  1.00 46.56           C  
ATOM    157  CB  CYS L  23      31.949  26.698  39.996  1.00 47.66           C  
ATOM    158  SG  CYS L  23      30.976  26.767  38.459  1.00 56.13           S  
ATOM    159  C   CYS L  23      33.166  28.858  39.642  1.00 48.13           C  
ATOM    160  O   CYS L  23      32.768  29.623  40.520  1.00 50.16           O  
ATOM    161  N   ARG L  24      33.482  29.304  38.406  1.00 45.46           N  
ATOM    162  CA  ARG L  24      33.385  30.709  38.110  1.00 44.21           C  
ATOM    163  CB  ARG L  24      34.748  31.337  37.756  1.00 48.07           C  
ATOM    164  CG  ARG L  24      34.782  32.862  37.880  1.00 52.78           C  
ATOM    165  CD  ARG L  24      36.153  33.475  37.581  1.00 58.73           C  
ATOM    166  NE  ARG L  24      37.125  32.932  38.573  1.00 69.36           N  
ATOM    167  CZ  ARG L  24      37.350  33.585  39.750  1.00 69.69           C  
ATOM    168  NH1 ARG L  24      36.658  34.723  40.048  1.00 68.07           N1+
ATOM    169  NH2 ARG L  24      38.275  33.102  40.631  1.00 68.25           N  
ATOM    170  C   ARG L  24      32.449  30.889  36.949  1.00 46.07           C  
ATOM    171  O   ARG L  24      32.512  30.155  35.965  1.00 46.91           O  
ATOM    172  N   ALA L  25      31.549  31.891  37.041  1.00 46.57           N  
ATOM    173  CA  ALA L  25      30.571  32.125  36.014  1.00 45.83           C  
ATOM    174  CB  ALA L  25      29.171  32.447  36.565  1.00 42.94           C  
ATOM    175  C   ALA L  25      31.015  33.306  35.215  1.00 44.88           C  
ATOM    176  O   ALA L  25      31.576  34.261  35.749  1.00 41.57           O  
ATOM    177  N   SER L  26      30.721  33.298  33.903  1.00 41.60           N  
ATOM    178  CA  SER L  26      31.084  34.380  33.032  1.00 42.29           C  
ATOM    179  CB  SER L  26      30.763  34.085  31.555  1.00 41.82           C  
ATOM    180  OG  SER L  26      29.363  33.934  31.378  1.00 41.10           O  
ATOM    181  C   SER L  26      30.338  35.632  33.413  1.00 42.88           C  
ATOM    182  O   SER L  26      30.878  36.729  33.285  1.00 43.33           O  
ATOM    183  N   GLU L  27      29.078  35.499  33.888  1.00 43.26           N  
ATOM    184  CA  GLU L  27      28.261  36.640  34.230  1.00 43.66           C  
ATOM    185  CB  GLU L  27      26.976  36.744  33.394  1.00 44.07           C  
ATOM    186  CG  GLU L  27      27.193  37.020  31.909  1.00 45.04           C  
ATOM    187  CD  GLU L  27      25.814  37.076  31.269  1.00 47.95           C  
ATOM    188  OE1 GLU L  27      24.843  37.433  31.989  1.00 50.40           O  
ATOM    189  OE2 GLU L  27      25.712  36.755  30.055  1.00 50.09           O1-
ATOM    190  C   GLU L  27      27.766  36.474  35.637  1.00 43.46           C  
ATOM    191  O   GLU L  27      27.961  35.429  36.256  1.00 43.67           O  
ATOM    192  N   ASN L  28      27.102  37.527  36.172  1.00 42.84           N  
ATOM    193  CA  ASN L  28      26.576  37.521  37.513  1.00 42.42           C  
ATOM    194  CB  ASN L  28      26.237  38.924  38.053  1.00 42.87           C  
ATOM    195  CG  ASN L  28      25.809  38.796  39.512  1.00 43.28           C  
ATOM    196  OD1 ASN L  28      25.781  37.702  40.073  1.00 42.73           O  
ATOM    197  ND2 ASN L  28      25.450  39.946  40.143  1.00 44.27           N  
ATOM    198  C   ASN L  28      25.311  36.718  37.554  1.00 41.66           C  
ATOM    199  O   ASN L  28      24.291  37.078  36.967  1.00 41.84           O  
ATOM    200  N   ILE L  29      25.422  35.537  38.177  1.00 40.69           N  
ATOM    201  CA  ILE L  29      24.425  34.550  38.484  1.00 39.55           C  
ATOM    202  CB  ILE L  29      24.890  33.131  38.318  1.00 39.08           C  
ATOM    203  CG1 ILE L  29      26.075  32.772  39.219  1.00 38.42           C  
ATOM    204  CG2 ILE L  29      25.172  32.940  36.820  1.00 38.92           C  
ATOM    205  CD1 ILE L  29      26.423  31.286  39.132  1.00 37.04           C  
ATOM    206  C   ILE L  29      23.649  34.751  39.754  1.00 39.44           C  
ATOM    207  O   ILE L  29      22.698  34.001  39.986  1.00 38.84           O  
ATOM    208  N   TYR L  30      24.101  35.611  40.698  1.00 39.61           N  
ATOM    209  CA  TYR L  30      23.341  35.651  41.915  1.00 39.52           C  
ATOM    210  CB  TYR L  30      21.819  35.871  41.768  1.00 40.41           C  
ATOM    211  CG  TYR L  30      21.614  37.281  41.328  1.00 42.87           C  
ATOM    212  CD1 TYR L  30      21.657  37.618  39.994  1.00 44.37           C  
ATOM    213  CD2 TYR L  30      21.383  38.271  42.254  1.00 45.25           C  
ATOM    214  CE1 TYR L  30      21.470  38.920  39.593  1.00 43.40           C  
ATOM    215  CE2 TYR L  30      21.195  39.576  41.861  1.00 43.81           C  
ATOM    216  CZ  TYR L  30      21.240  39.901  40.526  1.00 43.78           C  
ATOM    217  OH  TYR L  30      21.049  41.238  40.119  1.00 43.49           O  
ATOM    218  C   TYR L  30      23.636  34.354  42.602  1.00 38.51           C  
ATOM    219  O   TYR L  30      24.749  33.846  42.500  1.00 38.80           O  
ATOM    220  N   SER L  31      22.724  33.896  43.475  1.00 37.66           N  
ATOM    221  CA  SER L  31      22.881  32.657  44.189  1.00 37.30           C  
ATOM    222  CB  SER L  31      22.053  32.617  45.484  1.00 37.98           C  
ATOM    223  OG  SER L  31      20.667  32.622  45.178  1.00 40.06           O  
ATOM    224  C   SER L  31      22.470  31.447  43.380  1.00 36.07           C  
ATOM    225  O   SER L  31      22.397  30.355  43.944  1.00 34.82           O  
ATOM    226  N   TYR L  32      22.185  31.557  42.063  1.00 35.40           N  
ATOM    227  CA  TYR L  32      21.621  30.411  41.389  1.00 35.33           C  
ATOM    228  CB  TYR L  32      20.700  30.836  40.228  1.00 35.40           C  
ATOM    229  CG  TYR L  32      19.680  31.776  40.787  1.00 35.81           C  
ATOM    230  CD1 TYR L  32      18.669  31.326  41.605  1.00 35.57           C  
ATOM    231  CD2 TYR L  32      19.727  33.117  40.479  1.00 35.69           C  
ATOM    232  CE1 TYR L  32      17.737  32.199  42.117  1.00 37.24           C  
ATOM    233  CE2 TYR L  32      18.798  33.994  40.986  1.00 37.08           C  
ATOM    234  CZ  TYR L  32      17.799  33.535  41.809  1.00 36.78           C  
ATOM    235  OH  TYR L  32      16.843  34.431  42.334  1.00 39.08           O  
ATOM    236  C   TYR L  32      22.707  29.534  40.810  1.00 35.09           C  
ATOM    237  O   TYR L  32      23.044  29.631  39.632  1.00 33.95           O  
ATOM    238  N   LEU L  33      23.237  28.599  41.633  1.00 39.86           N  
ATOM    239  CA  LEU L  33      24.314  27.722  41.290  1.00 38.65           C  
ATOM    240  CB  LEU L  33      25.662  28.327  41.736  1.00 35.36           C  
ATOM    241  CG  LEU L  33      26.928  27.548  41.341  1.00 38.68           C  
ATOM    242  CD1 LEU L  33      27.029  26.214  42.088  1.00 41.31           C  
ATOM    243  CD2 LEU L  33      27.040  27.401  39.818  1.00 40.36           C  
ATOM    244  C   LEU L  33      24.076  26.409  41.999  1.00 37.65           C  
ATOM    245  O   LEU L  33      23.840  26.386  43.208  1.00 31.78           O  
ATOM    246  N   THR L  34      24.119  25.273  41.259  1.00 35.83           N  
ATOM    247  CA  THR L  34      23.934  23.972  41.859  1.00 34.18           C  
ATOM    248  CB  THR L  34      22.842  23.133  41.263  1.00 33.23           C  
ATOM    249  OG1 THR L  34      23.017  23.004  39.860  1.00  0.00           O  
ATOM    250  CG2 THR L  34      21.485  23.747  41.607  1.00  0.00           C  
ATOM    251  C   THR L  34      25.188  23.168  41.696  1.00 34.73           C  
ATOM    252  O   THR L  34      26.013  23.443  40.827  1.00 35.71           O  
ATOM    253  N   TRP L  35      25.370  22.151  42.565  1.00 34.87           N  
ATOM    254  CA  TRP L  35      26.521  21.295  42.498  1.00 37.37           C  
ATOM    255  CB  TRP L  35      27.437  21.383  43.731  1.00 37.92           C  
ATOM    256  CG  TRP L  35      28.204  22.678  43.850  1.00 36.58           C  
ATOM    257  CD2 TRP L  35      29.487  22.903  43.246  1.00 36.54           C  
ATOM    258  CD1 TRP L  35      27.879  23.826  44.509  1.00 37.54           C  
ATOM    259  NE1 TRP L  35      28.882  24.755  44.357  1.00 36.63           N  
ATOM    260  CE2 TRP L  35      29.879  24.199  43.581  1.00 36.62           C  
ATOM    261  CE3 TRP L  35      30.275  22.095  42.477  1.00 37.53           C  
ATOM    262  CZ2 TRP L  35      31.072  24.707  43.150  1.00 38.04           C  
ATOM    263  CZ3 TRP L  35      31.476  22.610  42.042  1.00 36.85           C  
ATOM    264  CH2 TRP L  35      31.867  23.891  42.373  1.00 38.13           C  
ATOM    265  C   TRP L  35      26.041  19.880  42.432  1.00 36.71           C  
ATOM    266  O   TRP L  35      25.119  19.498  43.153  1.00 38.60           O  
ATOM    267  N   TYR L  36      26.681  19.059  41.567  1.00 34.46           N  
ATOM    268  CA  TYR L  36      26.286  17.686  41.398  1.00 34.33           C  
ATOM    269  CB  TYR L  36      25.803  17.347  39.974  1.00 34.23           C  
ATOM    270  CG  TYR L  36      24.622  18.188  39.638  1.00 33.26           C  
ATOM    271  CD1 TYR L  36      24.798  19.462  39.157  1.00 31.50           C  
ATOM    272  CD2 TYR L  36      23.346  17.702  39.792  1.00 34.11           C  
ATOM    273  CE1 TYR L  36      23.716  20.247  38.840  1.00 33.81           C  
ATOM    274  CE2 TYR L  36      22.260  18.482  39.477  1.00 33.53           C  
ATOM    275  CZ  TYR L  36      22.445  19.756  39.000  1.00 35.42           C  
ATOM    276  OH  TYR L  36      21.332  20.560  38.676  1.00 36.37           O  
ATOM    277  C   TYR L  36      27.480  16.802  41.597  1.00 33.95           C  
ATOM    278  O   TYR L  36      28.615  17.189  41.328  1.00 35.30           O  
ATOM    279  N   GLN L  37      27.230  15.571  42.092  1.00 32.84           N  
ATOM    280  CA  GLN L  37      28.261  14.587  42.259  1.00 32.47           C  
ATOM    281  CB  GLN L  37      28.322  13.979  43.672  1.00 30.58           C  
ATOM    282  CG  GLN L  37      29.424  12.925  43.833  1.00 33.68           C  
ATOM    283  CD  GLN L  37      29.303  12.294  45.213  1.00 38.56           C  
ATOM    284  OE1 GLN L  37      28.206  12.147  45.749  1.00 44.47           O  
ATOM    285  NE2 GLN L  37      30.463  11.899  45.806  1.00 35.82           N  
ATOM    286  C   GLN L  37      27.924  13.450  41.351  1.00 36.43           C  
ATOM    287  O   GLN L  37      26.764  13.047  41.253  1.00 38.22           O  
ATOM    288  N   GLN L  38      28.932  12.914  40.634  1.00 36.48           N  
ATOM    289  CA  GLN L  38      28.663  11.782  39.800  1.00 36.62           C  
ATOM    290  CB  GLN L  38      28.654  12.101  38.295  1.00 35.81           C  
ATOM    291  CG  GLN L  38      28.348  10.880  37.424  1.00 37.32           C  
ATOM    292  CD  GLN L  38      28.181  11.340  35.982  1.00 38.00           C  
ATOM    293  OE1 GLN L  38      28.757  12.342  35.563  1.00 38.92           O  
ATOM    294  NE2 GLN L  38      27.363  10.591  35.195  1.00 39.02           N  
ATOM    295  C   GLN L  38      29.720  10.753  40.049  1.00 39.79           C  
ATOM    296  O   GLN L  38      30.913  11.008  39.890  1.00 38.30           O  
ATOM    297  N   LYS L  39      29.293   9.545  40.458  1.00 42.70           N  
ATOM    298  CA  LYS L  39      30.217   8.479  40.701  1.00 44.36           C  
ATOM    299  CB  LYS L  39      29.772   7.527  41.823  1.00 43.33           C  
ATOM    300  CG  LYS L  39      29.710   8.230  43.181  1.00 42.97           C  
ATOM    301  CD  LYS L  39      28.960   7.441  44.254  1.00 46.44           C  
ATOM    302  CE  LYS L  39      28.795   8.207  45.568  1.00 52.19           C  
ATOM    303  NZ  LYS L  39      28.003   7.405  46.527  1.00 56.74           N1+
ATOM    304  C   LYS L  39      30.329   7.715  39.427  1.00 44.66           C  
ATOM    305  O   LYS L  39      29.441   7.763  38.580  1.00 43.21           O  
ATOM    306  N   GLN L  40      31.437   6.979  39.262  1.00 47.62           N  
ATOM    307  CA  GLN L  40      31.658   6.303  38.024  1.00 48.61           C  
ATOM    308  CB  GLN L  40      32.913   5.426  38.023  1.00 49.61           C  
ATOM    309  CG  GLN L  40      33.128   4.716  36.691  1.00 54.80           C  
ATOM    310  CD  GLN L  40      34.120   3.594  36.935  1.00 58.73           C  
ATOM    311  OE1 GLN L  40      34.000   2.512  36.365  1.00 60.83           O  
ATOM    312  NE2 GLN L  40      35.125   3.850  37.816  1.00 59.22           N  
ATOM    313  C   GLN L  40      30.516   5.384  37.742  1.00 48.48           C  
ATOM    314  O   GLN L  40      30.118   4.579  38.582  1.00 50.11           O  
ATOM    315  N   GLY L  41      29.951   5.514  36.525  1.00 47.42           N  
ATOM    316  CA  GLY L  41      28.929   4.625  36.052  1.00 48.01           C  
ATOM    317  C   GLY L  41      27.588   4.970  36.629  1.00 49.50           C  
ATOM    318  O   GLY L  41      26.633   4.217  36.448  1.00 49.93           O  
ATOM    319  N   LYS L  42      27.458   6.119  37.321  1.00 49.23           N  
ATOM    320  CA  LYS L  42      26.193   6.424  37.936  1.00 46.77           C  
ATOM    321  CB  LYS L  42      26.289   6.618  39.459  1.00 45.65           C  
ATOM    322  CG  LYS L  42      26.602   5.338  40.235  1.00 49.62           C  
ATOM    323  CD  LYS L  42      25.508   4.278  40.135  1.00 55.36           C  
ATOM    324  CE  LYS L  42      25.865   2.978  40.856  1.00 58.72           C  
ATOM    325  NZ  LYS L  42      24.714   2.055  40.813  1.00 59.10           N1+
ATOM    326  C   LYS L  42      25.670   7.719  37.397  1.00 44.40           C  
ATOM    327  O   LYS L  42      26.378   8.458  36.715  1.00 43.50           O  
ATOM    328  N   SER L  43      24.377   8.001  37.680  1.00 43.53           N  
ATOM    329  CA  SER L  43      23.757   9.230  37.276  1.00 43.07           C  
ATOM    330  CB  SER L  43      22.217   9.170  37.281  1.00 42.77           C  
ATOM    331  OG  SER L  43      21.762   8.208  36.340  1.00 42.34           O  
ATOM    332  C   SER L  43      24.186  10.278  38.257  1.00 41.84           C  
ATOM    333  O   SER L  43      24.605   9.961  39.368  1.00 39.14           O  
ATOM    334  N   PRO L  44      24.098  11.526  37.879  1.00 41.43           N  
ATOM    335  CA  PRO L  44      24.513  12.584  38.761  1.00 39.85           C  
ATOM    336  CD  PRO L  44      24.218  11.897  36.476  1.00 39.28           C  
ATOM    337  CB  PRO L  44      24.591  13.836  37.890  1.00 39.11           C  
ATOM    338  CG  PRO L  44      24.864  13.292  36.476  1.00 37.78           C  
ATOM    339  C   PRO L  44      23.546  12.719  39.892  1.00 38.63           C  
ATOM    340  O   PRO L  44      22.383  12.351  39.727  1.00 40.35           O  
ATOM    341  N   GLN L  45      24.014  13.223  41.053  1.00 33.03           N  
ATOM    342  CA  GLN L  45      23.142  13.424  42.176  1.00 36.63           C  
ATOM    343  CB  GLN L  45      23.453  12.523  43.382  1.00 40.56           C  
ATOM    344  CG  GLN L  45      23.180  11.044  43.107  1.00 47.26           C  
ATOM    345  CD  GLN L  45      23.518  10.248  44.358  0.90 52.30           C  
ATOM    346  OE1 GLN L  45      23.931  10.805  45.373  0.90 56.72           O  
ATOM    347  NE2 GLN L  45      23.342   8.902  44.285  0.90 52.26           N  
ATOM    348  C   GLN L  45      23.309  14.850  42.602  1.00 35.75           C  
ATOM    349  O   GLN L  45      24.393  15.421  42.489  1.00 34.22           O  
ATOM    350  N   LEU L  46      22.226  15.468  43.110  1.00 35.96           N  
ATOM    351  CA  LEU L  46      22.275  16.858  43.468  1.00 36.92           C  
ATOM    352  CB  LEU L  46      20.883  17.514  43.401  1.00 37.02           C  
ATOM    353  CG  LEU L  46      20.849  19.006  43.770  1.00 34.34           C  
ATOM    354  CD1 LEU L  46      21.711  19.845  42.810  1.00 34.08           C  
ATOM    355  CD2 LEU L  46      19.398  19.509  43.847  1.00 32.94           C  
ATOM    356  C   LEU L  46      22.802  16.991  44.870  1.00 36.67           C  
ATOM    357  O   LEU L  46      22.326  16.326  45.788  1.00 36.92           O  
ATOM    358  N   LEU L  47      23.936  17.709  45.031  1.00 37.04           N  
ATOM    359  CA  LEU L  47      24.513  18.033  46.310  1.00 37.89           C  
ATOM    360  CB  LEU L  47      26.037  18.182  46.232  1.00 37.29           C  
ATOM    361  CG  LEU L  47      26.751  16.869  45.880  1.00 38.81           C  
ATOM    362  CD1 LEU L  47      28.271  17.066  45.825  1.00 36.91           C  
ATOM    363  CD2 LEU L  47      26.335  15.742  46.839  1.00 38.10           C  
ATOM    364  C   LEU L  47      23.999  19.308  46.918  1.00 39.90           C  
ATOM    365  O   LEU L  47      23.649  19.353  48.099  1.00 40.40           O  
ATOM    366  N   VAL L  48      23.968  20.396  46.112  1.00 40.32           N  
ATOM    367  CA  VAL L  48      23.645  21.696  46.642  1.00 39.04           C  
ATOM    368  CB  VAL L  48      24.866  22.473  47.055  1.00 36.20           C  
ATOM    369  CG1 VAL L  48      24.440  23.877  47.515  1.00 35.86           C  
ATOM    370  CG2 VAL L  48      25.628  21.670  48.122  1.00 34.52           C  
ATOM    371  C   VAL L  48      22.966  22.502  45.577  1.00 40.97           C  
ATOM    372  O   VAL L  48      23.285  22.381  44.395  1.00 41.85           O  
ATOM    373  N   TYR L  49      22.000  23.354  45.987  1.00 41.63           N  
ATOM    374  CA  TYR L  49      21.313  24.234  45.083  1.00 41.31           C  
ATOM    375  CB  TYR L  49      19.914  23.745  44.654  1.00 40.93           C  
ATOM    376  CG  TYR L  49      19.054  23.448  45.837  1.00 42.10           C  
ATOM    377  CD1 TYR L  49      18.265  24.416  46.414  1.00 41.46           C  
ATOM    378  CD2 TYR L  49      19.028  22.178  46.366  1.00 41.77           C  
ATOM    379  CE1 TYR L  49      17.471  24.116  47.497  1.00 41.16           C  
ATOM    380  CE2 TYR L  49      18.237  21.872  47.447  1.00 43.84           C  
ATOM    381  CZ  TYR L  49      17.455  22.844  48.017  1.00 42.85           C  
ATOM    382  OH  TYR L  49      16.639  22.538  49.128  1.00 42.67           O  
ATOM    383  C   TYR L  49      21.224  25.585  45.730  1.00 41.19           C  
ATOM    384  O   TYR L  49      21.415  25.723  46.938  1.00 39.98           O  
ATOM    385  N   ASN L  50      20.973  26.647  44.928  1.00 35.03           N  
ATOM    386  CA  ASN L  50      20.895  27.990  45.450  1.00 35.81           C  
ATOM    387  CB  ASN L  50      19.781  28.196  46.496  1.00 36.01           C  
ATOM    388  CG  ASN L  50      18.447  28.288  45.764  1.00 37.34           C  
ATOM    389  OD1 ASN L  50      18.404  28.398  44.539  1.00 37.16           O  
ATOM    390  ND2 ASN L  50      17.325  28.265  46.533  1.00 37.12           N  
ATOM    391  C   ASN L  50      22.203  28.352  46.081  1.00 35.90           C  
ATOM    392  O   ASN L  50      22.266  29.151  47.013  1.00 36.05           O  
ATOM    393  N   ALA L  51      23.280  27.740  45.568  1.00 35.83           N  
ATOM    394  CA  ALA L  51      24.653  27.970  45.918  1.00 35.36           C  
ATOM    395  CB  ALA L  51      25.034  29.460  45.886  1.00 36.43           C  
ATOM    396  C   ALA L  51      25.006  27.432  47.281  1.00 35.49           C  
ATOM    397  O   ALA L  51      26.071  26.836  47.437  1.00 35.60           O  
ATOM    398  N   LYS L  52      24.184  27.728  48.311  1.00 35.60           N  
ATOM    399  CA  LYS L  52      24.350  27.298  49.683  1.00 36.32           C  
ATOM    400  CB  LYS L  52      24.074  28.457  50.656  1.00 37.20           C  
ATOM    401  CG  LYS L  52      22.728  29.140  50.413  1.00 38.91           C  
ATOM    402  CD  LYS L  52      22.415  30.258  51.405  1.00 40.26           C  
ATOM    403  CE  LYS L  52      21.162  31.060  51.040  1.00 41.18           C  
ATOM    404  NZ  LYS L  52      20.941  32.130  52.036  1.00 41.58           N1+
ATOM    405  C   LYS L  52      23.565  26.098  50.164  1.00 35.91           C  
ATOM    406  O   LYS L  52      24.033  25.375  51.041  1.00 36.13           O  
ATOM    407  N   THR L  53      22.329  25.888  49.661  1.00 43.14           N  
ATOM    408  CA  THR L  53      21.420  24.942  50.257  1.00 44.10           C  
ATOM    409  CB  THR L  53      20.005  25.142  49.801  1.00 44.93           C  
ATOM    410  OG1 THR L  53      19.581  26.465  50.094  1.00 45.10           O  
ATOM    411  CG2 THR L  53      19.102  24.136  50.534  1.00 41.91           C  
ATOM    412  C   THR L  53      21.802  23.525  49.979  1.00 44.10           C  
ATOM    413  O   THR L  53      22.037  23.141  48.836  1.00 42.11           O  
ATOM    414  N   LEU L  54      21.853  22.702  51.052  1.00 44.40           N  
ATOM    415  CA  LEU L  54      22.170  21.304  50.933  1.00 43.45           C  
ATOM    416  CB  LEU L  54      22.583  20.642  52.263  1.00 42.52           C  
ATOM    417  CG  LEU L  54      23.922  21.114  52.844  1.00 44.76           C  
ATOM    418  CD1 LEU L  54      24.233  20.390  54.160  1.00 42.75           C  
ATOM    419  CD2 LEU L  54      25.061  20.978  51.822  1.00 48.30           C  
ATOM    420  C   LEU L  54      20.945  20.577  50.498  1.00 45.33           C  
ATOM    421  O   LEU L  54      19.846  20.871  50.964  1.00 45.96           O  
ATOM    422  N   THR L  55      21.130  19.576  49.615  1.00 44.17           N  
ATOM    423  CA  THR L  55      20.053  18.783  49.100  1.00 43.28           C  
ATOM    424  CB  THR L  55      20.450  18.022  47.860  1.00 38.07           C  
ATOM    425  OG1 THR L  55      20.938  18.926  46.881  1.00  0.00           O  
ATOM    426  CG2 THR L  55      19.231  17.271  47.294  1.00  0.00           C  
ATOM    427  C   THR L  55      19.684  17.802  50.172  1.00 47.97           C  
ATOM    428  O   THR L  55      20.410  17.618  51.151  1.00 48.13           O  
ATOM    429  N   GLU L  56      18.512  17.163  50.015  1.00 50.98           N  
ATOM    430  CA  GLU L  56      18.040  16.242  51.002  1.00 54.98           C  
ATOM    431  CB  GLU L  56      16.590  15.819  50.724  1.00 58.84           C  
ATOM    432  CG  GLU L  56      15.897  15.098  51.874  1.00 68.01           C  
ATOM    433  CD  GLU L  56      14.422  15.069  51.510  1.00 87.45           C  
ATOM    434  OE1 GLU L  56      13.718  16.073  51.797  1.00 88.52           O  
ATOM    435  OE2 GLU L  56      13.982  14.044  50.925  1.00 88.60           O1-
ATOM    436  C   GLU L  56      18.916  15.023  51.011  1.00 54.49           C  
ATOM    437  O   GLU L  56      19.268  14.474  49.969  1.00 52.02           O  
ATOM    438  N   GLY L  57      19.316  14.579  52.219  1.00 53.92           N  
ATOM    439  CA  GLY L  57      20.071  13.366  52.359  1.00 52.81           C  
ATOM    440  C   GLY L  57      21.539  13.631  52.217  1.00 51.61           C  
ATOM    441  O   GLY L  57      22.348  12.727  52.413  1.00 52.65           O  
ATOM    442  N   VAL L  58      21.930  14.874  51.879  1.00 49.97           N  
ATOM    443  CA  VAL L  58      23.329  15.158  51.708  1.00 49.09           C  
ATOM    444  CB  VAL L  58      23.580  16.420  50.929  1.00 47.07           C  
ATOM    445  CG1 VAL L  58      25.091  16.700  50.889  1.00 47.04           C  
ATOM    446  CG2 VAL L  58      22.940  16.264  49.539  1.00 43.02           C  
ATOM    447  C   VAL L  58      23.955  15.321  53.063  1.00 49.59           C  
ATOM    448  O   VAL L  58      23.376  15.930  53.960  1.00 50.26           O  
ATOM    449  N   PRO L  59      25.139  14.782  53.217  1.00 48.51           N  
ATOM    450  CA  PRO L  59      25.845  14.871  54.471  1.00 48.57           C  
ATOM    451  CD  PRO L  59      25.485  13.572  52.489  1.00 45.98           C  
ATOM    452  CB  PRO L  59      26.983  13.858  54.383  1.00 48.50           C  
ATOM    453  CG  PRO L  59      26.445  12.795  53.406  1.00 46.78           C  
ATOM    454  C   PRO L  59      26.317  16.268  54.739  1.00 47.71           C  
ATOM    455  O   PRO L  59      26.507  17.032  53.797  1.00 47.18           O  
ATOM    456  N   SER L  60      26.516  16.610  56.028  1.00 47.83           N  
ATOM    457  CA  SER L  60      26.897  17.926  56.459  1.00 49.25           C  
ATOM    458  CB  SER L  60      26.743  18.121  57.978  1.00 50.87           C  
ATOM    459  OG  SER L  60      27.602  17.232  58.677  1.00 57.12           O  
ATOM    460  C   SER L  60      28.317  18.238  56.096  1.00 51.41           C  
ATOM    461  O   SER L  60      28.744  19.385  56.222  1.00 48.24           O  
ATOM    462  N   ARG L  61      29.101  17.239  55.650  1.00 54.31           N  
ATOM    463  CA  ARG L  61      30.478  17.496  55.329  1.00 53.29           C  
ATOM    464  CB  ARG L  61      31.292  16.234  54.975  1.00 51.61           C  
ATOM    465  CG  ARG L  61      30.818  15.467  53.739  1.00 50.77           C  
ATOM    466  CD  ARG L  61      31.676  14.232  53.447  1.00 50.52           C  
ATOM    467  NE  ARG L  61      31.144  13.110  54.268  1.00 48.09           N  
ATOM    468  CZ  ARG L  61      30.378  12.139  53.692  1.00 48.19           C  
ATOM    469  NH1 ARG L  61      30.250  12.084  52.335  1.00 46.06           N1+
ATOM    470  NH2 ARG L  61      29.747  11.215  54.475  1.00 51.44           N  
ATOM    471  C   ARG L  61      30.531  18.442  54.166  1.00 50.73           C  
ATOM    472  O   ARG L  61      31.493  19.195  54.016  1.00 50.52           O  
ATOM    473  N   PHE L  62      29.504  18.390  53.293  1.00 48.20           N  
ATOM    474  CA  PHE L  62      29.427  19.222  52.124  1.00 46.81           C  
ATOM    475  CB  PHE L  62      28.464  18.661  51.062  1.00 46.89           C  
ATOM    476  CG  PHE L  62      29.034  17.403  50.503  1.00 47.00           C  
ATOM    477  CD1 PHE L  62      28.844  16.183  51.101  1.00 44.21           C  
ATOM    478  CD2 PHE L  62      29.763  17.440  49.348  1.00 46.72           C  
ATOM    479  CE1 PHE L  62      29.375  15.031  50.566  1.00 43.53           C  
ATOM    480  CE2 PHE L  62      30.296  16.295  48.807  1.00 46.13           C  
ATOM    481  CZ  PHE L  62      30.107  15.080  49.411  1.00 44.87           C  
ATOM    482  C   PHE L  62      28.890  20.576  52.487  1.00 46.57           C  
ATOM    483  O   PHE L  62      27.924  20.700  53.238  1.00 47.67           O  
ATOM    484  N   SER L  63      29.519  21.646  51.952  1.00 44.47           N  
ATOM    485  CA  SER L  63      29.033  22.978  52.188  1.00 44.10           C  
ATOM    486  CB  SER L  63      29.764  23.707  53.329  1.00 44.68           C  
ATOM    487  OG  SER L  63      31.136  23.879  53.003  1.00 46.23           O  
ATOM    488  C   SER L  63      29.248  23.764  50.932  1.00 43.59           C  
ATOM    489  O   SER L  63      30.237  23.567  50.227  1.00 44.80           O  
ATOM    490  N   GLY L  64      28.319  24.691  50.619  1.00 41.46           N  
ATOM    491  CA  GLY L  64      28.453  25.470  49.420  1.00 43.30           C  
ATOM    492  C   GLY L  64      28.428  26.908  49.815  1.00 43.59           C  
ATOM    493  O   GLY L  64      27.811  27.278  50.812  1.00 42.88           O  
ATOM    494  N   SER L  65      29.113  27.766  49.032  1.00 44.56           N  
ATOM    495  CA  SER L  65      29.123  29.161  49.355  1.00 47.07           C  
ATOM    496  CB  SER L  65      30.188  29.548  50.397  1.00 47.92           C  
ATOM    497  OG  SER L  65      31.487  29.325  49.869  1.00 46.70           O  
ATOM    498  C   SER L  65      29.422  29.932  48.110  1.00 48.18           C  
ATOM    499  O   SER L  65      29.674  29.364  47.047  1.00 46.94           O  
ATOM    500  N   GLY L  66      29.389  31.274  48.222  1.00 50.68           N  
ATOM    501  CA  GLY L  66      29.702  32.101  47.091  1.00 51.41           C  
ATOM    502  C   GLY L  66      28.458  32.707  46.523  1.00 51.28           C  
ATOM    503  O   GLY L  66      27.341  32.244  46.748  1.00 49.61           O  
ATOM    504  N   SER L  67      28.649  33.809  45.773  1.00 52.46           N  
ATOM    505  CA  SER L  67      27.562  34.484  45.125  1.00 54.84           C  
ATOM    506  CB  SER L  67      26.832  35.481  46.041  1.00 55.86           C  
ATOM    507  OG  SER L  67      27.722  36.513  46.439  1.00 52.09           O  
ATOM    508  C   SER L  67      28.152  35.265  43.995  1.00 53.36           C  
ATOM    509  O   SER L  67      29.369  35.398  43.886  1.00 51.19           O  
ATOM    510  N   GLY L  68      27.299  35.805  43.107  1.00 53.12           N  
ATOM    511  CA  GLY L  68      27.828  36.582  42.026  1.00 52.47           C  
ATOM    512  C   GLY L  68      28.508  35.667  41.053  1.00 49.86           C  
ATOM    513  O   GLY L  68      27.867  34.818  40.441  1.00 47.91           O  
ATOM    514  N   THR L  69      29.793  35.950  40.770  1.00 48.45           N  
ATOM    515  CA  THR L  69      30.636  35.206  39.867  1.00 48.48           C  
ATOM    516  CB  THR L  69      31.696  36.064  39.244  1.00 51.02           C  
ATOM    517  OG1 THR L  69      32.575  36.564  40.239  1.00 54.90           O  
ATOM    518  CG2 THR L  69      31.008  37.225  38.509  1.00 50.42           C  
ATOM    519  C   THR L  69      31.334  34.009  40.459  1.00 46.21           C  
ATOM    520  O   THR L  69      31.583  33.039  39.742  1.00 44.26           O  
ATOM    521  N   GLN L  70      31.719  34.039  41.754  1.00 46.89           N  
ATOM    522  CA  GLN L  70      32.547  32.958  42.219  1.00 45.58           C  
ATOM    523  CB  GLN L  70      33.880  33.427  42.816  1.00 44.62           C  
ATOM    524  CG  GLN L  70      34.820  32.262  43.118  1.00 52.36           C  
ATOM    525  CD  GLN L  70      36.096  32.832  43.701  1.00 58.00           C  
ATOM    526  OE1 GLN L  70      37.197  32.438  43.313  1.00 60.18           O  
ATOM    527  NE2 GLN L  70      35.954  33.781  44.660  1.00 59.97           N  
ATOM    528  C   GLN L  70      31.844  32.145  43.259  1.00 44.43           C  
ATOM    529  O   GLN L  70      31.162  32.680  44.133  1.00 43.74           O  
ATOM    530  N   PHE L  71      32.026  30.807  43.188  1.00 44.29           N  
ATOM    531  CA  PHE L  71      31.346  29.914  44.083  1.00 43.89           C  
ATOM    532  CB  PHE L  71      30.161  29.186  43.422  1.00 43.05           C  
ATOM    533  CG  PHE L  71      29.186  30.197  42.924  1.00 40.64           C  
ATOM    534  CD1 PHE L  71      29.357  30.777  41.688  1.00 39.30           C  
ATOM    535  CD2 PHE L  71      28.099  30.562  43.685  1.00 40.66           C  
ATOM    536  CE1 PHE L  71      28.461  31.709  41.220  1.00 42.27           C  
ATOM    537  CE2 PHE L  71      27.199  31.495  43.222  1.00 42.19           C  
ATOM    538  CZ  PHE L  71      27.380  32.069  41.987  1.00 43.13           C  
ATOM    539  C   PHE L  71      32.311  28.833  44.456  1.00 43.30           C  
ATOM    540  O   PHE L  71      33.309  28.621  43.769  1.00 43.24           O  
ATOM    541  N   SER L  72      32.044  28.116  45.570  1.00 42.72           N  
ATOM    542  CA  SER L  72      32.939  27.062  45.940  1.00 44.13           C  
ATOM    543  CB  SER L  72      34.071  27.531  46.868  1.00 43.25           C  
ATOM    544  OG  SER L  72      33.524  28.111  48.042  1.00 47.00           O  
ATOM    545  C   SER L  72      32.183  25.981  46.642  1.00 45.73           C  
ATOM    546  O   SER L  72      31.148  26.215  47.264  1.00 47.23           O  
ATOM    547  N   LEU L  73      32.694  24.739  46.527  1.00 45.36           N  
ATOM    548  CA  LEU L  73      32.123  23.606  47.189  1.00 44.71           C  
ATOM    549  CB  LEU L  73      31.744  22.481  46.211  1.00 40.94           C  
ATOM    550  CG  LEU L  73      31.125  21.240  46.879  1.00 37.85           C  
ATOM    551  CD1 LEU L  73      29.779  21.569  47.544  1.00 38.41           C  
ATOM    552  CD2 LEU L  73      31.026  20.074  45.879  1.00 34.32           C  
ATOM    553  C   LEU L  73      33.198  23.087  48.094  1.00 45.66           C  
ATOM    554  O   LEU L  73      34.325  22.861  47.654  1.00 45.03           O  
ATOM    555  N   LYS L  74      32.883  22.892  49.390  1.00 43.44           N  
ATOM    556  CA  LYS L  74      33.883  22.441  50.314  1.00 42.24           C  
ATOM    557  CB  LYS L  74      34.101  23.418  51.484  1.00 46.42           C  
ATOM    558  CG  LYS L  74      35.233  23.020  52.432  1.00 49.39           C  
ATOM    559  CD  LYS L  74      35.608  24.122  53.429  1.00 52.24           C  
ATOM    560  CE  LYS L  74      36.685  23.706  54.435  1.00 54.78           C  
ATOM    561  NZ  LYS L  74      36.879  24.777  55.438  1.00 53.32           N1+
ATOM    562  C   LYS L  74      33.441  21.140  50.897  1.00 42.94           C  
ATOM    563  O   LYS L  74      32.276  20.964  51.253  1.00 44.64           O  
ATOM    564  N   ILE L  75      34.376  20.174  50.991  1.00 42.31           N  
ATOM    565  CA  ILE L  75      34.059  18.902  51.572  1.00 43.57           C  
ATOM    566  CB  ILE L  75      34.283  17.754  50.634  1.00 42.68           C  
ATOM    567  CG1 ILE L  75      33.442  17.944  49.364  1.00 42.79           C  
ATOM    568  CG2 ILE L  75      33.964  16.448  51.380  1.00 45.45           C  
ATOM    569  CD1 ILE L  75      33.840  16.997  48.235  1.00 39.64           C  
ATOM    570  C   ILE L  75      35.006  18.715  52.714  1.00 47.22           C  
ATOM    571  O   ILE L  75      36.221  18.764  52.530  1.00 47.51           O  
ATOM    572  N   ASN L  76      34.472  18.493  53.931  1.00 50.38           N  
ATOM    573  CA  ASN L  76      35.328  18.314  55.068  1.00 54.16           C  
ATOM    574  CB  ASN L  76      34.797  18.939  56.374  1.00 54.46           C  
ATOM    575  CG  ASN L  76      34.891  20.455  56.313  1.00 59.36           C  
ATOM    576  OD1 ASN L  76      35.373  21.031  55.341  1.00 61.52           O  
ATOM    577  ND2 ASN L  76      34.428  21.129  57.400  1.00 61.82           N  
ATOM    578  C   ASN L  76      35.412  16.846  55.322  1.00 57.70           C  
ATOM    579  O   ASN L  76      34.437  16.121  55.140  1.00 61.09           O  
ATOM    580  N   SER L  77      36.595  16.381  55.764  1.00 56.82           N  
ATOM    581  CA  SER L  77      36.810  14.998  56.082  1.00 56.06           C  
ATOM    582  CB  SER L  77      36.130  14.572  57.399  1.00 57.78           C  
ATOM    583  OG  SER L  77      36.373  13.198  57.661  1.00 60.18           O  
ATOM    584  C   SER L  77      36.306  14.122  54.978  1.00 53.72           C  
ATOM    585  O   SER L  77      35.279  13.461  55.116  1.00 54.12           O  
ATOM    586  N   LEU L  78      37.038  14.089  53.849  1.00 51.25           N  
ATOM    587  CA  LEU L  78      36.655  13.305  52.712  1.00 49.40           C  
ATOM    588  CB  LEU L  78      37.702  13.298  51.584  1.00 49.16           C  
ATOM    589  CG  LEU L  78      37.886  14.640  50.857  1.00 49.64           C  
ATOM    590  CD1 LEU L  78      38.951  14.531  49.756  1.00 46.69           C  
ATOM    591  CD2 LEU L  78      36.550  15.168  50.320  1.00 50.47           C  
ATOM    592  C   LEU L  78      36.506  11.878  53.122  1.00 48.22           C  
ATOM    593  O   LEU L  78      37.230  11.374  53.980  1.00 51.40           O  
ATOM    594  N   GLN L  79      35.521  11.201  52.497  0.90 43.79           N  
ATOM    595  CA  GLN L  79      35.237   9.817  52.739  0.90 45.55           C  
ATOM    596  CB  GLN L  79      33.753   9.565  53.059  0.90 46.65           C  
ATOM    597  CG  GLN L  79      33.245  10.335  54.280  0.90 48.64           C  
ATOM    598  CD  GLN L  79      33.720   9.639  55.546  0.90 50.52           C  
ATOM    599  OE1 GLN L  79      34.186   8.501  55.516  0.90 51.54           O  
ATOM    600  NE2 GLN L  79      33.591  10.346  56.699  0.90 50.67           N  
ATOM    601  C   GLN L  79      35.528   9.114  51.450  0.90 45.43           C  
ATOM    602  O   GLN L  79      35.625   9.750  50.402  0.90 46.61           O  
ATOM    603  N   PRO L  80      35.679   7.818  51.486  1.00 44.18           N  
ATOM    604  CA  PRO L  80      35.989   7.086  50.288  1.00 46.91           C  
ATOM    605  CD  PRO L  80      36.165   7.142  52.679  1.00 42.12           C  
ATOM    606  CB  PRO L  80      36.300   5.665  50.749  1.00 46.61           C  
ATOM    607  CG  PRO L  80      36.857   5.865  52.171  1.00 43.79           C  
ATOM    608  C   PRO L  80      34.925   7.181  49.240  1.00 47.94           C  
ATOM    609  O   PRO L  80      35.249   7.104  48.057  1.00 47.15           O  
ATOM    610  N   GLU L  81      33.655   7.339  49.651  1.00 49.20           N  
ATOM    611  CA  GLU L  81      32.542   7.423  48.746  1.00 49.70           C  
ATOM    612  CB  GLU L  81      31.166   7.272  49.427  1.00 51.16           C  
ATOM    613  CG  GLU L  81      30.915   8.205  50.612  1.00 54.09           C  
ATOM    614  CD  GLU L  81      31.434   7.520  51.870  1.00 63.64           C  
ATOM    615  OE1 GLU L  81      32.265   6.582  51.742  1.00 62.73           O  
ATOM    616  OE2 GLU L  81      31.004   7.929  52.981  1.00 65.93           O1-
ATOM    617  C   GLU L  81      32.584   8.712  47.975  1.00 46.79           C  
ATOM    618  O   GLU L  81      31.990   8.817  46.905  1.00 47.43           O  
ATOM    619  N   ASP L  82      33.256   9.738  48.527  1.00 40.81           N  
ATOM    620  CA  ASP L  82      33.323  11.065  47.979  1.00 40.25           C  
ATOM    621  CB  ASP L  82      33.959  12.074  48.953  1.00 42.46           C  
ATOM    622  CG  ASP L  82      33.003  12.256  50.124  1.00 45.52           C  
ATOM    623  OD1 ASP L  82      31.836  11.795  50.005  1.00 46.72           O  
ATOM    624  OD2 ASP L  82      33.423  12.855  51.150  1.00 42.51           O1-
ATOM    625  C   ASP L  82      34.096  11.133  46.691  1.00 40.18           C  
ATOM    626  O   ASP L  82      33.920  12.081  45.929  1.00 42.66           O  
ATOM    627  N   PHE L  83      35.020  10.193  46.415  1.00 38.06           N  
ATOM    628  CA  PHE L  83      35.789  10.369  45.213  1.00 38.51           C  
ATOM    629  CB  PHE L  83      37.075   9.523  45.161  1.00 39.89           C  
ATOM    630  CG  PHE L  83      37.946   9.994  46.283  1.00 42.87           C  
ATOM    631  CD1 PHE L  83      38.580  11.214  46.219  1.00 45.59           C  
ATOM    632  CD2 PHE L  83      38.113   9.244  47.422  1.00 41.48           C  
ATOM    633  CE1 PHE L  83      39.373  11.660  47.250  1.00 45.17           C  
ATOM    634  CE2 PHE L  83      38.908   9.686  48.456  1.00 43.01           C  
ATOM    635  CZ  PHE L  83      39.544  10.896  48.375  1.00 45.02           C  
ATOM    636  C   PHE L  83      34.942  10.098  44.005  1.00 39.83           C  
ATOM    637  O   PHE L  83      34.234   9.096  43.931  1.00 42.21           O  
ATOM    638  N   GLY L  84      35.016  11.011  43.010  1.00 37.44           N  
ATOM    639  CA  GLY L  84      34.241  10.925  41.802  1.00 37.09           C  
ATOM    640  C   GLY L  84      34.335  12.261  41.129  1.00 37.00           C  
ATOM    641  O   GLY L  84      35.260  13.028  41.388  1.00 38.94           O  
ATOM    642  N   GLY L  85      33.370  12.582  40.242  1.00 36.48           N  
ATOM    643  CA  GLY L  85      33.428  13.836  39.542  1.00 37.73           C  
ATOM    644  C   GLY L  85      32.406  14.767  40.122  1.00 38.59           C  
ATOM    645  O   GLY L  85      31.359  14.335  40.602  1.00 39.63           O  
ATOM    646  N   TYR L  86      32.700  16.087  40.087  1.00 37.72           N  
ATOM    647  CA  TYR L  86      31.790  17.077  40.596  1.00 36.32           C  
ATOM    648  CB  TYR L  86      32.317  17.823  41.835  1.00 37.06           C  
ATOM    649  CG  TYR L  86      32.368  16.864  42.976  1.00 37.46           C  
ATOM    650  CD1 TYR L  86      33.466  16.065  43.191  1.00 37.29           C  
ATOM    651  CD2 TYR L  86      31.305  16.764  43.840  1.00 37.81           C  
ATOM    652  CE1 TYR L  86      33.499  15.184  44.249  1.00 37.97           C  
ATOM    653  CE2 TYR L  86      31.334  15.886  44.897  1.00 37.32           C  
ATOM    654  CZ  TYR L  86      32.432  15.093  45.105  1.00 37.38           C  
ATOM    655  OH  TYR L  86      32.458  14.193  46.192  1.00 36.82           O  
ATOM    656  C   TYR L  86      31.564  18.099  39.519  1.00 35.56           C  
ATOM    657  O   TYR L  86      32.503  18.489  38.825  1.00 35.79           O  
ATOM    658  N   PHE L  87      30.297  18.549  39.347  1.00 36.01           N  
ATOM    659  CA  PHE L  87      29.983  19.524  38.333  1.00 36.12           C  
ATOM    660  CB  PHE L  87      29.065  19.010  37.205  1.00 33.95           C  
ATOM    661  CG  PHE L  87      29.670  17.860  36.475  1.00 36.73           C  
ATOM    662  CD1 PHE L  87      30.543  18.059  35.433  1.00 36.90           C  
ATOM    663  CD2 PHE L  87      29.352  16.572  36.832  1.00 38.91           C  
ATOM    664  CE1 PHE L  87      31.091  16.991  34.761  1.00 38.60           C  
ATOM    665  CE2 PHE L  87      29.896  15.502  36.163  1.00 37.83           C  
ATOM    666  CZ  PHE L  87      30.770  15.708  35.125  1.00 38.51           C  
ATOM    667  C   PHE L  87      29.171  20.628  38.951  1.00 36.24           C  
ATOM    668  O   PHE L  87      28.361  20.395  39.846  1.00 35.44           O  
ATOM    669  N   CYS L  88      29.368  21.874  38.463  1.00 34.41           N  
ATOM    670  CA  CYS L  88      28.578  22.997  38.888  1.00 34.21           C  
ATOM    671  CB  CYS L  88      29.412  24.244  39.284  1.00 34.43           C  
ATOM    672  SG  CYS L  88      30.549  24.827  37.983  1.00 53.90           S  
ATOM    673  C   CYS L  88      27.693  23.355  37.722  1.00 35.62           C  
ATOM    674  O   CYS L  88      28.034  23.073  36.574  1.00 36.35           O  
ATOM    675  N   GLN L  89      26.500  23.933  37.991  1.00 34.94           N  
ATOM    676  CA  GLN L  89      25.600  24.327  36.934  1.00 36.27           C  
ATOM    677  CB  GLN L  89      24.509  23.287  36.637  1.00 36.91           C  
ATOM    678  CG  GLN L  89      23.543  23.740  35.543  1.00 39.16           C  
ATOM    679  CD  GLN L  89      22.294  22.878  35.647  1.00 39.77           C  
ATOM    680  OE1 GLN L  89      22.227  21.958  36.459  1.00 40.19           O  
ATOM    681  NE2 GLN L  89      21.267  23.185  34.810  1.00 40.81           N  
ATOM    682  C   GLN L  89      24.849  25.542  37.388  1.00 38.37           C  
ATOM    683  O   GLN L  89      24.366  25.577  38.518  1.00 39.72           O  
ATOM    684  N   HIS L  90      24.720  26.572  36.519  1.00 38.11           N  
ATOM    685  CA  HIS L  90      23.977  27.745  36.899  1.00 37.16           C  
ATOM    686  ND1 HIS L  90      24.719  28.783  33.731  1.00 36.48           N  
ATOM    687  CG  HIS L  90      24.015  29.229  34.825  1.00 37.35           C  
ATOM    688  CB  HIS L  90      24.462  29.055  36.248  1.00 36.26           C  
ATOM    689  NE2 HIS L  90      22.893  29.779  32.946  1.00 36.15           N  
ATOM    690  CD2 HIS L  90      22.903  29.833  34.328  1.00 36.60           C  
ATOM    691  CE1 HIS L  90      24.003  29.139  32.634  1.00 35.83           C  
ATOM    692  C   HIS L  90      22.539  27.557  36.499  1.00 35.16           C  
ATOM    693  O   HIS L  90      22.244  26.922  35.488  1.00 36.58           O  
ATOM    694  N   HIS L  91      21.655  27.789  37.482  1.00 26.39           N  
ATOM    695  CA  HIS L  91      20.229  27.697  37.384  1.00 27.10           C  
ATOM    696  ND1 HIS L  91      19.083  28.083  40.752  1.00 30.99           N  
ATOM    697  CG  HIS L  91      19.879  27.313  39.938  1.00 29.10           C  
ATOM    698  CB  HIS L  91      19.523  26.944  38.530  1.00 29.06           C  
ATOM    699  NE2 HIS L  91      20.824  27.449  41.979  1.00 30.96           N  
ATOM    700  CD2 HIS L  91      20.943  26.937  40.699  1.00 31.53           C  
ATOM    701  CE1 HIS L  91      19.695  28.130  41.964  1.00 32.03           C  
ATOM    702  C   HIS L  91      19.585  29.010  37.084  1.00 27.38           C  
ATOM    703  O   HIS L  91      18.374  29.136  37.253  1.00 28.07           O  
ATOM    704  N   TYR L  92      20.375  30.060  36.800  1.00 28.28           N  
ATOM    705  CA  TYR L  92      19.828  31.382  36.655  1.00 29.48           C  
ATOM    706  CB  TYR L  92      20.937  32.432  36.439  1.00 32.20           C  
ATOM    707  CG  TYR L  92      20.340  33.795  36.541  1.00 32.84           C  
ATOM    708  CD1 TYR L  92      20.110  34.344  37.781  1.00 33.36           C  
ATOM    709  CD2 TYR L  92      20.002  34.519  35.421  1.00 33.35           C  
ATOM    710  CE1 TYR L  92      19.559  35.596  37.906  1.00 34.98           C  
ATOM    711  CE2 TYR L  92      19.450  35.773  35.539  1.00 34.46           C  
ATOM    712  CZ  TYR L  92      19.228  36.315  36.783  1.00 35.93           C  
ATOM    713  OH  TYR L  92      18.661  37.601  36.912  1.00 36.74           O  
ATOM    714  C   TYR L  92      18.835  31.470  35.525  1.00 30.54           C  
ATOM    715  O   TYR L  92      17.714  31.929  35.739  1.00 32.18           O  
ATOM    716  N   GLY L  93      19.177  31.012  34.303  1.00 31.08           N  
ATOM    717  CA  GLY L  93      18.235  31.129  33.220  1.00 32.05           C  
ATOM    718  C   GLY L  93      18.728  30.265  32.104  1.00 32.72           C  
ATOM    719  O   GLY L  93      19.837  29.738  32.159  1.00 32.94           O  
ATOM    720  N   THR L  94      17.915  30.108  31.042  1.00 31.41           N  
ATOM    721  CA  THR L  94      18.307  29.245  29.967  1.00 31.78           C  
ATOM    722  CB  THR L  94      17.159  28.836  29.094  1.00 32.48           C  
ATOM    723  OG1 THR L  94      16.586  29.981  28.480  1.00 36.38           O  
ATOM    724  CG2 THR L  94      16.111  28.127  29.965  1.00 34.75           C  
ATOM    725  C   THR L  94      19.293  29.963  29.106  1.00 31.66           C  
ATOM    726  O   THR L  94      19.280  31.190  29.008  1.00 32.29           O  
ATOM    727  N   PRO L  95      20.169  29.213  28.483  1.00 30.08           N  
ATOM    728  CA  PRO L  95      20.227  27.788  28.687  1.00 28.81           C  
ATOM    729  CD  PRO L  95      20.657  29.592  27.170  1.00 30.79           C  
ATOM    730  CB  PRO L  95      20.827  27.194  27.410  1.00 30.37           C  
ATOM    731  CG  PRO L  95      21.495  28.389  26.712  1.00 29.77           C  
ATOM    732  C   PRO L  95      21.046  27.485  29.902  1.00 28.88           C  
ATOM    733  O   PRO L  95      21.911  28.292  30.241  1.00 28.96           O  
ATOM    734  N   PRO L  96      20.818  26.386  30.563  1.00 28.63           N  
ATOM    735  CA  PRO L  96      21.668  26.100  31.681  1.00 27.54           C  
ATOM    736  CD  PRO L  96      19.454  25.933  30.799  1.00 22.41           C  
ATOM    737  CB  PRO L  96      20.918  25.089  32.545  1.00 26.95           C  
ATOM    738  CG  PRO L  96      19.440  25.384  32.238  1.00 27.13           C  
ATOM    739  C   PRO L  96      22.978  25.594  31.172  1.00 27.37           C  
ATOM    740  O   PRO L  96      22.988  24.926  30.139  1.00 26.69           O  
ATOM    741  N   THR L  97      24.097  25.903  31.861  1.00 32.42           N  
ATOM    742  CA  THR L  97      25.340  25.348  31.422  1.00 34.49           C  
ATOM    743  CB  THR L  97      26.263  26.358  30.807  1.00 37.87           C  
ATOM    744  OG1 THR L  97      26.558  27.385  31.741  1.00 40.98           O  
ATOM    745  CG2 THR L  97      25.588  26.950  29.557  1.00 37.98           C  
ATOM    746  C   THR L  97      26.022  24.744  32.605  1.00 32.03           C  
ATOM    747  O   THR L  97      25.870  25.210  33.732  1.00 30.14           O  
ATOM    748  N   PHE L  98      26.802  23.672  32.365  1.00 32.01           N  
ATOM    749  CA  PHE L  98      27.485  22.997  33.429  1.00 31.48           C  
ATOM    750  CB  PHE L  98      27.445  21.455  33.351  1.00 34.56           C  
ATOM    751  CG  PHE L  98      26.069  20.923  33.590  1.00 37.24           C  
ATOM    752  CD1 PHE L  98      25.176  20.754  32.559  1.00 35.65           C  
ATOM    753  CD2 PHE L  98      25.666  20.564  34.852  1.00 40.06           C  
ATOM    754  CE1 PHE L  98      23.914  20.251  32.785  1.00 37.34           C  
ATOM    755  CE2 PHE L  98      24.407  20.062  35.079  1.00 39.26           C  
ATOM    756  CZ  PHE L  98      23.519  19.900  34.048  1.00 39.66           C  
ATOM    757  C   PHE L  98      28.932  23.343  33.312  1.00 32.48           C  
ATOM    758  O   PHE L  98      29.409  23.724  32.245  1.00 32.48           O  
ATOM    759  N   GLY L  99      29.667  23.238  34.435  1.00 33.25           N  
ATOM    760  CA  GLY L  99      31.079  23.473  34.399  1.00 34.45           C  
ATOM    761  C   GLY L  99      31.682  22.240  33.801  1.00 35.15           C  
ATOM    762  O   GLY L  99      30.994  21.242  33.593  1.00 36.11           O  
ATOM    763  N   GLY L 100      32.998  22.291  33.514  1.00 37.69           N  
ATOM    764  CA  GLY L 100      33.747  21.224  32.907  1.00 39.46           C  
ATOM    765  C   GLY L 100      33.783  20.041  33.822  1.00 37.85           C  
ATOM    766  O   GLY L 100      33.886  18.901  33.370  1.00 38.22           O  
ATOM    767  N   GLY L 101      33.772  20.279  35.144  1.00 36.22           N  
ATOM    768  CA  GLY L 101      33.786  19.180  36.067  1.00 36.78           C  
ATOM    769  C   GLY L 101      35.126  19.094  36.722  1.00 39.09           C  
ATOM    770  O   GLY L 101      36.132  19.576  36.202  1.00 39.20           O  
ATOM    771  N   THR L 102      35.150  18.488  37.928  1.00 38.12           N  
ATOM    772  CA  THR L 102      36.385  18.288  38.621  1.00 36.62           C  
ATOM    773  CB  THR L 102      36.541  19.118  39.869  1.00 37.11           C  
ATOM    774  OG1 THR L 102      37.884  19.059  40.308  1.00 39.50           O  
ATOM    775  CG2 THR L 102      35.637  18.592  40.992  1.00 36.96           C  
ATOM    776  C   THR L 102      36.451  16.844  39.012  1.00 37.23           C  
ATOM    777  O   THR L 102      35.498  16.281  39.550  1.00 37.62           O  
ATOM    778  N   LYS L 103      37.591  16.186  38.730  1.00 39.46           N  
ATOM    779  CA  LYS L 103      37.725  14.811  39.110  1.00 41.86           C  
ATOM    780  CB  LYS L 103      38.560  13.947  38.146  1.00 41.87           C  
ATOM    781  CG  LYS L 103      37.789  13.419  36.941  1.00 45.43           C  
ATOM    782  CD  LYS L 103      36.618  12.514  37.330  1.00 52.05           C  
ATOM    783  CE  LYS L 103      37.036  11.230  38.049  1.00 56.74           C  
ATOM    784  NZ  LYS L 103      37.814  10.366  37.134  1.00 58.85           N1+
ATOM    785  C   LYS L 103      38.454  14.770  40.407  1.00 42.75           C  
ATOM    786  O   LYS L 103      39.565  15.283  40.526  1.00 43.23           O  
ATOM    787  N   LEU L 104      37.831  14.143  41.420  1.00 38.65           N  
ATOM    788  CA  LEU L 104      38.452  14.010  42.703  1.00 38.66           C  
ATOM    789  CB  LEU L 104      37.459  14.176  43.867  1.00 41.24           C  
ATOM    790  CG  LEU L 104      38.074  14.038  45.274  1.00 42.95           C  
ATOM    791  CD1 LEU L 104      39.151  15.102  45.533  1.00 45.42           C  
ATOM    792  CD2 LEU L 104      36.979  14.048  46.351  1.00 42.26           C  
ATOM    793  C   LEU L 104      39.016  12.624  42.761  1.00 42.71           C  
ATOM    794  O   LEU L 104      38.287  11.637  42.671  1.00 43.22           O  
ATOM    795  N   GLU L 105      40.348  12.522  42.930  1.00 41.19           N  
ATOM    796  CA  GLU L 105      41.007  11.248  42.913  1.00 39.92           C  
ATOM    797  CB  GLU L 105      42.057  11.166  41.797  1.00 45.19           C  
ATOM    798  CG  GLU L 105      42.770   9.823  41.740  1.00 50.84           C  
ATOM    799  CD  GLU L 105      44.060  10.005  40.960  1.00 52.88           C  
ATOM    800  OE1 GLU L 105      44.874  10.885  41.351  1.00 50.09           O  
ATOM    801  OE2 GLU L 105      44.254   9.258  39.967  1.00 55.85           O1-
ATOM    802  C   GLU L 105      41.744  11.073  44.206  1.00 36.47           C  
ATOM    803  O   GLU L 105      41.971  12.030  44.943  1.00 36.54           O  
ATOM    804  N   VAL L 106      42.125   9.816  44.522  1.00 37.15           N  
ATOM    805  CA  VAL L 106      42.826   9.538  45.744  1.00 38.77           C  
ATOM    806  CB  VAL L 106      42.657   8.128  46.225  1.00 36.93           C  
ATOM    807  CG1 VAL L 106      41.171   7.893  46.542  1.00 41.70           C  
ATOM    808  CG2 VAL L 106      43.237   7.178  45.162  1.00 41.99           C  
ATOM    809  C   VAL L 106      44.290   9.746  45.524  1.00 42.20           C  
ATOM    810  O   VAL L 106      44.853   9.320  44.517  1.00 41.10           O  
ATOM    811  N   LYS L 107      44.948  10.411  46.492  1.00 44.27           N  
ATOM    812  CA  LYS L 107      46.353  10.668  46.390  1.00 45.03           C  
ATOM    813  CB  LYS L 107      46.814  11.859  47.252  1.00 49.27           C  
ATOM    814  CG  LYS L 107      48.252  12.293  46.966  1.00 51.98           C  
ATOM    815  CD  LYS L 107      48.440  12.870  45.560  1.00 61.29           C  
ATOM    816  CE  LYS L 107      49.873  13.309  45.260  1.00 59.28           C  
ATOM    817  NZ  LYS L 107      49.978  13.799  43.867  1.00 51.73           N1+
ATOM    818  C   LYS L 107      47.086   9.422  46.871  1.00 42.33           C  
ATOM    819  O   LYS L 107      46.778   8.945  47.996  1.00 40.03           O  
ATOM    820  OXT LYS L 107      47.965   8.929  46.117  1.00  0.00           O1-
TER     821      LYS L 107 
ATOM    822  N   GLN H 108       8.992   5.763  45.920  1.00 51.54           N1+
ATOM    823  CA  GLN H 108       9.181   7.230  45.901  1.00 56.93           C  
ATOM    824  CB  GLN H 108      10.511   7.639  46.556  1.00 60.77           C  
ATOM    825  CG  GLN H 108      10.598   7.314  48.042  1.00 65.79           C  
ATOM    826  CD  GLN H 108      10.838   5.818  48.163  1.00 68.04           C  
ATOM    827  OE1 GLN H 108      11.904   5.317  47.812  1.00 74.42           O  
ATOM    828  NE2 GLN H 108       9.808   5.079  48.658  1.00 98.17           N  
ATOM    829  C   GLN H 108       9.216   7.741  44.504  1.00 58.49           C  
ATOM    830  O   GLN H 108       8.559   7.209  43.610  1.00 60.43           O  
ATOM    831  N   VAL H 109       9.998   8.816  44.300  1.00 56.84           N  
ATOM    832  CA  VAL H 109      10.122   9.414  43.008  1.00 53.01           C  
ATOM    833  CB  VAL H 109      10.766  10.771  43.056  1.00 49.32           C  
ATOM    834  CG1 VAL H 109      10.936  11.301  41.623  1.00 42.53           C  
ATOM    835  CG2 VAL H 109       9.923  11.676  43.967  1.00 49.17           C  
ATOM    836  C   VAL H 109      11.004   8.530  42.197  1.00 51.74           C  
ATOM    837  O   VAL H 109      12.060   8.099  42.660  1.00 50.13           O  
ATOM    838  N   GLN H 110      10.592   8.240  40.948  1.00 52.05           N  
ATOM    839  CA  GLN H 110      11.378   7.349  40.151  1.00 52.05           C  
ATOM    840  CB  GLN H 110      10.835   5.909  40.244  1.00 54.51           C  
ATOM    841  CG  GLN H 110      11.796   4.807  39.802  1.00 57.73           C  
ATOM    842  CD  GLN H 110      12.515   4.264  41.031  1.00 61.84           C  
ATOM    843  OE1 GLN H 110      13.580   4.747  41.411  1.00 74.66           O  
ATOM    844  NE2 GLN H 110      11.918   3.226  41.672  1.00 73.25           N  
ATOM    845  C   GLN H 110      11.260   7.793  38.723  1.00 48.73           C  
ATOM    846  O   GLN H 110      10.184   8.181  38.269  1.00 46.22           O  
ATOM    847  N   LEU H 111      12.388   7.782  37.982  1.00 46.80           N  
ATOM    848  CA  LEU H 111      12.363   8.106  36.584  1.00 45.59           C  
ATOM    849  CB  LEU H 111      13.243   9.316  36.231  1.00 42.49           C  
ATOM    850  CG  LEU H 111      12.733  10.634  36.841  1.00 42.14           C  
ATOM    851  CD1 LEU H 111      13.635  11.821  36.465  1.00 43.94           C  
ATOM    852  CD2 LEU H 111      11.258  10.881  36.478  1.00 40.34           C  
ATOM    853  C   LEU H 111      12.924   6.918  35.865  1.00 46.15           C  
ATOM    854  O   LEU H 111      14.116   6.632  35.975  1.00 47.82           O  
ATOM    855  N   GLN H 112      12.072   6.195  35.104  1.00 42.64           N  
ATOM    856  CA  GLN H 112      12.528   5.026  34.400  1.00 43.99           C  
ATOM    857  CB  GLN H 112      11.579   3.817  34.484  1.00 50.41           C  
ATOM    858  CG  GLN H 112      11.726   2.979  35.752  1.00 56.05           C  
ATOM    859  CD  GLN H 112      12.892   2.023  35.538  1.00 67.91           C  
ATOM    860  OE1 GLN H 112      13.912   2.102  36.221  1.00 69.36           O  
ATOM    861  NE2 GLN H 112      12.744   1.090  34.558  1.00 68.23           N  
ATOM    862  C   GLN H 112      12.656   5.351  32.946  1.00 42.73           C  
ATOM    863  O   GLN H 112      11.679   5.684  32.277  1.00 42.25           O  
ATOM    864  N   GLN H 113      13.891   5.233  32.422  1.00 41.80           N  
ATOM    865  CA  GLN H 113      14.167   5.532  31.047  1.00 41.57           C  
ATOM    866  CB  GLN H 113      15.535   6.206  30.841  1.00 42.72           C  
ATOM    867  CG  GLN H 113      15.612   7.589  31.490  1.00 43.84           C  
ATOM    868  CD  GLN H 113      17.003   8.167  31.262  1.00 43.56           C  
ATOM    869  OE1 GLN H 113      17.636   8.668  32.188  1.00 43.40           O  
ATOM    870  NE2 GLN H 113      17.495   8.110  29.996  1.00 43.55           N  
ATOM    871  C   GLN H 113      14.150   4.275  30.232  1.00 39.83           C  
ATOM    872  O   GLN H 113      14.258   3.167  30.755  1.00 35.99           O  
ATOM    873  N   SER H 114      14.013   4.438  28.897  1.00 38.21           N  
ATOM    874  CA  SER H 114      13.964   3.336  27.976  1.00 38.46           C  
ATOM    875  CB  SER H 114      13.470   3.731  26.574  1.00 40.15           C  
ATOM    876  OG  SER H 114      14.334   4.702  26.003  1.00 41.89           O  
ATOM    877  C   SER H 114      15.335   2.743  27.850  1.00 37.15           C  
ATOM    878  O   SER H 114      16.310   3.283  28.369  1.00 39.31           O  
ATOM    879  N   GLY H 115      15.427   1.592  27.150  1.00 38.12           N  
ATOM    880  CA  GLY H 115      16.652   0.845  27.026  1.00 40.65           C  
ATOM    881  C   GLY H 115      17.554   1.460  26.000  1.00 40.97           C  
ATOM    882  O   GLY H 115      17.219   2.433  25.326  1.00 42.86           O  
ATOM    883  N   PRO H 116      18.713   0.862  25.878  1.00 40.82           N  
ATOM    884  CA  PRO H 116      19.741   1.328  24.985  1.00 41.43           C  
ATOM    885  CD  PRO H 116      19.240  -0.014  26.907  1.00 38.11           C  
ATOM    886  CB  PRO H 116      21.013   0.563  25.359  1.00 41.73           C  
ATOM    887  CG  PRO H 116      20.529  -0.571  26.282  1.00 38.69           C  
ATOM    888  C   PRO H 116      19.345   1.200  23.552  1.00 41.69           C  
ATOM    889  O   PRO H 116      18.628   0.261  23.208  1.00 42.56           O  
ATOM    890  N   GLU H 117      19.808   2.137  22.699  1.00 43.30           N  
ATOM    891  CA  GLU H 117      19.411   2.106  21.323  1.00 45.27           C  
ATOM    892  CB  GLU H 117      18.612   3.350  20.892  1.00 48.85           C  
ATOM    893  CG  GLU H 117      17.260   3.493  21.595  1.00 55.50           C  
ATOM    894  CD  GLU H 117      16.292   2.470  21.016  1.00 60.45           C  
ATOM    895  OE1 GLU H 117      16.725   1.648  20.165  1.00 60.58           O  
ATOM    896  OE2 GLU H 117      15.101   2.501  21.422  1.00 64.74           O1-
ATOM    897  C   GLU H 117      20.625   2.063  20.452  1.00 43.17           C  
ATOM    898  O   GLU H 117      21.648   2.680  20.744  1.00 41.94           O  
ATOM    899  N   LEU H 118      20.535   1.287  19.354  1.00 41.56           N  
ATOM    900  CA  LEU H 118      21.589   1.223  18.386  1.00 41.04           C  
ATOM    901  CB  LEU H 118      22.205  -0.188  18.288  1.00 39.12           C  
ATOM    902  CG  LEU H 118      23.399  -0.323  17.323  1.00 44.61           C  
ATOM    903  CD1 LEU H 118      22.970  -0.174  15.857  1.00 46.04           C  
ATOM    904  CD2 LEU H 118      24.540   0.627  17.717  1.00 43.21           C  
ATOM    905  C   LEU H 118      20.933   1.576  17.084  1.00 43.34           C  
ATOM    906  O   LEU H 118      20.029   0.871  16.637  1.00 43.98           O  
ATOM    907  N   VAL H 119      21.353   2.689  16.442  1.00 44.66           N  
ATOM    908  CA  VAL H 119      20.692   3.094  15.229  1.00 47.07           C  
ATOM    909  CB  VAL H 119      19.734   4.232  15.433  1.00 48.33           C  
ATOM    910  CG1 VAL H 119      18.582   3.753  16.331  1.00 45.92           C  
ATOM    911  CG2 VAL H 119      20.512   5.417  16.025  1.00 46.65           C  
ATOM    912  C   VAL H 119      21.708   3.537  14.217  1.00 45.75           C  
ATOM    913  O   VAL H 119      22.846   3.863  14.551  1.00 43.60           O  
ATOM    914  N   ARG H 120      21.302   3.535  12.929  1.00 43.95           N  
ATOM    915  CA  ARG H 120      22.155   3.922  11.839  1.00 42.81           C  
ATOM    916  CB  ARG H 120      21.698   3.409  10.463  1.00 46.68           C  
ATOM    917  CG  ARG H 120      21.829   1.901  10.257  1.00 51.38           C  
ATOM    918  CD  ARG H 120      21.689   1.504   8.787  1.00 58.74           C  
ATOM    919  NE  ARG H 120      22.813   2.162   8.060  1.00138.07           N  
ATOM    920  CZ  ARG H 120      22.578   2.903   6.938  1.00143.67           C  
ATOM    921  NH1 ARG H 120      21.311   3.009   6.444  1.00143.91           N1+
ATOM    922  NH2 ARG H 120      23.607   3.550   6.315  1.00133.67           N  
ATOM    923  C   ARG H 120      22.147   5.410  11.725  1.00 40.95           C  
ATOM    924  O   ARG H 120      21.215   6.085  12.155  1.00 41.49           O  
ATOM    925  N   PRO H 121      23.187   5.933  11.135  1.00 42.15           N  
ATOM    926  CA  PRO H 121      23.262   7.352  10.952  1.00 43.16           C  
ATOM    927  CD  PRO H 121      24.503   5.325  11.256  1.00 41.58           C  
ATOM    928  CB  PRO H 121      24.694   7.637  10.511  1.00 41.46           C  
ATOM    929  CG  PRO H 121      25.499   6.494  11.159  1.00 41.56           C  
ATOM    930  C   PRO H 121      22.206   7.809  10.000  1.00 43.66           C  
ATOM    931  O   PRO H 121      21.913   7.093   9.044  1.00 43.08           O  
ATOM    932  N   GLY H 122      21.617   8.993  10.257  1.00 42.97           N  
ATOM    933  CA  GLY H 122      20.601   9.537   9.403  1.00 42.78           C  
ATOM    934  C   GLY H 122      19.262   9.129   9.931  1.00 43.19           C  
ATOM    935  O   GLY H 122      18.238   9.681   9.535  1.00 43.69           O  
ATOM    936  N   ALA H 123      19.237   8.148  10.850  1.00 43.66           N  
ATOM    937  CA  ALA H 123      18.007   7.667  11.409  1.00 44.94           C  
ATOM    938  CB  ALA H 123      18.096   6.229  11.949  1.00 46.03           C  
ATOM    939  C   ALA H 123      17.616   8.555  12.547  1.00 46.59           C  
ATOM    940  O   ALA H 123      18.327   9.494  12.900  1.00 44.21           O  
ATOM    941  N   SER H 124      16.423   8.301  13.119  1.00 48.08           N  
ATOM    942  CA  SER H 124      15.965   9.050  14.251  1.00 48.76           C  
ATOM    943  CB  SER H 124      14.688   9.855  13.960  1.00 53.02           C  
ATOM    944  OG  SER H 124      13.653   8.992  13.515  1.00 58.75           O  
ATOM    945  C   SER H 124      15.671   8.063  15.342  1.00 46.78           C  
ATOM    946  O   SER H 124      15.470   6.878  15.077  1.00 48.51           O  
ATOM    947  N   VAL H 125      15.692   8.520  16.612  1.00 44.38           N  
ATOM    948  CA  VAL H 125      15.401   7.639  17.709  1.00 41.44           C  
ATOM    949  CB  VAL H 125      16.639   7.151  18.409  1.00 42.98           C  
ATOM    950  CG1 VAL H 125      17.367   8.358  19.022  1.00 40.85           C  
ATOM    951  CG2 VAL H 125      16.243   6.075  19.431  1.00 45.47           C  
ATOM    952  C   VAL H 125      14.577   8.409  18.698  1.00 39.30           C  
ATOM    953  O   VAL H 125      14.685   9.631  18.785  1.00 39.67           O  
ATOM    954  N   LYS H 126      13.707   7.709  19.457  1.00 38.78           N  
ATOM    955  CA  LYS H 126      12.886   8.384  20.425  1.00 38.52           C  
ATOM    956  CB  LYS H 126      11.391   8.355  20.060  1.00 36.54           C  
ATOM    957  CG  LYS H 126      10.514   9.320  20.859  1.00 39.75           C  
ATOM    958  CD  LYS H 126       9.103   9.459  20.276  1.00 45.99           C  
ATOM    959  CE  LYS H 126       8.214  10.473  21.003  1.00 46.96           C  
ATOM    960  NZ  LYS H 126       8.421  11.826  20.436  1.00 43.43           N1+
ATOM    961  C   LYS H 126      13.041   7.669  21.734  1.00 41.39           C  
ATOM    962  O   LYS H 126      12.749   6.479  21.835  1.00 43.93           O  
ATOM    963  N   MET H 127      13.484   8.392  22.787  1.00 40.46           N  
ATOM    964  CA  MET H 127      13.690   7.775  24.068  1.00 39.63           C  
ATOM    965  CB  MET H 127      15.092   8.025  24.658  1.00 38.77           C  
ATOM    966  CG  MET H 127      15.411   9.486  24.973  1.00 27.64           C  
ATOM    967  SD  MET H 127      17.155   9.777  25.402  1.00 34.73           S  
ATOM    968  CE  MET H 127      17.772   9.499  23.715  1.00 33.31           C  
ATOM    969  C   MET H 127      12.651   8.282  25.017  1.00 40.52           C  
ATOM    970  O   MET H 127      12.115   9.377  24.843  1.00 41.48           O  
ATOM    971  N   SER H 128      12.326   7.473  26.049  1.00 40.03           N  
ATOM    972  CA  SER H 128      11.265   7.833  26.948  1.00 39.94           C  
ATOM    973  CB  SER H 128      10.062   6.878  26.865  1.00 40.02           C  
ATOM    974  OG  SER H 128      10.446   5.573  27.276  1.00 41.31           O  
ATOM    975  C   SER H 128      11.749   7.810  28.366  1.00 40.68           C  
ATOM    976  O   SER H 128      12.765   7.193  28.688  1.00 38.49           O  
ATOM    977  N   CYS H 129      11.020   8.527  29.250  0.90 41.69           N  
ATOM    978  CA  CYS H 129      11.344   8.609  30.647  0.90 42.30           C  
ATOM    979  CB  CYS H 129      12.098   9.920  30.963  0.90 42.26           C  
ATOM    980  SG  CYS H 129      12.561  10.144  32.706  0.90 48.57           S  
ATOM    981  C   CYS H 129      10.044   8.588  31.405  0.90 42.98           C  
ATOM    982  O   CYS H 129       9.305   9.572  31.419  0.90 40.37           O  
ATOM    983  N   LYS H 130       9.737   7.457  32.078  1.00 44.66           N  
ATOM    984  CA  LYS H 130       8.493   7.327  32.792  1.00 45.90           C  
ATOM    985  CB  LYS H 130       8.008   5.870  32.885  1.00 47.13           C  
ATOM    986  CG  LYS H 130       6.687   5.703  33.633  1.00 57.96           C  
ATOM    987  CD  LYS H 130       6.048   4.327  33.430  1.00 58.97           C  
ATOM    988  CE  LYS H 130       4.824   4.083  34.314  1.00 61.02           C  
ATOM    989  NZ  LYS H 130       3.751   5.043  33.975  1.00 61.25           N1+
ATOM    990  C   LYS H 130       8.690   7.827  34.188  1.00 44.36           C  
ATOM    991  O   LYS H 130       9.629   7.432  34.877  1.00 42.84           O  
ATOM    992  N   ALA H 131       7.775   8.697  34.659  1.00 42.81           N  
ATOM    993  CA  ALA H 131       7.913   9.283  35.962  1.00 43.05           C  
ATOM    994  CB  ALA H 131       7.734  10.810  35.965  1.00 43.93           C  
ATOM    995  C   ALA H 131       6.857   8.734  36.863  1.00 45.25           C  
ATOM    996  O   ALA H 131       5.755   8.406  36.424  1.00 44.78           O  
ATOM    997  N   SER H 132       7.194   8.595  38.161  1.00 47.50           N  
ATOM    998  CA  SER H 132       6.240   8.116  39.115  1.00 47.52           C  
ATOM    999  CB  SER H 132       6.179   6.583  39.188  1.00 44.79           C  
ATOM   1000  OG  SER H 132       7.438   6.069  39.598  1.00 41.96           O  
ATOM   1001  C   SER H 132       6.656   8.605  40.467  1.00 45.86           C  
ATOM   1002  O   SER H 132       7.813   8.958  40.685  1.00 45.59           O  
ATOM   1003  N   GLY H 133       5.678   8.725  41.388  1.00 26.30           N  
ATOM   1004  CA  GLY H 133       5.971   9.165  42.720  1.00 22.09           C  
ATOM   1005  C   GLY H 133       5.646  10.622  42.896  1.00 27.23           C  
ATOM   1006  O   GLY H 133       5.593  11.099  44.028  1.00 30.37           O  
ATOM   1007  N   TYR H 134       5.428  11.384  41.803  1.00 26.18           N  
ATOM   1008  CA  TYR H 134       5.128  12.780  41.983  1.00 25.98           C  
ATOM   1009  CB  TYR H 134       6.368  13.696  41.956  1.00 24.56           C  
ATOM   1010  CG  TYR H 134       7.093  13.536  40.662  1.00 23.67           C  
ATOM   1011  CD1 TYR H 134       8.012  12.526  40.501  1.00 23.10           C  
ATOM   1012  CD2 TYR H 134       6.863  14.398  39.615  1.00 25.19           C  
ATOM   1013  CE1 TYR H 134       8.690  12.376  39.314  1.00 26.98           C  
ATOM   1014  CE2 TYR H 134       7.539  14.253  38.425  1.00 24.58           C  
ATOM   1015  CZ  TYR H 134       8.456  13.241  38.273  1.00 24.32           C  
ATOM   1016  OH  TYR H 134       9.151  13.092  37.054  1.00 28.71           O  
ATOM   1017  C   TYR H 134       4.169  13.242  40.923  1.00 27.78           C  
ATOM   1018  O   TYR H 134       3.830  12.496  40.005  1.00 27.76           O  
ATOM   1019  N   THR H 135       3.699  14.507  41.049  1.00 27.11           N  
ATOM   1020  CA  THR H 135       2.768  15.078  40.114  1.00 27.93           C  
ATOM   1021  CB  THR H 135       1.990  16.232  40.677  1.00 28.18           C  
ATOM   1022  OG1 THR H 135       2.881  17.220  41.175  1.00 29.59           O  
ATOM   1023  CG2 THR H 135       1.071  15.731  41.797  1.00 25.59           C  
ATOM   1024  C   THR H 135       3.551  15.598  38.952  1.00 29.14           C  
ATOM   1025  O   THR H 135       4.273  16.588  39.048  1.00 28.71           O  
ATOM   1026  N   PHE H 136       3.359  14.941  37.796  1.00 27.25           N  
ATOM   1027  CA  PHE H 136       4.080  15.144  36.571  1.00 24.14           C  
ATOM   1028  CB  PHE H 136       3.602  14.153  35.491  1.00 22.82           C  
ATOM   1029  CG  PHE H 136       4.564  14.127  34.356  1.00 22.98           C  
ATOM   1030  CD1 PHE H 136       5.679  13.323  34.416  1.00 21.88           C  
ATOM   1031  CD2 PHE H 136       4.352  14.885  33.228  1.00 20.48           C  
ATOM   1032  CE1 PHE H 136       6.577  13.280  33.377  1.00 22.21           C  
ATOM   1033  CE2 PHE H 136       5.248  14.842  32.188  1.00 25.04           C  
ATOM   1034  CZ  PHE H 136       6.362  14.042  32.257  1.00 23.90           C  
ATOM   1035  C   PHE H 136       3.878  16.540  36.048  1.00 27.65           C  
ATOM   1036  O   PHE H 136       4.816  17.168  35.562  1.00 28.43           O  
ATOM   1037  N   THR H 137       2.640  17.059  36.136  1.00 30.00           N  
ATOM   1038  CA  THR H 137       2.263  18.337  35.591  1.00 26.47           C  
ATOM   1039  CB  THR H 137       0.782  18.579  35.666  1.00 29.86           C  
ATOM   1040  OG1 THR H 137       0.341  18.578  37.017  1.00 29.40           O  
ATOM   1041  CG2 THR H 137       0.068  17.470  34.874  1.00 27.99           C  
ATOM   1042  C   THR H 137       2.954  19.471  36.288  1.00 28.34           C  
ATOM   1043  O   THR H 137       3.109  20.546  35.714  1.00 30.09           O  
ATOM   1044  N   ASN H 138       3.303  19.295  37.574  1.00 26.78           N  
ATOM   1045  CA  ASN H 138       3.922  20.317  38.376  1.00 26.43           C  
ATOM   1046  CB  ASN H 138       3.843  20.024  39.885  1.00 28.78           C  
ATOM   1047  CG  ASN H 138       2.392  20.214  40.299  1.00 30.87           C  
ATOM   1048  OD1 ASN H 138       1.920  19.614  41.263  1.00 33.40           O  
ATOM   1049  ND2 ASN H 138       1.659  21.076  39.544  1.00 30.29           N  
ATOM   1050  C   ASN H 138       5.367  20.568  38.041  1.00 29.03           C  
ATOM   1051  O   ASN H 138       5.867  21.656  38.317  1.00 29.39           O  
ATOM   1052  N   TYR H 139       6.091  19.589  37.464  1.00 23.91           N  
ATOM   1053  CA  TYR H 139       7.514  19.749  37.362  1.00 22.61           C  
ATOM   1054  CB  TYR H 139       8.265  18.565  37.987  1.00 20.32           C  
ATOM   1055  CG  TYR H 139       7.931  18.507  39.436  1.00 25.33           C  
ATOM   1056  CD1 TYR H 139       6.688  18.099  39.863  1.00 24.41           C  
ATOM   1057  CD2 TYR H 139       8.877  18.835  40.374  1.00 24.32           C  
ATOM   1058  CE1 TYR H 139       6.393  18.041  41.206  1.00 27.60           C  
ATOM   1059  CE2 TYR H 139       8.593  18.780  41.716  1.00 26.74           C  
ATOM   1060  CZ  TYR H 139       7.347  18.384  42.135  1.00 26.07           C  
ATOM   1061  OH  TYR H 139       7.055  18.329  43.514  1.00 27.07           O  
ATOM   1062  C   TYR H 139       7.946  19.774  35.935  1.00 23.57           C  
ATOM   1063  O   TYR H 139       7.237  19.372  35.016  1.00 27.40           O  
ATOM   1064  N   TRP H 140       9.155  20.303  35.713  1.00 39.08           N  
ATOM   1065  CA  TRP H 140       9.646  20.353  34.365  1.00 36.20           C  
ATOM   1066  CB  TRP H 140      10.516  21.598  34.146  1.00 34.74           C  
ATOM   1067  CG  TRP H 140       9.781  22.876  34.474  1.00 36.64           C  
ATOM   1068  CD2 TRP H 140      10.405  24.031  35.056  1.00 40.74           C  
ATOM   1069  CD1 TRP H 140       8.452  23.164  34.369  1.00 40.65           C  
ATOM   1070  NE1 TRP H 140       8.208  24.428  34.850  1.00  0.00           N  
ATOM   1071  CE2 TRP H 140       9.400  24.971  35.277  1.00 17.09           C  
ATOM   1072  CE3 TRP H 140      11.704  24.282  35.393  1.00  0.00           C  
ATOM   1073  CZ2 TRP H 140       9.683  26.184  35.841  1.00  0.00           C  
ATOM   1074  CZ3 TRP H 140      11.985  25.511  35.948  1.00  0.00           C  
ATOM   1075  CH2 TRP H 140      10.994  26.444  36.170  1.00  0.00           C  
ATOM   1076  C   TRP H 140      10.526  19.156  34.160  1.00 38.30           C  
ATOM   1077  O   TRP H 140      11.094  18.624  35.115  1.00 38.59           O  
ATOM   1078  N   MET H 141      10.643  18.679  32.901  1.00 39.09           N  
ATOM   1079  CA  MET H 141      11.505  17.558  32.657  1.00 37.30           C  
ATOM   1080  CB  MET H 141      10.804  16.382  31.959  1.00 37.67           C  
ATOM   1081  CG  MET H 141      11.683  15.137  31.826  1.00 29.80           C  
ATOM   1082  SD  MET H 141      12.095  14.336  33.407  1.00 32.19           S  
ATOM   1083  CE  MET H 141      10.383  13.911  33.839  1.00 29.95           C  
ATOM   1084  C   MET H 141      12.615  18.038  31.775  1.00 35.87           C  
ATOM   1085  O   MET H 141      12.375  18.592  30.703  1.00 35.35           O  
ATOM   1086  N   HIS H 142      13.871  17.818  32.208  1.00 34.66           N  
ATOM   1087  CA  HIS H 142      15.028  18.303  31.508  1.00 34.19           C  
ATOM   1088  ND1 HIS H 142      15.706  21.528  32.519  1.00 23.54           N  
ATOM   1089  CG  HIS H 142      15.516  20.272  33.048  1.00 31.84           C  
ATOM   1090  CB  HIS H 142      16.037  19.011  32.427  1.00 30.60           C  
ATOM   1091  NE2 HIS H 142      14.526  21.797  34.386  1.00 24.59           N  
ATOM   1092  CD2 HIS H 142      14.792  20.454  34.187  1.00 23.67           C  
ATOM   1093  CE1 HIS H 142      15.095  22.402  33.359  1.00 25.33           C  
ATOM   1094  C   HIS H 142      15.757  17.132  30.938  1.00 33.48           C  
ATOM   1095  O   HIS H 142      15.637  16.012  31.430  1.00 34.94           O  
ATOM   1096  N   TRP H 143      16.523  17.362  29.853  1.00 32.26           N  
ATOM   1097  CA  TRP H 143      17.283  16.294  29.276  1.00 33.08           C  
ATOM   1098  CB  TRP H 143      16.785  15.893  27.879  1.00 34.62           C  
ATOM   1099  CG  TRP H 143      15.418  15.252  27.926  1.00 38.32           C  
ATOM   1100  CD2 TRP H 143      15.197  13.834  27.938  1.00 38.73           C  
ATOM   1101  CD1 TRP H 143      14.187  15.837  27.972  1.00 42.47           C  
ATOM   1102  NE1 TRP H 143      13.209  14.871  28.018  1.00 41.92           N  
ATOM   1103  CE2 TRP H 143      13.817  13.633  27.997  1.00 40.04           C  
ATOM   1104  CE3 TRP H 143      16.071  12.786  27.906  1.00 37.15           C  
ATOM   1105  CZ2 TRP H 143      13.289  12.374  28.024  1.00 39.82           C  
ATOM   1106  CZ3 TRP H 143      15.535  11.517  27.930  1.00 36.21           C  
ATOM   1107  CH2 TRP H 143      14.171  11.318  27.988  1.00 39.57           C  
ATOM   1108  C   TRP H 143      18.703  16.753  29.182  1.00 33.63           C  
ATOM   1109  O   TRP H 143      18.973  17.898  28.821  1.00 36.74           O  
ATOM   1110  N   VAL H 144      19.651  15.853  29.527  1.00 31.63           N  
ATOM   1111  CA  VAL H 144      21.051  16.175  29.520  1.00 32.13           C  
ATOM   1112  CB  VAL H 144      21.641  16.258  30.898  1.00 32.38           C  
ATOM   1113  CG1 VAL H 144      23.147  16.539  30.783  1.00 33.27           C  
ATOM   1114  CG2 VAL H 144      20.873  17.328  31.691  1.00 29.80           C  
ATOM   1115  C   VAL H 144      21.788  15.098  28.773  1.00 34.18           C  
ATOM   1116  O   VAL H 144      21.418  13.923  28.802  1.00 35.51           O  
ATOM   1117  N   LYS H 145      22.875  15.493  28.080  1.00 33.25           N  
ATOM   1118  CA  LYS H 145      23.657  14.593  27.276  1.00 32.00           C  
ATOM   1119  CB  LYS H 145      23.856  15.141  25.851  1.00 32.03           C  
ATOM   1120  CG  LYS H 145      24.676  14.268  24.899  1.00 32.74           C  
ATOM   1121  CD  LYS H 145      24.677  14.825  23.471  1.00 34.79           C  
ATOM   1122  CE  LYS H 145      25.685  14.161  22.532  1.00 37.60           C  
ATOM   1123  NZ  LYS H 145      25.620  14.800  21.198  1.00 39.09           N1+
ATOM   1124  C   LYS H 145      25.022  14.476  27.886  1.00 36.92           C  
ATOM   1125  O   LYS H 145      25.572  15.454  28.390  1.00 39.76           O  
ATOM   1126  N   GLN H 146      25.589  13.249  27.882  1.00 37.73           N  
ATOM   1127  CA  GLN H 146      26.918  13.066  28.394  1.00 37.20           C  
ATOM   1128  CB  GLN H 146      26.926  12.526  29.835  1.00 34.05           C  
ATOM   1129  CG  GLN H 146      28.320  12.314  30.431  1.00 33.61           C  
ATOM   1130  CD  GLN H 146      28.137  11.822  31.860  1.00 36.17           C  
ATOM   1131  OE1 GLN H 146      27.024  11.798  32.382  1.00 37.37           O  
ATOM   1132  NE2 GLN H 146      29.261  11.418  32.513  1.00 38.23           N  
ATOM   1133  C   GLN H 146      27.620  12.075  27.514  1.00 40.16           C  
ATOM   1134  O   GLN H 146      27.290  10.890  27.506  1.00 37.81           O  
ATOM   1135  N   ARG H 147      28.630  12.539  26.755  1.00 44.18           N  
ATOM   1136  CA  ARG H 147      29.372  11.665  25.890  1.00 46.05           C  
ATOM   1137  CB  ARG H 147      30.142  12.417  24.791  1.00 45.44           C  
ATOM   1138  CG  ARG H 147      29.204  13.109  23.799  1.00 48.40           C  
ATOM   1139  CD  ARG H 147      29.884  14.142  22.900  1.00 55.14           C  
ATOM   1140  NE  ARG H 147      30.641  13.411  21.847  1.00 81.72           N  
ATOM   1141  CZ  ARG H 147      30.942  14.042  20.677  1.00 85.54           C  
ATOM   1142  NH1 ARG H 147      30.523  15.325  20.471  1.00 82.99           N1+
ATOM   1143  NH2 ARG H 147      31.660  13.393  19.714  1.00 79.52           N  
ATOM   1144  C   ARG H 147      30.340  10.928  26.754  1.00 49.41           C  
ATOM   1145  O   ARG H 147      30.756  11.425  27.800  1.00 50.71           O  
ATOM   1146  N   PRO H 148      30.694   9.744  26.334  1.00 50.94           N  
ATOM   1147  CA  PRO H 148      31.529   8.877  27.121  1.00 50.77           C  
ATOM   1148  CD  PRO H 148      30.785   9.444  24.915  1.00 51.79           C  
ATOM   1149  CB  PRO H 148      31.868   7.701  26.210  1.00 51.58           C  
ATOM   1150  CG  PRO H 148      31.853   8.341  24.810  1.00 52.67           C  
ATOM   1151  C   PRO H 148      32.758   9.565  27.614  1.00 50.14           C  
ATOM   1152  O   PRO H 148      33.529  10.083  26.808  1.00 50.67           O  
ATOM   1153  N   GLY H 149      32.952   9.569  28.947  1.00 51.28           N  
ATOM   1154  CA  GLY H 149      34.128  10.118  29.550  1.00 52.37           C  
ATOM   1155  C   GLY H 149      34.095  11.612  29.504  1.00 51.54           C  
ATOM   1156  O   GLY H 149      35.115  12.252  29.753  1.00 49.23           O  
ATOM   1157  N   GLN H 150      32.935  12.228  29.213  1.00 50.08           N  
ATOM   1158  CA  GLN H 150      32.959  13.659  29.118  1.00 47.65           C  
ATOM   1159  CB  GLN H 150      32.684  14.193  27.705  1.00 49.85           C  
ATOM   1160  CG  GLN H 150      33.804  13.846  26.725  1.00 54.89           C  
ATOM   1161  CD  GLN H 150      33.437  14.415  25.365  1.00 59.24           C  
ATOM   1162  OE1 GLN H 150      32.502  15.204  25.239  1.00 73.18           O  
ATOM   1163  NE2 GLN H 150      34.203  14.005  24.318  1.00 71.82           N  
ATOM   1164  C   GLN H 150      31.944  14.264  30.035  1.00 45.25           C  
ATOM   1165  O   GLN H 150      31.273  13.582  30.806  1.00 45.08           O  
ATOM   1166  N   ALA H 151      31.849  15.608  29.966  1.00 43.10           N  
ATOM   1167  CA  ALA H 151      31.018  16.426  30.803  1.00 44.56           C  
ATOM   1168  CB  ALA H 151      31.482  17.891  30.872  1.00 46.68           C  
ATOM   1169  C   ALA H 151      29.586  16.427  30.345  1.00 44.19           C  
ATOM   1170  O   ALA H 151      29.232  15.881  29.302  1.00 43.00           O  
ATOM   1171  N   LEU H 152      28.717  17.031  31.187  1.00 43.59           N  
ATOM   1172  CA  LEU H 152      27.293  17.124  30.997  1.00 40.63           C  
ATOM   1173  CB  LEU H 152      26.556  17.330  32.327  1.00 37.34           C  
ATOM   1174  CG  LEU H 152      26.735  16.154  33.302  1.00 32.53           C  
ATOM   1175  CD1 LEU H 152      26.004  16.414  34.628  1.00 29.78           C  
ATOM   1176  CD2 LEU H 152      26.306  14.827  32.656  1.00 32.52           C  
ATOM   1177  C   LEU H 152      26.947  18.282  30.110  1.00 40.53           C  
ATOM   1178  O   LEU H 152      27.621  19.311  30.113  1.00 41.34           O  
ATOM   1179  N   GLU H 153      25.858  18.128  29.324  1.00 38.99           N  
ATOM   1180  CA  GLU H 153      25.403  19.167  28.440  1.00 38.23           C  
ATOM   1181  CB  GLU H 153      25.786  18.883  26.979  1.00 38.68           C  
ATOM   1182  CG  GLU H 153      25.646  20.082  26.046  1.00 44.10           C  
ATOM   1183  CD  GLU H 153      26.141  19.644  24.675  1.00 47.39           C  
ATOM   1184  OE1 GLU H 153      26.545  18.458  24.538  1.00 50.26           O  
ATOM   1185  OE2 GLU H 153      26.126  20.492  23.745  1.00 47.16           O1-
ATOM   1186  C   GLU H 153      23.901  19.213  28.537  1.00 35.95           C  
ATOM   1187  O   GLU H 153      23.242  18.176  28.522  1.00 35.43           O  
ATOM   1188  N   TRP H 154      23.309  20.425  28.615  1.00 35.76           N  
ATOM   1189  CA  TRP H 154      21.883  20.542  28.805  1.00 35.66           C  
ATOM   1190  CB  TRP H 154      21.523  21.731  29.717  1.00 36.38           C  
ATOM   1191  CG  TRP H 154      20.054  21.943  29.995  1.00 36.00           C  
ATOM   1192  CD2 TRP H 154      19.255  22.946  29.348  1.00 34.99           C  
ATOM   1193  CD1 TRP H 154      19.235  21.307  30.881  1.00 35.09           C  
ATOM   1194  NE1 TRP H 154      17.972  21.850  30.824  1.00 32.07           N  
ATOM   1195  CE2 TRP H 154      17.970  22.860  29.884  1.00 33.85           C  
ATOM   1196  CE3 TRP H 154      19.567  23.867  28.387  1.00 32.36           C  
ATOM   1197  CZ2 TRP H 154      16.974  23.695  29.464  1.00 35.03           C  
ATOM   1198  CZ3 TRP H 154      18.559  24.707  27.964  1.00 31.06           C  
ATOM   1199  CH2 TRP H 154      17.288  24.620  28.492  1.00 33.17           C  
ATOM   1200  C   TRP H 154      21.211  20.731  27.473  1.00 35.25           C  
ATOM   1201  O   TRP H 154      21.506  21.676  26.745  1.00 36.13           O  
ATOM   1202  N   ILE H 155      20.348  19.762  27.091  1.00 36.21           N  
ATOM   1203  CA  ILE H 155      19.595  19.762  25.861  1.00 38.71           C  
ATOM   1204  CB  ILE H 155      19.122  18.382  25.512  1.00 38.72           C  
ATOM   1205  CG1 ILE H 155      20.348  17.468  25.330  1.00 39.61           C  
ATOM   1206  CG2 ILE H 155      18.226  18.467  24.263  1.00 36.64           C  
ATOM   1207  CD1 ILE H 155      20.009  15.985  25.267  1.00 41.07           C  
ATOM   1208  C   ILE H 155      18.406  20.691  25.863  1.00 38.46           C  
ATOM   1209  O   ILE H 155      18.223  21.471  24.928  1.00 38.09           O  
ATOM   1210  N   GLY H 156      17.552  20.641  26.909  1.00 39.76           N  
ATOM   1211  CA  GLY H 156      16.358  21.450  26.921  1.00 40.06           C  
ATOM   1212  C   GLY H 156      15.411  20.886  27.937  1.00 39.54           C  
ATOM   1213  O   GLY H 156      15.738  19.934  28.644  1.00 35.27           O  
ATOM   1214  N   MET H 157      14.196  21.470  28.031  1.00 38.63           N  
ATOM   1215  CA  MET H 157      13.251  21.021  29.017  1.00 39.28           C  
ATOM   1216  CB  MET H 157      13.305  21.854  30.306  1.00 37.38           C  
ATOM   1217  CG  MET H 157      12.774  23.274  30.096  1.00 30.92           C  
ATOM   1218  SD  MET H 157      12.899  24.371  31.541  1.00  0.00           S  
ATOM   1219  CE  MET H 157      14.677  24.686  31.338  1.00  0.00           C  
ATOM   1220  C   MET H 157      11.867  21.196  28.471  1.00 39.93           C  
ATOM   1221  O   MET H 157      11.648  21.917  27.500  1.00 39.35           O  
ATOM   1222  N   ILE H 158      10.893  20.495  29.086  1.00 36.44           N  
ATOM   1223  CA  ILE H 158       9.515  20.617  28.712  1.00 37.21           C  
ATOM   1224  CB  ILE H 158       8.994  19.425  27.965  1.00 38.25           C  
ATOM   1225  CG1 ILE H 158       7.572  19.695  27.452  1.00 35.95           C  
ATOM   1226  CG2 ILE H 158       9.107  18.194  28.879  1.00 39.78           C  
ATOM   1227  CD1 ILE H 158       7.083  18.664  26.438  1.00 32.98           C  
ATOM   1228  C   ILE H 158       8.703  20.751  29.964  1.00 40.50           C  
ATOM   1229  O   ILE H 158       9.002  20.130  30.983  1.00 41.34           O  
ATOM   1230  N   ASP H 159       7.659  21.603  29.917  1.00 39.76           N  
ATOM   1231  CA  ASP H 159       6.775  21.764  31.039  1.00 40.46           C  
ATOM   1232  CB  ASP H 159       6.330  23.227  31.229  1.00 40.41           C  
ATOM   1233  CG  ASP H 159       5.430  23.329  32.451  1.00 40.87           C  
ATOM   1234  OD1 ASP H 159       5.271  22.302  33.165  1.00 41.13           O  
ATOM   1235  OD2 ASP H 159       4.886  24.441  32.685  1.00 36.56           O1-
ATOM   1236  C   ASP H 159       5.564  20.958  30.694  1.00 40.54           C  
ATOM   1237  O   ASP H 159       4.799  21.343  29.818  1.00 40.34           O  
ATOM   1238  N   PRO H 160       5.325  19.852  31.367  1.00 27.95           N  
ATOM   1239  CA  PRO H 160       4.272  18.915  31.043  1.00 28.39           C  
ATOM   1240  CD  PRO H 160       6.318  19.287  32.267  1.00 27.22           C  
ATOM   1241  CB  PRO H 160       4.445  17.758  32.027  1.00 27.35           C  
ATOM   1242  CG  PRO H 160       5.934  17.807  32.410  1.00 29.25           C  
ATOM   1243  C   PRO H 160       2.893  19.491  31.074  1.00 30.09           C  
ATOM   1244  O   PRO H 160       2.020  18.976  30.373  1.00 30.59           O  
ATOM   1245  N   SER H 161       2.642  20.521  31.895  1.00 30.17           N  
ATOM   1246  CA  SER H 161       1.302  21.021  31.938  1.00 31.58           C  
ATOM   1247  CB  SER H 161       1.133  22.142  32.981  1.00 31.26           C  
ATOM   1248  OG  SER H 161       2.022  23.216  32.708  1.00 29.98           O  
ATOM   1249  C   SER H 161       0.904  21.551  30.587  1.00 32.84           C  
ATOM   1250  O   SER H 161      -0.031  21.052  29.962  1.00 33.82           O  
ATOM   1251  N   LYS H 162       1.584  22.630  30.155  1.00 32.54           N  
ATOM   1252  CA  LYS H 162       1.389  23.351  28.923  1.00 33.14           C  
ATOM   1253  CB  LYS H 162       1.839  24.819  29.021  1.00 33.94           C  
ATOM   1254  CG  LYS H 162       1.033  25.629  30.038  1.00 34.08           C  
ATOM   1255  CD  LYS H 162      -0.475  25.633  29.776  1.00 47.37           C  
ATOM   1256  CE  LYS H 162      -0.906  26.545  28.626  1.00  0.00           C  
ATOM   1257  NZ  LYS H 162      -2.379  26.512  28.483  1.00  0.00           N1+
ATOM   1258  C   LYS H 162       2.066  22.744  27.730  1.00 33.22           C  
ATOM   1259  O   LYS H 162       1.668  22.978  26.590  1.00 33.21           O  
ATOM   1260  N   SER H 163       3.126  21.963  27.962  1.00 32.89           N  
ATOM   1261  CA  SER H 163       3.993  21.456  26.943  1.00 32.57           C  
ATOM   1262  CB  SER H 163       3.235  20.797  25.775  1.00 33.26           C  
ATOM   1263  OG  SER H 163       2.604  19.602  26.216  1.00 34.58           O  
ATOM   1264  C   SER H 163       4.848  22.583  26.414  1.00 33.09           C  
ATOM   1265  O   SER H 163       5.429  22.442  25.337  1.00 33.58           O  
ATOM   1266  N   GLU H 164       4.975  23.731  27.144  1.00 41.71           N  
ATOM   1267  CA  GLU H 164       5.966  24.657  26.664  1.00 43.36           C  
ATOM   1268  CB  GLU H 164       6.043  25.961  27.480  1.00 63.42           C  
ATOM   1269  CG  GLU H 164       6.409  25.727  28.946  1.00 67.96           C  
ATOM   1270  CD  GLU H 164       6.711  27.073  29.590  1.00  0.00           C  
ATOM   1271  OE1 GLU H 164       5.872  28.004  29.449  1.00  0.00           O  
ATOM   1272  OE2 GLU H 164       7.791  27.190  30.227  1.00  0.00           O1-
ATOM   1273  C   GLU H 164       7.318  24.012  26.746  1.00 43.02           C  
ATOM   1274  O   GLU H 164       7.574  23.201  27.635  1.00 42.44           O  
ATOM   1275  N   THR H 165       8.226  24.356  25.804  1.00 44.22           N  
ATOM   1276  CA  THR H 165       9.541  23.772  25.831  1.00 44.83           C  
ATOM   1277  CB  THR H 165       9.755  22.722  24.777  1.00 45.28           C  
ATOM   1278  OG1 THR H 165       9.608  23.284  23.481  1.00 46.16           O  
ATOM   1279  CG2 THR H 165       8.736  21.589  24.990  1.00 45.60           C  
ATOM   1280  C   THR H 165      10.576  24.833  25.610  1.00 44.01           C  
ATOM   1281  O   THR H 165      10.306  25.873  25.010  1.00 42.83           O  
ATOM   1282  N   THR H 166      11.801  24.587  26.133  1.00 42.40           N  
ATOM   1283  CA  THR H 166      12.922  25.471  25.953  1.00 43.19           C  
ATOM   1284  CB  THR H 166      13.335  26.172  27.214  1.00 45.38           C  
ATOM   1285  OG1 THR H 166      13.698  25.224  28.207  1.00  0.00           O  
ATOM   1286  CG2 THR H 166      12.159  27.038  27.699  1.00  0.00           C  
ATOM   1287  C   THR H 166      14.076  24.628  25.498  1.00 44.89           C  
ATOM   1288  O   THR H 166      14.309  23.545  26.036  1.00 39.94           O  
ATOM   1289  N   LEU H 167      14.837  25.093  24.484  1.00 46.21           N  
ATOM   1290  CA  LEU H 167      15.910  24.268  24.005  1.00 46.46           C  
ATOM   1291  CB  LEU H 167      15.710  23.721  22.579  1.00 45.91           C  
ATOM   1292  CG  LEU H 167      14.560  22.705  22.438  1.00 33.53           C  
ATOM   1293  CD1 LEU H 167      13.190  23.357  22.691  1.00 33.49           C  
ATOM   1294  CD2 LEU H 167      14.629  21.968  21.091  1.00 34.72           C  
ATOM   1295  C   LEU H 167      17.207  25.009  23.996  1.00 48.39           C  
ATOM   1296  O   LEU H 167      17.263  26.232  23.869  1.00 50.71           O  
ATOM   1297  N   ASN H 168      18.302  24.240  24.158  1.00 48.22           N  
ATOM   1298  CA  ASN H 168      19.624  24.771  24.045  1.00 50.82           C  
ATOM   1299  CB  ASN H 168      20.707  23.732  24.405  1.00 51.28           C  
ATOM   1300  CG  ASN H 168      22.087  24.382  24.413  1.00 53.57           C  
ATOM   1301  OD1 ASN H 168      22.487  25.042  23.455  1.00 53.34           O  
ATOM   1302  ND2 ASN H 168      22.846  24.175  25.523  1.00 61.47           N  
ATOM   1303  C   ASN H 168      19.736  25.086  22.593  1.00 52.46           C  
ATOM   1304  O   ASN H 168      19.206  24.365  21.751  1.00 53.68           O  
ATOM   1305  N   GLN H 169      20.445  26.172  22.261  1.00 51.40           N  
ATOM   1306  CA  GLN H 169      20.500  26.638  20.912  1.00 51.77           C  
ATOM   1307  CB  GLN H 169      21.399  27.876  20.787  1.00 53.22           C  
ATOM   1308  CG  GLN H 169      21.118  28.698  19.535  1.00 60.49           C  
ATOM   1309  CD  GLN H 169      19.790  29.396  19.789  1.00 66.81           C  
ATOM   1310  OE1 GLN H 169      19.126  29.861  18.865  1.00 80.13           O  
ATOM   1311  NE2 GLN H 169      19.386  29.468  21.087  1.00 60.08           N  
ATOM   1312  C   GLN H 169      21.084  25.565  20.046  1.00 52.20           C  
ATOM   1313  O   GLN H 169      20.632  25.346  18.923  1.00 53.38           O  
ATOM   1314  N   LYS H 170      22.103  24.856  20.562  1.00 49.81           N  
ATOM   1315  CA  LYS H 170      22.811  23.871  19.794  1.00 47.91           C  
ATOM   1316  CB  LYS H 170      23.939  23.218  20.608  1.00 50.72           C  
ATOM   1317  CG  LYS H 170      24.991  24.216  21.089  1.00 54.15           C  
ATOM   1318  CD  LYS H 170      25.938  23.638  22.143  1.00 56.21           C  
ATOM   1319  CE  LYS H 170      26.995  24.629  22.628  1.00 57.77           C  
ATOM   1320  NZ  LYS H 170      27.862  23.989  23.644  1.00 58.22           N1+
ATOM   1321  C   LYS H 170      21.890  22.765  19.373  1.00 49.65           C  
ATOM   1322  O   LYS H 170      21.921  22.312  18.231  1.00 49.00           O  
ATOM   1323  N   PHE H 171      21.045  22.302  20.304  1.00 53.15           N  
ATOM   1324  CA  PHE H 171      20.159  21.189  20.117  1.00 56.32           C  
ATOM   1325  CB  PHE H 171      19.665  20.593  21.442  1.00 56.62           C  
ATOM   1326  CG  PHE H 171      20.873  19.922  21.997  1.00 61.41           C  
ATOM   1327  CD1 PHE H 171      21.245  18.679  21.540  1.00 64.01           C  
ATOM   1328  CD2 PHE H 171      21.643  20.539  22.956  1.00 63.13           C  
ATOM   1329  CE1 PHE H 171      22.362  18.051  22.038  1.00 63.76           C  
ATOM   1330  CE2 PHE H 171      22.762  19.915  23.457  1.00 63.71           C  
ATOM   1331  CZ  PHE H 171      23.123  18.671  22.999  1.00 63.08           C  
ATOM   1332  C   PHE H 171      19.006  21.497  19.222  1.00 59.47           C  
ATOM   1333  O   PHE H 171      18.387  20.572  18.697  1.00 60.36           O  
ATOM   1334  N   ARG H 172      18.631  22.783  19.083  1.00 63.01           N  
ATOM   1335  CA  ARG H 172      17.495  23.095  18.268  1.00 65.11           C  
ATOM   1336  CB  ARG H 172      17.239  24.602  18.083  1.00 66.35           C  
ATOM   1337  CG  ARG H 172      16.569  25.282  19.279  1.00 66.12           C  
ATOM   1338  CD  ARG H 172      16.198  26.740  19.006  1.00 70.43           C  
ATOM   1339  NE  ARG H 172      15.348  27.208  20.135  1.00  0.00           N  
ATOM   1340  CZ  ARG H 172      15.209  28.543  20.372  1.00  0.00           C  
ATOM   1341  NH1 ARG H 172      15.894  29.446  19.611  1.00  0.00           N1+
ATOM   1342  NH2 ARG H 172      14.387  28.972  21.374  1.00  0.00           N  
ATOM   1343  C   ARG H 172      17.682  22.510  16.903  1.00 62.92           C  
ATOM   1344  O   ARG H 172      18.723  22.654  16.262  1.00 64.72           O  
ATOM   1345  N   GLY H 173      16.637  21.801  16.445  1.00 55.92           N  
ATOM   1346  CA  GLY H 173      16.612  21.191  15.153  1.00 54.78           C  
ATOM   1347  C   GLY H 173      16.860  19.729  15.322  1.00 55.05           C  
ATOM   1348  O   GLY H 173      16.270  18.912  14.619  1.00 54.64           O  
ATOM   1349  N   LYS H 174      17.804  19.372  16.212  1.00 54.67           N  
ATOM   1350  CA  LYS H 174      18.117  18.002  16.494  1.00 52.47           C  
ATOM   1351  CB  LYS H 174      19.509  17.846  17.117  1.00 51.66           C  
ATOM   1352  CG  LYS H 174      19.941  16.392  17.264  1.00 49.54           C  
ATOM   1353  CD  LYS H 174      21.448  16.241  17.454  1.00 47.57           C  
ATOM   1354  CE  LYS H 174      22.246  16.603  16.201  1.00 45.54           C  
ATOM   1355  NZ  LYS H 174      21.998  15.600  15.142  1.00 46.43           N1+
ATOM   1356  C   LYS H 174      17.130  17.354  17.421  1.00 51.92           C  
ATOM   1357  O   LYS H 174      16.674  16.239  17.173  1.00 52.36           O  
ATOM   1358  N   ALA H 175      16.751  18.052  18.513  1.00 48.10           N  
ATOM   1359  CA  ALA H 175      15.974  17.394  19.528  1.00 43.73           C  
ATOM   1360  CB  ALA H 175      16.563  17.546  20.942  1.00 41.88           C  
ATOM   1361  C   ALA H 175      14.587  17.941  19.575  1.00 41.91           C  
ATOM   1362  O   ALA H 175      14.348  19.115  19.299  1.00 43.02           O  
ATOM   1363  N   THR H 176      13.625  17.053  19.901  1.00 40.96           N  
ATOM   1364  CA  THR H 176      12.253  17.438  20.046  1.00 39.71           C  
ATOM   1365  CB  THR H 176      11.377  16.909  18.948  1.00 38.00           C  
ATOM   1366  OG1 THR H 176      11.838  17.372  17.689  1.00 31.80           O  
ATOM   1367  CG2 THR H 176       9.933  17.384  19.191  1.00 33.41           C  
ATOM   1368  C   THR H 176      11.772  16.837  21.332  1.00 42.29           C  
ATOM   1369  O   THR H 176      11.874  15.627  21.535  1.00 41.86           O  
ATOM   1370  N   LEU H 177      11.221  17.677  22.232  1.00 42.55           N  
ATOM   1371  CA  LEU H 177      10.773  17.192  23.507  1.00 41.43           C  
ATOM   1372  CB  LEU H 177      11.261  18.060  24.678  1.00 39.46           C  
ATOM   1373  CG  LEU H 177      12.796  18.124  24.774  1.00 45.60           C  
ATOM   1374  CD1 LEU H 177      13.249  18.994  25.953  1.00 42.93           C  
ATOM   1375  CD2 LEU H 177      13.413  16.716  24.799  1.00 43.52           C  
ATOM   1376  C   LEU H 177       9.273  17.210  23.526  1.00 39.96           C  
ATOM   1377  O   LEU H 177       8.644  18.159  23.061  1.00 40.17           O  
ATOM   1378  N   ASN H 178       8.668  16.130  24.064  1.00 40.22           N  
ATOM   1379  CA  ASN H 178       7.239  16.016  24.145  1.00 43.08           C  
ATOM   1380  CB  ASN H 178       6.639  15.151  23.021  1.00 46.29           C  
ATOM   1381  CG  ASN H 178       5.127  15.312  23.049  1.00  0.00           C  
ATOM   1382  OD1 ASN H 178       4.381  14.351  22.871  1.00  0.00           O  
ATOM   1383  ND2 ASN H 178       4.656  16.566  23.285  1.00  0.00           N  
ATOM   1384  C   ASN H 178       6.910  15.349  25.448  1.00 43.19           C  
ATOM   1385  O   ASN H 178       7.797  14.864  26.148  1.00 45.00           O  
ATOM   1386  N   VAL H 179       5.615  15.346  25.827  1.00 40.68           N  
ATOM   1387  CA  VAL H 179       5.201  14.721  27.053  1.00 40.42           C  
ATOM   1388  CB  VAL H 179       5.134  15.674  28.216  1.00 43.29           C  
ATOM   1389  CG1 VAL H 179       4.392  14.988  29.376  1.00 46.14           C  
ATOM   1390  CG2 VAL H 179       6.562  16.107  28.590  1.00 45.97           C  
ATOM   1391  C   VAL H 179       3.819  14.175  26.875  1.00 45.70           C  
ATOM   1392  O   VAL H 179       2.997  14.751  26.162  1.00 46.72           O  
ATOM   1393  N   ASP H 180       3.547  13.023  27.532  1.00 47.63           N  
ATOM   1394  CA  ASP H 180       2.245  12.418  27.527  1.00 47.33           C  
ATOM   1395  CB  ASP H 180       2.252  10.972  27.001  1.00 47.78           C  
ATOM   1396  CG  ASP H 180       0.813  10.529  26.784  1.00 51.06           C  
ATOM   1397  OD1 ASP H 180      -0.106  11.249  27.259  1.00 53.57           O  
ATOM   1398  OD2 ASP H 180       0.614   9.464  26.140  1.00 53.44           O1-
ATOM   1399  C   ASP H 180       1.791  12.382  28.955  1.00 48.11           C  
ATOM   1400  O   ASP H 180       2.244  11.560  29.748  1.00 49.41           O  
ATOM   1401  N   LYS H 181       0.860  13.282  29.312  1.00 47.23           N  
ATOM   1402  CA  LYS H 181       0.394  13.435  30.660  1.00 48.30           C  
ATOM   1403  CB  LYS H 181      -0.616  14.581  30.800  1.00 48.29           C  
ATOM   1404  CG  LYS H 181      -0.038  15.955  30.463  1.00 55.55           C  
ATOM   1405  CD  LYS H 181      -1.122  17.006  30.240  1.00 59.10           C  
ATOM   1406  CE  LYS H 181      -2.015  16.684  29.042  1.00 59.11           C  
ATOM   1407  NZ  LYS H 181      -3.201  17.569  29.039  1.00 56.44           N1+
ATOM   1408  C   LYS H 181      -0.284  12.186  31.128  1.00 49.58           C  
ATOM   1409  O   LYS H 181      -0.156  11.806  32.290  1.00 48.62           O  
ATOM   1410  N   SER H 182      -1.042  11.512  30.247  1.00 50.00           N  
ATOM   1411  CA  SER H 182      -1.762  10.356  30.694  1.00 48.13           C  
ATOM   1412  CB  SER H 182      -2.633   9.723  29.593  1.00 50.74           C  
ATOM   1413  OG  SER H 182      -1.822   9.240  28.532  1.00 50.37           O  
ATOM   1414  C   SER H 182      -0.794   9.318  31.176  1.00 47.38           C  
ATOM   1415  O   SER H 182      -1.044   8.659  32.185  1.00 48.11           O  
ATOM   1416  N   SER H 183       0.317   9.131  30.434  1.00 48.51           N  
ATOM   1417  CA  SER H 183       1.344   8.161  30.718  1.00 46.79           C  
ATOM   1418  CB  SER H 183       2.226   7.864  29.496  1.00 44.98           C  
ATOM   1419  OG  SER H 183       1.430   7.424  28.410  1.00 47.87           O  
ATOM   1420  C   SER H 183       2.298   8.646  31.771  1.00 48.22           C  
ATOM   1421  O   SER H 183       3.040   7.849  32.346  1.00 49.31           O  
ATOM   1422  N   ASN H 184       2.319   9.961  32.057  1.00 46.66           N  
ATOM   1423  CA  ASN H 184       3.329  10.478  32.938  1.00 45.79           C  
ATOM   1424  CB  ASN H 184       3.327   9.874  34.355  1.00 43.59           C  
ATOM   1425  CG  ASN H 184       2.196  10.484  35.167  1.00 17.22           C  
ATOM   1426  OD1 ASN H 184       2.229  10.479  36.396  1.00 14.37           O  
ATOM   1427  ND2 ASN H 184       1.165  11.026  34.468  1.00 19.30           N  
ATOM   1428  C   ASN H 184       4.652  10.140  32.327  1.00 44.85           C  
ATOM   1429  O   ASN H 184       5.578   9.723  33.023  1.00 40.31           O  
ATOM   1430  N   THR H 185       4.775  10.307  30.993  1.00 46.39           N  
ATOM   1431  CA  THR H 185       6.013   9.980  30.344  1.00 46.16           C  
ATOM   1432  CB  THR H 185       5.899   8.781  29.447  1.00 45.66           C  
ATOM   1433  OG1 THR H 185       5.484   7.649  30.196  1.00 46.24           O  
ATOM   1434  CG2 THR H 185       7.263   8.509  28.796  1.00 43.24           C  
ATOM   1435  C   THR H 185       6.465  11.137  29.501  1.00 44.64           C  
ATOM   1436  O   THR H 185       5.664  11.817  28.861  1.00 43.32           O  
ATOM   1437  N   ALA H 186       7.794  11.377  29.486  1.00 41.54           N  
ATOM   1438  CA  ALA H 186       8.400  12.426  28.713  1.00 39.65           C  
ATOM   1439  CB  ALA H 186       9.360  13.309  29.530  1.00 38.10           C  
ATOM   1440  C   ALA H 186       9.207  11.746  27.650  1.00 40.63           C  
ATOM   1441  O   ALA H 186       9.692  10.635  27.857  1.00 39.92           O  
ATOM   1442  N   TYR H 187       9.352  12.387  26.469  1.00 42.12           N  
ATOM   1443  CA  TYR H 187      10.043  11.747  25.384  1.00 42.85           C  
ATOM   1444  CB  TYR H 187       9.115  11.381  24.215  1.00 43.76           C  
ATOM   1445  CG  TYR H 187       8.073  10.412  24.656  1.00 45.52           C  
ATOM   1446  CD1 TYR H 187       8.307   9.055  24.614  1.00 43.79           C  
ATOM   1447  CD2 TYR H 187       6.852  10.865  25.103  1.00 47.26           C  
ATOM   1448  CE1 TYR H 187       7.336   8.167  25.015  1.00 45.85           C  
ATOM   1449  CE2 TYR H 187       5.879   9.981  25.505  1.00 49.08           C  
ATOM   1450  CZ  TYR H 187       6.121   8.631  25.460  1.00 48.26           C  
ATOM   1451  OH  TYR H 187       5.121   7.725  25.872  1.00 49.12           O  
ATOM   1452  C   TYR H 187      11.024  12.708  24.787  1.00 42.67           C  
ATOM   1453  O   TYR H 187      10.861  13.924  24.871  1.00 42.76           O  
ATOM   1454  N   MET H 188      12.101  12.165  24.183  1.00 41.63           N  
ATOM   1455  CA  MET H 188      13.030  12.989  23.471  1.00 41.98           C  
ATOM   1456  CB  MET H 188      14.367  13.212  24.198  1.00 40.01           C  
ATOM   1457  CG  MET H 188      15.335  14.100  23.412  1.00 40.65           C  
ATOM   1458  SD  MET H 188      16.899  14.454  24.264  1.00 49.16           S  
ATOM   1459  CE  MET H 188      17.521  12.754  24.143  1.00 38.23           C  
ATOM   1460  C   MET H 188      13.330  12.293  22.185  1.00 43.52           C  
ATOM   1461  O   MET H 188      13.741  11.134  22.180  1.00 43.58           O  
ATOM   1462  N   GLN H 189      13.122  12.989  21.051  1.00 43.11           N  
ATOM   1463  CA  GLN H 189      13.406  12.373  19.790  1.00 42.20           C  
ATOM   1464  CB  GLN H 189      12.228  12.381  18.798  1.00 45.80           C  
ATOM   1465  CG  GLN H 189      12.500  11.553  17.541  1.00 51.37           C  
ATOM   1466  CD  GLN H 189      11.258  11.577  16.661  1.00 52.49           C  
ATOM   1467  OE1 GLN H 189      10.696  12.636  16.389  1.00 51.03           O  
ATOM   1468  NE2 GLN H 189      10.811  10.375  16.204  1.00 61.59           N  
ATOM   1469  C   GLN H 189      14.541  13.124  19.176  1.00 42.50           C  
ATOM   1470  O   GLN H 189      14.553  14.355  19.151  1.00 42.47           O  
ATOM   1471  N   LEU H 190      15.551  12.378  18.693  1.00 41.75           N  
ATOM   1472  CA  LEU H 190      16.689  12.977  18.060  1.00 40.87           C  
ATOM   1473  CB  LEU H 190      18.025  12.478  18.639  1.00 39.45           C  
ATOM   1474  CG  LEU H 190      18.245  12.864  20.114  1.00 38.45           C  
ATOM   1475  CD1 LEU H 190      19.592  12.339  20.635  1.00 35.61           C  
ATOM   1476  CD2 LEU H 190      18.100  14.381  20.321  1.00 39.20           C  
ATOM   1477  C   LEU H 190      16.633  12.554  16.627  1.00 42.56           C  
ATOM   1478  O   LEU H 190      16.474  11.373  16.324  1.00 43.96           O  
ATOM   1479  N   SER H 191      16.772  13.516  15.696  1.00 43.16           N  
ATOM   1480  CA  SER H 191      16.664  13.178  14.306  1.00 45.39           C  
ATOM   1481  CB  SER H 191      15.626  14.030  13.558  1.00 47.94           C  
ATOM   1482  OG  SER H 191      15.974  15.404  13.655  1.00 47.17           O  
ATOM   1483  C   SER H 191      17.993  13.391  13.646  1.00 43.19           C  
ATOM   1484  O   SER H 191      18.892  14.003  14.220  1.00 40.39           O  
ATOM   1485  N   SER H 192      18.143  12.845  12.415  1.00 45.34           N  
ATOM   1486  CA  SER H 192      19.336  12.998  11.629  1.00 47.35           C  
ATOM   1487  CB  SER H 192      19.495  14.421  11.063  1.00 49.41           C  
ATOM   1488  OG  SER H 192      20.680  14.527  10.289  1.00 53.57           O  
ATOM   1489  C   SER H 192      20.530  12.671  12.468  1.00 44.77           C  
ATOM   1490  O   SER H 192      21.440  13.483  12.623  1.00 43.58           O  
ATOM   1491  N   LEU H 193      20.558  11.442  13.018  1.00 42.96           N  
ATOM   1492  CA  LEU H 193      21.587  11.026  13.925  1.00 42.50           C  
ATOM   1493  CB  LEU H 193      21.283   9.663  14.570  1.00 43.30           C  
ATOM   1494  CG  LEU H 193      20.020   9.675  15.453  1.00 42.56           C  
ATOM   1495  CD1 LEU H 193      19.751   8.293  16.075  1.00 46.01           C  
ATOM   1496  CD2 LEU H 193      20.102  10.779  16.518  1.00 38.00           C  
ATOM   1497  C   LEU H 193      22.904  10.905  13.222  1.00 40.41           C  
ATOM   1498  O   LEU H 193      22.990  10.467  12.076  1.00 40.64           O  
ATOM   1499  N   THR H 194      23.976  11.314  13.933  1.00 39.22           N  
ATOM   1500  CA  THR H 194      25.323  11.234  13.450  1.00 42.37           C  
ATOM   1501  CB  THR H 194      25.935  12.569  13.149  1.00 45.23           C  
ATOM   1502  OG1 THR H 194      26.010  13.351  14.331  1.00 45.75           O  
ATOM   1503  CG2 THR H 194      25.072  13.280  12.096  1.00 46.22           C  
ATOM   1504  C   THR H 194      26.120  10.635  14.567  1.00 42.85           C  
ATOM   1505  O   THR H 194      25.604  10.408  15.659  1.00 41.77           O  
ATOM   1506  N   SER H 195      27.414  10.370  14.316  0.90 45.26           N  
ATOM   1507  CA  SER H 195      28.262   9.746  15.291  0.90 46.85           C  
ATOM   1508  CB  SER H 195      29.679   9.484  14.757  0.90 49.90           C  
ATOM   1509  OG  SER H 195      30.316  10.711  14.435  0.90 50.44           O  
ATOM   1510  C   SER H 195      28.390  10.647  16.485  0.90 43.32           C  
ATOM   1511  O   SER H 195      28.680  10.186  17.586  0.90 40.24           O  
ATOM   1512  N   GLU H 196      28.168  11.961  16.295  1.00 44.16           N  
ATOM   1513  CA  GLU H 196      28.293  12.940  17.342  1.00 47.67           C  
ATOM   1514  CB  GLU H 196      27.995  14.368  16.849  1.00 53.43           C  
ATOM   1515  CG  GLU H 196      29.055  14.954  15.917  1.00 59.67           C  
ATOM   1516  CD  GLU H 196      30.096  15.653  16.774  1.00 45.33           C  
ATOM   1517  OE1 GLU H 196      29.691  16.327  17.758  1.00 48.33           O  
ATOM   1518  OE2 GLU H 196      31.309  15.523  16.459  1.00 48.70           O1-
ATOM   1519  C   GLU H 196      27.284  12.664  18.414  1.00 45.92           C  
ATOM   1520  O   GLU H 196      27.535  12.910  19.592  1.00 48.93           O  
ATOM   1521  N   ASP H 197      26.102  12.171  18.011  1.00 41.72           N  
ATOM   1522  CA  ASP H 197      24.976  11.928  18.867  1.00 40.94           C  
ATOM   1523  CB  ASP H 197      23.691  11.599  18.087  1.00 39.63           C  
ATOM   1524  CG  ASP H 197      23.271  12.855  17.337  1.00 43.12           C  
ATOM   1525  OD1 ASP H 197      24.101  13.797  17.245  1.00 44.57           O  
ATOM   1526  OD2 ASP H 197      22.112  12.892  16.846  1.00 44.19           O1-
ATOM   1527  C   ASP H 197      25.217  10.805  19.831  1.00 39.90           C  
ATOM   1528  O   ASP H 197      24.512  10.710  20.834  1.00 38.50           O  
ATOM   1529  N   SER H 198      26.155   9.881  19.550  1.00 39.86           N  
ATOM   1530  CA  SER H 198      26.317   8.788  20.469  1.00 38.75           C  
ATOM   1531  CB  SER H 198      27.378   7.763  20.026  1.00 40.68           C  
ATOM   1532  OG  SER H 198      28.642   8.391  19.884  1.00 49.54           O  
ATOM   1533  C   SER H 198      26.671   9.329  21.819  1.00 37.34           C  
ATOM   1534  O   SER H 198      27.634  10.079  21.974  1.00 35.94           O  
ATOM   1535  N   ALA H 199      25.874   8.951  22.841  1.00 35.31           N  
ATOM   1536  CA  ALA H 199      26.111   9.431  24.170  1.00 36.88           C  
ATOM   1537  CB  ALA H 199      25.992  10.958  24.301  1.00 36.96           C  
ATOM   1538  C   ALA H 199      25.072   8.843  25.067  1.00 35.89           C  
ATOM   1539  O   ALA H 199      24.209   8.081  24.631  1.00 36.69           O  
ATOM   1540  N   VAL H 200      25.162   9.165  26.373  1.00 36.50           N  
ATOM   1541  CA  VAL H 200      24.180   8.723  27.313  1.00 36.13           C  
ATOM   1542  CB  VAL H 200      24.752   8.371  28.655  1.00 34.86           C  
ATOM   1543  CG1 VAL H 200      23.598   7.996  29.600  1.00 31.26           C  
ATOM   1544  CG2 VAL H 200      25.795   7.256  28.471  1.00 35.17           C  
ATOM   1545  C   VAL H 200      23.263   9.888  27.506  1.00 36.53           C  
ATOM   1546  O   VAL H 200      23.718  11.022  27.645  1.00 36.02           O  
ATOM   1547  N   TYR H 201      21.938   9.647  27.494  1.00 35.63           N  
ATOM   1548  CA  TYR H 201      21.032  10.744  27.670  1.00 35.22           C  
ATOM   1549  CB  TYR H 201      19.982  10.925  26.554  1.00 33.31           C  
ATOM   1550  CG  TYR H 201      20.690  11.298  25.298  1.00 34.88           C  
ATOM   1551  CD1 TYR H 201      21.310  12.517  25.194  1.00 35.42           C  
ATOM   1552  CD2 TYR H 201      20.773  10.433  24.235  1.00 36.05           C  
ATOM   1553  CE1 TYR H 201      21.975  12.883  24.050  1.00 36.93           C  
ATOM   1554  CE2 TYR H 201      21.437  10.796  23.085  1.00 38.22           C  
ATOM   1555  CZ  TYR H 201      22.038  12.024  22.987  1.00 37.69           C  
ATOM   1556  OH  TYR H 201      22.721  12.401  21.811  1.00 34.88           O  
ATOM   1557  C   TYR H 201      20.281  10.520  28.937  1.00 36.92           C  
ATOM   1558  O   TYR H 201      19.840   9.408  29.222  1.00 36.52           O  
ATOM   1559  N   TYR H 202      20.132  11.595  29.738  1.00 38.03           N  
ATOM   1560  CA  TYR H 202      19.462  11.500  31.003  1.00 38.12           C  
ATOM   1561  CB  TYR H 202      20.295  12.006  32.199  1.00 29.14           C  
ATOM   1562  CG  TYR H 202      21.490  11.147  32.430  1.00 35.39           C  
ATOM   1563  CD1 TYR H 202      21.372   9.958  33.113  1.00 34.00           C  
ATOM   1564  CD2 TYR H 202      22.732  11.541  31.987  1.00 36.66           C  
ATOM   1565  CE1 TYR H 202      22.473   9.166  33.342  1.00 33.92           C  
ATOM   1566  CE2 TYR H 202      23.836  10.754  32.212  1.00 36.75           C  
ATOM   1567  CZ  TYR H 202      23.708   9.565  32.889  1.00 35.34           C  
ATOM   1568  OH  TYR H 202      24.839   8.758  33.122  1.00 28.17           O  
ATOM   1569  C   TYR H 202      18.281  12.414  30.987  1.00 34.82           C  
ATOM   1570  O   TYR H 202      18.316  13.492  30.399  1.00 34.04           O  
ATOM   1571  N   CYS H 203      17.180  11.974  31.622  1.00 34.69           N  
ATOM   1572  CA  CYS H 203      16.044  12.821  31.829  1.00 36.85           C  
ATOM   1573  CB  CYS H 203      14.687  12.100  31.642  1.00 35.17           C  
ATOM   1574  SG  CYS H 203      14.550  10.591  32.653  1.00 51.17           S  
ATOM   1575  C   CYS H 203      16.169  13.210  33.268  1.00 35.78           C  
ATOM   1576  O   CYS H 203      16.628  12.415  34.088  1.00 34.09           O  
ATOM   1577  N   ALA H 204      15.817  14.463  33.612  1.00 33.37           N  
ATOM   1578  CA  ALA H 204      15.948  14.853  34.982  1.00 33.33           C  
ATOM   1579  CB  ALA H 204      17.239  15.635  35.274  1.00 34.80           C  
ATOM   1580  C   ALA H 204      14.804  15.754  35.311  1.00 36.94           C  
ATOM   1581  O   ALA H 204      14.365  16.550  34.486  1.00 37.37           O  
ATOM   1582  N   ARG H 205      14.286  15.635  36.544  1.00 38.58           N  
ATOM   1583  CA  ARG H 205      13.195  16.450  36.969  1.00 41.05           C  
ATOM   1584  CB  ARG H 205      12.318  15.755  38.023  1.00 48.59           C  
ATOM   1585  CG  ARG H 205      11.132  16.584  38.512  1.00 48.34           C  
ATOM   1586  CD  ARG H 205      10.463  15.991  39.754  1.00 47.67           C  
ATOM   1587  NE  ARG H 205      11.296  16.383  40.925  1.00 52.49           N  
ATOM   1588  CZ  ARG H 205      10.840  16.183  42.195  1.00 56.54           C  
ATOM   1589  NH1 ARG H 205       9.638  15.572  42.401  1.00 59.21           N1+
ATOM   1590  NH2 ARG H 205      11.581  16.603  43.262  1.00 55.51           N  
ATOM   1591  C   ARG H 205      13.777  17.670  37.600  1.00 42.88           C  
ATOM   1592  O   ARG H 205      14.869  17.634  38.162  1.00 43.92           O  
ATOM   1593  N   GLU H 206      13.077  18.807  37.471  1.00 41.59           N  
ATOM   1594  CA  GLU H 206      13.531  19.994  38.127  1.00 41.64           C  
ATOM   1595  CB  GLU H 206      14.577  20.792  37.335  1.00 45.73           C  
ATOM   1596  CG  GLU H 206      15.191  21.942  38.136  1.00  8.87           C  
ATOM   1597  CD  GLU H 206      16.204  22.649  37.249  1.00  0.00           C  
ATOM   1598  OE1 GLU H 206      15.770  23.438  36.366  1.00  0.00           O  
ATOM   1599  OE2 GLU H 206      17.426  22.407  37.442  1.00  0.00           O1-
ATOM   1600  C   GLU H 206      12.331  20.853  38.271  1.00 43.40           C  
ATOM   1601  O   GLU H 206      11.411  20.718  37.471  1.00 42.01           O  
ATOM   1602  N   VAL H 207      12.450  21.703  39.327  1.00 31.96           N  
ATOM   1603  CA  VAL H 207      11.686  22.769  39.915  1.00 32.72           C  
ATOM   1604  CB  VAL H 207      11.179  22.496  41.299  1.00 33.75           C  
ATOM   1605  CG1 VAL H 207      10.488  23.772  41.810  1.00  0.00           C  
ATOM   1606  CG2 VAL H 207      10.253  21.276  41.265  1.00  0.00           C  
ATOM   1607  C   VAL H 207      12.748  23.818  40.070  1.00 33.56           C  
ATOM   1608  O   VAL H 207      13.074  24.552  39.137  1.00 34.36           O  
ATOM   1609  N   TYR H 208      13.269  23.950  41.302  1.00 32.97           N  
ATOM   1610  CA  TYR H 208      14.344  24.854  41.603  1.00 34.81           C  
ATOM   1611  CB  TYR H 208      14.584  24.919  43.109  1.00 36.16           C  
ATOM   1612  CG  TYR H 208      13.208  24.990  43.647  1.00 36.28           C  
ATOM   1613  CD1 TYR H 208      12.501  26.166  43.643  1.00 35.82           C  
ATOM   1614  CD2 TYR H 208      12.624  23.846  44.135  1.00 39.61           C  
ATOM   1615  CE1 TYR H 208      11.220  26.198  44.137  1.00 73.07           C  
ATOM   1616  CE2 TYR H 208      11.345  23.872  44.630  1.00 38.66           C  
ATOM   1617  CZ  TYR H 208      10.643  25.052  44.630  1.00 76.22           C  
ATOM   1618  OH  TYR H 208       9.326  25.087  45.136  1.00 76.63           O  
ATOM   1619  C   TYR H 208      15.621  24.325  41.016  1.00 34.44           C  
ATOM   1620  O   TYR H 208      16.383  25.063  40.391  1.00 35.88           O  
ATOM   1621  N   TYR H 209      15.872  23.012  41.217  1.00 35.77           N  
ATOM   1622  CA  TYR H 209      17.119  22.372  40.868  1.00 35.30           C  
ATOM   1623  CB  TYR H 209      18.036  22.280  42.095  1.00 35.34           C  
ATOM   1624  CG  TYR H 209      17.126  21.855  43.198  1.00 19.24           C  
ATOM   1625  CD1 TYR H 209      16.698  20.554  43.305  1.00 22.84           C  
ATOM   1626  CD2 TYR H 209      16.683  22.775  44.122  1.00 22.89           C  
ATOM   1627  CE1 TYR H 209      15.854  20.172  44.321  1.00 24.35           C  
ATOM   1628  CE2 TYR H 209      15.839  22.401  45.139  1.00 24.12           C  
ATOM   1629  CZ  TYR H 209      15.424  21.097  45.240  1.00 24.99           C  
ATOM   1630  OH  TYR H 209      14.557  20.702  46.280  1.00 27.66           O  
ATOM   1631  C   TYR H 209      16.850  20.979  40.360  1.00 34.44           C  
ATOM   1632  O   TYR H 209      15.713  20.518  40.412  1.00 36.81           O  
ATOM   1633  N   PHE H 210      17.887  20.280  39.828  1.00 33.86           N  
ATOM   1634  CA  PHE H 210      17.713  18.944  39.303  1.00 31.47           C  
ATOM   1635  CB  PHE H 210      18.827  18.511  38.337  1.00 32.57           C  
ATOM   1636  CG  PHE H 210      18.657  19.223  37.044  1.00 33.74           C  
ATOM   1637  CD1 PHE H 210      17.810  18.704  36.100  1.00 34.02           C  
ATOM   1638  CD2 PHE H 210      19.335  20.384  36.761  1.00 35.70           C  
ATOM   1639  CE1 PHE H 210      17.647  19.341  34.898  1.00 33.86           C  
ATOM   1640  CE2 PHE H 210      19.174  21.027  35.558  1.00 35.52           C  
ATOM   1641  CZ  PHE H 210      18.324  20.502  34.619  1.00 35.58           C  
ATOM   1642  C   PHE H 210      17.757  17.977  40.443  1.00 33.77           C  
ATOM   1643  O   PHE H 210      18.780  17.349  40.712  1.00 32.99           O  
ATOM   1644  N   ASP H 211      16.612  17.824  41.127  1.00 33.07           N  
ATOM   1645  CA  ASP H 211      16.482  16.969  42.265  1.00 34.99           C  
ATOM   1646  CB  ASP H 211      15.224  17.314  43.082  1.00 36.13           C  
ATOM   1647  CG  ASP H 211      14.049  17.509  42.135  1.00 40.02           C  
ATOM   1648  OD1 ASP H 211      13.927  16.756  41.134  1.00 37.38           O  
ATOM   1649  OD2 ASP H 211      13.262  18.461  42.393  1.00 40.35           O1-
ATOM   1650  C   ASP H 211      16.563  15.519  41.923  1.00 36.57           C  
ATOM   1651  O   ASP H 211      17.245  14.769  42.623  1.00 38.24           O  
ATOM   1652  N   TYR H 212      15.887  15.052  40.854  1.00 38.60           N  
ATOM   1653  CA  TYR H 212      16.116  13.635  40.617  1.00 37.70           C  
ATOM   1654  CB  TYR H 212      14.871  12.772  40.892  1.00 38.51           C  
ATOM   1655  CG  TYR H 212      14.482  12.985  42.311  1.00 42.07           C  
ATOM   1656  CD1 TYR H 212      13.766  14.103  42.666  1.00 43.84           C  
ATOM   1657  CD2 TYR H 212      14.818  12.074  43.284  1.00 46.75           C  
ATOM   1658  CE1 TYR H 212      13.399  14.316  43.972  1.00 46.47           C  
ATOM   1659  CE2 TYR H 212      14.454  12.281  44.593  1.00 48.77           C  
ATOM   1660  CZ  TYR H 212      13.744  13.404  44.940  1.00 48.42           C  
ATOM   1661  OH  TYR H 212      13.368  13.622  46.281  1.00 48.96           O  
ATOM   1662  C   TYR H 212      16.455  13.378  39.168  1.00 37.88           C  
ATOM   1663  O   TYR H 212      15.949  14.047  38.269  1.00 38.36           O  
ATOM   1664  N   TRP H 213      17.297  12.345  38.909  1.00 34.75           N  
ATOM   1665  CA  TRP H 213      17.760  12.033  37.577  1.00 35.92           C  
ATOM   1666  CB  TRP H 213      19.292  12.106  37.458  1.00 35.71           C  
ATOM   1667  CG  TRP H 213      19.876  13.493  37.589  1.00 35.50           C  
ATOM   1668  CD2 TRP H 213      20.611  14.153  36.546  1.00 35.34           C  
ATOM   1669  CD1 TRP H 213      19.877  14.342  38.658  1.00 35.09           C  
ATOM   1670  NE1 TRP H 213      20.557  15.494  38.342  1.00 35.18           N  
ATOM   1671  CE2 TRP H 213      21.018  15.389  37.046  1.00 35.42           C  
ATOM   1672  CE3 TRP H 213      20.927  13.759  35.278  1.00 35.56           C  
ATOM   1673  CZ2 TRP H 213      21.747  16.254  36.281  1.00 36.05           C  
ATOM   1674  CZ3 TRP H 213      21.659  14.634  34.508  1.00 33.61           C  
ATOM   1675  CH2 TRP H 213      22.061  15.859  35.000  1.00 33.95           C  
ATOM   1676  C   TRP H 213      17.379  10.626  37.218  1.00 37.82           C  
ATOM   1677  O   TRP H 213      17.188   9.768  38.078  1.00 38.48           O  
ATOM   1678  N   GLY H 214      17.249  10.360  35.902  1.00 35.75           N  
ATOM   1679  CA  GLY H 214      16.927   9.044  35.433  1.00 36.64           C  
ATOM   1680  C   GLY H 214      18.205   8.264  35.389  1.00 38.17           C  
ATOM   1681  O   GLY H 214      19.282   8.795  35.645  1.00 37.38           O  
ATOM   1682  N   GLN H 215      18.090   6.965  35.067  1.00 39.19           N  
ATOM   1683  CA  GLN H 215      19.166   6.016  34.970  1.00 38.73           C  
ATOM   1684  CB  GLN H 215      18.619   4.594  34.809  1.00 37.26           C  
ATOM   1685  CG  GLN H 215      17.782   4.421  33.543  1.00 40.59           C  
ATOM   1686  CD  GLN H 215      17.007   3.132  33.706  1.00 46.70           C  
ATOM   1687  OE1 GLN H 215      17.274   2.354  34.619  1.00 49.69           O  
ATOM   1688  NE2 GLN H 215      16.013   2.895  32.809  1.00 50.60           N  
ATOM   1689  C   GLN H 215      20.057   6.327  33.803  1.00 38.25           C  
ATOM   1690  O   GLN H 215      21.257   6.059  33.845  1.00 38.98           O  
ATOM   1691  N   GLY H 216      19.489   6.864  32.707  1.00 37.46           N  
ATOM   1692  CA  GLY H 216      20.275   7.184  31.546  1.00 38.78           C  
ATOM   1693  C   GLY H 216      19.998   6.171  30.477  1.00 41.25           C  
ATOM   1694  O   GLY H 216      19.693   5.014  30.760  1.00 39.90           O  
ATOM   1695  N   THR H 217      20.088   6.609  29.201  1.00 41.72           N  
ATOM   1696  CA  THR H 217      19.875   5.742  28.074  1.00 39.60           C  
ATOM   1697  CB  THR H 217      18.667   6.111  27.260  1.00 36.19           C  
ATOM   1698  OG1 THR H 217      17.503   6.065  28.072  1.00 38.09           O  
ATOM   1699  CG2 THR H 217      18.532   5.130  26.083  1.00 34.27           C  
ATOM   1700  C   THR H 217      21.059   5.881  27.171  1.00 38.55           C  
ATOM   1701  O   THR H 217      21.453   6.990  26.813  1.00 37.36           O  
ATOM   1702  N   THR H 218      21.647   4.744  26.751  1.00 38.44           N  
ATOM   1703  CA  THR H 218      22.814   4.804  25.918  1.00 36.90           C  
ATOM   1704  CB  THR H 218      23.772   3.677  26.167  1.00 40.01           C  
ATOM   1705  OG1 THR H 218      24.196   3.690  27.523  1.00 30.15           O  
ATOM   1706  CG2 THR H 218      24.978   3.833  25.228  1.00 28.86           C  
ATOM   1707  C   THR H 218      22.385   4.717  24.489  1.00 35.91           C  
ATOM   1708  O   THR H 218      21.662   3.806  24.093  1.00 39.91           O  
ATOM   1709  N   LEU H 219      22.826   5.701  23.680  1.00 35.37           N  
ATOM   1710  CA  LEU H 219      22.499   5.750  22.284  1.00 36.49           C  
ATOM   1711  CB  LEU H 219      21.891   7.104  21.877  1.00 36.57           C  
ATOM   1712  CG  LEU H 219      21.522   7.219  20.387  1.00 31.60           C  
ATOM   1713  CD1 LEU H 219      20.402   6.236  20.006  1.00 30.49           C  
ATOM   1714  CD2 LEU H 219      21.197   8.675  20.012  1.00 31.53           C  
ATOM   1715  C   LEU H 219      23.774   5.601  21.517  1.00 37.49           C  
ATOM   1716  O   LEU H 219      24.713   6.374  21.704  1.00 34.34           O  
ATOM   1717  N   THR H 220      23.843   4.593  20.625  1.00 38.57           N  
ATOM   1718  CA  THR H 220      25.031   4.427  19.839  1.00 40.31           C  
ATOM   1719  CB  THR H 220      25.679   3.084  20.008  1.00 42.20           C  
ATOM   1720  OG1 THR H 220      25.997   2.872  21.376  1.00 42.36           O  
ATOM   1721  CG2 THR H 220      26.964   3.039  19.164  1.00 34.98           C  
ATOM   1722  C   THR H 220      24.629   4.568  18.406  1.00 40.77           C  
ATOM   1723  O   THR H 220      23.666   3.950  17.952  1.00 41.64           O  
ATOM   1724  N   VAL H 221      25.363   5.411  17.656  1.00 40.75           N  
ATOM   1725  CA  VAL H 221      25.046   5.636  16.276  1.00 40.18           C  
ATOM   1726  CB  VAL H 221      24.996   7.098  15.941  1.00 40.24           C  
ATOM   1727  CG1 VAL H 221      24.710   7.253  14.440  1.00 39.62           C  
ATOM   1728  CG2 VAL H 221      23.966   7.780  16.857  1.00 41.29           C  
ATOM   1729  C   VAL H 221      26.143   5.045  15.452  1.00 39.90           C  
ATOM   1730  O   VAL H 221      27.283   5.506  15.504  1.00 37.43           O  
ATOM   1731  N   SER H 222      25.830   4.005  14.654  1.00 40.68           N  
ATOM   1732  CA  SER H 222      26.864   3.427  13.846  1.00 42.10           C  
ATOM   1733  CB  SER H 222      27.785   2.473  14.626  1.00 42.91           C  
ATOM   1734  OG  SER H 222      27.041   1.371  15.124  1.00 42.69           O  
ATOM   1735  C   SER H 222      26.235   2.637  12.742  1.00 41.49           C  
ATOM   1736  O   SER H 222      25.068   2.257  12.811  1.00 37.53           O  
ATOM   1737  N   SER H 223      27.018   2.386  11.673  1.00 43.72           N  
ATOM   1738  CA  SER H 223      26.538   1.593  10.581  1.00 45.03           C  
ATOM   1739  CB  SER H 223      26.942   2.131   9.196  1.00 46.47           C  
ATOM   1740  OG  SER H 223      26.270   3.355   8.930  1.00 48.71           O  
ATOM   1741  C   SER H 223      27.181   0.225  10.748  1.00 46.65           C  
ATOM   1742  O   SER H 223      28.438   0.164  10.716  1.00 48.37           O  
ATOM   1743  OXT SER H 223      26.431  -0.773  10.915  1.00  0.00           O1-
TER    1744      SER H 223 
CONECT  158  672
CONECT  672  158
CONECT  980 1574
CONECT 1574  980
END
