# Supplementary material for: Fully automated antibody structure prediction using BIOVIA tools: Validation study
Source: PLoS One. 2017 May 18;12(5):e0177923. doi: 10.1371/journal.pone.0177923 (PMC5436848; doi:10.1371/journal.pone.0177923)
Supplement: S1 Dataset — Predicted structures using the Top5 framework method, Chothia CDR definition with no canonical filtering and generating 50 models. These were used in the detailed discussion of outliers and for comparison against predictions using canonical filtering. (ZIP) [file pone.0177923.s003.zip › 4RQQ_AB_FV_FinalModel.pdb]

REMARK   Accelrys Discovery Studio PDB file
REMARK   Created:  2015-05-08T08:42:45Z
SSBOND   1 CYS L   21    CYS L   91                                     
SSBOND   2 CYS H  130    CYS H  204                                     
ATOM      1  N   VAL L   1      29.687  31.025  30.481  1.00 40.63           N1+
ATOM      2  CA  VAL L   1      30.410  29.744  30.628  1.00 38.87           C  
ATOM      3  CB  VAL L   1      31.642  29.726  29.775  1.00 41.67           C  
ATOM      4  CG1 VAL L   1      32.375  28.394  30.002  1.00 45.65           C  
ATOM      5  CG2 VAL L   1      31.223  29.968  28.315  1.00 46.31           C  
ATOM      6  C   VAL L   1      30.803  29.514  32.050  1.00 39.08           C  
ATOM      7  O   VAL L   1      31.038  30.457  32.806  1.00 38.62           O  
ATOM      8  N   LEU L   2      30.847  28.229  32.455  1.00 37.02           N  
ATOM      9  CA  LEU L   2      31.234  27.907  33.796  1.00 37.08           C  
ATOM     10  CB  LEU L   2      30.288  26.934  34.521  1.00 36.01           C  
ATOM     11  CG  LEU L   2      28.892  27.515  34.796  1.00 35.10           C  
ATOM     12  CD1 LEU L   2      28.152  27.805  33.486  1.00 35.21           C  
ATOM     13  CD2 LEU L   2      28.087  26.620  35.751  1.00  0.00           C  
ATOM     14  C   LEU L   2      32.568  27.244  33.739  1.00 38.97           C  
ATOM     15  O   LEU L   2      32.740  26.248  33.037  1.00 40.62           O  
ATOM     16  N   THR L   3      33.548  27.790  34.488  1.00 40.03           N  
ATOM     17  CA  THR L   3      34.870  27.232  34.500  1.00 39.64           C  
ATOM     18  CB  THR L   3      35.918  28.220  34.073  1.00 41.24           C  
ATOM     19  OG1 THR L   3      37.195  27.603  34.025  1.00 45.43           O  
ATOM     20  CG2 THR L   3      35.923  29.402  35.053  1.00 41.19           C  
ATOM     21  C   THR L   3      35.174  26.774  35.895  1.00 39.89           C  
ATOM     22  O   THR L   3      35.044  27.531  36.858  1.00 41.64           O  
ATOM     23  N   GLN L   4      35.592  25.498  36.035  1.00 40.05           N  
ATOM     24  CA  GLN L   4      35.881  24.964  37.335  1.00 41.44           C  
ATOM     25  CB  GLN L   4      35.204  23.616  37.644  1.00 39.45           C  
ATOM     26  CG  GLN L   4      33.679  23.673  37.731  1.00 37.67           C  
ATOM     27  CD  GLN L   4      33.200  22.295  38.161  1.00 36.11           C  
ATOM     28  OE1 GLN L   4      32.273  21.732  37.579  1.00 34.49           O  
ATOM     29  NE2 GLN L   4      33.846  21.736  39.218  1.00 35.94           N  
ATOM     30  C   GLN L   4      37.350  24.715  37.442  1.00 43.03           C  
ATOM     31  O   GLN L   4      38.023  24.405  36.460  1.00 44.40           O  
ATOM     32  N   SER L   5      37.881  24.884  38.667  1.00 42.47           N  
ATOM     33  CA  SER L   5      39.259  24.605  38.939  0.88 42.76           C  
ATOM     34  CB  SER L   5      40.129  25.866  39.077  0.88 43.85           C  
ATOM     35  OG  SER L   5      40.141  26.597  37.861  1.00 39.48           O  
ATOM     36  C   SER L   5      39.276  23.931  40.272  1.00 42.69           C  
ATOM     37  O   SER L   5      38.471  24.268  41.139  1.00 42.92           O  
ATOM     38  N   PRO L   6      40.134  22.970  40.482  1.00 42.37           N  
ATOM     39  CA  PRO L   6      41.025  22.464  39.473  1.00 42.32           C  
ATOM     40  CD  PRO L   6      40.640  22.733  41.824  1.00 42.03           C  
ATOM     41  CB  PRO L   6      42.210  21.855  40.223  1.00 41.78           C  
ATOM     42  CG  PRO L   6      41.690  21.627  41.650  1.00 40.63           C  
ATOM     43  C   PRO L   6      40.284  21.451  38.668  1.00 41.91           C  
ATOM     44  O   PRO L   6      39.121  21.200  38.967  1.00 42.56           O  
ATOM     45  N   HIS L   7      40.907  20.919  37.599  1.00 41.95           N  
ATOM     46  CA  HIS L   7      40.341  19.849  36.826  1.00 39.31           C  
ATOM     47  ND1 HIS L   7      41.530  21.839  34.437  1.00  0.00           N  
ATOM     48  CG  HIS L   7      40.904  20.612  34.455  1.00 44.02           C  
ATOM     49  CB  HIS L   7      41.106  19.572  35.518  1.00 40.78           C  
ATOM     50  NE2 HIS L   7      40.239  21.756  32.627  1.00  0.00           N  
ATOM     51  CD2 HIS L   7      40.121  20.579  33.343  1.00 45.61           C  
ATOM     52  CE1 HIS L   7      41.096  22.482  33.323  1.00  0.00           C  
ATOM     53  C   HIS L   7      40.397  18.582  37.624  1.00 37.10           C  
ATOM     54  O   HIS L   7      39.490  17.756  37.544  1.00 36.44           O  
ATOM     55  N   SER L   8      41.490  18.368  38.388  1.00 37.66           N  
ATOM     56  CA  SER L   8      41.606  17.143  39.133  1.00 37.93           C  
ATOM     57  CB  SER L   8      42.597  16.153  38.487  1.00 39.19           C  
ATOM     58  OG  SER L   8      42.670  14.951  39.238  1.00 42.98           O  
ATOM     59  C   SER L   8      42.100  17.470  40.515  1.00 38.86           C  
ATOM     60  O   SER L   8      42.972  18.323  40.682  1.00 39.61           O  
ATOM     61  N   LEU L   9      41.531  16.809  41.554  1.00 38.02           N  
ATOM     62  CA  LEU L   9      41.980  17.060  42.899  1.00 38.07           C  
ATOM     63  CB  LEU L   9      40.942  17.567  43.915  1.00 38.54           C  
ATOM     64  CG  LEU L   9      40.307  18.923  43.637  1.00 39.39           C  
ATOM     65  CD1 LEU L   9      39.351  18.799  42.457  1.00 37.71           C  
ATOM     66  CD2 LEU L   9      39.640  19.514  44.890  1.00 39.73           C  
ATOM     67  C   LEU L   9      42.355  15.769  43.539  1.00 36.82           C  
ATOM     68  O   LEU L   9      41.544  14.850  43.636  1.00 35.94           O  
ATOM     69  N   SER L  10      43.593  15.685  44.048  1.00 37.89           N  
ATOM     70  CA  SER L  10      43.976  14.517  44.779  1.00 37.98           C  
ATOM     71  CB  SER L  10      45.438  14.106  44.538  1.00 39.09           C  
ATOM     72  OG  SER L  10      45.625  13.778  43.169  1.00 23.70           O  
ATOM     73  C   SER L  10      43.842  14.917  46.214  1.00 38.58           C  
ATOM     74  O   SER L  10      44.364  15.954  46.618  1.00 39.42           O  
ATOM     75  N   VAL L  11      43.123  14.117  47.027  1.00 37.95           N  
ATOM     76  CA  VAL L  11      42.928  14.524  48.393  1.00 39.47           C  
ATOM     77  CB  VAL L  11      41.500  14.897  48.687  1.00 40.11           C  
ATOM     78  CG1 VAL L  11      41.388  15.277  50.168  1.00 39.38           C  
ATOM     79  CG2 VAL L  11      41.047  16.007  47.726  1.00 39.10           C  
ATOM     80  C   VAL L  11      43.253  13.372  49.290  1.00 40.28           C  
ATOM     81  O   VAL L  11      42.849  12.240  49.029  1.00 39.23           O  
ATOM     82  N   THR L  12      43.984  13.632  50.393  1.00 41.28           N  
ATOM     83  CA  THR L  12      44.291  12.554  51.288  1.00 42.82           C  
ATOM     84  CB  THR L  12      45.482  12.817  52.171  1.00 43.11           C  
ATOM     85  OG1 THR L  12      45.947  11.607  52.745  1.00 29.59           O  
ATOM     86  CG2 THR L  12      45.083  13.802  53.274  1.00 30.90           C  
ATOM     87  C   THR L  12      43.068  12.351  52.124  1.00 42.81           C  
ATOM     88  O   THR L  12      42.292  13.282  52.335  1.00 43.19           O  
ATOM     89  N   PRO L  13      42.859  11.160  52.609  1.00 43.75           N  
ATOM     90  CA  PRO L  13      41.654  10.910  53.341  1.00 43.70           C  
ATOM     91  CD  PRO L  13      43.350   9.962  51.945  1.00 37.01           C  
ATOM     92  CB  PRO L  13      41.602   9.399  53.551  1.00 42.64           C  
ATOM     93  CG  PRO L  13      42.357   8.847  52.324  1.00 44.17           C  
ATOM     94  C   PRO L  13      41.567  11.716  54.591  1.00 45.79           C  
ATOM     95  O   PRO L  13      42.554  11.800  55.319  1.00 47.20           O  
ATOM     96  N   GLY L  14      40.387  12.314  54.848  1.00 46.00           N  
ATOM     97  CA  GLY L  14      40.173  13.057  56.053  1.00 46.07           C  
ATOM     98  C   GLY L  14      40.462  14.510  55.825  1.00 46.74           C  
ATOM     99  O   GLY L  14      40.060  15.349  56.630  1.00 48.36           O  
ATOM    100  N   GLU L  15      41.159  14.858  54.726  1.00 46.14           N  
ATOM    101  CA  GLU L  15      41.477  16.244  54.514  1.00 47.27           C  
ATOM    102  CB  GLU L  15      42.784  16.499  53.749  1.00 49.16           C  
ATOM    103  CG  GLU L  15      44.031  16.217  54.591  1.00 53.84           C  
ATOM    104  CD  GLU L  15      44.191  17.318  55.634  1.00 51.80           C  
ATOM    105  OE1 GLU L  15      43.204  18.053  55.897  1.00 54.19           O  
ATOM    106  OE2 GLU L  15      45.319  17.433  56.188  1.00 57.72           O1-
ATOM    107  C   GLU L  15      40.358  16.922  53.793  1.00 46.13           C  
ATOM    108  O   GLU L  15      39.476  16.279  53.226  1.00 45.03           O  
ATOM    109  N   SER L  16      40.356  18.268  53.851  1.00 46.05           N  
ATOM    110  CA  SER L  16      39.330  19.050  53.226  1.00 45.48           C  
ATOM    111  CB  SER L  16      39.155  20.441  53.859  1.00 47.65           C  
ATOM    112  OG  SER L  16      40.332  21.212  53.668  1.00  0.00           O  
ATOM    113  C   SER L  16      39.670  19.259  51.783  1.00 45.75           C  
ATOM    114  O   SER L  16      40.837  19.237  51.396  1.00 47.16           O  
ATOM    115  N   ALA L  17      38.632  19.466  50.946  1.00 43.79           N  
ATOM    116  CA  ALA L  17      38.845  19.719  49.549  1.00 42.48           C  
ATOM    117  CB  ALA L  17      38.448  18.544  48.638  1.00 41.18           C  
ATOM    118  C   ALA L  17      37.975  20.877  49.170  1.00 42.83           C  
ATOM    119  O   ALA L  17      36.879  21.046  49.704  1.00 44.63           O  
ATOM    120  N   SER L  18      38.456  21.729  48.245  1.00 42.98           N  
ATOM    121  CA  SER L  18      37.648  22.839  47.833  1.00 43.86           C  
ATOM    122  CB  SER L  18      38.125  24.201  48.370  1.00 45.19           C  
ATOM    123  OG  SER L  18      39.405  24.525  47.849  1.00 49.37           O  
ATOM    124  C   SER L  18      37.669  22.893  46.340  1.00 44.18           C  
ATOM    125  O   SER L  18      38.702  22.671  45.709  1.00 45.40           O  
ATOM    126  N   ILE L  19      36.501  23.188  45.735  1.00 42.05           N  
ATOM    127  CA  ILE L  19      36.400  23.249  44.307  1.00 40.40           C  
ATOM    128  CB  ILE L  19      35.461  22.220  43.753  1.00 38.20           C  
ATOM    129  CG1 ILE L  19      35.934  20.813  44.154  1.00 36.84           C  
ATOM    130  CG2 ILE L  19      35.372  22.426  42.232  1.00 39.44           C  
ATOM    131  CD1 ILE L  19      34.890  19.725  43.918  1.00 35.76           C  
ATOM    132  C   ILE L  19      35.854  24.601  43.963  1.00 41.04           C  
ATOM    133  O   ILE L  19      34.955  25.105  44.631  1.00 40.97           O  
ATOM    134  N   SER L  20      36.391  25.227  42.897  1.00 41.46           N  
ATOM    135  CA  SER L  20      35.964  26.557  42.559  1.00 43.43           C  
ATOM    136  CB  SER L  20      37.145  27.525  42.358  1.00 44.53           C  
ATOM    137  OG  SER L  20      36.676  28.821  42.020  1.00 48.05           O  
ATOM    138  C   SER L  20      35.206  26.511  41.268  1.00 43.27           C  
ATOM    139  O   SER L  20      35.519  25.730  40.373  1.00 43.00           O  
ATOM    140  N   CYS L  21      34.152  27.348  41.167  1.00 43.19           N  
ATOM    141  CA  CYS L  21      33.365  27.455  39.967  1.00 42.36           C  
ATOM    142  CB  CYS L  21      31.978  26.771  40.084  1.00 41.18           C  
ATOM    143  SG  CYS L  21      30.957  26.895  38.578  1.00 42.98           S  
ATOM    144  C   CYS L  21      33.163  28.921  39.707  1.00 42.77           C  
ATOM    145  O   CYS L  21      32.619  29.638  40.548  1.00 44.20           O  
ATOM    146  N   LYS L  22      33.617  29.410  38.528  1.00 42.31           N  
ATOM    147  CA  LYS L  22      33.458  30.803  38.204  1.00 44.34           C  
ATOM    148  CB  LYS L  22      34.765  31.544  37.877  1.00 46.41           C  
ATOM    149  CG  LYS L  22      35.707  31.690  39.070  1.00 56.82           C  
ATOM    150  CD  LYS L  22      37.064  32.287  38.697  1.00 60.08           C  
ATOM    151  CE  LYS L  22      38.014  32.427  39.886  1.00 37.46           C  
ATOM    152  NZ  LYS L  22      39.271  33.076  39.453  1.00 38.86           N1+
ATOM    153  C   LYS L  22      32.605  30.899  36.980  1.00 44.97           C  
ATOM    154  O   LYS L  22      32.699  30.074  36.075  1.00 43.06           O  
ATOM    155  N   SER L  23      31.744  31.932  36.925  1.00 44.32           N  
ATOM    156  CA  SER L  23      30.869  32.095  35.803  1.00 43.93           C  
ATOM    157  CB  SER L  23      29.391  32.183  36.220  1.00 43.99           C  
ATOM    158  OG  SER L  23      29.214  33.233  37.159  1.00 49.12           O  
ATOM    159  C   SER L  23      31.243  33.354  35.089  1.00 44.89           C  
ATOM    160  O   SER L  23      31.781  34.290  35.678  1.00 44.93           O  
ATOM    161  N   SER L  24      30.958  33.427  33.771  1.00 49.08           N  
ATOM    162  CA  SER L  24      31.261  34.579  32.955  1.00 48.94           C  
ATOM    163  CB  SER L  24      30.999  34.323  31.462  1.00 47.36           C  
ATOM    164  OG  SER L  24      31.315  35.484  30.708  1.00 46.74           O  
ATOM    165  C   SER L  24      30.402  35.743  33.358  1.00 51.07           C  
ATOM    166  O   SER L  24      30.832  36.892  33.249  1.00 52.57           O  
ATOM    167  N   HIS L  25      29.157  35.484  33.818  1.00 50.85           N  
ATOM    168  CA  HIS L  25      28.252  36.544  34.195  1.00 51.48           C  
ATOM    169  ND1 HIS L  25      27.622  36.035  30.887  1.00 43.05           N  
ATOM    170  CG  HIS L  25      27.386  36.990  31.848  1.00 51.82           C  
ATOM    171  CB  HIS L  25      27.033  36.674  33.269  1.00 51.47           C  
ATOM    172  NE2 HIS L  25      27.859  38.009  29.891  1.00 54.30           N  
ATOM    173  CD2 HIS L  25      27.535  38.191  31.225  1.00 44.85           C  
ATOM    174  CE1 HIS L  25      27.901  36.698  29.736  1.00 45.26           C  
ATOM    175  C   HIS L  25      27.696  36.222  35.549  1.00 50.25           C  
ATOM    176  O   HIS L  25      27.745  35.077  35.998  1.00 48.79           O  
ATOM    177  N   SER L  26      27.134  37.241  36.233  1.00 51.59           N  
ATOM    178  CA  SER L  26      26.613  37.046  37.556  1.00 51.81           C  
ATOM    179  CB  SER L  26      26.245  38.346  38.294  1.00 53.30           C  
ATOM    180  OG  SER L  26      25.076  38.918  37.728  1.00 52.88           O  
ATOM    181  C   SER L  26      25.379  36.194  37.505  1.00 49.35           C  
ATOM    182  O   SER L  26      24.515  36.332  36.640  1.00 49.67           O  
ATOM    183  N   LEU L  27      25.332  35.228  38.434  1.00 47.69           N  
ATOM    184  CA  LEU L  27      24.273  34.292  38.652  1.00 45.52           C  
ATOM    185  CB  LEU L  27      24.758  32.994  39.309  1.00 44.31           C  
ATOM    186  CG  LEU L  27      25.760  32.263  38.394  1.00 44.31           C  
ATOM    187  CD1 LEU L  27      26.085  30.854  38.908  1.00 41.65           C  
ATOM    188  CD2 LEU L  27      25.288  32.275  36.931  1.00 44.07           C  
ATOM    189  C   LEU L  27      23.145  34.879  39.440  1.00 45.32           C  
ATOM    190  O   LEU L  27      22.080  34.272  39.526  1.00 42.07           O  
ATOM    191  N   ILE L  28      23.385  36.015  40.122  1.00 46.42           N  
ATOM    192  CA  ILE L  28      22.404  36.596  40.998  1.00 48.30           C  
ATOM    193  CB  ILE L  28      22.951  37.712  41.842  1.00 49.05           C  
ATOM    194  CG1 ILE L  28      21.917  38.136  42.900  1.00 56.37           C  
ATOM    195  CG2 ILE L  28      23.393  38.852  40.909  1.00 57.47           C  
ATOM    196  CD1 ILE L  28      22.483  39.075  43.963  1.00  0.00           C  
ATOM    197  C   ILE L  28      21.234  37.143  40.240  1.00 48.61           C  
ATOM    198  O   ILE L  28      21.368  37.923  39.300  1.00 50.56           O  
ATOM    199  N   HIS L  29      20.029  36.721  40.671  1.00 48.36           N  
ATOM    200  CA  HIS L  29      18.778  37.139  40.110  1.00 48.22           C  
ATOM    201  ND1 HIS L  29      15.269  36.839  40.183  1.00 43.96           N  
ATOM    202  CG  HIS L  29      16.399  36.360  39.561  1.00 44.06           C  
ATOM    203  CB  HIS L  29      17.688  36.064  40.267  1.00 45.44           C  
ATOM    204  NE2 HIS L  29      14.752  36.587  38.037  1.00 44.94           N  
ATOM    205  CD2 HIS L  29      16.066  36.212  38.250  1.00 45.72           C  
ATOM    206  CE1 HIS L  29      14.314  36.955  39.226  1.00 42.79           C  
ATOM    207  C   HIS L  29      18.342  38.386  40.823  1.00 51.33           C  
ATOM    208  O   HIS L  29      18.898  38.755  41.856  1.00 53.75           O  
ATOM    209  N   GLY L  30      17.323  39.072  40.269  1.00 51.86           N  
ATOM    210  CA  GLY L  30      16.820  40.305  40.812  1.00 53.08           C  
ATOM    211  C   GLY L  30      16.312  40.058  42.198  1.00 52.85           C  
ATOM    212  O   GLY L  30      16.410  40.925  43.066  1.00 53.93           O  
ATOM    213  N   ASP L  31      15.717  38.872  42.426  1.00 50.87           N  
ATOM    214  CA  ASP L  31      15.187  38.497  43.707  1.00 50.98           C  
ATOM    215  CB  ASP L  31      14.198  37.315  43.691  1.00 47.57           C  
ATOM    216  CG  ASP L  31      14.819  36.040  43.162  1.00 50.17           C  
ATOM    217  OD1 ASP L  31      16.041  36.020  42.858  1.00 53.58           O  
ATOM    218  OD2 ASP L  31      14.042  35.056  43.046  1.00 86.36           O1-
ATOM    219  C   ASP L  31      16.320  38.285  44.667  1.00 52.86           C  
ATOM    220  O   ASP L  31      16.111  38.128  45.869  1.00 53.43           O  
ATOM    221  N   ARG L  32      17.563  38.283  44.143  1.00 53.78           N  
ATOM    222  CA  ARG L  32      18.757  38.170  44.938  1.00 55.33           C  
ATOM    223  CB  ARG L  32      18.696  38.991  46.237  1.00  0.00           C  
ATOM    224  CG  ARG L  32      18.735  40.504  46.011  1.00  0.00           C  
ATOM    225  CD  ARG L  32      18.684  41.309  47.312  1.00  0.00           C  
ATOM    226  NE  ARG L  32      19.781  40.801  48.185  1.00  0.00           N  
ATOM    227  CZ  ARG L  32      20.261  41.569  49.207  1.00  0.00           C  
ATOM    228  NH1 ARG L  32      19.753  42.818  49.418  1.00  0.00           N1+
ATOM    229  NH2 ARG L  32      21.251  41.090  50.014  1.00  0.00           N  
ATOM    230  C   ARG L  32      19.107  36.760  45.313  1.00 53.40           C  
ATOM    231  O   ARG L  32      19.805  36.537  46.301  1.00 54.73           O  
ATOM    232  N   ASN L  33      18.677  35.756  44.532  1.00 50.57           N  
ATOM    233  CA  ASN L  33      19.137  34.433  44.833  1.00 49.23           C  
ATOM    234  CB  ASN L  33      18.009  33.399  44.946  1.00 47.56           C  
ATOM    235  CG  ASN L  33      17.149  33.488  43.703  1.00 56.19           C  
ATOM    236  OD1 ASN L  33      17.626  33.762  42.604  1.00 58.35           O  
ATOM    237  ND2 ASN L  33      15.821  33.281  43.898  1.00 55.54           N  
ATOM    238  C   ASN L  33      20.095  34.027  43.756  1.00 48.35           C  
ATOM    239  O   ASN L  33      20.044  34.537  42.639  1.00 50.70           O  
ATOM    240  N   ASN L  34      21.035  33.120  44.080  1.00 46.45           N  
ATOM    241  CA  ASN L  34      21.987  32.691  43.098  1.00 44.95           C  
ATOM    242  CB  ASN L  34      23.420  32.558  43.647  1.00 44.92           C  
ATOM    243  CG  ASN L  34      23.995  33.955  43.863  1.00 24.26           C  
ATOM    244  OD1 ASN L  34      24.138  34.734  42.922  1.00 23.48           O  
ATOM    245  ND2 ASN L  34      24.337  34.283  45.137  1.00 25.46           N  
ATOM    246  C   ASN L  34      21.553  31.337  42.636  1.00 42.54           C  
ATOM    247  O   ASN L  34      21.423  30.415  43.440  1.00 41.78           O  
ATOM    248  N   TYR L  35      21.332  31.171  41.315  1.00 41.26           N  
ATOM    249  CA  TYR L  35      20.882  29.888  40.855  1.00 38.44           C  
ATOM    250  CB  TYR L  35      19.930  29.941  39.648  1.00 37.73           C  
ATOM    251  CG  TYR L  35      18.713  30.720  40.018  1.00 37.13           C  
ATOM    252  CD1 TYR L  35      17.756  30.179  40.843  1.00 37.76           C  
ATOM    253  CD2 TYR L  35      18.540  32.004  39.558  1.00 37.41           C  
ATOM    254  CE1 TYR L  35      16.634  30.893  41.186  1.00 38.32           C  
ATOM    255  CE2 TYR L  35      17.418  32.722  39.898  1.00 38.43           C  
ATOM    256  CZ  TYR L  35      16.458  32.164  40.708  1.00 39.66           C  
ATOM    257  OH  TYR L  35      15.304  32.895  41.063  1.00 41.48           O  
ATOM    258  C   TYR L  35      22.086  29.136  40.397  1.00 37.51           C  
ATOM    259  O   TYR L  35      22.439  29.135  39.218  1.00 36.48           O  
ATOM    260  N   LEU L  36      22.732  28.451  41.354  1.00 33.71           N  
ATOM    261  CA  LEU L  36      23.934  27.709  41.107  1.00 32.81           C  
ATOM    262  CB  LEU L  36      25.181  28.494  41.570  1.00 31.75           C  
ATOM    263  CG  LEU L  36      26.546  27.806  41.374  1.00 32.70           C  
ATOM    264  CD1 LEU L  36      26.753  26.684  42.390  1.00 30.03           C  
ATOM    265  CD2 LEU L  36      26.756  27.331  39.931  1.00 30.05           C  
ATOM    266  C   LEU L  36      23.835  26.416  41.866  1.00 32.03           C  
ATOM    267  O   LEU L  36      23.591  26.420  43.072  1.00 31.27           O  
ATOM    268  N   ALA L  37      24.026  25.266  41.176  1.00 31.09           N  
ATOM    269  CA  ALA L  37      23.907  23.985  41.836  1.00 30.34           C  
ATOM    270  CB  ALA L  37      22.767  23.096  41.328  1.00 31.09           C  
ATOM    271  C   ALA L  37      25.155  23.172  41.651  1.00 29.17           C  
ATOM    272  O   ALA L  37      25.963  23.420  40.759  1.00 28.48           O  
ATOM    273  N   TRP L  38      25.352  22.174  42.541  1.00 29.34           N  
ATOM    274  CA  TRP L  38      26.487  21.296  42.462  1.00 28.65           C  
ATOM    275  CB  TRP L  38      27.397  21.392  43.698  1.00 29.86           C  
ATOM    276  CG  TRP L  38      28.098  22.723  43.841  1.00 32.11           C  
ATOM    277  CD2 TRP L  38      29.356  23.034  43.222  1.00 32.40           C  
ATOM    278  CD1 TRP L  38      27.719  23.839  44.527  1.00 32.81           C  
ATOM    279  NE1 TRP L  38      28.664  24.826  44.377  1.00 33.30           N  
ATOM    280  CE2 TRP L  38      29.677  24.343  43.575  1.00 32.97           C  
ATOM    281  CE3 TRP L  38      30.176  22.285  42.427  1.00 30.31           C  
ATOM    282  CZ2 TRP L  38      30.829  24.929  43.133  1.00 33.11           C  
ATOM    283  CZ3 TRP L  38      31.335  22.881  41.983  1.00 32.02           C  
ATOM    284  CH2 TRP L  38      31.655  24.177  42.329  1.00 32.60           C  
ATOM    285  C   TRP L  38      25.995  19.874  42.377  1.00 28.36           C  
ATOM    286  O   TRP L  38      25.101  19.469  43.121  1.00 28.04           O  
ATOM    287  N   TYR L  39      26.597  19.073  41.468  1.00 27.72           N  
ATOM    288  CA  TYR L  39      26.197  17.702  41.267  1.00 28.18           C  
ATOM    289  CB  TYR L  39      25.660  17.403  39.863  1.00 27.39           C  
ATOM    290  CG  TYR L  39      24.405  18.159  39.644  1.00 26.97           C  
ATOM    291  CD1 TYR L  39      24.442  19.463  39.213  1.00 27.09           C  
ATOM    292  CD2 TYR L  39      23.194  17.553  39.867  1.00 27.90           C  
ATOM    293  CE1 TYR L  39      23.273  20.153  39.002  1.00 28.11           C  
ATOM    294  CE2 TYR L  39      22.024  18.239  39.657  1.00 27.50           C  
ATOM    295  CZ  TYR L  39      22.065  19.539  39.224  1.00 27.48           C  
ATOM    296  OH  TYR L  39      20.864  20.241  39.003  1.00 30.29           O  
ATOM    297  C   TYR L  39      27.399  16.819  41.380  1.00 28.98           C  
ATOM    298  O   TYR L  39      28.527  17.243  41.131  1.00 29.75           O  
ATOM    299  N   VAL L  40      27.177  15.546  41.777  1.00 28.36           N  
ATOM    300  CA  VAL L  40      28.266  14.615  41.855  1.00 29.84           C  
ATOM    301  CB  VAL L  40      28.495  14.065  43.229  1.00 29.55           C  
ATOM    302  CG1 VAL L  40      29.618  13.018  43.155  1.00  0.00           C  
ATOM    303  CG2 VAL L  40      28.791  15.232  44.172  1.00  0.00           C  
ATOM    304  C   VAL L  40      27.936  13.432  41.002  1.00 29.42           C  
ATOM    305  O   VAL L  40      26.839  12.884  41.075  1.00 29.44           O  
ATOM    306  N   GLN L  41      28.892  13.009  40.153  1.00 30.32           N  
ATOM    307  CA  GLN L  41      28.648  11.831  39.374  1.00 29.58           C  
ATOM    308  CB  GLN L  41      28.722  12.055  37.856  1.00 29.14           C  
ATOM    309  CG  GLN L  41      28.411  10.795  37.046  1.00 27.51           C  
ATOM    310  CD  GLN L  41      28.494  11.144  35.567  1.00 30.68           C  
ATOM    311  OE1 GLN L  41      29.008  12.195  35.188  1.00 30.75           O  
ATOM    312  NE2 GLN L  41      27.967  10.235  34.703  1.00 29.26           N  
ATOM    313  C   GLN L  41      29.699  10.829  39.741  1.00 31.17           C  
ATOM    314  O   GLN L  41      30.886  11.042  39.500  1.00 31.80           O  
ATOM    315  N   LYS L  42      29.259   9.704  40.341  1.00 33.01           N  
ATOM    316  CA  LYS L  42      30.106   8.624  40.768  1.00 35.79           C  
ATOM    317  CB  LYS L  42      29.394   7.665  41.742  1.00 35.08           C  
ATOM    318  CG  LYS L  42      28.727   8.314  42.961  1.00 35.68           C  
ATOM    319  CD  LYS L  42      29.673   8.966  43.970  1.00 37.90           C  
ATOM    320  CE  LYS L  42      28.934   9.587  45.160  1.00 43.26           C  
ATOM    321  NZ  LYS L  42      29.898  10.204  46.097  1.00 47.99           N1+
ATOM    322  C   LYS L  42      30.389   7.810  39.543  1.00 37.64           C  
ATOM    323  O   LYS L  42      29.625   7.849  38.580  1.00 37.41           O  
ATOM    324  N   PRO L  43      31.455   7.062  39.534  1.00 40.06           N  
ATOM    325  CA  PRO L  43      31.738   6.305  38.354  1.00 41.63           C  
ATOM    326  CD  PRO L  43      32.666   7.432  40.249  1.00 41.45           C  
ATOM    327  CB  PRO L  43      33.150   5.756  38.546  1.00 42.48           C  
ATOM    328  CG  PRO L  43      33.822   6.819  39.438  1.00 42.19           C  
ATOM    329  C   PRO L  43      30.684   5.281  38.100  1.00 42.48           C  
ATOM    330  O   PRO L  43      30.311   4.557  39.022  1.00 43.91           O  
ATOM    331  N   GLY L  44      30.194   5.218  36.848  1.00 41.51           N  
ATOM    332  CA  GLY L  44      29.240   4.228  36.447  1.00 42.31           C  
ATOM    333  C   GLY L  44      27.847   4.604  36.858  1.00 42.20           C  
ATOM    334  O   GLY L  44      26.936   3.789  36.721  1.00 42.60           O  
ATOM    335  N   ARG L  45      27.613   5.837  37.358  1.00 39.98           N  
ATOM    336  CA  ARG L  45      26.267   6.118  37.779  1.00 38.37           C  
ATOM    337  CB  ARG L  45      26.075   6.086  39.308  1.00 40.76           C  
ATOM    338  CG  ARG L  45      26.428   4.721  39.911  1.00 45.09           C  
ATOM    339  CD  ARG L  45      25.898   4.480  41.326  1.00 48.47           C  
ATOM    340  NE  ARG L  45      26.335   5.618  42.179  1.00  0.00           N  
ATOM    341  CZ  ARG L  45      25.511   6.697  42.320  1.00  0.00           C  
ATOM    342  NH1 ARG L  45      24.295   6.702  41.699  1.00  0.00           N1+
ATOM    343  NH2 ARG L  45      25.896   7.758  43.086  1.00  0.00           N  
ATOM    344  C   ARG L  45      25.832   7.463  37.274  1.00 35.70           C  
ATOM    345  O   ARG L  45      26.618   8.221  36.709  1.00 34.83           O  
ATOM    346  N   SER L  46      24.525   7.766  37.431  1.00 33.49           N  
ATOM    347  CA  SER L  46      23.973   9.030  37.025  1.00 31.82           C  
ATOM    348  CB  SER L  46      22.444   8.983  36.849  1.00 32.58           C  
ATOM    349  OG  SER L  46      21.834   8.406  37.994  1.00 45.32           O  
ATOM    350  C   SER L  46      24.349  10.072  38.047  1.00 31.13           C  
ATOM    351  O   SER L  46      24.726   9.750  39.172  1.00 32.07           O  
ATOM    352  N   PRO L  47      24.285  11.329  37.667  1.00 31.53           N  
ATOM    353  CA  PRO L  47      24.642  12.391  38.576  1.00 29.72           C  
ATOM    354  CD  PRO L  47      24.549  11.692  36.282  1.00 28.83           C  
ATOM    355  CB  PRO L  47      24.810  13.639  37.713  1.00 29.13           C  
ATOM    356  CG  PRO L  47      25.212  13.079  36.336  1.00 28.29           C  
ATOM    357  C   PRO L  47      23.639  12.549  39.680  1.00 29.25           C  
ATOM    358  O   PRO L  47      22.466  12.242  39.466  1.00 29.63           O  
ATOM    359  N   GLN L  48      24.085  13.017  40.868  1.00 29.33           N  
ATOM    360  CA  GLN L  48      23.220  13.209  42.003  1.00 29.90           C  
ATOM    361  CB  GLN L  48      23.630  12.362  43.218  1.00 33.40           C  
ATOM    362  CG  GLN L  48      24.992  12.773  43.781  1.00 40.09           C  
ATOM    363  CD  GLN L  48      25.325  11.868  44.960  1.00 45.30           C  
ATOM    364  OE1 GLN L  48      25.419  12.316  46.101  1.00 34.27           O  
ATOM    365  NE2 GLN L  48      25.513  10.552  44.671  1.00 28.65           N  
ATOM    366  C   GLN L  48      23.356  14.646  42.433  1.00 28.65           C  
ATOM    367  O   GLN L  48      24.442  15.215  42.363  1.00 27.82           O  
ATOM    368  N   LEU L  49      22.249  15.265  42.901  1.00 27.69           N  
ATOM    369  CA  LEU L  49      22.255  16.654  43.296  1.00 28.76           C  
ATOM    370  CB  LEU L  49      20.847  17.289  43.255  1.00 28.60           C  
ATOM    371  CG  LEU L  49      20.792  18.773  43.678  1.00 28.00           C  
ATOM    372  CD1 LEU L  49      21.600  19.661  42.724  1.00 29.01           C  
ATOM    373  CD2 LEU L  49      19.339  19.256  43.840  1.00 30.49           C  
ATOM    374  C   LEU L  49      22.767  16.821  44.702  1.00 29.12           C  
ATOM    375  O   LEU L  49      22.260  16.183  45.624  1.00 29.49           O  
ATOM    376  N   LEU L  50      23.890  17.567  44.880  1.00 27.34           N  
ATOM    377  CA  LEU L  50      24.402  17.921  46.185  1.00 29.47           C  
ATOM    378  CB  LEU L  50      25.918  18.129  46.222  1.00 30.76           C  
ATOM    379  CG  LEU L  50      26.751  16.865  45.977  1.00 32.71           C  
ATOM    380  CD1 LEU L  50      28.217  17.146  46.324  1.00 33.61           C  
ATOM    381  CD2 LEU L  50      26.193  15.640  46.717  1.00 32.26           C  
ATOM    382  C   LEU L  50      23.820  19.180  46.792  1.00 30.97           C  
ATOM    383  O   LEU L  50      23.335  19.165  47.922  1.00 32.84           O  
ATOM    384  N   ILE L  51      23.870  20.322  46.054  1.00 30.35           N  
ATOM    385  CA  ILE L  51      23.461  21.592  46.620  1.00 30.40           C  
ATOM    386  CB  ILE L  51      24.633  22.403  47.093  1.00 31.32           C  
ATOM    387  CG1 ILE L  51      25.334  21.652  48.238  1.00 32.09           C  
ATOM    388  CG2 ILE L  51      24.151  23.811  47.476  1.00 32.61           C  
ATOM    389  CD1 ILE L  51      26.673  22.252  48.647  1.00 33.26           C  
ATOM    390  C   ILE L  51      22.697  22.425  45.587  1.00 30.98           C  
ATOM    391  O   ILE L  51      23.038  22.341  44.410  1.00 30.78           O  
ATOM    392  N   TYR L  52      21.645  23.218  46.002  1.00 31.02           N  
ATOM    393  CA  TYR L  52      20.915  24.217  45.178  1.00 32.74           C  
ATOM    394  CB  TYR L  52      19.307  24.185  44.878  1.00 33.85           C  
ATOM    395  CG  TYR L  52      18.398  25.485  44.529  1.00 36.80           C  
ATOM    396  CD1 TYR L  52      18.558  26.479  43.532  1.00 40.43           C  
ATOM    397  CD2 TYR L  52      17.217  25.724  45.225  1.00 36.94           C  
ATOM    398  CE1 TYR L  52      17.716  27.564  43.258  1.00 36.75           C  
ATOM    399  CE2 TYR L  52      16.354  26.802  44.981  1.00 41.47           C  
ATOM    400  CZ  TYR L  52      16.578  27.752  43.995  1.00 41.22           C  
ATOM    401  OH  TYR L  52      15.711  28.848  43.748  1.00 42.34           O  
ATOM    402  C   TYR L  52      21.050  25.539  45.829  1.00 33.98           C  
ATOM    403  O   TYR L  52      21.279  25.642  47.032  1.00 33.04           O  
ATOM    404  N   LEU L  53      20.904  26.630  45.052  1.00 32.55           N  
ATOM    405  CA  LEU L  53      20.903  27.954  45.608  1.00 32.55           C  
ATOM    406  CB  LEU L  53      19.879  28.179  46.735  1.00 23.85           C  
ATOM    407  CG  LEU L  53      18.452  28.443  46.240  1.00 25.45           C  
ATOM    408  CD1 LEU L  53      17.486  28.654  47.417  1.00 27.69           C  
ATOM    409  CD2 LEU L  53      18.438  29.637  45.271  1.00 24.01           C  
ATOM    410  C   LEU L  53      22.231  28.269  46.167  1.00 31.45           C  
ATOM    411  O   LEU L  53      22.362  29.081  47.078  1.00 32.01           O  
ATOM    412  N   ALA L  54      23.247  27.598  45.626  1.00 32.06           N  
ATOM    413  CA  ALA L  54      24.608  27.865  45.950  1.00 32.43           C  
ATOM    414  CB  ALA L  54      24.963  29.359  45.850  1.00 31.56           C  
ATOM    415  C   ALA L  54      24.947  27.404  47.332  1.00 32.17           C  
ATOM    416  O   ALA L  54      26.103  27.060  47.562  1.00 32.33           O  
ATOM    417  N   SER L  55      23.973  27.287  48.266  1.00 33.95           N  
ATOM    418  CA  SER L  55      24.413  26.949  49.597  1.00 35.37           C  
ATOM    419  CB  SER L  55      24.564  28.188  50.495  1.00 36.80           C  
ATOM    420  OG  SER L  55      23.301  28.806  50.693  1.00 36.58           O  
ATOM    421  C   SER L  55      23.462  26.024  50.312  1.00 35.82           C  
ATOM    422  O   SER L  55      23.667  25.744  51.491  1.00 36.52           O  
ATOM    423  N   SER L  56      22.431  25.478  49.638  1.00 35.29           N  
ATOM    424  CA  SER L  56      21.473  24.622  50.285  1.00 35.64           C  
ATOM    425  CB  SER L  56      20.040  24.879  49.769  1.00 37.49           C  
ATOM    426  OG  SER L  56      19.626  26.188  50.128  1.00  0.00           O  
ATOM    427  C   SER L  56      21.807  23.199  49.957  1.00 34.44           C  
ATOM    428  O   SER L  56      21.938  22.837  48.790  1.00 33.46           O  
ATOM    429  N   ARG L  57      21.946  22.349  50.997  1.00 32.97           N  
ATOM    430  CA  ARG L  57      22.250  20.963  50.778  1.00 33.91           C  
ATOM    431  CB  ARG L  57      22.756  20.231  52.032  1.00 34.78           C  
ATOM    432  CG  ARG L  57      23.964  20.878  52.710  1.00 38.07           C  
ATOM    433  CD  ARG L  57      24.372  20.152  53.992  1.00 41.63           C  
ATOM    434  NE  ARG L  57      25.202  21.084  54.806  1.00 46.27           N  
ATOM    435  CZ  ARG L  57      25.153  21.016  56.168  1.00 48.68           C  
ATOM    436  NH1 ARG L  57      24.352  20.088  56.774  1.00 48.06           N1+
ATOM    437  NH2 ARG L  57      25.896  21.874  56.926  1.00 49.21           N  
ATOM    438  C   ARG L  57      20.970  20.285  50.408  1.00 33.38           C  
ATOM    439  O   ARG L  57      19.906  20.618  50.927  1.00 35.30           O  
ATOM    440  N   ALA L  58      21.041  19.314  49.479  1.00 32.99           N  
ATOM    441  CA  ALA L  58      19.867  18.577  49.120  1.00 35.81           C  
ATOM    442  CB  ALA L  58      19.960  17.897  47.742  1.00 33.85           C  
ATOM    443  C   ALA L  58      19.649  17.553  50.185  1.00 38.82           C  
ATOM    444  O   ALA L  58      20.564  17.236  50.940  1.00 39.63           O  
ATOM    445  N   SER L  59      18.419  17.019  50.290  1.00 40.23           N  
ATOM    446  CA  SER L  59      18.142  16.097  51.355  0.90 42.03           C  
ATOM    447  CB  SER L  59      16.677  15.630  51.395  0.90 44.36           C  
ATOM    448  OG  SER L  59      16.373  14.895  50.219  0.90 47.61           O  
ATOM    449  C   SER L  59      18.996  14.877  51.210  1.00 42.07           C  
ATOM    450  O   SER L  59      19.173  14.344  50.116  1.00 43.34           O  
ATOM    451  N   GLY L  60      19.552  14.406  52.346  1.00 41.36           N  
ATOM    452  CA  GLY L  60      20.342  13.208  52.371  1.00 40.45           C  
ATOM    453  C   GLY L  60      21.793  13.529  52.176  1.00 39.68           C  
ATOM    454  O   GLY L  60      22.639  12.646  52.304  1.00 40.90           O  
ATOM    455  N   VAL L  61      22.127  14.794  51.861  1.00 38.89           N  
ATOM    456  CA  VAL L  61      23.507  15.141  51.647  1.00 39.44           C  
ATOM    457  CB  VAL L  61      23.663  16.404  50.844  1.00 38.15           C  
ATOM    458  CG1 VAL L  61      25.153  16.769  50.747  1.00 37.33           C  
ATOM    459  CG2 VAL L  61      22.989  16.192  49.477  1.00 36.44           C  
ATOM    460  C   VAL L  61      24.138  15.363  52.986  1.00 41.53           C  
ATOM    461  O   VAL L  61      23.564  16.031  53.845  1.00 42.57           O  
ATOM    462  N   PRO L  62      25.321  14.834  53.181  1.00 44.01           N  
ATOM    463  CA  PRO L  62      25.984  14.977  54.451  1.00 44.82           C  
ATOM    464  CD  PRO L  62      25.727  13.621  52.489  1.00 43.66           C  
ATOM    465  CB  PRO L  62      27.147  13.987  54.428  1.00 45.72           C  
ATOM    466  CG  PRO L  62      26.677  12.892  53.455  1.00 44.00           C  
ATOM    467  C   PRO L  62      26.413  16.394  54.679  1.00 45.15           C  
ATOM    468  O   PRO L  62      26.660  17.114  53.715  1.00 44.87           O  
ATOM    469  N   ASP L  63      26.536  16.793  55.959  1.00 46.30           N  
ATOM    470  CA  ASP L  63      26.879  18.126  56.373  1.00 46.44           C  
ATOM    471  CB  ASP L  63      26.794  18.330  57.897  1.00 50.16           C  
ATOM    472  CG  ASP L  63      27.781  17.395  58.576  1.00 62.99           C  
ATOM    473  OD1 ASP L  63      28.278  16.461  57.891  1.00 63.73           O  
ATOM    474  OD2 ASP L  63      28.049  17.595  59.791  1.00 67.31           O1-
ATOM    475  C   ASP L  63      28.270  18.449  55.921  1.00 45.49           C  
ATOM    476  O   ASP L  63      28.668  19.611  55.899  1.00 45.53           O  
ATOM    477  N   ARG L  64      29.047  17.411  55.569  1.00 45.63           N  
ATOM    478  CA  ARG L  64      30.417  17.536  55.156  1.00 44.84           C  
ATOM    479  CB  ARG L  64      31.017  16.196  54.697  1.00 44.90           C  
ATOM    480  CG  ARG L  64      31.008  15.109  55.770  1.00 47.89           C  
ATOM    481  CD  ARG L  64      31.639  13.790  55.319  1.00 46.29           C  
ATOM    482  NE  ARG L  64      30.742  13.157  54.311  1.00 45.97           N  
ATOM    483  CZ  ARG L  64      31.279  12.368  53.337  1.00 46.10           C  
ATOM    484  NH1 ARG L  64      32.632  12.220  53.269  1.00 43.83           N1+
ATOM    485  NH2 ARG L  64      30.480  11.724  52.435  1.00 46.51           N  
ATOM    486  C   ARG L  64      30.493  18.433  53.958  1.00 43.19           C  
ATOM    487  O   ARG L  64      31.490  19.133  53.776  1.00 43.94           O  
ATOM    488  N   PHE L  65      29.463  18.395  53.086  1.00 40.13           N  
ATOM    489  CA  PHE L  65      29.454  19.189  51.885  1.00 38.57           C  
ATOM    490  CB  PHE L  65      28.590  18.576  50.768  1.00 36.64           C  
ATOM    491  CG  PHE L  65      29.219  17.295  50.336  1.00 35.95           C  
ATOM    492  CD1 PHE L  65      30.152  17.278  49.326  1.00 34.42           C  
ATOM    493  CD2 PHE L  65      28.876  16.108  50.942  1.00 35.69           C  
ATOM    494  CE1 PHE L  65      30.734  16.098  48.927  1.00 34.75           C  
ATOM    495  CE2 PHE L  65      29.454  14.924  50.547  1.00 36.23           C  
ATOM    496  CZ  PHE L  65      30.385  14.918  49.537  1.00 34.29           C  
ATOM    497  C   PHE L  65      28.859  20.535  52.179  1.00 38.10           C  
ATOM    498  O   PHE L  65      27.807  20.634  52.809  1.00 39.29           O  
ATOM    499  N   SER L  66      29.529  21.616  51.718  1.00 36.88           N  
ATOM    500  CA  SER L  66      29.037  22.950  51.932  1.00 38.23           C  
ATOM    501  CB  SER L  66      29.783  23.716  53.039  1.00 39.16           C  
ATOM    502  OG  SER L  66      29.603  23.087  54.300  1.00 43.26           O  
ATOM    503  C   SER L  66      29.274  23.738  50.678  1.00 39.13           C  
ATOM    504  O   SER L  66      30.291  23.570  50.009  1.00 41.39           O  
ATOM    505  N   GLY L  67      28.337  24.649  50.342  1.00 38.27           N  
ATOM    506  CA  GLY L  67      28.508  25.453  49.164  1.00 36.79           C  
ATOM    507  C   GLY L  67      28.436  26.889  49.585  1.00 37.97           C  
ATOM    508  O   GLY L  67      27.717  27.231  50.522  1.00 38.83           O  
ATOM    509  N   SER L  68      29.187  27.768  48.885  1.00 38.49           N  
ATOM    510  CA  SER L  68      29.219  29.164  49.230  1.00 40.30           C  
ATOM    511  CB  SER L  68      30.361  29.521  50.197  1.00 42.33           C  
ATOM    512  OG  SER L  68      30.256  28.762  51.391  1.00 44.31           O  
ATOM    513  C   SER L  68      29.511  29.944  47.982  1.00 41.12           C  
ATOM    514  O   SER L  68      29.763  29.369  46.923  1.00 40.77           O  
ATOM    515  N   GLY L  69      29.493  31.294  48.089  1.00 41.02           N  
ATOM    516  CA  GLY L  69      29.828  32.135  46.971  1.00 40.02           C  
ATOM    517  C   GLY L  69      28.641  32.932  46.522  1.00 40.26           C  
ATOM    518  O   GLY L  69      27.503  32.682  46.917  1.00 40.35           O  
ATOM    519  N   SER L  70      28.912  33.970  45.702  1.00 41.57           N  
ATOM    520  CA  SER L  70      27.868  34.777  45.147  1.00 44.90           C  
ATOM    521  CB  SER L  70      27.382  35.905  46.071  1.00 47.18           C  
ATOM    522  OG  SER L  70      28.433  36.825  46.319  1.00 51.31           O  
ATOM    523  C   SER L  70      28.390  35.398  43.889  1.00 45.71           C  
ATOM    524  O   SER L  70      29.596  35.441  43.645  1.00 46.86           O  
ATOM    525  N   ASP L  71      27.469  35.888  43.039  1.00 43.67           N  
ATOM    526  CA  ASP L  71      27.864  36.555  41.836  1.00 42.78           C  
ATOM    527  CB  ASP L  71      28.817  37.733  42.109  1.00  0.00           C  
ATOM    528  CG  ASP L  71      28.043  38.763  42.924  1.00  0.00           C  
ATOM    529  OD1 ASP L  71      26.792  38.629  43.012  1.00  0.00           O  
ATOM    530  OD2 ASP L  71      28.692  39.688  43.483  1.00  0.00           O1-
ATOM    531  C   ASP L  71      28.534  35.589  40.909  1.00 42.80           C  
ATOM    532  O   ASP L  71      27.910  34.648  40.424  1.00 42.69           O  
ATOM    533  N   LYS L  72      29.785  35.916  40.528  1.00 42.97           N  
ATOM    534  CA  LYS L  72      30.616  35.143  39.644  1.00 42.72           C  
ATOM    535  CB  LYS L  72      31.704  35.991  38.958  1.00 43.41           C  
ATOM    536  CG  LYS L  72      32.745  36.584  39.911  1.00  0.00           C  
ATOM    537  CD  LYS L  72      33.995  37.098  39.190  1.00  0.00           C  
ATOM    538  CE  LYS L  72      34.983  37.841  40.092  1.00  0.00           C  
ATOM    539  NZ  LYS L  72      34.538  39.239  40.289  1.00  0.00           N1+
ATOM    540  C   LYS L  72      31.307  33.966  40.280  1.00 43.75           C  
ATOM    541  O   LYS L  72      31.489  32.946  39.617  1.00 44.51           O  
ATOM    542  N   ASP L  73      31.743  34.069  41.556  1.00 43.61           N  
ATOM    543  CA  ASP L  73      32.592  33.031  42.096  1.00 43.71           C  
ATOM    544  CB  ASP L  73      33.860  33.578  42.780  1.00 47.01           C  
ATOM    545  CG  ASP L  73      34.756  34.219  41.730  1.00 54.40           C  
ATOM    546  OD1 ASP L  73      34.412  34.146  40.520  1.00 57.03           O  
ATOM    547  OD2 ASP L  73      35.805  34.793  42.129  1.00 58.57           O1-
ATOM    548  C   ASP L  73      31.878  32.195  43.120  1.00 41.03           C  
ATOM    549  O   ASP L  73      31.205  32.719  44.006  1.00 40.74           O  
ATOM    550  N   PHE L  74      32.036  30.854  43.031  1.00 38.36           N  
ATOM    551  CA  PHE L  74      31.382  29.975  43.968  1.00 37.67           C  
ATOM    552  CB  PHE L  74      30.164  29.243  43.373  1.00 35.46           C  
ATOM    553  CG  PHE L  74      29.193  30.262  42.877  1.00 35.01           C  
ATOM    554  CD1 PHE L  74      28.285  30.851  43.722  1.00 33.43           C  
ATOM    555  CD2 PHE L  74      29.199  30.642  41.557  1.00 35.17           C  
ATOM    556  CE1 PHE L  74      27.393  31.791  43.259  1.00 33.81           C  
ATOM    557  CE2 PHE L  74      28.307  31.581  41.091  1.00 36.09           C  
ATOM    558  CZ  PHE L  74      27.400  32.162  41.940  1.00 35.03           C  
ATOM    559  C   PHE L  74      32.354  28.905  44.384  1.00 38.09           C  
ATOM    560  O   PHE L  74      33.310  28.615  43.666  1.00 39.12           O  
ATOM    561  N   THR L  75      32.137  28.294  45.575  1.00 36.75           N  
ATOM    562  CA  THR L  75      33.037  27.277  46.046  1.00 37.75           C  
ATOM    563  CB  THR L  75      33.974  27.775  47.108  1.00 39.98           C  
ATOM    564  OG1 THR L  75      34.724  28.876  46.622  1.00 44.40           O  
ATOM    565  CG2 THR L  75      34.920  26.633  47.516  1.00 39.63           C  
ATOM    566  C   THR L  75      32.258  26.157  46.673  1.00 37.48           C  
ATOM    567  O   THR L  75      31.242  26.373  47.333  1.00 38.28           O  
ATOM    568  N   LEU L  76      32.732  24.912  46.464  1.00 37.02           N  
ATOM    569  CA  LEU L  76      32.160  23.763  47.103  1.00 36.43           C  
ATOM    570  CB  LEU L  76      31.786  22.646  46.115  1.00 34.77           C  
ATOM    571  CG  LEU L  76      31.172  21.407  46.789  1.00 35.16           C  
ATOM    572  CD1 LEU L  76      29.821  21.745  47.441  1.00 35.03           C  
ATOM    573  CD2 LEU L  76      31.082  20.227  45.810  1.00 32.94           C  
ATOM    574  C   LEU L  76      33.243  23.219  47.978  1.00 36.84           C  
ATOM    575  O   LEU L  76      34.360  22.993  47.518  1.00 35.63           O  
ATOM    576  N   LYS L  77      32.954  23.009  49.281  1.00 37.38           N  
ATOM    577  CA  LYS L  77      33.976  22.490  50.144  1.00 39.73           C  
ATOM    578  CB  LYS L  77      34.307  23.391  51.343  1.00 42.41           C  
ATOM    579  CG  LYS L  77      35.022  24.679  50.943  1.00 46.86           C  
ATOM    580  CD  LYS L  77      35.139  25.690  52.082  1.00 51.70           C  
ATOM    581  CE  LYS L  77      35.910  26.951  51.695  1.00 53.86           C  
ATOM    582  NZ  LYS L  77      35.976  27.873  52.849  1.00 55.27           N1+
ATOM    583  C   LYS L  77      33.516  21.192  50.706  1.00 40.09           C  
ATOM    584  O   LYS L  77      32.351  21.028  51.067  1.00 39.31           O  
ATOM    585  N   ILE L  78      34.443  20.217  50.769  1.00 39.88           N  
ATOM    586  CA  ILE L  78      34.127  18.942  51.332  1.00 40.65           C  
ATOM    587  CB  ILE L  78      34.316  17.826  50.349  1.00 39.79           C  
ATOM    588  CG1 ILE L  78      33.471  18.093  49.094  1.00 40.44           C  
ATOM    589  CG2 ILE L  78      33.981  16.498  51.053  1.00 37.78           C  
ATOM    590  CD1 ILE L  78      33.879  17.246  47.891  1.00 41.35           C  
ATOM    591  C   ILE L  78      35.103  18.718  52.434  1.00 43.31           C  
ATOM    592  O   ILE L  78      36.304  18.598  52.198  1.00 43.57           O  
ATOM    593  N   SER L  79      34.614  18.678  53.684  1.00 45.70           N  
ATOM    594  CA  SER L  79      35.507  18.409  54.764  1.00 47.94           C  
ATOM    595  CB  SER L  79      35.052  19.040  56.088  1.00 48.96           C  
ATOM    596  OG  SER L  79      33.780  18.525  56.452  1.00 51.50           O  
ATOM    597  C   SER L  79      35.527  16.922  54.935  1.00 48.26           C  
ATOM    598  O   SER L  79      34.586  16.240  54.538  1.00 49.50           O  
ATOM    599  N   ARG L  80      36.614  16.379  55.518  1.00 49.22           N  
ATOM    600  CA  ARG L  80      36.708  14.976  55.818  1.00 50.11           C  
ATOM    601  CB  ARG L  80      35.843  14.578  57.029  1.00 52.70           C  
ATOM    602  CG  ARG L  80      36.423  15.027  58.373  1.00 58.24           C  
ATOM    603  CD  ARG L  80      35.436  14.946  59.540  1.00 65.03           C  
ATOM    604  NE  ARG L  80      34.582  16.166  59.488  1.00 68.89           N  
ATOM    605  CZ  ARG L  80      33.222  16.057  59.470  1.00 69.12           C  
ATOM    606  NH1 ARG L  80      32.640  14.822  59.456  1.00 69.68           N1+
ATOM    607  NH2 ARG L  80      32.446  17.179  59.446  1.00 69.56           N  
ATOM    608  C   ARG L  80      36.315  14.121  54.646  1.00 49.06           C  
ATOM    609  O   ARG L  80      35.317  13.406  54.710  1.00 49.07           O  
ATOM    610  N   VAL L  81      37.105  14.158  53.554  1.00 45.92           N  
ATOM    611  CA  VAL L  81      36.819  13.406  52.359  1.00 43.68           C  
ATOM    612  CB  VAL L  81      37.792  13.680  51.243  1.00 43.43           C  
ATOM    613  CG1 VAL L  81      37.477  12.754  50.056  1.00 41.23           C  
ATOM    614  CG2 VAL L  81      37.727  15.175  50.891  1.00 43.98           C  
ATOM    615  C   VAL L  81      36.881  11.936  52.652  1.00 43.92           C  
ATOM    616  O   VAL L  81      37.705  11.477  53.443  1.00 44.30           O  
ATOM    617  N   GLU L  82      35.978  11.166  52.000  1.00 43.70           N  
ATOM    618  CA  GLU L  82      35.886   9.742  52.168  1.00 45.03           C  
ATOM    619  CB  GLU L  82      34.535   9.277  52.744  1.00 46.60           C  
ATOM    620  CG  GLU L  82      34.277   9.789  54.161  1.00 49.38           C  
ATOM    621  CD  GLU L  82      32.923   9.282  54.645  1.00 52.41           C  
ATOM    622  OE1 GLU L  82      31.924   9.423  53.892  1.00 54.74           O  
ATOM    623  OE2 GLU L  82      32.873   8.747  55.783  1.00 51.84           O1-
ATOM    624  C   GLU L  82      36.002   9.113  50.812  1.00 43.21           C  
ATOM    625  O   GLU L  82      35.960   9.789  49.787  1.00 41.68           O  
ATOM    626  N   THR L  83      36.150   7.774  50.785  1.00 42.99           N  
ATOM    627  CA  THR L  83      36.316   7.022  49.573  1.00 42.73           C  
ATOM    628  CB  THR L  83      36.516   5.559  49.830  1.00 41.45           C  
ATOM    629  OG1 THR L  83      37.671   5.356  50.633  1.00  0.00           O  
ATOM    630  CG2 THR L  83      36.672   4.842  48.480  1.00  0.00           C  
ATOM    631  C   THR L  83      35.087   7.161  48.726  1.00 42.45           C  
ATOM    632  O   THR L  83      35.170   7.209  47.500  1.00 42.41           O  
ATOM    633  N   GLU L  84      33.909   7.231  49.369  1.00 42.75           N  
ATOM    634  CA  GLU L  84      32.640   7.293  48.701  0.90 42.56           C  
ATOM    635  CB  GLU L  84      31.463   7.444  49.670  0.90 45.09           C  
ATOM    636  CG  GLU L  84      31.278   6.302  50.661  0.90 49.91           C  
ATOM    637  CD  GLU L  84      30.231   6.800  51.643  1.00 67.73           C  
ATOM    638  OE1 GLU L  84      29.064   6.996  51.212  1.00 68.83           O  
ATOM    639  OE2 GLU L  84      30.587   7.009  52.833  1.00 70.03           O1-
ATOM    640  C   GLU L  84      32.581   8.535  47.872  1.00 39.66           C  
ATOM    641  O   GLU L  84      31.912   8.565  46.844  1.00 39.28           O  
ATOM    642  N   ASP L  85      33.266   9.594  48.331  1.00 38.91           N  
ATOM    643  CA  ASP L  85      33.248  10.915  47.768  1.00 37.89           C  
ATOM    644  CB  ASP L  85      33.981  11.939  48.651  1.00 38.15           C  
ATOM    645  CG  ASP L  85      33.150  12.138  49.911  1.00 39.84           C  
ATOM    646  OD1 ASP L  85      31.981  11.667  49.933  1.00 40.01           O  
ATOM    647  OD2 ASP L  85      33.671  12.766  50.870  1.00 41.18           O1-
ATOM    648  C   ASP L  85      33.851  10.987  46.390  1.00 36.68           C  
ATOM    649  O   ASP L  85      33.610  11.961  45.681  1.00 36.45           O  
ATOM    650  N   VAL L  86      34.692  10.018  45.976  1.00 36.16           N  
ATOM    651  CA  VAL L  86      35.339  10.135  44.692  1.00 35.05           C  
ATOM    652  CB  VAL L  86      36.337   9.050  44.393  1.00 36.09           C  
ATOM    653  CG1 VAL L  86      37.508   9.183  45.378  1.00 21.93           C  
ATOM    654  CG2 VAL L  86      35.636   7.682  44.444  1.00 26.01           C  
ATOM    655  C   VAL L  86      34.341  10.142  43.577  1.00 32.89           C  
ATOM    656  O   VAL L  86      33.302   9.486  43.644  1.00 32.16           O  
ATOM    657  N   GLY L  87      34.652  10.918  42.511  1.00 30.08           N  
ATOM    658  CA  GLY L  87      33.798  11.022  41.360  1.00 29.26           C  
ATOM    659  C   GLY L  87      34.050  12.357  40.723  1.00 29.41           C  
ATOM    660  O   GLY L  87      35.062  13.003  40.992  1.00 31.41           O  
ATOM    661  N   THR L  88      33.126  12.809  39.846  1.00 28.39           N  
ATOM    662  CA  THR L  88      33.303  14.079  39.197  1.00 27.96           C  
ATOM    663  CB  THR L  88      33.153  14.013  37.703  1.00 28.10           C  
ATOM    664  OG1 THR L  88      34.093  13.100  37.160  1.00 24.42           O  
ATOM    665  CG2 THR L  88      33.388  15.416  37.115  1.00 27.68           C  
ATOM    666  C   THR L  88      32.258  15.023  39.715  1.00 28.48           C  
ATOM    667  O   THR L  88      31.080  14.680  39.811  1.00 27.83           O  
ATOM    668  N   TYR L  89      32.674  16.262  40.051  1.00 28.90           N  
ATOM    669  CA  TYR L  89      31.769  17.242  40.588  1.00 29.66           C  
ATOM    670  CB  TYR L  89      32.321  17.988  41.818  1.00 29.49           C  
ATOM    671  CG  TYR L  89      32.438  17.036  42.961  1.00 29.83           C  
ATOM    672  CD1 TYR L  89      33.563  16.261  43.130  1.00 30.88           C  
ATOM    673  CD2 TYR L  89      31.420  16.922  43.876  1.00 29.57           C  
ATOM    674  CE1 TYR L  89      33.668  15.386  44.189  1.00 30.24           C  
ATOM    675  CE2 TYR L  89      31.520  16.050  44.935  1.00 30.33           C  
ATOM    676  CZ  TYR L  89      32.645  15.281  45.097  1.00 30.32           C  
ATOM    677  OH  TYR L  89      32.746  14.385  46.185  1.00 31.33           O  
ATOM    678  C   TYR L  89      31.531  18.286  39.539  1.00 31.63           C  
ATOM    679  O   TYR L  89      32.473  18.774  38.915  1.00 33.90           O  
ATOM    680  N   TYR L  90      30.246  18.645  39.311  1.00 31.57           N  
ATOM    681  CA  TYR L  90      29.927  19.632  38.315  1.00 31.04           C  
ATOM    682  CB  TYR L  90      29.021  19.128  37.175  1.00 29.53           C  
ATOM    683  CG  TYR L  90      29.613  17.961  36.457  1.00 28.83           C  
ATOM    684  CD1 TYR L  90      30.490  18.129  35.412  1.00 27.42           C  
ATOM    685  CD2 TYR L  90      29.275  16.683  36.830  1.00 28.26           C  
ATOM    686  CE1 TYR L  90      31.021  17.044  34.754  1.00 27.04           C  
ATOM    687  CE2 TYR L  90      29.802  15.593  36.174  1.00 26.76           C  
ATOM    688  CZ  TYR L  90      30.679  15.772  35.132  1.00 27.57           C  
ATOM    689  OH  TYR L  90      31.227  14.663  34.451  1.00 34.17           O  
ATOM    690  C   TYR L  90      29.109  20.722  38.951  1.00 30.99           C  
ATOM    691  O   TYR L  90      28.246  20.457  39.787  1.00 30.45           O  
ATOM    692  N   CYS L  91      29.375  21.991  38.568  1.00 30.52           N  
ATOM    693  CA  CYS L  91      28.555  23.098  38.986  1.00 30.61           C  
ATOM    694  CB  CYS L  91      29.345  24.386  39.344  1.00 31.53           C  
ATOM    695  SG  CYS L  91      30.481  24.977  38.048  1.00 36.91           S  
ATOM    696  C   CYS L  91      27.624  23.374  37.835  1.00 31.46           C  
ATOM    697  O   CYS L  91      27.931  23.005  36.701  1.00 30.09           O  
ATOM    698  N   MET L  92      26.440  23.983  38.101  1.00 31.11           N  
ATOM    699  CA  MET L  92      25.483  24.227  37.048  1.00 29.48           C  
ATOM    700  CB  MET L  92      24.404  23.132  36.956  1.00 27.19           C  
ATOM    701  CG  MET L  92      23.382  23.336  35.832  1.00 27.41           C  
ATOM    702  SD  MET L  92      22.119  22.028  35.721  1.00 25.41           S  
ATOM    703  CE  MET L  92      21.228  22.720  34.297  1.00 35.86           C  
ATOM    704  C   MET L  92      24.765  25.525  37.302  1.00 30.00           C  
ATOM    705  O   MET L  92      24.357  25.810  38.426  1.00 29.92           O  
ATOM    706  N   GLN L  93      24.564  26.344  36.244  1.00 28.74           N  
ATOM    707  CA  GLN L  93      23.895  27.609  36.416  1.00 29.43           C  
ATOM    708  CB  GLN L  93      24.680  28.803  35.835  1.00 29.38           C  
ATOM    709  CG  GLN L  93      24.849  28.786  34.314  1.00 26.29           C  
ATOM    710  CD  GLN L  93      23.636  29.461  33.695  1.00 28.47           C  
ATOM    711  OE1 GLN L  93      22.879  30.149  34.378  1.00 28.39           O  
ATOM    712  NE2 GLN L  93      23.450  29.270  32.362  1.00 26.52           N  
ATOM    713  C   GLN L  93      22.533  27.565  35.772  1.00 30.31           C  
ATOM    714  O   GLN L  93      22.370  27.155  34.625  1.00 29.15           O  
ATOM    715  N   GLY L  94      21.539  27.915  36.614  1.00 19.04           N  
ATOM    716  CA  GLY L  94      20.136  28.097  36.377  1.00 20.82           C  
ATOM    717  C   GLY L  94      19.758  29.446  35.824  1.00 21.73           C  
ATOM    718  O   GLY L  94      18.673  29.598  35.269  1.00 20.40           O  
ATOM    719  N   ARG L  95      20.555  30.501  36.077  1.00 22.04           N  
ATOM    720  CA  ARG L  95      20.081  31.825  35.760  1.00 22.57           C  
ATOM    721  CB  ARG L  95      20.974  32.953  36.300  1.00 27.28           C  
ATOM    722  CG  ARG L  95      20.388  34.329  35.976  1.00 29.32           C  
ATOM    723  CD  ARG L  95      21.213  35.514  36.477  1.00  0.00           C  
ATOM    724  NE  ARG L  95      20.489  36.752  36.072  1.00  0.00           N  
ATOM    725  CZ  ARG L  95      20.708  37.293  34.838  1.00  0.00           C  
ATOM    726  NH1 ARG L  95      21.602  36.711  33.987  1.00  0.00           N1+
ATOM    727  NH2 ARG L  95      20.036  38.416  34.454  1.00  0.00           N  
ATOM    728  C   ARG L  95      19.875  32.105  34.301  1.00 23.27           C  
ATOM    729  O   ARG L  95      18.817  32.601  33.917  1.00 21.12           O  
ATOM    730  N   GLU L  96      20.844  31.795  33.422  1.00 22.89           N  
ATOM    731  CA  GLU L  96      20.615  32.231  32.073  1.00 25.20           C  
ATOM    732  CB  GLU L  96      21.721  33.158  31.543  1.00 24.88           C  
ATOM    733  CG  GLU L  96      23.121  32.552  31.608  1.00 26.32           C  
ATOM    734  CD  GLU L  96      24.105  33.641  31.217  1.00 23.24           C  
ATOM    735  OE1 GLU L  96      24.218  33.940  30.000  1.00 22.39           O  
ATOM    736  OE2 GLU L  96      24.758  34.195  32.144  1.00 24.90           O1-
ATOM    737  C   GLU L  96      20.472  31.066  31.151  1.00 25.48           C  
ATOM    738  O   GLU L  96      21.137  30.043  31.292  1.00 24.68           O  
ATOM    739  N   SER L  97      19.547  31.192  30.179  1.00 24.58           N  
ATOM    740  CA  SER L  97      19.363  30.133  29.235  1.00 23.84           C  
ATOM    741  CB  SER L  97      17.945  30.087  28.639  1.00 23.78           C  
ATOM    742  OG  SER L  97      16.997  29.807  29.658  1.00 20.94           O  
ATOM    743  C   SER L  97      20.327  30.367  28.116  1.00 24.88           C  
ATOM    744  O   SER L  97      20.635  31.513  27.782  1.00 23.82           O  
ATOM    745  N   PRO L  98      20.837  29.313  27.539  1.00 23.10           N  
ATOM    746  CA  PRO L  98      20.541  27.981  27.993  1.00 23.67           C  
ATOM    747  CD  PRO L  98      21.210  29.338  26.137  1.00 22.67           C  
ATOM    748  CB  PRO L  98      20.841  27.047  26.816  1.00 22.34           C  
ATOM    749  CG  PRO L  98      21.675  27.903  25.845  1.00 24.93           C  
ATOM    750  C   PRO L  98      21.335  27.676  29.225  1.00 23.49           C  
ATOM    751  O   PRO L  98      22.386  28.283  29.429  1.00 24.07           O  
ATOM    752  N   TRP L  99      20.852  26.723  30.045  1.00 21.86           N  
ATOM    753  CA  TRP L  99      21.477  26.381  31.291  1.00 22.15           C  
ATOM    754  CB  TRP L  99      20.523  25.589  32.195  1.00 20.74           C  
ATOM    755  CG  TRP L  99      19.348  26.450  32.595  1.00 23.30           C  
ATOM    756  CD2 TRP L  99      18.000  25.980  32.752  1.00 20.84           C  
ATOM    757  CD1 TRP L  99      19.314  27.795  32.820  1.00 20.71           C  
ATOM    758  NE1 TRP L  99      18.032  28.192  33.112  1.00 20.47           N  
ATOM    759  CE2 TRP L  99      17.212  27.086  33.070  1.00 21.14           C  
ATOM    760  CE3 TRP L  99      17.464  24.731  32.629  1.00 19.99           C  
ATOM    761  CZ2 TRP L  99      15.867  26.958  33.274  1.00 19.78           C  
ATOM    762  CZ3 TRP L  99      16.111  24.607  32.844  1.00 23.49           C  
ATOM    763  CH2 TRP L  99      15.326  25.696  33.159  1.00 21.59           C  
ATOM    764  C   TRP L  99      22.727  25.603  31.005  1.00 22.76           C  
ATOM    765  O   TRP L  99      22.805  24.895  30.002  1.00 20.66           O  
ATOM    766  N   THR L 100      23.761  25.732  31.871  1.00 29.49           N  
ATOM    767  CA  THR L 100      25.007  25.107  31.517  1.00 29.12           C  
ATOM    768  CB  THR L 100      25.943  26.036  30.798  1.00 30.73           C  
ATOM    769  OG1 THR L 100      26.211  27.172  31.603  1.00 31.12           O  
ATOM    770  CG2 THR L 100      25.296  26.480  29.477  1.00 29.08           C  
ATOM    771  C   THR L 100      25.719  24.574  32.723  1.00 29.11           C  
ATOM    772  O   THR L 100      25.513  25.036  33.842  1.00 28.68           O  
ATOM    773  N   PHE L 101      26.597  23.573  32.495  1.00 30.23           N  
ATOM    774  CA  PHE L 101      27.348  22.929  33.539  1.00 28.64           C  
ATOM    775  CB  PHE L 101      27.377  21.389  33.450  1.00 26.23           C  
ATOM    776  CG  PHE L 101      26.035  20.772  33.670  1.00 26.47           C  
ATOM    777  CD1 PHE L 101      25.112  20.704  32.652  1.00 25.44           C  
ATOM    778  CD2 PHE L 101      25.712  20.222  34.888  1.00 25.21           C  
ATOM    779  CE1 PHE L 101      23.882  20.121  32.857  1.00 25.39           C  
ATOM    780  CE2 PHE L 101      24.485  19.638  35.098  1.00 25.09           C  
ATOM    781  CZ  PHE L 101      23.562  19.588  34.082  1.00 24.53           C  
ATOM    782  C   PHE L 101      28.789  23.316  33.386  1.00 30.60           C  
ATOM    783  O   PHE L 101      29.229  23.805  32.345  1.00 29.52           O  
ATOM    784  N   GLY L 102      29.563  23.118  34.468  1.00 32.85           N  
ATOM    785  CA  GLY L 102      30.974  23.352  34.421  1.00 34.39           C  
ATOM    786  C   GLY L 102      31.587  22.140  33.788  1.00 35.40           C  
ATOM    787  O   GLY L 102      30.910  21.151  33.515  1.00 35.56           O  
ATOM    788  N   GLN L 103      32.909  22.198  33.553  1.00 35.98           N  
ATOM    789  CA  GLN L 103      33.684  21.173  32.911  1.00 35.97           C  
ATOM    790  CB  GLN L 103      35.122  21.637  32.638  1.00 41.15           C  
ATOM    791  CG  GLN L 103      35.176  22.819  31.670  1.00 31.74           C  
ATOM    792  CD  GLN L 103      36.629  23.213  31.474  1.00 36.89           C  
ATOM    793  OE1 GLN L 103      37.533  22.617  32.057  1.00 37.60           O  
ATOM    794  NE2 GLN L 103      36.864  24.256  30.633  1.00 36.70           N  
ATOM    795  C   GLN L 103      33.738  19.935  33.754  1.00 35.28           C  
ATOM    796  O   GLN L 103      33.839  18.826  33.229  1.00 37.18           O  
ATOM    797  N   GLY L 104      33.713  20.092  35.090  1.00 34.06           N  
ATOM    798  CA  GLY L 104      33.774  18.961  35.970  1.00 33.53           C  
ATOM    799  C   GLY L 104      35.118  18.937  36.621  1.00 35.12           C  
ATOM    800  O   GLY L 104      36.137  19.295  36.030  1.00 36.88           O  
ATOM    801  N   THR L 105      35.134  18.519  37.898  1.00 34.19           N  
ATOM    802  CA  THR L 105      36.368  18.394  38.604  1.00 33.64           C  
ATOM    803  CB  THR L 105      36.490  19.358  39.752  1.00 32.74           C  
ATOM    804  OG1 THR L 105      37.825  19.370  40.205  1.00 33.33           O  
ATOM    805  CG2 THR L 105      35.567  18.963  40.913  1.00 32.15           C  
ATOM    806  C   THR L 105      36.413  16.986  39.107  1.00 33.76           C  
ATOM    807  O   THR L 105      35.471  16.504  39.732  1.00 34.04           O  
ATOM    808  N   LYS L 106      37.514  16.264  38.833  1.00 33.96           N  
ATOM    809  CA  LYS L 106      37.536  14.895  39.248  1.00 35.87           C  
ATOM    810  CB  LYS L 106      38.212  13.957  38.227  1.00 38.08           C  
ATOM    811  CG  LYS L 106      37.873  12.478  38.431  1.00 43.60           C  
ATOM    812  CD  LYS L 106      38.194  11.597  37.218  1.00 48.09           C  
ATOM    813  CE  LYS L 106      37.838  10.120  37.411  1.00 48.83           C  
ATOM    814  NZ  LYS L 106      36.404   9.890  37.123  1.00 50.51           N1+
ATOM    815  C   LYS L 106      38.268  14.815  40.549  1.00 36.32           C  
ATOM    816  O   LYS L 106      39.373  15.338  40.693  1.00 36.80           O  
ATOM    817  N   VAL L 107      37.645  14.160  41.548  1.00 35.37           N  
ATOM    818  CA  VAL L 107      38.267  14.042  42.832  1.00 36.60           C  
ATOM    819  CB  VAL L 107      37.324  14.272  43.981  1.00 37.68           C  
ATOM    820  CG1 VAL L 107      38.071  14.020  45.305  1.00 25.99           C  
ATOM    821  CG2 VAL L 107      36.747  15.691  43.847  1.00 27.10           C  
ATOM    822  C   VAL L 107      38.786  12.645  42.957  1.00 37.43           C  
ATOM    823  O   VAL L 107      38.066  11.678  42.708  1.00 38.87           O  
ATOM    824  N   ASP L 108      40.077  12.523  43.324  1.00 37.53           N  
ATOM    825  CA  ASP L 108      40.724  11.254  43.506  1.00 37.25           C  
ATOM    826  CB  ASP L 108      42.008  11.072  42.677  1.00 38.16           C  
ATOM    827  CG  ASP L 108      41.666  10.976  41.203  1.00 42.02           C  
ATOM    828  OD1 ASP L 108      40.477  10.723  40.877  1.00  0.00           O  
ATOM    829  OD2 ASP L 108      42.600  11.160  40.378  1.00  0.00           O1-
ATOM    830  C   ASP L 108      41.205  11.218  44.917  1.00 37.76           C  
ATOM    831  O   ASP L 108      41.418  12.261  45.534  1.00 37.53           O  
ATOM    832  N   ILE L 109      41.388  10.005  45.472  1.00 36.56           N  
ATOM    833  CA  ILE L 109      41.907   9.927  46.804  1.00 38.45           C  
ATOM    834  CB  ILE L 109      41.332   8.810  47.630  1.00 37.25           C  
ATOM    835  CG1 ILE L 109      39.829   9.041  47.867  1.00 36.17           C  
ATOM    836  CG2 ILE L 109      42.143   8.717  48.931  1.00 35.93           C  
ATOM    837  CD1 ILE L 109      39.127   7.874  48.558  1.00 38.81           C  
ATOM    838  C   ILE L 109      43.378   9.718  46.693  1.00 40.12           C  
ATOM    839  O   ILE L 109      43.847   8.860  45.947  1.00 39.27           O  
ATOM    840  N   LYS L 110      44.159  10.542  47.418  1.00 41.63           N  
ATOM    841  CA  LYS L 110      45.576  10.372  47.361  1.00 41.83           C  
ATOM    842  CB  LYS L 110      46.386  11.577  47.856  1.00 43.79           C  
ATOM    843  CG  LYS L 110      47.891  11.357  47.687  1.00 46.50           C  
ATOM    844  CD  LYS L 110      48.750  12.579  48.013  1.00 51.03           C  
ATOM    845  CE  LYS L 110      48.205  13.886  47.440  1.00 53.27           C  
ATOM    846  NZ  LYS L 110      47.119  14.392  48.305  1.00 56.38           N1+
ATOM    847  C   LYS L 110      45.901   9.225  48.303  1.00 41.56           C  
ATOM    848  O   LYS L 110      45.569   9.352  49.512  1.00 41.85           O  
ATOM    849  OXT LYS L 110      46.487   8.213  47.833  1.00  0.00           O1-
TER     850      LYS L 110 
ATOM    851  N   GLN H 111      10.775   7.385  40.492  1.00 36.52           N1+
ATOM    852  CA  GLN H 111      11.856   6.853  39.640  1.00 35.64           C  
ATOM    853  CB  GLN H 111      11.994   5.334  39.828  1.00 35.67           C  
ATOM    854  CG  GLN H 111      10.760   4.532  39.414  1.00 38.79           C  
ATOM    855  CD  GLN H 111      11.058   3.075  39.738  1.00 44.33           C  
ATOM    856  OE1 GLN H 111      10.993   2.204  38.873  1.00 46.30           O  
ATOM    857  NE2 GLN H 111      11.398   2.806  41.026  1.00 45.11           N  
ATOM    858  C   GLN H 111      11.619   7.164  38.202  1.00 34.72           C  
ATOM    859  O   GLN H 111      10.491   7.393  37.771  1.00 33.73           O  
ATOM    860  N   LEU H 112      12.713   7.230  37.430  1.00 33.68           N  
ATOM    861  CA  LEU H 112      12.610   7.499  36.035  1.00 31.20           C  
ATOM    862  CB  LEU H 112      13.423   8.731  35.608  1.00 29.34           C  
ATOM    863  CG  LEU H 112      12.978  10.029  36.307  1.00 29.43           C  
ATOM    864  CD1 LEU H 112      13.815  11.231  35.842  1.00 28.44           C  
ATOM    865  CD2 LEU H 112      11.466  10.264  36.153  1.00 28.12           C  
ATOM    866  C   LEU H 112      13.209   6.315  35.353  1.00 31.80           C  
ATOM    867  O   LEU H 112      14.373   5.986  35.586  1.00 32.36           O  
ATOM    868  N   VAL H 113      12.422   5.635  34.501  1.00 31.70           N  
ATOM    869  CA  VAL H 113      12.952   4.487  33.832  1.00 32.45           C  
ATOM    870  CB  VAL H 113      12.049   3.293  33.905  1.00 33.31           C  
ATOM    871  CG1 VAL H 113      12.669   2.150  33.087  1.00 27.78           C  
ATOM    872  CG2 VAL H 113      11.838   2.947  35.388  1.00 28.15           C  
ATOM    873  C   VAL H 113      13.115   4.848  32.395  1.00 31.68           C  
ATOM    874  O   VAL H 113      12.155   5.198  31.711  1.00 31.30           O  
ATOM    875  N   GLN H 114      14.360   4.765  31.900  1.00 30.10           N  
ATOM    876  CA  GLN H 114      14.627   5.132  30.544  1.00 31.20           C  
ATOM    877  CB  GLN H 114      15.949   5.898  30.386  1.00 29.17           C  
ATOM    878  CG  GLN H 114      15.910   7.244  31.113  1.00 27.45           C  
ATOM    879  CD  GLN H 114      17.252   7.939  30.947  1.00 27.17           C  
ATOM    880  OE1 GLN H 114      17.793   8.488  31.904  1.00 30.34           O  
ATOM    881  NE2 GLN H 114      17.800   7.930  29.704  1.00 15.76           N  
ATOM    882  C   GLN H 114      14.674   3.895  29.706  1.00 32.59           C  
ATOM    883  O   GLN H 114      14.867   2.790  30.211  1.00 33.27           O  
ATOM    884  N   SER H 115      14.484   4.064  28.384  1.00 34.06           N  
ATOM    885  CA  SER H 115      14.471   2.954  27.477  1.00 35.50           C  
ATOM    886  CB  SER H 115      13.925   3.318  26.086  1.00 36.29           C  
ATOM    887  OG  SER H 115      14.669   4.393  25.532  1.00 37.88           O  
ATOM    888  C   SER H 115      15.862   2.419  27.354  1.00 36.96           C  
ATOM    889  O   SER H 115      16.826   3.048  27.782  1.00 37.81           O  
ATOM    890  N   GLY H 116      15.992   1.212  26.768  1.00 38.42           N  
ATOM    891  CA  GLY H 116      17.256   0.533  26.706  1.00 38.30           C  
ATOM    892  C   GLY H 116      18.126   1.149  25.657  1.00 39.54           C  
ATOM    893  O   GLY H 116      17.703   1.964  24.838  1.00 40.07           O  
ATOM    894  N   PRO H 117      19.356   0.708  25.690  1.00 37.69           N  
ATOM    895  CA  PRO H 117      20.396   1.186  24.818  1.00 34.63           C  
ATOM    896  CD  PRO H 117      19.670  -0.596  26.249  1.00 55.41           C  
ATOM    897  CB  PRO H 117      21.615   0.327  25.138  1.00 35.88           C  
ATOM    898  CG  PRO H 117      20.992  -1.010  25.582  1.00 57.07           C  
ATOM    899  C   PRO H 117      19.978   1.014  23.397  1.00 33.40           C  
ATOM    900  O   PRO H 117      19.228   0.082  23.103  1.00 33.00           O  
ATOM    901  N   GLU H 118      20.430   1.911  22.496  1.00 33.27           N  
ATOM    902  CA  GLU H 118      20.036   1.756  21.129  1.00 33.32           C  
ATOM    903  CB  GLU H 118      18.924   2.722  20.694  1.00 33.78           C  
ATOM    904  CG  GLU H 118      17.581   2.380  21.337  1.00 37.24           C  
ATOM    905  CD  GLU H 118      16.549   3.386  20.858  1.00 44.03           C  
ATOM    906  OE1 GLU H 118      16.762   4.604  21.090  1.00 46.39           O  
ATOM    907  OE2 GLU H 118      15.530   2.946  20.261  1.00 43.72           O1-
ATOM    908  C   GLU H 118      21.212   1.957  20.229  1.00 32.07           C  
ATOM    909  O   GLU H 118      22.115   2.743  20.508  1.00 32.12           O  
ATOM    910  N   VAL H 119      21.233   1.195  19.118  1.00 31.68           N  
ATOM    911  CA  VAL H 119      22.266   1.355  18.141  1.00 32.02           C  
ATOM    912  CB  VAL H 119      23.010   0.090  17.826  1.00 31.27           C  
ATOM    913  CG1 VAL H 119      24.038   0.389  16.721  1.00 29.85           C  
ATOM    914  CG2 VAL H 119      23.631  -0.454  19.123  1.00 28.05           C  
ATOM    915  C   VAL H 119      21.573   1.786  16.889  1.00 32.26           C  
ATOM    916  O   VAL H 119      20.608   1.153  16.460  1.00 32.73           O  
ATOM    917  N   ARG H 120      22.034   2.891  16.273  1.00 32.26           N  
ATOM    918  CA  ARG H 120      21.385   3.331  15.073  1.00 34.16           C  
ATOM    919  CB  ARG H 120      20.419   4.509  15.281  1.00 34.12           C  
ATOM    920  CG  ARG H 120      19.158   4.111  16.051  1.00 32.48           C  
ATOM    921  CD  ARG H 120      18.047   3.548  15.162  1.00 38.04           C  
ATOM    922  NE  ARG H 120      16.915   3.150  16.046  1.00  0.00           N  
ATOM    923  CZ  ARG H 120      15.627   3.259  15.611  1.00  0.00           C  
ATOM    924  NH1 ARG H 120      15.359   3.778  14.375  1.00  0.00           N1+
ATOM    925  NH2 ARG H 120      14.603   2.858  16.420  1.00  0.00           N  
ATOM    926  C   ARG H 120      22.426   3.739  14.082  1.00 35.35           C  
ATOM    927  O   ARG H 120      23.557   4.064  14.441  1.00 35.48           O  
ATOM    928  N   LYS H 121      22.063   3.701  12.786  1.00 36.02           N  
ATOM    929  CA  LYS H 121      22.990   4.044  11.748  1.00 37.13           C  
ATOM    930  CB  LYS H 121      22.681   3.397  10.384  1.00 39.20           C  
ATOM    931  CG  LYS H 121      21.313   3.746   9.797  1.00 48.62           C  
ATOM    932  CD  LYS H 121      21.213   3.412   8.305  1.00 53.32           C  
ATOM    933  CE  LYS H 121      19.867   3.761   7.665  1.00 61.81           C  
ATOM    934  NZ  LYS H 121      18.873   2.706   7.957  1.00 64.55           N1+
ATOM    935  C   LYS H 121      23.016   5.527  11.599  1.00 36.15           C  
ATOM    936  O   LYS H 121      22.121   6.242  12.051  1.00 34.79           O  
ATOM    937  N   PRO H 122      24.060   6.006  10.987  1.00 36.38           N  
ATOM    938  CA  PRO H 122      24.218   7.416  10.800  1.00 34.99           C  
ATOM    939  CD  PRO H 122      25.334   5.302  10.993  1.00 35.77           C  
ATOM    940  CB  PRO H 122      25.627   7.597  10.238  1.00 36.25           C  
ATOM    941  CG  PRO H 122      26.403   6.392  10.804  1.00 36.32           C  
ATOM    942  C   PRO H 122      23.147   7.947   9.907  1.00 34.79           C  
ATOM    943  O   PRO H 122      22.843   7.305   8.904  1.00 36.18           O  
ATOM    944  N   GLY H 123      22.574   9.119  10.237  1.00 34.16           N  
ATOM    945  CA  GLY H 123      21.576   9.707   9.391  1.00 33.40           C  
ATOM    946  C   GLY H 123      20.209   9.242   9.798  1.00 32.65           C  
ATOM    947  O   GLY H 123      19.213   9.662   9.210  1.00 33.78           O  
ATOM    948  N   THR H 124      20.107   8.360  10.809  1.00 31.60           N  
ATOM    949  CA  THR H 124      18.801   7.914  11.208  1.00 31.18           C  
ATOM    950  CB  THR H 124      18.754   6.473  11.634  1.00 31.49           C  
ATOM    951  OG1 THR H 124      17.409   6.039  11.755  1.00  0.00           O  
ATOM    952  CG2 THR H 124      19.490   6.326  12.977  1.00  0.00           C  
ATOM    953  C   THR H 124      18.357   8.761  12.362  1.00 32.47           C  
ATOM    954  O   THR H 124      18.978   9.774  12.675  1.00 31.79           O  
ATOM    955  N   SER H 125      17.229   8.380  13.002  1.00 32.32           N  
ATOM    956  CA  SER H 125      16.738   9.110  14.136  1.00 32.97           C  
ATOM    957  CB  SER H 125      15.481   9.950  13.843  1.00 34.33           C  
ATOM    958  OG  SER H 125      14.397   9.109  13.480  1.00 31.01           O  
ATOM    959  C   SER H 125      16.378   8.120  15.202  1.00 31.79           C  
ATOM    960  O   SER H 125      16.071   6.965  14.912  1.00 31.69           O  
ATOM    961  N   VAL H 126      16.444   8.546  16.482  1.00 31.08           N  
ATOM    962  CA  VAL H 126      16.078   7.666  17.559  1.00 30.84           C  
ATOM    963  CB  VAL H 126      17.213   7.242  18.446  1.00 29.31           C  
ATOM    964  CG1 VAL H 126      18.205   6.408  17.637  1.00 29.64           C  
ATOM    965  CG2 VAL H 126      17.832   8.489  19.091  1.00 29.25           C  
ATOM    966  C   VAL H 126      15.147   8.402  18.466  1.00 31.03           C  
ATOM    967  O   VAL H 126      15.212   9.625  18.590  1.00 30.04           O  
ATOM    968  N   LYS H 127      14.233   7.661  19.124  1.00 29.46           N  
ATOM    969  CA  LYS H 127      13.354   8.297  20.060  1.00 30.51           C  
ATOM    970  CB  LYS H 127      11.868   8.210  19.662  1.00 32.06           C  
ATOM    971  CG  LYS H 127      10.962   9.175  20.431  1.00 34.56           C  
ATOM    972  CD  LYS H 127       9.600   9.385  19.766  1.00 39.39           C  
ATOM    973  CE  LYS H 127       8.686  10.360  20.513  1.00 43.04           C  
ATOM    974  NZ  LYS H 127       7.468  10.625  19.717  1.00 46.56           N1+
ATOM    975  C   LYS H 127      13.554   7.605  21.375  1.00 30.80           C  
ATOM    976  O   LYS H 127      13.365   6.396  21.489  1.00 30.20           O  
ATOM    977  N   VAL H 128      13.958   8.367  22.411  1.00 31.19           N  
ATOM    978  CA  VAL H 128      14.214   7.791  23.701  1.00 31.08           C  
ATOM    979  CB  VAL H 128      15.468   8.311  24.351  1.00 30.08           C  
ATOM    980  CG1 VAL H 128      15.578   7.732  25.772  1.00 31.58           C  
ATOM    981  CG2 VAL H 128      16.669   7.979  23.448  1.00 32.01           C  
ATOM    982  C   VAL H 128      13.081   8.165  24.597  1.00 30.20           C  
ATOM    983  O   VAL H 128      12.538   9.264  24.493  1.00 30.47           O  
ATOM    984  N   SER H 129      12.698   7.251  25.512  1.00 30.13           N  
ATOM    985  CA  SER H 129      11.576   7.507  26.369  1.00 30.09           C  
ATOM    986  CB  SER H 129      10.452   6.470  26.219  1.00 30.94           C  
ATOM    987  OG  SER H 129      10.922   5.187  26.609  1.00 33.01           O  
ATOM    988  C   SER H 129      12.023   7.466  27.798  1.00 28.97           C  
ATOM    989  O   SER H 129      13.042   6.860  28.130  1.00 28.51           O  
ATOM    990  N   CYS H 130      11.264   8.153  28.680  1.00 29.24           N  
ATOM    991  CA  CYS H 130      11.564   8.197  30.081  1.00 30.30           C  
ATOM    992  CB  CYS H 130      12.306   9.504  30.462  1.00 28.41           C  
ATOM    993  SG  CYS H 130      12.737   9.662  32.222  1.00 32.04           S  
ATOM    994  C   CYS H 130      10.245   8.131  30.790  1.00 31.56           C  
ATOM    995  O   CYS H 130       9.468   9.082  30.759  1.00 32.30           O  
ATOM    996  N   LYS H 131       9.955   6.996  31.455  1.00 31.75           N  
ATOM    997  CA  LYS H 131       8.687   6.843  32.108  1.00 30.95           C  
ATOM    998  CB  LYS H 131       8.169   5.396  32.075  1.00 31.57           C  
ATOM    999  CG  LYS H 131       6.732   5.257  32.569  1.00 35.70           C  
ATOM   1000  CD  LYS H 131       6.125   3.886  32.276  1.00 40.49           C  
ATOM   1001  CE  LYS H 131       4.660   3.761  32.692  1.00 42.43           C  
ATOM   1002  NZ  LYS H 131       3.789   4.301  31.625  1.00 43.62           N1+
ATOM   1003  C   LYS H 131       8.862   7.224  33.542  1.00 30.90           C  
ATOM   1004  O   LYS H 131       9.816   6.797  34.190  1.00 29.51           O  
ATOM   1005  N   ALA H 132       7.937   8.045  34.083  1.00 30.19           N  
ATOM   1006  CA  ALA H 132       8.125   8.459  35.445  1.00 30.95           C  
ATOM   1007  CB  ALA H 132       8.107   9.988  35.621  1.00 30.67           C  
ATOM   1008  C   ALA H 132       7.045   7.908  36.329  1.00 32.20           C  
ATOM   1009  O   ALA H 132       5.860   8.070  36.043  1.00 31.92           O  
ATOM   1010  N   PRO H 133       7.451   7.136  37.317  1.00 30.91           N  
ATOM   1011  CA  PRO H 133       6.522   6.747  38.362  1.00 31.30           C  
ATOM   1012  CD  PRO H 133       8.223   5.983  36.875  1.00  0.00           C  
ATOM   1013  CB  PRO H 133       6.540   5.221  38.417  1.00 31.97           C  
ATOM   1014  CG  PRO H 133       7.926   4.856  37.873  1.00  0.00           C  
ATOM   1015  C   PRO H 133       6.890   7.342  39.702  1.00 31.58           C  
ATOM   1016  O   PRO H 133       7.991   7.874  39.839  1.00 31.96           O  
ATOM   1017  N   GLY H 134       5.696   7.461  40.317  1.00 19.97           N  
ATOM   1018  CA  GLY H 134       5.233   8.348  41.307  1.00 19.98           C  
ATOM   1019  C   GLY H 134       4.381   9.300  40.459  1.00 19.68           C  
ATOM   1020  O   GLY H 134       3.740  10.202  40.995  1.00 19.89           O  
ATOM   1021  N   ASN H 135       4.318   9.093  39.102  1.00 36.13           N  
ATOM   1022  CA  ASN H 135       3.511   9.922  38.206  1.00 36.39           C  
ATOM   1023  CB  ASN H 135       2.038   9.941  38.690  1.00 19.62           C  
ATOM   1024  CG  ASN H 135       1.110  10.821  37.847  1.00 20.93           C  
ATOM   1025  OD1 ASN H 135       0.713  10.465  36.744  1.00 29.20           O  
ATOM   1026  ND2 ASN H 135       0.726  12.006  38.392  1.00 28.72           N  
ATOM   1027  C   ASN H 135       4.050  11.328  38.239  1.00 36.21           C  
ATOM   1028  O   ASN H 135       3.342  12.327  38.152  1.00 17.51           O  
ATOM   1029  N   THR H 136       5.369  11.461  38.299  1.00 25.45           N  
ATOM   1030  CA  THR H 136       5.898  12.769  38.520  1.00 26.48           C  
ATOM   1031  CB  THR H 136       7.347  12.749  38.912  1.00 35.27           C  
ATOM   1032  OG1 THR H 136       7.720  14.035  39.378  1.00 43.23           O  
ATOM   1033  CG2 THR H 136       8.209  12.342  37.703  1.00 37.18           C  
ATOM   1034  C   THR H 136       5.756  13.797  37.402  1.00 26.23           C  
ATOM   1035  O   THR H 136       5.717  14.993  37.681  1.00 34.64           O  
ATOM   1036  N   LEU H 137       5.694  13.403  36.117  1.00 24.76           N  
ATOM   1037  CA  LEU H 137       5.743  14.300  34.977  1.00 24.62           C  
ATOM   1038  CB  LEU H 137       5.581  13.553  33.652  1.00 18.76           C  
ATOM   1039  CG  LEU H 137       6.651  12.481  33.425  1.00 19.20           C  
ATOM   1040  CD1 LEU H 137       6.468  11.817  32.058  1.00 18.54           C  
ATOM   1041  CD2 LEU H 137       8.065  13.052  33.610  1.00 19.50           C  
ATOM   1042  C   LEU H 137       4.626  15.310  35.000  1.00 24.64           C  
ATOM   1043  O   LEU H 137       4.810  16.441  34.544  1.00 18.87           O  
ATOM   1044  N   LYS H 138       3.417  14.940  35.464  1.00 47.82           N  
ATOM   1045  CA  LYS H 138       2.379  15.924  35.427  1.00 47.83           C  
ATOM   1046  CB  LYS H 138       1.014  15.446  35.959  1.00 32.72           C  
ATOM   1047  CG  LYS H 138       0.228  14.573  34.978  1.00  0.00           C  
ATOM   1048  CD  LYS H 138      -1.119  14.095  35.529  1.00  0.00           C  
ATOM   1049  CE  LYS H 138      -1.989  13.391  34.485  1.00  0.00           C  
ATOM   1050  NZ  LYS H 138      -3.332  13.120  35.046  1.00  0.00           N1+
ATOM   1051  C   LYS H 138       2.788  17.082  36.289  1.00 47.85           C  
ATOM   1052  O   LYS H 138       2.549  18.228  35.917  1.00 31.91           O  
ATOM   1053  N   THR H 139       3.345  16.799  37.484  1.00 19.14           N  
ATOM   1054  CA  THR H 139       3.764  17.764  38.466  1.00 19.61           C  
ATOM   1055  CB  THR H 139       3.920  17.197  39.836  1.00 23.43           C  
ATOM   1056  OG1 THR H 139       2.688  16.653  40.284  1.00 20.17           O  
ATOM   1057  CG2 THR H 139       4.395  18.337  40.759  1.00 20.69           C  
ATOM   1058  C   THR H 139       5.064  18.458  38.196  1.00 19.45           C  
ATOM   1059  O   THR H 139       5.175  19.645  38.490  1.00 21.59           O  
ATOM   1060  N   TYR H 140       6.106  17.763  37.689  1.00 14.92           N  
ATOM   1061  CA  TYR H 140       7.372  18.449  37.606  1.00 14.66           C  
ATOM   1062  CB  TYR H 140       8.339  18.229  38.773  1.00 26.55           C  
ATOM   1063  CG  TYR H 140       8.213  19.496  39.548  1.00 27.28           C  
ATOM   1064  CD1 TYR H 140       8.706  20.617  38.938  1.00 27.81           C  
ATOM   1065  CD2 TYR H 140       7.607  19.644  40.774  1.00 25.60           C  
ATOM   1066  CE1 TYR H 140       8.666  21.859  39.511  1.00 25.08           C  
ATOM   1067  CE2 TYR H 140       7.563  20.899  41.364  1.00 28.67           C  
ATOM   1068  CZ  TYR H 140       8.096  22.019  40.743  1.00 24.75           C  
ATOM   1069  OH  TYR H 140       8.065  23.310  41.324  1.00 26.39           O  
ATOM   1070  C   TYR H 140       8.095  18.376  36.290  1.00 14.79           C  
ATOM   1071  O   TYR H 140       7.919  17.417  35.536  1.00 27.16           O  
ATOM   1072  N   ASP H 141       8.976  19.397  36.026  1.00 26.32           N  
ATOM   1073  CA  ASP H 141       9.565  19.599  34.724  1.00 27.07           C  
ATOM   1074  CB  ASP H 141      10.469  20.846  34.686  1.00 30.43           C  
ATOM   1075  CG  ASP H 141       9.644  22.068  35.072  1.00 33.68           C  
ATOM   1076  OD1 ASP H 141       8.466  22.163  34.632  1.00 50.49           O  
ATOM   1077  OD2 ASP H 141      10.180  22.917  35.833  1.00 50.82           O1-
ATOM   1078  C   ASP H 141      10.454  18.430  34.386  1.00 27.49           C  
ATOM   1079  O   ASP H 141      10.960  17.751  35.278  1.00 25.95           O  
ATOM   1080  N   LEU H 142      10.651  18.158  33.073  1.00 26.57           N  
ATOM   1081  CA  LEU H 142      11.560  17.121  32.667  1.00 25.08           C  
ATOM   1082  CB  LEU H 142      10.992  16.052  31.725  1.00 25.77           C  
ATOM   1083  CG  LEU H 142      12.074  15.010  31.374  1.00 21.42           C  
ATOM   1084  CD1 LEU H 142      12.426  14.136  32.588  1.00 26.63           C  
ATOM   1085  CD2 LEU H 142      11.710  14.205  30.121  1.00  0.00           C  
ATOM   1086  C   LEU H 142      12.675  17.744  31.891  1.00 24.88           C  
ATOM   1087  O   LEU H 142      12.451  18.603  31.040  1.00 25.14           O  
ATOM   1088  N   HIS H 143      13.919  17.304  32.164  1.00 23.89           N  
ATOM   1089  CA  HIS H 143      15.078  17.838  31.505  1.00 24.82           C  
ATOM   1090  ND1 HIS H 143      15.844  21.006  32.765  1.00 15.47           N  
ATOM   1091  CG  HIS H 143      15.493  19.722  33.114  1.00 26.45           C  
ATOM   1092  CB  HIS H 143      16.062  18.497  32.476  1.00 25.18           C  
ATOM   1093  NE2 HIS H 143      14.302  21.176  34.354  1.00 13.59           N  
ATOM   1094  CD2 HIS H 143      14.554  19.845  34.087  1.00 15.22           C  
ATOM   1095  CE1 HIS H 143      15.103  21.837  33.538  1.00 15.58           C  
ATOM   1096  C   HIS H 143      15.827  16.710  30.874  1.00 25.04           C  
ATOM   1097  O   HIS H 143      15.744  15.568  31.324  1.00 25.20           O  
ATOM   1098  N   TRP H 144      16.571  17.014  29.791  1.00 24.74           N  
ATOM   1099  CA  TRP H 144      17.370  16.017  29.143  1.00 23.76           C  
ATOM   1100  CB  TRP H 144      16.881  15.712  27.718  1.00 22.47           C  
ATOM   1101  CG  TRP H 144      15.518  15.060  27.705  1.00 23.30           C  
ATOM   1102  CD2 TRP H 144      15.311  13.638  27.751  1.00 23.06           C  
ATOM   1103  CD1 TRP H 144      14.277  15.630  27.674  1.00 23.96           C  
ATOM   1104  NE1 TRP H 144      13.310  14.652  27.707  1.00 23.92           N  
ATOM   1105  CE2 TRP H 144      13.933  13.421  27.753  1.00 23.96           C  
ATOM   1106  CE3 TRP H 144      16.198  12.601  27.792  1.00 25.06           C  
ATOM   1107  CZ2 TRP H 144      13.420  12.155  27.797  1.00 24.05           C  
ATOM   1108  CZ3 TRP H 144      15.679  11.326  27.831  1.00 23.39           C  
ATOM   1109  CH2 TRP H 144      14.316  11.108  27.835  1.00 24.02           C  
ATOM   1110  C   TRP H 144      18.779  16.528  29.093  1.00 25.02           C  
ATOM   1111  O   TRP H 144      19.023  17.692  28.780  1.00 24.84           O  
ATOM   1112  N   VAL H 145      19.751  15.658  29.438  1.00 24.33           N  
ATOM   1113  CA  VAL H 145      21.136  16.043  29.425  1.00 24.61           C  
ATOM   1114  CB  VAL H 145      21.727  16.160  30.804  1.00 24.05           C  
ATOM   1115  CG1 VAL H 145      23.220  16.510  30.688  1.00 22.76           C  
ATOM   1116  CG2 VAL H 145      20.912  17.188  31.604  1.00 22.76           C  
ATOM   1117  C   VAL H 145      21.886  14.947  28.733  1.00 25.61           C  
ATOM   1118  O   VAL H 145      21.536  13.776  28.870  1.00 26.23           O  
ATOM   1119  N   ARG H 146      22.936  15.286  27.951  1.00 26.14           N  
ATOM   1120  CA  ARG H 146      23.653  14.188  27.363  1.00 26.52           C  
ATOM   1121  CB  ARG H 146      23.594  14.029  25.834  1.00 26.28           C  
ATOM   1122  CG  ARG H 146      24.261  15.108  24.995  1.00 27.66           C  
ATOM   1123  CD  ARG H 146      24.160  14.769  23.506  1.00 29.56           C  
ATOM   1124  NE  ARG H 146      24.819  15.848  22.724  1.00 22.47           N  
ATOM   1125  CZ  ARG H 146      24.679  15.868  21.367  1.00 24.46           C  
ATOM   1126  NH1 ARG H 146      23.929  14.913  20.743  1.00 22.82           N1+
ATOM   1127  NH2 ARG H 146      25.286  16.848  20.632  1.00 24.56           N  
ATOM   1128  C   ARG H 146      25.090  14.256  27.758  1.00 26.90           C  
ATOM   1129  O   ARG H 146      25.610  15.319  28.093  1.00 26.15           O  
ATOM   1130  N   SER H 147      25.755  13.084  27.774  1.00 28.12           N  
ATOM   1131  CA  SER H 147      27.142  13.039  28.125  1.00 29.20           C  
ATOM   1132  CB  SER H 147      27.383  12.515  29.552  1.00 28.39           C  
ATOM   1133  OG  SER H 147      28.775  12.494  29.838  1.00  0.00           O  
ATOM   1134  C   SER H 147      27.843  12.108  27.188  1.00 29.49           C  
ATOM   1135  O   SER H 147      27.465  10.947  27.047  1.00 28.85           O  
ATOM   1136  N   VAL H 148      28.908  12.605  26.528  1.00 31.54           N  
ATOM   1137  CA  VAL H 148      29.698  11.811  25.630  1.00 34.05           C  
ATOM   1138  CB  VAL H 148      30.509  12.628  24.668  1.00 33.84           C  
ATOM   1139  CG1 VAL H 148      31.369  11.679  23.817  1.00  0.00           C  
ATOM   1140  CG2 VAL H 148      29.555  13.515  23.852  1.00  0.00           C  
ATOM   1141  C   VAL H 148      30.658  11.046  26.481  1.00 36.35           C  
ATOM   1142  O   VAL H 148      30.975  11.468  27.592  1.00 34.90           O  
ATOM   1143  N   PRO H 149      31.144   9.929  26.016  1.00 39.17           N  
ATOM   1144  CA  PRO H 149      32.019   9.162  26.848  1.00 41.71           C  
ATOM   1145  CD  PRO H 149      30.408   9.093  25.079  1.00 44.44           C  
ATOM   1146  CB  PRO H 149      32.221   7.833  26.123  1.00 42.22           C  
ATOM   1147  CG  PRO H 149      30.899   7.656  25.346  1.00 43.76           C  
ATOM   1148  C   PRO H 149      33.261   9.909  27.199  1.00 43.73           C  
ATOM   1149  O   PRO H 149      33.890  10.485  26.311  1.00 43.87           O  
ATOM   1150  N   GLY H 150      33.619   9.912  28.498  1.00 45.24           N  
ATOM   1151  CA  GLY H 150      34.802  10.567  28.972  1.00 46.87           C  
ATOM   1152  C   GLY H 150      34.612  12.050  28.890  1.00 47.46           C  
ATOM   1153  O   GLY H 150      35.586  12.800  28.902  1.00 48.74           O  
ATOM   1154  N   GLN H 151      33.351  12.526  28.824  1.00 47.31           N  
ATOM   1155  CA  GLN H 151      33.142  13.938  28.648  1.00 45.74           C  
ATOM   1156  CB  GLN H 151      32.493  14.291  27.296  1.00 48.90           C  
ATOM   1157  CG  GLN H 151      33.237  13.741  26.073  1.00 52.41           C  
ATOM   1158  CD  GLN H 151      34.548  14.490  25.874  1.00 59.40           C  
ATOM   1159  OE1 GLN H 151      35.154  14.981  26.824  1.00 61.61           O  
ATOM   1160  NE2 GLN H 151      35.002  14.576  24.595  1.00 59.15           N  
ATOM   1161  C   GLN H 151      32.205  14.438  29.710  1.00 42.96           C  
ATOM   1162  O   GLN H 151      31.723  13.678  30.547  1.00 41.82           O  
ATOM   1163  N   GLY H 152      31.929  15.761  29.678  1.00 40.38           N  
ATOM   1164  CA  GLY H 152      31.108  16.425  30.653  1.00 38.58           C  
ATOM   1165  C   GLY H 152      29.658  16.321  30.292  1.00 35.80           C  
ATOM   1166  O   GLY H 152      29.268  15.575  29.395  1.00 35.05           O  
ATOM   1167  N   LEU H 153      28.822  17.096  31.015  1.00 33.74           N  
ATOM   1168  CA  LEU H 153      27.392  17.089  30.882  1.00 30.69           C  
ATOM   1169  CB  LEU H 153      26.690  17.259  32.238  1.00 28.31           C  
ATOM   1170  CG  LEU H 153      26.977  16.113  33.223  1.00 28.59           C  
ATOM   1171  CD1 LEU H 153      26.313  16.372  34.583  1.00 28.48           C  
ATOM   1172  CD2 LEU H 153      26.577  14.753  32.627  1.00 26.96           C  
ATOM   1173  C   LEU H 153      26.980  18.252  30.034  1.00 30.36           C  
ATOM   1174  O   LEU H 153      27.533  19.347  30.138  1.00 30.59           O  
ATOM   1175  N   GLN H 154      25.981  18.027  29.157  1.00 27.85           N  
ATOM   1176  CA  GLN H 154      25.493  19.057  28.286  1.00 28.64           C  
ATOM   1177  CB  GLN H 154      25.867  18.769  26.820  1.00 29.54           C  
ATOM   1178  CG  GLN H 154      25.579  19.900  25.837  1.00 34.40           C  
ATOM   1179  CD  GLN H 154      26.155  19.478  24.492  1.00 41.35           C  
ATOM   1180  OE1 GLN H 154      25.752  18.468  23.918  1.00 40.93           O  
ATOM   1181  NE2 GLN H 154      27.138  20.264  23.977  1.00  0.00           N  
ATOM   1182  C   GLN H 154      23.997  19.062  28.409  1.00 26.57           C  
ATOM   1183  O   GLN H 154      23.357  18.018  28.302  1.00 25.99           O  
ATOM   1184  N   TRP H 155      23.387  20.247  28.621  1.00 26.55           N  
ATOM   1185  CA  TRP H 155      21.964  20.302  28.831  1.00 27.08           C  
ATOM   1186  CB  TRP H 155      21.568  21.458  29.762  1.00 27.38           C  
ATOM   1187  CG  TRP H 155      20.095  21.558  30.045  1.00 27.09           C  
ATOM   1188  CD2 TRP H 155      19.234  22.514  29.415  1.00 28.56           C  
ATOM   1189  CD1 TRP H 155      19.319  20.842  30.909  1.00 26.98           C  
ATOM   1190  NE1 TRP H 155      18.023  21.293  30.854  1.00 28.57           N  
ATOM   1191  CE2 TRP H 155      17.957  22.321  29.937  1.00 28.37           C  
ATOM   1192  CE3 TRP H 155      19.490  23.474  28.480  1.00 29.19           C  
ATOM   1193  CZ2 TRP H 155      16.911  23.092  29.528  1.00 26.64           C  
ATOM   1194  CZ3 TRP H 155      18.430  24.247  28.065  1.00 29.04           C  
ATOM   1195  CH2 TRP H 155      17.166  24.058  28.579  1.00 28.81           C  
ATOM   1196  C   TRP H 155      21.291  20.486  27.504  1.00 26.19           C  
ATOM   1197  O   TRP H 155      21.595  21.424  26.774  1.00 26.43           O  
ATOM   1198  N   MET H 156      20.456  19.501  27.112  1.00 24.51           N  
ATOM   1199  CA  MET H 156      19.738  19.511  25.867  1.00 25.93           C  
ATOM   1200  CB  MET H 156      19.309  18.089  25.486  1.00 25.24           C  
ATOM   1201  CG  MET H 156      20.522  17.160  25.375  1.00 19.53           C  
ATOM   1202  SD  MET H 156      20.134  15.436  24.967  1.00 26.38           S  
ATOM   1203  CE  MET H 156      19.815  15.754  23.210  1.00 19.22           C  
ATOM   1204  C   MET H 156      18.533  20.409  25.834  1.00 27.39           C  
ATOM   1205  O   MET H 156      18.396  21.232  24.928  1.00 29.44           O  
ATOM   1206  N   GLY H 157      17.640  20.309  26.846  1.00 26.74           N  
ATOM   1207  CA  GLY H 157      16.411  21.058  26.798  1.00 26.41           C  
ATOM   1208  C   GLY H 157      15.486  20.549  27.868  1.00 26.49           C  
ATOM   1209  O   GLY H 157      15.810  19.609  28.594  1.00 26.41           O  
ATOM   1210  N   TRP H 158      14.292  21.171  27.994  1.00 26.70           N  
ATOM   1211  CA  TRP H 158      13.381  20.768  29.031  1.00 25.89           C  
ATOM   1212  CB  TRP H 158      13.616  21.551  30.333  1.00 25.61           C  
ATOM   1213  CG  TRP H 158      13.384  23.037  30.198  1.00 27.28           C  
ATOM   1214  CD2 TRP H 158      12.390  23.780  30.920  1.00 27.88           C  
ATOM   1215  CD1 TRP H 158      14.090  23.951  29.474  1.00 29.83           C  
ATOM   1216  NE1 TRP H 158      13.588  25.211  29.683  1.00 33.80           N  
ATOM   1217  CE2 TRP H 158      12.547  25.122  30.578  1.00 29.83           C  
ATOM   1218  CE3 TRP H 158      11.437  23.380  31.806  1.00 31.43           C  
ATOM   1219  CZ2 TRP H 158      11.744  26.087  31.116  1.00 33.97           C  
ATOM   1220  CZ3 TRP H 158      10.624  24.355  32.338  1.00 31.49           C  
ATOM   1221  CH2 TRP H 158      10.773  25.683  32.002  1.00 32.90           C  
ATOM   1222  C   TRP H 158      11.975  21.022  28.590  1.00 26.93           C  
ATOM   1223  O   TRP H 158      11.725  21.664  27.570  1.00 26.70           O  
ATOM   1224  N   ILE H 159      11.018  20.440  29.349  1.00 26.32           N  
ATOM   1225  CA  ILE H 159       9.609  20.655  29.169  1.00 25.69           C  
ATOM   1226  CB  ILE H 159       8.884  19.456  28.617  1.00 25.11           C  
ATOM   1227  CG1 ILE H 159       7.380  19.751  28.450  1.00 25.38           C  
ATOM   1228  CG2 ILE H 159       9.182  18.248  29.527  1.00 23.33           C  
ATOM   1229  CD1 ILE H 159       7.044  20.780  27.369  1.00 23.78           C  
ATOM   1230  C   ILE H 159       9.025  20.948  30.528  1.00 25.26           C  
ATOM   1231  O   ILE H 159       9.231  20.186  31.469  1.00 25.96           O  
ATOM   1232  N   SER H 160       8.276  22.067  30.663  1.00 25.08           N  
ATOM   1233  CA  SER H 160       7.646  22.388  31.916  1.00 24.20           C  
ATOM   1234  CB  SER H 160       7.074  23.820  31.969  1.00 24.09           C  
ATOM   1235  OG  SER H 160       6.091  24.004  30.960  1.00 21.64           O  
ATOM   1236  C   SER H 160       6.534  21.393  32.120  1.00 24.25           C  
ATOM   1237  O   SER H 160       5.946  20.873  31.171  1.00 24.83           O  
ATOM   1238  N   HIS H 161       6.273  21.085  33.406  1.00 19.42           N  
ATOM   1239  CA  HIS H 161       5.271  20.145  33.821  1.00 20.96           C  
ATOM   1240  ND1 HIS H 161       6.473  21.706  36.644  1.00 28.08           N  
ATOM   1241  CG  HIS H 161       5.323  21.134  36.150  1.00 26.36           C  
ATOM   1242  CB  HIS H 161       5.296  19.877  35.333  1.00 20.53           C  
ATOM   1243  NE2 HIS H 161       4.789  22.984  37.329  1.00 26.56           N  
ATOM   1244  CD2 HIS H 161       4.306  21.929  36.575  1.00 25.72           C  
ATOM   1245  CE1 HIS H 161       6.096  22.807  37.341  1.00 27.45           C  
ATOM   1246  C   HIS H 161       3.921  20.683  33.445  1.00 21.88           C  
ATOM   1247  O   HIS H 161       2.998  19.915  33.160  1.00 22.64           O  
ATOM   1248  N   GLU H 162       3.776  22.028  33.470  1.00 22.85           N  
ATOM   1249  CA  GLU H 162       2.557  22.698  33.109  1.00 25.75           C  
ATOM   1250  CB  GLU H 162       2.602  24.233  33.258  1.00 27.79           C  
ATOM   1251  CG  GLU H 162       2.451  24.753  34.689  1.00 31.06           C  
ATOM   1252  CD  GLU H 162       3.827  24.935  35.315  1.00 33.05           C  
ATOM   1253  OE1 GLU H 162       4.784  24.249  34.868  1.00 33.78           O  
ATOM   1254  OE2 GLU H 162       3.937  25.775  36.247  1.00 34.18           O1-
ATOM   1255  C   GLU H 162       2.292  22.401  31.670  1.00 26.15           C  
ATOM   1256  O   GLU H 162       1.139  22.314  31.248  1.00 26.67           O  
ATOM   1257  N   GLY H 163       3.365  22.259  30.871  1.00 24.86           N  
ATOM   1258  CA  GLY H 163       3.208  21.915  29.489  1.00 25.40           C  
ATOM   1259  C   GLY H 163       3.090  23.162  28.689  1.00 25.84           C  
ATOM   1260  O   GLY H 163       2.631  23.146  27.549  1.00 26.07           O  
ATOM   1261  N   ASP H 164       3.507  24.291  29.274  1.00 25.68           N  
ATOM   1262  CA  ASP H 164       3.377  25.500  28.529  1.00 26.67           C  
ATOM   1263  CB  ASP H 164       2.598  26.567  29.313  1.00 29.15           C  
ATOM   1264  CG  ASP H 164       3.301  26.808  30.644  1.00 31.51           C  
ATOM   1265  OD1 ASP H 164       4.363  26.183  30.901  1.00 33.91           O  
ATOM   1266  OD2 ASP H 164       2.765  27.626  31.436  1.00 32.98           O1-
ATOM   1267  C   ASP H 164       4.727  26.031  28.187  1.00 26.13           C  
ATOM   1268  O   ASP H 164       4.849  27.153  27.689  1.00 27.24           O  
ATOM   1269  N   LYS H 165       5.790  25.244  28.440  1.00 28.66           N  
ATOM   1270  CA  LYS H 165       7.055  25.766  28.027  1.00 28.80           C  
ATOM   1271  CB  LYS H 165       7.714  26.685  29.072  1.00 30.61           C  
ATOM   1272  CG  LYS H 165       9.064  27.251  28.630  1.00 27.73           C  
ATOM   1273  CD  LYS H 165       9.012  28.078  27.341  1.00 36.46           C  
ATOM   1274  CE  LYS H 165       8.806  29.581  27.535  1.00 38.93           C  
ATOM   1275  NZ  LYS H 165       8.870  30.261  26.219  1.00 40.79           N1+
ATOM   1276  C   LYS H 165       7.969  24.626  27.696  1.00 28.44           C  
ATOM   1277  O   LYS H 165       8.031  23.617  28.399  1.00 28.45           O  
ATOM   1278  N   LYS H 166       8.668  24.763  26.557  1.00 28.38           N  
ATOM   1279  CA  LYS H 166       9.656  23.835  26.105  1.00 28.83           C  
ATOM   1280  CB  LYS H 166       9.248  23.096  24.821  1.00 30.42           C  
ATOM   1281  CG  LYS H 166       7.944  22.310  24.956  1.00 63.95           C  
ATOM   1282  CD  LYS H 166       7.311  21.957  23.608  1.00  0.00           C  
ATOM   1283  CE  LYS H 166       5.898  21.382  23.728  1.00  0.00           C  
ATOM   1284  NZ  LYS H 166       5.264  21.324  22.391  1.00  0.00           N1+
ATOM   1285  C   LYS H 166      10.787  24.725  25.718  1.00 29.30           C  
ATOM   1286  O   LYS H 166      10.569  25.802  25.166  1.00 30.84           O  
ATOM   1287  N   VAL H 167      12.025  24.321  26.033  1.00 29.26           N  
ATOM   1288  CA  VAL H 167      13.135  25.138  25.652  1.00 29.19           C  
ATOM   1289  CB  VAL H 167      13.680  25.970  26.777  1.00 29.39           C  
ATOM   1290  CG1 VAL H 167      14.931  26.703  26.266  1.00  0.00           C  
ATOM   1291  CG2 VAL H 167      12.576  26.910  27.291  1.00  0.00           C  
ATOM   1292  C   VAL H 167      14.218  24.209  25.233  1.00 29.15           C  
ATOM   1293  O   VAL H 167      14.341  23.103  25.759  1.00 29.80           O  
ATOM   1294  N   ILE H 168      15.033  24.641  24.258  1.00 26.62           N  
ATOM   1295  CA  ILE H 168      16.088  23.790  23.803  1.00 27.35           C  
ATOM   1296  CB  ILE H 168      15.856  23.247  22.418  1.00 27.94           C  
ATOM   1297  CG1 ILE H 168      14.577  22.397  22.398  1.00  0.00           C  
ATOM   1298  CG2 ILE H 168      17.103  22.462  21.978  1.00  0.00           C  
ATOM   1299  CD1 ILE H 168      14.641  21.188  23.331  1.00 26.69           C  
ATOM   1300  C   ILE H 168      17.341  24.602  23.776  1.00 28.58           C  
ATOM   1301  O   ILE H 168      17.294  25.829  23.681  1.00 29.41           O  
ATOM   1302  N   VAL H 169      18.501  23.936  23.930  1.00 29.66           N  
ATOM   1303  CA  VAL H 169      19.731  24.644  23.769  1.00 30.73           C  
ATOM   1304  CB  VAL H 169      20.936  23.910  24.267  1.00 29.91           C  
ATOM   1305  CG1 VAL H 169      22.196  24.656  23.796  1.00  0.00           C  
ATOM   1306  CG2 VAL H 169      20.821  23.859  25.798  1.00  0.00           C  
ATOM   1307  C   VAL H 169      19.861  24.899  22.304  1.00 31.57           C  
ATOM   1308  O   VAL H 169      19.347  24.139  21.488  1.00 32.21           O  
ATOM   1309  N   GLU H 170      20.546  25.993  21.933  1.00 33.22           N  
ATOM   1310  CA  GLU H 170      20.610  26.406  20.559  1.00 34.70           C  
ATOM   1311  CB  GLU H 170      21.427  27.691  20.349  1.00 37.97           C  
ATOM   1312  CG  GLU H 170      21.502  28.133  18.885  1.00 44.74           C  
ATOM   1313  CD  GLU H 170      20.178  28.763  18.472  1.00 49.46           C  
ATOM   1314  OE1 GLU H 170      19.299  28.953  19.355  1.00 51.57           O  
ATOM   1315  OE2 GLU H 170      20.033  29.066  17.259  1.00 68.12           O1-
ATOM   1316  C   GLU H 170      21.238  25.343  19.723  1.00 35.09           C  
ATOM   1317  O   GLU H 170      20.799  25.100  18.600  1.00 36.36           O  
ATOM   1318  N   ARG H 171      22.273  24.665  20.241  1.00 34.88           N  
ATOM   1319  CA  ARG H 171      22.946  23.697  19.427  1.00 35.39           C  
ATOM   1320  CB  ARG H 171      24.244  23.165  20.064  1.00 34.86           C  
ATOM   1321  CG  ARG H 171      24.107  22.570  21.462  1.00 36.52           C  
ATOM   1322  CD  ARG H 171      25.434  22.595  22.226  1.00 40.98           C  
ATOM   1323  NE  ARG H 171      25.886  24.018  22.261  1.00  0.00           N  
ATOM   1324  CZ  ARG H 171      26.916  24.447  21.472  1.00  0.00           C  
ATOM   1325  NH1 ARG H 171      27.636  23.546  20.739  1.00  0.00           N1+
ATOM   1326  NH2 ARG H 171      27.233  25.772  21.421  1.00  0.00           N  
ATOM   1327  C   ARG H 171      22.019  22.581  19.048  1.00 35.62           C  
ATOM   1328  O   ARG H 171      22.127  22.028  17.955  1.00 37.68           O  
ATOM   1329  N   PHE H 172      21.111  22.207  19.963  1.00 33.67           N  
ATOM   1330  CA  PHE H 172      20.156  21.138  19.830  1.00 32.04           C  
ATOM   1331  CB  PHE H 172      19.687  20.581  21.178  1.00 30.05           C  
ATOM   1332  CG  PHE H 172      20.849  19.804  21.675  1.00 32.59           C  
ATOM   1333  CD1 PHE H 172      21.849  20.407  22.393  1.00 31.85           C  
ATOM   1334  CD2 PHE H 172      20.947  18.466  21.394  1.00 30.79           C  
ATOM   1335  CE1 PHE H 172      22.925  19.681  22.840  1.00 31.19           C  
ATOM   1336  CE2 PHE H 172      22.020  17.737  21.839  1.00 30.62           C  
ATOM   1337  CZ  PHE H 172      23.014  18.342  22.565  1.00 30.18           C  
ATOM   1338  C   PHE H 172      18.932  21.410  19.000  1.00 33.17           C  
ATOM   1339  O   PHE H 172      18.295  20.452  18.572  1.00 34.35           O  
ATOM   1340  N   LYS H 173      18.532  22.677  18.759  1.00 33.52           N  
ATOM   1341  CA  LYS H 173      17.209  22.930  18.235  1.00 35.95           C  
ATOM   1342  CB  LYS H 173      16.910  24.414  17.967  1.00 37.82           C  
ATOM   1343  CG  LYS H 173      16.562  25.175  19.244  1.00 41.87           C  
ATOM   1344  CD  LYS H 173      16.425  26.686  19.062  1.00 47.08           C  
ATOM   1345  CE  LYS H 173      15.795  27.369  20.276  1.00 64.87           C  
ATOM   1346  NZ  LYS H 173      14.393  26.918  20.431  1.00 69.43           N1+
ATOM   1347  C   LYS H 173      16.871  22.158  16.993  1.00 35.34           C  
ATOM   1348  O   LYS H 173      15.755  21.655  16.876  1.00 36.17           O  
ATOM   1349  N   ALA H 174      17.768  22.054  16.007  1.00 34.00           N  
ATOM   1350  CA  ALA H 174      17.402  21.277  14.857  1.00 34.31           C  
ATOM   1351  CB  ALA H 174      18.421  21.398  13.711  1.00 55.10           C  
ATOM   1352  C   ALA H 174      17.300  19.813  15.206  1.00 35.12           C  
ATOM   1353  O   ALA H 174      16.403  19.116  14.734  1.00 37.13           O  
ATOM   1354  N   LYS H 175      18.259  19.318  16.016  1.00 33.73           N  
ATOM   1355  CA  LYS H 175      18.438  17.923  16.341  1.00 32.10           C  
ATOM   1356  CB  LYS H 175      19.787  17.664  17.020  1.00 30.89           C  
ATOM   1357  CG  LYS H 175      20.968  18.021  16.122  1.00 32.79           C  
ATOM   1358  CD  LYS H 175      22.318  17.816  16.796  1.00 34.73           C  
ATOM   1359  CE  LYS H 175      22.619  16.341  17.049  1.00 43.65           C  
ATOM   1360  NZ  LYS H 175      22.579  15.597  15.770  1.00 43.92           N1+
ATOM   1361  C   LYS H 175      17.387  17.297  17.219  1.00 31.65           C  
ATOM   1362  O   LYS H 175      16.882  16.224  16.891  1.00 32.87           O  
ATOM   1363  N   VAL H 176      17.013  17.942  18.343  1.00 30.52           N  
ATOM   1364  CA  VAL H 176      16.186  17.290  19.329  1.00 29.17           C  
ATOM   1365  CB  VAL H 176      16.736  17.446  20.718  1.00 27.15           C  
ATOM   1366  CG1 VAL H 176      15.708  16.914  21.728  1.00 22.84           C  
ATOM   1367  CG2 VAL H 176      18.106  16.750  20.789  1.00 22.35           C  
ATOM   1368  C   VAL H 176      14.795  17.858  19.367  1.00 28.45           C  
ATOM   1369  O   VAL H 176      14.590  19.053  19.169  1.00 28.88           O  
ATOM   1370  N   THR H 177      13.791  16.976  19.596  1.00 28.12           N  
ATOM   1371  CA  THR H 177      12.429  17.389  19.814  1.00 28.67           C  
ATOM   1372  CB  THR H 177      11.458  16.965  18.756  1.00 30.12           C  
ATOM   1373  OG1 THR H 177      11.516  15.560  18.582  1.00 31.82           O  
ATOM   1374  CG2 THR H 177      11.766  17.697  17.449  1.00 29.90           C  
ATOM   1375  C   THR H 177      11.972  16.717  21.066  1.00 28.67           C  
ATOM   1376  O   THR H 177      12.125  15.506  21.218  1.00 29.20           O  
ATOM   1377  N   ILE H 178      11.387  17.483  22.005  1.00 28.13           N  
ATOM   1378  CA  ILE H 178      10.936  16.851  23.205  1.00 28.09           C  
ATOM   1379  CB  ILE H 178      11.581  17.334  24.475  1.00 28.15           C  
ATOM   1380  CG1 ILE H 178      11.412  18.840  24.666  1.00 30.56           C  
ATOM   1381  CG2 ILE H 178      13.037  16.857  24.491  1.00 30.71           C  
ATOM   1382  CD1 ILE H 178      11.931  19.305  26.022  1.00 30.88           C  
ATOM   1383  C   ILE H 178       9.464  16.983  23.305  1.00 28.11           C  
ATOM   1384  O   ILE H 178       8.892  18.042  23.056  1.00 29.38           O  
ATOM   1385  N   ASP H 179       8.815  15.849  23.623  1.00 27.12           N  
ATOM   1386  CA  ASP H 179       7.395  15.823  23.758  1.00 27.91           C  
ATOM   1387  CB  ASP H 179       6.674  15.231  22.535  1.00 29.22           C  
ATOM   1388  CG  ASP H 179       5.217  15.671  22.587  1.00  0.00           C  
ATOM   1389  OD1 ASP H 179       4.925  16.668  23.300  1.00  0.00           O  
ATOM   1390  OD2 ASP H 179       4.377  15.016  21.912  1.00  0.00           O1-
ATOM   1391  C   ASP H 179       7.093  14.953  24.933  1.00 28.65           C  
ATOM   1392  O   ASP H 179       7.977  14.291  25.473  1.00 28.15           O  
ATOM   1393  N   TRP H 180       5.827  14.962  25.391  1.00 29.66           N  
ATOM   1394  CA  TRP H 180       5.495  14.118  26.498  1.00 30.02           C  
ATOM   1395  CB  TRP H 180       5.508  14.848  27.852  1.00 29.27           C  
ATOM   1396  CG  TRP H 180       4.428  15.891  27.989  1.00 35.14           C  
ATOM   1397  CD2 TRP H 180       4.040  16.488  29.236  1.00  0.00           C  
ATOM   1398  CD1 TRP H 180       3.622  16.435  27.034  1.00  0.00           C  
ATOM   1399  NE1 TRP H 180       2.754  17.333  27.607  1.00  0.00           N  
ATOM   1400  CE2 TRP H 180       3.001  17.374  28.963  1.00  0.00           C  
ATOM   1401  CE3 TRP H 180       4.508  16.305  30.507  1.00  0.00           C  
ATOM   1402  CZ2 TRP H 180       2.410  18.095  29.960  1.00  0.00           C  
ATOM   1403  CZ3 TRP H 180       3.915  17.040  31.511  1.00  0.00           C  
ATOM   1404  CH2 TRP H 180       2.886  17.916  31.240  1.00  0.00           C  
ATOM   1405  C   TRP H 180       4.106  13.612  26.290  1.00 31.79           C  
ATOM   1406  O   TRP H 180       3.336  14.141  25.488  1.00 33.56           O  
ATOM   1407  N   ASP H 181       3.781  12.516  26.995  1.00 33.06           N  
ATOM   1408  CA  ASP H 181       2.454  11.987  26.986  1.00 33.35           C  
ATOM   1409  CB  ASP H 181       2.403  10.540  26.470  1.00 34.16           C  
ATOM   1410  CG  ASP H 181       0.962  10.091  26.292  1.00 38.23           C  
ATOM   1411  OD1 ASP H 181       0.038  10.897  26.576  1.00 40.45           O  
ATOM   1412  OD2 ASP H 181       0.771   8.920  25.868  1.00 41.45           O1-
ATOM   1413  C   ASP H 181       2.026  12.050  28.426  1.00 33.10           C  
ATOM   1414  O   ASP H 181       2.532  11.319  29.273  1.00 31.81           O  
ATOM   1415  N   ARG H 182       1.113  12.983  28.758  1.00 33.94           N  
ATOM   1416  CA  ARG H 182       0.694  13.156  30.122  1.00 34.77           C  
ATOM   1417  CB  ARG H 182      -0.219  14.377  30.322  1.00 34.82           C  
ATOM   1418  CG  ARG H 182      -0.527  14.666  31.793  1.00 46.04           C  
ATOM   1419  CD  ARG H 182      -1.571  15.767  32.006  1.00 47.22           C  
ATOM   1420  NE  ARG H 182      -2.780  15.401  31.213  1.00  0.00           N  
ATOM   1421  CZ  ARG H 182      -3.174  16.182  30.166  1.00  0.00           C  
ATOM   1422  NH1 ARG H 182      -2.498  17.335  29.883  1.00  0.00           N1+
ATOM   1423  NH2 ARG H 182      -4.246  15.817  29.405  1.00  0.00           N  
ATOM   1424  C   ARG H 182      -0.059  11.947  30.571  1.00 35.74           C  
ATOM   1425  O   ARG H 182       0.080  11.495  31.705  1.00 37.13           O  
ATOM   1426  N   SER H 183      -0.881  11.375  29.681  1.00 35.64           N  
ATOM   1427  CA  SER H 183      -1.690  10.268  30.090  1.00 36.20           C  
ATOM   1428  CB  SER H 183      -2.553   9.709  28.946  1.00 35.59           C  
ATOM   1429  OG  SER H 183      -3.444  10.704  28.464  1.00 42.27           O  
ATOM   1430  C   SER H 183      -0.802   9.143  30.540  1.00 35.42           C  
ATOM   1431  O   SER H 183      -1.100   8.460  31.518  1.00 35.87           O  
ATOM   1432  N   THR H 184       0.279   8.895  29.779  1.00 32.48           N  
ATOM   1433  CA  THR H 184       1.240   7.849  30.001  1.00 31.15           C  
ATOM   1434  CB  THR H 184       2.015   7.490  28.774  1.00 32.00           C  
ATOM   1435  OG1 THR H 184       2.668   6.246  28.953  1.00 30.71           O  
ATOM   1436  CG2 THR H 184       3.069   8.574  28.539  1.00 28.22           C  
ATOM   1437  C   THR H 184       2.249   8.190  31.060  1.00 31.11           C  
ATOM   1438  O   THR H 184       2.912   7.304  31.597  1.00 32.44           O  
ATOM   1439  N   ASN H 185       2.456   9.485  31.353  1.00 31.35           N  
ATOM   1440  CA  ASN H 185       3.497   9.847  32.273  1.00 31.62           C  
ATOM   1441  CB  ASN H 185       3.379   9.198  33.666  1.00 32.06           C  
ATOM   1442  CG  ASN H 185       2.186   9.810  34.385  1.00  0.00           C  
ATOM   1443  OD1 ASN H 185       1.212   9.125  34.690  1.00  0.00           O  
ATOM   1444  ND2 ASN H 185       2.266  11.138  34.670  1.00  0.00           N  
ATOM   1445  C   ASN H 185       4.808   9.422  31.686  1.00 32.32           C  
ATOM   1446  O   ASN H 185       5.694   8.936  32.390  1.00 32.89           O  
ATOM   1447  N   THR H 186       4.963   9.597  30.359  1.00 31.23           N  
ATOM   1448  CA  THR H 186       6.193   9.240  29.717  1.00 30.53           C  
ATOM   1449  CB  THR H 186       6.027   8.105  28.750  1.00 31.16           C  
ATOM   1450  OG1 THR H 186       5.505   6.970  29.424  1.00 35.42           O  
ATOM   1451  CG2 THR H 186       7.396   7.763  28.145  1.00 32.58           C  
ATOM   1452  C   THR H 186       6.654  10.438  28.941  1.00 29.69           C  
ATOM   1453  O   THR H 186       5.853  11.130  28.313  1.00 30.54           O  
ATOM   1454  N   ALA H 187       7.972  10.722  28.972  1.00 27.74           N  
ATOM   1455  CA  ALA H 187       8.503  11.845  28.249  1.00 26.39           C  
ATOM   1456  CB  ALA H 187       9.329  12.797  29.121  1.00 25.54           C  
ATOM   1457  C   ALA H 187       9.403  11.292  27.189  1.00 27.48           C  
ATOM   1458  O   ALA H 187      10.024  10.246  27.387  1.00 28.84           O  
ATOM   1459  N   TYR H 188       9.490  11.980  26.029  1.00 26.55           N  
ATOM   1460  CA  TYR H 188      10.252  11.435  24.941  1.00 25.88           C  
ATOM   1461  CB  TYR H 188       9.390  11.033  23.729  1.00 26.13           C  
ATOM   1462  CG  TYR H 188       8.343  10.038  24.115  1.00 26.24           C  
ATOM   1463  CD1 TYR H 188       8.606   8.688  24.086  1.00 27.37           C  
ATOM   1464  CD2 TYR H 188       7.089  10.453  24.499  1.00 27.41           C  
ATOM   1465  CE1 TYR H 188       7.639   7.771  24.433  1.00 28.40           C  
ATOM   1466  CE2 TYR H 188       6.118   9.541  24.848  1.00 28.06           C  
ATOM   1467  CZ  TYR H 188       6.391   8.196  24.813  1.00 28.65           C  
ATOM   1468  OH  TYR H 188       5.398   7.257  25.167  1.00 33.37           O  
ATOM   1469  C   TYR H 188      11.205  12.467  24.411  1.00 26.43           C  
ATOM   1470  O   TYR H 188      10.961  13.670  24.490  1.00 27.50           O  
ATOM   1471  N   LEU H 189      12.348  11.995  23.869  1.00 27.89           N  
ATOM   1472  CA  LEU H 189      13.299  12.860  23.231  1.00 28.68           C  
ATOM   1473  CB  LEU H 189      14.602  13.003  24.056  1.00 28.68           C  
ATOM   1474  CG  LEU H 189      15.705  13.945  23.514  1.00 29.80           C  
ATOM   1475  CD1 LEU H 189      16.875  14.019  24.509  1.00  0.00           C  
ATOM   1476  CD2 LEU H 189      16.198  13.569  22.105  1.00  0.00           C  
ATOM   1477  C   LEU H 189      13.605  12.216  21.910  1.00 29.76           C  
ATOM   1478  O   LEU H 189      13.969  11.040  21.852  1.00 27.28           O  
ATOM   1479  N   GLN H 190      13.455  12.971  20.804  1.00 31.17           N  
ATOM   1480  CA  GLN H 190      13.745  12.416  19.513  1.00 32.11           C  
ATOM   1481  CB  GLN H 190      12.653  12.632  18.450  1.00 34.92           C  
ATOM   1482  CG  GLN H 190      13.034  12.014  17.101  1.00 39.49           C  
ATOM   1483  CD  GLN H 190      11.914  12.268  16.104  1.00 37.25           C  
ATOM   1484  OE1 GLN H 190      10.772  12.531  16.479  1.00 40.26           O  
ATOM   1485  NE2 GLN H 190      12.252  12.195  14.789  1.00 46.52           N  
ATOM   1486  C   GLN H 190      14.965  13.095  18.996  1.00 31.56           C  
ATOM   1487  O   GLN H 190      15.099  14.316  19.074  1.00 32.86           O  
ATOM   1488  N   LEU H 191      15.907  12.302  18.461  1.00 30.90           N  
ATOM   1489  CA  LEU H 191      17.106  12.885  17.949  1.00 31.22           C  
ATOM   1490  CB  LEU H 191      18.333  12.382  18.727  1.00 29.81           C  
ATOM   1491  CG  LEU H 191      19.645  13.113  18.434  1.00 29.91           C  
ATOM   1492  CD1 LEU H 191      19.542  14.606  18.782  1.00 28.26           C  
ATOM   1493  CD2 LEU H 191      20.805  12.434  19.174  1.00 27.30           C  
ATOM   1494  C   LEU H 191      17.192  12.464  16.513  1.00 31.59           C  
ATOM   1495  O   LEU H 191      17.029  11.287  16.201  1.00 31.06           O  
ATOM   1496  N   SER H 192      17.446  13.416  15.589  0.93 31.71           N  
ATOM   1497  CA  SER H 192      17.437  13.076  14.190  0.93 33.01           C  
ATOM   1498  CB  SER H 192      16.331  13.806  13.409  0.93 33.37           C  
ATOM   1499  OG  SER H 192      16.482  15.210  13.566  1.00 40.37           O  
ATOM   1500  C   SER H 192      18.752  13.433  13.561  0.93 34.48           C  
ATOM   1501  O   SER H 192      19.552  14.166  14.136  0.93 34.39           O  
ATOM   1502  N   GLY H 193      19.025  12.877  12.358  1.00 34.82           N  
ATOM   1503  CA  GLY H 193      20.224  13.208  11.631  1.00 34.68           C  
ATOM   1504  C   GLY H 193      21.413  12.798  12.441  1.00 33.38           C  
ATOM   1505  O   GLY H 193      22.329  13.588  12.663  1.00 32.14           O  
ATOM   1506  N   LEU H 194      21.431  11.529  12.882  1.00 32.50           N  
ATOM   1507  CA  LEU H 194      22.445  11.049  13.777  1.00 31.86           C  
ATOM   1508  CB  LEU H 194      22.151   9.628  14.281  1.00 29.33           C  
ATOM   1509  CG  LEU H 194      20.879   9.547  15.141  1.00 29.42           C  
ATOM   1510  CD1 LEU H 194      20.618   8.114  15.624  1.00 27.73           C  
ATOM   1511  CD2 LEU H 194      20.938  10.551  16.304  1.00 26.86           C  
ATOM   1512  C   LEU H 194      23.799  11.020  13.140  1.00 33.79           C  
ATOM   1513  O   LEU H 194      23.963  10.658  11.977  1.00 37.05           O  
ATOM   1514  N   THR H 195      24.813  11.414  13.939  1.00 34.43           N  
ATOM   1515  CA  THR H 195      26.194  11.391  13.551  1.00 35.66           C  
ATOM   1516  CB  THR H 195      26.803  12.754  13.390  1.00 37.05           C  
ATOM   1517  OG1 THR H 195      26.723  13.482  14.605  1.00 41.59           O  
ATOM   1518  CG2 THR H 195      26.054  13.495  12.272  1.00 41.30           C  
ATOM   1519  C   THR H 195      26.918  10.702  14.664  1.00 35.54           C  
ATOM   1520  O   THR H 195      26.349  10.455  15.724  1.00 35.83           O  
ATOM   1521  N   SER H 196      28.199  10.359  14.443  1.00 35.98           N  
ATOM   1522  CA  SER H 196      28.956   9.658  15.441  1.00 37.06           C  
ATOM   1523  CB  SER H 196      30.368   9.273  14.965  1.00 37.45           C  
ATOM   1524  OG  SER H 196      31.133  10.440  14.704  1.00 41.55           O  
ATOM   1525  C   SER H 196      29.093  10.537  16.647  1.00 36.12           C  
ATOM   1526  O   SER H 196      29.221  10.051  17.769  1.00 35.01           O  
ATOM   1527  N   GLY H 197      29.043  11.865  16.439  1.00 35.72           N  
ATOM   1528  CA  GLY H 197      29.195  12.833  17.491  1.00 37.05           C  
ATOM   1529  C   GLY H 197      28.095  12.653  18.487  1.00 34.30           C  
ATOM   1530  O   GLY H 197      28.250  12.987  19.660  1.00 34.91           O  
ATOM   1531  N   ASP H 198      26.928  12.192  18.008  1.00 32.39           N  
ATOM   1532  CA  ASP H 198      25.742  11.979  18.789  1.00 30.80           C  
ATOM   1533  CB  ASP H 198      24.506  11.735  17.911  1.00 30.17           C  
ATOM   1534  CG  ASP H 198      24.212  13.055  17.215  1.00 33.26           C  
ATOM   1535  OD1 ASP H 198      24.397  14.118  17.866  1.00 34.75           O  
ATOM   1536  OD2 ASP H 198      23.814  13.019  16.021  1.00 22.49           O1-
ATOM   1537  C   ASP H 198      25.893  10.821  19.732  1.00 30.46           C  
ATOM   1538  O   ASP H 198      25.110  10.700  20.673  1.00 29.33           O  
ATOM   1539  N   THR H 199      26.841   9.892  19.487  1.00 30.62           N  
ATOM   1540  CA  THR H 199      26.970   8.783  20.394  1.00 29.79           C  
ATOM   1541  CB  THR H 199      28.091   7.844  20.052  1.00 29.68           C  
ATOM   1542  OG1 THR H 199      27.898   7.302  18.754  1.00 22.95           O  
ATOM   1543  CG2 THR H 199      28.122   6.717  21.097  1.00 19.41           C  
ATOM   1544  C   THR H 199      27.228   9.333  21.759  1.00 29.69           C  
ATOM   1545  O   THR H 199      28.176  10.087  21.973  1.00 31.20           O  
ATOM   1546  N   ALA H 200      26.362   8.970  22.727  1.00 28.21           N  
ATOM   1547  CA  ALA H 200      26.508   9.477  24.058  1.00 27.69           C  
ATOM   1548  CB  ALA H 200      26.292  10.997  24.156  1.00 27.18           C  
ATOM   1549  C   ALA H 200      25.458   8.832  24.906  1.00 27.89           C  
ATOM   1550  O   ALA H 200      24.640   8.052  24.417  1.00 27.38           O  
ATOM   1551  N   VAL H 201      25.492   9.115  26.223  1.00 27.43           N  
ATOM   1552  CA  VAL H 201      24.468   8.623  27.094  1.00 26.98           C  
ATOM   1553  CB  VAL H 201      24.962   8.149  28.431  1.00 25.58           C  
ATOM   1554  CG1 VAL H 201      25.393   9.358  29.274  1.00 25.84           C  
ATOM   1555  CG2 VAL H 201      23.850   7.307  29.074  1.00 23.91           C  
ATOM   1556  C   VAL H 201      23.532   9.771  27.318  1.00 26.84           C  
ATOM   1557  O   VAL H 201      23.961  10.906  27.527  1.00 27.46           O  
ATOM   1558  N   TYR H 202      22.213   9.511  27.263  1.00 25.17           N  
ATOM   1559  CA  TYR H 202      21.272  10.581  27.417  1.00 25.34           C  
ATOM   1560  CB  TYR H 202      20.231  10.647  26.280  1.00 26.87           C  
ATOM   1561  CG  TYR H 202      20.933  10.969  25.001  1.00 28.26           C  
ATOM   1562  CD1 TYR H 202      21.547   9.989  24.255  1.00 28.27           C  
ATOM   1563  CD2 TYR H 202      20.975  12.262  24.533  1.00 28.26           C  
ATOM   1564  CE1 TYR H 202      22.189  10.294  23.075  1.00 27.81           C  
ATOM   1565  CE2 TYR H 202      21.616  12.573  23.356  1.00 27.88           C  
ATOM   1566  CZ  TYR H 202      22.228  11.589  22.623  1.00 28.84           C  
ATOM   1567  OH  TYR H 202      22.885  11.904  21.415  1.00 29.24           O  
ATOM   1568  C   TYR H 202      20.530  10.337  28.696  1.00 25.48           C  
ATOM   1569  O   TYR H 202      20.057   9.229  28.947  1.00 24.29           O  
ATOM   1570  N   TYR H 203      20.407  11.382  29.545  1.00 25.21           N  
ATOM   1571  CA  TYR H 203      19.750  11.215  30.811  1.00 25.90           C  
ATOM   1572  CB  TYR H 203      20.564  11.674  32.041  1.00 26.02           C  
ATOM   1573  CG  TYR H 203      21.820  10.888  32.232  1.00 25.79           C  
ATOM   1574  CD1 TYR H 203      21.814   9.680  32.887  1.00 23.65           C  
ATOM   1575  CD2 TYR H 203      23.019  11.369  31.766  1.00 25.32           C  
ATOM   1576  CE1 TYR H 203      22.974   8.963  33.069  1.00 23.87           C  
ATOM   1577  CE2 TYR H 203      24.184  10.661  31.946  1.00 24.88           C  
ATOM   1578  CZ  TYR H 203      24.165   9.456  32.601  1.00 24.58           C  
ATOM   1579  OH  TYR H 203      25.359   8.726  32.789  1.00 22.36           O  
ATOM   1580  C   TYR H 203      18.532  12.081  30.842  1.00 26.58           C  
ATOM   1581  O   TYR H 203      18.502  13.163  30.258  1.00 25.79           O  
ATOM   1582  N   CYS H 204      17.468  11.586  31.509  1.00 25.70           N  
ATOM   1583  CA  CYS H 204      16.291  12.371  31.741  1.00 27.22           C  
ATOM   1584  CB  CYS H 204      14.959  11.647  31.406  1.00 27.35           C  
ATOM   1585  SG  CYS H 204      14.742  10.057  32.267  1.00 32.81           S  
ATOM   1586  C   CYS H 204      16.309  12.668  33.207  1.00 28.25           C  
ATOM   1587  O   CYS H 204      16.793  11.866  34.004  1.00 28.94           O  
ATOM   1588  N   ALA H 205      15.833  13.864  33.607  1.00 27.81           N  
ATOM   1589  CA  ALA H 205      15.824  14.169  35.008  1.00 27.90           C  
ATOM   1590  CB  ALA H 205      17.069  14.945  35.474  1.00 27.17           C  
ATOM   1591  C   ALA H 205      14.629  15.033  35.282  1.00 27.23           C  
ATOM   1592  O   ALA H 205      14.217  15.824  34.437  1.00 26.83           O  
ATOM   1593  N   LYS H 206      14.022  14.875  36.476  1.00 27.49           N  
ATOM   1594  CA  LYS H 206      12.930  15.703  36.903  1.00 27.72           C  
ATOM   1595  CB  LYS H 206      12.121  15.095  38.061  1.00 27.68           C  
ATOM   1596  CG  LYS H 206      10.954  15.972  38.520  1.00 26.84           C  
ATOM   1597  CD  LYS H 206      10.141  15.377  39.671  1.00 28.88           C  
ATOM   1598  CE  LYS H 206      10.774  15.625  41.043  1.00  0.00           C  
ATOM   1599  NZ  LYS H 206       9.847  15.216  42.120  1.00  0.00           N1+
ATOM   1600  C   LYS H 206      13.566  16.937  37.442  1.00 28.23           C  
ATOM   1601  O   LYS H 206      14.721  16.900  37.865  1.00 29.56           O  
ATOM   1602  N   GLY H 207      12.844  18.073  37.442  1.00 28.68           N  
ATOM   1603  CA  GLY H 207      13.487  19.241  37.955  1.00 29.82           C  
ATOM   1604  C   GLY H 207      12.483  20.185  38.512  1.00 32.23           C  
ATOM   1605  O   GLY H 207      11.281  20.039  38.308  1.00 32.07           O  
ATOM   1606  N   SER H 208      12.986  21.193  39.251  1.00 32.58           N  
ATOM   1607  CA  SER H 208      12.139  22.193  39.826  1.00 32.82           C  
ATOM   1608  CB  SER H 208      12.175  22.226  41.362  1.00 46.52           C  
ATOM   1609  OG  SER H 208      11.676  21.003  41.888  1.00 29.24           O  
ATOM   1610  C   SER H 208      12.651  23.514  39.359  1.00 32.62           C  
ATOM   1611  O   SER H 208      13.850  23.697  39.144  1.00 33.12           O  
ATOM   1612  N   LYS H 209      11.728  24.474  39.191  1.00 32.95           N  
ATOM   1613  CA  LYS H 209      12.091  25.763  38.694  1.00 32.41           C  
ATOM   1614  CB  LYS H 209      11.622  26.000  37.245  1.00 19.68           C  
ATOM   1615  CG  LYS H 209      10.107  25.843  37.071  1.00 14.01           C  
ATOM   1616  CD  LYS H 209       9.582  26.262  35.696  1.00 14.65           C  
ATOM   1617  CE  LYS H 209       8.066  26.120  35.551  1.00 21.64           C  
ATOM   1618  NZ  LYS H 209       7.685  24.692  35.505  1.00 26.42           N1+
ATOM   1619  C   LYS H 209      11.442  26.803  39.542  1.00 34.25           C  
ATOM   1620  O   LYS H 209      10.588  26.505  40.375  1.00 34.84           O  
ATOM   1621  N   HIS H 210      11.902  28.059  39.387  1.00 35.39           N  
ATOM   1622  CA  HIS H 210      11.233  29.160  40.010  1.00 35.93           C  
ATOM   1623  ND1 HIS H 210      13.053  30.205  43.244  1.00 24.90           N  
ATOM   1624  CG  HIS H 210      12.351  29.529  42.269  1.00 44.08           C  
ATOM   1625  CB  HIS H 210      12.141  30.056  40.877  1.00 35.44           C  
ATOM   1626  NE2 HIS H 210      12.311  28.332  44.184  1.00 25.51           N  
ATOM   1627  CD2 HIS H 210      11.906  28.386  42.859  1.00 19.69           C  
ATOM   1628  CE1 HIS H 210      12.993  29.446  44.368  1.00 25.00           C  
ATOM   1629  C   HIS H 210      10.700  29.985  38.873  1.00 36.23           C  
ATOM   1630  O   HIS H 210      11.453  30.421  38.003  1.00 35.77           O  
ATOM   1631  N   ARG H 211       9.366  30.182  38.829  1.00 35.95           N  
ATOM   1632  CA  ARG H 211       8.772  30.980  37.786  1.00 34.47           C  
ATOM   1633  CB  ARG H 211       7.455  30.392  37.246  1.00 33.52           C  
ATOM   1634  CG  ARG H 211       6.996  31.015  35.926  1.00 50.47           C  
ATOM   1635  CD  ARG H 211       5.839  30.265  35.258  1.00 23.13           C  
ATOM   1636  NE  ARG H 211       6.328  28.899  34.915  1.00 21.54           N  
ATOM   1637  CZ  ARG H 211       5.869  28.263  33.795  1.00 28.66           C  
ATOM   1638  NH1 ARG H 211       4.991  28.890  32.962  1.00 20.35           N1+
ATOM   1639  NH2 ARG H 211       6.293  27.005  33.483  1.00 21.78           N  
ATOM   1640  C   ARG H 211       8.514  32.316  38.408  1.00 35.12           C  
ATOM   1641  O   ARG H 211       7.643  32.461  39.267  1.00 36.79           O  
ATOM   1642  N   LEU H 212       9.273  33.341  37.967  1.00 35.07           N  
ATOM   1643  CA  LEU H 212       9.244  34.594  38.652  1.00 35.17           C  
ATOM   1644  CB  LEU H 212      10.597  34.895  39.317  1.00 34.82           C  
ATOM   1645  CG  LEU H 212      10.988  33.897  40.425  1.00 24.29           C  
ATOM   1646  CD1 LEU H 212      12.351  34.251  41.044  1.00 26.65           C  
ATOM   1647  CD2 LEU H 212       9.876  33.782  41.478  1.00 25.42           C  
ATOM   1648  C   LEU H 212       8.900  35.699  37.714  1.00 36.09           C  
ATOM   1649  O   LEU H 212       9.106  35.615  36.504  1.00 36.88           O  
ATOM   1650  N   ARG H 213       8.342  36.783  38.276  1.00 44.92           N  
ATOM   1651  CA  ARG H 213       7.962  37.884  37.452  1.00 44.52           C  
ATOM   1652  CB  ARG H 213       6.827  38.711  38.064  1.00 58.47           C  
ATOM   1653  CG  ARG H 213       6.387  39.851  37.140  1.00 59.82           C  
ATOM   1654  CD  ARG H 213       5.134  40.613  37.579  1.00 32.43           C  
ATOM   1655  NE  ARG H 213       3.953  39.739  37.331  1.00 33.83           N  
ATOM   1656  CZ  ARG H 213       3.415  39.003  38.346  1.00 63.72           C  
ATOM   1657  NH1 ARG H 213       3.922  39.110  39.609  1.00 36.72           N1+
ATOM   1658  NH2 ARG H 213       2.360  38.172  38.100  1.00 37.20           N  
ATOM   1659  C   ARG H 213       9.174  38.744  37.294  1.00 45.89           C  
ATOM   1660  O   ARG H 213       9.666  39.322  38.260  1.00 45.24           O  
ATOM   1661  N   ASP H 214       9.655  38.845  36.037  1.00 32.26           N  
ATOM   1662  CA  ASP H 214      10.824  39.574  35.631  1.00 32.23           C  
ATOM   1663  CB  ASP H 214      11.208  39.332  34.168  1.00 33.29           C  
ATOM   1664  CG  ASP H 214      11.807  37.932  34.134  1.00 35.40           C  
ATOM   1665  OD1 ASP H 214      12.453  37.543  35.145  1.00 35.99           O  
ATOM   1666  OD2 ASP H 214      11.625  37.233  33.102  1.00 36.65           O1-
ATOM   1667  C   ASP H 214      10.548  41.004  35.876  1.00 32.94           C  
ATOM   1668  O   ASP H 214      11.467  41.823  35.807  1.00 33.41           O  
ATOM   1669  N   TYR H 215       9.236  41.311  36.010  1.00 30.06           N  
ATOM   1670  CA  TYR H 215       8.793  42.542  36.588  1.00 29.06           C  
ATOM   1671  CB  TYR H 215       9.882  43.322  37.369  1.00 28.13           C  
ATOM   1672  CG  TYR H 215       9.998  42.681  38.727  1.00 30.77           C  
ATOM   1673  CD1 TYR H 215       9.153  43.228  39.663  1.00 30.74           C  
ATOM   1674  CD2 TYR H 215      10.843  41.643  39.083  1.00 31.85           C  
ATOM   1675  CE1 TYR H 215       9.115  42.788  40.949  1.00 33.49           C  
ATOM   1676  CE2 TYR H 215      10.808  41.193  40.383  1.00 34.20           C  
ATOM   1677  CZ  TYR H 215       9.950  41.769  41.299  1.00 35.90           C  
ATOM   1678  OH  TYR H 215       9.913  41.315  42.627  1.00 39.89           O  
ATOM   1679  C   TYR H 215       7.713  43.179  35.868  1.00 27.18           C  
ATOM   1680  O   TYR H 215       7.502  42.908  34.688  1.00 24.32           O  
ATOM   1681  N   ALA H 216       6.893  43.866  36.680  1.00 28.88           N  
ATOM   1682  CA  ALA H 216       5.712  44.450  36.189  1.00 27.01           C  
ATOM   1683  CB  ALA H 216       4.443  43.726  36.671  1.00 28.15           C  
ATOM   1684  C   ALA H 216       5.630  45.858  36.666  1.00 28.45           C  
ATOM   1685  O   ALA H 216       5.902  46.188  37.821  1.00 30.07           O  
ATOM   1686  N   LEU H 217       5.239  46.753  35.751  1.00 30.39           N  
ATOM   1687  CA  LEU H 217       5.118  48.119  36.137  1.00 29.76           C  
ATOM   1688  CB  LEU H 217       6.257  48.978  35.590  1.00 30.39           C  
ATOM   1689  CG  LEU H 217       7.562  48.692  36.349  1.00 32.58           C  
ATOM   1690  CD1 LEU H 217       8.706  49.578  35.845  1.00 32.75           C  
ATOM   1691  CD2 LEU H 217       7.341  48.823  37.864  1.00 32.67           C  
ATOM   1692  C   LEU H 217       3.778  48.589  35.753  1.00 28.99           C  
ATOM   1693  O   LEU H 217       3.208  48.170  34.747  1.00 29.72           O  
HETATM 1694  N   UNK H 218       3.221  49.450  36.612  1.00 40.93           N  
HETATM 1695  CA  UNK H 218       1.897  49.919  36.378  1.00 42.32           C  
HETATM 1696  C   UNK H 218       1.944  50.923  35.275  1.00 42.87           C  
HETATM 1697  O   UNK H 218       2.758  51.846  35.291  1.00 43.50           O  
ATOM   1698  N   ASP H 219       1.052  50.749  34.276  1.00 43.36           N  
ATOM   1699  CA  ASP H 219       0.734  51.799  33.352  1.00 45.10           C  
ATOM   1700  CB  ASP H 219       0.779  51.364  31.874  1.00 44.30           C  
ATOM   1701  CG  ASP H 219       0.610  52.587  30.970  1.00 45.46           C  
ATOM   1702  OD1 ASP H 219       0.117  53.646  31.444  1.00 46.91           O  
ATOM   1703  OD2 ASP H 219       0.980  52.469  29.773  1.00  0.00           O1-
ATOM   1704  C   ASP H 219      -0.659  52.250  33.668  1.00 46.04           C  
ATOM   1705  O   ASP H 219      -1.600  51.459  33.680  1.00 45.48           O  
ATOM   1706  N   ASP H 220      -0.805  53.561  33.939  1.00 48.24           N  
ATOM   1707  CA  ASP H 220      -2.046  54.151  34.348  1.00 50.30           C  
ATOM   1708  CB  ASP H 220      -1.874  55.606  34.839  1.00 51.61           C  
ATOM   1709  CG  ASP H 220      -1.252  56.483  33.758  1.00 54.75           C  
ATOM   1710  OD1 ASP H 220      -0.788  55.938  32.719  1.00  0.00           O  
ATOM   1711  OD2 ASP H 220      -1.221  57.725  33.972  1.00  0.00           O1-
ATOM   1712  C   ASP H 220      -3.096  54.087  33.282  1.00 50.36           C  
ATOM   1713  O   ASP H 220      -4.254  53.790  33.575  1.00 50.97           O  
ATOM   1714  N   ASP H 221      -2.756  54.360  32.009  1.00 50.69           N  
ATOM   1715  CA  ASP H 221      -3.841  54.312  31.073  1.00 51.05           C  
ATOM   1716  CB  ASP H 221      -4.401  55.705  30.710  1.00 51.86           C  
ATOM   1717  CG  ASP H 221      -3.327  56.568  30.063  1.00 54.91           C  
ATOM   1718  OD1 ASP H 221      -2.153  56.494  30.513  1.00  0.00           O  
ATOM   1719  OD2 ASP H 221      -3.671  57.314  29.108  1.00  0.00           O1-
ATOM   1720  C   ASP H 221      -3.400  53.619  29.831  1.00 50.00           C  
ATOM   1721  O   ASP H 221      -3.409  54.183  28.737  1.00 50.55           O  
ATOM   1722  N   GLY H 222      -3.043  52.333  29.968  1.00 48.79           N  
ATOM   1723  CA  GLY H 222      -2.594  51.592  28.833  1.00 47.43           C  
ATOM   1724  C   GLY H 222      -2.228  50.242  29.349  1.00 46.17           C  
ATOM   1725  O   GLY H 222      -2.423  49.949  30.528  1.00 46.26           O  
ATOM   1726  N   ALA H 223      -1.672  49.389  28.471  1.00 44.96           N  
ATOM   1727  CA  ALA H 223      -1.324  48.057  28.866  1.00 43.63           C  
ATOM   1728  CB  ALA H 223      -0.824  47.185  27.700  1.00 43.38           C  
ATOM   1729  C   ALA H 223      -0.230  48.145  29.880  1.00 42.66           C  
ATOM   1730  O   ALA H 223       0.611  49.038  29.819  1.00 42.87           O  
ATOM   1731  N   LEU H 224      -0.248  47.221  30.867  1.00 41.32           N  
ATOM   1732  CA  LEU H 224       0.736  47.206  31.911  1.00 39.99           C  
ATOM   1733  CB  LEU H 224       0.228  46.634  33.244  1.00 39.80           C  
ATOM   1734  CG  LEU H 224      -0.866  47.501  33.888  1.00 40.70           C  
ATOM   1735  CD1 LEU H 224      -2.103  47.589  32.980  1.00  0.00           C  
ATOM   1736  CD2 LEU H 224      -1.196  47.022  35.310  1.00  0.00           C  
ATOM   1737  C   LEU H 224       1.890  46.383  31.475  1.00 38.36           C  
ATOM   1738  O   LEU H 224       1.772  45.550  30.579  1.00 37.85           O  
ATOM   1739  N   ASN H 225       3.056  46.643  32.095  1.00 37.24           N  
ATOM   1740  CA  ASN H 225       4.240  45.888  31.815  1.00 36.15           C  
ATOM   1741  CB  ASN H 225       5.549  46.560  32.289  1.00 36.61           C  
ATOM   1742  CG  ASN H 225       5.834  47.771  31.409  1.00 37.15           C  
ATOM   1743  OD1 ASN H 225       5.339  48.870  31.657  1.00  0.00           O  
ATOM   1744  ND2 ASN H 225       6.668  47.571  30.352  1.00  0.00           N  
ATOM   1745  C   ASN H 225       4.178  44.627  32.623  1.00 34.94           C  
ATOM   1746  O   ASN H 225       3.932  44.668  33.828  1.00 35.00           O  
ATOM   1747  N   TRP H 226       4.399  43.464  31.975  1.00 33.74           N  
ATOM   1748  CA  TRP H 226       4.473  42.225  32.703  1.00 32.79           C  
ATOM   1749  CB  TRP H 226       3.184  41.385  32.711  1.00 32.21           C  
ATOM   1750  CG  TRP H 226       2.027  41.948  33.497  1.00 32.75           C  
ATOM   1751  CD2 TRP H 226       0.981  42.741  32.922  1.00  0.00           C  
ATOM   1752  CD1 TRP H 226       1.714  41.793  34.816  1.00  0.00           C  
ATOM   1753  NE1 TRP H 226       0.535  42.439  35.098  1.00  0.00           N  
ATOM   1754  CE2 TRP H 226       0.072  43.026  33.939  1.00  0.00           C  
ATOM   1755  CE3 TRP H 226       0.793  43.190  31.645  1.00  0.00           C  
ATOM   1756  CZ2 TRP H 226      -1.048  43.768  33.694  1.00  0.00           C  
ATOM   1757  CZ3 TRP H 226      -0.335  43.939  31.402  1.00  0.00           C  
ATOM   1758  CH2 TRP H 226      -1.237  44.220  32.407  1.00  0.00           C  
ATOM   1759  C   TRP H 226       5.476  41.369  32.006  1.00 32.20           C  
ATOM   1760  O   TRP H 226       5.665  41.472  30.795  1.00 31.84           O  
ATOM   1761  N   ALA H 227       6.166  40.509  32.777  1.00 31.45           N  
ATOM   1762  CA  ALA H 227       7.098  39.592  32.194  1.00 31.33           C  
ATOM   1763  CB  ALA H 227       8.482  40.221  31.953  1.00 31.92           C  
ATOM   1764  C   ALA H 227       7.299  38.491  33.191  1.00 30.07           C  
ATOM   1765  O   ALA H 227       7.344  38.749  34.392  1.00 30.03           O  
ATOM   1766  N   VAL H 228       7.423  37.231  32.717  1.00 28.67           N  
ATOM   1767  CA  VAL H 228       7.675  36.131  33.612  1.00 28.10           C  
ATOM   1768  CB  VAL H 228       6.477  35.264  33.879  1.00 27.67           C  
ATOM   1769  CG1 VAL H 228       5.438  36.090  34.656  1.00  0.00           C  
ATOM   1770  CG2 VAL H 228       5.961  34.714  32.538  1.00  0.00           C  
ATOM   1771  C   VAL H 228       8.735  35.265  32.996  1.00 27.74           C  
ATOM   1772  O   VAL H 228       8.800  35.134  31.776  1.00 27.92           O  
ATOM   1773  N   ASP H 229       9.618  34.665  33.827  1.00 27.71           N  
ATOM   1774  CA  ASP H 229      10.655  33.823  33.289  1.00 27.26           C  
ATOM   1775  CB  ASP H 229      12.030  34.505  33.215  1.00  0.00           C  
ATOM   1776  CG  ASP H 229      12.908  33.689  32.277  1.00  0.00           C  
ATOM   1777  OD1 ASP H 229      12.354  32.860  31.506  1.00  0.00           O  
ATOM   1778  OD2 ASP H 229      14.151  33.890  32.316  1.00  0.00           O1-
ATOM   1779  C   ASP H 229      10.810  32.604  34.148  1.00 27.26           C  
ATOM   1780  O   ASP H 229      10.347  32.565  35.288  1.00 27.74           O  
ATOM   1781  N   VAL H 230      11.470  31.560  33.599  1.00 26.28           N  
ATOM   1782  CA  VAL H 230      11.698  30.339  34.315  1.00 25.83           C  
ATOM   1783  CB  VAL H 230      11.357  29.120  33.509  1.00 25.82           C  
ATOM   1784  CG1 VAL H 230      12.159  29.156  32.197  1.00  0.00           C  
ATOM   1785  CG2 VAL H 230      11.653  27.879  34.364  1.00  0.00           C  
ATOM   1786  C   VAL H 230      13.158  30.243  34.651  1.00 25.23           C  
ATOM   1787  O   VAL H 230      14.028  30.379  33.789  1.00 24.86           O  
ATOM   1788  N   ASP H 231      13.452  30.003  35.945  1.00 24.61           N  
ATOM   1789  CA  ASP H 231      14.806  29.878  36.396  1.00 24.51           C  
ATOM   1790  CB  ASP H 231      15.182  30.875  37.507  1.00 25.31           C  
ATOM   1791  CG  ASP H 231      15.177  32.272  36.902  1.00 25.61           C  
ATOM   1792  OD1 ASP H 231      15.848  32.466  35.853  1.00  0.00           O  
ATOM   1793  OD2 ASP H 231      14.505  33.166  37.483  1.00  0.00           O1-
ATOM   1794  C   ASP H 231      14.940  28.516  36.949  1.00 24.40           C  
ATOM   1795  O   ASP H 231      14.064  28.011  37.649  1.00 24.30           O  
ATOM   1796  N   TYR H 232      16.085  27.886  36.687  1.00 24.39           N  
ATOM   1797  CA  TYR H 232      16.174  26.543  37.101  1.00 24.02           C  
ATOM   1798  CB  TYR H 232      16.994  25.718  36.105  1.00 23.57           C  
ATOM   1799  CG  TYR H 232      16.720  24.300  36.403  1.00 23.68           C  
ATOM   1800  CD1 TYR H 232      15.425  23.846  36.398  1.00 21.74           C  
ATOM   1801  CD2 TYR H 232      17.754  23.428  36.628  1.00 21.21           C  
ATOM   1802  CE1 TYR H 232      15.167  22.530  36.667  1.00  0.00           C  
ATOM   1803  CE2 TYR H 232      17.502  22.108  36.896  1.00  0.00           C  
ATOM   1804  CZ  TYR H 232      16.203  21.667  36.917  1.00  0.00           C  
ATOM   1805  OH  TYR H 232      15.925  20.318  37.191  1.00  0.00           O  
ATOM   1806  C   TYR H 232      16.822  26.579  38.432  1.00 24.24           C  
ATOM   1807  O   TYR H 232      17.916  27.101  38.627  1.00 24.49           O  
ATOM   1808  N   LEU H 233      16.178  25.903  39.400  1.00 24.51           N  
ATOM   1809  CA  LEU H 233      16.590  25.761  40.773  1.00 25.34           C  
ATOM   1810  CB  LEU H 233      15.531  25.058  41.628  1.00 25.70           C  
ATOM   1811  CG  LEU H 233      14.176  25.774  41.522  1.00  0.00           C  
ATOM   1812  CD1 LEU H 233      13.171  25.247  42.555  1.00  0.00           C  
ATOM   1813  CD2 LEU H 233      14.355  27.300  41.538  1.00  0.00           C  
ATOM   1814  C   LEU H 233      17.828  24.938  40.736  1.00 25.57           C  
ATOM   1815  O   LEU H 233      18.352  24.488  41.750  1.00 26.11           O  
ATOM   1816  N   SER H 234      18.145  24.475  39.506  1.00  0.00           N  
ATOM   1817  CA  SER H 234      19.196  23.596  39.180  1.00  0.00           C  
ATOM   1818  CB  SER H 234      20.549  24.090  39.694  1.00  0.00           C  
ATOM   1819  OG  SER H 234      20.889  25.322  39.075  1.00  0.00           O  
ATOM   1820  C   SER H 234      18.714  22.475  39.962  1.00  0.00           C  
ATOM   1821  O   SER H 234      19.463  21.715  40.573  1.00  0.00           O  
ATOM   1822  N   ASN H 235      17.373  22.379  39.981  1.00 41.72           N  
ATOM   1823  CA  ASN H 235      17.015  21.380  40.867  1.00 41.28           C  
ATOM   1824  CB  ASN H 235      15.832  21.697  41.797  1.00 53.49           C  
ATOM   1825  CG  ASN H 235      16.355  22.478  42.995  1.00  0.00           C  
ATOM   1826  OD1 ASN H 235      15.614  23.205  43.654  1.00  0.00           O  
ATOM   1827  ND2 ASN H 235      17.670  22.310  43.300  1.00  0.00           N  
ATOM   1828  C   ASN H 235      16.636  20.277  40.001  1.00 39.69           C  
ATOM   1829  O   ASN H 235      15.455  20.117  39.717  1.00 37.36           O  
ATOM   1830  N   LEU H 236      17.673  19.574  39.506  1.00 36.62           N  
ATOM   1831  CA  LEU H 236      17.529  18.328  38.828  1.00 35.70           C  
ATOM   1832  CB  LEU H 236      18.698  18.012  37.869  1.00 33.68           C  
ATOM   1833  CG  LEU H 236      18.834  18.907  36.619  1.00 33.68           C  
ATOM   1834  CD1 LEU H 236      20.151  18.623  35.876  1.00 25.30           C  
ATOM   1835  CD2 LEU H 236      17.632  18.743  35.676  1.00 24.77           C  
ATOM   1836  C   LEU H 236      17.692  17.364  39.963  1.00 35.42           C  
ATOM   1837  O   LEU H 236      18.798  16.908  40.233  1.00 35.10           O  
ATOM   1838  N   GLU H 237      16.600  17.086  40.696  1.00 30.34           N  
ATOM   1839  CA  GLU H 237      16.618  16.271  41.882  1.00 30.16           C  
ATOM   1840  CB  GLU H 237      15.315  16.394  42.686  1.00 30.98           C  
ATOM   1841  CG  GLU H 237      15.016  17.804  43.192  1.00 32.76           C  
ATOM   1842  CD  GLU H 237      13.784  17.717  44.080  1.00  0.00           C  
ATOM   1843  OE1 GLU H 237      13.277  16.580  44.274  1.00  0.00           O  
ATOM   1844  OE2 GLU H 237      13.336  18.784  44.580  1.00  0.00           O1-
ATOM   1845  C   GLU H 237      16.774  14.798  41.617  1.00 30.63           C  
ATOM   1846  O   GLU H 237      17.488  14.112  42.342  1.00 31.13           O  
ATOM   1847  N   PHE H 238      16.073  14.251  40.603  1.00 28.97           N  
ATOM   1848  CA  PHE H 238      16.107  12.826  40.388  1.00 30.02           C  
ATOM   1849  CB  PHE H 238      14.743  12.149  40.614  1.00 30.28           C  
ATOM   1850  CG  PHE H 238      14.416  12.151  42.070  1.00 39.22           C  
ATOM   1851  CD1 PHE H 238      14.816  11.107  42.871  1.00 40.05           C  
ATOM   1852  CD2 PHE H 238      13.710  13.186  42.639  1.00 40.44           C  
ATOM   1853  CE1 PHE H 238      14.516  11.091  44.214  1.00 41.92           C  
ATOM   1854  CE2 PHE H 238      13.407  13.178  43.982  1.00 43.69           C  
ATOM   1855  CZ  PHE H 238      13.809  12.127  44.771  1.00 43.65           C  
ATOM   1856  C   PHE H 238      16.462  12.569  38.958  1.00 29.86           C  
ATOM   1857  O   PHE H 238      15.883  13.161  38.049  1.00 29.81           O  
ATOM   1858  N   TRP H 239      17.393  11.623  38.724  1.00 29.42           N  
ATOM   1859  CA  TRP H 239      17.876  11.376  37.395  1.00 27.11           C  
ATOM   1860  CB  TRP H 239      19.408  11.468  37.307  1.00 26.06           C  
ATOM   1861  CG  TRP H 239      19.982  12.839  37.578  1.00 27.11           C  
ATOM   1862  CD2 TRP H 239      20.756  13.588  36.631  1.00 26.53           C  
ATOM   1863  CD1 TRP H 239      19.943  13.583  38.721  1.00 27.12           C  
ATOM   1864  NE1 TRP H 239      20.635  14.756  38.541  1.00 26.36           N  
ATOM   1865  CE2 TRP H 239      21.144  14.770  37.258  1.00 26.36           C  
ATOM   1866  CE3 TRP H 239      21.120  13.311  35.344  1.00 26.37           C  
ATOM   1867  CZ2 TRP H 239      21.906  15.698  36.605  1.00 27.08           C  
ATOM   1868  CZ3 TRP H 239      21.881  14.252  34.687  1.00 27.01           C  
ATOM   1869  CH2 TRP H 239      22.266  15.423  35.304  1.00 25.54           C  
ATOM   1870  C   TRP H 239      17.546   9.971  37.013  1.00 26.48           C  
ATOM   1871  O   TRP H 239      17.442   9.087  37.862  1.00 26.78           O  
ATOM   1872  N   GLY H 240      17.362   9.742  35.696  1.00 25.02           N  
ATOM   1873  CA  GLY H 240      17.135   8.420  35.203  1.00 24.50           C  
ATOM   1874  C   GLY H 240      18.482   7.768  35.117  1.00 25.75           C  
ATOM   1875  O   GLY H 240      19.511   8.407  35.340  1.00 25.20           O  
ATOM   1876  N   GLN H 241      18.496   6.460  34.795  1.00 24.08           N  
ATOM   1877  CA  GLN H 241      19.704   5.685  34.704  1.00 24.88           C  
ATOM   1878  CB  GLN H 241      19.480   4.161  34.604  1.00 26.16           C  
ATOM   1879  CG  GLN H 241      18.817   3.669  33.316  1.00 29.56           C  
ATOM   1880  CD  GLN H 241      17.309   3.831  33.430  1.00 35.92           C  
ATOM   1881  OE1 GLN H 241      16.806   4.492  34.339  1.00 38.95           O  
ATOM   1882  NE2 GLN H 241      16.565   3.210  32.478  1.00 39.22           N  
ATOM   1883  C   GLN H 241      20.511   6.117  33.517  1.00 25.84           C  
ATOM   1884  O   GLN H 241      21.736   5.997  33.517  1.00 27.47           O  
ATOM   1885  N   GLY H 242      19.841   6.593  32.451  1.00 24.77           N  
ATOM   1886  CA  GLY H 242      20.532   7.006  31.261  1.00 24.60           C  
ATOM   1887  C   GLY H 242      20.299   5.972  30.200  1.00 25.52           C  
ATOM   1888  O   GLY H 242      20.024   4.810  30.499  1.00 25.13           O  
ATOM   1889  N   THR H 243      20.373   6.394  28.917  1.00 25.50           N  
ATOM   1890  CA  THR H 243      20.218   5.500  27.801  1.00 25.92           C  
ATOM   1891  CB  THR H 243      19.004   5.795  26.966  1.00 24.95           C  
ATOM   1892  OG1 THR H 243      17.830   5.716  27.762  1.00 26.55           O  
ATOM   1893  CG2 THR H 243      18.931   4.779  25.813  1.00 23.43           C  
ATOM   1894  C   THR H 243      21.412   5.695  26.920  1.00 26.34           C  
ATOM   1895  O   THR H 243      21.724   6.813  26.516  1.00 25.62           O  
ATOM   1896  N   ALA H 244      22.111   4.597  26.575  1.00 25.36           N  
ATOM   1897  CA  ALA H 244      23.283   4.746  25.767  1.00 25.82           C  
ATOM   1898  CB  ALA H 244      24.357   3.680  26.052  1.00 25.65           C  
ATOM   1899  C   ALA H 244      22.886   4.617  24.331  1.00 25.81           C  
ATOM   1900  O   ALA H 244      22.295   3.620  23.921  1.00 25.88           O  
ATOM   1901  N   VAL H 245      23.202   5.651  23.525  1.00 26.06           N  
ATOM   1902  CA  VAL H 245      22.891   5.584  22.130  1.00 27.05           C  
ATOM   1903  CB  VAL H 245      22.123   6.775  21.627  1.00 27.39           C  
ATOM   1904  CG1 VAL H 245      21.930   6.641  20.107  1.00 31.65           C  
ATOM   1905  CG2 VAL H 245      20.796   6.857  22.402  1.00 30.96           C  
ATOM   1906  C   VAL H 245      24.192   5.533  21.406  1.00 28.17           C  
ATOM   1907  O   VAL H 245      25.048   6.401  21.576  1.00 27.83           O  
ATOM   1908  N   THR H 246      24.381   4.482  20.587  1.00 28.79           N  
ATOM   1909  CA  THR H 246      25.597   4.354  19.841  1.00 29.46           C  
ATOM   1910  CB  THR H 246      26.284   3.034  20.023  1.00 28.60           C  
ATOM   1911  OG1 THR H 246      25.404   1.977  19.676  1.00 28.73           O  
ATOM   1912  CG2 THR H 246      26.744   2.894  21.481  1.00 27.96           C  
ATOM   1913  C   THR H 246      25.247   4.474  18.397  1.00 30.44           C  
ATOM   1914  O   THR H 246      24.398   3.745  17.885  1.00 29.49           O  
ATOM   1915  N   VAL H 247      25.902   5.418  17.697  1.00 30.87           N  
ATOM   1916  CA  VAL H 247      25.620   5.578  16.304  1.00 32.25           C  
ATOM   1917  CB  VAL H 247      25.564   7.017  15.880  1.00 31.59           C  
ATOM   1918  CG1 VAL H 247      25.371   7.088  14.357  1.00 31.98           C  
ATOM   1919  CG2 VAL H 247      24.443   7.704  16.680  1.00 29.85           C  
ATOM   1920  C   VAL H 247      26.731   4.915  15.566  1.00 33.75           C  
ATOM   1921  O   VAL H 247      27.876   5.364  15.606  1.00 35.34           O  
ATOM   1922  N   SER H 248      26.410   3.810  14.868  1.00 33.40           N  
ATOM   1923  CA  SER H 248      27.439   3.104  14.167  1.00 34.33           C  
ATOM   1924  CB  SER H 248      28.131   2.032  15.026  1.00 34.32           C  
ATOM   1925  OG  SER H 248      27.198   1.026  15.392  1.00 33.09           O  
ATOM   1926  C   SER H 248      26.821   2.394  13.009  1.00 35.87           C  
ATOM   1927  O   SER H 248      25.629   2.094  13.009  1.00 34.85           O  
ATOM   1928  N   SER H 249      27.643   2.110  11.982  1.00 37.09           N  
ATOM   1929  CA  SER H 249      27.163   1.423  10.823  1.00 39.02           C  
ATOM   1930  CB  SER H 249      27.348   2.242   9.533  1.00 39.52           C  
ATOM   1931  OG  SER H 249      26.861   1.519   8.412  1.00 44.22           O  
ATOM   1932  C   SER H 249      27.981   0.145  10.681  1.00 39.09           C  
ATOM   1933  O   SER H 249      27.524  -0.915  11.186  1.00 40.28           O  
ATOM   1934  OXT SER H 249      29.077   0.210  10.062  1.00  0.00           O1-
TER    1935      SER H 249 
CONECT  143  695
CONECT  695  143
CONECT  993 1585
CONECT 1585  993
CONECT 1694 1695
CONECT 1695 1694 1696
CONECT 1696 1695 1697
CONECT 1697 1696
END
