# Supplementary material for: Fully automated antibody structure prediction using BIOVIA tools: Validation study
Source: PLoS One. 2017 May 18;12(5):e0177923. doi: 10.1371/journal.pone.0177923 (PMC5436848; doi:10.1371/journal.pone.0177923)
Supplement: S1 Dataset — Predicted structures using the Top5 framework method, Chothia CDR definition with no canonical filtering and generating 50 models. These were used in the detailed discussion of outliers and for comparison against predictions using canonical filtering. (ZIP) [file pone.0177923.s003.zip › 4TOY_LH_FV_FinalModel.pdb]

REMARK   Accelrys Discovery Studio PDB file
REMARK   Created:  2015-05-08T08:48:32Z
SSBOND   1 CYS L   21    CYS L   89                                     
SSBOND   2 CYS H  132    CYS H  214                                     
ATOM      1  N   SER L   1      33.156  25.359  28.468  1.00 73.10           N1+
ATOM      2  CA  SER L   1      31.977  25.500  29.353  1.00 63.92           C  
ATOM      3  CB  SER L   1      32.130  24.595  30.588  1.00 62.01           C  
ATOM      4  OG  SER L   1      31.003  24.729  31.441  1.00 65.33           O  
ATOM      5  C   SER L   1      31.827  26.917  29.816  1.00 56.85           C  
ATOM      6  O   SER L   1      32.812  27.643  29.943  1.00 57.42           O  
ATOM      7  N   VAL L   2      30.568  27.340  30.056  1.00 45.71           N  
ATOM      8  CA  VAL L   2      30.250  28.670  30.492  1.00 44.70           C  
ATOM      9  CB  VAL L   2      28.774  28.916  30.584  1.00 43.02           C  
ATOM     10  CG1 VAL L   2      28.187  27.967  31.640  1.00 33.83           C  
ATOM     11  CG2 VAL L   2      28.546  30.405  30.890  1.00 34.20           C  
ATOM     12  C   VAL L   2      30.833  28.866  31.852  1.00 44.06           C  
ATOM     13  O   VAL L   2      31.281  29.958  32.202  1.00 44.52           O  
ATOM     14  N   LEU L   3      30.813  27.800  32.671  1.00 41.98           N  
ATOM     15  CA  LEU L   3      31.337  27.902  33.999  1.00 39.71           C  
ATOM     16  CB  LEU L   3      30.421  27.254  35.049  1.00 37.62           C  
ATOM     17  CG  LEU L   3      29.002  27.860  35.086  1.00 36.17           C  
ATOM     18  CD1 LEU L   3      28.132  27.178  36.153  1.00 34.35           C  
ATOM     19  CD2 LEU L   3      29.043  29.388  35.234  1.00 36.49           C  
ATOM     20  C   LEU L   3      32.639  27.170  34.013  1.00 39.68           C  
ATOM     21  O   LEU L   3      32.740  26.065  33.483  1.00 40.20           O  
ATOM     22  N   THR L   4      33.678  27.761  34.638  1.00 38.21           N  
ATOM     23  CA  THR L   4      34.968  27.136  34.612  1.00 38.07           C  
ATOM     24  CB  THR L   4      36.081  28.102  34.326  1.00 38.26           C  
ATOM     25  OG1 THR L   4      35.866  28.742  33.077  1.00 41.21           O  
ATOM     26  CG2 THR L   4      37.413  27.333  34.301  1.00 36.82           C  
ATOM     27  C   THR L   4      35.250  26.518  35.945  1.00 36.75           C  
ATOM     28  O   THR L   4      35.108  27.150  36.991  1.00 37.38           O  
ATOM     29  N   GLN L   5      35.653  25.233  35.920  1.00 36.30           N  
ATOM     30  CA  GLN L   5      36.012  24.500  37.099  1.00 35.69           C  
ATOM     31  CB  GLN L   5      35.077  23.315  37.392  1.00 35.83           C  
ATOM     32  CG  GLN L   5      33.630  23.702  37.688  1.00 36.27           C  
ATOM     33  CD  GLN L   5      32.864  22.412  37.949  1.00 34.93           C  
ATOM     34  OE1 GLN L   5      31.878  22.112  37.279  1.00 37.78           O  
ATOM     35  NE2 GLN L   5      33.334  21.621  38.950  1.00 32.27           N  
ATOM     36  C   GLN L   5      37.344  23.885  36.811  1.00 36.77           C  
ATOM     37  O   GLN L   5      37.699  23.672  35.652  1.00 37.46           O  
ATOM     38  N   SER L   6      38.132  23.583  37.859  1.00 38.16           N  
ATOM     39  CA  SER L   6      39.406  22.969  37.618  1.00 38.42           C  
ATOM     40  CB  SER L   6      40.291  22.877  38.873  1.00 38.33           C  
ATOM     41  OG  SER L   6      40.621  24.180  39.331  1.00  0.00           O  
ATOM     42  C   SER L   6      39.141  21.578  37.141  1.00 38.27           C  
ATOM     43  O   SER L   6      38.167  20.941  37.540  1.00 38.73           O  
ATOM     44  N   ALA L   7      40.017  21.073  36.255  1.00 38.82           N  
ATOM     45  CA  ALA L   7      39.837  19.769  35.691  1.00 39.14           C  
ATOM     46  CB  ALA L   7      40.920  19.414  34.657  1.00 40.65           C  
ATOM     47  C   ALA L   7      39.903  18.743  36.775  1.00 39.00           C  
ATOM     48  O   ALA L   7      39.094  17.817  36.802  1.00 39.78           O  
ATOM     49  N   SER L   8      40.867  18.870  37.707  1.00 40.01           N  
ATOM     50  CA  SER L   8      40.945  17.858  38.723  1.00 40.31           C  
ATOM     51  CB  SER L   8      41.890  16.692  38.383  1.00 40.82           C  
ATOM     52  OG  SER L   8      41.335  15.892  37.352  1.00 41.74           O  
ATOM     53  C   SER L   8      41.461  18.447  39.992  1.00 39.73           C  
ATOM     54  O   SER L   8      42.116  19.489  40.001  1.00 40.23           O  
ATOM     55  N   VAL L   9      41.138  17.773  41.113  1.00 37.15           N  
ATOM     56  CA  VAL L   9      41.620  18.151  42.409  1.00 38.06           C  
ATOM     57  CB  VAL L   9      40.615  18.890  43.247  1.00 36.79           C  
ATOM     58  CG1 VAL L   9      40.330  20.257  42.608  1.00 36.69           C  
ATOM     59  CG2 VAL L   9      39.365  18.006  43.388  1.00 38.35           C  
ATOM     60  C   VAL L   9      41.916  16.883  43.147  1.00 39.52           C  
ATOM     61  O   VAL L   9      41.317  15.845  42.872  1.00 40.57           O  
ATOM     62  N   SER L  10      42.869  16.929  44.103  1.00 39.97           N  
ATOM     63  CA  SER L  10      43.167  15.754  44.874  1.00 40.03           C  
ATOM     64  CB  SER L  10      44.404  14.983  44.376  1.00 39.35           C  
ATOM     65  OG  SER L  10      45.564  15.793  44.482  1.00 41.39           O  
ATOM     66  C   SER L  10      43.418  16.162  46.295  1.00 41.18           C  
ATOM     67  O   SER L  10      43.807  17.296  46.567  1.00 41.05           O  
ATOM     68  N   GLY L  11      43.185  15.234  47.252  1.00 41.18           N  
ATOM     69  CA  GLY L  11      43.404  15.544  48.638  1.00 42.68           C  
ATOM     70  C   GLY L  11      43.556  14.263  49.397  1.00 43.77           C  
ATOM     71  O   GLY L  11      43.183  13.191  48.921  1.00 44.78           O  
ATOM     72  N   SER L  12      44.129  14.359  50.615  1.00 44.27           N  
ATOM     73  CA  SER L  12      44.334  13.221  51.464  1.00 45.52           C  
ATOM     74  CB  SER L  12      45.471  13.427  52.478  1.00 47.53           C  
ATOM     75  OG  SER L  12      46.689  13.683  51.796  1.00 58.96           O  
ATOM     76  C   SER L  12      43.082  13.015  52.253  1.00 45.07           C  
ATOM     77  O   SER L  12      42.290  13.940  52.427  1.00 45.23           O  
ATOM     78  N   LEU L  13      42.879  11.790  52.775  1.00 45.58           N  
ATOM     79  CA  LEU L  13      41.679  11.535  53.514  1.00 45.66           C  
ATOM     80  CB  LEU L  13      41.438  10.050  53.838  1.00 46.50           C  
ATOM     81  CG  LEU L  13      42.464   9.435  54.807  1.00 47.11           C  
ATOM     82  CD1 LEU L  13      42.153   7.954  55.074  1.00  0.00           C  
ATOM     83  CD2 LEU L  13      43.906   9.662  54.327  1.00  0.00           C  
ATOM     84  C   LEU L  13      41.738  12.292  54.803  1.00 46.16           C  
ATOM     85  O   LEU L  13      42.793  12.413  55.423  1.00 46.48           O  
ATOM     86  N   GLY L  14      40.579  12.847  55.217  1.00 46.07           N  
ATOM     87  CA  GLY L  14      40.454  13.550  56.463  1.00 46.21           C  
ATOM     88  C   GLY L  14      40.589  15.021  56.220  1.00 46.47           C  
ATOM     89  O   GLY L  14      40.075  15.835  56.984  1.00 47.87           O  
ATOM     90  N   GLN L  15      41.266  15.396  55.126  1.00 45.90           N  
ATOM     91  CA  GLN L  15      41.506  16.774  54.817  1.00 45.24           C  
ATOM     92  CB  GLN L  15      42.699  16.950  53.865  1.00 46.92           C  
ATOM     93  CG  GLN L  15      42.999  18.399  53.505  1.00 49.55           C  
ATOM     94  CD  GLN L  15      44.202  18.407  52.575  1.00 52.23           C  
ATOM     95  OE1 GLN L  15      44.920  17.416  52.451  1.00 53.89           O  
ATOM     96  NE2 GLN L  15      44.427  19.567  51.900  1.00 54.38           N  
ATOM     97  C   GLN L  15      40.285  17.329  54.158  1.00 44.75           C  
ATOM     98  O   GLN L  15      39.370  16.589  53.805  1.00 46.22           O  
ATOM     99  N   SER L  16      40.220  18.667  54.007  1.00 46.54           N  
ATOM    100  CA  SER L  16      39.087  19.263  53.357  1.00 44.83           C  
ATOM    101  CB  SER L  16      38.385  20.338  54.204  1.00 44.97           C  
ATOM    102  OG  SER L  16      39.243  21.456  54.376  1.00 48.71           O  
ATOM    103  C   SER L  16      39.579  19.940  52.117  1.00 45.78           C  
ATOM    104  O   SER L  16      40.666  20.514  52.099  1.00 46.76           O  
ATOM    105  N   VAL L  17      38.782  19.875  51.031  1.00 44.41           N  
ATOM    106  CA  VAL L  17      39.180  20.512  49.807  1.00 44.12           C  
ATOM    107  CB  VAL L  17      39.591  19.552  48.727  1.00 45.22           C  
ATOM    108  CG1 VAL L  17      40.819  18.759  49.206  1.00 45.77           C  
ATOM    109  CG2 VAL L  17      38.383  18.676  48.355  1.00 45.61           C  
ATOM    110  C   VAL L  17      38.004  21.276  49.279  1.00 43.44           C  
ATOM    111  O   VAL L  17      36.862  21.015  49.658  1.00 43.04           O  
ATOM    112  N   THR L  18      38.263  22.269  48.401  1.00 43.45           N  
ATOM    113  CA  THR L  18      37.192  23.039  47.832  1.00 42.70           C  
ATOM    114  CB  THR L  18      37.177  24.467  48.292  1.00 43.28           C  
ATOM    115  OG1 THR L  18      38.345  25.139  47.842  1.00 45.14           O  
ATOM    116  CG2 THR L  18      37.121  24.485  49.829  1.00 42.39           C  
ATOM    117  C   THR L  18      37.370  23.064  46.344  1.00 43.36           C  
ATOM    118  O   THR L  18      38.494  23.084  45.843  1.00 42.84           O  
ATOM    119  N   ILE L  19      36.246  23.053  45.598  1.00 40.99           N  
ATOM    120  CA  ILE L  19      36.292  23.099  44.163  1.00 41.40           C  
ATOM    121  CB  ILE L  19      35.516  21.993  43.509  1.00 40.69           C  
ATOM    122  CG1 ILE L  19      36.077  20.623  43.925  1.00 40.40           C  
ATOM    123  CG2 ILE L  19      35.541  22.227  41.991  1.00 38.44           C  
ATOM    124  CD1 ILE L  19      35.172  19.453  43.542  1.00 40.18           C  
ATOM    125  C   ILE L  19      35.641  24.384  43.752  1.00 41.03           C  
ATOM    126  O   ILE L  19      34.507  24.663  44.138  1.00 42.03           O  
ATOM    127  N   SER L  20      36.355  25.209  42.959  1.00 37.93           N  
ATOM    128  CA  SER L  20      35.815  26.477  42.560  1.00 39.21           C  
ATOM    129  CB  SER L  20      36.891  27.554  42.340  1.00 39.95           C  
ATOM    130  OG  SER L  20      37.726  27.191  41.251  1.00 43.66           O  
ATOM    131  C   SER L  20      35.054  26.333  41.279  1.00 38.59           C  
ATOM    132  O   SER L  20      35.314  25.441  40.473  1.00 39.43           O  
ATOM    133  N   CYS L  21      34.063  27.225  41.080  1.00 40.99           N  
ATOM    134  CA  CYS L  21      33.275  27.278  39.881  1.00 41.79           C  
ATOM    135  CB  CYS L  21      31.858  26.686  40.075  1.00 41.38           C  
ATOM    136  SG  CYS L  21      30.809  26.764  38.590  1.00 42.37           S  
ATOM    137  C   CYS L  21      33.153  28.734  39.554  1.00 42.98           C  
ATOM    138  O   CYS L  21      32.402  29.459  40.206  1.00 44.12           O  
ATOM    139  N   THR L  22      33.873  29.203  38.513  1.00 41.17           N  
ATOM    140  CA  THR L  22      33.878  30.615  38.243  1.00 41.97           C  
ATOM    141  CB  THR L  22      35.237  31.174  37.942  1.00 45.27           C  
ATOM    142  OG1 THR L  22      35.711  30.664  36.705  1.00 48.91           O  
ATOM    143  CG2 THR L  22      36.198  30.780  39.076  1.00 47.26           C  
ATOM    144  C   THR L  22      33.042  30.890  37.039  1.00 42.23           C  
ATOM    145  O   THR L  22      33.105  30.182  36.035  1.00 42.63           O  
ATOM    146  N   GLY L  23      32.174  31.918  37.105  1.00 36.54           N  
ATOM    147  CA  GLY L  23      31.302  32.198  36.003  1.00 37.51           C  
ATOM    148  C   GLY L  23      31.274  33.672  35.784  1.00 39.32           C  
ATOM    149  O   GLY L  23      32.176  34.424  36.154  1.00 38.97           O  
ATOM    150  N   PRO L  24      30.261  34.020  35.050  1.00 40.94           N  
ATOM    151  CA  PRO L  24      30.033  35.406  34.727  1.00 43.40           C  
ATOM    152  CD  PRO L  24      29.988  33.159  33.909  1.00  0.00           C  
ATOM    153  CB  PRO L  24      29.495  35.432  33.297  1.00 43.27           C  
ATOM    154  CG  PRO L  24      29.932  34.091  32.695  1.00  0.00           C  
ATOM    155  C   PRO L  24      29.084  36.098  35.657  1.00 46.12           C  
ATOM    156  O   PRO L  24      28.504  35.466  36.536  1.00 46.27           O  
ATOM    157  N   ASN L  25      28.912  37.417  35.440  1.00 49.18           N  
ATOM    158  CA  ASN L  25      28.017  38.267  36.166  1.00 51.61           C  
ATOM    159  CB  ASN L  25      28.207  39.746  35.796  1.00 52.31           C  
ATOM    160  CG  ASN L  25      27.558  40.603  36.874  1.00  0.00           C  
ATOM    161  OD1 ASN L  25      26.345  40.569  37.069  1.00  0.00           O  
ATOM    162  ND2 ASN L  25      28.394  41.388  37.605  1.00  0.00           N  
ATOM    163  C   ASN L  25      26.602  37.875  35.846  1.00 52.79           C  
ATOM    164  O   ASN L  25      25.709  38.006  36.680  1.00 53.76           O  
ATOM    165  N   SER L  26      26.361  37.413  34.603  1.00 52.96           N  
ATOM    166  CA  SER L  26      25.049  37.069  34.114  1.00 54.01           C  
ATOM    167  CB  SER L  26      25.002  36.939  32.584  1.00 56.01           C  
ATOM    168  OG  SER L  26      25.287  38.195  31.985  1.00 59.60           O  
ATOM    169  C   SER L  26      24.552  35.774  34.683  1.00 53.99           C  
ATOM    170  O   SER L  26      23.362  35.473  34.603  1.00 54.09           O  
ATOM    171  N   VAL L  27      25.443  34.970  35.280  1.00 53.73           N  
ATOM    172  CA  VAL L  27      25.058  33.661  35.719  1.00 52.49           C  
ATOM    173  CB  VAL L  27      25.956  32.608  35.138  1.00 52.86           C  
ATOM    174  CG1 VAL L  27      25.528  31.236  35.663  1.00 59.32           C  
ATOM    175  CG2 VAL L  27      25.909  32.708  33.607  1.00 60.08           C  
ATOM    176  C   VAL L  27      25.202  33.608  37.209  1.00 52.55           C  
ATOM    177  O   VAL L  27      24.310  34.009  37.954  1.00 52.06           O  
ATOM    178  N   CYS L  28      26.347  33.085  37.677  1.00 51.77           N  
ATOM    179  CA  CYS L  28      26.597  32.892  39.076  1.00 51.33           C  
ATOM    180  CB  CYS L  28      27.978  32.283  39.358  1.00 50.78           C  
ATOM    181  SG  CYS L  28      28.148  30.603  38.689  1.00  0.00           S  
ATOM    182  C   CYS L  28      26.539  34.202  39.806  1.00 51.48           C  
ATOM    183  O   CYS L  28      26.092  34.257  40.949  1.00 51.19           O  
ATOM    184  N   CYS L  29      27.025  35.290  39.186  1.00 51.90           N  
ATOM    185  CA  CYS L  29      27.062  36.576  39.831  1.00 51.76           C  
ATOM    186  CB  CYS L  29      27.862  37.622  39.036  1.00  0.00           C  
ATOM    187  SG  CYS L  29      27.898  39.242  39.861  1.00  0.00           S  
ATOM    188  C   CYS L  29      25.678  37.134  40.043  1.00 51.92           C  
ATOM    189  O   CYS L  29      25.438  37.826  41.029  1.00 52.91           O  
ATOM    190  N   SER L  30      24.745  36.891  39.098  1.00 50.54           N  
ATOM    191  CA  SER L  30      23.420  37.462  39.141  1.00 49.04           C  
ATOM    192  CB  SER L  30      22.597  37.195  37.864  1.00 49.25           C  
ATOM    193  OG  SER L  30      23.135  37.906  36.759  1.00 54.12           O  
ATOM    194  C   SER L  30      22.587  36.952  40.279  1.00 47.36           C  
ATOM    195  O   SER L  30      22.037  37.743  41.045  1.00 48.32           O  
ATOM    196  N   HIS L  31      22.452  35.622  40.439  1.00 45.03           N  
ATOM    197  CA  HIS L  31      21.536  35.186  41.456  1.00 43.09           C  
ATOM    198  ND1 HIS L  31      18.684  36.730  41.100  1.00  0.00           N  
ATOM    199  CG  HIS L  31      19.371  35.815  40.332  1.00 44.03           C  
ATOM    200  CB  HIS L  31      20.187  34.693  40.903  1.00 41.87           C  
ATOM    201  NE2 HIS L  31      18.325  37.286  38.979  1.00  0.00           N  
ATOM    202  CD2 HIS L  31      19.141  36.171  39.039  1.00 47.49           C  
ATOM    203  CE1 HIS L  31      18.077  37.586  40.241  1.00 49.14           C  
ATOM    204  C   HIS L  31      22.133  34.091  42.270  1.00 42.14           C  
ATOM    205  O   HIS L  31      23.318  33.785  42.152  1.00 41.63           O  
ATOM    206  N   LYS L  32      21.314  33.493  43.161  1.00 40.52           N  
ATOM    207  CA  LYS L  32      21.856  32.468  44.000  1.00 40.41           C  
ATOM    208  CB  LYS L  32      21.503  32.657  45.484  1.00 42.64           C  
ATOM    209  CG  LYS L  32      22.170  33.879  46.117  1.00 46.75           C  
ATOM    210  CD  LYS L  32      21.576  34.264  47.472  1.00  0.00           C  
ATOM    211  CE  LYS L  32      21.605  33.125  48.492  1.00  0.00           C  
ATOM    212  NZ  LYS L  32      23.000  32.846  48.901  1.00  0.00           N1+
ATOM    213  C   LYS L  32      21.306  31.144  43.579  1.00 38.31           C  
ATOM    214  O   LYS L  32      20.835  30.362  44.402  1.00 37.47           O  
ATOM    215  N   SER L  33      21.412  30.842  42.275  1.00 36.08           N  
ATOM    216  CA  SER L  33      20.915  29.607  41.765  1.00 34.53           C  
ATOM    217  CB  SER L  33      20.013  29.883  40.556  1.00 34.93           C  
ATOM    218  OG  SER L  33      18.847  30.580  40.966  1.00  0.00           O  
ATOM    219  C   SER L  33      22.113  28.824  41.301  1.00 32.71           C  
ATOM    220  O   SER L  33      22.301  28.597  40.106  1.00 32.36           O  
ATOM    221  N   ILE L  34      22.938  28.351  42.258  1.00 38.18           N  
ATOM    222  CA  ILE L  34      24.116  27.604  41.922  1.00 38.09           C  
ATOM    223  CB  ILE L  34      25.419  28.161  42.433  1.00 37.65           C  
ATOM    224  CG1 ILE L  34      25.503  28.106  43.967  1.00 38.35           C  
ATOM    225  CG2 ILE L  34      25.577  29.577  41.853  1.00 38.97           C  
ATOM    226  CD1 ILE L  34      26.905  28.382  44.511  1.00  0.00           C  
ATOM    227  C   ILE L  34      23.897  26.275  42.573  1.00 37.74           C  
ATOM    228  O   ILE L  34      23.534  26.212  43.747  1.00 37.27           O  
ATOM    229  N   SER L  35      24.081  25.176  41.814  1.00 36.93           N  
ATOM    230  CA  SER L  35      23.845  23.867  42.355  1.00 36.22           C  
ATOM    231  CB  SER L  35      22.619  23.174  41.737  1.00 36.64           C  
ATOM    232  OG  SER L  35      22.796  23.029  40.336  1.00 44.94           O  
ATOM    233  C   SER L  35      25.040  23.007  42.075  1.00 36.42           C  
ATOM    234  O   SER L  35      25.852  23.317  41.205  1.00 36.30           O  
ATOM    235  N   TRP L  36      25.187  21.902  42.838  1.00 34.92           N  
ATOM    236  CA  TRP L  36      26.305  21.022  42.634  1.00 35.14           C  
ATOM    237  CB  TRP L  36      27.309  21.056  43.798  1.00 35.84           C  
ATOM    238  CG  TRP L  36      28.011  22.384  43.936  1.00 35.90           C  
ATOM    239  CD2 TRP L  36      29.275  22.696  43.332  1.00 36.24           C  
ATOM    240  CD1 TRP L  36      27.616  23.503  44.608  1.00 35.79           C  
ATOM    241  NE1 TRP L  36      28.552  24.498  44.453  1.00 36.74           N  
ATOM    242  CE2 TRP L  36      29.579  24.014  43.670  1.00 37.13           C  
ATOM    243  CE3 TRP L  36      30.112  21.947  42.556  1.00 36.31           C  
ATOM    244  CZ2 TRP L  36      30.730  24.607  43.234  1.00 39.28           C  
ATOM    245  CZ3 TRP L  36      31.273  22.547  42.121  1.00 34.81           C  
ATOM    246  CH2 TRP L  36      31.575  23.852  42.453  1.00 36.80           C  
ATOM    247  C   TRP L  36      25.806  19.611  42.487  1.00 36.17           C  
ATOM    248  O   TRP L  36      24.871  19.190  43.168  1.00 35.65           O  
ATOM    249  N   TYR L  37      26.437  18.842  41.571  1.00 35.84           N  
ATOM    250  CA  TYR L  37      26.048  17.479  41.321  1.00 35.42           C  
ATOM    251  CB  TYR L  37      25.542  17.218  39.888  1.00 35.35           C  
ATOM    252  CG  TYR L  37      24.220  17.877  39.671  1.00 35.66           C  
ATOM    253  CD1 TYR L  37      24.129  19.193  39.281  1.00 34.24           C  
ATOM    254  CD2 TYR L  37      23.059  17.163  39.850  1.00 34.51           C  
ATOM    255  CE1 TYR L  37      22.902  19.784  39.078  1.00 36.17           C  
ATOM    256  CE2 TYR L  37      21.830  17.747  39.648  1.00 33.43           C  
ATOM    257  CZ  TYR L  37      21.749  19.062  39.261  1.00 35.40           C  
ATOM    258  OH  TYR L  37      20.490  19.666  39.053  1.00 38.41           O  
ATOM    259  C   TYR L  37      27.254  16.597  41.490  1.00 36.63           C  
ATOM    260  O   TYR L  37      28.377  16.984  41.163  1.00 37.35           O  
ATOM    261  N   GLN L  38      27.042  15.372  42.021  1.00 36.15           N  
ATOM    262  CA  GLN L  38      28.114  14.429  42.202  1.00 36.06           C  
ATOM    263  CB  GLN L  38      28.212  13.902  43.645  1.00 36.55           C  
ATOM    264  CG  GLN L  38      29.353  12.911  43.880  1.00 37.46           C  
ATOM    265  CD  GLN L  38      29.305  12.504  45.345  1.00 39.27           C  
ATOM    266  OE1 GLN L  38      28.231  12.334  45.919  1.00 39.30           O  
ATOM    267  NE2 GLN L  38      30.501  12.354  45.976  1.00 40.84           N  
ATOM    268  C   GLN L  38      27.827  13.264  41.297  1.00 36.37           C  
ATOM    269  O   GLN L  38      26.693  12.794  41.211  1.00 36.61           O  
ATOM    270  N   TRP L  39      28.864  12.784  40.578  1.00 35.94           N  
ATOM    271  CA  TRP L  39      28.712  11.708  39.633  1.00 36.81           C  
ATOM    272  CB  TRP L  39      29.018  12.169  38.196  1.00 34.74           C  
ATOM    273  CG  TRP L  39      29.229  11.062  37.186  1.00 35.34           C  
ATOM    274  CD2 TRP L  39      28.307  10.681  36.154  1.00  0.00           C  
ATOM    275  CD1 TRP L  39      30.340  10.288  37.012  1.00  0.00           C  
ATOM    276  NE1 TRP L  39      30.161   9.436  35.947  1.00  0.00           N  
ATOM    277  CE2 TRP L  39      28.917   9.673  35.405  1.00  0.00           C  
ATOM    278  CE3 TRP L  39      27.062  11.141  35.844  1.00  0.00           C  
ATOM    279  CZ2 TRP L  39      28.284   9.107  34.335  1.00  0.00           C  
ATOM    280  CZ3 TRP L  39      26.422  10.562  34.770  1.00  0.00           C  
ATOM    281  CH2 TRP L  39      27.020   9.564  34.029  1.00  0.00           C  
ATOM    282  C   TRP L  39      29.718  10.630  39.894  1.00 37.99           C  
ATOM    283  O   TRP L  39      30.916  10.830  39.704  1.00 38.95           O  
ATOM    284  N   PRO L  40      29.250   9.487  40.321  1.00 40.49           N  
ATOM    285  CA  PRO L  40      30.122   8.343  40.440  1.00 42.79           C  
ATOM    286  CD  PRO L  40      28.241   9.499  41.368  1.00  0.00           C  
ATOM    287  CB  PRO L  40      29.467   7.411  41.457  1.00 42.13           C  
ATOM    288  CG  PRO L  40      28.618   8.355  42.321  1.00 44.02           C  
ATOM    289  C   PRO L  40      30.242   7.721  39.078  1.00 43.47           C  
ATOM    290  O   PRO L  40      29.397   8.008  38.231  1.00 43.41           O  
ATOM    291  N   PRO L  41      31.219   6.893  38.828  1.00 47.65           N  
ATOM    292  CA  PRO L  41      31.344   6.317  37.522  1.00 49.02           C  
ATOM    293  CD  PRO L  41      32.493   6.946  39.520  1.00 50.32           C  
ATOM    294  CB  PRO L  41      32.745   5.699  37.457  1.00 50.93           C  
ATOM    295  CG  PRO L  41      33.278   5.778  38.902  1.00 50.71           C  
ATOM    296  C   PRO L  41      30.228   5.376  37.217  1.00 48.60           C  
ATOM    297  O   PRO L  41      29.846   4.588  38.079  1.00 48.76           O  
ATOM    298  N   GLY L  42      29.688   5.462  35.987  1.00 45.37           N  
ATOM    299  CA  GLY L  42      28.667   4.557  35.555  1.00 45.51           C  
ATOM    300  C   GLY L  42      27.358   4.897  36.200  1.00 45.90           C  
ATOM    301  O   GLY L  42      26.413   4.114  36.111  1.00 46.90           O  
ATOM    302  N   ARG L  43      27.240   6.066  36.864  1.00 41.78           N  
ATOM    303  CA  ARG L  43      25.972   6.342  37.479  1.00 41.67           C  
ATOM    304  CB  ARG L  43      25.968   6.192  39.011  1.00 44.04           C  
ATOM    305  CG  ARG L  43      26.141   4.735  39.450  1.00 55.29           C  
ATOM    306  CD  ARG L  43      25.758   4.467  40.906  1.00 59.10           C  
ATOM    307  NE  ARG L  43      26.722   5.194  41.775  1.00  0.00           N  
ATOM    308  CZ  ARG L  43      26.446   5.345  43.102  1.00  0.00           C  
ATOM    309  NH1 ARG L  43      25.288   4.838  43.618  1.00  0.00           N1+
ATOM    310  NH2 ARG L  43      27.326   6.004  43.911  1.00  0.00           N  
ATOM    311  C   ARG L  43      25.527   7.727  37.125  1.00 39.65           C  
ATOM    312  O   ARG L  43      26.301   8.536  36.615  1.00 39.93           O  
ATOM    313  N   ALA L  44      24.228   8.013  37.355  1.00 40.52           N  
ATOM    314  CA  ALA L  44      23.647   9.294  37.048  1.00 39.16           C  
ATOM    315  CB  ALA L  44      22.108   9.278  37.015  1.00 38.11           C  
ATOM    316  C   ALA L  44      24.075  10.282  38.089  1.00 38.83           C  
ATOM    317  O   ALA L  44      24.442   9.917  39.205  1.00 39.73           O  
ATOM    318  N   PRO L  45      24.039  11.542  37.733  1.00 38.99           N  
ATOM    319  CA  PRO L  45      24.444  12.586  38.635  1.00 39.16           C  
ATOM    320  CD  PRO L  45      24.183  11.930  36.338  1.00 38.80           C  
ATOM    321  CB  PRO L  45      24.571  13.844  37.780  1.00 39.45           C  
ATOM    322  CG  PRO L  45      24.868  13.305  36.368  1.00 37.95           C  
ATOM    323  C   PRO L  45      23.469  12.732  39.762  1.00 39.18           C  
ATOM    324  O   PRO L  45      22.284  12.469  39.562  1.00 39.25           O  
ATOM    325  N   THR L  46      23.949  13.141  40.955  1.00 42.37           N  
ATOM    326  CA  THR L  46      23.059  13.316  42.069  1.00 43.18           C  
ATOM    327  CB  THR L  46      23.377  12.432  43.240  1.00 45.25           C  
ATOM    328  OG1 THR L  46      23.324  11.068  42.850  1.00  0.00           O  
ATOM    329  CG2 THR L  46      22.356  12.707  44.356  1.00  0.00           C  
ATOM    330  C   THR L  46      23.193  14.732  42.538  1.00 42.67           C  
ATOM    331  O   THR L  46      24.288  15.292  42.527  1.00 43.23           O  
ATOM    332  N   LEU L  47      22.068  15.345  42.969  1.00 37.14           N  
ATOM    333  CA  LEU L  47      22.063  16.717  43.408  1.00 35.85           C  
ATOM    334  CB  LEU L  47      20.648  17.324  43.392  1.00 33.74           C  
ATOM    335  CG  LEU L  47      20.565  18.794  43.840  1.00 35.28           C  
ATOM    336  CD1 LEU L  47      21.367  19.710  42.906  1.00 35.10           C  
ATOM    337  CD2 LEU L  47      19.098  19.241  43.977  1.00 34.60           C  
ATOM    338  C   LEU L  47      22.603  16.781  44.820  1.00 36.62           C  
ATOM    339  O   LEU L  47      21.990  16.246  45.741  1.00 37.62           O  
ATOM    340  N   ILE L  48      23.838  17.323  44.992  1.00 35.78           N  
ATOM    341  CA  ILE L  48      24.486  17.523  46.271  1.00 36.23           C  
ATOM    342  CB  ILE L  48      25.988  17.497  46.182  1.00 36.94           C  
ATOM    343  CG1 ILE L  48      26.606  17.436  47.589  1.00  0.00           C  
ATOM    344  CG2 ILE L  48      26.451  18.705  45.358  1.00  0.00           C  
ATOM    345  CD1 ILE L  48      26.333  16.121  48.317  1.00 28.81           C  
ATOM    346  C   ILE L  48      24.081  18.792  46.976  1.00 36.79           C  
ATOM    347  O   ILE L  48      23.829  18.791  48.181  1.00 36.91           O  
ATOM    348  N   ILE L  49      24.067  19.930  46.248  1.00 35.75           N  
ATOM    349  CA  ILE L  49      23.754  21.184  46.873  1.00 35.94           C  
ATOM    350  CB  ILE L  49      24.975  21.963  47.265  1.00 37.01           C  
ATOM    351  CG1 ILE L  49      25.714  21.215  48.387  1.00 36.86           C  
ATOM    352  CG2 ILE L  49      24.558  23.394  47.639  1.00 36.54           C  
ATOM    353  CD1 ILE L  49      27.081  21.797  48.730  1.00 39.22           C  
ATOM    354  C   ILE L  49      22.938  22.012  45.935  1.00 36.36           C  
ATOM    355  O   ILE L  49      23.123  21.958  44.720  1.00 36.09           O  
ATOM    356  N   TYR L  50      21.969  22.779  46.479  1.00 36.33           N  
ATOM    357  CA  TYR L  50      21.238  23.669  45.627  1.00 35.73           C  
ATOM    358  CB  TYR L  50      19.884  23.151  45.097  1.00 35.86           C  
ATOM    359  CG  TYR L  50      18.939  22.965  46.220  1.00 37.04           C  
ATOM    360  CD1 TYR L  50      18.970  21.813  46.968  1.00 37.90           C  
ATOM    361  CD2 TYR L  50      18.013  23.937  46.513  1.00 37.55           C  
ATOM    362  CE1 TYR L  50      18.092  21.637  48.008  1.00 37.28           C  
ATOM    363  CE2 TYR L  50      17.132  23.767  47.552  1.00 38.21           C  
ATOM    364  CZ  TYR L  50      17.174  22.616  48.301  1.00 38.85           C  
ATOM    365  OH  TYR L  50      16.272  22.435  49.372  1.00 42.60           O  
ATOM    366  C   TYR L  50      21.052  24.972  46.347  1.00 37.03           C  
ATOM    367  O   TYR L  50      21.195  25.057  47.565  1.00 37.08           O  
ATOM    368  N   GLU L  51      20.673  26.007  45.578  1.00 23.61           N  
ATOM    369  CA  GLU L  51      20.442  27.305  46.127  1.00 24.97           C  
ATOM    370  CB  GLU L  51      19.234  27.367  47.077  1.00 27.42           C  
ATOM    371  CG  GLU L  51      17.898  27.156  46.358  1.00 29.60           C  
ATOM    372  CD  GLU L  51      16.773  27.374  47.359  1.00 47.67           C  
ATOM    373  OE1 GLU L  51      16.488  28.558  47.676  1.00 48.03           O  
ATOM    374  OE2 GLU L  51      16.180  26.360  47.817  1.00 47.03           O1-
ATOM    375  C   GLU L  51      21.662  27.747  46.858  1.00 24.69           C  
ATOM    376  O   GLU L  51      21.586  28.288  47.956  1.00 25.25           O  
ATOM    377  N   ASP L  52      22.831  27.513  46.239  1.00 31.82           N  
ATOM    378  CA  ASP L  52      24.071  27.985  46.771  1.00 30.47           C  
ATOM    379  CB  ASP L  52      23.977  29.434  47.281  1.00 31.98           C  
ATOM    380  CG  ASP L  52      25.379  29.962  47.506  1.00 34.20           C  
ATOM    381  OD1 ASP L  52      26.343  29.156  47.452  1.00 33.87           O  
ATOM    382  OD2 ASP L  52      25.501  31.199  47.721  1.00 32.74           O1-
ATOM    383  C   ASP L  52      24.566  27.109  47.879  1.00 31.29           C  
ATOM    384  O   ASP L  52      25.675  26.584  47.785  1.00 31.00           O  
ATOM    385  N   ASN L  53      23.785  26.931  48.967  1.00 25.90           N  
ATOM    386  CA  ASN L  53      24.363  26.183  50.050  1.00 24.65           C  
ATOM    387  CB  ASN L  53      24.849  27.121  51.163  1.00 23.28           C  
ATOM    388  CG  ASN L  53      23.643  27.956  51.563  1.00 42.54           C  
ATOM    389  OD1 ASN L  53      23.401  29.027  51.009  1.00 41.26           O  
ATOM    390  ND2 ASN L  53      22.841  27.441  52.531  1.00 43.33           N  
ATOM    391  C   ASN L  53      23.410  25.206  50.690  1.00 25.38           C  
ATOM    392  O   ASN L  53      23.738  24.654  51.739  1.00 28.32           O  
ATOM    393  N   GLU L  54      22.232  24.919  50.107  1.00 42.41           N  
ATOM    394  CA  GLU L  54      21.338  24.022  50.795  0.88 43.36           C  
ATOM    395  CB  GLU L  54      19.842  24.214  50.472  0.88 43.62           C  
ATOM    396  CG  GLU L  54      19.194  25.450  51.100  0.88 45.32           C  
ATOM    397  CD  GLU L  54      19.348  26.622  50.145  0.71 43.78           C  
ATOM    398  OE1 GLU L  54      20.509  26.997  49.841  0.71 39.78           O  
ATOM    399  OE2 GLU L  54      18.298  27.158  49.701  1.00  0.00           O1-
ATOM    400  C   GLU L  54      21.661  22.612  50.412  1.00 43.22           C  
ATOM    401  O   GLU L  54      22.140  22.346  49.311  1.00 43.92           O  
ATOM    402  N   ARG L  55      21.383  21.660  51.329  1.00 42.09           N  
ATOM    403  CA  ARG L  55      21.658  20.274  51.075  1.00 42.87           C  
ATOM    404  CB  ARG L  55      22.456  19.621  52.212  1.00 42.73           C  
ATOM    405  CG  ARG L  55      23.833  20.248  52.437  1.00 45.59           C  
ATOM    406  CD  ARG L  55      24.548  19.709  53.676  1.00 47.15           C  
ATOM    407  NE  ARG L  55      23.655  19.967  54.839  1.00 49.89           N  
ATOM    408  CZ  ARG L  55      24.191  20.284  56.052  1.00 54.44           C  
ATOM    409  NH1 ARG L  55      25.545  20.372  56.189  1.00 56.88           N1+
ATOM    410  NH2 ARG L  55      23.374  20.516  57.121  1.00 52.62           N  
ATOM    411  C   ARG L  55      20.354  19.536  50.996  1.00 44.06           C  
ATOM    412  O   ARG L  55      19.460  19.748  51.814  1.00 44.75           O  
ATOM    413  N   ALA L  56      20.222  18.634  50.000  1.00 45.72           N  
ATOM    414  CA  ALA L  56      19.044  17.822  49.863  1.00 46.08           C  
ATOM    415  CB  ALA L  56      18.994  17.028  48.547  1.00 45.97           C  
ATOM    416  C   ALA L  56      19.078  16.843  50.996  1.00 48.76           C  
ATOM    417  O   ALA L  56      20.116  16.659  51.630  1.00 48.57           O  
ATOM    418  N   PRO L  57      17.966  16.230  51.305  1.00 50.04           N  
ATOM    419  CA  PRO L  57      17.962  15.307  52.402  0.91 51.66           C  
ATOM    420  CD  PRO L  57      16.675  16.878  51.135  1.00  0.00           C  
ATOM    421  CB  PRO L  57      16.493  15.025  52.708  0.91 54.33           C  
ATOM    422  CG  PRO L  57      15.786  16.318  52.261  1.00  0.00           C  
ATOM    423  C   PRO L  57      18.781  14.093  52.111  1.00 51.37           C  
ATOM    424  O   PRO L  57      18.720  13.578  50.995  1.00 52.14           O  
ATOM    425  N   GLY L  58      19.548  13.619  53.111  1.00 52.36           N  
ATOM    426  CA  GLY L  58      20.318  12.426  52.942  1.00 52.05           C  
ATOM    427  C   GLY L  58      21.731  12.764  52.574  1.00 51.41           C  
ATOM    428  O   GLY L  58      22.612  11.912  52.681  1.00 54.46           O  
ATOM    429  N   ILE L  59      22.007  14.011  52.147  1.00 47.37           N  
ATOM    430  CA  ILE L  59      23.365  14.286  51.778  1.00 46.66           C  
ATOM    431  CB  ILE L  59      23.535  15.308  50.679  1.00 45.55           C  
ATOM    432  CG1 ILE L  59      23.191  16.736  51.124  1.00 44.76           C  
ATOM    433  CG2 ILE L  59      22.694  14.818  49.490  1.00 46.42           C  
ATOM    434  CD1 ILE L  59      24.357  17.410  51.845  1.00  0.00           C  
ATOM    435  C   ILE L  59      24.067  14.735  53.017  1.00 47.19           C  
ATOM    436  O   ILE L  59      23.531  15.523  53.796  1.00 45.41           O  
ATOM    437  N   SER L  60      25.294  14.229  53.241  1.00 49.53           N  
ATOM    438  CA  SER L  60      25.997  14.518  54.460  1.00 50.12           C  
ATOM    439  CB  SER L  60      27.288  13.702  54.646  1.00 51.71           C  
ATOM    440  OG  SER L  60      28.269  14.117  53.708  1.00 60.69           O  
ATOM    441  C   SER L  60      26.363  15.967  54.528  1.00 50.43           C  
ATOM    442  O   SER L  60      26.519  16.671  53.530  1.00 50.57           O  
ATOM    443  N   PRO L  61      26.475  16.397  55.755  1.00 50.75           N  
ATOM    444  CA  PRO L  61      26.824  17.758  56.071  1.00 51.18           C  
ATOM    445  CD  PRO L  61      25.646  15.799  56.791  1.00  0.00           C  
ATOM    446  CB  PRO L  61      26.511  17.934  57.556  1.00 55.52           C  
ATOM    447  CG  PRO L  61      25.385  16.918  57.811  1.00 63.68           C  
ATOM    448  C   PRO L  61      28.241  18.078  55.719  1.00 49.91           C  
ATOM    449  O   PRO L  61      28.625  19.244  55.801  1.00 50.33           O  
ATOM    450  N   ARG L  62      29.036  17.064  55.344  1.00 47.81           N  
ATOM    451  CA  ARG L  62      30.417  17.261  55.017  1.00 47.00           C  
ATOM    452  CB  ARG L  62      31.153  15.947  54.701  1.00 46.47           C  
ATOM    453  CG  ARG L  62      31.205  15.011  55.911  1.00 47.25           C  
ATOM    454  CD  ARG L  62      32.084  13.769  55.736  1.00 48.14           C  
ATOM    455  NE  ARG L  62      31.489  12.916  54.669  1.00 48.12           N  
ATOM    456  CZ  ARG L  62      31.933  13.022  53.384  1.00 45.37           C  
ATOM    457  NH1 ARG L  62      32.943  13.890  53.081  1.00 43.90           N1+
ATOM    458  NH2 ARG L  62      31.381  12.250  52.405  1.00 42.98           N  
ATOM    459  C   ARG L  62      30.495  18.155  53.820  1.00 45.72           C  
ATOM    460  O   ARG L  62      31.489  18.856  53.634  1.00 45.20           O  
ATOM    461  N   PHE L  63      29.458  18.119  52.956  1.00 43.76           N  
ATOM    462  CA  PHE L  63      29.459  18.928  51.771  1.00 42.94           C  
ATOM    463  CB  PHE L  63      28.645  18.309  50.621  1.00 41.10           C  
ATOM    464  CG  PHE L  63      29.293  17.027  50.220  1.00 39.99           C  
ATOM    465  CD1 PHE L  63      30.287  17.001  49.270  1.00 41.26           C  
ATOM    466  CD2 PHE L  63      28.901  15.843  50.803  1.00 41.85           C  
ATOM    467  CE1 PHE L  63      30.878  15.814  48.906  1.00 42.28           C  
ATOM    468  CE2 PHE L  63      29.489  14.653  50.444  1.00 42.30           C  
ATOM    469  CZ  PHE L  63      30.480  14.637  49.493  1.00 38.60           C  
ATOM    470  C   PHE L  63      28.827  20.251  52.080  1.00 42.38           C  
ATOM    471  O   PHE L  63      27.733  20.318  52.637  1.00 43.98           O  
ATOM    472  N   SER L  64      29.515  21.353  51.715  1.00 42.19           N  
ATOM    473  CA  SER L  64      28.985  22.664  51.963  1.00 43.16           C  
ATOM    474  CB  SER L  64      29.685  23.404  53.115  1.00 44.96           C  
ATOM    475  OG  SER L  64      31.049  23.633  52.793  1.00 48.43           O  
ATOM    476  C   SER L  64      29.175  23.480  50.722  1.00 42.42           C  
ATOM    477  O   SER L  64      30.042  23.190  49.898  1.00 43.93           O  
ATOM    478  N   GLY L  65      28.351  24.534  50.553  1.00 41.28           N  
ATOM    479  CA  GLY L  65      28.483  25.342  49.377  1.00 40.93           C  
ATOM    480  C   GLY L  65      28.587  26.773  49.793  1.00 42.19           C  
ATOM    481  O   GLY L  65      28.009  27.193  50.795  1.00 44.23           O  
ATOM    482  N   TYR L  66      29.361  27.556  49.018  1.00 42.65           N  
ATOM    483  CA  TYR L  66      29.513  28.958  49.270  1.00 43.51           C  
ATOM    484  CB  TYR L  66      30.817  29.349  49.981  1.00 43.80           C  
ATOM    485  CG  TYR L  66      30.703  28.993  51.422  1.00  0.00           C  
ATOM    486  CD1 TYR L  66      30.908  27.706  51.862  1.00  0.00           C  
ATOM    487  CD2 TYR L  66      30.395  29.972  52.339  1.00  0.00           C  
ATOM    488  CE1 TYR L  66      30.797  27.401  53.199  1.00  0.00           C  
ATOM    489  CE2 TYR L  66      30.283  29.674  53.675  1.00  0.00           C  
ATOM    490  CZ  TYR L  66      30.484  28.385  54.105  1.00  0.00           C  
ATOM    491  OH  TYR L  66      30.370  28.076  55.477  1.00  0.00           O  
ATOM    492  C   TYR L  66      29.498  29.669  47.961  1.00 42.98           C  
ATOM    493  O   TYR L  66      29.740  29.080  46.909  1.00 43.03           O  
ATOM    494  N   LYS L  67      29.175  30.974  47.998  1.00 45.67           N  
ATOM    495  CA  LYS L  67      29.134  31.761  46.801  1.00 45.78           C  
ATOM    496  CB  LYS L  67      27.717  31.885  46.210  1.00 46.21           C  
ATOM    497  CG  LYS L  67      27.643  32.759  44.955  1.00 49.90           C  
ATOM    498  CD  LYS L  67      26.300  32.679  44.226  1.00 50.68           C  
ATOM    499  CE  LYS L  67      25.153  33.378  44.960  1.00 51.21           C  
ATOM    500  NZ  LYS L  67      25.037  34.787  44.518  1.00 50.78           N1+
ATOM    501  C   LYS L  67      29.539  33.143  47.163  1.00 47.53           C  
ATOM    502  O   LYS L  67      29.059  33.713  48.140  1.00 48.54           O  
ATOM    503  N   SER L  68      30.463  33.721  46.387  1.00 44.46           N  
ATOM    504  CA  SER L  68      30.807  35.082  46.640  1.00 45.85           C  
ATOM    505  CB  SER L  68      31.948  35.246  47.661  1.00 46.36           C  
ATOM    506  OG  SER L  68      32.233  36.623  47.866  1.00 50.91           O  
ATOM    507  C   SER L  68      31.292  35.602  45.343  1.00 45.36           C  
ATOM    508  O   SER L  68      32.068  34.922  44.673  1.00 45.52           O  
ATOM    509  N   TYR L  69      30.870  36.823  44.948  1.00 43.96           N  
ATOM    510  CA  TYR L  69      31.385  37.232  43.684  1.00 43.05           C  
ATOM    511  CB  TYR L  69      32.922  37.312  43.625  1.00  0.00           C  
ATOM    512  CG  TYR L  69      33.311  38.521  44.405  1.00  0.00           C  
ATOM    513  CD1 TYR L  69      33.323  38.506  45.780  1.00  0.00           C  
ATOM    514  CD2 TYR L  69      33.668  39.678  43.750  1.00  0.00           C  
ATOM    515  CE1 TYR L  69      33.680  39.630  46.490  1.00  0.00           C  
ATOM    516  CE2 TYR L  69      34.026  40.804  44.452  1.00  0.00           C  
ATOM    517  CZ  TYR L  69      34.031  40.780  45.826  1.00  0.00           C  
ATOM    518  OH  TYR L  69      34.397  41.935  46.550  1.00  0.00           O  
ATOM    519  C   TYR L  69      30.876  36.288  42.649  1.00 43.98           C  
ATOM    520  O   TYR L  69      29.884  35.589  42.844  1.00 44.71           O  
ATOM    521  N   TRP L  70      31.514  36.349  41.478  1.00 44.36           N  
ATOM    522  CA  TRP L  70      31.219  35.586  40.308  1.00 44.09           C  
ATOM    523  CB  TRP L  70      31.998  36.100  39.087  1.00 45.20           C  
ATOM    524  CG  TRP L  70      31.604  37.521  38.755  1.00 53.68           C  
ATOM    525  CD2 TRP L  70      31.959  38.228  37.556  1.00  0.00           C  
ATOM    526  CD1 TRP L  70      30.857  38.382  39.504  1.00  0.00           C  
ATOM    527  NE1 TRP L  70      30.728  39.584  38.852  1.00  0.00           N  
ATOM    528  CE2 TRP L  70      31.401  39.504  37.652  1.00  0.00           C  
ATOM    529  CE3 TRP L  70      32.689  37.850  36.467  1.00  0.00           C  
ATOM    530  CZ2 TRP L  70      31.565  40.423  36.655  1.00  0.00           C  
ATOM    531  CZ3 TRP L  70      32.853  38.779  35.465  1.00  0.00           C  
ATOM    532  CH2 TRP L  70      32.302  40.041  35.557  1.00  0.00           C  
ATOM    533  C   TRP L  70      31.491  34.115  40.508  1.00 43.76           C  
ATOM    534  O   TRP L  70      31.117  33.314  39.653  1.00 43.83           O  
ATOM    535  N   SER L  71      32.216  33.699  41.574  1.00 42.16           N  
ATOM    536  CA  SER L  71      32.505  32.287  41.681  1.00 42.35           C  
ATOM    537  CB  SER L  71      34.006  31.988  41.840  1.00 44.97           C  
ATOM    538  OG  SER L  71      34.478  32.507  43.074  1.00 42.62           O  
ATOM    539  C   SER L  71      31.804  31.643  42.849  1.00 40.55           C  
ATOM    540  O   SER L  71      31.515  32.274  43.865  1.00 41.17           O  
ATOM    541  N   ALA L  72      31.518  30.327  42.710  1.00 38.66           N  
ATOM    542  CA  ALA L  72      30.869  29.540  43.723  1.00 38.38           C  
ATOM    543  CB  ALA L  72      29.604  28.821  43.226  1.00 36.62           C  
ATOM    544  C   ALA L  72      31.849  28.483  44.125  1.00 37.64           C  
ATOM    545  O   ALA L  72      32.767  28.175  43.368  1.00 37.69           O  
ATOM    546  N   TYR L  73      31.746  27.946  45.361  1.00 39.66           N  
ATOM    547  CA  TYR L  73      32.659  26.886  45.663  1.00 40.09           C  
ATOM    548  CB  TYR L  73      34.028  27.317  46.230  1.00 40.74           C  
ATOM    549  CG  TYR L  73      33.905  28.148  47.458  1.00  0.00           C  
ATOM    550  CD1 TYR L  73      33.711  27.571  48.691  1.00  0.00           C  
ATOM    551  CD2 TYR L  73      34.015  29.517  47.369  1.00  0.00           C  
ATOM    552  CE1 TYR L  73      33.617  28.356  49.816  1.00  0.00           C  
ATOM    553  CE2 TYR L  73      33.921  30.306  48.488  1.00  0.00           C  
ATOM    554  CZ  TYR L  73      33.723  29.723  49.714  1.00  0.00           C  
ATOM    555  OH  TYR L  73      33.626  30.527  50.869  1.00  0.00           O  
ATOM    556  C   TYR L  73      32.029  25.826  46.506  1.00 40.55           C  
ATOM    557  O   TYR L  73      31.130  26.078  47.308  1.00 41.74           O  
ATOM    558  N   LEU L  74      32.493  24.576  46.296  1.00 40.67           N  
ATOM    559  CA  LEU L  74      32.017  23.430  47.011  1.00 39.92           C  
ATOM    560  CB  LEU L  74      31.701  22.242  46.085  1.00 39.42           C  
ATOM    561  CG  LEU L  74      31.192  20.982  46.808  1.00 39.30           C  
ATOM    562  CD1 LEU L  74      29.850  21.238  47.511  1.00 38.42           C  
ATOM    563  CD2 LEU L  74      31.144  19.785  45.847  1.00 39.89           C  
ATOM    564  C   LEU L  74      33.124  22.997  47.920  1.00 41.31           C  
ATOM    565  O   LEU L  74      34.273  22.885  47.496  1.00 40.97           O  
ATOM    566  N   THR L  75      32.808  22.754  49.208  1.00 42.11           N  
ATOM    567  CA  THR L  75      33.831  22.333  50.123  1.00 41.78           C  
ATOM    568  CB  THR L  75      34.005  23.254  51.292  1.00 41.58           C  
ATOM    569  OG1 THR L  75      34.334  24.559  50.841  1.00 47.88           O  
ATOM    570  CG2 THR L  75      35.127  22.702  52.191  1.00 45.31           C  
ATOM    571  C   THR L  75      33.450  20.995  50.671  1.00 42.46           C  
ATOM    572  O   THR L  75      32.318  20.777  51.100  1.00 43.19           O  
ATOM    573  N   ILE L  76      34.409  20.051  50.658  1.00 39.33           N  
ATOM    574  CA  ILE L  76      34.160  18.740  51.176  1.00 39.84           C  
ATOM    575  CB  ILE L  76      34.475  17.661  50.182  1.00 39.53           C  
ATOM    576  CG1 ILE L  76      33.628  17.854  48.912  1.00 41.34           C  
ATOM    577  CG2 ILE L  76      34.255  16.301  50.861  1.00 39.80           C  
ATOM    578  CD1 ILE L  76      34.118  17.027  47.724  1.00 41.50           C  
ATOM    579  C   ILE L  76      35.086  18.566  52.337  1.00 41.13           C  
ATOM    580  O   ILE L  76      36.304  18.675  52.198  1.00 41.75           O  
ATOM    581  N   SER L  77      34.524  18.276  53.524  1.00 43.59           N  
ATOM    582  CA  SER L  77      35.343  18.156  54.694  0.87 45.17           C  
ATOM    583  CB  SER L  77      34.788  18.961  55.878  0.87 44.92           C  
ATOM    584  OG  SER L  77      35.626  18.812  57.011  0.87 44.90           O  
ATOM    585  C   SER L  77      35.370  16.711  55.090  1.00 45.03           C  
ATOM    586  O   SER L  77      34.512  15.932  54.680  1.00 46.15           O  
ATOM    587  N   ASP L  78      36.381  16.325  55.897  1.00 43.25           N  
ATOM    588  CA  ASP L  78      36.532  14.970  56.354  1.00 43.69           C  
ATOM    589  CB  ASP L  78      35.452  14.540  57.359  1.00  0.00           C  
ATOM    590  CG  ASP L  78      35.638  15.358  58.631  1.00  0.00           C  
ATOM    591  OD1 ASP L  78      36.282  16.438  58.550  1.00  0.00           O  
ATOM    592  OD2 ASP L  78      35.143  14.913  59.700  1.00  0.00           O1-
ATOM    593  C   ASP L  78      36.460  14.067  55.166  1.00 43.92           C  
ATOM    594  O   ASP L  78      35.716  13.088  55.153  1.00 44.56           O  
ATOM    595  N   LEU L  79      37.286  14.370  54.152  1.00 45.56           N  
ATOM    596  CA  LEU L  79      37.295  13.699  52.884  1.00 44.78           C  
ATOM    597  CB  LEU L  79      38.432  14.246  51.997  1.00 44.06           C  
ATOM    598  CG  LEU L  79      38.563  13.633  50.594  1.00 43.84           C  
ATOM    599  CD1 LEU L  79      37.328  13.936  49.731  1.00 44.26           C  
ATOM    600  CD2 LEU L  79      39.874  14.092  49.927  1.00 44.67           C  
ATOM    601  C   LEU L  79      37.477  12.222  53.084  1.00 45.95           C  
ATOM    602  O   LEU L  79      38.332  11.777  53.847  1.00 46.91           O  
ATOM    603  N   ARG L  80      36.641  11.422  52.381  1.00 46.44           N  
ATOM    604  CA  ARG L  80      36.661   9.987  52.486  1.00 47.43           C  
ATOM    605  CB  ARG L  80      35.413   9.440  53.208  1.00 47.88           C  
ATOM    606  CG  ARG L  80      35.447   9.737  54.712  1.00 51.93           C  
ATOM    607  CD  ARG L  80      34.240   9.223  55.501  1.00 57.23           C  
ATOM    608  NE  ARG L  80      34.535   9.455  56.944  1.00  0.00           N  
ATOM    609  CZ  ARG L  80      33.530   9.752  57.818  1.00  0.00           C  
ATOM    610  NH1 ARG L  80      32.244   9.848  57.372  1.00  0.00           N1+
ATOM    611  NH2 ARG L  80      33.814   9.956  59.138  1.00  0.00           N  
ATOM    612  C   ARG L  80      36.737   9.412  51.095  1.00 46.61           C  
ATOM    613  O   ARG L  80      36.404  10.079  50.118  1.00 46.38           O  
ATOM    614  N   PRO L  81      37.191   8.186  50.980  1.00 46.79           N  
ATOM    615  CA  PRO L  81      37.398   7.542  49.705  1.00 46.85           C  
ATOM    616  CD  PRO L  81      37.128   7.226  52.070  1.00  0.00           C  
ATOM    617  CB  PRO L  81      37.840   6.118  50.038  1.00 46.29           C  
ATOM    618  CG  PRO L  81      37.162   5.845  51.392  1.00  0.00           C  
ATOM    619  C   PRO L  81      36.170   7.531  48.846  1.00 46.26           C  
ATOM    620  O   PRO L  81      36.303   7.568  47.623  1.00 46.79           O  
ATOM    621  N   GLU L  82      34.976   7.478  49.456  1.00 45.86           N  
ATOM    622  CA  GLU L  82      33.721   7.393  48.764  1.00 46.19           C  
ATOM    623  CB  GLU L  82      32.551   7.266  49.748  1.00 47.62           C  
ATOM    624  CG  GLU L  82      32.466   8.454  50.705  1.00 54.54           C  
ATOM    625  CD  GLU L  82      31.608   8.044  51.887  1.00 59.44           C  
ATOM    626  OE1 GLU L  82      30.359   8.165  51.782  1.00 61.93           O  
ATOM    627  OE2 GLU L  82      32.194   7.596  52.908  1.00 61.96           O1-
ATOM    628  C   GLU L  82      33.520   8.632  47.950  1.00 45.56           C  
ATOM    629  O   GLU L  82      32.839   8.614  46.927  1.00 46.23           O  
ATOM    630  N   ASP L  83      34.110   9.748  48.408  1.00 43.52           N  
ATOM    631  CA  ASP L  83      33.975  11.049  47.819  1.00 42.62           C  
ATOM    632  CB  ASP L  83      34.670  12.141  48.649  1.00 41.91           C  
ATOM    633  CG  ASP L  83      33.902  12.280  49.958  1.00 43.21           C  
ATOM    634  OD1 ASP L  83      32.711  11.872  49.991  1.00 46.53           O  
ATOM    635  OD2 ASP L  83      34.495  12.794  50.944  1.00 43.91           O1-
ATOM    636  C   ASP L  83      34.553  11.082  46.431  1.00 42.14           C  
ATOM    637  O   ASP L  83      34.213  11.977  45.657  1.00 41.63           O  
ATOM    638  N   GLU L  84      35.483  10.170  46.077  1.00 43.05           N  
ATOM    639  CA  GLU L  84      36.031  10.258  44.749  1.00 42.67           C  
ATOM    640  CB  GLU L  84      37.070   9.184  44.384  1.00 44.02           C  
ATOM    641  CG  GLU L  84      38.485   9.482  44.872  1.00 48.22           C  
ATOM    642  CD  GLU L  84      39.378   8.335  44.419  1.00 53.30           C  
ATOM    643  OE1 GLU L  84      39.263   7.233  45.017  1.00 53.33           O  
ATOM    644  OE2 GLU L  84      40.182   8.544  43.472  1.00 56.64           O1-
ATOM    645  C   GLU L  84      34.943  10.139  43.735  1.00 42.67           C  
ATOM    646  O   GLU L  84      34.289   9.103  43.632  1.00 42.87           O  
ATOM    647  N   THR L  85      34.754  11.220  42.945  1.00 39.94           N  
ATOM    648  CA  THR L  85      33.771  11.260  41.894  1.00 38.93           C  
ATOM    649  CB  THR L  85      32.351  11.465  42.355  1.00 40.01           C  
ATOM    650  OG1 THR L  85      32.249  12.697  43.054  1.00  0.00           O  
ATOM    651  CG2 THR L  85      31.874  10.304  43.240  1.00  0.00           C  
ATOM    652  C   THR L  85      34.051  12.478  41.068  1.00 39.86           C  
ATOM    653  O   THR L  85      35.051  13.169  41.256  1.00 40.22           O  
ATOM    654  N   THR L  86      33.143  12.779  40.117  1.00 39.33           N  
ATOM    655  CA  THR L  86      33.278  13.983  39.352  1.00 38.75           C  
ATOM    656  CB  THR L  86      33.063  13.812  37.877  1.00 38.74           C  
ATOM    657  OG1 THR L  86      33.445  14.994  37.189  1.00  0.00           O  
ATOM    658  CG2 THR L  86      31.581  13.506  37.620  1.00  0.00           C  
ATOM    659  C   THR L  86      32.230  14.914  39.872  1.00 38.03           C  
ATOM    660  O   THR L  86      31.129  14.487  40.219  1.00 38.02           O  
ATOM    661  N   TYR L  87      32.557  16.221  39.972  1.00 36.27           N  
ATOM    662  CA  TYR L  87      31.613  17.156  40.517  1.00 35.52           C  
ATOM    663  CB  TYR L  87      32.130  17.882  41.771  1.00 33.93           C  
ATOM    664  CG  TYR L  87      32.280  16.873  42.859  1.00 35.48           C  
ATOM    665  CD1 TYR L  87      33.397  16.073  42.925  1.00 35.10           C  
ATOM    666  CD2 TYR L  87      31.300  16.730  43.813  1.00 33.70           C  
ATOM    667  CE1 TYR L  87      33.534  15.144  43.931  1.00 33.82           C  
ATOM    668  CE2 TYR L  87      31.431  15.803  44.821  1.00 34.86           C  
ATOM    669  CZ  TYR L  87      32.550  15.008  44.879  1.00 35.54           C  
ATOM    670  OH  TYR L  87      32.687  14.055  45.911  1.00 35.31           O  
ATOM    671  C   TYR L  87      31.316  18.208  39.489  1.00 35.77           C  
ATOM    672  O   TYR L  87      32.225  18.711  38.828  1.00 36.83           O  
ATOM    673  N   TYR L  88      30.018  18.563  39.328  1.00 35.39           N  
ATOM    674  CA  TYR L  88      29.662  19.567  38.360  1.00 35.37           C  
ATOM    675  CB  TYR L  88      28.716  19.110  37.231  1.00 34.42           C  
ATOM    676  CG  TYR L  88      29.213  17.873  36.568  1.00 34.67           C  
ATOM    677  CD1 TYR L  88      30.385  17.845  35.848  1.00 32.54           C  
ATOM    678  CD2 TYR L  88      28.492  16.713  36.703  1.00 36.37           C  
ATOM    679  CE1 TYR L  88      30.815  16.680  35.253  1.00 33.95           C  
ATOM    680  CE2 TYR L  88      28.911  15.546  36.110  1.00 35.72           C  
ATOM    681  CZ  TYR L  88      30.075  15.530  35.380  1.00 34.97           C  
ATOM    682  OH  TYR L  88      30.512  14.336  34.768  1.00 35.49           O  
ATOM    683  C   TYR L  88      28.884  20.652  39.047  1.00 35.98           C  
ATOM    684  O   TYR L  88      28.060  20.390  39.924  1.00 36.89           O  
ATOM    685  N   CYS L  89      29.140  21.917  38.652  1.00 36.01           N  
ATOM    686  CA  CYS L  89      28.391  23.039  39.156  1.00 36.87           C  
ATOM    687  CB  CYS L  89      29.258  24.274  39.512  1.00 38.15           C  
ATOM    688  SG  CYS L  89      30.328  24.831  38.148  1.00 43.11           S  
ATOM    689  C   CYS L  89      27.411  23.420  38.086  1.00 36.86           C  
ATOM    690  O   CYS L  89      27.650  23.189  36.901  1.00 37.76           O  
ATOM    691  N   CYS L  90      26.252  23.987  38.483  1.00 34.71           N  
ATOM    692  CA  CYS L  90      25.258  24.330  37.505  1.00 35.28           C  
ATOM    693  CB  CYS L  90      24.133  23.285  37.395  1.00 33.88           C  
ATOM    694  SG  CYS L  90      22.880  23.721  36.153  1.00  0.00           S  
ATOM    695  C   CYS L  90      24.618  25.617  37.897  1.00 35.43           C  
ATOM    696  O   CYS L  90      24.515  25.949  39.079  1.00 35.60           O  
ATOM    697  N   SER L  91      24.164  26.391  36.893  1.00 35.62           N  
ATOM    698  CA  SER L  91      23.558  27.642  37.215  1.00 35.83           C  
ATOM    699  CB  SER L  91      24.585  28.791  37.263  1.00 36.48           C  
ATOM    700  OG  SER L  91      23.950  30.019  37.583  1.00 47.14           O  
ATOM    701  C   SER L  91      22.561  27.970  36.160  1.00 37.19           C  
ATOM    702  O   SER L  91      22.572  27.407  35.064  1.00 37.28           O  
ATOM    703  N   TYR L  92      21.675  28.896  36.547  1.00 20.39           N  
ATOM    704  CA  TYR L  92      20.613  29.340  35.718  1.00 21.00           C  
ATOM    705  CB  TYR L  92      19.329  29.602  36.522  1.00 20.49           C  
ATOM    706  CG  TYR L  92      18.181  29.760  35.589  1.00 23.51           C  
ATOM    707  CD1 TYR L  92      17.850  30.984  35.059  1.00 25.00           C  
ATOM    708  CD2 TYR L  92      17.433  28.656  35.249  1.00 22.07           C  
ATOM    709  CE1 TYR L  92      16.780  31.104  34.202  1.00 25.35           C  
ATOM    710  CE2 TYR L  92      16.365  28.773  34.395  1.00 22.73           C  
ATOM    711  CZ  TYR L  92      16.037  29.997  33.869  1.00 24.45           C  
ATOM    712  OH  TYR L  92      14.939  30.109  32.992  1.00 25.03           O  
ATOM    713  C   TYR L  92      21.089  30.633  35.155  1.00 21.67           C  
ATOM    714  O   TYR L  92      21.605  31.479  35.884  1.00 23.53           O  
ATOM    715  N   THR L  93      20.973  30.798  33.825  1.00 22.72           N  
ATOM    716  CA  THR L  93      21.491  31.987  33.220  1.00 23.37           C  
ATOM    717  CB  THR L  93      22.253  31.711  31.957  1.00 23.71           C  
ATOM    718  OG1 THR L  93      21.383  31.189  30.964  1.00 26.31           O  
ATOM    719  CG2 THR L  93      23.360  30.687  32.272  1.00 23.89           C  
ATOM    720  C   THR L  93      20.363  32.916  32.890  1.00 25.57           C  
ATOM    721  O   THR L  93      19.196  32.645  33.170  1.00 25.37           O  
ATOM    722  N   HIS L  94      20.725  34.073  32.301  1.00 24.06           N  
ATOM    723  CA  HIS L  94      19.802  35.087  31.872  1.00 24.24           C  
ATOM    724  ND1 HIS L  94      18.847  37.680  29.963  1.00  0.00           N  
ATOM    725  CG  HIS L  94      19.516  37.493  31.153  1.00  0.00           C  
ATOM    726  CB  HIS L  94      20.491  36.381  31.409  1.00 29.18           C  
ATOM    727  NE2 HIS L  94      18.180  39.304  31.329  1.00  0.00           N  
ATOM    728  CD2 HIS L  94      19.097  38.493  31.975  1.00  0.00           C  
ATOM    729  CE1 HIS L  94      18.063  38.775  30.124  1.00  0.00           C  
ATOM    730  C   HIS L  94      19.036  34.535  30.715  1.00 27.45           C  
ATOM    731  O   HIS L  94      17.888  34.901  30.468  1.00 27.74           O  
ATOM    732  N   ASN L  95      19.686  33.618  29.980  1.00 24.53           N  
ATOM    733  CA  ASN L  95      19.156  32.986  28.811  1.00 24.34           C  
ATOM    734  CB  ASN L  95      20.136  31.991  28.165  1.00 23.10           C  
ATOM    735  CG  ASN L  95      21.336  32.779  27.663  1.00  0.00           C  
ATOM    736  OD1 ASN L  95      21.402  33.997  27.823  1.00  0.00           O  
ATOM    737  ND2 ASN L  95      22.314  32.072  27.035  1.00  0.00           N  
ATOM    738  C   ASN L  95      17.939  32.224  29.224  1.00 24.24           C  
ATOM    739  O   ASN L  95      17.139  31.830  28.380  1.00 24.60           O  
ATOM    740  N   SER L  96      17.785  32.003  30.544  1.00 24.26           N  
ATOM    741  CA  SER L  96      16.721  31.245  31.142  1.00 24.84           C  
ATOM    742  CB  SER L  96      15.295  31.674  30.721  1.00 24.41           C  
ATOM    743  OG  SER L  96      14.929  31.112  29.471  1.00 26.84           O  
ATOM    744  C   SER L  96      16.913  29.806  30.802  1.00 24.15           C  
ATOM    745  O   SER L  96      15.955  29.042  30.698  1.00 24.88           O  
ATOM    746  N   GLY L  97      18.192  29.410  30.641  1.00 22.94           N  
ATOM    747  CA  GLY L  97      18.552  28.042  30.408  1.00 22.84           C  
ATOM    748  C   GLY L  97      19.535  27.695  31.479  1.00 22.10           C  
ATOM    749  O   GLY L  97      20.222  28.569  32.005  1.00 20.85           O  
ATOM    750  N   CYS L  98      19.623  26.401  31.843  1.00 21.75           N  
ATOM    751  CA  CYS L  98      20.548  26.038  32.874  1.00 19.50           C  
ATOM    752  CB  CYS L  98      20.048  24.965  33.853  1.00 19.61           C  
ATOM    753  SG  CYS L  98      18.948  25.640  35.122  1.00  0.00           S  
ATOM    754  C   CYS L  98      21.764  25.477  32.247  1.00 19.01           C  
ATOM    755  O   CYS L  98      21.724  24.481  31.532  1.00 19.25           O  
ATOM    756  N   VAL L  99      22.901  26.121  32.518  1.00 35.65           N  
ATOM    757  CA  VAL L  99      24.158  25.568  32.038  1.00 35.11           C  
ATOM    758  CB  VAL L  99      25.064  26.612  31.460  1.00 35.32           C  
ATOM    759  CG1 VAL L  99      24.372  27.250  30.246  1.00 38.21           C  
ATOM    760  CG2 VAL L  99      25.411  27.613  32.573  1.00 36.21           C  
ATOM    761  C   VAL L  99      24.965  24.875  33.112  1.00 35.01           C  
ATOM    762  O   VAL L  99      24.741  25.061  34.306  1.00 35.61           O  
ATOM    763  N   PHE L 100      25.970  24.064  32.678  1.00 34.61           N  
ATOM    764  CA  PHE L 100      26.804  23.292  33.573  1.00 34.52           C  
ATOM    765  CB  PHE L 100      26.784  21.775  33.296  1.00 33.72           C  
ATOM    766  CG  PHE L 100      25.466  21.192  33.673  1.00 34.46           C  
ATOM    767  CD1 PHE L 100      24.407  21.215  32.797  1.00 33.92           C  
ATOM    768  CD2 PHE L 100      25.300  20.606  34.907  1.00 32.66           C  
ATOM    769  CE1 PHE L 100      23.196  20.666  33.154  1.00 33.92           C  
ATOM    770  CE2 PHE L 100      24.092  20.058  35.267  1.00 32.02           C  
ATOM    771  CZ  PHE L 100      23.036  20.088  34.390  1.00 31.89           C  
ATOM    772  C   PHE L 100      28.251  23.678  33.435  1.00 35.64           C  
ATOM    773  O   PHE L 100      28.670  24.247  32.429  1.00 36.83           O  
ATOM    774  N   GLY L 101      29.053  23.371  34.483  1.00 34.39           N  
ATOM    775  CA  GLY L 101      30.470  23.614  34.486  1.00 34.59           C  
ATOM    776  C   GLY L 101      31.128  22.448  33.808  1.00 35.71           C  
ATOM    777  O   GLY L 101      30.480  21.453  33.495  1.00 35.82           O  
ATOM    778  N   THR L 102      32.456  22.543  33.599  1.00 35.12           N  
ATOM    779  CA  THR L 102      33.256  21.565  32.910  1.00 33.52           C  
ATOM    780  CB  THR L 102      34.668  22.029  32.695  1.00  0.00           C  
ATOM    781  OG1 THR L 102      35.356  21.131  31.838  1.00  0.00           O  
ATOM    782  CG2 THR L 102      35.373  22.106  34.059  1.00  0.00           C  
ATOM    783  C   THR L 102      33.313  20.275  33.673  1.00 32.76           C  
ATOM    784  O   THR L 102      33.413  19.205  33.077  1.00 33.81           O  
ATOM    785  N   GLY L 103      33.293  20.335  35.015  1.00 32.94           N  
ATOM    786  CA  GLY L 103      33.366  19.133  35.796  1.00 33.67           C  
ATOM    787  C   GLY L 103      34.741  19.035  36.380  1.00 34.95           C  
ATOM    788  O   GLY L 103      35.729  19.429  35.762  1.00 35.39           O  
ATOM    789  N   THR L 104      34.833  18.497  37.613  1.00 35.44           N  
ATOM    790  CA  THR L 104      36.108  18.359  38.257  1.00 36.06           C  
ATOM    791  CB  THR L 104      36.262  19.270  39.441  1.00 35.79           C  
ATOM    792  OG1 THR L 104      36.094  20.623  39.043  1.00 35.15           O  
ATOM    793  CG2 THR L 104      37.660  19.069  40.047  1.00 32.65           C  
ATOM    794  C   THR L 104      36.219  16.956  38.769  1.00 37.76           C  
ATOM    795  O   THR L 104      35.325  16.463  39.456  1.00 38.01           O  
ATOM    796  N   LYS L 105      37.338  16.271  38.458  1.00 38.15           N  
ATOM    797  CA  LYS L 105      37.492  14.932  38.950  1.00 39.14           C  
ATOM    798  CB  LYS L 105      38.310  14.004  38.036  1.00 40.86           C  
ATOM    799  CG  LYS L 105      38.443  12.591  38.606  1.00 44.68           C  
ATOM    800  CD  LYS L 105      39.089  11.589  37.650  1.00 47.84           C  
ATOM    801  CE  LYS L 105      39.382  10.232  38.294  1.00 51.37           C  
ATOM    802  NZ  LYS L 105      38.168   9.390  38.276  1.00 51.26           N1+
ATOM    803  C   LYS L 105      38.215  15.005  40.252  1.00 39.43           C  
ATOM    804  O   LYS L 105      39.342  15.491  40.327  1.00 40.08           O  
ATOM    805  N   VAL L 106      37.571  14.508  41.324  1.00 39.27           N  
ATOM    806  CA  VAL L 106      38.198  14.552  42.611  1.00 39.83           C  
ATOM    807  CB  VAL L 106      37.247  14.878  43.726  1.00 39.08           C  
ATOM    808  CG1 VAL L 106      36.692  16.294  43.493  1.00  0.00           C  
ATOM    809  CG2 VAL L 106      36.159  13.791  43.788  1.00  0.00           C  
ATOM    810  C   VAL L 106      38.782  13.203  42.889  1.00 41.23           C  
ATOM    811  O   VAL L 106      38.116  12.179  42.739  1.00 41.78           O  
ATOM    812  N   SER L 107      40.068  13.175  43.293  1.00 42.49           N  
ATOM    813  CA  SER L 107      40.719  11.933  43.603  1.00 43.30           C  
ATOM    814  CB  SER L 107      42.017  11.684  42.815  1.00 44.21           C  
ATOM    815  OG  SER L 107      41.753  11.540  41.430  1.00  0.00           O  
ATOM    816  C   SER L 107      41.160  11.999  45.028  1.00 43.63           C  
ATOM    817  O   SER L 107      41.665  13.023  45.487  1.00 43.48           O  
ATOM    818  N   VAL L 108      40.985  10.884  45.765  1.00 43.80           N  
ATOM    819  CA  VAL L 108      41.426  10.832  47.127  1.00 44.78           C  
ATOM    820  CB  VAL L 108      40.462  10.131  48.042  1.00 45.67           C  
ATOM    821  CG1 VAL L 108      41.100  10.020  49.436  1.00 45.56           C  
ATOM    822  CG2 VAL L 108      39.132  10.899  48.030  1.00 45.86           C  
ATOM    823  C   VAL L 108      42.688  10.038  47.124  1.00 47.00           C  
ATOM    824  O   VAL L 108      42.703   8.875  46.723  1.00 49.26           O  
ATOM    825  N   LEU L 109      43.788  10.658  47.586  1.00 45.24           N  
ATOM    826  CA  LEU L 109      45.067  10.014  47.576  1.00 46.03           C  
ATOM    827  CB  LEU L 109      46.253  10.985  47.701  1.00 47.35           C  
ATOM    828  CG  LEU L 109      46.380  11.951  46.510  1.00 48.79           C  
ATOM    829  CD1 LEU L 109      47.581  12.893  46.687  1.00 48.76           C  
ATOM    830  CD2 LEU L 109      46.404  11.195  45.172  1.00 49.46           C  
ATOM    831  C   LEU L 109      45.147   9.059  48.718  1.00 46.95           C  
ATOM    832  O   LEU L 109      44.378   9.136  49.675  1.00 47.34           O  
ATOM    833  N   GLY L 110      46.082   8.097  48.614  1.00 54.79           N  
ATOM    834  CA  GLY L 110      46.274   7.147  49.666  1.00 55.93           C  
ATOM    835  C   GLY L 110      45.770   5.799  49.173  1.00 56.82           C  
ATOM    836  O   GLY L 110      44.916   5.196  49.876  1.00 56.90           O  
ATOM    837  OXT GLY L 110      46.232   5.350  48.090  1.00  0.00           O1-
TER     838      GLY L 110 
HETATM  839  N   UNK H 111       7.294   6.568  44.820  1.00 49.68           N  
HETATM  840  CA  UNK H 111       8.567   7.293  44.599  1.00 49.17           C  
HETATM  841  C   UNK H 111       8.679   7.694  43.169  1.00 47.42           C  
HETATM  842  O   UNK H 111       8.136   7.039  42.281  1.00 48.17           O  
ATOM    843  N   GLY H 112       9.395   8.803  42.917  1.00 30.48           N  
ATOM    844  CA  GLY H 112       9.524   9.287  41.577  1.00 33.56           C  
ATOM    845  C   GLY H 112      10.321   8.295  40.793  1.00 33.37           C  
ATOM    846  O   GLY H 112      11.387   7.859  41.224  1.00 34.00           O  
ATOM    847  N   GLN H 113       9.821   7.912  39.601  1.00 50.32           N  
ATOM    848  CA  GLN H 113      10.597   7.014  38.803  0.90 50.69           C  
ATOM    849  CB  GLN H 113      10.175   5.543  38.927  0.90 51.31           C  
ATOM    850  CG  GLN H 113      10.509   4.975  40.308  0.90 54.02           C  
ATOM    851  CD  GLN H 113      10.069   3.522  40.366  0.90 57.68           C  
ATOM    852  OE1 GLN H 113      10.406   2.803  41.305  0.90 56.23           O  
ATOM    853  NE2 GLN H 113       9.306   3.073  39.336  0.90 59.54           N  
ATOM    854  C   GLN H 113      10.521   7.425  37.369  1.00 50.11           C  
ATOM    855  O   GLN H 113       9.480   7.853  36.870  1.00 50.52           O  
ATOM    856  N   LEU H 114      11.673   7.341  36.673  1.00 44.73           N  
ATOM    857  CA  LEU H 114      11.699   7.642  35.275  1.00 42.99           C  
ATOM    858  CB  LEU H 114      12.459   8.931  34.916  1.00 42.09           C  
ATOM    859  CG  LEU H 114      11.830  10.194  35.537  1.00 43.41           C  
ATOM    860  CD1 LEU H 114      12.082  10.261  37.048  1.00 42.24           C  
ATOM    861  CD2 LEU H 114      12.250  11.471  34.802  1.00 42.54           C  
ATOM    862  C   LEU H 114      12.368   6.500  34.580  1.00 43.50           C  
ATOM    863  O   LEU H 114      13.459   6.078  34.962  1.00 44.05           O  
ATOM    864  N   VAL H 115      11.710   5.961  33.533  1.00 41.41           N  
ATOM    865  CA  VAL H 115      12.272   4.862  32.803  1.00 41.38           C  
ATOM    866  CB  VAL H 115      11.375   3.657  32.775  1.00 43.57           C  
ATOM    867  CG1 VAL H 115      12.020   2.577  31.892  1.00 40.76           C  
ATOM    868  CG2 VAL H 115      11.109   3.207  34.221  1.00 43.92           C  
ATOM    869  C   VAL H 115      12.449   5.310  31.387  1.00 41.49           C  
ATOM    870  O   VAL H 115      11.508   5.790  30.756  1.00 41.74           O  
ATOM    871  N   GLN H 116      13.671   5.137  30.842  1.00 41.47           N  
ATOM    872  CA  GLN H 116      13.958   5.588  29.507  1.00 40.62           C  
ATOM    873  CB  GLN H 116      15.276   6.374  29.405  1.00 40.38           C  
ATOM    874  CG  GLN H 116      15.271   7.656  30.235  1.00 39.81           C  
ATOM    875  CD  GLN H 116      16.612   8.357  30.068  1.00 41.70           C  
ATOM    876  OE1 GLN H 116      17.307   8.640  31.041  1.00 40.63           O  
ATOM    877  NE2 GLN H 116      16.982   8.661  28.795  1.00 40.46           N  
ATOM    878  C   GLN H 116      14.070   4.404  28.600  1.00 41.58           C  
ATOM    879  O   GLN H 116      14.179   3.264  29.049  1.00 42.54           O  
ATOM    880  N   SER H 117      14.044   4.671  27.278  1.00 39.68           N  
ATOM    881  CA  SER H 117      14.098   3.661  26.260  1.00 39.43           C  
ATOM    882  CB  SER H 117      13.893   4.213  24.840  1.00 39.56           C  
ATOM    883  OG  SER H 117      12.635   4.860  24.738  1.00 39.75           O  
ATOM    884  C   SER H 117      15.462   3.050  26.274  1.00 39.26           C  
ATOM    885  O   SER H 117      16.363   3.520  26.964  1.00 39.52           O  
ATOM    886  N   GLY H 118      15.634   1.962  25.500  1.00 39.99           N  
ATOM    887  CA  GLY H 118      16.879   1.251  25.464  1.00 38.80           C  
ATOM    888  C   GLY H 118      17.859   1.984  24.602  1.00 38.83           C  
ATOM    889  O   GLY H 118      17.511   2.911  23.872  1.00 39.55           O  
ATOM    890  N   ALA H 119      19.132   1.540  24.668  1.00 39.20           N  
ATOM    891  CA  ALA H 119      20.212   2.151  23.948  1.00 39.16           C  
ATOM    892  CB  ALA H 119      21.600   1.637  24.366  1.00 39.49           C  
ATOM    893  C   ALA H 119      20.048   1.879  22.491  1.00 39.81           C  
ATOM    894  O   ALA H 119      19.420   0.898  22.094  1.00 41.22           O  
ATOM    895  N   GLU H 120      20.591   2.776  21.642  1.00 38.79           N  
ATOM    896  CA  GLU H 120      20.463   2.540  20.235  1.00 40.06           C  
ATOM    897  CB  GLU H 120      19.149   3.071  19.641  1.00 41.01           C  
ATOM    898  CG  GLU H 120      18.800   4.495  20.053  1.00 45.07           C  
ATOM    899  CD  GLU H 120      17.340   4.697  19.672  1.00 48.40           C  
ATOM    900  OE1 GLU H 120      16.848   3.934  18.797  1.00 49.83           O  
ATOM    901  OE2 GLU H 120      16.694   5.605  20.258  1.00 47.10           O1-
ATOM    902  C   GLU H 120      21.645   3.069  19.487  1.00 39.15           C  
ATOM    903  O   GLU H 120      22.438   3.854  20.003  1.00 40.60           O  
ATOM    904  N   LEU H 121      21.812   2.578  18.241  1.00 39.15           N  
ATOM    905  CA  LEU H 121      22.901   2.975  17.393  1.00 39.04           C  
ATOM    906  CB  LEU H 121      23.784   1.771  16.988  1.00 39.59           C  
ATOM    907  CG  LEU H 121      25.073   2.065  16.188  1.00  0.00           C  
ATOM    908  CD1 LEU H 121      25.850   0.763  15.931  1.00  0.00           C  
ATOM    909  CD2 LEU H 121      24.813   2.817  14.874  1.00  0.00           C  
ATOM    910  C   LEU H 121      22.282   3.578  16.170  1.00 39.30           C  
ATOM    911  O   LEU H 121      21.272   3.082  15.672  1.00 40.39           O  
ATOM    912  N   LYS H 122      22.859   4.688  15.666  1.00 39.24           N  
ATOM    913  CA  LYS H 122      22.302   5.315  14.503  1.00 39.22           C  
ATOM    914  CB  LYS H 122      21.517   6.597  14.824  1.00 38.94           C  
ATOM    915  CG  LYS H 122      20.234   6.338  15.610  1.00 39.50           C  
ATOM    916  CD  LYS H 122      19.253   5.431  14.867  1.00 39.89           C  
ATOM    917  CE  LYS H 122      17.963   5.160  15.641  1.00 51.24           C  
ATOM    918  NZ  LYS H 122      17.112   4.216  14.884  1.00 50.29           N1+
ATOM    919  C   LYS H 122      23.407   5.703  13.572  1.00 40.73           C  
ATOM    920  O   LYS H 122      24.529   5.986  13.988  1.00 41.33           O  
ATOM    921  N   LYS H 123      23.098   5.704  12.260  1.00 41.63           N  
ATOM    922  CA  LYS H 123      24.024   6.114  11.247  0.91 41.92           C  
ATOM    923  CB  LYS H 123      23.574   5.740   9.821  0.91 42.26           C  
ATOM    924  CG  LYS H 123      23.473   4.237   9.544  0.91 46.59           C  
ATOM    925  CD  LYS H 123      24.810   3.495   9.600  0.91 50.90           C  
ATOM    926  CE  LYS H 123      24.707   2.036   9.153  0.91 52.30           C  
ATOM    927  NZ  LYS H 123      24.362   1.973   7.714  0.91 54.30           N1+
ATOM    928  C   LYS H 123      24.045   7.606  11.306  1.00 41.48           C  
ATOM    929  O   LYS H 123      23.071   8.225  11.730  1.00 42.44           O  
ATOM    930  N   PRO H 124      25.119   8.218  10.902  1.00 39.30           N  
ATOM    931  CA  PRO H 124      25.157   9.648  10.955  1.00 39.64           C  
ATOM    932  CD  PRO H 124      26.438   7.625  11.053  1.00 40.76           C  
ATOM    933  CB  PRO H 124      26.608  10.029  10.676  1.00 39.19           C  
ATOM    934  CG  PRO H 124      27.401   8.817  11.205  1.00 41.07           C  
ATOM    935  C   PRO H 124      24.157  10.227  10.008  1.00 39.98           C  
ATOM    936  O   PRO H 124      24.034   9.727   8.891  1.00 43.06           O  
ATOM    937  N   GLY H 125      23.437  11.284  10.433  1.00 44.21           N  
ATOM    938  CA  GLY H 125      22.478  11.924   9.579  1.00 44.49           C  
ATOM    939  C   GLY H 125      21.096  11.428   9.888  1.00 45.01           C  
ATOM    940  O   GLY H 125      20.113  12.007   9.431  1.00 45.98           O  
ATOM    941  N   ALA H 126      20.983  10.340  10.671  1.00 39.98           N  
ATOM    942  CA  ALA H 126      19.705   9.785  11.024  1.00 39.21           C  
ATOM    943  CB  ALA H 126      19.760   8.289  11.382  1.00 39.85           C  
ATOM    944  C   ALA H 126      19.177  10.518  12.216  1.00 39.08           C  
ATOM    945  O   ALA H 126      19.800  11.453  12.720  1.00 39.32           O  
ATOM    946  N   SER H 127      17.966  10.137  12.668  1.00 41.23           N  
ATOM    947  CA  SER H 127      17.377  10.772  13.811  0.91 41.55           C  
ATOM    948  CB  SER H 127      16.038  11.459  13.496  0.91 42.19           C  
ATOM    949  OG  SER H 127      15.097  10.503  13.035  0.91 45.65           O  
ATOM    950  C   SER H 127      17.119   9.728  14.855  1.00 41.42           C  
ATOM    951  O   SER H 127      17.063   8.535  14.561  1.00 42.65           O  
ATOM    952  N   VAL H 128      16.988  10.166  16.125  1.00 39.64           N  
ATOM    953  CA  VAL H 128      16.743   9.246  17.197  1.00 38.12           C  
ATOM    954  CB  VAL H 128      17.980   8.987  18.006  1.00 39.20           C  
ATOM    955  CG1 VAL H 128      18.490  10.330  18.544  1.00 44.45           C  
ATOM    956  CG2 VAL H 128      17.657   7.968  19.107  1.00 38.37           C  
ATOM    957  C   VAL H 128      15.699   9.827  18.104  1.00 38.79           C  
ATOM    958  O   VAL H 128      15.704  11.023  18.398  1.00 38.65           O  
ATOM    959  N   LYS H 129      14.757   8.973  18.557  1.00 39.79           N  
ATOM    960  CA  LYS H 129      13.714   9.362  19.466  1.00 41.15           C  
ATOM    961  CB  LYS H 129      12.307   8.919  19.020  1.00 42.22           C  
ATOM    962  CG  LYS H 129      11.589   9.852  18.050  1.00 41.52           C  
ATOM    963  CD  LYS H 129      11.100  11.151  18.692  1.00 42.41           C  
ATOM    964  CE  LYS H 129       9.755  11.002  19.403  1.00 41.71           C  
ATOM    965  NZ  LYS H 129       8.694  10.696  18.417  1.00 41.82           N1+
ATOM    966  C   LYS H 129      13.959   8.620  20.738  1.00 41.47           C  
ATOM    967  O   LYS H 129      13.974   7.391  20.751  1.00 42.68           O  
ATOM    968  N   ILE H 130      14.138   9.353  21.852  1.00 38.94           N  
ATOM    969  CA  ILE H 130      14.362   8.713  23.113  1.00 38.36           C  
ATOM    970  CB  ILE H 130      15.608   9.190  23.803  1.00 37.84           C  
ATOM    971  CG1 ILE H 130      15.531  10.697  24.092  1.00 38.98           C  
ATOM    972  CG2 ILE H 130      16.813   8.788  22.936  1.00 37.01           C  
ATOM    973  CD1 ILE H 130      16.722  11.215  24.897  1.00  0.00           C  
ATOM    974  C   ILE H 130      13.179   9.022  23.970  1.00 38.12           C  
ATOM    975  O   ILE H 130      12.689  10.150  23.983  1.00 37.61           O  
ATOM    976  N   SER H 131      12.677   8.005  24.705  1.00 39.33           N  
ATOM    977  CA  SER H 131      11.482   8.175  25.485  1.00 39.99           C  
ATOM    978  CB  SER H 131      10.474   7.024  25.334  1.00 41.14           C  
ATOM    979  OG  SER H 131      10.034   6.915  23.991  1.00 44.00           O  
ATOM    980  C   SER H 131      11.821   8.197  26.941  1.00 39.75           C  
ATOM    981  O   SER H 131      12.810   7.610  27.376  1.00 40.65           O  
ATOM    982  N   CYS H 132      10.988   8.905  27.732  1.00 39.66           N  
ATOM    983  CA  CYS H 132      11.164   8.963  29.154  1.00 40.38           C  
ATOM    984  CB  CYS H 132      11.767  10.314  29.622  1.00 40.18           C  
ATOM    985  SG  CYS H 132      12.025  10.459  31.421  1.00 42.65           S  
ATOM    986  C   CYS H 132       9.793   8.798  29.744  1.00 41.24           C  
ATOM    987  O   CYS H 132       8.909   9.627  29.532  1.00 41.60           O  
ATOM    988  N   LYS H 133       9.570   7.707  30.503  1.00 40.14           N  
ATOM    989  CA  LYS H 133       8.263   7.485  31.052  1.00 41.35           C  
ATOM    990  CB  LYS H 133       7.768   6.035  30.920  1.00 41.50           C  
ATOM    991  CG  LYS H 133       6.297   5.864  31.306  1.00 46.13           C  
ATOM    992  CD  LYS H 133       5.685   4.551  30.812  1.00 51.33           C  
ATOM    993  CE  LYS H 133       5.649   3.448  31.870  1.00 50.00           C  
ATOM    994  NZ  LYS H 133       4.388   3.532  32.640  1.00 48.44           N1+
ATOM    995  C   LYS H 133       8.307   7.823  32.506  1.00 42.44           C  
ATOM    996  O   LYS H 133       9.195   7.384  33.233  1.00 43.47           O  
ATOM    997  N   THR H 134       7.319   8.604  32.977  1.00 42.60           N  
ATOM    998  CA  THR H 134       7.374   9.029  34.345  1.00 42.32           C  
ATOM    999  CB  THR H 134       7.209  10.507  34.513  1.00 41.74           C  
ATOM   1000  OG1 THR H 134       5.921  10.901  34.067  1.00  0.00           O  
ATOM   1001  CG2 THR H 134       8.299  11.225  33.698  1.00  0.00           C  
ATOM   1002  C   THR H 134       6.283   8.375  35.123  1.00 43.16           C  
ATOM   1003  O   THR H 134       5.219   8.053  34.594  1.00 45.37           O  
ATOM   1004  N   SER H 135       6.559   8.133  36.421  1.00 48.08           N  
ATOM   1005  CA  SER H 135       5.587   7.562  37.305  1.00 49.84           C  
ATOM   1006  CB  SER H 135       5.579   6.023  37.268  1.00 52.13           C  
ATOM   1007  OG  SER H 135       6.867   5.519  37.591  1.00 53.80           O  
ATOM   1008  C   SER H 135       5.902   8.002  38.708  1.00 50.05           C  
ATOM   1009  O   SER H 135       7.023   8.414  39.002  1.00 50.46           O  
ATOM   1010  N   GLY H 136       4.928   7.794  39.616  1.00 44.07           N  
ATOM   1011  CA  GLY H 136       5.149   7.990  41.017  1.00 46.36           C  
ATOM   1012  C   GLY H 136       4.709   9.354  41.404  1.00 48.66           C  
ATOM   1013  O   GLY H 136       4.567   9.650  42.589  1.00 48.91           O  
ATOM   1014  N   TYR H 137       4.498  10.231  40.410  1.00 47.17           N  
ATOM   1015  CA  TYR H 137       4.062  11.554  40.729  1.00 45.38           C  
ATOM   1016  CB  TYR H 137       5.225  12.564  40.876  1.00 43.47           C  
ATOM   1017  CG  TYR H 137       5.972  12.730  39.593  1.00 43.41           C  
ATOM   1018  CD1 TYR H 137       5.585  13.687  38.686  1.00 44.53           C  
ATOM   1019  CD2 TYR H 137       7.062  11.948  39.288  1.00 41.67           C  
ATOM   1020  CE1 TYR H 137       6.261  13.860  37.503  1.00 46.06           C  
ATOM   1021  CE2 TYR H 137       7.744  12.116  38.104  1.00 43.73           C  
ATOM   1022  CZ  TYR H 137       7.344  13.074  37.206  1.00 45.40           C  
ATOM   1023  OH  TYR H 137       8.039  13.251  35.991  1.00 41.30           O  
ATOM   1024  C   TYR H 137       3.129  11.998  39.644  1.00 46.79           C  
ATOM   1025  O   TYR H 137       3.019  11.342  38.608  1.00 46.24           O  
ATOM   1026  N   ARG H 138       2.384  13.101  39.875  1.00 49.25           N  
ATOM   1027  CA  ARG H 138       1.525  13.607  38.844  1.00 49.92           C  
ATOM   1028  CB  ARG H 138       0.565  14.695  39.339  1.00 46.08           C  
ATOM   1029  CG  ARG H 138      -0.248  15.380  38.239  1.00 27.96           C  
ATOM   1030  CD  ARG H 138      -0.765  16.754  38.671  1.00 27.88           C  
ATOM   1031  NE  ARG H 138      -1.534  17.343  37.540  1.00 31.08           N  
ATOM   1032  CZ  ARG H 138      -1.484  18.689  37.322  1.00 29.24           C  
ATOM   1033  NH1 ARG H 138      -0.683  19.477  38.097  1.00 24.13           N1+
ATOM   1034  NH2 ARG H 138      -2.216  19.249  36.317  1.00 25.44           N  
ATOM   1035  C   ARG H 138       2.434  14.211  37.820  1.00 47.83           C  
ATOM   1036  O   ARG H 138       3.194  15.130  38.114  1.00 44.52           O  
ATOM   1037  N   PHE H 139       2.319  13.730  36.569  1.00 45.07           N  
ATOM   1038  CA  PHE H 139       3.219  14.033  35.487  1.00 42.87           C  
ATOM   1039  CB  PHE H 139       2.888  13.193  34.239  1.00 43.32           C  
ATOM   1040  CG  PHE H 139       3.777  13.576  33.108  1.00 43.87           C  
ATOM   1041  CD1 PHE H 139       5.139  13.423  33.196  1.00 46.52           C  
ATOM   1042  CD2 PHE H 139       3.231  14.043  31.935  1.00 43.33           C  
ATOM   1043  CE1 PHE H 139       5.948  13.768  32.140  1.00 45.98           C  
ATOM   1044  CE2 PHE H 139       4.032  14.386  30.875  1.00 43.95           C  
ATOM   1045  CZ  PHE H 139       5.395  14.252  30.979  1.00 43.76           C  
ATOM   1046  C   PHE H 139       3.221  15.485  35.120  1.00 44.43           C  
ATOM   1047  O   PHE H 139       4.271  16.041  34.803  1.00 44.06           O  
ATOM   1048  N   ASN H 140       2.043  16.127  35.132  1.00 45.49           N  
ATOM   1049  CA  ASN H 140       1.838  17.490  34.726  1.00 45.69           C  
ATOM   1050  CB  ASN H 140       0.344  17.847  34.691  1.00 44.48           C  
ATOM   1051  CG  ASN H 140      -0.306  16.929  33.667  1.00 34.51           C  
ATOM   1052  OD1 ASN H 140       0.095  16.893  32.506  1.00 35.18           O  
ATOM   1053  ND2 ASN H 140      -1.327  16.149  34.115  1.00 38.73           N  
ATOM   1054  C   ASN H 140       2.507  18.465  35.656  1.00 47.73           C  
ATOM   1055  O   ASN H 140       2.794  19.591  35.254  1.00 49.13           O  
ATOM   1056  N   PHE H 141       2.723  18.092  36.932  1.00 43.12           N  
ATOM   1057  CA  PHE H 141       3.278  19.004  37.903  1.00 40.61           C  
ATOM   1058  CB  PHE H 141       3.488  18.441  39.323  1.00 41.77           C  
ATOM   1059  CG  PHE H 141       2.233  18.314  40.103  1.00 63.54           C  
ATOM   1060  CD1 PHE H 141       1.511  19.422  40.478  1.00 33.09           C  
ATOM   1061  CD2 PHE H 141       1.817  17.076  40.521  1.00 33.18           C  
ATOM   1062  CE1 PHE H 141       0.361  19.283  41.218  1.00 33.54           C  
ATOM   1063  CE2 PHE H 141       0.668  16.930  41.261  1.00 36.90           C  
ATOM   1064  CZ  PHE H 141      -0.067  18.037  41.607  1.00 36.02           C  
ATOM   1065  C   PHE H 141       4.661  19.415  37.546  1.00 41.21           C  
ATOM   1066  O   PHE H 141       5.034  20.568  37.755  1.00 45.77           O  
ATOM   1067  N   TYR H 142       5.468  18.480  37.017  1.00 39.95           N  
ATOM   1068  CA  TYR H 142       6.859  18.767  36.903  1.00 40.44           C  
ATOM   1069  CB  TYR H 142       7.769  17.638  37.436  1.00 39.11           C  
ATOM   1070  CG  TYR H 142       7.557  17.419  38.893  1.00 42.19           C  
ATOM   1071  CD1 TYR H 142       6.417  16.795  39.336  1.00 42.67           C  
ATOM   1072  CD2 TYR H 142       8.507  17.805  39.808  1.00 41.02           C  
ATOM   1073  CE1 TYR H 142       6.212  16.579  40.677  1.00 41.49           C  
ATOM   1074  CE2 TYR H 142       8.308  17.591  41.151  1.00 43.17           C  
ATOM   1075  CZ  TYR H 142       7.157  16.980  41.586  1.00 44.65           C  
ATOM   1076  OH  TYR H 142       6.946  16.758  42.962  1.00 47.36           O  
ATOM   1077  C   TYR H 142       7.257  18.883  35.488  1.00 41.35           C  
ATOM   1078  O   TYR H 142       6.752  18.245  34.568  1.00 40.25           O  
ATOM   1079  N   HIS H 143       8.211  19.781  35.304  1.00 36.71           N  
ATOM   1080  CA  HIS H 143       8.879  19.945  34.048  1.00 34.47           C  
ATOM   1081  ND1 HIS H 143       9.217  23.722  34.474  1.00  0.00           N  
ATOM   1082  CG  HIS H 143       8.779  22.425  34.325  1.00 11.43           C  
ATOM   1083  CB  HIS H 143       9.676  21.245  34.078  1.00 33.78           C  
ATOM   1084  NE2 HIS H 143       7.001  23.778  34.650  1.00  0.00           N  
ATOM   1085  CD2 HIS H 143       7.422  22.478  34.435  1.00 12.39           C  
ATOM   1086  CE1 HIS H 143       8.114  24.489  34.664  1.00 16.81           C  
ATOM   1087  C   HIS H 143       9.832  18.802  33.863  1.00 35.61           C  
ATOM   1088  O   HIS H 143      10.272  18.204  34.843  1.00 35.06           O  
ATOM   1089  N   ILE H 144      10.140  18.447  32.592  1.00 34.98           N  
ATOM   1090  CA  ILE H 144      11.102  17.415  32.303  0.94 32.35           C  
ATOM   1091  CB  ILE H 144      10.600  16.292  31.429  0.94 36.35           C  
ATOM   1092  CG1 ILE H 144       9.679  15.339  32.209  1.00 39.59           C  
ATOM   1093  CG2 ILE H 144      11.821  15.586  30.817  1.00 42.99           C  
ATOM   1094  CD1 ILE H 144       8.362  15.956  32.661  1.00 46.01           C  
ATOM   1095  C   ILE H 144      12.253  18.042  31.583  1.00 34.87           C  
ATOM   1096  O   ILE H 144      12.085  18.781  30.613  1.00 34.33           O  
ATOM   1097  N   ASN H 145      13.478  17.759  32.061  1.00 37.53           N  
ATOM   1098  CA  ASN H 145      14.648  18.321  31.455  1.00 37.57           C  
ATOM   1099  CB  ASN H 145      15.555  19.056  32.455  1.00 37.91           C  
ATOM   1100  CG  ASN H 145      14.815  20.319  32.882  1.00 38.97           C  
ATOM   1101  OD1 ASN H 145      15.325  21.430  32.748  1.00 49.07           O  
ATOM   1102  ND2 ASN H 145      13.567  20.151  33.395  1.00 49.25           N  
ATOM   1103  C   ASN H 145      15.431  17.211  30.828  1.00 36.96           C  
ATOM   1104  O   ASN H 145      15.295  16.047  31.203  1.00 37.27           O  
ATOM   1105  N   TRP H 146      16.242  17.549  29.803  1.00 35.23           N  
ATOM   1106  CA  TRP H 146      17.076  16.567  29.178  1.00 34.24           C  
ATOM   1107  CB  TRP H 146      16.728  16.319  27.702  1.00 34.62           C  
ATOM   1108  CG  TRP H 146      15.370  15.684  27.506  1.00 35.18           C  
ATOM   1109  CD2 TRP H 146      15.133  14.269  27.449  1.00 34.03           C  
ATOM   1110  CD1 TRP H 146      14.153  16.284  27.359  1.00 36.11           C  
ATOM   1111  NE1 TRP H 146      13.173  15.332  27.212  1.00 35.01           N  
ATOM   1112  CE2 TRP H 146      13.762  14.087  27.265  1.00 33.77           C  
ATOM   1113  CE3 TRP H 146      15.987  13.207  27.544  1.00 34.32           C  
ATOM   1114  CZ2 TRP H 146      13.223  12.834  27.171  1.00 35.84           C  
ATOM   1115  CZ3 TRP H 146      15.439  11.946  27.447  1.00 36.24           C  
ATOM   1116  CH2 TRP H 146      14.084  11.763  27.263  1.00 36.15           C  
ATOM   1117  C   TRP H 146      18.488  17.060  29.257  1.00 34.59           C  
ATOM   1118  O   TRP H 146      18.765  18.230  28.994  1.00 34.86           O  
ATOM   1119  N   ILE H 147      19.413  16.166  29.663  1.00 33.50           N  
ATOM   1120  CA  ILE H 147      20.808  16.497  29.765  1.00 33.36           C  
ATOM   1121  CB  ILE H 147      21.281  16.637  31.182  1.00 33.73           C  
ATOM   1122  CG1 ILE H 147      20.533  17.790  31.871  1.00 35.30           C  
ATOM   1123  CG2 ILE H 147      22.809  16.813  31.163  1.00 32.16           C  
ATOM   1124  CD1 ILE H 147      20.719  17.827  33.387  1.00  0.00           C  
ATOM   1125  C   ILE H 147      21.583  15.377  29.135  1.00 35.30           C  
ATOM   1126  O   ILE H 147      21.234  14.207  29.298  1.00 35.67           O  
ATOM   1127  N   ARG H 148      22.662  15.699  28.385  1.00 35.03           N  
ATOM   1128  CA  ARG H 148      23.407  14.639  27.758  1.00 35.21           C  
ATOM   1129  CB  ARG H 148      23.403  14.666  26.220  1.00 34.67           C  
ATOM   1130  CG  ARG H 148      24.088  15.884  25.600  1.00 33.49           C  
ATOM   1131  CD  ARG H 148      24.125  15.820  24.073  1.00 35.78           C  
ATOM   1132  NE  ARG H 148      25.024  16.905  23.592  1.00 36.97           N  
ATOM   1133  CZ  ARG H 148      25.346  16.981  22.268  1.00 38.40           C  
ATOM   1134  NH1 ARG H 148      24.824  16.077  21.388  1.00 39.02           N1+
ATOM   1135  NH2 ARG H 148      26.188  17.957  21.819  1.00 37.69           N  
ATOM   1136  C   ARG H 148      24.840  14.709  28.181  1.00 35.10           C  
ATOM   1137  O   ARG H 148      25.335  15.751  28.610  1.00 34.83           O  
ATOM   1138  N   GLN H 149      25.542  13.561  28.094  1.00 34.87           N  
ATOM   1139  CA  GLN H 149      26.923  13.539  28.470  1.00 34.91           C  
ATOM   1140  CB  GLN H 149      27.108  13.049  29.917  1.00 33.79           C  
ATOM   1141  CG  GLN H 149      28.529  13.160  30.466  1.00 34.24           C  
ATOM   1142  CD  GLN H 149      28.429  12.931  31.967  1.00 34.18           C  
ATOM   1143  OE1 GLN H 149      27.381  13.160  32.570  1.00 34.90           O  
ATOM   1144  NE2 GLN H 149      29.544  12.473  32.594  1.00 34.74           N  
ATOM   1145  C   GLN H 149      27.660  12.621  27.544  1.00 35.77           C  
ATOM   1146  O   GLN H 149      27.394  11.420  27.500  1.00 37.25           O  
ATOM   1147  N   THR H 150      28.628  13.166  26.779  1.00 37.03           N  
ATOM   1148  CA  THR H 150      29.375  12.326  25.889  1.00 37.92           C  
ATOM   1149  CB  THR H 150      30.050  13.056  24.764  1.00 37.51           C  
ATOM   1150  OG1 THR H 150      30.980  13.999  25.267  1.00  0.00           O  
ATOM   1151  CG2 THR H 150      28.975  13.769  23.930  1.00  0.00           C  
ATOM   1152  C   THR H 150      30.395  11.609  26.713  1.00 39.43           C  
ATOM   1153  O   THR H 150      30.743  12.044  27.809  1.00 39.65           O  
ATOM   1154  N   ALA H 151      30.901  10.471  26.201  1.00 41.12           N  
ATOM   1155  CA  ALA H 151      31.791   9.675  26.992  1.00 42.53           C  
ATOM   1156  CB  ALA H 151      32.272   8.401  26.275  1.00 42.35           C  
ATOM   1157  C   ALA H 151      32.997  10.472  27.360  1.00 43.00           C  
ATOM   1158  O   ALA H 151      33.663  11.066  26.513  1.00 43.26           O  
ATOM   1159  N   GLY H 152      33.299  10.499  28.672  1.00 43.17           N  
ATOM   1160  CA  GLY H 152      34.477  11.141  29.167  1.00 44.06           C  
ATOM   1161  C   GLY H 152      34.290  12.627  29.174  1.00 45.48           C  
ATOM   1162  O   GLY H 152      35.208  13.365  29.522  1.00 46.46           O  
ATOM   1163  N   ARG H 153      33.089  13.117  28.819  1.00 42.39           N  
ATOM   1164  CA  ARG H 153      32.919  14.541  28.762  0.93 41.11           C  
ATOM   1165  CB  ARG H 153      32.417  15.052  27.404  0.93 42.16           C  
ATOM   1166  CG  ARG H 153      33.439  14.803  26.291  0.93 47.04           C  
ATOM   1167  CD  ARG H 153      33.815  16.047  25.485  0.93 49.36           C  
ATOM   1168  NE  ARG H 153      32.679  16.354  24.573  1.00  0.00           N  
ATOM   1169  CZ  ARG H 153      32.912  16.997  23.392  1.00  0.00           C  
ATOM   1170  NH1 ARG H 153      34.184  17.359  23.053  1.00  0.00           N1+
ATOM   1171  NH2 ARG H 153      31.877  17.274  22.545  1.00  0.00           N  
ATOM   1172  C   ARG H 153      31.953  14.950  29.829  1.00 40.79           C  
ATOM   1173  O   ARG H 153      31.468  14.116  30.592  1.00 41.04           O  
ATOM   1174  N   GLY H 154      31.695  16.271  29.940  1.00 40.52           N  
ATOM   1175  CA  GLY H 154      30.858  16.799  30.984  1.00 39.77           C  
ATOM   1176  C   GLY H 154      29.414  16.821  30.577  1.00 40.14           C  
ATOM   1177  O   GLY H 154      29.046  16.500  29.449  1.00 40.38           O  
ATOM   1178  N   PRO H 155      28.597  17.206  31.533  1.00 40.80           N  
ATOM   1179  CA  PRO H 155      27.174  17.313  31.324  1.00 38.70           C  
ATOM   1180  CD  PRO H 155      28.904  16.837  32.905  1.00  0.00           C  
ATOM   1181  CB  PRO H 155      26.539  17.348  32.711  1.00 38.52           C  
ATOM   1182  CG  PRO H 155      27.548  16.587  33.586  1.00 37.22           C  
ATOM   1183  C   PRO H 155      26.822  18.497  30.487  1.00 38.89           C  
ATOM   1184  O   PRO H 155      27.544  19.495  30.518  1.00 39.92           O  
ATOM   1185  N   GLU H 156      25.715  18.394  29.727  1.00 37.98           N  
ATOM   1186  CA  GLU H 156      25.285  19.475  28.893  1.00 37.99           C  
ATOM   1187  CB  GLU H 156      25.708  19.276  27.426  1.00 37.77           C  
ATOM   1188  CG  GLU H 156      25.525  20.500  26.528  1.00 41.48           C  
ATOM   1189  CD  GLU H 156      26.139  20.168  25.173  1.00 45.27           C  
ATOM   1190  OE1 GLU H 156      27.225  19.529  25.157  1.00 44.91           O  
ATOM   1191  OE2 GLU H 156      25.530  20.545  24.136  1.00 48.33           O1-
ATOM   1192  C   GLU H 156      23.783  19.517  28.957  1.00 37.73           C  
ATOM   1193  O   GLU H 156      23.125  18.492  28.800  1.00 37.79           O  
ATOM   1194  N   TRP H 157      23.199  20.712  29.194  1.00 35.94           N  
ATOM   1195  CA  TRP H 157      21.766  20.850  29.304  1.00 35.53           C  
ATOM   1196  CB  TRP H 157      21.360  22.064  30.159  1.00 35.96           C  
ATOM   1197  CG  TRP H 157      19.875  22.262  30.339  1.00 35.06           C  
ATOM   1198  CD2 TRP H 157      19.083  23.211  29.605  1.00 34.05           C  
ATOM   1199  CD1 TRP H 157      19.026  21.642  31.208  1.00 34.61           C  
ATOM   1200  NE1 TRP H 157      17.755  22.142  31.061  1.00 33.43           N  
ATOM   1201  CE2 TRP H 157      17.776  23.111  30.079  1.00 33.96           C  
ATOM   1202  CE3 TRP H 157      19.418  24.097  28.621  1.00 34.20           C  
ATOM   1203  CZ2 TRP H 157      16.779  23.898  29.575  1.00 34.98           C  
ATOM   1204  CZ3 TRP H 157      18.410  24.886  28.113  1.00 34.36           C  
ATOM   1205  CH2 TRP H 157      17.115  24.789  28.581  1.00 36.29           C  
ATOM   1206  C   TRP H 157      21.206  21.059  27.925  1.00 34.84           C  
ATOM   1207  O   TRP H 157      21.690  21.914  27.189  1.00 36.42           O  
ATOM   1208  N   MET H 158      20.293  20.167  27.480  1.00 35.56           N  
ATOM   1209  CA  MET H 158      19.616  20.275  26.213  1.00 36.43           C  
ATOM   1210  CB  MET H 158      19.194  18.902  25.678  1.00 36.48           C  
ATOM   1211  CG  MET H 158      20.400  17.994  25.437  1.00 36.71           C  
ATOM   1212  SD  MET H 158      20.001  16.345  24.793  1.00 39.88           S  
ATOM   1213  CE  MET H 158      19.716  16.915  23.092  1.00 39.12           C  
ATOM   1214  C   MET H 158      18.409  21.177  26.184  1.00 36.78           C  
ATOM   1215  O   MET H 158      18.274  22.020  25.298  1.00 36.99           O  
ATOM   1216  N   GLY H 159      17.498  21.035  27.175  1.00 35.58           N  
ATOM   1217  CA  GLY H 159      16.254  21.758  27.132  1.00 35.75           C  
ATOM   1218  C   GLY H 159      15.269  21.162  28.104  1.00 36.72           C  
ATOM   1219  O   GLY H 159      15.582  20.247  28.867  1.00 36.01           O  
ATOM   1220  N   TRP H 160      14.026  21.688  28.071  1.00 37.67           N  
ATOM   1221  CA  TRP H 160      12.974  21.356  29.000  1.00 38.53           C  
ATOM   1222  CB  TRP H 160      12.921  22.413  30.119  1.00 37.32           C  
ATOM   1223  CG  TRP H 160      11.541  22.652  30.668  1.00 43.34           C  
ATOM   1224  CD2 TRP H 160      10.793  23.864  30.455  1.00 33.37           C  
ATOM   1225  CD1 TRP H 160      10.745  21.837  31.403  1.00 22.73           C  
ATOM   1226  NE1 TRP H 160       9.530  22.442  31.612  1.00 34.07           N  
ATOM   1227  CE2 TRP H 160       9.549  23.692  31.055  1.00 35.48           C  
ATOM   1228  CE3 TRP H 160      11.107  25.018  29.805  1.00 31.64           C  
ATOM   1229  CZ2 TRP H 160       8.593  24.664  31.021  1.00 34.59           C  
ATOM   1230  CZ3 TRP H 160      10.144  26.003  29.782  1.00 32.04           C  
ATOM   1231  CH2 TRP H 160       8.913  25.833  30.376  1.00 33.64           C  
ATOM   1232  C   TRP H 160      11.645  21.409  28.307  1.00 39.44           C  
ATOM   1233  O   TRP H 160      11.488  22.091  27.300  1.00 39.14           O  
ATOM   1234  N   ILE H 161      10.653  20.661  28.840  1.00 39.32           N  
ATOM   1235  CA  ILE H 161       9.301  20.648  28.339  1.00 40.33           C  
ATOM   1236  CB  ILE H 161       8.979  19.391  27.589  1.00 39.68           C  
ATOM   1237  CG1 ILE H 161       9.137  18.187  28.528  1.00 40.78           C  
ATOM   1238  CG2 ILE H 161       9.846  19.312  26.334  1.00 36.04           C  
ATOM   1239  CD1 ILE H 161       8.828  16.856  27.854  1.00 40.26           C  
ATOM   1240  C   ILE H 161       8.367  20.662  29.504  1.00 41.14           C  
ATOM   1241  O   ILE H 161       8.613  20.007  30.516  1.00 41.55           O  
ATOM   1242  N   SER H 162       7.248  21.402  29.384  1.00 41.59           N  
ATOM   1243  CA  SER H 162       6.282  21.394  30.442  1.00 43.86           C  
ATOM   1244  CB  SER H 162       5.685  22.784  30.733  1.00 45.41           C  
ATOM   1245  OG  SER H 162       4.743  22.704  31.794  1.00 29.76           O  
ATOM   1246  C   SER H 162       5.176  20.486  29.997  1.00 45.53           C  
ATOM   1247  O   SER H 162       4.661  20.591  28.885  1.00 45.59           O  
ATOM   1248  N   PRO H 163       4.876  19.517  30.749  1.00 13.21           N  
ATOM   1249  CA  PRO H 163       3.856  18.675  30.228  1.00 15.46           C  
ATOM   1250  CD  PRO H 163       5.874  18.780  31.504  1.00 13.79           C  
ATOM   1251  CB  PRO H 163       3.919  17.403  31.064  1.00 14.84           C  
ATOM   1252  CG  PRO H 163       5.400  17.317  31.472  1.00 17.55           C  
ATOM   1253  C   PRO H 163       2.525  19.351  30.242  1.00 17.71           C  
ATOM   1254  O   PRO H 163       1.629  18.934  29.508  1.00 19.58           O  
ATOM   1255  N   TYR H 164       2.340  20.352  31.118  1.00 16.87           N  
ATOM   1256  CA  TYR H 164       1.036  20.933  31.171  1.00 16.68           C  
ATOM   1257  CB  TYR H 164       0.874  21.868  32.381  1.00 17.49           C  
ATOM   1258  CG  TYR H 164      -0.534  22.347  32.404  1.00 18.34           C  
ATOM   1259  CD1 TYR H 164      -1.526  21.560  32.941  1.00 19.55           C  
ATOM   1260  CD2 TYR H 164      -0.861  23.583  31.897  1.00 18.45           C  
ATOM   1261  CE1 TYR H 164      -2.829  21.994  32.970  1.00 19.36           C  
ATOM   1262  CE2 TYR H 164      -2.163  24.023  31.922  1.00 19.80           C  
ATOM   1263  CZ  TYR H 164      -3.148  23.228  32.457  1.00 21.04           C  
ATOM   1264  OH  TYR H 164      -4.484  23.680  32.482  1.00 27.86           O  
ATOM   1265  C   TYR H 164       0.749  21.731  29.932  1.00 17.04           C  
ATOM   1266  O   TYR H 164      -0.229  21.469  29.231  1.00 18.14           O  
ATOM   1267  N   SER H 165       1.626  22.722  29.645  1.00 16.66           N  
ATOM   1268  CA  SER H 165       1.491  23.666  28.563  1.00 17.29           C  
ATOM   1269  CB  SER H 165       2.257  24.975  28.827  1.00 16.84           C  
ATOM   1270  OG  SER H 165       1.689  25.659  29.933  1.00  0.00           O  
ATOM   1271  C   SER H 165       1.978  23.131  27.245  1.00 17.75           C  
ATOM   1272  O   SER H 165       1.464  23.522  26.197  1.00 18.12           O  
ATOM   1273  N   GLY H 166       2.991  22.241  27.246  1.00 16.77           N  
ATOM   1274  CA  GLY H 166       3.531  21.758  25.999  1.00 15.11           C  
ATOM   1275  C   GLY H 166       4.607  22.702  25.585  1.00 15.76           C  
ATOM   1276  O   GLY H 166       5.177  22.622  24.497  1.00 16.90           O  
ATOM   1277  N   ASP H 167       4.914  23.638  26.483  1.00 46.35           N  
ATOM   1278  CA  ASP H 167       5.868  24.654  26.128  1.00 44.89           C  
ATOM   1279  CB  ASP H 167       5.824  25.872  27.070  1.00 46.40           C  
ATOM   1280  CG  ASP H 167       6.630  27.003  26.449  1.00 30.10           C  
ATOM   1281  OD1 ASP H 167       6.989  26.886  25.247  1.00 35.74           O  
ATOM   1282  OD2 ASP H 167       6.897  28.001  27.168  1.00 30.84           O1-
ATOM   1283  C   ASP H 167       7.236  24.040  26.238  1.00 43.56           C  
ATOM   1284  O   ASP H 167       7.459  23.169  27.076  1.00 42.86           O  
ATOM   1285  N   LYS H 168       8.194  24.468  25.385  1.00 42.99           N  
ATOM   1286  CA  LYS H 168       9.502  23.867  25.401  1.00 41.72           C  
ATOM   1287  CB  LYS H 168       9.716  22.896  24.229  1.00 40.80           C  
ATOM   1288  CG  LYS H 168       9.529  23.582  22.873  1.00  0.00           C  
ATOM   1289  CD  LYS H 168      10.020  22.771  21.673  1.00  0.00           C  
ATOM   1290  CE  LYS H 168       9.816  23.491  20.337  1.00  0.00           C  
ATOM   1291  NZ  LYS H 168      10.300  22.646  19.223  1.00  0.00           N1+
ATOM   1292  C   LYS H 168      10.540  24.944  25.262  1.00 41.44           C  
ATOM   1293  O   LYS H 168      10.287  25.971  24.638  1.00 41.08           O  
ATOM   1294  N   ASN H 169      11.733  24.742  25.875  1.00 43.46           N  
ATOM   1295  CA  ASN H 169      12.839  25.652  25.732  1.00 42.65           C  
ATOM   1296  CB  ASN H 169      13.119  26.518  26.971  1.00 42.78           C  
ATOM   1297  CG  ASN H 169      12.042  27.592  27.040  1.00 51.07           C  
ATOM   1298  OD1 ASN H 169      11.366  27.750  28.055  1.00 54.78           O  
ATOM   1299  ND2 ASN H 169      11.882  28.359  25.929  1.00 50.85           N  
ATOM   1300  C   ASN H 169      14.059  24.822  25.475  1.00 42.76           C  
ATOM   1301  O   ASN H 169      14.245  23.773  26.088  1.00 43.56           O  
ATOM   1302  N   LEU H 170      14.930  25.268  24.546  1.00 40.58           N  
ATOM   1303  CA  LEU H 170      16.084  24.478  24.228  1.00 39.96           C  
ATOM   1304  CB  LEU H 170      16.049  23.870  22.814  1.00 39.17           C  
ATOM   1305  CG  LEU H 170      14.964  22.790  22.639  1.00 39.97           C  
ATOM   1306  CD1 LEU H 170      15.272  21.551  23.495  1.00 38.62           C  
ATOM   1307  CD2 LEU H 170      13.559  23.358  22.896  1.00 38.86           C  
ATOM   1308  C   LEU H 170      17.314  25.320  24.315  1.00 40.24           C  
ATOM   1309  O   LEU H 170      17.267  26.540  24.164  1.00 40.74           O  
ATOM   1310  N   ALA H 171      18.463  24.669  24.583  1.00 37.73           N  
ATOM   1311  CA  ALA H 171      19.702  25.382  24.611  1.00 38.16           C  
ATOM   1312  CB  ALA H 171      20.907  24.527  25.039  1.00 37.65           C  
ATOM   1313  C   ALA H 171      19.923  25.843  23.209  1.00 39.38           C  
ATOM   1314  O   ALA H 171      19.512  25.177  22.262  1.00 39.29           O  
ATOM   1315  N   PRO H 172      20.544  26.971  23.034  1.00 44.27           N  
ATOM   1316  CA  PRO H 172      20.736  27.530  21.726  1.00 46.23           C  
ATOM   1317  CD  PRO H 172      20.790  27.926  24.097  1.00 62.83           C  
ATOM   1318  CB  PRO H 172      21.333  28.923  21.951  1.00 49.28           C  
ATOM   1319  CG  PRO H 172      21.736  28.945  23.440  1.00 55.47           C  
ATOM   1320  C   PRO H 172      21.536  26.643  20.826  1.00 45.94           C  
ATOM   1321  O   PRO H 172      21.315  26.681  19.617  1.00 46.87           O  
ATOM   1322  N   ALA H 173      22.467  25.842  21.373  1.00 47.02           N  
ATOM   1323  CA  ALA H 173      23.294  25.015  20.543  1.00 46.80           C  
ATOM   1324  CB  ALA H 173      24.360  24.248  21.346  1.00 46.96           C  
ATOM   1325  C   ALA H 173      22.456  23.998  19.824  1.00 47.61           C  
ATOM   1326  O   ALA H 173      22.678  23.715  18.648  1.00 49.50           O  
ATOM   1327  N   PHE H 174      21.489  23.405  20.547  1.00 45.78           N  
ATOM   1328  CA  PHE H 174      20.624  22.359  20.074  1.00 45.64           C  
ATOM   1329  CB  PHE H 174      19.920  21.602  21.209  1.00 44.84           C  
ATOM   1330  CG  PHE H 174      20.990  20.890  21.952  1.00 42.82           C  
ATOM   1331  CD1 PHE H 174      21.559  19.756  21.424  1.00 40.95           C  
ATOM   1332  CD2 PHE H 174      21.413  21.355  23.174  1.00 42.54           C  
ATOM   1333  CE1 PHE H 174      22.548  19.094  22.106  1.00 50.89           C  
ATOM   1334  CE2 PHE H 174      22.403  20.696  23.862  1.00 51.65           C  
ATOM   1335  CZ  PHE H 174      22.971  19.566  23.327  1.00 52.67           C  
ATOM   1336  C   PHE H 174      19.554  22.836  19.149  1.00 46.45           C  
ATOM   1337  O   PHE H 174      19.072  22.048  18.338  1.00 47.18           O  
ATOM   1338  N   GLN H 175      19.115  24.105  19.284  1.00 47.34           N  
ATOM   1339  CA  GLN H 175      17.983  24.589  18.538  0.92 47.86           C  
ATOM   1340  CB  GLN H 175      17.744  26.105  18.641  0.92 48.08           C  
ATOM   1341  CG  GLN H 175      17.241  26.562  20.009  0.92 48.92           C  
ATOM   1342  CD  GLN H 175      16.992  28.060  19.926  0.92 50.50           C  
ATOM   1343  OE1 GLN H 175      15.966  28.557  20.387  0.92 53.10           O  
ATOM   1344  NE2 GLN H 175      17.957  28.803  19.320  0.92 49.73           N  
ATOM   1345  C   GLN H 175      18.077  24.252  17.081  1.00 48.40           C  
ATOM   1346  O   GLN H 175      19.129  24.355  16.450  1.00 48.87           O  
ATOM   1347  N   ASP H 176      16.903  23.854  16.547  1.00 45.62           N  
ATOM   1348  CA  ASP H 176      16.574  23.422  15.216  1.00 45.52           C  
ATOM   1349  CB  ASP H 176      17.271  24.262  14.133  1.00  0.00           C  
ATOM   1350  CG  ASP H 176      16.606  25.631  14.120  1.00  0.00           C  
ATOM   1351  OD1 ASP H 176      15.354  25.678  13.987  1.00  0.00           O  
ATOM   1352  OD2 ASP H 176      17.342  26.648  14.232  1.00  0.00           O1-
ATOM   1353  C   ASP H 176      16.952  21.983  15.004  1.00 46.76           C  
ATOM   1354  O   ASP H 176      16.384  21.326  14.132  1.00 47.25           O  
ATOM   1355  N   ARG H 177      17.917  21.445  15.773  1.00 44.43           N  
ATOM   1356  CA  ARG H 177      18.257  20.048  15.709  1.00 43.73           C  
ATOM   1357  CB  ARG H 177      19.699  19.732  16.142  1.00 46.38           C  
ATOM   1358  CG  ARG H 177      20.753  20.338  15.218  1.00 46.19           C  
ATOM   1359  CD  ARG H 177      22.076  19.569  15.205  1.00 41.78           C  
ATOM   1360  NE  ARG H 177      22.682  19.640  16.564  1.00 40.29           N  
ATOM   1361  CZ  ARG H 177      23.343  18.552  17.058  1.00 38.99           C  
ATOM   1362  NH1 ARG H 177      23.364  17.388  16.347  1.00 37.95           N1+
ATOM   1363  NH2 ARG H 177      23.983  18.626  18.260  1.00 40.19           N  
ATOM   1364  C   ARG H 177      17.356  19.211  16.571  1.00 42.24           C  
ATOM   1365  O   ARG H 177      17.091  18.054  16.252  1.00 42.28           O  
ATOM   1366  N   VAL H 178      16.881  19.764  17.710  1.00 41.23           N  
ATOM   1367  CA  VAL H 178      16.200  18.942  18.675  1.00 39.73           C  
ATOM   1368  CB  VAL H 178      16.830  19.024  20.035  1.00 39.67           C  
ATOM   1369  CG1 VAL H 178      16.640  20.454  20.569  1.00 38.96           C  
ATOM   1370  CG2 VAL H 178      16.219  17.940  20.936  1.00 37.08           C  
ATOM   1371  C   VAL H 178      14.772  19.350  18.840  1.00 39.61           C  
ATOM   1372  O   VAL H 178      14.415  20.516  18.681  1.00 40.18           O  
ATOM   1373  N   ILE H 179      13.903  18.356  19.128  1.00 38.40           N  
ATOM   1374  CA  ILE H 179      12.521  18.627  19.398  1.00 39.11           C  
ATOM   1375  CB  ILE H 179      11.607  18.263  18.266  1.00 40.61           C  
ATOM   1376  CG1 ILE H 179      11.950  19.099  17.022  1.00  0.00           C  
ATOM   1377  CG2 ILE H 179      10.159  18.442  18.746  1.00 41.91           C  
ATOM   1378  CD1 ILE H 179      11.808  20.605  17.247  1.00  0.00           C  
ATOM   1379  C   ILE H 179      12.120  17.810  20.588  1.00 38.90           C  
ATOM   1380  O   ILE H 179      12.361  16.605  20.640  1.00 38.90           O  
ATOM   1381  N   MET H 180      11.485  18.454  21.586  1.00 38.41           N  
ATOM   1382  CA  MET H 180      11.049  17.733  22.745  1.00 38.59           C  
ATOM   1383  CB  MET H 180      11.509  18.372  24.064  1.00 37.58           C  
ATOM   1384  CG  MET H 180      13.029  18.377  24.233  1.00 23.22           C  
ATOM   1385  SD  MET H 180      13.601  19.142  25.780  1.00 27.02           S  
ATOM   1386  CE  MET H 180      15.366  18.928  25.417  1.00 25.17           C  
ATOM   1387  C   MET H 180       9.552  17.755  22.732  1.00 38.97           C  
ATOM   1388  O   MET H 180       8.939  18.781  22.436  1.00 40.48           O  
ATOM   1389  N   THR H 181       8.921  16.602  23.031  1.00 37.24           N  
ATOM   1390  CA  THR H 181       7.487  16.544  23.038  1.00 37.63           C  
ATOM   1391  CB  THR H 181       6.904  15.859  21.836  1.00 38.81           C  
ATOM   1392  OG1 THR H 181       7.353  14.514  21.772  1.00 39.38           O  
ATOM   1393  CG2 THR H 181       7.329  16.620  20.569  1.00 39.21           C  
ATOM   1394  C   THR H 181       7.060  15.757  24.233  1.00 38.46           C  
ATOM   1395  O   THR H 181       7.860  15.061  24.857  1.00 38.04           O  
ATOM   1396  N   THR H 182       5.765  15.866  24.594  1.00 39.93           N  
ATOM   1397  CA  THR H 182       5.265  15.153  25.732  1.00 40.14           C  
ATOM   1398  CB  THR H 182       4.966  16.049  26.896  1.00 39.38           C  
ATOM   1399  OG1 THR H 182       6.115  16.791  27.263  1.00  0.00           O  
ATOM   1400  CG2 THR H 182       4.497  15.181  28.074  1.00  0.00           C  
ATOM   1401  C   THR H 182       3.948  14.557  25.357  1.00 42.52           C  
ATOM   1402  O   THR H 182       3.225  15.097  24.522  1.00 43.06           O  
ATOM   1403  N   ASP H 183       3.609  13.405  25.966  1.00 44.56           N  
ATOM   1404  CA  ASP H 183       2.331  12.817  25.707  1.00 45.95           C  
ATOM   1405  CB  ASP H 183       2.419  11.389  25.143  1.00 48.59           C  
ATOM   1406  CG  ASP H 183       1.037  10.958  24.673  1.00 54.77           C  
ATOM   1407  OD1 ASP H 183       0.049  11.198  25.417  1.00 55.60           O  
ATOM   1408  OD2 ASP H 183       0.953  10.386  23.554  1.00 55.56           O1-
ATOM   1409  C   ASP H 183       1.624  12.771  27.020  1.00 46.97           C  
ATOM   1410  O   ASP H 183       1.646  11.768  27.730  1.00 48.14           O  
ATOM   1411  N   THR H 184       1.029  13.910  27.401  1.00 44.64           N  
ATOM   1412  CA  THR H 184       0.280  14.003  28.614  1.00 46.27           C  
ATOM   1413  CB  THR H 184      -0.089  15.409  28.944  1.00 45.63           C  
ATOM   1414  OG1 THR H 184      -0.965  15.936  27.955  1.00 30.53           O  
ATOM   1415  CG2 THR H 184       1.207  16.225  28.982  1.00 33.06           C  
ATOM   1416  C   THR H 184      -0.986  13.271  28.422  1.00 47.92           C  
ATOM   1417  O   THR H 184      -1.441  12.587  29.331  1.00 48.58           O  
ATOM   1418  N   GLU H 185      -1.591  13.429  27.229  1.00  0.00           N  
ATOM   1419  CA  GLU H 185      -2.829  12.783  26.920  1.00  0.00           C  
ATOM   1420  CB  GLU H 185      -4.008  13.765  26.778  1.00  0.00           C  
ATOM   1421  CG  GLU H 185      -5.367  13.082  26.606  1.00  0.00           C  
ATOM   1422  CD  GLU H 185      -6.433  14.165  26.490  1.00  0.00           C  
ATOM   1423  OE1 GLU H 185      -6.466  14.860  25.440  1.00  0.00           O  
ATOM   1424  OE2 GLU H 185      -7.231  14.308  27.454  1.00  0.00           O1-
ATOM   1425  C   GLU H 185      -2.643  12.123  25.597  1.00  0.00           C  
ATOM   1426  O   GLU H 185      -1.933  12.632  24.731  1.00  0.00           O  
ATOM   1427  N   VAL H 186      -3.275  10.950  25.412  1.00  0.00           N  
ATOM   1428  CA  VAL H 186      -3.146  10.259  24.166  1.00  0.00           C  
ATOM   1429  CB  VAL H 186      -2.462   8.930  24.291  1.00  0.00           C  
ATOM   1430  CG1 VAL H 186      -3.312   8.032  25.202  1.00  0.00           C  
ATOM   1431  CG2 VAL H 186      -2.240   8.357  22.882  1.00  0.00           C  
ATOM   1432  C   VAL H 186      -4.525  10.006  23.664  1.00  0.00           C  
ATOM   1433  O   VAL H 186      -5.475   9.899  24.437  1.00  0.00           O  
ATOM   1434  N   PRO H 187      -4.659   9.942  22.370  1.00  0.00           N  
ATOM   1435  CA  PRO H 187      -5.956   9.684  21.826  1.00  0.00           C  
ATOM   1436  CD  PRO H 187      -3.863  10.790  21.498  1.00  0.00           C  
ATOM   1437  CB  PRO H 187      -5.869  10.040  20.344  1.00  0.00           C  
ATOM   1438  CG  PRO H 187      -4.774  11.125  20.304  1.00  0.00           C  
ATOM   1439  C   PRO H 187      -6.347   8.276  22.108  1.00  0.00           C  
ATOM   1440  O   PRO H 187      -5.490   7.394  22.051  1.00  0.00           O  
ATOM   1441  N   VAL H 188      -7.632   8.045  22.428  1.00  0.00           N  
ATOM   1442  CA  VAL H 188      -8.093   6.720  22.697  1.00  0.00           C  
ATOM   1443  CB  VAL H 188      -7.242   5.992  23.711  1.00  0.00           C  
ATOM   1444  CG1 VAL H 188      -7.336   6.716  25.054  1.00  0.00           C  
ATOM   1445  CG2 VAL H 188      -7.626   4.502  23.752  1.00  0.00           C  
ATOM   1446  C   VAL H 188      -9.515   6.856  23.151  1.00  0.00           C  
ATOM   1447  O   VAL H 188     -10.079   7.949  23.110  1.00  0.00           O  
ATOM   1448  N   THR H 189     -10.143   5.748  23.583  1.00  0.00           N  
ATOM   1449  CA  THR H 189     -11.526   5.782  23.956  1.00  0.00           C  
ATOM   1450  CB  THR H 189     -12.039   4.443  24.402  1.00  0.00           C  
ATOM   1451  OG1 THR H 189     -11.335   4.007  25.556  1.00  0.00           O  
ATOM   1452  CG2 THR H 189     -11.850   3.434  23.256  1.00  0.00           C  
ATOM   1453  C   THR H 189     -11.723   6.736  25.090  1.00  0.00           C  
ATOM   1454  O   THR H 189     -12.635   7.561  25.053  1.00  0.00           O  
ATOM   1455  N   SER H 190     -10.869   6.675  26.130  1.00  0.00           N  
ATOM   1456  CA  SER H 190     -11.089   7.553  27.243  1.00  0.00           C  
ATOM   1457  CB  SER H 190     -11.427   6.816  28.551  1.00  0.00           C  
ATOM   1458  OG  SER H 190     -11.632   7.749  29.602  1.00  0.00           O  
ATOM   1459  C   SER H 190      -9.839   8.333  27.475  1.00  0.00           C  
ATOM   1460  O   SER H 190      -8.762   7.939  27.039  1.00  0.00           O  
ATOM   1461  N   PHE H 191      -9.948   9.477  28.173  1.00  0.00           N  
ATOM   1462  CA  PHE H 191      -8.785  10.284  28.387  1.00  0.00           C  
ATOM   1463  CB  PHE H 191      -9.083  11.566  29.184  1.00  0.00           C  
ATOM   1464  CG  PHE H 191      -9.741  11.161  30.459  1.00  0.00           C  
ATOM   1465  CD1 PHE H 191     -11.102  10.960  30.495  1.00  0.00           C  
ATOM   1466  CD2 PHE H 191      -9.015  10.979  31.612  1.00  0.00           C  
ATOM   1467  CE1 PHE H 191     -11.730  10.587  31.660  1.00  0.00           C  
ATOM   1468  CE2 PHE H 191      -9.636  10.605  32.782  1.00  0.00           C  
ATOM   1469  CZ  PHE H 191     -10.997  10.408  32.807  1.00  0.00           C  
ATOM   1470  C   PHE H 191      -7.764   9.485  29.129  1.00  0.00           C  
ATOM   1471  O   PHE H 191      -8.067   8.833  30.128  1.00  0.00           O  
ATOM   1472  N   THR H 192      -6.513   9.502  28.622  1.00  0.00           N  
ATOM   1473  CA  THR H 192      -5.448   8.784  29.256  1.00  0.00           C  
ATOM   1474  CB  THR H 192      -5.234   7.417  28.668  1.00  0.00           C  
ATOM   1475  OG1 THR H 192      -6.431   6.659  28.766  1.00  0.00           O  
ATOM   1476  CG2 THR H 192      -4.102   6.702  29.425  1.00  0.00           C  
ATOM   1477  C   THR H 192      -4.188   9.570  29.052  1.00  0.00           C  
ATOM   1478  O   THR H 192      -4.099  10.404  28.153  1.00  0.00           O  
ATOM   1479  N   SER H 193      -3.185   9.324  29.918  1.00 46.87           N  
ATOM   1480  CA  SER H 193      -1.912   9.945  29.849  1.00 48.60           C  
ATOM   1481  CB  SER H 193      -1.520  10.602  31.187  1.00 49.65           C  
ATOM   1482  OG  SER H 193      -1.365   9.613  32.193  1.00 50.11           O  
ATOM   1483  C   SER H 193      -0.910   8.858  29.661  1.00 48.57           C  
ATOM   1484  O   SER H 193      -0.952   7.846  30.359  1.00 49.32           O  
ATOM   1485  N   THR H 194      -0.021   9.006  28.664  1.00 48.39           N  
ATOM   1486  CA  THR H 194       1.057   8.069  28.568  1.00 48.08           C  
ATOM   1487  CB  THR H 194       1.782   8.080  27.253  1.00 47.73           C  
ATOM   1488  OG1 THR H 194       2.561   6.901  27.121  1.00 49.48           O  
ATOM   1489  CG2 THR H 194       2.705   9.301  27.203  1.00 48.61           C  
ATOM   1490  C   THR H 194       2.018   8.450  29.650  1.00 46.11           C  
ATOM   1491  O   THR H 194       2.695   7.604  30.232  1.00 46.74           O  
ATOM   1492  N   GLY H 195       2.102   9.770  29.930  1.00 45.85           N  
ATOM   1493  CA  GLY H 195       2.990  10.252  30.942  1.00 44.48           C  
ATOM   1494  C   GLY H 195       4.379  10.035  30.441  1.00 43.87           C  
ATOM   1495  O   GLY H 195       5.269   9.662  31.203  1.00 43.46           O  
ATOM   1496  N   ALA H 196       4.598  10.240  29.128  1.00 42.12           N  
ATOM   1497  CA  ALA H 196       5.915  10.012  28.606  1.00 41.35           C  
ATOM   1498  CB  ALA H 196       5.981   8.842  27.609  1.00 41.74           C  
ATOM   1499  C   ALA H 196       6.379  11.237  27.881  1.00 41.30           C  
ATOM   1500  O   ALA H 196       5.592  11.940  27.250  1.00 41.23           O  
ATOM   1501  N   ALA H 197       7.696  11.523  27.965  1.00 38.83           N  
ATOM   1502  CA  ALA H 197       8.268  12.659  27.295  1.00 38.24           C  
ATOM   1503  CB  ALA H 197       9.047  13.602  28.228  1.00 37.02           C  
ATOM   1504  C   ALA H 197       9.231  12.136  26.275  1.00 38.37           C  
ATOM   1505  O   ALA H 197       9.861  11.099  26.482  1.00 39.30           O  
ATOM   1506  N   TYR H 198       9.358  12.845  25.131  1.00 39.39           N  
ATOM   1507  CA  TYR H 198      10.210  12.376  24.072  1.00 39.17           C  
ATOM   1508  CB  TYR H 198       9.460  12.064  22.764  1.00 37.92           C  
ATOM   1509  CG  TYR H 198       8.464  10.983  23.007  1.00 39.82           C  
ATOM   1510  CD1 TYR H 198       7.210  11.288  23.484  1.00 40.33           C  
ATOM   1511  CD2 TYR H 198       8.778   9.669  22.747  1.00 40.58           C  
ATOM   1512  CE1 TYR H 198       6.282  10.298  23.704  1.00 42.81           C  
ATOM   1513  CE2 TYR H 198       7.853   8.675  22.966  1.00 41.57           C  
ATOM   1514  CZ  TYR H 198       6.604   8.988  23.445  1.00 42.56           C  
ATOM   1515  OH  TYR H 198       5.655   7.967  23.670  1.00 44.35           O  
ATOM   1516  C   TYR H 198      11.183  13.453  23.703  1.00 38.85           C  
ATOM   1517  O   TYR H 198      10.857  14.639  23.695  1.00 39.25           O  
ATOM   1518  N   MET H 199      12.428  13.047  23.391  1.00 39.95           N  
ATOM   1519  CA  MET H 199      13.432  13.964  22.938  1.00 40.21           C  
ATOM   1520  CB  MET H 199      14.625  14.044  23.908  1.00 40.19           C  
ATOM   1521  CG  MET H 199      15.681  15.088  23.548  1.00 41.51           C  
ATOM   1522  SD  MET H 199      16.678  14.664  22.095  1.00 43.93           S  
ATOM   1523  CE  MET H 199      17.601  13.331  22.910  1.00 43.10           C  
ATOM   1524  C   MET H 199      13.908  13.435  21.622  1.00 41.92           C  
ATOM   1525  O   MET H 199      14.326  12.282  21.523  1.00 42.91           O  
ATOM   1526  N   GLU H 200      13.847  14.265  20.561  1.00 42.34           N  
ATOM   1527  CA  GLU H 200      14.282  13.799  19.276  1.00 41.86           C  
ATOM   1528  CB  GLU H 200      13.187  13.845  18.193  1.00 41.83           C  
ATOM   1529  CG  GLU H 200      13.598  13.164  16.884  1.00 44.44           C  
ATOM   1530  CD  GLU H 200      12.432  13.252  15.909  1.00 49.14           C  
ATOM   1531  OE1 GLU H 200      11.608  14.194  16.052  1.00 50.24           O  
ATOM   1532  OE2 GLU H 200      12.345  12.374  15.009  1.00 52.89           O1-
ATOM   1533  C   GLU H 200      15.407  14.675  18.820  1.00 43.02           C  
ATOM   1534  O   GLU H 200      15.334  15.899  18.924  1.00 43.38           O  
ATOM   1535  N   ILE H 201      16.498  14.053  18.327  1.00 40.04           N  
ATOM   1536  CA  ILE H 201      17.610  14.793  17.802  1.00 40.00           C  
ATOM   1537  CB  ILE H 201      18.893  14.630  18.571  1.00 39.48           C  
ATOM   1538  CG1 ILE H 201      19.316  13.155  18.629  1.00  0.00           C  
ATOM   1539  CG2 ILE H 201      18.744  15.319  19.931  1.00  0.00           C  
ATOM   1540  CD1 ILE H 201      20.687  12.940  19.267  1.00 40.56           C  
ATOM   1541  C   ILE H 201      17.848  14.329  16.399  1.00 41.33           C  
ATOM   1542  O   ILE H 201      17.893  13.129  16.127  1.00 41.99           O  
ATOM   1543  N   ARG H 202      18.027  15.284  15.466  1.00 40.32           N  
ATOM   1544  CA  ARG H 202      18.178  14.934  14.083  0.94 40.95           C  
ATOM   1545  CB  ARG H 202      17.142  15.615  13.172  0.94 42.71           C  
ATOM   1546  CG  ARG H 202      15.704  15.273  13.566  1.00 32.94           C  
ATOM   1547  CD  ARG H 202      14.630  15.923  12.696  1.00 32.80           C  
ATOM   1548  NE  ARG H 202      13.363  15.844  13.473  1.00 37.24           N  
ATOM   1549  CZ  ARG H 202      13.100  16.808  14.403  1.00 43.12           C  
ATOM   1550  NH1 ARG H 202      13.935  17.881  14.525  1.00 39.81           N1+
ATOM   1551  NH2 ARG H 202      12.016  16.693  15.224  1.00 42.02           N  
ATOM   1552  C   ARG H 202      19.536  15.365  13.620  1.00 40.91           C  
ATOM   1553  O   ARG H 202      20.298  15.972  14.371  1.00 40.04           O  
ATOM   1554  N   ASN H 203      19.874  15.030  12.357  1.00 42.40           N  
ATOM   1555  CA  ASN H 203      21.147  15.382  11.794  1.00 44.08           C  
ATOM   1556  CB  ASN H 203      21.339  16.896  11.597  1.00 44.31           C  
ATOM   1557  CG  ASN H 203      20.474  17.329  10.421  1.00  0.00           C  
ATOM   1558  OD1 ASN H 203      19.365  17.831  10.600  1.00  0.00           O  
ATOM   1559  ND2 ASN H 203      20.994  17.129   9.180  1.00  0.00           N  
ATOM   1560  C   ASN H 203      22.220  14.888  12.709  1.00 44.62           C  
ATOM   1561  O   ASN H 203      23.154  15.615  13.038  1.00 44.67           O  
ATOM   1562  N   LEU H 204      22.118  13.610  13.114  1.00 43.41           N  
ATOM   1563  CA  LEU H 204      23.052  13.043  14.038  1.00 43.37           C  
ATOM   1564  CB  LEU H 204      22.731  11.586  14.416  1.00 41.72           C  
ATOM   1565  CG  LEU H 204      21.451  11.431  15.258  1.00 41.13           C  
ATOM   1566  CD1 LEU H 204      21.180   9.957  15.601  1.00 39.91           C  
ATOM   1567  CD2 LEU H 204      21.519  12.316  16.509  1.00 40.68           C  
ATOM   1568  C   LEU H 204      24.431  13.044  13.462  1.00 44.87           C  
ATOM   1569  O   LEU H 204      24.654  12.669  12.311  1.00 45.89           O  
ATOM   1570  N   LYS H 205      25.398  13.475  14.293  1.00 46.48           N  
ATOM   1571  CA  LYS H 205      26.784  13.517  13.942  0.91 47.60           C  
ATOM   1572  CB  LYS H 205      27.398  14.915  14.094  0.91 48.76           C  
ATOM   1573  CG  LYS H 205      26.794  15.945  13.144  0.91 52.10           C  
ATOM   1574  CD  LYS H 205      27.053  17.396  13.548  0.91 56.96           C  
ATOM   1575  CE  LYS H 205      26.077  17.904  14.609  1.00  0.00           C  
ATOM   1576  NZ  LYS H 205      26.175  19.374  14.730  1.00  0.00           N1+
ATOM   1577  C   LYS H 205      27.475  12.636  14.937  1.00 47.04           C  
ATOM   1578  O   LYS H 205      26.874  12.205  15.918  1.00 46.49           O  
ATOM   1579  N   PHE H 206      28.772  12.359  14.716  1.00 47.83           N  
ATOM   1580  CA  PHE H 206      29.526  11.501  15.586  1.00 48.24           C  
ATOM   1581  CB  PHE H 206      30.988  11.316  15.138  1.00 49.37           C  
ATOM   1582  CG  PHE H 206      31.011  10.454  13.923  1.00 65.73           C  
ATOM   1583  CD1 PHE H 206      31.047   9.085  14.048  1.00 68.36           C  
ATOM   1584  CD2 PHE H 206      31.002  11.008  12.663  1.00 65.92           C  
ATOM   1585  CE1 PHE H 206      31.072   8.279  12.936  1.00 67.96           C  
ATOM   1586  CE2 PHE H 206      31.026  10.206  11.547  1.00 67.18           C  
ATOM   1587  CZ  PHE H 206      31.060   8.839  11.682  1.00 69.30           C  
ATOM   1588  C   PHE H 206      29.566  12.104  16.956  1.00 47.26           C  
ATOM   1589  O   PHE H 206      29.511  11.392  17.958  1.00 47.60           O  
ATOM   1590  N   ASP H 207      29.661  13.442  17.037  1.00 47.12           N  
ATOM   1591  CA  ASP H 207      29.791  14.117  18.297  1.00 46.61           C  
ATOM   1592  CB  ASP H 207      30.055  15.633  18.175  1.00 47.38           C  
ATOM   1593  CG  ASP H 207      28.896  16.322  17.474  1.00 54.93           C  
ATOM   1594  OD1 ASP H 207      28.288  15.694  16.568  1.00 66.92           O  
ATOM   1595  OD2 ASP H 207      28.602  17.493  17.834  1.00 67.47           O1-
ATOM   1596  C   ASP H 207      28.578  13.893  19.153  1.00 45.20           C  
ATOM   1597  O   ASP H 207      28.647  14.049  20.370  1.00 44.75           O  
ATOM   1598  N   ASP H 208      27.430  13.552  18.542  1.00 40.05           N  
ATOM   1599  CA  ASP H 208      26.184  13.338  19.230  1.00 38.62           C  
ATOM   1600  CB  ASP H 208      24.997  13.160  18.268  1.00 39.49           C  
ATOM   1601  CG  ASP H 208      24.707  14.521  17.644  1.00 41.17           C  
ATOM   1602  OD1 ASP H 208      24.953  15.549  18.330  1.00 41.46           O  
ATOM   1603  OD2 ASP H 208      24.237  14.554  16.474  1.00 40.96           O1-
ATOM   1604  C   ASP H 208      26.259  12.132  20.125  1.00 38.46           C  
ATOM   1605  O   ASP H 208      25.409  11.966  20.998  1.00 38.34           O  
ATOM   1606  N   THR H 209      27.229  11.219  19.911  1.00 38.27           N  
ATOM   1607  CA  THR H 209      27.286  10.053  20.752  1.00 37.05           C  
ATOM   1608  CB  THR H 209      28.448   9.144  20.480  1.00 37.89           C  
ATOM   1609  OG1 THR H 209      29.673   9.830  20.662  1.00 41.04           O  
ATOM   1610  CG2 THR H 209      28.348   8.638  19.041  1.00 33.11           C  
ATOM   1611  C   THR H 209      27.395  10.484  22.177  1.00 36.78           C  
ATOM   1612  O   THR H 209      28.271  11.269  22.539  1.00 38.30           O  
ATOM   1613  N   GLY H 210      26.489   9.962  23.029  1.00 34.40           N  
ATOM   1614  CA  GLY H 210      26.522  10.315  24.416  1.00 34.79           C  
ATOM   1615  C   GLY H 210      25.422   9.590  25.116  1.00 33.93           C  
ATOM   1616  O   GLY H 210      24.645   8.859  24.502  1.00 33.80           O  
ATOM   1617  N   THR H 211      25.345   9.780  26.448  1.00 33.83           N  
ATOM   1618  CA  THR H 211      24.294   9.202  27.227  1.00 32.72           C  
ATOM   1619  CB  THR H 211      24.723   8.767  28.596  1.00 32.95           C  
ATOM   1620  OG1 THR H 211      25.168   9.884  29.352  1.00  0.00           O  
ATOM   1621  CG2 THR H 211      25.859   7.739  28.447  1.00 30.35           C  
ATOM   1622  C   THR H 211      23.293  10.299  27.396  1.00 33.36           C  
ATOM   1623  O   THR H 211      23.655  11.427  27.724  1.00 34.04           O  
ATOM   1624  N   TYR H 212      22.002   9.997  27.159  1.00 33.21           N  
ATOM   1625  CA  TYR H 212      21.001  11.019  27.246  1.00 32.48           C  
ATOM   1626  CB  TYR H 212      20.078  11.078  26.014  1.00 32.17           C  
ATOM   1627  CG  TYR H 212      20.875  11.571  24.852  1.00 33.01           C  
ATOM   1628  CD1 TYR H 212      21.758  10.744  24.194  1.00 32.81           C  
ATOM   1629  CD2 TYR H 212      20.727  12.866  24.411  1.00 32.64           C  
ATOM   1630  CE1 TYR H 212      22.485  11.208  23.122  1.00 33.42           C  
ATOM   1631  CE2 TYR H 212      21.451  13.335  23.339  1.00 34.17           C  
ATOM   1632  CZ  TYR H 212      22.335  12.505  22.693  1.00 34.77           C  
ATOM   1633  OH  TYR H 212      23.081  12.981  21.594  1.00 36.69           O  
ATOM   1634  C   TYR H 212      20.149  10.734  28.439  1.00 33.78           C  
ATOM   1635  O   TYR H 212      19.601   9.641  28.584  1.00 35.00           O  
ATOM   1636  N   PHE H 213      20.019  11.734  29.333  1.00 33.22           N  
ATOM   1637  CA  PHE H 213      19.269  11.554  30.540  1.00 33.00           C  
ATOM   1638  CB  PHE H 213      20.011  12.006  31.816  1.00 31.48           C  
ATOM   1639  CG  PHE H 213      21.221  11.177  32.088  1.00 31.94           C  
ATOM   1640  CD1 PHE H 213      21.126  10.001  32.797  1.00 32.34           C  
ATOM   1641  CD2 PHE H 213      22.457  11.591  31.649  1.00 32.57           C  
ATOM   1642  CE1 PHE H 213      22.247   9.247  33.053  1.00 32.77           C  
ATOM   1643  CE2 PHE H 213      23.581  10.841  31.903  1.00 32.87           C  
ATOM   1644  CZ  PHE H 213      23.478   9.665  32.606  1.00 33.56           C  
ATOM   1645  C   PHE H 213      18.077  12.454  30.510  1.00 33.83           C  
ATOM   1646  O   PHE H 213      18.111  13.544  29.939  1.00 34.52           O  
ATOM   1647  N   CYS H 214      16.968  11.983  31.109  1.00 34.58           N  
ATOM   1648  CA  CYS H 214      15.840  12.835  31.337  0.91 34.69           C  
ATOM   1649  CB  CYS H 214      14.471  12.247  30.903  0.91 36.23           C  
ATOM   1650  SG  CYS H 214      14.046  10.651  31.672  0.91 40.26           S  
ATOM   1651  C   CYS H 214      15.833  13.037  32.820  1.00 35.76           C  
ATOM   1652  O   CYS H 214      16.246  12.150  33.569  1.00 36.30           O  
ATOM   1653  N   ALA H 215      15.425  14.236  33.284  1.00 36.45           N  
ATOM   1654  CA  ALA H 215      15.415  14.468  34.702  1.00 34.46           C  
ATOM   1655  CB  ALA H 215      16.643  15.252  35.201  1.00 34.39           C  
ATOM   1656  C   ALA H 215      14.196  15.267  35.038  1.00 35.27           C  
ATOM   1657  O   ALA H 215      13.835  16.195  34.312  1.00 36.15           O  
ATOM   1658  N   LYS H 216      13.513  14.927  36.157  1.00 37.50           N  
ATOM   1659  CA  LYS H 216      12.383  15.742  36.461  1.00 37.41           C  
ATOM   1660  CB  LYS H 216      11.116  15.054  37.012  1.00 38.00           C  
ATOM   1661  CG  LYS H 216      11.037  14.814  38.514  1.00 39.28           C  
ATOM   1662  CD  LYS H 216      11.996  13.763  39.054  1.00 39.76           C  
ATOM   1663  CE  LYS H 216      11.693  13.426  40.510  1.00  0.00           C  
ATOM   1664  NZ  LYS H 216      10.550  12.493  40.585  1.00  0.00           N1+
ATOM   1665  C   LYS H 216      12.841  16.829  37.343  1.00 37.95           C  
ATOM   1666  O   LYS H 216      13.731  16.662  38.178  1.00 37.39           O  
ATOM   1667  N   GLY H 217      12.235  18.003  37.141  1.00 36.51           N  
ATOM   1668  CA  GLY H 217      12.701  19.152  37.835  1.00 37.50           C  
ATOM   1669  C   GLY H 217      12.267  19.119  39.272  1.00 39.51           C  
ATOM   1670  O   GLY H 217      11.418  18.339  39.711  1.00 39.62           O  
ATOM   1671  N   LEU H 218      12.609  20.113  40.113  1.00 33.71           N  
ATOM   1672  CA  LEU H 218      11.964  20.179  41.423  1.00 35.57           C  
ATOM   1673  CB  LEU H 218      12.838  20.960  42.431  1.00 34.60           C  
ATOM   1674  CG  LEU H 218      12.347  21.018  43.895  1.00 39.22           C  
ATOM   1675  CD1 LEU H 218      11.097  21.895  44.066  1.00 39.81           C  
ATOM   1676  CD2 LEU H 218      12.185  19.609  44.491  1.00 40.83           C  
ATOM   1677  C   LEU H 218      10.632  20.904  41.243  1.00 36.06           C  
ATOM   1678  O   LEU H 218      10.484  21.731  40.347  1.00 36.65           O  
ATOM   1679  N   LEU H 219       9.598  20.601  42.065  1.00 37.94           N  
ATOM   1680  CA  LEU H 219       8.288  21.194  41.875  1.00 43.24           C  
ATOM   1681  CB  LEU H 219       7.218  20.510  42.748  1.00 43.07           C  
ATOM   1682  CG  LEU H 219       5.754  20.855  42.394  1.00 40.62           C  
ATOM   1683  CD1 LEU H 219       5.383  22.316  42.697  1.00 30.59           C  
ATOM   1684  CD2 LEU H 219       5.443  20.445  40.948  1.00 26.88           C  
ATOM   1685  C   LEU H 219       8.243  22.682  42.131  1.00 46.62           C  
ATOM   1686  O   LEU H 219       7.798  23.439  41.270  1.00 47.24           O  
ATOM   1687  N   ARG H 220       8.700  23.178  43.298  1.00 49.08           N  
ATOM   1688  CA  ARG H 220       8.552  24.597  43.513  1.00 53.48           C  
ATOM   1689  CB  ARG H 220       7.683  24.895  44.748  1.00 57.05           C  
ATOM   1690  CG  ARG H 220       8.214  24.214  46.011  1.00 58.62           C  
ATOM   1691  CD  ARG H 220       7.143  23.957  47.073  1.00  0.00           C  
ATOM   1692  NE  ARG H 220       6.725  25.267  47.642  1.00  0.00           N  
ATOM   1693  CZ  ARG H 220       6.021  25.289  48.810  1.00 57.21           C  
ATOM   1694  NH1 ARG H 220       5.685  24.113  49.418  1.00  0.00           N1+
ATOM   1695  NH2 ARG H 220       5.664  26.478  49.373  1.00  0.00           N  
ATOM   1696  C   ARG H 220       9.909  25.194  43.692  1.00 57.09           C  
ATOM   1697  O   ARG H 220      10.360  25.439  44.810  1.00 59.39           O  
ATOM   1698  N   ASP H 221      10.592  25.434  42.558  1.00 59.14           N  
ATOM   1699  CA  ASP H 221      11.912  25.997  42.544  1.00 59.37           C  
ATOM   1700  CB  ASP H 221      12.651  25.782  41.209  1.00 64.17           C  
ATOM   1701  CG  ASP H 221      11.850  26.405  40.079  1.00 73.57           C  
ATOM   1702  OD1 ASP H 221      10.943  25.709  39.544  1.00 74.48           O  
ATOM   1703  OD2 ASP H 221      12.145  27.576  39.725  1.00 74.10           O1-
ATOM   1704  C   ASP H 221      11.915  27.453  42.883  1.00 63.01           C  
ATOM   1705  O   ASP H 221      12.834  27.943  43.541  1.00 63.21           O  
ATOM   1706  N   GLY H 222      10.893  28.200  42.429  1.00 64.92           N  
ATOM   1707  CA  GLY H 222      10.882  29.604  42.719  1.00 66.38           C  
ATOM   1708  C   GLY H 222      11.976  30.259  41.928  1.00 63.72           C  
ATOM   1709  O   GLY H 222      12.236  29.914  40.778  1.00 67.27           O  
ATOM   1710  N   SER H 223      12.633  31.258  42.549  1.00 54.39           N  
ATOM   1711  CA  SER H 223      13.675  32.034  41.936  1.00 56.07           C  
ATOM   1712  CB  SER H 223      14.052  33.275  42.764  1.00  0.00           C  
ATOM   1713  OG  SER H 223      12.933  34.139  42.888  1.00  0.00           O  
ATOM   1714  C   SER H 223      14.924  31.228  41.779  1.00 57.23           C  
ATOM   1715  O   SER H 223      15.806  31.579  40.995  1.00 58.94           O  
ATOM   1716  N   SER H 224      15.036  30.107  42.507  1.00 52.83           N  
ATOM   1717  CA  SER H 224      16.256  29.358  42.460  1.00 53.40           C  
ATOM   1718  CB  SER H 224      16.281  28.186  43.455  1.00 58.09           C  
ATOM   1719  OG  SER H 224      16.184  28.687  44.781  1.00  0.00           O  
ATOM   1720  C   SER H 224      16.448  28.839  41.061  1.00 52.73           C  
ATOM   1721  O   SER H 224      15.725  29.188  40.132  1.00 51.40           O  
ATOM   1722  N   THR H 225      17.488  28.019  40.863  1.00 48.00           N  
ATOM   1723  CA  THR H 225      17.851  27.527  39.564  1.00 45.30           C  
ATOM   1724  CB  THR H 225      19.332  27.256  39.494  1.00 52.65           C  
ATOM   1725  OG1 THR H 225      19.755  26.767  38.230  1.00  0.00           O  
ATOM   1726  CG2 THR H 225      19.702  26.310  40.645  1.00  0.00           C  
ATOM   1727  C   THR H 225      17.115  26.261  39.270  1.00 41.37           C  
ATOM   1728  O   THR H 225      16.320  25.777  40.074  1.00 42.88           O  
ATOM   1729  N   TRP H 226      17.338  25.719  38.056  1.00 39.01           N  
ATOM   1730  CA  TRP H 226      16.746  24.467  37.715  1.00 37.49           C  
ATOM   1731  CB  TRP H 226      16.293  24.335  36.254  1.00 36.49           C  
ATOM   1732  CG  TRP H 226      15.047  25.114  35.937  1.00 36.25           C  
ATOM   1733  CD2 TRP H 226      14.226  24.863  34.789  1.00 35.57           C  
ATOM   1734  CD1 TRP H 226      14.452  26.124  36.631  1.00 39.16           C  
ATOM   1735  NE1 TRP H 226      13.305  26.520  35.986  1.00 38.44           N  
ATOM   1736  CE2 TRP H 226      13.156  25.750  34.848  1.00 37.78           C  
ATOM   1737  CE3 TRP H 226      14.354  23.961  33.773  1.00 34.73           C  
ATOM   1738  CZ2 TRP H 226      12.187  25.751  33.883  1.00 38.05           C  
ATOM   1739  CZ3 TRP H 226      13.382  23.968  32.797  1.00 37.95           C  
ATOM   1740  CH2 TRP H 226      12.321  24.845  32.853  1.00 37.02           C  
ATOM   1741  C   TRP H 226      17.762  23.409  37.945  1.00 36.81           C  
ATOM   1742  O   TRP H 226      18.757  23.315  37.226  1.00 32.96           O  
ATOM   1743  N   LEU H 227      17.493  22.580  38.971  1.00 32.43           N  
ATOM   1744  CA  LEU H 227      18.373  21.540  39.393  1.00 31.95           C  
ATOM   1745  CB  LEU H 227      18.839  21.837  40.811  1.00 32.51           C  
ATOM   1746  CG  LEU H 227      19.264  23.308  40.845  1.00 35.18           C  
ATOM   1747  CD1 LEU H 227      19.785  23.746  42.217  1.00 33.48           C  
ATOM   1748  CD2 LEU H 227      20.180  23.598  39.649  1.00 34.46           C  
ATOM   1749  C   LEU H 227      17.546  20.295  39.420  1.00 30.89           C  
ATOM   1750  O   LEU H 227      16.516  20.243  40.087  1.00 30.48           O  
ATOM   1751  N   PRO H 228      17.924  19.303  38.682  1.00 30.75           N  
ATOM   1752  CA  PRO H 228      17.104  18.126  38.736  1.00 29.74           C  
ATOM   1753  CD  PRO H 228      18.270  19.602  37.292  1.00  0.00           C  
ATOM   1754  CB  PRO H 228      17.379  17.351  37.451  1.00 29.55           C  
ATOM   1755  CG  PRO H 228      17.685  18.466  36.439  1.00 27.60           C  
ATOM   1756  C   PRO H 228      17.132  17.301  39.956  1.00 31.66           C  
ATOM   1757  O   PRO H 228      18.186  16.787  40.330  1.00 30.22           O  
ATOM   1758  N   TYR H 229      15.944  17.122  40.550  1.00 30.63           N  
ATOM   1759  CA  TYR H 229      15.826  16.305  41.700  1.00 31.61           C  
ATOM   1760  CB  TYR H 229      14.448  16.416  42.376  1.00 33.94           C  
ATOM   1761  CG  TYR H 229      14.662  16.145  43.828  1.00 37.58           C  
ATOM   1762  CD1 TYR H 229      14.917  14.881  44.308  1.00  0.00           C  
ATOM   1763  CD2 TYR H 229      14.599  17.196  44.716  1.00  0.00           C  
ATOM   1764  CE1 TYR H 229      15.114  14.678  45.656  1.00  0.00           C  
ATOM   1765  CE2 TYR H 229      14.793  17.000  46.061  1.00  0.00           C  
ATOM   1766  CZ  TYR H 229      15.054  15.737  46.533  1.00  0.00           C  
ATOM   1767  OH  TYR H 229      15.255  15.535  47.915  1.00  0.00           O  
ATOM   1768  C   TYR H 229      16.008  14.903  41.222  1.00 28.96           C  
ATOM   1769  O   TYR H 229      16.759  14.149  41.834  1.00 32.09           O  
ATOM   1770  N   LEU H 230      15.374  14.491  40.090  1.00 43.38           N  
ATOM   1771  CA  LEU H 230      15.573  13.065  39.921  1.00 43.84           C  
ATOM   1772  CB  LEU H 230      14.361  12.189  40.288  1.00 46.17           C  
ATOM   1773  CG  LEU H 230      14.052  12.186  41.797  1.00 52.75           C  
ATOM   1774  CD1 LEU H 230      12.869  11.263  42.125  1.00 57.17           C  
ATOM   1775  CD2 LEU H 230      15.306  11.850  42.620  1.00 55.15           C  
ATOM   1776  C   LEU H 230      15.960  12.752  38.500  1.00 42.69           C  
ATOM   1777  O   LEU H 230      15.411  13.323  37.561  1.00 42.85           O  
ATOM   1778  N   TRP H 231      16.892  11.787  38.306  1.00 37.88           N  
ATOM   1779  CA  TRP H 231      17.422  11.503  36.992  1.00 37.27           C  
ATOM   1780  CB  TRP H 231      18.960  11.578  36.952  1.00 35.50           C  
ATOM   1781  CG  TRP H 231      19.527  12.963  37.169  1.00 36.15           C  
ATOM   1782  CD2 TRP H 231      20.310  13.688  36.206  1.00 35.58           C  
ATOM   1783  CD1 TRP H 231      19.453  13.753  38.277  1.00 34.29           C  
ATOM   1784  NE1 TRP H 231      20.123  14.935  38.060  1.00 35.87           N  
ATOM   1785  CE2 TRP H 231      20.660  14.906  36.790  1.00 36.56           C  
ATOM   1786  CE3 TRP H 231      20.708  13.364  34.939  1.00 34.67           C  
ATOM   1787  CZ2 TRP H 231      21.412  15.823  36.114  1.00 36.40           C  
ATOM   1788  CZ3 TRP H 231      21.466  14.293  34.261  1.00 37.98           C  
ATOM   1789  CH2 TRP H 231      21.810  15.498  34.837  1.00 36.35           C  
ATOM   1790  C   TRP H 231      17.053  10.111  36.542  1.00 38.39           C  
ATOM   1791  O   TRP H 231      16.898   9.186  37.338  1.00 39.63           O  
ATOM   1792  N   GLY H 232      16.908   9.932  35.210  1.00 36.31           N  
ATOM   1793  CA  GLY H 232      16.598   8.647  34.643  1.00 36.59           C  
ATOM   1794  C   GLY H 232      17.876   7.859  34.565  1.00 36.61           C  
ATOM   1795  O   GLY H 232      18.956   8.370  34.859  1.00 36.41           O  
ATOM   1796  N   GLN H 233      17.774   6.579  34.151  1.00 38.40           N  
ATOM   1797  CA  GLN H 233      18.903   5.691  34.065  1.00 38.43           C  
ATOM   1798  CB  GLN H 233      18.535   4.227  33.740  1.00 39.36           C  
ATOM   1799  CG  GLN H 233      17.948   3.996  32.344  1.00 40.69           C  
ATOM   1800  CD  GLN H 233      16.437   4.168  32.399  1.00 43.02           C  
ATOM   1801  OE1 GLN H 233      15.926   5.181  32.874  1.00 41.47           O  
ATOM   1802  NE2 GLN H 233      15.702   3.139  31.901  1.00 39.39           N  
ATOM   1803  C   GLN H 233      19.848   6.171  33.006  1.00 38.80           C  
ATOM   1804  O   GLN H 233      21.058   5.964  33.104  1.00 40.41           O  
ATOM   1805  N   GLY H 234      19.319   6.789  31.936  1.00 37.42           N  
ATOM   1806  CA  GLY H 234      20.154   7.277  30.874  1.00 36.52           C  
ATOM   1807  C   GLY H 234      20.096   6.288  29.756  1.00 36.52           C  
ATOM   1808  O   GLY H 234      19.927   5.091  29.978  1.00 38.01           O  
ATOM   1809  N   THR H 235      20.217   6.780  28.506  1.00 38.12           N  
ATOM   1810  CA  THR H 235      20.220   5.901  27.371  1.00 38.55           C  
ATOM   1811  CB  THR H 235      19.009   6.046  26.495  1.00 37.83           C  
ATOM   1812  OG1 THR H 235      18.977   7.334  25.901  1.00 41.49           O  
ATOM   1813  CG2 THR H 235      17.756   5.845  27.360  1.00 38.45           C  
ATOM   1814  C   THR H 235      21.404   6.267  26.539  1.00 38.35           C  
ATOM   1815  O   THR H 235      21.648   7.444  26.276  1.00 37.73           O  
ATOM   1816  N   LEU H 236      22.173   5.261  26.080  1.00 34.28           N  
ATOM   1817  CA  LEU H 236      23.342   5.576  25.310  1.00 33.81           C  
ATOM   1818  CB  LEU H 236      24.530   4.634  25.563  1.00 34.21           C  
ATOM   1819  CG  LEU H 236      25.779   4.978  24.727  1.00 34.91           C  
ATOM   1820  CD1 LEU H 236      26.329   6.372  25.077  1.00 35.35           C  
ATOM   1821  CD2 LEU H 236      26.844   3.878  24.840  1.00 31.89           C  
ATOM   1822  C   LEU H 236      23.006   5.498  23.856  1.00 34.86           C  
ATOM   1823  O   LEU H 236      22.484   4.495  23.370  1.00 35.75           O  
ATOM   1824  N   LEU H 237      23.292   6.595  23.131  1.00 34.66           N  
ATOM   1825  CA  LEU H 237      23.072   6.635  21.717  1.00 34.25           C  
ATOM   1826  CB  LEU H 237      22.257   7.875  21.280  1.00 33.55           C  
ATOM   1827  CG  LEU H 237      21.849   7.979  19.786  1.00  0.00           C  
ATOM   1828  CD1 LEU H 237      21.052   9.269  19.548  1.00  0.00           C  
ATOM   1829  CD2 LEU H 237      23.031   7.876  18.807  1.00  0.00           C  
ATOM   1830  C   LEU H 237      24.431   6.713  21.100  1.00 35.72           C  
ATOM   1831  O   LEU H 237      25.202   7.634  21.372  1.00 35.91           O  
ATOM   1832  N   THR H 238      24.757   5.733  20.235  1.00 35.39           N  
ATOM   1833  CA  THR H 238      26.041   5.747  19.600  1.00 36.16           C  
ATOM   1834  CB  THR H 238      26.785   4.452  19.719  1.00 36.48           C  
ATOM   1835  OG1 THR H 238      26.976   4.124  21.087  1.00 37.25           O  
ATOM   1836  CG2 THR H 238      28.146   4.600  19.018  1.00 37.52           C  
ATOM   1837  C   THR H 238      25.821   6.015  18.148  1.00 37.82           C  
ATOM   1838  O   THR H 238      24.985   5.387  17.502  1.00 37.98           O  
ATOM   1839  N   VAL H 239      26.574   6.988  17.607  1.00 37.71           N  
ATOM   1840  CA  VAL H 239      26.456   7.357  16.230  1.00 37.86           C  
ATOM   1841  CB  VAL H 239      26.434   8.845  16.050  1.00 37.26           C  
ATOM   1842  CG1 VAL H 239      26.317   9.161  14.552  1.00 36.76           C  
ATOM   1843  CG2 VAL H 239      25.302   9.424  16.913  1.00 35.81           C  
ATOM   1844  C   VAL H 239      27.684   6.856  15.544  1.00 39.95           C  
ATOM   1845  O   VAL H 239      28.786   7.338  15.800  1.00 40.16           O  
ATOM   1846  N   SER H 240      27.527   5.869  14.642  1.00 40.13           N  
ATOM   1847  CA  SER H 240      28.686   5.368  13.966  1.00 40.90           C  
ATOM   1848  CB  SER H 240      29.347   4.169  14.669  1.00 43.19           C  
ATOM   1849  OG  SER H 240      29.875   4.567  15.927  1.00 43.57           O  
ATOM   1850  C   SER H 240      28.275   4.912  12.608  1.00 42.22           C  
ATOM   1851  O   SER H 240      27.110   4.603  12.360  1.00 41.53           O  
ATOM   1852  N   SER H 241      29.251   4.869  11.684  1.00 47.60           N  
ATOM   1853  CA  SER H 241      28.986   4.443  10.346  0.91 48.32           C  
ATOM   1854  CB  SER H 241      30.109   4.821   9.365  0.91 48.90           C  
ATOM   1855  OG  SER H 241      30.242   6.233   9.297  0.91 50.43           O  
ATOM   1856  C   SER H 241      28.907   2.923  10.382  1.00 49.20           C  
ATOM   1857  O   SER H 241      29.939   2.292  10.736  1.00 51.04           O  
ATOM   1858  OXT SER H 241      27.822   2.374  10.056  1.00  0.00           O  
TER    1859      SER H 241 
CONECT  136  688
CONECT  688  136
CONECT  839  840
CONECT  840  839  841
CONECT  841  840  842
CONECT  842  841
CONECT  985 1650
CONECT 1650  985
END
