# Supplementary material for: Fully automated antibody structure prediction using BIOVIA tools: Validation study
Source: PLoS One. 2017 May 18;12(5):e0177923. doi: 10.1371/journal.pone.0177923 (PMC5436848; doi:10.1371/journal.pone.0177923)
Supplement: S1 Dataset — Predicted structures using the Top5 framework method, Chothia CDR definition with no canonical filtering and generating 50 models. These were used in the detailed discussion of outliers and for comparison against predictions using canonical filtering. (ZIP) [file pone.0177923.s003.zip › 4U0R_CB_FV_FinalModel.pdb]

REMARK   Accelrys Discovery Studio PDB file
REMARK   Created:  2015-05-08T09:00:01Z
SSBOND   1 CYS L   23    CYS L   92                                     
SSBOND   2 CYS H  132    CYS H  206                                     
ATOM      1  N   ASP L   1      25.506  32.975  26.227  1.00 59.89           N1+
ATOM      2  CA  ASP L   1      25.360  31.963  27.295  1.00 59.10           C  
ATOM      3  CB  ASP L   1      25.804  30.582  26.783  1.00 59.95           C  
ATOM      4  CG  ASP L   1      24.848  30.148  25.682  1.00 61.70           C  
ATOM      5  OD1 ASP L   1      23.758  30.766  25.563  1.00 63.88           O  
ATOM      6  OD2 ASP L   1      25.201  29.191  24.941  1.00 63.00           O1-
ATOM      7  C   ASP L   1      26.254  32.336  28.430  1.00 58.31           C  
ATOM      8  O   ASP L   1      27.175  33.136  28.272  1.00 57.80           O  
ATOM      9  N   ILE L   2      25.994  31.769  29.622  1.00 56.50           N  
ATOM     10  CA  ILE L   2      26.835  32.057  30.743  1.00 55.59           C  
ATOM     11  CB  ILE L   2      26.090  32.226  32.035  1.00 55.45           C  
ATOM     12  CG1 ILE L   2      25.108  33.406  31.940  1.00 64.56           C  
ATOM     13  CG2 ILE L   2      27.128  32.381  33.159  1.00 54.61           C  
ATOM     14  CD1 ILE L   2      24.117  33.466  33.102  1.00 64.81           C  
ATOM     15  C   ILE L   2      27.720  30.867  30.889  1.00 54.45           C  
ATOM     16  O   ILE L   2      27.245  29.747  31.065  1.00 54.58           O  
ATOM     17  N   VAL L   3      29.044  31.087  30.805  1.00 52.82           N  
ATOM     18  CA  VAL L   3      29.961  29.987  30.845  1.00 50.64           C  
ATOM     19  CB  VAL L   3      31.160  30.194  29.968  1.00 51.12           C  
ATOM     20  CG1 VAL L   3      32.117  29.007  30.154  1.00 55.42           C  
ATOM     21  CG2 VAL L   3      30.678  30.391  28.521  1.00 54.17           C  
ATOM     22  C   VAL L   3      30.460  29.819  32.239  1.00 48.70           C  
ATOM     23  O   VAL L   3      30.717  30.790  32.949  1.00 48.21           O  
ATOM     24  N   LEU L   4      30.595  28.549  32.669  1.00 46.98           N  
ATOM     25  CA  LEU L   4      31.087  28.279  33.985  1.00 45.46           C  
ATOM     26  CB  LEU L   4      30.189  27.330  34.793  1.00 44.35           C  
ATOM     27  CG  LEU L   4      28.785  27.907  35.056  1.00 44.23           C  
ATOM     28  CD1 LEU L   4      27.963  26.978  35.962  1.00 42.00           C  
ATOM     29  CD2 LEU L   4      28.860  29.348  35.584  1.00 42.44           C  
ATOM     30  C   LEU L   4      32.423  27.627  33.838  1.00 44.29           C  
ATOM     31  O   LEU L   4      32.596  26.721  33.025  1.00 43.82           O  
ATOM     32  N   THR L   5      33.413  28.095  34.623  1.00 43.95           N  
ATOM     33  CA  THR L   5      34.728  27.532  34.547  1.00 44.91           C  
ATOM     34  CB  THR L   5      35.785  28.563  34.274  1.00 44.60           C  
ATOM     35  OG1 THR L   5      35.498  29.249  33.064  1.00 44.26           O  
ATOM     36  CG2 THR L   5      37.150  27.862  34.172  1.00 44.62           C  
ATOM     37  C   THR L   5      35.026  26.928  35.882  1.00 43.70           C  
ATOM     38  O   THR L   5      34.987  27.612  36.904  1.00 43.99           O  
ATOM     39  N   GLN L   6      35.342  25.617  35.902  1.00 43.78           N  
ATOM     40  CA  GLN L   6      35.627  24.961  37.148  1.00 42.85           C  
ATOM     41  CB  GLN L   6      34.951  23.587  37.317  1.00 41.65           C  
ATOM     42  CG  GLN L   6      33.431  23.635  37.443  1.00 41.22           C  
ATOM     43  CD  GLN L   6      32.927  22.206  37.603  1.00 40.36           C  
ATOM     44  OE1 GLN L   6      32.045  21.761  36.872  1.00 39.33           O  
ATOM     45  NE2 GLN L   6      33.492  21.468  38.596  1.00 39.05           N  
ATOM     46  C   GLN L   6      37.093  24.693  37.217  1.00 43.16           C  
ATOM     47  O   GLN L   6      37.738  24.409  36.208  1.00 43.73           O  
ATOM     48  N   SER L   7      37.662  24.804  38.434  1.00 43.58           N  
ATOM     49  CA  SER L   7      39.051  24.504  38.617  1.00 46.01           C  
ATOM     50  CB  SER L   7      39.959  25.744  38.553  1.00 46.32           C  
ATOM     51  OG  SER L   7      39.649  26.633  39.616  1.00 48.28           O  
ATOM     52  C   SER L   7      39.190  23.914  39.982  1.00 45.63           C  
ATOM     53  O   SER L   7      38.454  24.282  40.896  1.00 46.44           O  
ATOM     54  N   PRO L   8      40.105  22.999  40.165  1.00 44.98           N  
ATOM     55  CA  PRO L   8      40.962  22.502  39.121  1.00 43.52           C  
ATOM     56  CD  PRO L   8      40.663  22.767  41.485  1.00 43.78           C  
ATOM     57  CB  PRO L   8      42.201  21.941  39.821  1.00 44.51           C  
ATOM     58  CG  PRO L   8      41.742  21.697  41.267  1.00 44.79           C  
ATOM     59  C   PRO L   8      40.235  21.460  38.337  1.00 43.86           C  
ATOM     60  O   PRO L   8      39.129  21.085  38.722  1.00 44.79           O  
ATOM     61  N   ALA L   9      40.831  21.000  37.218  1.00 43.19           N  
ATOM     62  CA  ALA L   9      40.230  19.975  36.418  1.00 43.07           C  
ATOM     63  CB  ALA L   9      41.051  19.644  35.160  1.00 43.92           C  
ATOM     64  C   ALA L   9      40.147  18.728  37.244  1.00 44.72           C  
ATOM     65  O   ALA L   9      39.134  18.031  37.227  1.00 44.84           O  
ATOM     66  N   SER L  10      41.219  18.403  37.991  1.00 44.74           N  
ATOM     67  CA  SER L  10      41.175  17.227  38.814  1.00 44.76           C  
ATOM     68  CB  SER L  10      41.847  16.001  38.172  1.00 45.88           C  
ATOM     69  OG  SER L  10      43.235  16.243  37.990  1.00 47.45           O  
ATOM     70  C   SER L  10      41.912  17.535  40.079  1.00 44.89           C  
ATOM     71  O   SER L  10      42.781  18.404  40.097  1.00 43.86           O  
ATOM     72  N   LEU L  11      41.552  16.866  41.198  1.00 44.73           N  
ATOM     73  CA  LEU L  11      42.331  17.106  42.379  1.00 44.29           C  
ATOM     74  CB  LEU L  11      41.855  18.250  43.296  1.00 44.99           C  
ATOM     75  CG  LEU L  11      40.639  17.944  44.182  1.00 46.53           C  
ATOM     76  CD1 LEU L  11      40.289  19.167  45.039  1.00 46.57           C  
ATOM     77  CD2 LEU L  11      39.441  17.456  43.356  1.00 46.46           C  
ATOM     78  C   LEU L  11      42.417  15.857  43.197  1.00 44.09           C  
ATOM     79  O   LEU L  11      41.473  15.073  43.277  1.00 44.09           O  
ATOM     80  N   ALA L  12      43.590  15.635  43.822  1.00 43.10           N  
ATOM     81  CA  ALA L  12      43.763  14.474  44.644  1.00 41.49           C  
ATOM     82  CB  ALA L  12      45.007  13.646  44.281  1.00 41.74           C  
ATOM     83  C   ALA L  12      43.927  14.951  46.054  1.00 41.65           C  
ATOM     84  O   ALA L  12      44.739  15.833  46.329  1.00 42.58           O  
ATOM     85  N   VAL L  13      43.148  14.368  46.989  1.00 40.63           N  
ATOM     86  CA  VAL L  13      43.223  14.796  48.360  1.00 41.63           C  
ATOM     87  CB  VAL L  13      42.039  15.615  48.782  1.00 41.89           C  
ATOM     88  CG1 VAL L  13      42.142  15.896  50.289  1.00 42.05           C  
ATOM     89  CG2 VAL L  13      41.996  16.889  47.925  1.00 40.17           C  
ATOM     90  C   VAL L  13      43.265  13.592  49.250  1.00 41.15           C  
ATOM     91  O   VAL L  13      42.594  12.591  49.002  1.00 41.03           O  
ATOM     92  N   SER L  14      44.054  13.677  50.340  1.00 40.39           N  
ATOM     93  CA  SER L  14      44.191  12.579  51.252  1.00 40.06           C  
ATOM     94  CB  SER L  14      45.388  12.723  52.208  1.00 39.45           C  
ATOM     95  OG  SER L  14      46.603  12.702  51.472  1.00 43.00           O  
ATOM     96  C   SER L  14      42.943  12.480  52.065  1.00 40.75           C  
ATOM     97  O   SER L  14      42.185  13.439  52.201  1.00 40.41           O  
ATOM     98  N   LEU L  15      42.703  11.288  52.634  1.00 41.18           N  
ATOM     99  CA  LEU L  15      41.502  11.050  53.373  1.00 42.09           C  
ATOM    100  CB  LEU L  15      41.345   9.561  53.727  1.00 42.93           C  
ATOM    101  CG  LEU L  15      40.022   9.182  54.409  1.00 42.93           C  
ATOM    102  CD1 LEU L  15      38.816   9.430  53.491  1.00 43.01           C  
ATOM    103  CD2 LEU L  15      40.074   7.731  54.898  1.00 43.21           C  
ATOM    104  C   LEU L  15      41.552  11.861  54.630  1.00 42.23           C  
ATOM    105  O   LEU L  15      42.579  11.927  55.302  1.00 42.21           O  
ATOM    106  N   GLY L  16      40.424  12.520  54.964  1.00 42.44           N  
ATOM    107  CA  GLY L  16      40.324  13.288  56.171  1.00 41.84           C  
ATOM    108  C   GLY L  16      40.589  14.733  55.878  1.00 42.39           C  
ATOM    109  O   GLY L  16      40.255  15.600  56.684  1.00 43.34           O  
ATOM    110  N   GLN L  17      41.177  15.042  54.708  1.00 43.61           N  
ATOM    111  CA  GLN L  17      41.498  16.410  54.417  1.00 44.84           C  
ATOM    112  CB  GLN L  17      42.689  16.597  53.465  1.00 46.61           C  
ATOM    113  CG  GLN L  17      44.012  16.176  54.107  1.00 49.54           C  
ATOM    114  CD  GLN L  17      45.152  16.687  53.243  1.00 52.57           C  
ATOM    115  OE1 GLN L  17      46.251  16.935  53.736  1.00 54.14           O  
ATOM    116  NE2 GLN L  17      44.888  16.858  51.920  1.00 52.32           N  
ATOM    117  C   GLN L  17      40.307  17.112  53.847  1.00 45.36           C  
ATOM    118  O   GLN L  17      39.216  16.553  53.751  1.00 45.40           O  
ATOM    119  N   ARG L  18      40.504  18.402  53.507  1.00 45.04           N  
ATOM    120  CA  ARG L  18      39.476  19.252  52.976  1.00 45.44           C  
ATOM    121  CB  ARG L  18      39.595  20.692  53.503  1.00 46.95           C  
ATOM    122  CG  ARG L  18      38.649  21.694  52.845  1.00 49.19           C  
ATOM    123  CD  ARG L  18      39.087  23.145  53.062  1.00 51.80           C  
ATOM    124  NE  ARG L  18      38.918  23.469  54.504  1.00 53.94           N  
ATOM    125  CZ  ARG L  18      37.771  24.077  54.923  1.00 54.89           C  
ATOM    126  NH1 ARG L  18      36.794  24.377  54.018  1.00 56.55           N1+
ATOM    127  NH2 ARG L  18      37.604  24.387  56.241  1.00 55.75           N  
ATOM    128  C   ARG L  18      39.640  19.325  51.492  1.00 45.13           C  
ATOM    129  O   ARG L  18      40.757  19.413  50.983  1.00 46.28           O  
ATOM    130  N   ALA L  19      38.513  19.277  50.753  1.00 44.42           N  
ATOM    131  CA  ALA L  19      38.579  19.384  49.326  1.00 43.32           C  
ATOM    132  CB  ALA L  19      37.920  18.203  48.595  1.00 43.50           C  
ATOM    133  C   ALA L  19      37.826  20.618  48.941  1.00 42.42           C  
ATOM    134  O   ALA L  19      36.714  20.853  49.412  1.00 42.98           O  
ATOM    135  N   THR L  20      38.427  21.458  48.076  1.00 40.98           N  
ATOM    136  CA  THR L  20      37.737  22.644  47.664  1.00 40.32           C  
ATOM    137  CB  THR L  20      38.348  23.906  48.201  1.00 41.00           C  
ATOM    138  OG1 THR L  20      38.360  23.880  49.621  1.00 41.70           O  
ATOM    139  CG2 THR L  20      37.520  25.103  47.705  1.00 39.65           C  
ATOM    140  C   THR L  20      37.780  22.716  46.171  1.00 41.10           C  
ATOM    141  O   THR L  20      38.845  22.621  45.561  1.00 40.89           O  
ATOM    142  N   ILE L  21      36.603  22.893  45.540  1.00 41.68           N  
ATOM    143  CA  ILE L  21      36.516  22.993  44.110  1.00 40.22           C  
ATOM    144  CB  ILE L  21      35.639  21.942  43.490  1.00 40.97           C  
ATOM    145  CG1 ILE L  21      36.189  20.536  43.775  1.00 41.68           C  
ATOM    146  CG2 ILE L  21      35.507  22.254  41.992  1.00 41.22           C  
ATOM    147  CD1 ILE L  21      35.209  19.418  43.423  1.00 41.91           C  
ATOM    148  C   ILE L  21      35.874  24.312  43.822  1.00 41.46           C  
ATOM    149  O   ILE L  21      34.945  24.719  44.517  1.00 41.15           O  
ATOM    150  N   SER L  22      36.353  25.022  42.781  1.00 41.06           N  
ATOM    151  CA  SER L  22      35.816  26.327  42.520  1.00 41.41           C  
ATOM    152  CB  SER L  22      36.886  27.432  42.504  1.00 41.64           C  
ATOM    153  OG  SER L  22      37.484  27.552  43.786  1.00 43.66           O  
ATOM    154  C   SER L  22      35.142  26.352  41.182  1.00 41.81           C  
ATOM    155  O   SER L  22      35.445  25.555  40.296  1.00 41.71           O  
ATOM    156  N   CYS L  23      34.170  27.277  41.033  1.00 42.94           N  
ATOM    157  CA  CYS L  23      33.442  27.443  39.805  1.00 44.20           C  
ATOM    158  CB  CYS L  23      32.072  26.717  39.837  1.00 43.34           C  
ATOM    159  SG  CYS L  23      31.080  26.872  38.318  1.00 44.59           S  
ATOM    160  C   CYS L  23      33.220  28.920  39.620  1.00 44.98           C  
ATOM    161  O   CYS L  23      32.730  29.603  40.519  1.00 44.38           O  
ATOM    162  N   ARG L  24      33.587  29.462  38.435  1.00 46.85           N  
ATOM    163  CA  ARG L  24      33.432  30.875  38.208  1.00 48.14           C  
ATOM    164  CB  ARG L  24      34.740  31.595  37.828  1.00 51.09           C  
ATOM    165  CG  ARG L  24      34.644  33.115  37.988  1.00 55.73           C  
ATOM    166  CD  ARG L  24      35.904  33.891  37.596  1.00 59.36           C  
ATOM    167  NE  ARG L  24      35.579  34.606  36.334  1.00 63.33           N  
ATOM    168  CZ  ARG L  24      35.905  34.065  35.126  1.00 64.48           C  
ATOM    169  NH1 ARG L  24      36.696  32.954  35.055  1.00 64.89           N1+
ATOM    170  NH2 ARG L  24      35.433  34.640  33.983  1.00 65.08           N  
ATOM    171  C   ARG L  24      32.479  31.061  37.067  1.00 48.41           C  
ATOM    172  O   ARG L  24      32.505  30.305  36.096  1.00 48.10           O  
ATOM    173  N   ALA L  25      31.611  32.090  37.152  1.00 48.63           N  
ATOM    174  CA  ALA L  25      30.628  32.304  36.128  1.00 48.00           C  
ATOM    175  CB  ALA L  25      29.209  32.506  36.684  1.00 46.81           C  
ATOM    176  C   ALA L  25      30.982  33.537  35.358  1.00 47.76           C  
ATOM    177  O   ALA L  25      31.497  34.511  35.904  1.00 46.37           O  
ATOM    178  N   SER L  26      30.744  33.495  34.028  1.00 29.05           N  
ATOM    179  CA  SER L  26      31.083  34.574  33.140  1.00 30.51           C  
ATOM    180  CB  SER L  26      30.696  34.299  31.676  1.00 28.56           C  
ATOM    181  OG  SER L  26      31.457  33.219  31.162  1.00 28.50           O  
ATOM    182  C   SER L  26      30.303  35.769  33.551  1.00 32.30           C  
ATOM    183  O   SER L  26      30.797  36.894  33.495  1.00 32.28           O  
ATOM    184  N   GLU L  27      29.044  35.541  33.970  1.00 33.67           N  
ATOM    185  CA  GLU L  27      28.208  36.617  34.403  1.00 33.59           C  
ATOM    186  CB  GLU L  27      27.072  36.963  33.428  1.00 35.98           C  
ATOM    187  CG  GLU L  27      27.567  37.667  32.161  1.00 44.37           C  
ATOM    188  CD  GLU L  27      27.919  39.108  32.515  1.00 49.33           C  
ATOM    189  OE1 GLU L  27      28.178  39.391  33.716  1.00 51.58           O  
ATOM    190  OE2 GLU L  27      27.936  39.948  31.577  1.00 51.54           O1-
ATOM    191  C   GLU L  27      27.610  36.220  35.713  1.00 32.90           C  
ATOM    192  O   GLU L  27      27.601  35.044  36.079  1.00 32.91           O  
ATOM    193  N   SER L  28      27.103  37.217  36.462  1.00 31.91           N  
ATOM    194  CA  SER L  28      26.590  36.959  37.774  1.00 33.32           C  
ATOM    195  CB  SER L  28      26.230  38.241  38.543  1.00 32.24           C  
ATOM    196  OG  SER L  28      25.733  37.912  39.831  1.00 33.06           O  
ATOM    197  C   SER L  28      25.362  36.101  37.683  1.00 33.59           C  
ATOM    198  O   SER L  28      24.503  36.288  36.824  1.00 33.01           O  
ATOM    199  N   VAL L  29      25.332  35.061  38.537  1.00 32.59           N  
ATOM    200  CA  VAL L  29      24.264  34.119  38.729  1.00 32.21           C  
ATOM    201  CB  VAL L  29      24.738  32.760  39.168  1.00 32.55           C  
ATOM    202  CG1 VAL L  29      25.559  32.127  38.027  1.00 31.15           C  
ATOM    203  CG2 VAL L  29      25.529  32.914  40.475  1.00 31.66           C  
ATOM    204  C   VAL L  29      23.234  34.636  39.694  1.00 32.98           C  
ATOM    205  O   VAL L  29      22.180  34.022  39.848  1.00 32.78           O  
ATOM    206  N   GLU L  30      23.551  35.707  40.449  1.00 34.39           N  
ATOM    207  CA  GLU L  30      22.666  36.212  41.464  1.00 38.20           C  
ATOM    208  CB  GLU L  30      23.291  37.362  42.273  1.00 39.98           C  
ATOM    209  CG  GLU L  30      24.419  36.923  43.209  1.00 42.45           C  
ATOM    210  CD  GLU L  30      23.829  36.805  44.608  1.00 52.08           C  
ATOM    211  OE1 GLU L  30      23.221  37.804  45.076  1.00 51.32           O  
ATOM    212  OE2 GLU L  30      23.973  35.722  45.231  1.00 50.32           O1-
ATOM    213  C   GLU L  30      21.406  36.743  40.855  1.00 39.82           C  
ATOM    214  O   GLU L  30      21.426  37.432  39.835  1.00 42.13           O  
ATOM    215  N   TYR L  31      20.251  36.389  41.460  1.00 39.93           N  
ATOM    216  CA  TYR L  31      19.011  36.949  41.011  1.00 40.94           C  
ATOM    217  CB  TYR L  31      18.254  36.040  40.024  1.00 41.44           C  
ATOM    218  CG  TYR L  31      17.068  36.770  39.478  1.00 36.40           C  
ATOM    219  CD1 TYR L  31      17.230  37.761  38.534  1.00 37.23           C  
ATOM    220  CD2 TYR L  31      15.792  36.455  39.888  1.00 36.85           C  
ATOM    221  CE1 TYR L  31      16.142  38.430  38.019  1.00 37.10           C  
ATOM    222  CE2 TYR L  31      14.700  37.119  39.375  1.00 36.99           C  
ATOM    223  CZ  TYR L  31      14.876  38.113  38.443  1.00 38.60           C  
ATOM    224  OH  TYR L  31      13.760  38.798  37.915  1.00 38.68           O  
ATOM    225  C   TYR L  31      18.162  37.158  42.224  1.00 42.05           C  
ATOM    226  O   TYR L  31      17.889  36.220  42.971  1.00 40.00           O  
ATOM    227  N   TYR L  32      17.735  38.413  42.450  1.00 42.04           N  
ATOM    228  CA  TYR L  32      16.876  38.770  43.540  1.00 42.23           C  
ATOM    229  CB  TYR L  32      15.388  38.504  43.282  1.00 42.81           C  
ATOM    230  CG  TYR L  32      14.927  39.611  42.397  1.00 43.39           C  
ATOM    231  CD1 TYR L  32      15.045  39.545  41.027  1.00 43.60           C  
ATOM    232  CD2 TYR L  32      14.386  40.741  42.963  1.00 44.40           C  
ATOM    233  CE1 TYR L  32      14.613  40.583  40.235  1.00 44.15           C  
ATOM    234  CE2 TYR L  32      13.953  41.783  42.179  1.00 46.61           C  
ATOM    235  CZ  TYR L  32      14.063  41.703  40.812  1.00 46.34           C  
ATOM    236  OH  TYR L  32      13.617  42.769  40.004  1.00 48.23           O  
ATOM    237  C   TYR L  32      17.287  38.164  44.847  1.00 42.40           C  
ATOM    238  O   TYR L  32      16.486  37.505  45.507  1.00 40.73           O  
ATOM    239  N   GLY L  33      18.554  38.369  45.255  1.00 41.32           N  
ATOM    240  CA  GLY L  33      18.978  37.960  46.566  1.00 40.95           C  
ATOM    241  C   GLY L  33      19.307  36.500  46.630  1.00 41.18           C  
ATOM    242  O   GLY L  33      19.470  35.961  47.723  1.00 42.13           O  
ATOM    243  N   THR L  34      19.412  35.801  45.487  1.00 40.47           N  
ATOM    244  CA  THR L  34      19.745  34.407  45.581  1.00 38.91           C  
ATOM    245  CB  THR L  34      18.574  33.498  45.350  1.00 40.78           C  
ATOM    246  OG1 THR L  34      18.924  32.157  45.660  1.00  0.00           O  
ATOM    247  CG2 THR L  34      18.146  33.614  43.875  1.00  0.00           C  
ATOM    248  C   THR L  34      20.753  34.092  44.524  1.00 36.99           C  
ATOM    249  O   THR L  34      20.863  34.811  43.533  1.00 35.50           O  
ATOM    250  N   SER L  35      21.532  33.007  44.729  1.00 34.23           N  
ATOM    251  CA  SER L  35      22.497  32.574  43.756  1.00 32.79           C  
ATOM    252  CB  SER L  35      23.862  32.152  44.334  1.00 33.26           C  
ATOM    253  OG  SER L  35      24.594  33.268  44.812  1.00 35.16           O  
ATOM    254  C   SER L  35      21.939  31.331  43.152  1.00 32.12           C  
ATOM    255  O   SER L  35      21.608  30.382  43.859  1.00 30.91           O  
ATOM    256  N   LEU L  36      21.846  31.295  41.813  1.00 30.72           N  
ATOM    257  CA  LEU L  36      21.246  30.182  41.148  1.00 28.30           C  
ATOM    258  CB  LEU L  36      20.481  30.662  39.902  1.00 29.50           C  
ATOM    259  CG  LEU L  36      19.320  31.638  40.220  1.00 29.09           C  
ATOM    260  CD1 LEU L  36      19.786  32.948  40.877  1.00 29.43           C  
ATOM    261  CD2 LEU L  36      18.526  31.962  38.958  1.00 31.00           C  
ATOM    262  C   LEU L  36      22.353  29.283  40.707  1.00 29.17           C  
ATOM    263  O   LEU L  36      22.592  29.084  39.516  1.00 28.32           O  
ATOM    264  N   MET L  37      23.024  28.669  41.692  1.00 39.43           N  
ATOM    265  CA  MET L  37      24.164  27.844  41.418  1.00 38.59           C  
ATOM    266  CB  MET L  37      25.492  28.463  41.893  1.00 39.64           C  
ATOM    267  CG  MET L  37      26.711  27.568  41.665  1.00 42.49           C  
ATOM    268  SD  MET L  37      27.167  27.304  39.926  1.00 44.37           S  
ATOM    269  CE  MET L  37      27.872  28.956  39.669  1.00 44.49           C  
ATOM    270  C   MET L  37      23.988  26.543  42.140  1.00 37.29           C  
ATOM    271  O   MET L  37      23.618  26.508  43.314  1.00 35.95           O  
ATOM    272  N   GLN L  38      24.257  25.422  41.441  1.00 37.18           N  
ATOM    273  CA  GLN L  38      24.095  24.136  42.057  1.00 35.73           C  
ATOM    274  CB  GLN L  38      22.898  23.323  41.525  1.00 34.26           C  
ATOM    275  CG  GLN L  38      21.517  23.847  41.926  1.00 34.21           C  
ATOM    276  CD  GLN L  38      21.076  24.924  40.945  1.00 32.54           C  
ATOM    277  OE1 GLN L  38      19.992  25.487  41.080  1.00 38.39           O  
ATOM    278  NE2 GLN L  38      21.931  25.218  39.929  1.00 34.45           N  
ATOM    279  C   GLN L  38      25.300  23.300  41.792  1.00 35.03           C  
ATOM    280  O   GLN L  38      26.061  23.542  40.857  1.00 35.65           O  
ATOM    281  N   TRP L  39      25.496  22.280  42.649  1.00 34.05           N  
ATOM    282  CA  TRP L  39      26.605  21.387  42.495  1.00 31.80           C  
ATOM    283  CB  TRP L  39      27.591  21.442  43.675  1.00 31.60           C  
ATOM    284  CG  TRP L  39      28.322  22.758  43.785  1.00 32.68           C  
ATOM    285  CD2 TRP L  39      29.564  23.048  43.125  1.00 32.31           C  
ATOM    286  CD1 TRP L  39      27.981  23.882  44.479  1.00 34.21           C  
ATOM    287  NE1 TRP L  39      28.932  24.856  44.289  1.00 34.39           N  
ATOM    288  CE2 TRP L  39      29.913  24.356  43.459  1.00 33.66           C  
ATOM    289  CE3 TRP L  39      30.350  22.286  42.308  1.00 31.02           C  
ATOM    290  CZ2 TRP L  39      31.058  24.925  42.978  1.00 33.04           C  
ATOM    291  CZ3 TRP L  39      31.504  22.863  41.825  1.00 31.07           C  
ATOM    292  CH2 TRP L  39      31.851  24.157  42.153  1.00 31.48           C  
ATOM    293  C   TRP L  39      26.071  19.989  42.427  1.00 31.93           C  
ATOM    294  O   TRP L  39      25.165  19.617  43.173  1.00 32.34           O  
ATOM    295  N   PHE L  40      26.631  19.172  41.514  1.00 31.65           N  
ATOM    296  CA  PHE L  40      26.187  17.813  41.383  1.00 30.55           C  
ATOM    297  CB  PHE L  40      25.562  17.489  40.012  1.00 29.15           C  
ATOM    298  CG  PHE L  40      24.280  18.237  39.856  1.00 28.64           C  
ATOM    299  CD1 PHE L  40      24.270  19.526  39.373  1.00 26.79           C  
ATOM    300  CD2 PHE L  40      23.081  17.646  40.184  1.00 27.37           C  
ATOM    301  CE1 PHE L  40      23.087  20.213  39.222  1.00 28.44           C  
ATOM    302  CE2 PHE L  40      21.895  18.328  40.036  1.00 27.37           C  
ATOM    303  CZ  PHE L  40      21.895  19.616  39.555  1.00 27.29           C  
ATOM    304  C   PHE L  40      27.380  16.911  41.529  1.00 32.13           C  
ATOM    305  O   PHE L  40      28.511  17.294  41.231  1.00 29.61           O  
ATOM    306  N   GLN L  41      27.141  15.678  42.020  1.00 32.28           N  
ATOM    307  CA  GLN L  41      28.173  14.693  42.191  1.00 32.19           C  
ATOM    308  CB  GLN L  41      28.235  14.124  43.619  1.00 32.28           C  
ATOM    309  CG  GLN L  41      29.329  13.071  43.812  1.00 34.33           C  
ATOM    310  CD  GLN L  41      29.225  12.534  45.232  1.00 36.55           C  
ATOM    311  OE1 GLN L  41      28.163  12.579  45.848  1.00 35.86           O  
ATOM    312  NE2 GLN L  41      30.360  12.013  45.770  1.00 35.66           N  
ATOM    313  C   GLN L  41      27.818  13.542  41.304  1.00 32.50           C  
ATOM    314  O   GLN L  41      26.685  13.065  41.322  1.00 33.63           O  
ATOM    315  N   GLN L  42      28.777  13.061  40.488  1.00 33.32           N  
ATOM    316  CA  GLN L  42      28.462  11.963  39.619  1.00 35.07           C  
ATOM    317  CB  GLN L  42      28.442  12.359  38.129  1.00 34.02           C  
ATOM    318  CG  GLN L  42      28.094  11.206  37.183  1.00 35.00           C  
ATOM    319  CD  GLN L  42      28.107  11.718  35.745  1.00 35.14           C  
ATOM    320  OE1 GLN L  42      28.652  12.779  35.448  1.00 37.54           O  
ATOM    321  NE2 GLN L  42      27.488  10.936  34.820  1.00 32.16           N  
ATOM    322  C   GLN L  42      29.508  10.906  39.774  1.00 35.83           C  
ATOM    323  O   GLN L  42      30.686  11.133  39.502  1.00 35.28           O  
ATOM    324  N   LYS L  43      29.086   9.703  40.209  1.00 36.98           N  
ATOM    325  CA  LYS L  43      29.981   8.590  40.350  1.00 38.50           C  
ATOM    326  CB  LYS L  43      29.628   7.657  41.523  1.00 39.58           C  
ATOM    327  CG  LYS L  43      29.850   8.316  42.888  1.00 40.41           C  
ATOM    328  CD  LYS L  43      29.219   7.558  44.057  1.00 40.70           C  
ATOM    329  CE  LYS L  43      29.446   8.227  45.416  1.00 41.32           C  
ATOM    330  NZ  LYS L  43      28.799   7.440  46.489  1.00 40.95           N1+
ATOM    331  C   LYS L  43      29.889   7.819  39.073  1.00 40.03           C  
ATOM    332  O   LYS L  43      28.912   7.932  38.334  1.00 39.99           O  
ATOM    333  N   PRO L  44      30.886   7.037  38.777  1.00 41.95           N  
ATOM    334  CA  PRO L  44      30.855   6.336  37.529  1.00 41.87           C  
ATOM    335  CD  PRO L  44      32.245   7.340  39.195  1.00 41.63           C  
ATOM    336  CB  PRO L  44      32.253   5.752  37.347  1.00 42.67           C  
ATOM    337  CG  PRO L  44      33.151   6.757  38.096  1.00 42.50           C  
ATOM    338  C   PRO L  44      29.736   5.351  37.451  1.00 41.96           C  
ATOM    339  O   PRO L  44      29.430   4.693  38.443  1.00 42.03           O  
ATOM    340  N   GLY L  45      29.096   5.263  36.269  1.00 41.54           N  
ATOM    341  CA  GLY L  45      28.036   4.328  36.041  1.00 41.74           C  
ATOM    342  C   GLY L  45      26.783   4.827  36.689  1.00 42.22           C  
ATOM    343  O   GLY L  45      25.791   4.102  36.749  1.00 43.23           O  
ATOM    344  N   GLN L  46      26.781   6.077  37.191  1.00 41.70           N  
ATOM    345  CA  GLN L  46      25.579   6.540  37.828  1.00 40.07           C  
ATOM    346  CB  GLN L  46      25.680   6.609  39.361  1.00 42.51           C  
ATOM    347  CG  GLN L  46      25.830   5.226  40.000  1.00 47.10           C  
ATOM    348  CD  GLN L  46      25.919   5.398  41.507  1.00 49.84           C  
ATOM    349  OE1 GLN L  46      25.784   6.503  42.030  1.00 51.04           O  
ATOM    350  NE2 GLN L  46      26.148   4.270  42.230  1.00 51.55           N  
ATOM    351  C   GLN L  46      25.237   7.906  37.315  1.00 38.26           C  
ATOM    352  O   GLN L  46      26.055   8.602  36.715  1.00 36.74           O  
ATOM    353  N   PRO L  47      23.993   8.261  37.518  1.00 36.90           N  
ATOM    354  CA  PRO L  47      23.484   9.550  37.122  1.00 36.72           C  
ATOM    355  CD  PRO L  47      22.937   7.272  37.634  1.00 35.63           C  
ATOM    356  CB  PRO L  47      21.964   9.402  37.040  1.00 36.96           C  
ATOM    357  CG  PRO L  47      21.659   8.105  37.809  1.00 35.05           C  
ATOM    358  C   PRO L  47      23.934  10.584  38.103  1.00 36.72           C  
ATOM    359  O   PRO L  47      24.264  10.216  39.228  1.00 37.15           O  
ATOM    360  N   PRO L  48      23.949  11.836  37.737  1.00 35.48           N  
ATOM    361  CA  PRO L  48      24.386  12.869  38.628  1.00 35.57           C  
ATOM    362  CD  PRO L  48      23.973  12.254  36.348  1.00 34.07           C  
ATOM    363  CB  PRO L  48      24.533  14.133  37.774  1.00 34.62           C  
ATOM    364  CG  PRO L  48      23.851  13.784  36.435  1.00 35.63           C  
ATOM    365  C   PRO L  48      23.446  12.997  39.778  1.00 35.54           C  
ATOM    366  O   PRO L  48      22.259  12.711  39.622  1.00 35.04           O  
ATOM    367  N   ARG L  49      23.973  13.397  40.951  1.00 36.27           N  
ATOM    368  CA  ARG L  49      23.172  13.537  42.130  1.00 36.13           C  
ATOM    369  CB  ARG L  49      23.633  12.627  43.283  1.00 38.61           C  
ATOM    370  CG  ARG L  49      22.895  12.869  44.601  1.00 42.39           C  
ATOM    371  CD  ARG L  49      23.305  11.905  45.714  1.00 45.22           C  
ATOM    372  NE  ARG L  49      24.762  11.631  45.554  1.00  0.00           N  
ATOM    373  CZ  ARG L  49      25.362  10.697  46.346  1.00  0.00           C  
ATOM    374  NH1 ARG L  49      24.638  10.048  47.302  1.00  0.00           N1+
ATOM    375  NH2 ARG L  49      26.681  10.393  46.171  1.00  0.00           N  
ATOM    376  C   ARG L  49      23.295  14.955  42.585  1.00 34.92           C  
ATOM    377  O   ARG L  49      24.356  15.564  42.470  1.00 34.27           O  
ATOM    378  N   LEU L  50      22.197  15.517  43.125  1.00 35.19           N  
ATOM    379  CA  LEU L  50      22.180  16.890  43.548  1.00 34.69           C  
ATOM    380  CB  LEU L  50      20.755  17.461  43.613  1.00 34.08           C  
ATOM    381  CG  LEU L  50      20.670  18.885  44.183  1.00 34.67           C  
ATOM    382  CD1 LEU L  50      21.362  19.905  43.266  1.00 32.57           C  
ATOM    383  CD2 LEU L  50      19.218  19.252  44.517  1.00 35.18           C  
ATOM    384  C   LEU L  50      22.767  17.013  44.921  1.00 34.83           C  
ATOM    385  O   LEU L  50      22.254  16.432  45.877  1.00 33.99           O  
ATOM    386  N   LEU L  51      23.950  17.658  45.019  1.00 34.04           N  
ATOM    387  CA  LEU L  51      24.587  17.938  46.280  1.00 36.29           C  
ATOM    388  CB  LEU L  51      26.109  18.103  46.143  1.00 34.83           C  
ATOM    389  CG  LEU L  51      26.843  16.798  45.797  1.00 35.76           C  
ATOM    390  CD1 LEU L  51      28.356  17.029  45.672  1.00 34.68           C  
ATOM    391  CD2 LEU L  51      26.506  15.694  46.812  1.00 33.93           C  
ATOM    392  C   LEU L  51      24.093  19.180  46.959  1.00 35.68           C  
ATOM    393  O   LEU L  51      23.647  19.148  48.104  1.00 36.85           O  
ATOM    394  N   ILE L  52      24.159  20.322  46.238  1.00 36.58           N  
ATOM    395  CA  ILE L  52      23.874  21.595  46.834  1.00 35.95           C  
ATOM    396  CB  ILE L  52      25.111  22.392  47.133  1.00 36.39           C  
ATOM    397  CG1 ILE L  52      26.029  21.629  48.102  1.00 36.85           C  
ATOM    398  CG2 ILE L  52      24.673  23.767  47.663  1.00 35.67           C  
ATOM    399  CD1 ILE L  52      25.401  21.372  49.468  1.00 36.81           C  
ATOM    400  C   ILE L  52      23.096  22.402  45.848  1.00 35.94           C  
ATOM    401  O   ILE L  52      23.322  22.312  44.641  1.00 34.72           O  
ATOM    402  N   HIS L  53      22.149  23.217  46.354  1.00 36.33           N  
ATOM    403  CA  HIS L  53      21.387  24.058  45.486  1.00 38.09           C  
ATOM    404  ND1 HIS L  53      18.433  24.512  47.071  1.00  0.00           N  
ATOM    405  CG  HIS L  53      19.137  23.465  46.516  1.00 40.53           C  
ATOM    406  CB  HIS L  53      19.945  23.571  45.254  1.00 38.77           C  
ATOM    407  NE2 HIS L  53      18.102  22.752  48.389  1.00  0.00           N  
ATOM    408  CD2 HIS L  53      18.924  22.399  47.334  1.00 40.90           C  
ATOM    409  CE1 HIS L  53      17.834  24.029  48.188  1.00 42.34           C  
ATOM    410  C   HIS L  53      21.304  25.405  46.130  1.00 38.51           C  
ATOM    411  O   HIS L  53      21.367  25.523  47.353  1.00 38.85           O  
ATOM    412  N   GLY L  54      21.160  26.457  45.317  1.00 41.08           N  
ATOM    413  CA  GLY L  54      21.046  27.743  45.927  1.00 42.51           C  
ATOM    414  C   GLY L  54      22.382  28.097  46.484  1.00 43.79           C  
ATOM    415  O   GLY L  54      22.490  28.893  47.415  1.00 41.44           O  
ATOM    416  N   ALA L  55      23.433  27.460  45.941  1.00 45.02           N  
ATOM    417  CA  ALA L  55      24.795  27.758  46.264  1.00 45.01           C  
ATOM    418  CB  ALA L  55      25.098  29.265  46.182  1.00 39.57           C  
ATOM    419  C   ALA L  55      25.155  27.294  47.643  1.00 45.52           C  
ATOM    420  O   ALA L  55      26.315  26.952  47.865  1.00 45.28           O  
ATOM    421  N   SER L  56      24.189  27.186  48.587  1.00 44.96           N  
ATOM    422  CA  SER L  56      24.615  26.826  49.915  1.00 43.32           C  
ATOM    423  CB  SER L  56      24.765  28.039  50.844  1.00 43.83           C  
ATOM    424  OG  SER L  56      23.511  28.693  50.968  1.00 44.22           O  
ATOM    425  C   SER L  56      23.659  25.868  50.606  1.00 42.58           C  
ATOM    426  O   SER L  56      23.891  25.529  51.765  1.00 46.19           O  
ATOM    427  N   ASN L  57      22.576  25.383  49.956  1.00 43.88           N  
ATOM    428  CA  ASN L  57      21.670  24.470  50.593  1.00 44.46           C  
ATOM    429  CB  ASN L  57      20.191  24.728  50.259  1.00 44.52           C  
ATOM    430  CG  ASN L  57      19.772  25.994  50.996  1.00 46.06           C  
ATOM    431  OD1 ASN L  57      19.783  26.042  52.226  1.00 47.19           O  
ATOM    432  ND2 ASN L  57      19.402  27.053  50.228  1.00 45.70           N  
ATOM    433  C   ASN L  57      22.007  23.069  50.181  1.00 45.48           C  
ATOM    434  O   ASN L  57      22.184  22.771  49.002  1.00 45.72           O  
ATOM    435  N   VAL L  58      22.107  22.167  51.178  1.00 46.42           N  
ATOM    436  CA  VAL L  58      22.459  20.794  50.954  1.00 47.20           C  
ATOM    437  CB  VAL L  58      23.002  20.151  52.197  1.00 49.84           C  
ATOM    438  CG1 VAL L  58      23.356  18.690  51.898  1.00 44.83           C  
ATOM    439  CG2 VAL L  58      24.183  20.999  52.701  1.00 44.11           C  
ATOM    440  C   VAL L  58      21.224  20.046  50.541  1.00 47.98           C  
ATOM    441  O   VAL L  58      20.145  20.264  51.084  1.00 50.12           O  
ATOM    442  N   GLN L  59      21.356  19.126  49.562  1.00 48.02           N  
ATOM    443  CA  GLN L  59      20.223  18.373  49.100  1.00 47.73           C  
ATOM    444  CB  GLN L  59      20.478  17.539  47.834  1.00 51.34           C  
ATOM    445  CG  GLN L  59      19.230  16.766  47.400  1.00 50.51           C  
ATOM    446  CD  GLN L  59      19.622  15.713  46.375  1.00 50.52           C  
ATOM    447  OE1 GLN L  59      20.439  14.836  46.649  1.00 50.59           O  
ATOM    448  NE2 GLN L  59      19.013  15.793  45.163  1.00  0.00           N  
ATOM    449  C   GLN L  59      19.847  17.395  50.163  1.00 49.19           C  
ATOM    450  O   GLN L  59      20.657  17.032  51.011  1.00 48.06           O  
ATOM    451  N   SER L  60      18.584  16.935  50.148  1.00 50.46           N  
ATOM    452  CA  SER L  60      18.149  16.019  51.157  1.00 52.60           C  
ATOM    453  CB  SER L  60      16.652  15.673  51.070  1.00 53.20           C  
ATOM    454  OG  SER L  60      15.870  16.836  51.298  1.00 56.20           O  
ATOM    455  C   SER L  60      18.913  14.747  51.008  1.00 52.89           C  
ATOM    456  O   SER L  60      18.951  14.154  49.932  1.00 54.16           O  
ATOM    457  N   GLY L  61      19.522  14.279  52.114  1.00 53.21           N  
ATOM    458  CA  GLY L  61      20.247  13.044  52.083  1.00 51.69           C  
ATOM    459  C   GLY L  61      21.717  13.302  51.962  1.00 50.06           C  
ATOM    460  O   GLY L  61      22.512  12.370  52.059  1.00 50.10           O  
ATOM    461  N   VAL L  62      22.127  14.567  51.746  1.00 48.32           N  
ATOM    462  CA  VAL L  62      23.533  14.834  51.617  1.00 47.22           C  
ATOM    463  CB  VAL L  62      23.822  16.022  50.747  1.00 45.51           C  
ATOM    464  CG1 VAL L  62      25.339  16.251  50.697  1.00 43.31           C  
ATOM    465  CG2 VAL L  62      23.194  15.779  49.366  1.00 45.89           C  
ATOM    466  C   VAL L  62      24.104  15.073  52.986  1.00 46.76           C  
ATOM    467  O   VAL L  62      23.488  15.722  53.829  1.00 47.47           O  
ATOM    468  N   PRO L  63      25.282  14.551  53.220  1.00 45.50           N  
ATOM    469  CA  PRO L  63      25.936  14.663  54.500  1.00 45.08           C  
ATOM    470  CD  PRO L  63      25.779  13.426  52.447  1.00 44.66           C  
ATOM    471  CB  PRO L  63      27.016  13.577  54.519  1.00 44.54           C  
ATOM    472  CG  PRO L  63      27.163  13.142  53.050  1.00 44.55           C  
ATOM    473  C   PRO L  63      26.474  16.038  54.753  1.00 45.45           C  
ATOM    474  O   PRO L  63      26.661  16.803  53.810  1.00 47.07           O  
ATOM    475  N   ALA L  64      26.751  16.343  56.034  1.00 45.32           N  
ATOM    476  CA  ALA L  64      27.231  17.606  56.523  1.00 44.42           C  
ATOM    477  CB  ALA L  64      27.415  17.618  58.050  1.00 46.20           C  
ATOM    478  C   ALA L  64      28.563  17.901  55.910  1.00 43.54           C  
ATOM    479  O   ALA L  64      28.951  19.058  55.759  1.00 42.49           O  
ATOM    480  N   ARG L  65      29.298  16.845  55.536  1.00 45.09           N  
ATOM    481  CA  ARG L  65      30.644  16.962  55.055  1.00 44.83           C  
ATOM    482  CB  ARG L  65      31.186  15.627  54.523  1.00 45.10           C  
ATOM    483  CG  ARG L  65      30.974  14.455  55.482  1.00 47.93           C  
ATOM    484  CD  ARG L  65      31.681  13.173  55.043  1.00 47.54           C  
ATOM    485  NE  ARG L  65      31.403  12.971  53.593  1.00 47.65           N  
ATOM    486  CZ  ARG L  65      31.023  11.747  53.120  1.00 49.09           C  
ATOM    487  NH1 ARG L  65      30.787  10.719  53.985  1.00 50.49           N1+
ATOM    488  NH2 ARG L  65      30.886  11.552  51.776  1.00 48.86           N  
ATOM    489  C   ARG L  65      30.669  17.920  53.903  1.00 43.67           C  
ATOM    490  O   ARG L  65      31.671  18.606  53.696  1.00 43.59           O  
ATOM    491  N   PHE L  66      29.584  17.969  53.102  1.00 41.87           N  
ATOM    492  CA  PHE L  66      29.555  18.819  51.944  1.00 41.66           C  
ATOM    493  CB  PHE L  66      28.688  18.253  50.804  1.00 39.82           C  
ATOM    494  CG  PHE L  66      29.278  16.954  50.369  1.00 40.19           C  
ATOM    495  CD1 PHE L  66      28.981  15.792  51.045  1.00 40.05           C  
ATOM    496  CD2 PHE L  66      30.122  16.890  49.286  1.00 38.87           C  
ATOM    497  CE1 PHE L  66      29.519  14.590  50.650  1.00 39.18           C  
ATOM    498  CE2 PHE L  66      30.662  15.690  48.886  1.00 37.65           C  
ATOM    499  CZ  PHE L  66      30.362  14.536  49.568  1.00 38.08           C  
ATOM    500  C   PHE L  66      28.985  20.161  52.301  1.00 42.68           C  
ATOM    501  O   PHE L  66      28.074  20.272  53.119  1.00 45.04           O  
ATOM    502  N   SER L  67      29.532  21.231  51.682  1.00 43.11           N  
ATOM    503  CA  SER L  67      29.063  22.563  51.942  1.00 42.97           C  
ATOM    504  CB  SER L  67      29.736  23.172  53.182  1.00 43.15           C  
ATOM    505  OG  SER L  67      29.255  24.483  53.418  1.00 45.06           O  
ATOM    506  C   SER L  67      29.431  23.404  50.753  1.00 42.79           C  
ATOM    507  O   SER L  67      30.384  23.095  50.041  1.00 41.73           O  
ATOM    508  N   GLY L  68      28.687  24.505  50.501  1.00 44.00           N  
ATOM    509  CA  GLY L  68      29.001  25.334  49.370  1.00 44.58           C  
ATOM    510  C   GLY L  68      28.879  26.764  49.794  1.00 45.50           C  
ATOM    511  O   GLY L  68      28.148  27.086  50.729  1.00 46.84           O  
ATOM    512  N   SER L  69      29.602  27.671  49.103  1.00 46.72           N  
ATOM    513  CA  SER L  69      29.536  29.058  49.467  1.00 47.48           C  
ATOM    514  CB  SER L  69      30.560  29.459  50.543  1.00 47.34           C  
ATOM    515  OG  SER L  69      31.880  29.280  50.051  1.00 48.51           O  
ATOM    516  C   SER L  69      29.811  29.893  48.254  1.00 47.37           C  
ATOM    517  O   SER L  69      30.131  29.377  47.185  1.00 47.59           O  
ATOM    518  N   GLY L  70      29.690  31.230  48.402  1.00 48.62           N  
ATOM    519  CA  GLY L  70      29.956  32.122  47.306  1.00 49.55           C  
ATOM    520  C   GLY L  70      28.690  32.776  46.839  1.00 51.60           C  
ATOM    521  O   GLY L  70      27.582  32.424  47.245  1.00 52.83           O  
ATOM    522  N   SER L  71      28.855  33.804  45.982  1.00 52.46           N  
ATOM    523  CA  SER L  71      27.754  34.536  45.426  1.00 51.91           C  
ATOM    524  CB  SER L  71      27.168  35.582  46.390  1.00 52.69           C  
ATOM    525  OG  SER L  71      28.153  36.551  46.719  1.00 54.19           O  
ATOM    526  C   SER L  71      28.286  35.261  44.233  1.00 51.51           C  
ATOM    527  O   SER L  71      29.485  35.229  43.959  1.00 51.14           O  
ATOM    528  N   GLY L  72      27.402  35.927  43.469  1.00 52.69           N  
ATOM    529  CA  GLY L  72      27.886  36.656  42.336  1.00 51.60           C  
ATOM    530  C   GLY L  72      28.411  35.677  41.331  1.00 51.49           C  
ATOM    531  O   GLY L  72      27.685  34.806  40.860  1.00 51.67           O  
ATOM    532  N   THR L  73      29.659  35.908  40.878  1.00 52.21           N  
ATOM    533  CA  THR L  73      30.350  35.080  39.926  1.00 51.68           C  
ATOM    534  CB  THR L  73      31.412  35.838  39.185  1.00 52.48           C  
ATOM    535  OG1 THR L  73      32.409  36.296  40.087  1.00 51.96           O  
ATOM    536  CG2 THR L  73      30.752  37.033  38.478  1.00 51.39           C  
ATOM    537  C   THR L  73      31.007  33.854  40.508  1.00 51.89           C  
ATOM    538  O   THR L  73      31.026  32.803  39.867  1.00 52.40           O  
ATOM    539  N   ASP L  74      31.588  33.946  41.725  1.00 51.72           N  
ATOM    540  CA  ASP L  74      32.420  32.863  42.195  1.00 52.24           C  
ATOM    541  CB  ASP L  74      33.743  33.335  42.828  1.00 56.06           C  
ATOM    542  CG  ASP L  74      34.612  33.943  41.743  1.00 60.39           C  
ATOM    543  OD1 ASP L  74      34.172  33.927  40.564  1.00 62.54           O  
ATOM    544  OD2 ASP L  74      35.727  34.428  42.071  1.00 63.04           O1-
ATOM    545  C   ASP L  74      31.747  32.032  43.238  1.00 48.69           C  
ATOM    546  O   ASP L  74      31.087  32.548  44.137  1.00 48.13           O  
ATOM    547  N   PHE L  75      31.928  30.695  43.140  1.00 46.76           N  
ATOM    548  CA  PHE L  75      31.361  29.797  44.105  1.00 44.51           C  
ATOM    549  CB  PHE L  75      30.048  29.153  43.636  1.00 43.21           C  
ATOM    550  CG  PHE L  75      29.070  30.247  43.385  1.00 43.69           C  
ATOM    551  CD1 PHE L  75      29.060  30.898  42.174  1.00 42.65           C  
ATOM    552  CD2 PHE L  75      28.166  30.624  44.350  1.00 42.50           C  
ATOM    553  CE1 PHE L  75      28.164  31.910  41.925  1.00 43.98           C  
ATOM    554  CE2 PHE L  75      27.267  31.637  44.107  1.00 42.63           C  
ATOM    555  CZ  PHE L  75      27.264  32.282  42.893  1.00 42.86           C  
ATOM    556  C   PHE L  75      32.330  28.668  44.306  1.00 43.03           C  
ATOM    557  O   PHE L  75      33.245  28.482  43.506  1.00 43.33           O  
ATOM    558  N   SER L  76      32.165  27.889  45.401  1.00 41.13           N  
ATOM    559  CA  SER L  76      33.048  26.780  45.629  1.00 40.41           C  
ATOM    560  CB  SER L  76      34.323  27.172  46.393  1.00 41.02           C  
ATOM    561  OG  SER L  76      33.985  27.707  47.664  1.00 42.87           O  
ATOM    562  C   SER L  76      32.337  25.733  46.436  1.00 39.23           C  
ATOM    563  O   SER L  76      31.431  26.029  47.214  1.00 39.10           O  
ATOM    564  N   LEU L  77      32.749  24.460  46.256  1.00 37.96           N  
ATOM    565  CA  LEU L  77      32.168  23.354  46.964  1.00 37.17           C  
ATOM    566  CB  LEU L  77      31.800  22.201  46.006  1.00 36.50           C  
ATOM    567  CG  LEU L  77      30.956  21.051  46.597  1.00 36.12           C  
ATOM    568  CD1 LEU L  77      30.669  19.980  45.535  1.00 35.84           C  
ATOM    569  CD2 LEU L  77      31.587  20.439  47.849  1.00 35.75           C  
ATOM    570  C   LEU L  77      33.225  22.887  47.920  1.00 37.08           C  
ATOM    571  O   LEU L  77      34.399  22.812  47.561  1.00 37.02           O  
ATOM    572  N   ASN L  78      32.845  22.588  49.181  1.00 37.54           N  
ATOM    573  CA  ASN L  78      33.834  22.184  50.141  1.00 38.33           C  
ATOM    574  CB  ASN L  78      33.963  23.169  51.317  1.00 39.52           C  
ATOM    575  CG  ASN L  78      34.442  24.499  50.754  1.00 42.20           C  
ATOM    576  OD1 ASN L  78      33.639  25.348  50.372  1.00 50.99           O  
ATOM    577  ND2 ASN L  78      35.787  24.688  50.696  1.00 49.24           N  
ATOM    578  C   ASN L  78      33.443  20.865  50.733  1.00 39.01           C  
ATOM    579  O   ASN L  78      32.296  20.661  51.130  1.00 39.38           O  
ATOM    580  N   ILE L  79      34.407  19.923  50.800  1.00 39.53           N  
ATOM    581  CA  ILE L  79      34.146  18.638  51.381  1.00 41.10           C  
ATOM    582  CB  ILE L  79      34.329  17.516  50.401  1.00 39.53           C  
ATOM    583  CG1 ILE L  79      33.412  17.714  49.183  1.00 39.45           C  
ATOM    584  CG2 ILE L  79      34.084  16.189  51.137  1.00 39.10           C  
ATOM    585  CD1 ILE L  79      33.746  16.790  48.012  1.00 39.79           C  
ATOM    586  C   ILE L  79      35.156  18.438  52.466  1.00 43.66           C  
ATOM    587  O   ILE L  79      36.359  18.474  52.214  1.00 43.81           O  
ATOM    588  N   HIS L  80      34.691  18.243  53.716  1.00 45.78           N  
ATOM    589  CA  HIS L  80      35.610  18.006  54.793  1.00 47.19           C  
ATOM    590  ND1 HIS L  80      38.474  18.459  56.244  1.00 56.76           N  
ATOM    591  CG  HIS L  80      37.271  19.108  56.406  1.00 55.11           C  
ATOM    592  CB  HIS L  80      36.251  19.305  55.321  1.00 50.63           C  
ATOM    593  NE2 HIS L  80      38.406  19.152  58.354  1.00 59.00           N  
ATOM    594  CD2 HIS L  80      37.245  19.525  57.701  1.00 56.05           C  
ATOM    595  CE1 HIS L  80      39.114  18.514  57.441  1.00 57.85           C  
ATOM    596  C   HIS L  80      34.835  17.371  55.906  1.00 48.07           C  
ATOM    597  O   HIS L  80      33.814  17.906  56.335  1.00 47.84           O  
ATOM    598  N   PRO L  81      35.275  16.242  56.404  1.00 46.63           N  
ATOM    599  CA  PRO L  81      36.436  15.565  55.892  1.00 46.15           C  
ATOM    600  CD  PRO L  81      35.040  15.927  57.803  1.00 45.79           C  
ATOM    601  CB  PRO L  81      36.965  14.693  57.033  1.00 46.33           C  
ATOM    602  CG  PRO L  81      35.799  14.614  58.033  1.00 47.19           C  
ATOM    603  C   PRO L  81      36.115  14.783  54.656  1.00 45.57           C  
ATOM    604  O   PRO L  81      34.970  14.369  54.485  1.00 45.92           O  
ATOM    605  N   VAL L  82      37.122  14.562  53.789  1.00 44.80           N  
ATOM    606  CA  VAL L  82      36.931  13.802  52.587  1.00 44.74           C  
ATOM    607  CB  VAL L  82      38.015  14.040  51.574  1.00 44.59           C  
ATOM    608  CG1 VAL L  82      37.787  13.115  50.368  1.00 50.33           C  
ATOM    609  CG2 VAL L  82      38.030  15.535  51.217  1.00 50.76           C  
ATOM    610  C   VAL L  82      36.967  12.357  52.974  1.00 44.83           C  
ATOM    611  O   VAL L  82      37.783  11.952  53.800  1.00 43.42           O  
ATOM    612  N   GLU L  83      36.074  11.536  52.381  1.00 45.10           N  
ATOM    613  CA  GLU L  83      36.021  10.146  52.739  1.00 46.59           C  
ATOM    614  CB  GLU L  83      34.705   9.747  53.426  1.00 47.52           C  
ATOM    615  CG  GLU L  83      34.556  10.420  54.793  1.00 50.28           C  
ATOM    616  CD  GLU L  83      33.242   9.995  55.427  1.00 53.59           C  
ATOM    617  OE1 GLU L  83      32.619   9.024  54.921  1.00 54.55           O  
ATOM    618  OE2 GLU L  83      32.848  10.639  56.436  1.00 54.58           O1-
ATOM    619  C   GLU L  83      36.202   9.306  51.510  1.00 46.73           C  
ATOM    620  O   GLU L  83      36.270   9.809  50.392  1.00 45.69           O  
ATOM    621  N   GLU L  84      36.277   7.973  51.704  1.00 47.30           N  
ATOM    622  CA  GLU L  84      36.569   7.035  50.653  1.00 48.96           C  
ATOM    623  CB  GLU L  84      36.604   5.580  51.153  1.00 52.83           C  
ATOM    624  CG  GLU L  84      37.803   5.273  52.052  1.00 66.04           C  
ATOM    625  CD  GLU L  84      39.036   5.152  51.165  1.00 68.85           C  
ATOM    626  OE1 GLU L  84      38.913   4.565  50.057  1.00 70.57           O  
ATOM    627  OE2 GLU L  84      40.119   5.636  51.586  1.00 69.72           O1-
ATOM    628  C   GLU L  84      35.542   7.109  49.563  1.00 48.92           C  
ATOM    629  O   GLU L  84      35.881   7.015  48.384  1.00 49.85           O  
ATOM    630  N   ASP L  85      34.260   7.288  49.923  1.00 48.86           N  
ATOM    631  CA  ASP L  85      33.166   7.297  48.989  1.00 46.94           C  
ATOM    632  CB  ASP L  85      31.781   7.366  49.660  1.00 49.80           C  
ATOM    633  CG  ASP L  85      31.389   5.983  50.155  1.00 54.80           C  
ATOM    634  OD1 ASP L  85      31.628   4.992  49.414  1.00 56.33           O  
ATOM    635  OD2 ASP L  85      30.838   5.900  51.285  1.00 57.86           O1-
ATOM    636  C   ASP L  85      33.225   8.468  48.053  1.00 44.32           C  
ATOM    637  O   ASP L  85      32.611   8.430  46.988  1.00 45.03           O  
ATOM    638  N   ASP L  86      33.930   9.546  48.435  1.00 42.68           N  
ATOM    639  CA  ASP L  86      33.918  10.813  47.750  1.00 41.82           C  
ATOM    640  CB  ASP L  86      34.632  11.909  48.555  1.00 41.92           C  
ATOM    641  CG  ASP L  86      33.765  12.188  49.775  1.00 42.22           C  
ATOM    642  OD1 ASP L  86      32.538  11.918  49.697  1.00 42.48           O  
ATOM    643  OD2 ASP L  86      34.318  12.668  50.800  1.00 44.28           O1-
ATOM    644  C   ASP L  86      34.463  10.839  46.346  1.00 39.94           C  
ATOM    645  O   ASP L  86      34.003  11.669  45.563  1.00 40.68           O  
ATOM    646  N   PHE L  87      35.451   9.994  45.973  1.00 40.01           N  
ATOM    647  CA  PHE L  87      36.028  10.126  44.654  1.00 39.41           C  
ATOM    648  CB  PHE L  87      37.113   9.079  44.337  1.00 40.71           C  
ATOM    649  CG  PHE L  87      36.496   7.724  44.371  1.00 53.05           C  
ATOM    650  CD1 PHE L  87      36.303   7.076  45.568  1.00 44.44           C  
ATOM    651  CD2 PHE L  87      36.119   7.097  43.205  1.00  0.00           C  
ATOM    652  CE1 PHE L  87      35.737   5.824  45.604  1.00  0.00           C  
ATOM    653  CE2 PHE L  87      35.553   5.844  43.235  1.00  0.00           C  
ATOM    654  CZ  PHE L  87      35.360   5.206  44.436  1.00  0.00           C  
ATOM    655  C   PHE L  87      34.960  10.053  43.600  1.00 38.89           C  
ATOM    656  O   PHE L  87      34.178   9.104  43.543  1.00 38.41           O  
ATOM    657  N   ALA L  88      34.899  11.097  42.740  1.00 37.76           N  
ATOM    658  CA  ALA L  88      33.877  11.158  41.732  1.00 35.78           C  
ATOM    659  CB  ALA L  88      32.452  11.178  42.311  1.00 34.76           C  
ATOM    660  C   ALA L  88      34.052  12.419  40.938  1.00 35.16           C  
ATOM    661  O   ALA L  88      35.027  13.152  41.108  1.00 34.31           O  
ATOM    662  N   MET L  89      33.108  12.679  40.006  1.00 33.01           N  
ATOM    663  CA  MET L  89      33.141  13.871  39.205  1.00 33.22           C  
ATOM    664  CB  MET L  89      32.717  13.662  37.740  1.00 34.86           C  
ATOM    665  CG  MET L  89      33.769  12.956  36.884  1.00 40.36           C  
ATOM    666  SD  MET L  89      35.262  13.946  36.578  1.00 46.20           S  
ATOM    667  CE  MET L  89      34.463  15.103  35.429  1.00 44.62           C  
ATOM    668  C   MET L  89      32.174  14.842  39.805  1.00 32.85           C  
ATOM    669  O   MET L  89      31.080  14.466  40.219  1.00 31.91           O  
ATOM    670  N   TYR L  90      32.572  16.130  39.879  1.00 31.01           N  
ATOM    671  CA  TYR L  90      31.709  17.126  40.449  1.00 30.52           C  
ATOM    672  CB  TYR L  90      32.293  17.797  41.703  1.00 29.28           C  
ATOM    673  CG  TYR L  90      32.395  16.761  42.770  1.00 28.82           C  
ATOM    674  CD1 TYR L  90      33.478  15.913  42.824  1.00 27.90           C  
ATOM    675  CD2 TYR L  90      31.407  16.639  43.719  1.00 28.85           C  
ATOM    676  CE1 TYR L  90      33.573  14.958  43.809  1.00 28.37           C  
ATOM    677  CE2 TYR L  90      31.496  15.686  44.706  1.00 29.35           C  
ATOM    678  CZ  TYR L  90      32.579  14.844  44.753  1.00 29.01           C  
ATOM    679  OH  TYR L  90      32.667  13.868  45.768  1.00 29.77           O  
ATOM    680  C   TYR L  90      31.495  18.201  39.429  1.00 32.50           C  
ATOM    681  O   TYR L  90      32.435  18.639  38.767  1.00 33.20           O  
ATOM    682  N   PHE L  91      30.231  18.654  39.278  1.00 32.29           N  
ATOM    683  CA  PHE L  91      29.927  19.659  38.298  1.00 32.64           C  
ATOM    684  CB  PHE L  91      28.990  19.173  37.173  1.00 31.93           C  
ATOM    685  CG  PHE L  91      29.640  18.099  36.362  1.00 31.44           C  
ATOM    686  CD1 PHE L  91      29.544  16.780  36.741  1.00 30.04           C  
ATOM    687  CD2 PHE L  91      30.334  18.405  35.213  1.00 31.63           C  
ATOM    688  CE1 PHE L  91      30.133  15.787  35.993  1.00 28.93           C  
ATOM    689  CE2 PHE L  91      30.927  17.417  34.461  1.00 30.32           C  
ATOM    690  CZ  PHE L  91      30.828  16.104  34.850  1.00 29.90           C  
ATOM    691  C   PHE L  91      29.186  20.775  38.966  1.00 34.42           C  
ATOM    692  O   PHE L  91      28.458  20.568  39.935  1.00 34.92           O  
ATOM    693  N   CYS L  92      29.376  22.008  38.454  1.00 34.87           N  
ATOM    694  CA  CYS L  92      28.641  23.138  38.942  1.00 35.28           C  
ATOM    695  CB  CYS L  92      29.506  24.392  39.242  1.00 36.49           C  
ATOM    696  SG  CYS L  92      30.521  24.963  37.842  1.00 41.05           S  
ATOM    697  C   CYS L  92      27.655  23.462  37.864  1.00 34.96           C  
ATOM    698  O   CYS L  92      27.919  23.221  36.688  1.00 33.97           O  
ATOM    699  N   GLN L  93      26.465  23.972  38.236  1.00 35.86           N  
ATOM    700  CA  GLN L  93      25.457  24.258  37.255  1.00 35.26           C  
ATOM    701  CB  GLN L  93      24.293  23.265  37.267  1.00 36.04           C  
ATOM    702  CG  GLN L  93      23.229  23.642  36.243  1.00 34.77           C  
ATOM    703  CD  GLN L  93      21.917  23.010  36.666  1.00 35.25           C  
ATOM    704  OE1 GLN L  93      21.707  22.690  37.835  1.00 35.62           O  
ATOM    705  NE2 GLN L  93      21.001  22.851  35.680  1.00 35.54           N  
ATOM    706  C   GLN L  93      24.816  25.575  37.582  1.00 36.96           C  
ATOM    707  O   GLN L  93      24.693  25.948  38.747  1.00 37.79           O  
ATOM    708  N   GLN L  94      24.357  26.297  36.537  1.00 37.54           N  
ATOM    709  CA  GLN L  94      23.740  27.587  36.683  1.00 37.89           C  
ATOM    710  CB  GLN L  94      24.563  28.654  35.938  1.00 35.63           C  
ATOM    711  CG  GLN L  94      23.879  29.998  35.731  1.00 35.69           C  
ATOM    712  CD  GLN L  94      23.203  29.925  34.370  1.00 36.06           C  
ATOM    713  OE1 GLN L  94      21.981  29.968  34.261  1.00 37.37           O  
ATOM    714  NE2 GLN L  94      24.021  29.797  33.292  1.00 33.16           N  
ATOM    715  C   GLN L  94      22.338  27.531  36.126  1.00 38.66           C  
ATOM    716  O   GLN L  94      22.122  27.050  35.016  1.00 38.94           O  
ATOM    717  N   SER L  95      21.353  27.864  36.993  1.00 34.88           N  
ATOM    718  CA  SER L  95      19.939  27.874  36.713  1.00 37.94           C  
ATOM    719  CB  SER L  95      19.111  27.424  37.922  1.00 35.62           C  
ATOM    720  OG  SER L  95      19.496  26.126  38.346  1.00 15.10           O  
ATOM    721  C   SER L  95      19.417  29.232  36.334  1.00 39.80           C  
ATOM    722  O   SER L  95      18.242  29.364  35.999  1.00 38.08           O  
ATOM    723  N   THR L  96      20.233  30.294  36.418  1.00 40.30           N  
ATOM    724  CA  THR L  96      19.667  31.605  36.256  1.00 42.91           C  
ATOM    725  CB  THR L  96      20.642  32.712  36.540  1.00 41.14           C  
ATOM    726  OG1 THR L  96      19.969  33.963  36.542  1.00  0.00           O  
ATOM    727  CG2 THR L  96      21.752  32.695  35.475  1.00  0.00           C  
ATOM    728  C   THR L  96      19.100  31.821  34.889  1.00 45.11           C  
ATOM    729  O   THR L  96      17.986  32.326  34.759  1.00 45.00           O  
ATOM    730  N   LYS L  97      19.831  31.446  33.826  1.00 45.24           N  
ATOM    731  CA  LYS L  97      19.294  31.742  32.534  1.00 44.34           C  
ATOM    732  CB  LYS L  97      19.946  32.959  31.862  1.00 48.30           C  
ATOM    733  CG  LYS L  97      19.451  34.280  32.453  1.00 52.88           C  
ATOM    734  CD  LYS L  97      17.949  34.488  32.246  1.00 56.74           C  
ATOM    735  CE  LYS L  97      17.411  35.785  32.852  1.00  0.00           C  
ATOM    736  NZ  LYS L  97      17.931  36.952  32.106  1.00  0.00           N1+
ATOM    737  C   LYS L  97      19.448  30.577  31.617  1.00 44.48           C  
ATOM    738  O   LYS L  97      20.204  29.646  31.883  1.00 45.23           O  
ATOM    739  N   VAL L  98      18.674  30.605  30.511  1.00 43.28           N  
ATOM    740  CA  VAL L  98      18.730  29.592  29.503  1.00 44.82           C  
ATOM    741  CB  VAL L  98      17.442  29.463  28.733  1.00 45.43           C  
ATOM    742  CG1 VAL L  98      17.621  28.470  27.570  1.00 44.74           C  
ATOM    743  CG2 VAL L  98      16.337  29.066  29.723  1.00 45.62           C  
ATOM    744  C   VAL L  98      19.794  30.007  28.540  1.00 43.28           C  
ATOM    745  O   VAL L  98      19.966  31.192  28.259  1.00 45.82           O  
ATOM    746  N   PRO L  99      20.537  29.061  28.041  1.00 43.38           N  
ATOM    747  CA  PRO L  99      20.365  27.693  28.442  1.00 41.42           C  
ATOM    748  CD  PRO L  99      21.045  29.166  26.683  1.00 43.87           C  
ATOM    749  CB  PRO L  99      20.915  26.837  27.299  1.00 42.44           C  
ATOM    750  CG  PRO L  99      21.732  27.815  26.440  1.00 44.13           C  
ATOM    751  C   PRO L  99      21.032  27.439  29.749  1.00 41.66           C  
ATOM    752  O   PRO L  99      21.913  28.207  30.135  1.00 42.73           O  
ATOM    753  N   TRP L 100      20.617  26.375  30.453  1.00 41.01           N  
ATOM    754  CA  TRP L 100      21.258  26.077  31.690  1.00 38.87           C  
ATOM    755  CB  TRP L 100      20.364  25.250  32.622  1.00 39.66           C  
ATOM    756  CG  TRP L 100      19.215  26.094  33.122  1.00 39.56           C  
ATOM    757  CD2 TRP L 100      17.858  25.651  33.219  1.00 38.70           C  
ATOM    758  CD1 TRP L 100      19.218  27.406  33.500  1.00 38.32           C  
ATOM    759  NE1 TRP L 100      17.947  27.803  33.840  1.00 38.31           N  
ATOM    760  CE2 TRP L 100      17.097  26.733  33.664  1.00 38.71           C  
ATOM    761  CE3 TRP L 100      17.284  24.441  32.952  1.00 37.23           C  
ATOM    762  CZ2 TRP L 100      15.750  26.623  33.849  1.00 36.12           C  
ATOM    763  CZ3 TRP L 100      15.926  24.333  33.143  1.00 37.73           C  
ATOM    764  CH2 TRP L 100      15.173  25.402  33.581  1.00 35.68           C  
ATOM    765  C   TRP L 100      22.525  25.376  31.353  1.00 37.70           C  
ATOM    766  O   TRP L 100      22.550  24.436  30.558  1.00 37.91           O  
ATOM    767  N   THR L 101      23.625  25.849  31.959  1.00 40.27           N  
ATOM    768  CA  THR L 101      24.922  25.331  31.631  1.00 39.35           C  
ATOM    769  CB  THR L 101      25.857  26.391  31.122  1.00 39.58           C  
ATOM    770  OG1 THR L 101      26.034  27.399  32.106  1.00 40.43           O  
ATOM    771  CG2 THR L 101      25.267  27.000  29.837  1.00 39.66           C  
ATOM    772  C   THR L 101      25.573  24.693  32.821  1.00 37.96           C  
ATOM    773  O   THR L 101      25.304  25.035  33.971  1.00 36.68           O  
ATOM    774  N   PHE L 102      26.474  23.725  32.542  1.00 36.72           N  
ATOM    775  CA  PHE L 102      27.180  23.005  33.564  1.00 36.22           C  
ATOM    776  CB  PHE L 102      27.065  21.470  33.426  1.00 34.44           C  
ATOM    777  CG  PHE L 102      25.657  21.025  33.659  1.00 34.15           C  
ATOM    778  CD1 PHE L 102      24.718  21.081  32.652  1.00 35.03           C  
ATOM    779  CD2 PHE L 102      25.276  20.527  34.884  1.00 33.45           C  
ATOM    780  CE1 PHE L 102      23.423  20.664  32.868  1.00 33.14           C  
ATOM    781  CE2 PHE L 102      23.983  20.108  35.105  1.00 33.15           C  
ATOM    782  CZ  PHE L 102      23.052  20.176  34.097  1.00 34.42           C  
ATOM    783  C   PHE L 102      28.640  23.318  33.421  1.00 36.94           C  
ATOM    784  O   PHE L 102      29.115  23.679  32.345  1.00 36.86           O  
ATOM    785  N   GLY L 103      29.400  23.191  34.526  1.00 37.02           N  
ATOM    786  CA  GLY L 103      30.810  23.449  34.478  1.00 36.16           C  
ATOM    787  C   GLY L 103      31.432  22.272  33.795  1.00 35.14           C  
ATOM    788  O   GLY L 103      30.769  21.269  33.540  1.00 34.56           O  
ATOM    789  N   GLY L 104      32.739  22.373  33.493  1.00 35.78           N  
ATOM    790  CA  GLY L 104      33.466  21.348  32.798  1.00 34.77           C  
ATOM    791  C   GLY L 104      33.478  20.096  33.617  1.00 36.68           C  
ATOM    792  O   GLY L 104      33.495  18.992  33.074  1.00 36.01           O  
ATOM    793  N   GLY L 105      33.521  20.236  34.953  1.00 35.91           N  
ATOM    794  CA  GLY L 105      33.539  19.079  35.798  1.00 36.63           C  
ATOM    795  C   GLY L 105      34.925  18.920  36.328  1.00 37.62           C  
ATOM    796  O   GLY L 105      35.905  19.229  35.653  1.00 37.06           O  
ATOM    797  N   THR L 106      35.029  18.432  37.579  1.00 37.53           N  
ATOM    798  CA  THR L 106      36.315  18.238  38.181  1.00 37.59           C  
ATOM    799  CB  THR L 106      36.605  19.249  39.253  1.00 37.81           C  
ATOM    800  OG1 THR L 106      37.914  19.061  39.767  1.00 40.10           O  
ATOM    801  CG2 THR L 106      35.561  19.113  40.370  1.00 36.74           C  
ATOM    802  C   THR L 106      36.341  16.873  38.796  1.00 37.69           C  
ATOM    803  O   THR L 106      35.406  16.471  39.487  1.00 37.26           O  
ATOM    804  N   LYS L 107      37.434  16.118  38.567  1.00 37.82           N  
ATOM    805  CA  LYS L 107      37.481  14.788  39.100  1.00 38.90           C  
ATOM    806  CB  LYS L 107      38.121  13.750  38.161  1.00 42.00           C  
ATOM    807  CG  LYS L 107      37.844  12.313  38.606  1.00 46.23           C  
ATOM    808  CD  LYS L 107      38.124  11.255  37.539  1.00 49.30           C  
ATOM    809  CE  LYS L 107      37.754   9.841  37.993  1.00 53.13           C  
ATOM    810  NZ  LYS L 107      38.050   8.868  36.921  1.00 53.94           N1+
ATOM    811  C   LYS L 107      38.258  14.801  40.375  1.00 38.58           C  
ATOM    812  O   LYS L 107      39.373  15.316  40.447  1.00 39.32           O  
ATOM    813  N   LEU L 108      37.656  14.215  41.426  1.00 38.08           N  
ATOM    814  CA  LEU L 108      38.243  14.168  42.732  1.00 38.16           C  
ATOM    815  CB  LEU L 108      37.199  14.414  43.837  1.00 36.70           C  
ATOM    816  CG  LEU L 108      37.755  14.344  45.269  1.00 36.02           C  
ATOM    817  CD1 LEU L 108      38.782  15.453  45.528  1.00 34.92           C  
ATOM    818  CD2 LEU L 108      36.619  14.335  46.304  1.00 35.59           C  
ATOM    819  C   LEU L 108      38.780  12.793  42.947  1.00 37.89           C  
ATOM    820  O   LEU L 108      38.055  11.808  42.825  1.00 38.05           O  
ATOM    821  N   GLU L 109      40.081  12.694  43.281  1.00 39.46           N  
ATOM    822  CA  GLU L 109      40.658  11.405  43.517  1.00 41.16           C  
ATOM    823  CB  GLU L 109      41.829  11.085  42.576  1.00 43.03           C  
ATOM    824  CG  GLU L 109      41.406  10.930  41.115  1.00 48.23           C  
ATOM    825  CD  GLU L 109      42.657  10.670  40.289  1.00 51.33           C  
ATOM    826  OE1 GLU L 109      43.753  11.116  40.721  1.00 52.39           O  
ATOM    827  OE2 GLU L 109      42.532  10.023  39.216  1.00 52.15           O1-
ATOM    828  C   GLU L 109      41.201  11.397  44.910  1.00 39.91           C  
ATOM    829  O   GLU L 109      41.674  12.416  45.412  1.00 39.69           O  
ATOM    830  N   ILE L 110      41.128  10.230  45.580  1.00 39.31           N  
ATOM    831  CA  ILE L 110      41.650  10.102  46.910  1.00 39.60           C  
ATOM    832  CB  ILE L 110      41.076   8.950  47.687  1.00 39.60           C  
ATOM    833  CG1 ILE L 110      39.572   9.157  47.924  1.00 40.05           C  
ATOM    834  CG2 ILE L 110      41.884   8.805  48.988  1.00 38.44           C  
ATOM    835  CD1 ILE L 110      39.254  10.401  48.753  1.00 41.13           C  
ATOM    836  C   ILE L 110      43.110   9.852  46.759  1.00 40.01           C  
ATOM    837  O   ILE L 110      43.532   9.071  45.908  1.00 40.14           O  
ATOM    838  N   LYS L 111      43.927  10.548  47.568  1.00 40.67           N  
ATOM    839  CA  LYS L 111      45.341  10.377  47.452  1.00 40.71           C  
ATOM    840  CB  LYS L 111      46.112  11.695  47.624  1.00 41.65           C  
ATOM    841  CG  LYS L 111      47.570  11.628  47.176  1.00 43.18           C  
ATOM    842  CD  LYS L 111      48.187  13.015  46.983  1.00 43.84           C  
ATOM    843  CE  LYS L 111      49.596  12.989  46.392  1.00 45.37           C  
ATOM    844  NZ  LYS L 111      50.050  14.372  46.120  1.00 45.13           N1+
ATOM    845  C   LYS L 111      45.796   9.422  48.548  1.00 40.77           C  
ATOM    846  O   LYS L 111      45.017   9.203  49.513  1.00 42.20           O  
ATOM    847  OXT LYS L 111      46.936   8.897  48.433  1.00  0.00           O1-
TER     848      LYS L 111 
ATOM    849  N   VAL H 112      10.796   8.720  45.205  1.00 55.14           N1+
ATOM    850  CA  VAL H 112      10.622   9.222  43.824  1.00 53.55           C  
ATOM    851  CB  VAL H 112      10.989  10.675  43.748  1.00 54.10           C  
ATOM    852  CG1 VAL H 112      10.914  11.124  42.281  1.00 55.01           C  
ATOM    853  CG2 VAL H 112      10.068  11.464  44.696  1.00 54.59           C  
ATOM    854  C   VAL H 112      11.497   8.464  42.887  1.00 52.07           C  
ATOM    855  O   VAL H 112      12.685   8.280  43.148  1.00 50.86           O  
ATOM    856  N   LYS H 113      10.920   7.979  41.771  1.00 49.93           N  
ATOM    857  CA  LYS H 113      11.736   7.234  40.864  1.00 49.33           C  
ATOM    858  CB  LYS H 113      11.532   5.712  40.965  1.00 50.62           C  
ATOM    859  CG  LYS H 113      11.908   5.140  42.334  1.00 54.12           C  
ATOM    860  CD  LYS H 113      13.370   5.363  42.730  1.00 50.49           C  
ATOM    861  CE  LYS H 113      14.342   4.378  42.076  1.00  0.00           C  
ATOM    862  NZ  LYS H 113      15.726   4.666  42.515  1.00  0.00           N1+
ATOM    863  C   LYS H 113      11.416   7.639  39.461  1.00 47.89           C  
ATOM    864  O   LYS H 113      10.271   7.941  39.123  1.00 48.26           O  
ATOM    865  N   LEU H 114      12.460   7.679  38.613  1.00 44.71           N  
ATOM    866  CA  LEU H 114      12.309   7.987  37.223  1.00 42.40           C  
ATOM    867  CB  LEU H 114      12.995   9.304  36.818  1.00 40.81           C  
ATOM    868  CG  LEU H 114      12.414  10.544  37.524  1.00 41.50           C  
ATOM    869  CD1 LEU H 114      13.130  11.829  37.080  1.00 41.33           C  
ATOM    870  CD2 LEU H 114      10.890  10.626  37.345  1.00 39.59           C  
ATOM    871  C   LEU H 114      13.006   6.892  36.477  1.00 41.94           C  
ATOM    872  O   LEU H 114      14.195   6.656  36.686  1.00 40.69           O  
ATOM    873  N   VAL H 115      12.281   6.186  35.586  1.00 41.79           N  
ATOM    874  CA  VAL H 115      12.909   5.124  34.857  1.00 41.48           C  
ATOM    875  CB  VAL H 115      12.245   3.792  35.056  1.00 41.71           C  
ATOM    876  CG1 VAL H 115      12.961   2.749  34.182  1.00 41.00           C  
ATOM    877  CG2 VAL H 115      12.256   3.461  36.558  1.00 41.20           C  
ATOM    878  C   VAL H 115      12.811   5.458  33.406  1.00 41.29           C  
ATOM    879  O   VAL H 115      11.731   5.718  32.881  1.00 42.24           O  
ATOM    880  N   GLU H 116      13.959   5.439  32.709  1.00 40.70           N  
ATOM    881  CA  GLU H 116      13.973   5.811  31.327  1.00 39.65           C  
ATOM    882  CB  GLU H 116      15.168   6.707  30.985  1.00 38.05           C  
ATOM    883  CG  GLU H 116      15.131   8.017  31.768  1.00 36.25           C  
ATOM    884  CD  GLU H 116      16.444   8.735  31.534  1.00 37.07           C  
ATOM    885  OE1 GLU H 116      16.749   9.012  30.345  1.00 34.79           O  
ATOM    886  OE2 GLU H 116      17.159   9.012  32.534  1.00 37.40           O1-
ATOM    887  C   GLU H 116      14.072   4.573  30.497  1.00 40.37           C  
ATOM    888  O   GLU H 116      14.411   3.496  30.988  1.00 39.51           O  
ATOM    889  N   SER H 117      13.721   4.703  29.203  1.00 40.69           N  
ATOM    890  CA  SER H 117      13.815   3.590  28.306  1.00 40.27           C  
ATOM    891  CB  SER H 117      12.672   2.576  28.476  1.00 41.70           C  
ATOM    892  OG  SER H 117      11.429   3.189  28.164  1.00 41.57           O  
ATOM    893  C   SER H 117      13.723   4.124  26.911  1.00 40.78           C  
ATOM    894  O   SER H 117      13.399   5.292  26.702  1.00 40.09           O  
ATOM    895  N   GLY H 118      14.005   3.261  25.911  1.00 40.97           N  
ATOM    896  CA  GLY H 118      13.872   3.660  24.538  1.00 40.74           C  
ATOM    897  C   GLY H 118      15.200   3.951  23.900  1.00 42.93           C  
ATOM    898  O   GLY H 118      15.248   4.269  22.713  1.00 43.43           O  
ATOM    899  N   GLY H 119      16.319   3.846  24.639  1.00 42.80           N  
ATOM    900  CA  GLY H 119      17.585   4.156  24.028  1.00 41.89           C  
ATOM    901  C   GLY H 119      17.982   3.041  23.113  1.00 42.34           C  
ATOM    902  O   GLY H 119      17.452   1.934  23.194  1.00 41.96           O  
ATOM    903  N   GLY H 120      18.949   3.317  22.208  1.00 41.85           N  
ATOM    904  CA  GLY H 120      19.383   2.296  21.297  1.00 40.87           C  
ATOM    905  C   GLY H 120      20.215   2.914  20.213  1.00 39.26           C  
ATOM    906  O   GLY H 120      20.570   4.091  20.267  1.00 39.45           O  
ATOM    907  N   VAL H 121      20.546   2.104  19.186  1.00 39.07           N  
ATOM    908  CA  VAL H 121      21.363   2.568  18.102  1.00 40.53           C  
ATOM    909  CB  VAL H 121      22.257   1.503  17.536  1.00 40.78           C  
ATOM    910  CG1 VAL H 121      23.232   1.050  18.636  1.00  0.00           C  
ATOM    911  CG2 VAL H 121      21.378   0.374  16.971  1.00  0.00           C  
ATOM    912  C   VAL H 121      20.463   3.025  17.000  1.00 39.62           C  
ATOM    913  O   VAL H 121      19.455   2.386  16.700  1.00 39.31           O  
ATOM    914  N   VAL H 122      20.800   4.176  16.382  1.00 40.03           N  
ATOM    915  CA  VAL H 122      19.998   4.679  15.306  1.00 41.13           C  
ATOM    916  CB  VAL H 122      19.093   5.802  15.725  1.00 40.51           C  
ATOM    917  CG1 VAL H 122      18.296   6.286  14.502  1.00 39.86           C  
ATOM    918  CG2 VAL H 122      18.215   5.306  16.886  1.00 40.70           C  
ATOM    919  C   VAL H 122      20.923   5.204  14.254  1.00 41.66           C  
ATOM    920  O   VAL H 122      21.998   5.722  14.551  1.00 40.18           O  
ATOM    921  N   GLN H 123      20.520   5.076  12.975  1.00 43.01           N  
ATOM    922  CA  GLN H 123      21.353   5.542  11.906  1.00 44.97           C  
ATOM    923  CB  GLN H 123      21.037   4.899  10.546  1.00 46.91           C  
ATOM    924  CG  GLN H 123      21.399   3.411  10.531  1.00 50.87           C  
ATOM    925  CD  GLN H 123      21.065   2.839   9.165  1.00 53.49           C  
ATOM    926  OE1 GLN H 123      21.350   1.676   8.880  1.00 44.35           O  
ATOM    927  NE2 GLN H 123      20.444   3.677   8.293  1.00 44.70           N  
ATOM    928  C   GLN H 123      21.198   7.023  11.818  1.00 44.25           C  
ATOM    929  O   GLN H 123      20.232   7.602  12.312  1.00 43.37           O  
ATOM    930  N   PRO H 124      22.155   7.655  11.206  1.00 43.62           N  
ATOM    931  CA  PRO H 124      22.136   9.083  11.120  1.00 43.62           C  
ATOM    932  CD  PRO H 124      23.494   7.104  11.082  1.00 42.92           C  
ATOM    933  CB  PRO H 124      23.469   9.468  10.486  1.00 42.23           C  
ATOM    934  CG  PRO H 124      24.414   8.326  10.911  1.00 43.48           C  
ATOM    935  C   PRO H 124      20.937   9.533  10.353  1.00 43.92           C  
ATOM    936  O   PRO H 124      20.609   8.914   9.344  1.00 43.54           O  
ATOM    937  N   GLY H 125      20.269  10.606  10.820  1.00 43.00           N  
ATOM    938  CA  GLY H 125      19.124  11.117  10.129  1.00 41.53           C  
ATOM    939  C   GLY H 125      17.909  10.376  10.593  1.00 41.74           C  
ATOM    940  O   GLY H 125      16.794  10.674  10.166  1.00 42.08           O  
ATOM    941  N   GLY H 126      18.087   9.395  11.499  1.00 41.28           N  
ATOM    942  CA  GLY H 126      16.967   8.619  11.949  1.00 40.15           C  
ATOM    943  C   GLY H 126      16.305   9.347  13.073  1.00 39.32           C  
ATOM    944  O   GLY H 126      16.673  10.474  13.403  1.00 38.39           O  
ATOM    945  N   SER H 127      15.285   8.709  13.686  1.00 39.93           N  
ATOM    946  CA  SER H 127      14.589   9.331  14.776  1.00 40.96           C  
ATOM    947  CB  SER H 127      13.181   9.825  14.402  1.00 42.17           C  
ATOM    948  OG  SER H 127      13.256  10.822  13.394  1.00 44.78           O  
ATOM    949  C   SER H 127      14.404   8.308  15.853  1.00 40.78           C  
ATOM    950  O   SER H 127      14.454   7.105  15.596  1.00 40.16           O  
ATOM    951  N   ARG H 128      14.230   8.762  17.115  1.00 40.94           N  
ATOM    952  CA  ARG H 128      13.935   7.804  18.138  1.00 40.78           C  
ATOM    953  CB  ARG H 128      15.150   7.046  18.693  1.00 42.22           C  
ATOM    954  CG  ARG H 128      14.685   5.706  19.258  1.00 43.62           C  
ATOM    955  CD  ARG H 128      15.757   4.625  19.350  1.00 37.19           C  
ATOM    956  NE  ARG H 128      15.017   3.333  19.276  1.00 37.03           N  
ATOM    957  CZ  ARG H 128      15.470   2.224  19.926  1.00 37.85           C  
ATOM    958  NH1 ARG H 128      16.584   2.304  20.706  1.00 39.40           N1+
ATOM    959  NH2 ARG H 128      14.803   1.041  19.803  1.00 37.81           N  
ATOM    960  C   ARG H 128      13.217   8.496  19.253  1.00 40.04           C  
ATOM    961  O   ARG H 128      13.399   9.692  19.480  1.00 40.27           O  
ATOM    962  N   LYS H 129      12.359   7.748  19.978  1.00 39.98           N  
ATOM    963  CA  LYS H 129      11.585   8.346  21.029  1.00 39.50           C  
ATOM    964  CB  LYS H 129      10.076   8.077  20.877  1.00 41.65           C  
ATOM    965  CG  LYS H 129       9.181   8.948  21.760  1.00 45.08           C  
ATOM    966  CD  LYS H 129       7.720   8.937  21.303  1.00 48.36           C  
ATOM    967  CE  LYS H 129       6.795   9.847  22.112  1.00 49.78           C  
ATOM    968  NZ  LYS H 129       5.461   9.906  21.471  1.00 50.96           N1+
ATOM    969  C   LYS H 129      12.028   7.769  22.338  1.00 38.73           C  
ATOM    970  O   LYS H 129      12.131   6.554  22.496  1.00 38.36           O  
ATOM    971  N   LEU H 130      12.309   8.649  23.318  1.00 36.93           N  
ATOM    972  CA  LEU H 130      12.731   8.215  24.619  1.00 36.27           C  
ATOM    973  CB  LEU H 130      13.946   8.988  25.165  1.00 35.46           C  
ATOM    974  CG  LEU H 130      15.236   8.792  24.347  1.00 35.29           C  
ATOM    975  CD1 LEU H 130      16.399   9.592  24.953  1.00 34.29           C  
ATOM    976  CD2 LEU H 130      15.572   7.302  24.175  1.00 33.48           C  
ATOM    977  C   LEU H 130      11.602   8.471  25.567  1.00 36.77           C  
ATOM    978  O   LEU H 130      10.877   9.456  25.430  1.00 35.81           O  
ATOM    979  N   SER H 131      11.420   7.568  26.556  1.00 36.85           N  
ATOM    980  CA  SER H 131      10.357   7.710  27.513  1.00 37.37           C  
ATOM    981  CB  SER H 131       9.367   6.531  27.525  1.00 38.24           C  
ATOM    982  OG  SER H 131       8.683   6.430  26.287  1.00 40.75           O  
ATOM    983  C   SER H 131      10.958   7.716  28.884  1.00 37.14           C  
ATOM    984  O   SER H 131      12.011   7.123  29.115  1.00 37.37           O  
ATOM    985  N   CYS H 132      10.295   8.410  29.833  1.00 37.23           N  
ATOM    986  CA  CYS H 132      10.735   8.456  31.200  1.00 38.00           C  
ATOM    987  CB  CYS H 132      11.368   9.826  31.568  1.00 37.81           C  
ATOM    988  SG  CYS H 132      11.883  10.005  33.307  1.00 42.54           S  
ATOM    989  C   CYS H 132       9.514   8.225  32.048  1.00 37.42           C  
ATOM    990  O   CYS H 132       8.569   9.013  32.020  1.00 37.46           O  
ATOM    991  N   ALA H 133       9.500   7.128  32.837  1.00 36.74           N  
ATOM    992  CA  ALA H 133       8.340   6.816  33.630  1.00 37.90           C  
ATOM    993  CB  ALA H 133       8.060   5.308  33.742  1.00 36.98           C  
ATOM    994  C   ALA H 133       8.560   7.332  35.018  1.00 38.40           C  
ATOM    995  O   ALA H 133       9.566   7.028  35.656  1.00 39.35           O  
ATOM    996  N   ALA H 134       7.594   8.115  35.536  1.00 38.47           N  
ATOM    997  CA  ALA H 134       7.763   8.707  36.831  1.00 40.34           C  
ATOM    998  CB  ALA H 134       7.492  10.222  36.849  1.00 38.49           C  
ATOM    999  C   ALA H 134       6.816   8.083  37.804  1.00 41.48           C  
ATOM   1000  O   ALA H 134       5.712   7.677  37.449  1.00 41.77           O  
ATOM   1001  N   SER H 135       7.263   7.966  39.073  1.00 42.35           N  
ATOM   1002  CA  SER H 135       6.430   7.425  40.105  1.00 42.53           C  
ATOM   1003  CB  SER H 135       6.510   5.893  40.207  1.00 42.74           C  
ATOM   1004  OG  SER H 135       7.829   5.499  40.554  1.00 45.51           O  
ATOM   1005  C   SER H 135       6.906   7.984  41.413  1.00 43.03           C  
ATOM   1006  O   SER H 135       8.063   8.381  41.549  1.00 44.06           O  
ATOM   1007  N   GLY H 136       6.045   7.918  42.451  1.00 45.25           N  
ATOM   1008  CA  GLY H 136       6.470   8.237  43.787  1.00 43.26           C  
ATOM   1009  C   GLY H 136       6.160   9.656  44.130  1.00 45.86           C  
ATOM   1010  O   GLY H 136       6.287  10.051  45.288  1.00 47.95           O  
ATOM   1011  N   PHE H 137       5.756  10.471  43.143  1.00 43.58           N  
ATOM   1012  CA  PHE H 137       5.442  11.831  43.465  1.00 41.24           C  
ATOM   1013  CB  PHE H 137       6.656  12.782  43.388  1.00 40.58           C  
ATOM   1014  CG  PHE H 137       7.208  12.826  42.001  1.00 39.85           C  
ATOM   1015  CD1 PHE H 137       8.156  11.917  41.594  1.00 39.96           C  
ATOM   1016  CD2 PHE H 137       6.786  13.776  41.103  1.00 39.27           C  
ATOM   1017  CE1 PHE H 137       8.673  11.954  40.319  1.00 39.50           C  
ATOM   1018  CE2 PHE H 137       7.300  13.817  39.827  1.00 37.07           C  
ATOM   1019  CZ  PHE H 137       8.243  12.904  39.426  1.00 36.70           C  
ATOM   1020  C   PHE H 137       4.389  12.292  42.513  1.00 42.69           C  
ATOM   1021  O   PHE H 137       4.112  11.629  41.514  1.00 41.50           O  
ATOM   1022  N   THR H 138       3.736  13.434  42.818  1.00 42.24           N  
ATOM   1023  CA  THR H 138       2.729  13.904  41.916  1.00 44.43           C  
ATOM   1024  CB  THR H 138       1.732  14.854  42.536  1.00 47.78           C  
ATOM   1025  OG1 THR H 138       0.685  15.125  41.619  1.00 47.45           O  
ATOM   1026  CG2 THR H 138       2.415  16.157  42.980  1.00 44.54           C  
ATOM   1027  C   THR H 138       3.444  14.536  40.757  1.00 44.61           C  
ATOM   1028  O   THR H 138       4.016  15.621  40.842  1.00 45.80           O  
ATOM   1029  N   PHE H 139       3.397  13.839  39.610  1.00 42.80           N  
ATOM   1030  CA  PHE H 139       4.110  14.182  38.413  1.00 39.69           C  
ATOM   1031  CB  PHE H 139       3.923  13.087  37.343  1.00 38.01           C  
ATOM   1032  CG  PHE H 139       4.666  13.411  36.091  1.00 37.61           C  
ATOM   1033  CD1 PHE H 139       6.040  13.367  36.064  1.00 37.61           C  
ATOM   1034  CD2 PHE H 139       3.987  13.705  34.930  1.00 37.06           C  
ATOM   1035  CE1 PHE H 139       6.731  13.647  34.907  1.00 35.83           C  
ATOM   1036  CE2 PHE H 139       4.669  13.985  33.772  1.00 36.34           C  
ATOM   1037  CZ  PHE H 139       6.044  13.962  33.759  1.00 34.68           C  
ATOM   1038  C   PHE H 139       3.632  15.501  37.882  1.00 38.59           C  
ATOM   1039  O   PHE H 139       4.435  16.318  37.433  1.00 37.75           O  
ATOM   1040  N   SER H 140       2.312  15.748  37.942  1.00 38.13           N  
ATOM   1041  CA  SER H 140       1.727  16.935  37.381  1.00 39.13           C  
ATOM   1042  CB  SER H 140       0.193  16.938  37.478  1.00 41.34           C  
ATOM   1043  OG  SER H 140      -0.217  16.905  38.837  1.00 50.24           O  
ATOM   1044  C   SER H 140       2.231  18.174  38.070  1.00 39.94           C  
ATOM   1045  O   SER H 140       2.190  19.255  37.489  1.00 40.63           O  
ATOM   1046  N   ASP H 141       2.695  18.066  39.328  1.00 38.73           N  
ATOM   1047  CA  ASP H 141       3.152  19.211  40.075  1.00 39.91           C  
ATOM   1048  CB  ASP H 141       3.368  18.945  41.575  1.00 43.71           C  
ATOM   1049  CG  ASP H 141       2.033  19.008  42.300  1.00 34.63           C  
ATOM   1050  OD1 ASP H 141       0.987  19.188  41.620  1.00 31.79           O  
ATOM   1051  OD2 ASP H 141       2.043  18.882  43.554  1.00 44.03           O1-
ATOM   1052  C   ASP H 141       4.450  19.757  39.564  1.00 42.43           C  
ATOM   1053  O   ASP H 141       4.716  20.946  39.738  1.00 41.02           O  
ATOM   1054  N   TYR H 142       5.305  18.925  38.936  1.00 38.63           N  
ATOM   1055  CA  TYR H 142       6.635  19.395  38.665  1.00 34.95           C  
ATOM   1056  CB  TYR H 142       7.722  18.475  39.257  1.00 36.18           C  
ATOM   1057  CG  TYR H 142       7.698  18.562  40.749  1.00 41.68           C  
ATOM   1058  CD1 TYR H 142       8.420  19.541  41.390  1.00 40.12           C  
ATOM   1059  CD2 TYR H 142       6.963  17.682  41.512  1.00 40.47           C  
ATOM   1060  CE1 TYR H 142       8.421  19.641  42.761  1.00 42.77           C  
ATOM   1061  CE2 TYR H 142       6.963  17.776  42.888  1.00 44.02           C  
ATOM   1062  CZ  TYR H 142       7.696  18.756  43.516  1.00 48.45           C  
ATOM   1063  OH  TYR H 142       7.704  18.861  44.925  1.00 49.75           O  
ATOM   1064  C   TYR H 142       6.920  19.491  37.202  1.00 35.04           C  
ATOM   1065  O   TYR H 142       6.307  18.837  36.360  1.00 35.84           O  
ATOM   1066  N   GLY H 143       7.853  20.403  36.870  1.00 40.70           N  
ATOM   1067  CA  GLY H 143       8.330  20.537  35.521  1.00 38.56           C  
ATOM   1068  C   GLY H 143       9.405  19.505  35.356  1.00 37.96           C  
ATOM   1069  O   GLY H 143       9.958  19.026  36.344  1.00 38.51           O  
ATOM   1070  N   MET H 144       9.754  19.156  34.099  1.00 36.85           N  
ATOM   1071  CA  MET H 144      10.722  18.107  33.903  1.00 34.87           C  
ATOM   1072  CB  MET H 144      10.104  16.781  33.428  1.00 34.45           C  
ATOM   1073  CG  MET H 144       9.137  16.162  34.440  1.00 35.74           C  
ATOM   1074  SD  MET H 144       9.904  15.645  36.005  1.00 37.50           S  
ATOM   1075  CE  MET H 144      10.775  14.216  35.300  1.00 34.51           C  
ATOM   1076  C   MET H 144      11.727  18.518  32.868  1.00 34.44           C  
ATOM   1077  O   MET H 144      11.494  19.429  32.075  1.00 34.52           O  
ATOM   1078  N   ALA H 145      12.895  17.838  32.860  1.00 32.82           N  
ATOM   1079  CA  ALA H 145      13.931  18.184  31.928  1.00 32.17           C  
ATOM   1080  CB  ALA H 145      15.014  19.095  32.527  1.00 31.16           C  
ATOM   1081  C   ALA H 145      14.622  16.946  31.438  1.00 32.43           C  
ATOM   1082  O   ALA H 145      14.484  15.861  32.003  1.00 31.46           O  
ATOM   1083  N   TRP H 146      15.352  17.090  30.313  1.00 32.35           N  
ATOM   1084  CA  TRP H 146      16.156  16.033  29.771  1.00 30.07           C  
ATOM   1085  CB  TRP H 146      15.759  15.595  28.346  1.00 29.38           C  
ATOM   1086  CG  TRP H 146      14.442  14.864  28.241  1.00 29.69           C  
ATOM   1087  CD2 TRP H 146      14.293  13.444  28.400  1.00 29.15           C  
ATOM   1088  CD1 TRP H 146      13.196  15.355  27.983  1.00 29.82           C  
ATOM   1089  NE1 TRP H 146      12.279  14.329  27.970  1.00 29.84           N  
ATOM   1090  CE2 TRP H 146      12.942  13.148  28.226  1.00 29.56           C  
ATOM   1091  CE3 TRP H 146      15.209  12.468  28.669  1.00 29.31           C  
ATOM   1092  CZ2 TRP H 146      12.484  11.864  28.318  1.00 29.04           C  
ATOM   1093  CZ3 TRP H 146      14.743  11.175  28.762  1.00 28.64           C  
ATOM   1094  CH2 TRP H 146      13.407  10.879  28.589  1.00 29.91           C  
ATOM   1095  C   TRP H 146      17.539  16.598  29.680  1.00 29.79           C  
ATOM   1096  O   TRP H 146      17.723  17.734  29.246  1.00 29.44           O  
ATOM   1097  N   VAL H 147      18.549  15.822  30.119  1.00 29.01           N  
ATOM   1098  CA  VAL H 147      19.917  16.257  30.056  1.00 29.45           C  
ATOM   1099  CB  VAL H 147      20.506  16.559  31.407  1.00 28.74           C  
ATOM   1100  CG1 VAL H 147      21.992  16.918  31.236  1.00 27.17           C  
ATOM   1101  CG2 VAL H 147      19.670  17.670  32.069  1.00 27.77           C  
ATOM   1102  C   VAL H 147      20.695  15.117  29.464  1.00 30.31           C  
ATOM   1103  O   VAL H 147      20.377  13.954  29.700  1.00 31.31           O  
ATOM   1104  N   ARG H 148      21.739  15.416  28.663  1.00 31.14           N  
ATOM   1105  CA  ARG H 148      22.488  14.343  28.066  1.00 30.86           C  
ATOM   1106  CB  ARG H 148      22.342  14.248  26.537  1.00 29.89           C  
ATOM   1107  CG  ARG H 148      22.727  15.521  25.780  1.00 30.84           C  
ATOM   1108  CD  ARG H 148      22.572  15.360  24.267  1.00 31.96           C  
ATOM   1109  NE  ARG H 148      22.524  16.713  23.650  1.00 32.60           N  
ATOM   1110  CZ  ARG H 148      22.597  16.828  22.292  1.00 34.05           C  
ATOM   1111  NH1 ARG H 148      22.861  15.730  21.530  1.00 32.06           N1+
ATOM   1112  NH2 ARG H 148      22.395  18.032  21.684  1.00 33.42           N  
ATOM   1113  C   ARG H 148      23.940  14.508  28.375  1.00 32.57           C  
ATOM   1114  O   ARG H 148      24.403  15.599  28.699  1.00 33.07           O  
ATOM   1115  N   GLN H 149      24.698  13.393  28.327  1.00 33.97           N  
ATOM   1116  CA  GLN H 149      26.106  13.487  28.584  1.00 35.95           C  
ATOM   1117  CB  GLN H 149      26.510  12.953  29.969  1.00 35.01           C  
ATOM   1118  CG  GLN H 149      27.978  13.202  30.319  1.00 36.41           C  
ATOM   1119  CD  GLN H 149      28.215  12.690  31.733  1.00 36.90           C  
ATOM   1120  OE1 GLN H 149      27.353  12.038  32.319  1.00 38.05           O  
ATOM   1121  NE2 GLN H 149      29.413  12.995  32.298  1.00 35.76           N  
ATOM   1122  C   GLN H 149      26.833  12.689  27.544  1.00 37.64           C  
ATOM   1123  O   GLN H 149      26.589  11.497  27.374  1.00 38.71           O  
ATOM   1124  N   ALA H 150      27.760  13.336  26.814  1.00 38.93           N  
ATOM   1125  CA  ALA H 150      28.526  12.651  25.810  1.00 41.44           C  
ATOM   1126  CB  ALA H 150      29.235  13.597  24.829  1.00 40.50           C  
ATOM   1127  C   ALA H 150      29.574  11.845  26.518  1.00 44.07           C  
ATOM   1128  O   ALA H 150      29.944  12.157  27.648  1.00 43.62           O  
ATOM   1129  N   PRO H 151      30.073  10.822  25.873  1.00 47.13           N  
ATOM   1130  CA  PRO H 151      30.976   9.871  26.469  1.00 48.83           C  
ATOM   1131  CD  PRO H 151      29.939  10.654  24.436  1.00 48.01           C  
ATOM   1132  CB  PRO H 151      31.526   9.039  25.307  1.00 49.23           C  
ATOM   1133  CG  PRO H 151      30.516   9.256  24.162  1.00 47.88           C  
ATOM   1134  C   PRO H 151      32.063  10.452  27.320  1.00 50.69           C  
ATOM   1135  O   PRO H 151      32.071  10.220  28.525  1.00 50.65           O  
ATOM   1136  N   GLY H 152      32.999  11.201  26.733  1.00 52.44           N  
ATOM   1137  CA  GLY H 152      34.071  11.778  27.492  1.00 55.05           C  
ATOM   1138  C   GLY H 152      33.576  12.933  28.288  1.00 55.15           C  
ATOM   1139  O   GLY H 152      34.118  13.279  29.335  1.00 56.17           O  
ATOM   1140  N   LYS H 153      32.519  13.564  27.763  1.00 54.66           N  
ATOM   1141  CA  LYS H 153      32.147  14.887  28.137  1.00 52.84           C  
ATOM   1142  CB  LYS H 153      31.494  15.640  26.971  1.00 54.47           C  
ATOM   1143  CG  LYS H 153      32.503  16.000  25.878  1.00 55.69           C  
ATOM   1144  CD  LYS H 153      33.173  14.786  25.232  1.00 56.39           C  
ATOM   1145  CE  LYS H 153      32.226  13.914  24.406  1.00 56.55           C  
ATOM   1146  NZ  LYS H 153      31.992  14.534  23.084  1.00 55.64           N1+
ATOM   1147  C   LYS H 153      31.301  15.078  29.339  1.00 50.58           C  
ATOM   1148  O   LYS H 153      31.105  14.235  30.216  1.00 49.48           O  
ATOM   1149  N   GLY H 154      30.872  16.346  29.408  1.00 48.24           N  
ATOM   1150  CA  GLY H 154      30.087  16.864  30.465  1.00 46.39           C  
ATOM   1151  C   GLY H 154      28.644  16.775  30.123  1.00 43.82           C  
ATOM   1152  O   GLY H 154      28.210  16.205  29.122  1.00 43.02           O  
ATOM   1153  N   PRO H 155      27.921  17.329  31.054  1.00 41.23           N  
ATOM   1154  CA  PRO H 155      26.499  17.383  30.919  1.00 38.97           C  
ATOM   1155  CD  PRO H 155      28.320  17.129  32.438  1.00  0.00           C  
ATOM   1156  CB  PRO H 155      25.933  17.482  32.336  1.00 35.57           C  
ATOM   1157  CG  PRO H 155      27.024  16.847  33.211  1.00 36.64           C  
ATOM   1158  C   PRO H 155      26.052  18.504  30.043  1.00 38.42           C  
ATOM   1159  O   PRO H 155      26.651  19.580  30.092  1.00 38.08           O  
ATOM   1160  N   GLU H 156      24.985  18.277  29.257  1.00 37.55           N  
ATOM   1161  CA  GLU H 156      24.437  19.307  28.428  1.00 36.64           C  
ATOM   1162  CB  GLU H 156      24.734  19.128  26.929  1.00 38.23           C  
ATOM   1163  CG  GLU H 156      24.148  20.239  26.053  1.00 41.40           C  
ATOM   1164  CD  GLU H 156      24.506  19.947  24.601  1.00 43.22           C  
ATOM   1165  OE1 GLU H 156      24.543  18.742  24.232  1.00 43.23           O  
ATOM   1166  OE2 GLU H 156      24.744  20.921  23.840  1.00 45.89           O1-
ATOM   1167  C   GLU H 156      22.946  19.251  28.580  1.00 35.63           C  
ATOM   1168  O   GLU H 156      22.328  18.215  28.345  1.00 35.77           O  
ATOM   1169  N   TRP H 157      22.332  20.384  28.976  1.00 34.24           N  
ATOM   1170  CA  TRP H 157      20.906  20.465  29.152  1.00 34.64           C  
ATOM   1171  CB  TRP H 157      20.489  21.758  29.871  1.00 34.11           C  
ATOM   1172  CG  TRP H 157      19.016  22.053  29.807  1.00 34.35           C  
ATOM   1173  CD2 TRP H 157      18.459  23.005  28.888  1.00 33.55           C  
ATOM   1174  CD1 TRP H 157      17.974  21.546  30.525  1.00 32.75           C  
ATOM   1175  NE1 TRP H 157      16.796  22.116  30.100  1.00 33.06           N  
ATOM   1176  CE2 TRP H 157      17.082  23.018  29.095  1.00 32.45           C  
ATOM   1177  CE3 TRP H 157      19.051  23.802  27.949  1.00 32.18           C  
ATOM   1178  CZ2 TRP H 157      16.269  23.833  28.358  1.00 31.72           C  
ATOM   1179  CZ3 TRP H 157      18.229  24.623  27.209  1.00 31.89           C  
ATOM   1180  CH2 TRP H 157      16.865  24.637  27.410  1.00 32.85           C  
ATOM   1181  C   TRP H 157      20.259  20.442  27.799  1.00 35.41           C  
ATOM   1182  O   TRP H 157      20.641  21.207  26.918  1.00 35.85           O  
ATOM   1183  N   VAL H 158      19.363  19.458  27.564  1.00 34.30           N  
ATOM   1184  CA  VAL H 158      18.634  19.323  26.328  1.00 35.55           C  
ATOM   1185  CB  VAL H 158      18.321  17.889  26.016  1.00 35.53           C  
ATOM   1186  CG1 VAL H 158      17.491  17.828  24.722  1.00 34.24           C  
ATOM   1187  CG2 VAL H 158      19.649  17.120  25.938  1.00 35.04           C  
ATOM   1188  C   VAL H 158      17.345  20.095  26.237  1.00 35.54           C  
ATOM   1189  O   VAL H 158      17.140  20.852  25.291  1.00 34.63           O  
ATOM   1190  N   THR H 159      16.425  19.916  27.219  1.00 35.17           N  
ATOM   1191  CA  THR H 159      15.124  20.527  27.089  1.00 34.63           C  
ATOM   1192  CB  THR H 159      14.241  19.784  26.115  1.00 33.62           C  
ATOM   1193  OG1 THR H 159      14.892  19.670  24.858  1.00  0.00           O  
ATOM   1194  CG2 THR H 159      12.919  20.547  25.920  1.00  0.00           C  
ATOM   1195  C   THR H 159      14.430  20.520  28.426  1.00 35.14           C  
ATOM   1196  O   THR H 159      14.800  19.771  29.328  1.00 35.71           O  
ATOM   1197  N   PHE H 160      13.388  21.371  28.570  1.00 35.88           N  
ATOM   1198  CA  PHE H 160      12.617  21.505  29.778  1.00 37.34           C  
ATOM   1199  CB  PHE H 160      13.072  22.740  30.582  1.00 37.30           C  
ATOM   1200  CG  PHE H 160      12.093  23.079  31.651  1.00 29.12           C  
ATOM   1201  CD1 PHE H 160      12.046  22.374  32.831  1.00 31.66           C  
ATOM   1202  CD2 PHE H 160      11.229  24.136  31.471  1.00 31.25           C  
ATOM   1203  CE1 PHE H 160      11.138  22.711  33.807  1.00 33.90           C  
ATOM   1204  CE2 PHE H 160      10.320  24.479  32.443  1.00 31.81           C  
ATOM   1205  CZ  PHE H 160      10.272  23.763  33.615  1.00 33.35           C  
ATOM   1206  C   PHE H 160      11.175  21.695  29.401  1.00 38.69           C  
ATOM   1207  O   PHE H 160      10.869  22.265  28.356  1.00 39.45           O  
ATOM   1208  N   ILE H 161      10.247  21.188  30.243  1.00 38.74           N  
ATOM   1209  CA  ILE H 161       8.839  21.356  29.998  1.00 38.32           C  
ATOM   1210  CB  ILE H 161       8.172  20.120  29.468  1.00 38.01           C  
ATOM   1211  CG1 ILE H 161       6.735  20.434  29.018  1.00 36.98           C  
ATOM   1212  CG2 ILE H 161       8.274  19.022  30.540  1.00 36.90           C  
ATOM   1213  CD1 ILE H 161       6.094  19.318  28.195  1.00 36.48           C  
ATOM   1214  C   ILE H 161       8.178  21.699  31.303  1.00 39.36           C  
ATOM   1215  O   ILE H 161       8.556  21.188  32.355  1.00 37.77           O  
ATOM   1216  N   SER H 162       7.153  22.576  31.262  1.00 39.77           N  
ATOM   1217  CA  SER H 162       6.464  22.982  32.457  1.00 41.50           C  
ATOM   1218  CB  SER H 162       5.488  24.152  32.245  1.00 34.96           C  
ATOM   1219  OG  SER H 162       6.192  25.317  31.842  1.00 36.79           O  
ATOM   1220  C   SER H 162       5.646  21.828  32.951  1.00 43.32           C  
ATOM   1221  O   SER H 162       5.415  20.860  32.229  1.00 42.38           O  
ATOM   1222  N   ASN H 163       5.101  22.033  34.177  0.83 23.71           N  
ATOM   1223  CA  ASN H 163       4.213  21.104  34.799  0.83 22.62           C  
ATOM   1224  CB  ASN H 163       3.755  21.518  36.217  0.83 23.12           C  
ATOM   1225  CG  ASN H 163       2.919  22.790  36.179  0.83 23.67           C  
ATOM   1226  OD1 ASN H 163       1.791  22.811  36.668  0.75 31.34           O  
ATOM   1227  ND2 ASN H 163       3.485  23.884  35.601  1.00 23.40           N  
ATOM   1228  C   ASN H 163       3.016  20.945  33.916  0.83 22.56           C  
ATOM   1229  O   ASN H 163       2.562  19.829  33.675  0.83 23.30           O  
ATOM   1230  N   MET H 164       2.471  22.082  33.455  1.00 22.95           N  
ATOM   1231  CA  MET H 164       1.346  22.252  32.578  1.00 21.64           C  
ATOM   1232  CB  MET H 164       0.676  23.619  32.773  1.00 26.11           C  
ATOM   1233  CG  MET H 164       0.029  23.762  34.153  1.00 38.87           C  
ATOM   1234  SD  MET H 164      -0.727  25.379  34.500  1.00  0.00           S  
ATOM   1235  CE  MET H 164       0.824  26.183  34.988  1.00  0.00           C  
ATOM   1236  C   MET H 164       1.675  22.027  31.123  1.00 22.10           C  
ATOM   1237  O   MET H 164       0.770  21.903  30.297  1.00 21.75           O  
ATOM   1238  N   ALA H 165       2.973  22.050  30.754  1.00 21.26           N  
ATOM   1239  CA  ALA H 165       3.395  21.925  29.382  1.00 21.19           C  
ATOM   1240  CB  ALA H 165       2.651  20.817  28.618  1.00 25.44           C  
ATOM   1241  C   ALA H 165       3.144  23.221  28.680  1.00 23.13           C  
ATOM   1242  O   ALA H 165       3.277  23.321  27.460  1.00 23.80           O  
ATOM   1243  N   TYR H 166       2.807  24.269  29.451  1.00 22.41           N  
ATOM   1244  CA  TYR H 166       2.645  25.559  28.856  1.00 22.67           C  
ATOM   1245  CB  TYR H 166       2.101  26.647  29.795  1.00 30.54           C  
ATOM   1246  CG  TYR H 166       0.627  26.458  29.861  1.00 30.65           C  
ATOM   1247  CD1 TYR H 166      -0.181  26.959  28.866  1.00 44.52           C  
ATOM   1248  CD2 TYR H 166       0.045  25.792  30.905  1.00 42.08           C  
ATOM   1249  CE1 TYR H 166      -1.545  26.791  28.918  1.00 46.11           C  
ATOM   1250  CE2 TYR H 166      -1.315  25.617  30.967  1.00 43.87           C  
ATOM   1251  CZ  TYR H 166      -2.115  26.117  29.971  1.00 44.41           C  
ATOM   1252  OH  TYR H 166      -3.513  25.940  30.032  1.00 43.79           O  
ATOM   1253  C   TYR H 166       3.960  26.012  28.323  1.00 22.63           C  
ATOM   1254  O   TYR H 166       3.995  26.615  27.251  1.00 22.25           O  
ATOM   1255  N   SER H 167       5.081  25.757  29.043  1.00 54.36           N  
ATOM   1256  CA  SER H 167       6.276  26.281  28.443  1.00 53.29           C  
ATOM   1257  CB  SER H 167       6.998  27.317  29.322  1.00 55.41           C  
ATOM   1258  OG  SER H 167       6.177  28.462  29.499  1.00  0.00           O  
ATOM   1259  C   SER H 167       7.251  25.175  28.193  1.00 52.92           C  
ATOM   1260  O   SER H 167       7.339  24.217  28.960  1.00 51.36           O  
ATOM   1261  N   ILE H 168       7.992  25.285  27.069  1.00 51.84           N  
ATOM   1262  CA  ILE H 168       9.000  24.325  26.726  1.00 51.60           C  
ATOM   1263  CB  ILE H 168       8.613  23.441  25.577  1.00 51.28           C  
ATOM   1264  CG1 ILE H 168       7.316  22.670  25.860  1.00 39.56           C  
ATOM   1265  CG2 ILE H 168       9.804  22.519  25.297  1.00 49.93           C  
ATOM   1266  CD1 ILE H 168       6.750  21.979  24.618  1.00 39.75           C  
ATOM   1267  C   ILE H 168      10.199  25.099  26.253  1.00 52.06           C  
ATOM   1268  O   ILE H 168      10.053  26.075  25.518  1.00 53.25           O  
ATOM   1269  N   TYR H 169      11.422  24.684  26.653  1.00 51.55           N  
ATOM   1270  CA  TYR H 169      12.617  25.375  26.233  1.00 51.24           C  
ATOM   1271  CB  TYR H 169      13.439  25.997  27.377  1.00 52.46           C  
ATOM   1272  CG  TYR H 169      12.662  27.038  28.101  1.00 55.19           C  
ATOM   1273  CD1 TYR H 169      12.364  28.236  27.497  1.00 39.29           C  
ATOM   1274  CD2 TYR H 169      12.272  26.827  29.403  1.00 55.43           C  
ATOM   1275  CE1 TYR H 169      11.658  29.202  28.174  1.00 55.75           C  
ATOM   1276  CE2 TYR H 169      11.568  27.790  30.086  1.00 37.42           C  
ATOM   1277  CZ  TYR H 169      11.259  28.978  29.469  1.00 37.78           C  
ATOM   1278  OH  TYR H 169      10.537  29.971  30.167  1.00 39.67           O  
ATOM   1279  C   TYR H 169      13.566  24.368  25.656  1.00 49.66           C  
ATOM   1280  O   TYR H 169      13.638  23.239  26.139  1.00 50.72           O  
ATOM   1281  N   TYR H 170      14.335  24.759  24.611  1.00 48.40           N  
ATOM   1282  CA  TYR H 170      15.292  23.850  24.037  1.00 46.86           C  
ATOM   1283  CB  TYR H 170      14.927  23.353  22.624  1.00 45.03           C  
ATOM   1284  CG  TYR H 170      13.627  22.622  22.634  1.00 43.53           C  
ATOM   1285  CD1 TYR H 170      13.568  21.284  22.941  1.00 43.36           C  
ATOM   1286  CD2 TYR H 170      12.458  23.279  22.330  1.00 42.35           C  
ATOM   1287  CE1 TYR H 170      12.366  20.616  22.942  1.00 44.64           C  
ATOM   1288  CE2 TYR H 170      11.253  22.614  22.328  1.00 42.84           C  
ATOM   1289  CZ  TYR H 170      11.205  21.278  22.634  1.00 43.85           C  
ATOM   1290  OH  TYR H 170       9.972  20.590  22.634  1.00 43.60           O  
ATOM   1291  C   TYR H 170      16.599  24.570  23.856  1.00 47.84           C  
ATOM   1292  O   TYR H 170      16.641  25.795  23.751  1.00 48.75           O  
ATOM   1293  N   ALA H 171      17.715  23.811  23.836  1.00 47.03           N  
ATOM   1294  CA  ALA H 171      19.002  24.385  23.564  1.00 47.40           C  
ATOM   1295  CB  ALA H 171      20.184  23.484  23.961  1.00 46.23           C  
ATOM   1296  C   ALA H 171      19.049  24.569  22.083  1.00 47.64           C  
ATOM   1297  O   ALA H 171      18.329  23.903  21.342  1.00 46.77           O  
ATOM   1298  N   ASP H 172      19.912  25.479  21.611  1.00 49.06           N  
ATOM   1299  CA  ASP H 172      19.967  25.786  20.213  1.00 49.52           C  
ATOM   1300  CB  ASP H 172      20.992  26.885  19.887  1.00 51.33           C  
ATOM   1301  CG  ASP H 172      20.469  28.201  20.446  1.00 54.63           C  
ATOM   1302  OD1 ASP H 172      19.253  28.272  20.768  1.00 57.09           O  
ATOM   1303  OD2 ASP H 172      21.282  29.157  20.554  1.00 56.56           O1-
ATOM   1304  C   ASP H 172      20.358  24.559  19.454  1.00 48.41           C  
ATOM   1305  O   ASP H 172      19.904  24.344  18.332  1.00 48.92           O  
ATOM   1306  N   THR H 173      21.204  23.708  20.059  1.00 48.18           N  
ATOM   1307  CA  THR H 173      21.714  22.565  19.363  1.00 47.20           C  
ATOM   1308  CB  THR H 173      22.623  21.751  20.244  1.00 47.03           C  
ATOM   1309  OG1 THR H 173      23.113  20.629  19.534  1.00 31.67           O  
ATOM   1310  CG2 THR H 173      21.869  21.289  21.501  1.00 31.40           C  
ATOM   1311  C   THR H 173      20.596  21.685  18.869  1.00 46.88           C  
ATOM   1312  O   THR H 173      20.593  21.277  17.709  1.00 46.32           O  
ATOM   1313  N   VAL H 174      19.652  21.322  19.755  1.00 46.16           N  
ATOM   1314  CA  VAL H 174      18.530  20.466  19.473  1.00 46.92           C  
ATOM   1315  CB  VAL H 174      18.059  19.697  20.675  1.00 46.79           C  
ATOM   1316  CG1 VAL H 174      19.210  18.793  21.143  1.00 44.45           C  
ATOM   1317  CG2 VAL H 174      17.564  20.676  21.748  1.00 44.73           C  
ATOM   1318  C   VAL H 174      17.343  21.161  18.870  1.00 47.55           C  
ATOM   1319  O   VAL H 174      16.472  20.492  18.314  1.00 46.87           O  
ATOM   1320  N   THR H 175      17.221  22.495  19.023  1.00 48.97           N  
ATOM   1321  CA  THR H 175      16.028  23.182  18.602  1.00 50.80           C  
ATOM   1322  CB  THR H 175      16.125  24.676  18.713  1.00 52.71           C  
ATOM   1323  OG1 THR H 175      16.390  25.052  20.057  1.00  0.00           O  
ATOM   1324  CG2 THR H 175      14.793  25.288  18.245  1.00  0.00           C  
ATOM   1325  C   THR H 175      15.684  22.850  17.181  1.00 51.99           C  
ATOM   1326  O   THR H 175      16.475  23.038  16.259  1.00 53.77           O  
ATOM   1327  N   GLY H 176      14.454  22.323  17.000  1.00 50.90           N  
ATOM   1328  CA  GLY H 176      13.886  21.981  15.728  1.00 50.02           C  
ATOM   1329  C   GLY H 176      13.830  20.489  15.585  1.00 49.04           C  
ATOM   1330  O   GLY H 176      12.840  19.944  15.098  1.00 49.40           O  
ATOM   1331  N   ARG H 177      14.922  19.795  15.950  1.00 46.76           N  
ATOM   1332  CA  ARG H 177      15.021  18.363  15.854  1.00 45.31           C  
ATOM   1333  CB  ARG H 177      16.478  17.888  15.831  1.00 45.38           C  
ATOM   1334  CG  ARG H 177      17.211  18.362  14.579  1.00 46.20           C  
ATOM   1335  CD  ARG H 177      18.645  17.846  14.471  1.00 44.73           C  
ATOM   1336  NE  ARG H 177      19.485  18.589  15.451  1.00 45.19           N  
ATOM   1337  CZ  ARG H 177      20.114  17.920  16.462  1.00 44.98           C  
ATOM   1338  NH1 ARG H 177      19.864  16.595  16.666  1.00 43.16           N1+
ATOM   1339  NH2 ARG H 177      21.002  18.572  17.267  1.00 44.20           N  
ATOM   1340  C   ARG H 177      14.315  17.618  16.955  1.00 43.84           C  
ATOM   1341  O   ARG H 177      13.724  16.566  16.712  1.00 43.56           O  
ATOM   1342  N   PHE H 178      14.371  18.145  18.198  1.00 42.82           N  
ATOM   1343  CA  PHE H 178      13.901  17.453  19.374  1.00 41.42           C  
ATOM   1344  CB  PHE H 178      14.894  17.591  20.544  1.00 42.25           C  
ATOM   1345  CG  PHE H 178      16.114  16.768  20.296  1.00 40.47           C  
ATOM   1346  CD1 PHE H 178      16.811  16.855  19.112  1.00 40.05           C  
ATOM   1347  CD2 PHE H 178      16.601  15.950  21.288  1.00 39.37           C  
ATOM   1348  CE1 PHE H 178      17.943  16.100  18.908  1.00 39.30           C  
ATOM   1349  CE2 PHE H 178      17.732  15.195  21.093  1.00 38.88           C  
ATOM   1350  CZ  PHE H 178      18.404  15.264  19.897  1.00 39.87           C  
ATOM   1351  C   PHE H 178      12.625  18.064  19.869  1.00 42.03           C  
ATOM   1352  O   PHE H 178      12.445  19.280  19.823  1.00 41.07           O  
ATOM   1353  N   THR H 179      11.699  17.210  20.362  1.00 40.64           N  
ATOM   1354  CA  THR H 179      10.458  17.683  20.910  1.00 40.56           C  
ATOM   1355  CB  THR H 179       9.265  17.339  20.066  1.00 41.72           C  
ATOM   1356  OG1 THR H 179       9.406  17.887  18.764  1.00 43.22           O  
ATOM   1357  CG2 THR H 179       8.004  17.906  20.735  1.00 40.41           C  
ATOM   1358  C   THR H 179      10.259  17.020  22.240  1.00 40.39           C  
ATOM   1359  O   THR H 179      10.398  15.804  22.372  1.00 40.11           O  
ATOM   1360  N   ILE H 180       9.896  17.818  23.261  1.00 40.38           N  
ATOM   1361  CA  ILE H 180       9.696  17.329  24.595  1.00 41.17           C  
ATOM   1362  CB  ILE H 180      10.350  18.222  25.612  1.00 39.86           C  
ATOM   1363  CG1 ILE H 180      10.381  17.599  27.009  1.00 39.83           C  
ATOM   1364  CG2 ILE H 180       9.655  19.585  25.562  1.00 39.77           C  
ATOM   1365  CD1 ILE H 180      11.259  18.397  27.971  1.00 40.58           C  
ATOM   1366  C   ILE H 180       8.220  17.322  24.843  1.00 41.12           C  
ATOM   1367  O   ILE H 180       7.516  18.260  24.471  1.00 40.99           O  
ATOM   1368  N   SER H 181       7.700  16.229  25.437  1.00 40.41           N  
ATOM   1369  CA  SER H 181       6.289  16.167  25.690  1.00 40.66           C  
ATOM   1370  CB  SER H 181       5.503  15.460  24.572  1.00 39.33           C  
ATOM   1371  OG  SER H 181       5.913  14.106  24.465  1.00 41.34           O  
ATOM   1372  C   SER H 181       6.069  15.395  26.949  1.00 41.31           C  
ATOM   1373  O   SER H 181       6.971  14.719  27.442  1.00 39.57           O  
ATOM   1374  N   ARG H 182       4.854  15.507  27.524  1.00 41.94           N  
ATOM   1375  CA  ARG H 182       4.573  14.791  28.732  1.00 42.82           C  
ATOM   1376  CB  ARG H 182       4.852  15.611  30.003  1.00 41.74           C  
ATOM   1377  CG  ARG H 182       4.007  16.882  30.107  1.00 36.65           C  
ATOM   1378  CD  ARG H 182       4.483  17.844  31.198  1.00 36.86           C  
ATOM   1379  NE  ARG H 182       4.357  17.143  32.506  1.00 36.11           N  
ATOM   1380  CZ  ARG H 182       5.174  17.495  33.540  1.00 35.43           C  
ATOM   1381  NH1 ARG H 182       6.103  18.482  33.370  1.00 33.82           N1+
ATOM   1382  NH2 ARG H 182       5.067  16.861  34.742  1.00 36.27           N  
ATOM   1383  C   ARG H 182       3.125  14.424  28.745  1.00 44.84           C  
ATOM   1384  O   ARG H 182       2.280  15.145  28.214  1.00 44.67           O  
ATOM   1385  N   GLU H 183       2.810  13.255  29.338  1.00 45.84           N  
ATOM   1386  CA  GLU H 183       1.445  12.846  29.476  1.00 47.92           C  
ATOM   1387  CB  GLU H 183       1.147  11.523  28.749  1.00 49.06           C  
ATOM   1388  CG  GLU H 183      -0.343  11.217  28.590  1.00 49.70           C  
ATOM   1389  CD  GLU H 183      -0.467  10.069  27.599  1.00  0.00           C  
ATOM   1390  OE1 GLU H 183       0.584   9.450  27.284  1.00  0.00           O  
ATOM   1391  OE2 GLU H 183      -1.609   9.797  27.142  1.00  0.00           O1-
ATOM   1392  C   GLU H 183       1.235  12.647  30.942  1.00 48.95           C  
ATOM   1393  O   GLU H 183       1.643  11.636  31.512  1.00 48.89           O  
ATOM   1394  N   ASN H 184       0.562  13.617  31.587  1.00 49.95           N  
ATOM   1395  CA  ASN H 184       0.375  13.612  33.007  1.00 50.53           C  
ATOM   1396  CB  ASN H 184      -0.280  14.905  33.519  1.00 50.43           C  
ATOM   1397  CG  ASN H 184       0.728  16.030  33.305  1.00 51.60           C  
ATOM   1398  OD1 ASN H 184       1.922  15.868  33.553  1.00 51.95           O  
ATOM   1399  ND2 ASN H 184       0.238  17.199  32.816  1.00 50.14           N  
ATOM   1400  C   ASN H 184      -0.468  12.445  33.417  1.00 51.73           C  
ATOM   1401  O   ASN H 184      -0.262  11.872  34.485  1.00 52.94           O  
ATOM   1402  N   ALA H 185      -1.461  12.065  32.593  1.00 52.69           N  
ATOM   1403  CA  ALA H 185      -2.307  10.967  32.968  1.00 54.26           C  
ATOM   1404  CB  ALA H 185      -3.422  10.705  31.942  1.00 55.92           C  
ATOM   1405  C   ALA H 185      -1.478   9.718  33.069  1.00 54.26           C  
ATOM   1406  O   ALA H 185      -1.645   8.925  33.994  1.00 53.95           O  
ATOM   1407  N   LYS H 186      -0.588   9.509  32.082  1.00 53.41           N  
ATOM   1408  CA  LYS H 186       0.319   8.397  31.974  1.00 52.64           C  
ATOM   1409  CB  LYS H 186       0.915   8.240  30.565  1.00 54.58           C  
ATOM   1410  CG  LYS H 186      -0.123   7.851  29.512  1.00 56.77           C  
ATOM   1411  CD  LYS H 186      -0.801   6.504  29.772  1.00 59.35           C  
ATOM   1412  CE  LYS H 186       0.037   5.302  29.336  1.00 60.77           C  
ATOM   1413  NZ  LYS H 186      -0.695   4.044  29.610  1.00 61.70           N1+
ATOM   1414  C   LYS H 186       1.458   8.535  32.943  1.00 51.58           C  
ATOM   1415  O   LYS H 186       2.127   7.553  33.263  1.00 52.40           O  
ATOM   1416  N   ASN H 187       1.739   9.768  33.410  1.00 49.78           N  
ATOM   1417  CA  ASN H 187       2.873  10.005  34.262  1.00 48.33           C  
ATOM   1418  CB  ASN H 187       2.847   9.215  35.582  1.00 48.77           C  
ATOM   1419  CG  ASN H 187       1.844   9.871  36.522  1.00 50.12           C  
ATOM   1420  OD1 ASN H 187       1.974  11.042  36.876  1.00 51.47           O  
ATOM   1421  ND2 ASN H 187       0.810   9.094  36.940  1.00 49.77           N  
ATOM   1422  C   ASN H 187       4.122   9.642  33.521  1.00 46.95           C  
ATOM   1423  O   ASN H 187       4.995   8.950  34.044  1.00 45.90           O  
ATOM   1424  N   THR H 188       4.232  10.102  32.256  1.00 45.00           N  
ATOM   1425  CA  THR H 188       5.415   9.810  31.498  1.00 43.39           C  
ATOM   1426  CB  THR H 188       5.178   8.794  30.421  1.00 43.10           C  
ATOM   1427  OG1 THR H 188       4.672   7.594  30.988  1.00 39.58           O  
ATOM   1428  CG2 THR H 188       6.510   8.506  29.719  1.00 34.79           C  
ATOM   1429  C   THR H 188       5.904  11.061  30.824  1.00 42.53           C  
ATOM   1430  O   THR H 188       5.127  11.948  30.475  1.00 41.23           O  
ATOM   1431  N   LEU H 189       7.241  11.151  30.639  1.00 40.62           N  
ATOM   1432  CA  LEU H 189       7.888  12.255  29.980  1.00 40.15           C  
ATOM   1433  CB  LEU H 189       9.042  12.837  30.813  1.00 38.72           C  
ATOM   1434  CG  LEU H 189       9.781  14.021  30.164  1.00 38.62           C  
ATOM   1435  CD1 LEU H 189       8.851  15.232  29.980  1.00 37.98           C  
ATOM   1436  CD2 LEU H 189      11.054  14.370  30.952  1.00 38.14           C  
ATOM   1437  C   LEU H 189       8.473  11.683  28.720  1.00 39.49           C  
ATOM   1438  O   LEU H 189       8.945  10.548  28.720  1.00 39.18           O  
ATOM   1439  N   HIS H 190       8.447  12.449  27.606  1.00 38.70           N  
ATOM   1440  CA  HIS H 190       8.936  11.908  26.368  1.00 38.69           C  
ATOM   1441  ND1 HIS H 190       5.882  10.705  26.658  1.00  0.00           N  
ATOM   1442  CG  HIS H 190       6.870  10.574  25.708  1.00 39.83           C  
ATOM   1443  CB  HIS H 190       7.824  11.666  25.329  1.00 38.21           C  
ATOM   1444  NE2 HIS H 190       5.730   8.632  25.868  1.00  0.00           N  
ATOM   1445  CD2 HIS H 190       6.763   9.302  25.235  1.00 40.09           C  
ATOM   1446  CE1 HIS H 190       5.231   9.517  26.713  1.00 41.21           C  
ATOM   1447  C   HIS H 190       9.897  12.862  25.734  1.00 38.27           C  
ATOM   1448  O   HIS H 190       9.907  14.057  26.023  1.00 37.57           O  
ATOM   1449  N   LEU H 191      10.768  12.315  24.862  1.00 37.86           N  
ATOM   1450  CA  LEU H 191      11.708  13.118  24.145  1.00 37.17           C  
ATOM   1451  CB  LEU H 191      13.082  13.090  24.847  1.00 36.48           C  
ATOM   1452  CG  LEU H 191      14.190  13.960  24.234  1.00 36.98           C  
ATOM   1453  CD1 LEU H 191      14.721  13.354  22.939  1.00 36.84           C  
ATOM   1454  CD2 LEU H 191      13.736  15.415  24.060  1.00 36.69           C  
ATOM   1455  C   LEU H 191      11.788  12.527  22.768  1.00 38.27           C  
ATOM   1456  O   LEU H 191      12.298  11.423  22.580  1.00 38.40           O  
ATOM   1457  N   GLU H 192      11.265  13.253  21.758  1.00 39.75           N  
ATOM   1458  CA  GLU H 192      11.254  12.770  20.406  1.00 40.83           C  
ATOM   1459  CB  GLU H 192       9.993  13.193  19.628  1.00 41.34           C  
ATOM   1460  CG  GLU H 192       9.967  12.739  18.167  1.00 45.48           C  
ATOM   1461  CD  GLU H 192       9.841  11.224  18.111  1.00 46.85           C  
ATOM   1462  OE1 GLU H 192      10.780  10.532  18.590  1.00  0.00           O  
ATOM   1463  OE2 GLU H 192       8.809  10.737  17.581  1.00 49.30           O1-
ATOM   1464  C   GLU H 192      12.444  13.346  19.712  1.00 39.46           C  
ATOM   1465  O   GLU H 192      12.671  14.555  19.742  1.00 37.93           O  
ATOM   1466  N   MET H 193      13.249  12.476  19.072  1.00 38.96           N  
ATOM   1467  CA  MET H 193      14.437  12.938  18.418  1.00 41.42           C  
ATOM   1468  CB  MET H 193      15.706  12.242  18.927  1.00 41.05           C  
ATOM   1469  CG  MET H 193      15.977  12.519  20.407  1.00 42.05           C  
ATOM   1470  SD  MET H 193      17.464  11.725  21.086  1.00 43.91           S  
ATOM   1471  CE  MET H 193      16.712  10.085  21.271  1.00 38.00           C  
ATOM   1472  C   MET H 193      14.322  12.627  16.961  1.00 40.86           C  
ATOM   1473  O   MET H 193      13.922  11.531  16.572  1.00 41.15           O  
ATOM   1474  N   SER H 194      14.680  13.611  16.112  1.00 39.61           N  
ATOM   1475  CA  SER H 194      14.622  13.441  14.690  1.00 39.75           C  
ATOM   1476  CB  SER H 194      13.453  14.203  14.043  1.00 38.18           C  
ATOM   1477  OG  SER H 194      13.453  14.005  12.638  1.00  0.00           O  
ATOM   1478  C   SER H 194      15.885  14.012  14.128  1.00 40.11           C  
ATOM   1479  O   SER H 194      16.573  14.777  14.799  1.00 39.92           O  
ATOM   1480  N   SER H 195      16.224  13.634  12.876  1.00 40.66           N  
ATOM   1481  CA  SER H 195      17.397  14.141  12.217  1.00 40.74           C  
ATOM   1482  CB  SER H 195      17.290  15.633  11.853  1.00 40.66           C  
ATOM   1483  OG  SER H 195      16.232  15.834  10.928  1.00 43.18           O  
ATOM   1484  C   SER H 195      18.573  13.966  13.122  1.00 40.03           C  
ATOM   1485  O   SER H 195      19.357  14.892  13.328  1.00 40.33           O  
ATOM   1486  N   LEU H 196      18.733  12.752  13.674  1.00 40.12           N  
ATOM   1487  CA  LEU H 196      19.784  12.489  14.612  1.00 41.14           C  
ATOM   1488  CB  LEU H 196      19.674  11.100  15.263  1.00 39.75           C  
ATOM   1489  CG  LEU H 196      18.453  10.976  16.195  1.00 40.92           C  
ATOM   1490  CD1 LEU H 196      18.366   9.583  16.833  1.00 37.95           C  
ATOM   1491  CD2 LEU H 196      18.451  12.095  17.249  1.00 39.55           C  
ATOM   1492  C   LEU H 196      21.114  12.594  13.937  1.00 42.37           C  
ATOM   1493  O   LEU H 196      21.273  12.277  12.758  1.00 42.44           O  
ATOM   1494  N   ARG H 197      22.112  13.072  14.708  1.00 43.86           N  
ATOM   1495  CA  ARG H 197      23.455  13.258  14.241  1.00 45.24           C  
ATOM   1496  CB  ARG H 197      23.955  14.696  14.425  1.00 46.32           C  
ATOM   1497  CG  ARG H 197      23.198  15.737  13.605  1.00 49.63           C  
ATOM   1498  CD  ARG H 197      23.541  17.165  14.023  1.00 52.54           C  
ATOM   1499  NE  ARG H 197      25.021  17.237  14.155  1.00 46.13           N  
ATOM   1500  CZ  ARG H 197      25.604  18.363  14.657  1.00 45.80           C  
ATOM   1501  NH1 ARG H 197      24.826  19.414  15.048  1.00 44.29           N1+
ATOM   1502  NH2 ARG H 197      26.962  18.440  14.766  1.00 45.97           N  
ATOM   1503  C   ARG H 197      24.336  12.413  15.106  1.00 45.73           C  
ATOM   1504  O   ARG H 197      23.945  11.998  16.194  1.00 45.92           O  
ATOM   1505  N   SER H 198      25.569  12.141  14.640  1.00 46.64           N  
ATOM   1506  CA  SER H 198      26.489  11.323  15.381  1.00 47.30           C  
ATOM   1507  CB  SER H 198      27.830  11.127  14.654  1.00 48.51           C  
ATOM   1508  OG  SER H 198      27.631  10.440  13.428  1.00 52.43           O  
ATOM   1509  C   SER H 198      26.784  12.018  16.672  1.00 46.37           C  
ATOM   1510  O   SER H 198      27.047  11.384  17.692  1.00 45.44           O  
ATOM   1511  N   GLU H 199      26.713  13.359  16.644  1.00 46.08           N  
ATOM   1512  CA  GLU H 199      27.001  14.223  17.751  1.00 45.63           C  
ATOM   1513  CB  GLU H 199      26.940  15.700  17.324  1.00 48.19           C  
ATOM   1514  CG  GLU H 199      27.216  16.701  18.439  1.00 52.89           C  
ATOM   1515  CD  GLU H 199      25.879  17.300  18.841  1.00 55.11           C  
ATOM   1516  OE1 GLU H 199      24.954  17.303  17.986  1.00 54.96           O  
ATOM   1517  OE2 GLU H 199      25.767  17.773  20.002  1.00 57.24           O1-
ATOM   1518  C   GLU H 199      26.023  13.976  18.861  1.00 43.36           C  
ATOM   1519  O   GLU H 199      26.328  14.221  20.026  1.00 43.17           O  
ATOM   1520  N   ASP H 200      24.806  13.522  18.518  1.00 41.88           N  
ATOM   1521  CA  ASP H 200      23.739  13.277  19.451  1.00 39.92           C  
ATOM   1522  CB  ASP H 200      22.384  13.051  18.764  1.00 39.22           C  
ATOM   1523  CG  ASP H 200      21.927  14.395  18.214  1.00 40.04           C  
ATOM   1524  OD1 ASP H 200      22.190  15.430  18.884  1.00 39.52           O  
ATOM   1525  OD2 ASP H 200      21.314  14.406  17.114  1.00 40.59           O1-
ATOM   1526  C   ASP H 200      24.032  12.092  20.328  1.00 39.19           C  
ATOM   1527  O   ASP H 200      23.356  11.881  21.332  1.00 38.88           O  
ATOM   1528  N   THR H 201      24.993  11.236  19.948  1.00 38.19           N  
ATOM   1529  CA  THR H 201      25.271  10.066  20.736  1.00 37.10           C  
ATOM   1530  CB  THR H 201      26.439   9.293  20.199  1.00 37.09           C  
ATOM   1531  OG1 THR H 201      26.199   8.920  18.852  1.00 40.52           O  
ATOM   1532  CG2 THR H 201      26.650   8.042  21.058  1.00 35.71           C  
ATOM   1533  C   THR H 201      25.612  10.489  22.135  1.00 35.96           C  
ATOM   1534  O   THR H 201      26.500  11.314  22.348  1.00 36.48           O  
ATOM   1535  N   ALA H 202      24.896   9.932  23.138  1.00 33.51           N  
ATOM   1536  CA  ALA H 202      25.183  10.278  24.504  1.00 32.98           C  
ATOM   1537  CB  ALA H 202      24.994  11.774  24.804  1.00 31.43           C  
ATOM   1538  C   ALA H 202      24.232   9.529  25.382  1.00 31.73           C  
ATOM   1539  O   ALA H 202      23.333   8.842  24.900  1.00 31.26           O  
ATOM   1540  N   MET H 203      24.432   9.610  26.716  1.00 33.25           N  
ATOM   1541  CA  MET H 203      23.467   8.994  27.572  1.00 33.42           C  
ATOM   1542  CB  MET H 203      23.990   8.303  28.849  1.00 34.90           C  
ATOM   1543  CG  MET H 203      24.719   9.199  29.841  1.00 38.69           C  
ATOM   1544  SD  MET H 203      26.451   9.495  29.409  1.00 49.73           S  
ATOM   1545  CE  MET H 203      26.958   7.758  29.560  1.00 47.93           C  
ATOM   1546  C   MET H 203      22.521  10.078  27.952  1.00 31.97           C  
ATOM   1547  O   MET H 203      22.928  11.191  28.280  1.00 30.79           O  
ATOM   1548  N   TYR H 204      21.214   9.769  27.898  1.00 31.13           N  
ATOM   1549  CA  TYR H 204      20.209  10.765  28.129  1.00 30.82           C  
ATOM   1550  CB  TYR H 204      19.102  10.769  27.056  1.00 30.05           C  
ATOM   1551  CG  TYR H 204      19.658  11.345  25.795  1.00 29.74           C  
ATOM   1552  CD1 TYR H 204      20.534  10.640  25.001  1.00 28.63           C  
ATOM   1553  CD2 TYR H 204      19.276  12.605  25.395  1.00 28.66           C  
ATOM   1554  CE1 TYR H 204      21.030  11.190  23.842  1.00 28.20           C  
ATOM   1555  CE2 TYR H 204      19.768  13.161  24.239  1.00 27.90           C  
ATOM   1556  CZ  TYR H 204      20.649  12.454  23.459  1.00 27.95           C  
ATOM   1557  OH  TYR H 204      21.156  13.023  22.271  1.00 28.51           O  
ATOM   1558  C   TYR H 204      19.551  10.510  29.447  1.00 31.21           C  
ATOM   1559  O   TYR H 204      19.188   9.377  29.763  1.00 31.52           O  
ATOM   1560  N   TYR H 205      19.389  11.586  30.251  1.00 29.40           N  
ATOM   1561  CA  TYR H 205      18.783  11.466  31.549  1.00 31.03           C  
ATOM   1562  CB  TYR H 205      19.641  11.979  32.725  1.00 30.89           C  
ATOM   1563  CG  TYR H 205      20.941  11.263  32.864  1.00 31.99           C  
ATOM   1564  CD1 TYR H 205      21.026  10.062  33.530  1.00 32.35           C  
ATOM   1565  CD2 TYR H 205      22.088  11.806  32.336  1.00 31.68           C  
ATOM   1566  CE1 TYR H 205      22.234   9.416  33.664  1.00 32.34           C  
ATOM   1567  CE2 TYR H 205      23.298  11.165  32.467  1.00 32.72           C  
ATOM   1568  CZ  TYR H 205      23.374   9.966  33.132  1.00 34.02           C  
ATOM   1569  OH  TYR H 205      24.612   9.307  33.270  1.00 36.85           O  
ATOM   1570  C   TYR H 205      17.585  12.366  31.601  1.00 31.28           C  
ATOM   1571  O   TYR H 205      17.563  13.434  30.990  1.00 31.30           O  
ATOM   1572  N   CYS H 206      16.540  11.932  32.337  1.00 31.89           N  
ATOM   1573  CA  CYS H 206      15.391  12.756  32.580  1.00 32.88           C  
ATOM   1574  CB  CYS H 206      14.025  12.041  32.390  1.00 34.13           C  
ATOM   1575  SG  CYS H 206      13.878  10.456  33.275  1.00 39.95           S  
ATOM   1576  C   CYS H 206      15.531  13.201  34.002  1.00 31.74           C  
ATOM   1577  O   CYS H 206      16.061  12.467  34.837  1.00 32.71           O  
ATOM   1578  N   THR H 207      15.118  14.448  34.308  1.00 32.48           N  
ATOM   1579  CA  THR H 207      15.278  14.919  35.656  1.00 33.31           C  
ATOM   1580  CB  THR H 207      16.506  15.755  35.830  1.00 32.02           C  
ATOM   1581  OG1 THR H 207      16.424  16.913  35.014  1.00  0.00           O  
ATOM   1582  CG2 THR H 207      17.720  14.911  35.411  1.00  0.00           C  
ATOM   1583  C   THR H 207      14.102  15.758  36.049  1.00 35.55           C  
ATOM   1584  O   THR H 207      13.525  16.479  35.239  1.00 34.88           O  
ATOM   1585  N   ARG H 208      13.724  15.674  37.338  1.00 36.28           N  
ATOM   1586  CA  ARG H 208      12.617  16.417  37.863  1.00 37.19           C  
ATOM   1587  CB  ARG H 208      11.969  15.727  39.081  1.00 37.98           C  
ATOM   1588  CG  ARG H 208      10.782  16.488  39.674  1.00 38.27           C  
ATOM   1589  CD  ARG H 208      10.131  15.781  40.867  1.00 40.00           C  
ATOM   1590  NE  ARG H 208      10.977  16.015  42.072  1.00 42.33           N  
ATOM   1591  CZ  ARG H 208      10.500  15.671  43.303  1.00 42.17           C  
ATOM   1592  NH1 ARG H 208       9.260  15.112  43.419  1.00 41.34           N1+
ATOM   1593  NH2 ARG H 208      11.259  15.882  44.416  1.00 43.48           N  
ATOM   1594  C   ARG H 208      13.105  17.758  38.317  1.00 37.75           C  
ATOM   1595  O   ARG H 208      14.205  17.898  38.851  1.00 38.62           O  
ATOM   1596  N   ALA H 209      12.294  18.803  38.070  1.00 40.05           N  
ATOM   1597  CA  ALA H 209      12.602  20.113  38.564  1.00 42.86           C  
ATOM   1598  CB  ALA H 209      12.018  21.249  37.708  1.00 43.67           C  
ATOM   1599  C   ALA H 209      11.958  20.196  39.919  1.00 44.74           C  
ATOM   1600  O   ALA H 209      11.030  19.442  40.207  1.00 45.44           O  
ATOM   1601  N   ILE H 210      12.528  21.028  40.854  1.00 34.17           N  
ATOM   1602  CA  ILE H 210      11.999  21.355  42.175  1.00 34.72           C  
ATOM   1603  CB  ILE H 210      12.708  20.709  43.328  1.00 73.45           C  
ATOM   1604  CG1 ILE H 210      12.563  19.179  43.276  1.00 75.97           C  
ATOM   1605  CG2 ILE H 210      12.147  21.348  44.614  1.00 70.94           C  
ATOM   1606  CD1 ILE H 210      11.124  18.699  43.453  1.00  0.00           C  
ATOM   1607  C   ILE H 210      12.213  22.824  42.365  1.00 35.25           C  
ATOM   1608  O   ILE H 210      13.332  23.283  42.587  1.00 36.08           O  
ATOM   1609  N   PHE H 211      11.109  23.583  42.390  1.00 36.47           N  
ATOM   1610  CA  PHE H 211      11.143  25.012  42.362  1.00 38.27           C  
ATOM   1611  CB  PHE H 211       9.720  25.604  42.324  1.00 40.68           C  
ATOM   1612  CG  PHE H 211       9.787  26.978  41.745  1.00 55.05           C  
ATOM   1613  CD1 PHE H 211       9.993  27.132  40.393  1.00 55.99           C  
ATOM   1614  CD2 PHE H 211       9.621  28.100  42.524  1.00 55.57           C  
ATOM   1615  CE1 PHE H 211      10.049  28.383  39.825  1.00 56.17           C  
ATOM   1616  CE2 PHE H 211       9.676  29.355  41.962  1.00 58.97           C  
ATOM   1617  CZ  PHE H 211       9.895  29.499  40.613  1.00 59.98           C  
ATOM   1618  C   PHE H 211      11.837  25.507  43.578  1.00 39.30           C  
ATOM   1619  O   PHE H 211      12.587  26.484  43.525  1.00 39.56           O  
ATOM   1620  N   ASP H 212      11.600  24.876  44.736  1.00 39.24           N  
ATOM   1621  CA  ASP H 212      12.242  25.495  45.841  1.00 39.45           C  
ATOM   1622  CB  ASP H 212      11.394  26.674  46.357  1.00 40.63           C  
ATOM   1623  CG  ASP H 212      12.219  27.581  47.251  1.00 55.17           C  
ATOM   1624  OD1 ASP H 212      12.949  27.038  48.116  1.00  0.00           O  
ATOM   1625  OD2 ASP H 212      12.121  28.826  47.093  1.00  0.00           O1-
ATOM   1626  C   ASP H 212      12.404  24.511  46.950  1.00 39.80           C  
ATOM   1627  O   ASP H 212      11.426  24.165  47.609  1.00 39.26           O  
ATOM   1628  N   TYR H 213      13.608  23.934  47.132  1.00 36.13           N  
ATOM   1629  CA  TYR H 213      13.759  23.222  48.366  1.00 35.88           C  
ATOM   1630  CB  TYR H 213      15.084  22.454  48.502  1.00 46.34           C  
ATOM   1631  CG  TYR H 213      15.051  21.799  49.842  1.00  0.00           C  
ATOM   1632  CD1 TYR H 213      15.519  22.458  50.956  1.00  0.00           C  
ATOM   1633  CD2 TYR H 213      14.536  20.531  49.992  1.00  0.00           C  
ATOM   1634  CE1 TYR H 213      15.489  21.858  52.193  1.00  0.00           C  
ATOM   1635  CE2 TYR H 213      14.503  19.923  51.227  1.00  0.00           C  
ATOM   1636  CZ  TYR H 213      14.982  20.587  52.331  1.00  0.00           C  
ATOM   1637  OH  TYR H 213      14.949  19.962  53.597  1.00  0.00           O  
ATOM   1638  C   TYR H 213      13.810  24.317  49.375  1.00 38.26           C  
ATOM   1639  O   TYR H 213      13.011  24.396  50.306  1.00 39.76           O  
ATOM   1640  N   ALA H 214      14.764  25.234  49.147  1.00 37.12           N  
ATOM   1641  CA  ALA H 214      14.888  26.424  49.923  1.00 39.32           C  
ATOM   1642  CB  ALA H 214      15.558  26.205  51.287  1.00 41.02           C  
ATOM   1643  C   ALA H 214      15.783  27.317  49.133  1.00 38.96           C  
ATOM   1644  O   ALA H 214      16.993  27.103  49.098  1.00 39.92           O  
ATOM   1645  N   GLY H 215      15.224  28.349  48.478  1.00 35.52           N  
ATOM   1646  CA  GLY H 215      16.076  29.301  47.837  1.00 36.79           C  
ATOM   1647  C   GLY H 215      16.023  29.217  46.355  1.00 35.38           C  
ATOM   1648  O   GLY H 215      15.899  30.259  45.711  1.00 37.85           O  
ATOM   1649  N   TYR H 216      16.117  28.015  45.750  1.00 34.45           N  
ATOM   1650  CA  TYR H 216      16.107  28.071  44.320  1.00 34.18           C  
ATOM   1651  CB  TYR H 216      17.491  28.403  43.745  1.00 36.17           C  
ATOM   1652  CG  TYR H 216      17.239  28.850  42.359  1.00 37.77           C  
ATOM   1653  CD1 TYR H 216      16.634  30.065  42.125  1.00 48.13           C  
ATOM   1654  CD2 TYR H 216      17.614  28.069  41.301  1.00 48.47           C  
ATOM   1655  CE1 TYR H 216      16.389  30.495  40.842  1.00 50.87           C  
ATOM   1656  CE2 TYR H 216      17.367  28.498  40.023  1.00 51.10           C  
ATOM   1657  CZ  TYR H 216      16.756  29.703  39.783  1.00 52.31           C  
ATOM   1658  OH  TYR H 216      16.519  30.112  38.454  1.00 55.94           O  
ATOM   1659  C   TYR H 216      15.627  26.765  43.752  1.00 35.88           C  
ATOM   1660  O   TYR H 216      15.506  25.760  44.449  1.00 35.99           O  
ATOM   1661  N   TRP H 217      15.300  26.749  42.448  1.00 35.60           N  
ATOM   1662  CA  TRP H 217      14.897  25.494  41.889  1.00 36.57           C  
ATOM   1663  CB  TRP H 217      13.830  25.605  40.786  1.00 38.92           C  
ATOM   1664  CG  TRP H 217      14.027  26.743  39.823  1.00 40.47           C  
ATOM   1665  CD2 TRP H 217      13.737  28.104  40.174  1.00 42.53           C  
ATOM   1666  CD1 TRP H 217      14.464  26.753  38.533  1.00 44.34           C  
ATOM   1667  NE1 TRP H 217      14.445  28.040  38.046  1.00 45.31           N  
ATOM   1668  CE2 TRP H 217      14.005  28.881  39.049  1.00 44.13           C  
ATOM   1669  CE3 TRP H 217      13.281  28.654  41.337  1.00 39.58           C  
ATOM   1670  CZ2 TRP H 217      13.816  30.233  39.073  1.00 44.88           C  
ATOM   1671  CZ3 TRP H 217      13.101  30.018  41.357  1.00 40.75           C  
ATOM   1672  CH2 TRP H 217      13.363  30.791  40.246  1.00 43.43           C  
ATOM   1673  C   TRP H 217      16.098  24.694  41.495  1.00 37.88           C  
ATOM   1674  O   TRP H 217      17.023  25.192  40.856  1.00 37.59           O  
ATOM   1675  N   TYR H 218      16.089  23.404  41.899  1.00 35.05           N  
ATOM   1676  CA  TYR H 218      17.190  22.507  41.695  1.00 35.30           C  
ATOM   1677  CB  TYR H 218      17.895  22.118  43.009  1.00 34.83           C  
ATOM   1678  CG  TYR H 218      16.843  21.651  43.959  1.00 35.54           C  
ATOM   1679  CD1 TYR H 218      16.151  22.582  44.691  1.00 35.92           C  
ATOM   1680  CD2 TYR H 218      16.514  20.323  44.107  1.00 36.99           C  
ATOM   1681  CE1 TYR H 218      15.178  22.197  45.574  1.00 36.35           C  
ATOM   1682  CE2 TYR H 218      15.538  19.933  44.995  1.00 37.23           C  
ATOM   1683  CZ  TYR H 218      14.868  20.873  45.733  1.00 37.72           C  
ATOM   1684  OH  TYR H 218      13.863  20.486  46.645  1.00 38.64           O  
ATOM   1685  C   TYR H 218      16.695  21.246  41.056  1.00 34.22           C  
ATOM   1686  O   TYR H 218      15.514  20.915  41.148  1.00 34.01           O  
ATOM   1687  N   PHE H 219      17.607  20.522  40.366  1.00 34.08           N  
ATOM   1688  CA  PHE H 219      17.264  19.276  39.736  1.00 32.06           C  
ATOM   1689  CB  PHE H 219      18.206  18.893  38.577  1.00 31.33           C  
ATOM   1690  CG  PHE H 219      17.952  19.793  37.409  1.00 32.68           C  
ATOM   1691  CD1 PHE H 219      18.540  21.031  37.306  1.00 31.06           C  
ATOM   1692  CD2 PHE H 219      17.113  19.383  36.400  1.00 31.20           C  
ATOM   1693  CE1 PHE H 219      18.298  21.837  36.217  1.00 32.45           C  
ATOM   1694  CE2 PHE H 219      16.866  20.187  35.310  1.00 31.60           C  
ATOM   1695  CZ  PHE H 219      17.458  21.422  35.213  1.00 32.85           C  
ATOM   1696  C   PHE H 219      17.360  18.231  40.798  1.00 32.57           C  
ATOM   1697  O   PHE H 219      18.435  17.741  41.141  1.00 32.43           O  
ATOM   1698  N   ASP H 220      16.186  17.886  41.351  1.00 31.45           N  
ATOM   1699  CA  ASP H 220      16.040  17.003  42.463  1.00 31.28           C  
ATOM   1700  CB  ASP H 220      14.599  17.025  43.008  1.00 32.42           C  
ATOM   1701  CG  ASP H 220      14.547  16.337  44.364  1.00 32.24           C  
ATOM   1702  OD1 ASP H 220      15.036  15.183  44.486  1.00 32.95           O  
ATOM   1703  OD2 ASP H 220      14.011  16.971  45.311  1.00 33.33           O1-
ATOM   1704  C   ASP H 220      16.366  15.595  42.124  1.00 31.31           C  
ATOM   1705  O   ASP H 220      17.009  14.902  42.916  1.00 31.13           O  
ATOM   1706  N   VAL H 221      15.936  15.129  40.937  1.00 38.58           N  
ATOM   1707  CA  VAL H 221      16.046  13.695  40.783  1.00 38.93           C  
ATOM   1708  CB  VAL H 221      14.767  12.980  41.106  1.00 40.91           C  
ATOM   1709  CG1 VAL H 221      14.978  11.469  40.903  1.00 43.72           C  
ATOM   1710  CG2 VAL H 221      14.328  13.372  42.527  1.00 44.64           C  
ATOM   1711  C   VAL H 221      16.387  13.350  39.363  1.00 38.05           C  
ATOM   1712  O   VAL H 221      15.964  14.029  38.428  1.00 37.74           O  
ATOM   1713  N   TRP H 222      17.150  12.248  39.170  1.00 36.68           N  
ATOM   1714  CA  TRP H 222      17.586  11.875  37.851  1.00 36.96           C  
ATOM   1715  CB  TRP H 222      19.107  12.051  37.688  1.00 33.21           C  
ATOM   1716  CG  TRP H 222      19.568  13.479  37.868  1.00 32.15           C  
ATOM   1717  CD2 TRP H 222      20.205  14.280  36.859  1.00 32.24           C  
ATOM   1718  CD1 TRP H 222      19.510  14.250  38.992  1.00 32.46           C  
ATOM   1719  NE1 TRP H 222      20.051  15.488  38.742  1.00 32.68           N  
ATOM   1720  CE2 TRP H 222      20.489  15.520  37.435  1.00 31.45           C  
ATOM   1721  CE3 TRP H 222      20.526  14.008  35.560  1.00 31.63           C  
ATOM   1722  CZ2 TRP H 222      21.101  16.509  36.718  1.00 32.00           C  
ATOM   1723  CZ3 TRP H 222      21.145  15.008  34.841  1.00 32.51           C  
ATOM   1724  CH2 TRP H 222      21.426  16.234  35.408  1.00 33.28           C  
ATOM   1725  C   TRP H 222      17.294  10.420  37.628  1.00 36.74           C  
ATOM   1726  O   TRP H 222      17.243   9.628  38.568  1.00 37.49           O  
ATOM   1727  N   GLY H 223      17.079  10.035  36.351  1.00 36.14           N  
ATOM   1728  CA  GLY H 223      16.824   8.660  36.019  1.00 35.90           C  
ATOM   1729  C   GLY H 223      18.151   7.992  35.817  1.00 35.81           C  
ATOM   1730  O   GLY H 223      19.199   8.631  35.892  1.00 35.49           O  
ATOM   1731  N   ALA H 224      18.120   6.670  35.553  1.00 36.19           N  
ATOM   1732  CA  ALA H 224      19.284   5.859  35.322  1.00 36.58           C  
ATOM   1733  CB  ALA H 224      18.951   4.366  35.163  1.00 37.13           C  
ATOM   1734  C   ALA H 224      19.950   6.311  34.061  1.00 36.59           C  
ATOM   1735  O   ALA H 224      21.171   6.255  33.938  1.00 37.27           O  
ATOM   1736  N   GLY H 225      19.150   6.730  33.063  1.00 35.44           N  
ATOM   1737  CA  GLY H 225      19.708   7.208  31.831  1.00 34.95           C  
ATOM   1738  C   GLY H 225      19.567   6.158  30.782  1.00 36.38           C  
ATOM   1739  O   GLY H 225      19.537   4.963  31.074  1.00 35.75           O  
ATOM   1740  N   THR H 226      19.468   6.601  29.512  1.00 36.92           N  
ATOM   1741  CA  THR H 226      19.330   5.659  28.444  1.00 36.76           C  
ATOM   1742  CB  THR H 226      18.003   5.762  27.765  1.00 35.02           C  
ATOM   1743  OG1 THR H 226      16.960   5.773  28.727  1.00 28.38           O  
ATOM   1744  CG2 THR H 226      17.838   4.491  26.931  1.00 20.50           C  
ATOM   1745  C   THR H 226      20.395   6.008  27.447  1.00 35.05           C  
ATOM   1746  O   THR H 226      20.622   7.184  27.162  1.00 35.77           O  
ATOM   1747  N   THR H 227      21.088   5.005  26.871  1.00 35.90           N  
ATOM   1748  CA  THR H 227      22.150   5.389  25.987  1.00 37.16           C  
ATOM   1749  CB  THR H 227      23.353   4.494  26.021  1.00 37.43           C  
ATOM   1750  OG1 THR H 227      24.478   5.174  25.484  1.00 36.76           O  
ATOM   1751  CG2 THR H 227      23.055   3.252  25.164  1.00 30.19           C  
ATOM   1752  C   THR H 227      21.637   5.416  24.587  1.00 36.23           C  
ATOM   1753  O   THR H 227      20.840   4.571  24.176  1.00 35.32           O  
ATOM   1754  N   VAL H 228      22.076   6.430  23.820  1.00 35.53           N  
ATOM   1755  CA  VAL H 228      21.669   6.550  22.455  1.00 35.85           C  
ATOM   1756  CB  VAL H 228      20.849   7.782  22.198  1.00 36.23           C  
ATOM   1757  CG1 VAL H 228      20.548   7.875  20.694  1.00 34.42           C  
ATOM   1758  CG2 VAL H 228      19.591   7.723  23.083  1.00 34.59           C  
ATOM   1759  C   VAL H 228      22.916   6.651  21.634  1.00 36.41           C  
ATOM   1760  O   VAL H 228      23.796   7.464  21.918  1.00 36.30           O  
ATOM   1761  N   THR H 229      23.024   5.812  20.586  1.00 36.99           N  
ATOM   1762  CA  THR H 229      24.191   5.856  19.757  1.00 36.90           C  
ATOM   1763  CB  THR H 229      24.959   4.566  19.759  1.00 37.56           C  
ATOM   1764  OG1 THR H 229      25.342   4.226  21.084  1.00 36.23           O  
ATOM   1765  CG2 THR H 229      26.208   4.734  18.876  1.00 37.44           C  
ATOM   1766  C   THR H 229      23.741   6.100  18.352  1.00 36.54           C  
ATOM   1767  O   THR H 229      22.894   5.377  17.828  1.00 34.77           O  
ATOM   1768  N   VAL H 230      24.296   7.141  17.704  1.00 37.45           N  
ATOM   1769  CA  VAL H 230      23.922   7.412  16.347  1.00 37.73           C  
ATOM   1770  CB  VAL H 230      23.630   8.861  16.094  1.00 37.91           C  
ATOM   1771  CG1 VAL H 230      23.281   9.047  14.609  1.00 36.91           C  
ATOM   1772  CG2 VAL H 230      22.520   9.312  17.060  1.00 35.55           C  
ATOM   1773  C   VAL H 230      25.087   7.037  15.489  1.00 39.42           C  
ATOM   1774  O   VAL H 230      26.118   7.706  15.493  1.00 39.51           O  
ATOM   1775  N   SER H 231      24.947   5.941  14.719  1.00 40.56           N  
ATOM   1776  CA  SER H 231      26.016   5.530  13.856  1.00 43.31           C  
ATOM   1777  CB  SER H 231      27.098   4.698  14.566  1.00 41.65           C  
ATOM   1778  OG  SER H 231      28.114   4.335  13.646  1.00 40.60           O  
ATOM   1779  C   SER H 231      25.424   4.663  12.793  1.00 44.36           C  
ATOM   1780  O   SER H 231      24.341   4.104  12.961  1.00 45.28           O  
ATOM   1781  N   SER H 232      26.124   4.535  11.651  1.00 46.38           N  
ATOM   1782  CA  SER H 232      25.610   3.704  10.604  1.00 48.65           C  
ATOM   1783  CB  SER H 232      26.061   4.129   9.196  1.00 50.00           C  
ATOM   1784  OG  SER H 232      27.469   3.997   9.071  1.00 51.86           O  
ATOM   1785  C   SER H 232      26.132   2.300  10.857  1.00 48.38           C  
ATOM   1786  O   SER H 232      27.381   2.132  10.856  1.00 49.58           O  
ATOM   1787  OXT SER H 232      25.297   1.377  11.058  1.00  0.00           O1-
TER    1788      SER H 232 
CONECT  159  696
CONECT  696  159
CONECT  988 1575
CONECT 1575  988
END
