# Supplementary material for: Fully automated antibody structure prediction using BIOVIA tools: Validation study
Source: PLoS One. 2017 May 18;12(5):e0177923. doi: 10.1371/journal.pone.0177923 (PMC5436848; doi:10.1371/journal.pone.0177923)
Supplement: S1 Dataset — Predicted structures using the Top5 framework method, Chothia CDR definition with no canonical filtering and generating 50 models. These were used in the detailed discussion of outliers and for comparison against predictions using canonical filtering. (ZIP) [file pone.0177923.s003.zip › 4U1G_CB_FV_FinalModel.pdb]

REMARK   Accelrys Discovery Studio PDB file
REMARK   Created:  2015-05-08T08:51:31Z
SSBOND   1 CYS L   23    CYS L   92                                     
SSBOND   2 CYS H  131    CYS H  205                                     
ATOM      1  N   ASP L   1      25.350  33.267  26.478  1.00 59.31           N1+
ATOM      2  CA  ASP L   1      25.317  32.178  27.479  1.00 58.59           C  
ATOM      3  CB  ASP L   1      25.806  30.861  26.848  1.00 58.91           C  
ATOM      4  CG  ASP L   1      24.823  30.447  25.760  1.00 60.43           C  
ATOM      5  OD1 ASP L   1      23.672  30.958  25.767  1.00 62.16           O  
ATOM      6  OD2 ASP L   1      25.218  29.615  24.901  1.00 61.85           O1-
ATOM      7  C   ASP L   1      26.234  32.520  28.606  1.00 57.73           C  
ATOM      8  O   ASP L   1      27.143  33.334  28.458  1.00 57.33           O  
ATOM      9  N   ILE L   2      26.008  31.906  29.782  1.00 56.09           N  
ATOM     10  CA  ILE L   2      26.871  32.164  30.895  1.00 54.57           C  
ATOM     11  CB  ILE L   2      26.139  32.320  32.196  1.00 53.96           C  
ATOM     12  CG1 ILE L   2      25.193  33.531  32.125  1.00 62.38           C  
ATOM     13  CG2 ILE L   2      27.182  32.409  33.324  1.00 52.77           C  
ATOM     14  CD1 ILE L   2      24.198  33.598  33.282  1.00 62.72           C  
ATOM     15  C   ILE L   2      27.749  30.967  31.019  1.00 53.34           C  
ATOM     16  O   ILE L   2      27.278  29.862  31.285  1.00 53.58           O  
ATOM     17  N   VAL L   3      29.065  31.164  30.814  1.00 51.79           N  
ATOM     18  CA  VAL L   3      29.983  30.065  30.850  1.00 49.87           C  
ATOM     19  CB  VAL L   3      31.172  30.252  29.952  1.00 49.96           C  
ATOM     20  CG1 VAL L   3      32.130  29.065  30.149  1.00 51.30           C  
ATOM     21  CG2 VAL L   3      30.671  30.412  28.506  1.00 49.92           C  
ATOM     22  C   VAL L   3      30.493  29.897  32.243  1.00 48.52           C  
ATOM     23  O   VAL L   3      30.783  30.868  32.940  1.00 48.58           O  
ATOM     24  N   LEU L   4      30.608  28.628  32.677  1.00 47.28           N  
ATOM     25  CA  LEU L   4      31.094  28.331  33.993  1.00 46.08           C  
ATOM     26  CB  LEU L   4      30.211  27.326  34.753  1.00 45.12           C  
ATOM     27  CG  LEU L   4      28.770  27.814  34.985  1.00 45.41           C  
ATOM     28  CD1 LEU L   4      27.950  26.771  35.762  1.00 43.26           C  
ATOM     29  CD2 LEU L   4      28.744  29.203  35.641  1.00 44.09           C  
ATOM     30  C   LEU L   4      32.433  27.691  33.838  1.00 44.98           C  
ATOM     31  O   LEU L   4      32.606  26.775  33.034  1.00 44.68           O  
ATOM     32  N   THR L   5      33.431  28.167  34.608  1.00 44.73           N  
ATOM     33  CA  THR L   5      34.740  27.590  34.518  1.00 45.73           C  
ATOM     34  CB  THR L   5      35.805  28.605  34.219  1.00 45.87           C  
ATOM     35  OG1 THR L   5      35.512  29.269  32.998  1.00 45.98           O  
ATOM     36  CG2 THR L   5      37.161  27.890  34.109  1.00 46.32           C  
ATOM     37  C   THR L   5      35.045  26.983  35.850  1.00 44.02           C  
ATOM     38  O   THR L   5      35.064  27.675  36.867  1.00 44.23           O  
ATOM     39  N   GLN L   6      35.298  25.658  35.875  1.00 44.65           N  
ATOM     40  CA  GLN L   6      35.575  24.992  37.115  1.00 44.00           C  
ATOM     41  CB  GLN L   6      34.893  23.624  37.281  1.00 42.73           C  
ATOM     42  CG  GLN L   6      33.386  23.673  37.499  1.00 43.21           C  
ATOM     43  CD  GLN L   6      32.916  22.234  37.641  1.00 42.05           C  
ATOM     44  OE1 GLN L   6      31.992  21.802  36.952  1.00 41.88           O  
ATOM     45  NE2 GLN L   6      33.568  21.466  38.555  1.00 40.82           N  
ATOM     46  C   GLN L   6      37.035  24.692  37.188  1.00 44.51           C  
ATOM     47  O   GLN L   6      37.669  24.370  36.185  1.00 45.12           O  
ATOM     48  N   SER L   7      37.606  24.803  38.404  1.00 44.81           N  
ATOM     49  CA  SER L   7      38.990  24.487  38.603  1.00 47.61           C  
ATOM     50  CB  SER L   7      39.909  25.720  38.582  1.00 47.83           C  
ATOM     51  OG  SER L   7      39.604  26.571  39.678  1.00 49.33           O  
ATOM     52  C   SER L   7      39.106  23.888  39.967  1.00 47.44           C  
ATOM     53  O   SER L   7      38.352  24.244  40.872  1.00 48.76           O  
ATOM     54  N   PRO L   8      40.024  22.979  40.156  1.00 46.77           N  
ATOM     55  CA  PRO L   8      40.892  22.497  39.113  1.00 45.66           C  
ATOM     56  CD  PRO L   8      40.607  22.790  41.474  1.00 45.75           C  
ATOM     57  CB  PRO L   8      42.155  21.992  39.806  1.00 46.84           C  
ATOM     58  CG  PRO L   8      41.720  21.755  41.261  1.00 46.45           C  
ATOM     59  C   PRO L   8      40.190  21.423  38.347  1.00 46.02           C  
ATOM     60  O   PRO L   8      39.103  21.014  38.751  1.00 46.68           O  
ATOM     61  N   ALA L   9      40.785  20.976  37.223  1.00 45.74           N  
ATOM     62  CA  ALA L   9      40.205  19.929  36.434  1.00 45.43           C  
ATOM     63  CB  ALA L   9      41.004  19.642  35.152  1.00 47.01           C  
ATOM     64  C   ALA L   9      40.183  18.670  37.245  1.00 46.73           C  
ATOM     65  O   ALA L   9      39.188  17.948  37.256  1.00 46.25           O  
ATOM     66  N   SER L  10      41.287  18.372  37.958  1.00 47.03           N  
ATOM     67  CA  SER L  10      41.337  17.170  38.746  1.00 47.20           C  
ATOM     68  CB  SER L  10      42.192  16.059  38.115  1.00 48.65           C  
ATOM     69  OG  SER L  10      43.543  16.480  38.005  1.00 51.08           O  
ATOM     70  C   SER L  10      41.945  17.525  40.067  1.00 47.38           C  
ATOM     71  O   SER L  10      42.664  18.513  40.181  1.00 46.34           O  
ATOM     72  N   LEU L  11      41.650  16.725  41.114  1.00 47.28           N  
ATOM     73  CA  LEU L  11      42.154  17.069  42.411  1.00 46.95           C  
ATOM     74  CB  LEU L  11      41.143  17.972  43.142  1.00 48.79           C  
ATOM     75  CG  LEU L  11      41.528  18.443  44.551  1.00 50.32           C  
ATOM     76  CD1 LEU L  11      42.784  19.328  44.529  1.00 50.51           C  
ATOM     77  CD2 LEU L  11      40.332  19.135  45.226  1.00 51.21           C  
ATOM     78  C   LEU L  11      42.341  15.807  43.206  1.00 46.68           C  
ATOM     79  O   LEU L  11      41.482  14.929  43.199  1.00 46.35           O  
ATOM     80  N   ALA L  12      43.488  15.678  43.910  1.00 45.25           N  
ATOM     81  CA  ALA L  12      43.716  14.511  44.718  1.00 43.49           C  
ATOM     82  CB  ALA L  12      44.999  13.751  44.344  1.00 43.72           C  
ATOM     83  C   ALA L  12      43.873  14.974  46.134  1.00 43.71           C  
ATOM     84  O   ALA L  12      44.693  15.844  46.425  1.00 44.17           O  
ATOM     85  N   VAL L  13      43.089  14.387  47.065  1.00 43.04           N  
ATOM     86  CA  VAL L  13      43.171  14.806  48.436  1.00 43.60           C  
ATOM     87  CB  VAL L  13      41.987  15.615  48.878  1.00 43.88           C  
ATOM     88  CG1 VAL L  13      42.094  15.865  50.390  1.00 43.00           C  
ATOM     89  CG2 VAL L  13      41.933  16.902  48.038  1.00 42.57           C  
ATOM     90  C   VAL L  13      43.226  13.591  49.313  1.00 42.73           C  
ATOM     91  O   VAL L  13      42.597  12.573  49.031  1.00 43.03           O  
ATOM     92  N   SER L  14      43.985  13.684  50.424  1.00 41.88           N  
ATOM     93  CA  SER L  14      44.133  12.583  51.328  1.00 41.45           C  
ATOM     94  CB  SER L  14      45.356  12.718  52.252  1.00 41.13           C  
ATOM     95  OG  SER L  14      46.552  12.723  51.483  1.00 43.91           O  
ATOM     96  C   SER L  14      42.905  12.499  52.181  1.00 41.65           C  
ATOM     97  O   SER L  14      42.143  13.457  52.296  1.00 41.10           O  
ATOM     98  N   LEU L  15      42.688  11.326  52.805  1.00 42.70           N  
ATOM     99  CA  LEU L  15      41.519  11.130  53.612  1.00 43.49           C  
ATOM    100  CB  LEU L  15      41.374   9.705  54.171  1.00 44.52           C  
ATOM    101  CG  LEU L  15      41.069   8.630  53.118  1.00 44.32           C  
ATOM    102  CD1 LEU L  15      40.949   7.250  53.775  1.00 45.00           C  
ATOM    103  CD2 LEU L  15      39.828   8.990  52.286  1.00 44.82           C  
ATOM    104  C   LEU L  15      41.586  12.030  54.798  1.00 43.63           C  
ATOM    105  O   LEU L  15      42.639  12.205  55.408  1.00 43.53           O  
ATOM    106  N   GLY L  16      40.431  12.636  55.143  1.00 43.41           N  
ATOM    107  CA  GLY L  16      40.320  13.466  56.305  1.00 42.72           C  
ATOM    108  C   GLY L  16      40.593  14.890  55.935  1.00 42.57           C  
ATOM    109  O   GLY L  16      40.259  15.805  56.686  1.00 43.87           O  
ATOM    110  N   GLN L  17      41.183  15.117  54.749  1.00 42.91           N  
ATOM    111  CA  GLN L  17      41.542  16.445  54.332  1.00 43.38           C  
ATOM    112  CB  GLN L  17      42.614  16.471  53.229  1.00 45.68           C  
ATOM    113  CG  GLN L  17      43.984  15.955  53.675  1.00 48.42           C  
ATOM    114  CD  GLN L  17      44.694  17.069  54.432  1.00 52.31           C  
ATOM    115  OE1 GLN L  17      45.107  16.896  55.578  1.00 52.57           O  
ATOM    116  NE2 GLN L  17      44.852  18.245  53.770  1.00 52.61           N  
ATOM    117  C   GLN L  17      40.328  17.139  53.799  1.00 43.54           C  
ATOM    118  O   GLN L  17      39.229  16.588  53.779  1.00 43.55           O  
ATOM    119  N   ARG L  18      40.515  18.411  53.389  1.00 43.12           N  
ATOM    120  CA  ARG L  18      39.457  19.224  52.863  1.00 43.63           C  
ATOM    121  CB  ARG L  18      39.506  20.666  53.397  1.00 45.57           C  
ATOM    122  CG  ARG L  18      38.506  21.617  52.740  1.00 46.63           C  
ATOM    123  CD  ARG L  18      38.745  23.086  53.096  1.00 49.15           C  
ATOM    124  NE  ARG L  18      38.494  23.239  54.556  1.00 50.34           N  
ATOM    125  CZ  ARG L  18      37.225  23.479  54.996  1.00 51.26           C  
ATOM    126  NH1 ARG L  18      36.204  23.572  54.094  1.00 52.39           N1+
ATOM    127  NH2 ARG L  18      36.977  23.623  56.330  1.00 52.26           N  
ATOM    128  C   ARG L  18      39.630  19.319  51.380  1.00 43.60           C  
ATOM    129  O   ARG L  18      40.744  19.467  50.880  1.00 44.88           O  
ATOM    130  N   ALA L  19      38.513  19.220  50.631  1.00 42.99           N  
ATOM    131  CA  ALA L  19      38.593  19.343  49.206  1.00 42.28           C  
ATOM    132  CB  ALA L  19      37.953  18.165  48.451  1.00 42.79           C  
ATOM    133  C   ALA L  19      37.836  20.576  48.835  1.00 42.24           C  
ATOM    134  O   ALA L  19      36.711  20.786  49.285  1.00 42.78           O  
ATOM    135  N   THR L  20      38.453  21.444  48.009  1.00 40.77           N  
ATOM    136  CA  THR L  20      37.777  22.643  47.610  1.00 40.11           C  
ATOM    137  CB  THR L  20      38.431  23.893  48.123  1.00 40.94           C  
ATOM    138  OG1 THR L  20      38.490  23.864  49.541  1.00 41.12           O  
ATOM    139  CG2 THR L  20      37.612  25.106  47.655  1.00 39.96           C  
ATOM    140  C   THR L  20      37.793  22.706  46.116  1.00 40.94           C  
ATOM    141  O   THR L  20      38.846  22.608  45.488  1.00 40.69           O  
ATOM    142  N   ILE L  21      36.603  22.871  45.507  1.00 41.26           N  
ATOM    143  CA  ILE L  21      36.503  22.967  44.080  1.00 40.26           C  
ATOM    144  CB  ILE L  21      35.664  21.879  43.478  1.00 40.98           C  
ATOM    145  CG1 ILE L  21      36.316  20.514  43.758  1.00 41.77           C  
ATOM    146  CG2 ILE L  21      35.480  22.176  41.980  1.00 41.22           C  
ATOM    147  CD1 ILE L  21      35.403  19.324  43.474  1.00 42.14           C  
ATOM    148  C   ILE L  21      35.855  24.283  43.791  1.00 41.11           C  
ATOM    149  O   ILE L  21      34.925  24.688  44.487  1.00 40.69           O  
ATOM    150  N   SER L  22      36.340  24.998  42.754  1.00 40.79           N  
ATOM    151  CA  SER L  22      35.815  26.308  42.497  1.00 41.50           C  
ATOM    152  CB  SER L  22      36.892  27.408  42.479  1.00 41.89           C  
ATOM    153  OG  SER L  22      37.510  27.515  43.753  1.00 46.13           O  
ATOM    154  C   SER L  22      35.139  26.341  41.161  1.00 41.79           C  
ATOM    155  O   SER L  22      35.434  25.548  40.268  1.00 41.28           O  
ATOM    156  N   CYS L  23      34.177  27.276  41.020  1.00 42.63           N  
ATOM    157  CA  CYS L  23      33.430  27.457  39.807  1.00 44.04           C  
ATOM    158  CB  CYS L  23      32.049  26.755  39.888  1.00 43.05           C  
ATOM    159  SG  CYS L  23      31.001  26.896  38.407  1.00 44.13           S  
ATOM    160  C   CYS L  23      33.236  28.939  39.637  1.00 44.76           C  
ATOM    161  O   CYS L  23      32.759  29.619  40.545  1.00 44.43           O  
ATOM    162  N   ARG L  24      33.618  29.488  38.463  1.00 46.27           N  
ATOM    163  CA  ARG L  24      33.489  30.905  38.250  1.00 46.92           C  
ATOM    164  CB  ARG L  24      34.824  31.589  37.921  1.00 50.01           C  
ATOM    165  CG  ARG L  24      34.697  33.094  37.705  1.00 54.70           C  
ATOM    166  CD  ARG L  24      36.031  33.767  37.395  1.00 59.03           C  
ATOM    167  NE  ARG L  24      36.617  33.036  36.242  1.00 63.40           N  
ATOM    168  CZ  ARG L  24      36.193  33.330  34.981  1.00 64.53           C  
ATOM    169  NH1 ARG L  24      35.251  34.300  34.788  1.00 65.44           N1+
ATOM    170  NH2 ARG L  24      36.696  32.641  33.917  1.00 64.92           N  
ATOM    171  C   ARG L  24      32.564  31.119  37.091  1.00 46.95           C  
ATOM    172  O   ARG L  24      32.642  30.420  36.083  1.00 46.45           O  
ATOM    173  N   ALA L  25      31.660  32.114  37.208  1.00 46.88           N  
ATOM    174  CA  ALA L  25      30.690  32.348  36.177  1.00 46.56           C  
ATOM    175  CB  ALA L  25      29.261  32.550  36.710  1.00 45.10           C  
ATOM    176  C   ALA L  25      31.063  33.587  35.427  1.00 46.48           C  
ATOM    177  O   ALA L  25      31.600  34.541  35.986  1.00 45.15           O  
ATOM    178  N   SER L  26      30.736  33.635  34.119  1.00 46.41           N  
ATOM    179  CA  SER L  26      31.007  34.789  33.303  1.00 46.21           C  
ATOM    180  CB  SER L  26      30.694  34.524  31.819  1.00 46.62           C  
ATOM    181  OG  SER L  26      31.020  35.663  31.037  1.00 44.14           O  
ATOM    182  C   SER L  26      30.170  35.944  33.776  1.00 47.48           C  
ATOM    183  O   SER L  26      30.696  37.014  34.075  1.00 45.84           O  
ATOM    184  N   GLN L  27      28.834  35.755  33.865  1.00 47.77           N  
ATOM    185  CA  GLN L  27      27.955  36.801  34.327  1.00 49.66           C  
ATOM    186  CB  GLN L  27      26.576  36.838  33.630  1.00 49.66           C  
ATOM    187  CG  GLN L  27      26.621  37.219  32.144  1.00 58.27           C  
ATOM    188  CD  GLN L  27      25.192  37.443  31.657  1.00 60.90           C  
ATOM    189  OE1 GLN L  27      24.917  37.379  30.458  1.00 28.31           O  
ATOM    190  NE2 GLN L  27      24.253  37.713  32.604  1.00 27.15           N  
ATOM    191  C   GLN L  27      27.713  36.567  35.796  1.00 49.36           C  
ATOM    192  O   GLN L  27      28.225  35.600  36.356  1.00 48.81           O  
ATOM    193  N   SER L  28      26.954  37.468  36.467  1.00 50.74           N  
ATOM    194  CA  SER L  28      26.686  37.323  37.878  1.00 51.80           C  
ATOM    195  CB  SER L  28      26.727  38.629  38.688  1.00 51.48           C  
ATOM    196  OG  SER L  28      26.439  38.350  40.053  1.00 49.57           O  
ATOM    197  C   SER L  28      25.308  36.750  38.056  1.00 53.49           C  
ATOM    198  O   SER L  28      24.355  37.131  37.381  1.00 54.27           O  
ATOM    199  N   VAL L  29      25.240  35.744  38.949  1.00 54.59           N  
ATOM    200  CA  VAL L  29      24.149  34.880  39.311  1.00 55.57           C  
ATOM    201  CB  VAL L  29      24.619  33.535  39.749  1.00 54.69           C  
ATOM    202  CG1 VAL L  29      25.499  32.975  38.626  1.00 54.16           C  
ATOM    203  CG2 VAL L  29      25.320  33.663  41.107  1.00 51.18           C  
ATOM    204  C   VAL L  29      23.164  35.300  40.383  1.00 57.84           C  
ATOM    205  O   VAL L  29      22.220  34.544  40.597  1.00 58.88           O  
ATOM    206  N   SER L  30      23.353  36.375  41.183  1.00 58.52           N  
ATOM    207  CA  SER L  30      22.481  36.422  42.341  1.00 60.83           C  
ATOM    208  CB  SER L  30      23.297  36.305  43.638  1.00 61.10           C  
ATOM    209  OG  SER L  30      24.103  35.136  43.582  1.00 62.13           O  
ATOM    210  C   SER L  30      21.605  37.645  42.437  1.00 63.01           C  
ATOM    211  O   SER L  30      22.057  38.757  42.195  1.00 63.29           O  
ATOM    212  N   THR L  31      20.284  37.444  42.689  1.00 62.61           N  
ATOM    213  CA  THR L  31      19.279  38.466  42.893  1.00 60.40           C  
ATOM    214  CB  THR L  31      17.911  37.940  42.575  1.00 61.66           C  
ATOM    215  OG1 THR L  31      17.822  37.565  41.209  1.00 34.44           O  
ATOM    216  CG2 THR L  31      16.870  39.012  42.903  1.00 30.12           C  
ATOM    217  C   THR L  31      19.193  39.054  44.282  1.00 60.09           C  
ATOM    218  O   THR L  31      19.284  40.267  44.464  1.00 61.14           O  
ATOM    219  N   SER L  32      19.003  38.182  45.296  1.00 60.16           N  
ATOM    220  CA  SER L  32      18.758  38.540  46.671  1.00 59.68           C  
ATOM    221  CB  SER L  32      17.503  39.418  46.888  1.00 59.78           C  
ATOM    222  OG  SER L  32      16.329  38.791  46.395  1.00 61.82           O  
ATOM    223  C   SER L  32      18.607  37.218  47.366  1.00 59.74           C  
ATOM    224  O   SER L  32      19.419  36.863  48.220  1.00 59.24           O  
ATOM    225  N   SER L  33      17.510  36.497  47.038  1.00 58.04           N  
ATOM    226  CA  SER L  33      17.186  35.151  47.441  1.00 56.75           C  
ATOM    227  CB  SER L  33      15.693  34.849  47.241  1.00 61.08           C  
ATOM    228  OG  SER L  33      15.429  33.473  47.466  1.00 12.86           O  
ATOM    229  C   SER L  33      17.935  34.182  46.576  1.00 54.91           C  
ATOM    230  O   SER L  33      17.955  32.978  46.845  1.00 56.33           O  
ATOM    231  N   TYR L  34      18.563  34.668  45.490  1.00 54.37           N  
ATOM    232  CA  TYR L  34      19.160  33.730  44.604  1.00 52.81           C  
ATOM    233  CB  TYR L  34      18.829  33.909  43.109  1.00 52.25           C  
ATOM    234  CG  TYR L  34      17.358  33.901  42.878  1.00 51.71           C  
ATOM    235  CD1 TYR L  34      16.550  32.925  43.405  1.00 51.30           C  
ATOM    236  CD2 TYR L  34      16.798  34.852  42.058  1.00 51.04           C  
ATOM    237  CE1 TYR L  34      15.196  32.935  43.166  1.00 48.27           C  
ATOM    238  CE2 TYR L  34      15.446  34.869  41.812  1.00 50.41           C  
ATOM    239  CZ  TYR L  34      14.638  33.910  42.373  1.00 49.48           C  
ATOM    240  OH  TYR L  34      13.249  33.922  42.127  1.00 60.66           O  
ATOM    241  C   TYR L  34      20.632  33.881  44.642  1.00 51.27           C  
ATOM    242  O   TYR L  34      21.191  34.931  44.954  1.00 49.01           O  
ATOM    243  N   THR L  35      21.251  32.718  44.458  1.00 49.36           N  
ATOM    244  CA  THR L  35      22.602  32.436  44.132  1.00 49.31           C  
ATOM    245  CB  THR L  35      23.456  32.134  45.341  1.00 47.52           C  
ATOM    246  OG1 THR L  35      22.845  31.155  46.161  1.00  0.00           O  
ATOM    247  CG2 THR L  35      23.661  33.428  46.148  1.00  0.00           C  
ATOM    248  C   THR L  35      22.266  31.219  43.347  1.00 48.27           C  
ATOM    249  O   THR L  35      22.224  30.120  43.890  1.00 48.39           O  
ATOM    250  N   TYR L  36      21.976  31.397  42.042  1.00 45.88           N  
ATOM    251  CA  TYR L  36      21.348  30.337  41.303  1.00 44.49           C  
ATOM    252  CB  TYR L  36      20.540  30.815  40.095  1.00 45.95           C  
ATOM    253  CG  TYR L  36      19.204  30.218  40.328  1.00 47.52           C  
ATOM    254  CD1 TYR L  36      18.965  28.886  40.072  1.00 48.40           C  
ATOM    255  CD2 TYR L  36      18.194  31.011  40.816  1.00 46.20           C  
ATOM    256  CE1 TYR L  36      17.725  28.350  40.308  1.00 45.01           C  
ATOM    257  CE2 TYR L  36      16.955  30.482  41.053  1.00 44.57           C  
ATOM    258  CZ  TYR L  36      16.728  29.155  40.799  1.00 44.20           C  
ATOM    259  OH  TYR L  36      15.451  28.630  41.054  1.00 40.49           O  
ATOM    260  C   TYR L  36      22.411  29.460  40.794  1.00 43.27           C  
ATOM    261  O   TYR L  36      22.727  29.390  39.606  1.00 43.88           O  
ATOM    262  N   PHE L  37      22.912  28.689  41.746  1.00 38.28           N  
ATOM    263  CA  PHE L  37      24.087  27.894  41.542  1.00 37.46           C  
ATOM    264  CB  PHE L  37      25.302  28.585  42.193  1.00 39.12           C  
ATOM    265  CG  PHE L  37      26.571  27.891  41.844  1.00 41.85           C  
ATOM    266  CD1 PHE L  37      27.158  28.096  40.618  1.00  0.00           C  
ATOM    267  CD2 PHE L  37      27.194  27.066  42.750  1.00  0.00           C  
ATOM    268  CE1 PHE L  37      28.336  27.473  40.288  1.00  0.00           C  
ATOM    269  CE2 PHE L  37      28.373  26.442  42.425  1.00  0.00           C  
ATOM    270  CZ  PHE L  37      28.943  26.643  41.194  1.00  0.00           C  
ATOM    271  C   PHE L  37      23.880  26.568  42.218  1.00 36.62           C  
ATOM    272  O   PHE L  37      23.463  26.507  43.374  1.00 35.01           O  
ATOM    273  N   HIS L  38      24.183  25.464  41.504  1.00 36.25           N  
ATOM    274  CA  HIS L  38      24.027  24.155  42.083  1.00 35.01           C  
ATOM    275  ND1 HIS L  38      21.099  25.143  42.074  1.00  0.00           N  
ATOM    276  CG  HIS L  38      21.502  23.829  42.017  1.00 34.59           C  
ATOM    277  CB  HIS L  38      22.835  23.372  41.512  1.00 33.05           C  
ATOM    278  NE2 HIS L  38      19.384  23.921  42.786  1.00  0.00           N  
ATOM    279  CD2 HIS L  38      20.446  23.096  42.464  1.00  0.00           C  
ATOM    280  CE1 HIS L  38      19.825  25.141  42.540  1.00  0.00           C  
ATOM    281  C   HIS L  38      25.243  23.322  41.806  1.00 34.49           C  
ATOM    282  O   HIS L  38      26.011  23.593  40.884  1.00 35.95           O  
ATOM    283  N   TRP L  39      25.441  22.271  42.630  1.00 33.80           N  
ATOM    284  CA  TRP L  39      26.557  21.370  42.482  1.00 31.51           C  
ATOM    285  CB  TRP L  39      27.545  21.395  43.661  1.00 31.74           C  
ATOM    286  CG  TRP L  39      28.379  22.647  43.789  1.00 33.27           C  
ATOM    287  CD2 TRP L  39      29.613  22.864  43.086  1.00 33.06           C  
ATOM    288  CD1 TRP L  39      28.168  23.758  44.551  1.00 34.97           C  
ATOM    289  NE1 TRP L  39      29.202  24.648  44.379  1.00 34.79           N  
ATOM    290  CE2 TRP L  39      30.097  24.111  43.475  1.00 35.03           C  
ATOM    291  CE3 TRP L  39      30.290  22.086  42.191  1.00 32.11           C  
ATOM    292  CZ2 TRP L  39      31.269  24.603  42.972  1.00 34.15           C  
ATOM    293  CZ3 TRP L  39      31.470  22.584  41.683  1.00 32.55           C  
ATOM    294  CH2 TRP L  39      31.950  23.819  42.067  1.00 33.27           C  
ATOM    295  C   TRP L  39      26.041  19.961  42.428  1.00 31.84           C  
ATOM    296  O   TRP L  39      25.157  19.581  43.195  1.00 31.67           O  
ATOM    297  N   TYR L  40      26.618  19.135  41.529  1.00 31.20           N  
ATOM    298  CA  TYR L  40      26.186  17.770  41.388  1.00 30.07           C  
ATOM    299  CB  TYR L  40      25.644  17.413  39.991  1.00 28.49           C  
ATOM    300  CG  TYR L  40      24.391  18.170  39.720  1.00 27.67           C  
ATOM    301  CD1 TYR L  40      24.442  19.445  39.205  1.00 26.14           C  
ATOM    302  CD2 TYR L  40      23.164  17.600  39.974  1.00 26.25           C  
ATOM    303  CE1 TYR L  40      23.286  20.143  38.950  1.00 27.67           C  
ATOM    304  CE2 TYR L  40      22.005  18.295  39.721  1.00 26.53           C  
ATOM    305  CZ  TYR L  40      22.066  19.568  39.207  1.00 26.95           C  
ATOM    306  OH  TYR L  40      20.878  20.283  38.946  1.00  0.00           O  
ATOM    307  C   TYR L  40      27.371  16.868  41.573  1.00 31.59           C  
ATOM    308  O   TYR L  40      28.510  17.250  41.301  1.00 29.00           O  
ATOM    309  N   GLN L  41      27.117  15.637  42.071  1.00 31.91           N  
ATOM    310  CA  GLN L  41      28.153  14.658  42.238  1.00 31.98           C  
ATOM    311  CB  GLN L  41      28.261  14.106  43.668  1.00 32.73           C  
ATOM    312  CG  GLN L  41      29.368  13.064  43.828  1.00 34.78           C  
ATOM    313  CD  GLN L  41      29.341  12.567  45.265  1.00 37.20           C  
ATOM    314  OE1 GLN L  41      28.277  12.334  45.834  1.00 36.59           O  
ATOM    315  NE2 GLN L  41      30.543  12.397  45.875  1.00 35.55           N  
ATOM    316  C   GLN L  41      27.800  13.490  41.370  1.00 32.48           C  
ATOM    317  O   GLN L  41      26.674  12.995  41.408  1.00 33.91           O  
ATOM    318  N   GLN L  42      28.760  13.018  40.550  1.00 33.41           N  
ATOM    319  CA  GLN L  42      28.449  11.900  39.711  1.00 35.65           C  
ATOM    320  CB  GLN L  42      28.397  12.243  38.213  1.00 34.40           C  
ATOM    321  CG  GLN L  42      27.994  11.050  37.345  1.00 36.67           C  
ATOM    322  CD  GLN L  42      27.965  11.496  35.892  1.00 36.60           C  
ATOM    323  OE1 GLN L  42      28.980  11.903  35.332  1.00 39.15           O  
ATOM    324  NE2 GLN L  42      26.764  11.421  35.260  1.00 33.35           N  
ATOM    325  C   GLN L  42      29.487  10.842  39.890  1.00 36.42           C  
ATOM    326  O   GLN L  42      30.665  11.044  39.597  1.00 35.79           O  
ATOM    327  N   LYS L  43      29.054   9.668  40.384  1.00 37.99           N  
ATOM    328  CA  LYS L  43      29.931   8.549  40.561  1.00 40.19           C  
ATOM    329  CB  LYS L  43      29.522   7.656  41.745  1.00 40.79           C  
ATOM    330  CG  LYS L  43      29.645   8.400  43.076  1.00 41.60           C  
ATOM    331  CD  LYS L  43      28.904   7.757  44.248  1.00 41.72           C  
ATOM    332  CE  LYS L  43      29.053   8.550  45.550  1.00 42.39           C  
ATOM    333  NZ  LYS L  43      28.165   7.997  46.597  1.00 41.66           N1+
ATOM    334  C   LYS L  43      29.857   7.759  39.294  1.00 41.82           C  
ATOM    335  O   LYS L  43      28.900   7.874  38.529  1.00 41.92           O  
ATOM    336  N   PRO L  44      30.848   6.958  39.040  1.00 43.71           N  
ATOM    337  CA  PRO L  44      30.851   6.230  37.807  1.00 43.64           C  
ATOM    338  CD  PRO L  44      32.195   7.240  39.510  1.00 44.12           C  
ATOM    339  CB  PRO L  44      32.247   5.622  37.689  1.00 44.49           C  
ATOM    340  CG  PRO L  44      33.131   6.624  38.456  1.00 44.38           C  
ATOM    341  C   PRO L  44      29.727   5.254  37.703  1.00 43.89           C  
ATOM    342  O   PRO L  44      29.396   4.600  38.691  1.00 43.45           O  
ATOM    343  N   GLY L  45      29.119   5.166  36.505  1.00 43.03           N  
ATOM    344  CA  GLY L  45      28.062   4.237  36.236  1.00 43.37           C  
ATOM    345  C   GLY L  45      26.779   4.767  36.791  1.00 43.75           C  
ATOM    346  O   GLY L  45      25.757   4.086  36.739  1.00 44.79           O  
ATOM    347  N   GLN L  46      26.785   6.001  37.334  1.00 42.85           N  
ATOM    348  CA  GLN L  46      25.561   6.494  37.899  1.00 40.57           C  
ATOM    349  CB  GLN L  46      25.590   6.611  39.434  1.00 42.95           C  
ATOM    350  CG  GLN L  46      25.737   5.262  40.141  1.00 46.51           C  
ATOM    351  CD  GLN L  46      25.709   5.508  41.642  1.00 49.12           C  
ATOM    352  OE1 GLN L  46      26.312   6.454  42.145  1.00 49.82           O  
ATOM    353  NE2 GLN L  46      24.972   4.639  42.384  1.00 50.93           N  
ATOM    354  C   GLN L  46      25.267   7.853  37.345  1.00 38.51           C  
ATOM    355  O   GLN L  46      26.126   8.529  36.783  1.00 36.85           O  
ATOM    356  N   PRO L  47      24.023   8.235  37.471  1.00 37.30           N  
ATOM    357  CA  PRO L  47      23.569   9.528  37.034  1.00 37.13           C  
ATOM    358  CD  PRO L  47      22.940   7.271  37.539  1.00 36.70           C  
ATOM    359  CB  PRO L  47      22.052   9.417  36.877  1.00 37.43           C  
ATOM    360  CG  PRO L  47      21.675   8.136  37.642  1.00 35.63           C  
ATOM    361  C   PRO L  47      23.997  10.545  38.043  1.00 36.92           C  
ATOM    362  O   PRO L  47      24.286  10.167  39.175  1.00 37.10           O  
ATOM    363  N   PRO L  48      24.040  11.795  37.684  1.00 35.39           N  
ATOM    364  CA  PRO L  48      24.450  12.837  38.580  1.00 35.64           C  
ATOM    365  CD  PRO L  48      23.930  12.238  36.307  1.00 34.21           C  
ATOM    366  CB  PRO L  48      24.562  14.101  37.722  1.00 34.64           C  
ATOM    367  CG  PRO L  48      23.797  13.763  36.426  1.00 35.93           C  
ATOM    368  C   PRO L  48      23.477  12.940  39.714  1.00 35.43           C  
ATOM    369  O   PRO L  48      22.309  12.597  39.534  1.00 34.27           O  
ATOM    370  N   LYS L  49      23.958  13.381  40.895  1.00 35.89           N  
ATOM    371  CA  LYS L  49      23.161  13.513  42.084  1.00 35.75           C  
ATOM    372  CB  LYS L  49      23.718  12.675  43.245  1.00 38.60           C  
ATOM    373  CG  LYS L  49      23.035  12.918  44.590  1.00 42.80           C  
ATOM    374  CD  LYS L  49      23.623  12.062  45.711  1.00 45.81           C  
ATOM    375  CE  LYS L  49      23.244  12.532  47.115  1.00 47.07           C  
ATOM    376  NZ  LYS L  49      24.081  11.840  48.120  1.00 49.29           N1+
ATOM    377  C   LYS L  49      23.258  14.941  42.527  1.00 34.22           C  
ATOM    378  O   LYS L  49      24.315  15.556  42.414  1.00 33.49           O  
ATOM    379  N   LEU L  50      22.160  15.502  43.077  1.00 34.42           N  
ATOM    380  CA  LEU L  50      22.174  16.888  43.462  1.00 33.54           C  
ATOM    381  CB  LEU L  50      20.770  17.524  43.379  1.00 32.70           C  
ATOM    382  CG  LEU L  50      20.687  19.014  43.753  1.00 33.83           C  
ATOM    383  CD1 LEU L  50      21.604  19.875  42.874  1.00 31.63           C  
ATOM    384  CD2 LEU L  50      19.228  19.501  43.711  1.00 34.01           C  
ATOM    385  C   LEU L  50      22.722  17.013  44.856  1.00 33.73           C  
ATOM    386  O   LEU L  50      22.178  16.443  45.801  1.00 32.81           O  
ATOM    387  N   LEU L  51      23.923  17.634  44.975  1.00 32.67           N  
ATOM    388  CA  LEU L  51      24.577  17.918  46.231  1.00 35.17           C  
ATOM    389  CB  LEU L  51      26.097  18.115  46.075  1.00 33.84           C  
ATOM    390  CG  LEU L  51      26.869  16.833  45.730  1.00 34.97           C  
ATOM    391  CD1 LEU L  51      28.372  17.106  45.592  1.00 32.82           C  
ATOM    392  CD2 LEU L  51      26.578  15.723  46.749  1.00 33.22           C  
ATOM    393  C   LEU L  51      24.080  19.163  46.910  1.00 34.65           C  
ATOM    394  O   LEU L  51      23.646  19.128  48.061  1.00 35.80           O  
ATOM    395  N   ILE L  52      24.134  20.306  46.187  1.00 35.33           N  
ATOM    396  CA  ILE L  52      23.820  21.574  46.783  1.00 34.13           C  
ATOM    397  CB  ILE L  52      25.040  22.349  47.173  1.00 34.78           C  
ATOM    398  CG1 ILE L  52      25.825  21.568  48.236  1.00 34.72           C  
ATOM    399  CG2 ILE L  52      24.607  23.751  47.631  1.00 33.28           C  
ATOM    400  CD1 ILE L  52      27.207  22.146  48.508  1.00 35.28           C  
ATOM    401  C   ILE L  52      23.066  22.401  45.793  1.00 34.02           C  
ATOM    402  O   ILE L  52      23.321  22.333  44.592  1.00 32.50           O  
ATOM    403  N   ARG L  53      22.115  23.213  46.303  1.00 33.93           N  
ATOM    404  CA  ARG L  53      21.279  24.075  45.519  1.00 35.42           C  
ATOM    405  CB  ARG L  53      19.804  23.638  45.554  1.00 36.21           C  
ATOM    406  CG  ARG L  53      19.242  23.558  46.978  1.00 38.23           C  
ATOM    407  CD  ARG L  53      17.715  23.457  47.067  1.00  0.00           C  
ATOM    408  NE  ARG L  53      17.167  24.844  47.046  1.00  0.00           N  
ATOM    409  CZ  ARG L  53      16.993  25.513  48.223  1.00 40.54           C  
ATOM    410  NH1 ARG L  53      17.287  24.898  49.405  1.00  0.00           N1+
ATOM    411  NH2 ARG L  53      16.528  26.796  48.219  1.00  0.00           N  
ATOM    412  C   ARG L  53      21.298  25.430  46.165  1.00 35.62           C  
ATOM    413  O   ARG L  53      21.542  25.532  47.366  1.00 36.06           O  
ATOM    414  N   TYR L  54      21.113  26.459  45.376  1.00 16.40           N  
ATOM    415  CA  TYR L  54      21.264  27.772  45.885  1.00 14.97           C  
ATOM    416  CB  TYR L  54      20.246  28.289  46.909  1.00 15.53           C  
ATOM    417  CG  TYR L  54      19.134  28.800  46.086  1.00 17.10           C  
ATOM    418  CD1 TYR L  54      19.369  29.777  45.148  1.00 17.25           C  
ATOM    419  CD2 TYR L  54      17.883  28.275  46.206  1.00 16.75           C  
ATOM    420  CE1 TYR L  54      18.348  30.256  44.366  1.00 16.48           C  
ATOM    421  CE2 TYR L  54      16.859  28.752  45.436  1.00 18.82           C  
ATOM    422  CZ  TYR L  54      17.083  29.741  44.516  1.00 17.11           C  
ATOM    423  OH  TYR L  54      16.014  30.213  43.729  1.00 19.59           O  
ATOM    424  C   TYR L  54      22.607  28.057  46.434  1.00 14.05           C  
ATOM    425  O   TYR L  54      22.727  28.878  47.339  1.00 15.29           O  
ATOM    426  N   ALA L  55      23.644  27.407  45.897  1.00 12.88           N  
ATOM    427  CA  ALA L  55      24.997  27.691  46.272  1.00 12.97           C  
ATOM    428  CB  ALA L  55      25.311  29.194  46.249  1.00 16.65           C  
ATOM    429  C   ALA L  55      25.268  27.198  47.656  1.00 14.29           C  
ATOM    430  O   ALA L  55      26.400  26.808  47.946  1.00 15.29           O  
ATOM    431  N   SER L  56      24.246  27.116  48.538  1.00 14.53           N  
ATOM    432  CA  SER L  56      24.642  26.714  49.858  1.00 15.30           C  
ATOM    433  CB  SER L  56      24.969  27.909  50.771  1.00 14.32           C  
ATOM    434  OG  SER L  56      23.806  28.700  50.971  1.00  7.17           O  
ATOM    435  C   SER L  56      23.617  25.895  50.594  1.00 16.46           C  
ATOM    436  O   SER L  56      23.733  25.791  51.802  1.00 18.98           O  
ATOM    437  N   ASN L  57      22.601  25.283  49.962  1.00 40.91           N  
ATOM    438  CA  ASN L  57      21.696  24.391  50.630  1.00 41.53           C  
ATOM    439  CB  ASN L  57      20.209  24.675  50.351  1.00 41.07           C  
ATOM    440  CG  ASN L  57      19.821  25.925  51.128  1.00 43.06           C  
ATOM    441  OD1 ASN L  57      20.056  26.022  52.332  1.00 44.11           O  
ATOM    442  ND2 ASN L  57      19.213  26.915  50.424  1.00 42.92           N  
ATOM    443  C   ASN L  57      21.980  22.989  50.210  1.00 42.96           C  
ATOM    444  O   ASN L  57      22.135  22.679  49.031  1.00 42.67           O  
ATOM    445  N   LEU L  58      22.052  22.107  51.220  1.00 43.88           N  
ATOM    446  CA  LEU L  58      22.352  20.714  51.103  1.00 45.31           C  
ATOM    447  CB  LEU L  58      22.625  20.164  52.510  1.00 48.59           C  
ATOM    448  CG  LEU L  58      23.160  18.741  52.622  1.00 51.85           C  
ATOM    449  CD1 LEU L  58      24.589  18.655  52.068  1.00  0.00           C  
ATOM    450  CD2 LEU L  58      23.056  18.268  54.080  1.00  0.00           C  
ATOM    451  C   LEU L  58      21.139  20.028  50.549  1.00 45.83           C  
ATOM    452  O   LEU L  58      20.013  20.329  50.937  1.00 47.75           O  
ATOM    453  N   GLU L  59      21.343  19.076  49.616  1.00 45.50           N  
ATOM    454  CA  GLU L  59      20.245  18.360  49.036  1.00 45.82           C  
ATOM    455  CB  GLU L  59      20.603  17.698  47.703  1.00  0.00           C  
ATOM    456  CG  GLU L  59      20.971  18.751  46.666  1.00  0.00           C  
ATOM    457  CD  GLU L  59      19.804  19.723  46.592  1.00  0.00           C  
ATOM    458  OE1 GLU L  59      18.643  19.243  46.516  1.00  0.00           O  
ATOM    459  OE2 GLU L  59      20.056  20.958  46.618  1.00  0.00           O1-
ATOM    460  C   GLU L  59      19.822  17.303  50.000  1.00 47.46           C  
ATOM    461  O   GLU L  59      20.558  16.952  50.919  1.00 46.10           O  
ATOM    462  N   SER L  60      18.596  16.779  49.830  1.00 49.10           N  
ATOM    463  CA  SER L  60      18.131  15.790  50.756  1.00 51.32           C  
ATOM    464  CB  SER L  60      16.693  15.325  50.460  1.00 51.81           C  
ATOM    465  OG  SER L  60      16.280  14.346  51.400  1.00 55.06           O  
ATOM    466  C   SER L  60      19.037  14.602  50.673  1.00 51.49           C  
ATOM    467  O   SER L  60      19.355  14.120  49.587  1.00 52.53           O  
ATOM    468  N   GLY L  61      19.480  14.104  51.844  1.00 51.97           N  
ATOM    469  CA  GLY L  61      20.292  12.924  51.896  1.00 50.83           C  
ATOM    470  C   GLY L  61      21.744  13.256  51.716  1.00 49.31           C  
ATOM    471  O   GLY L  61      22.561  12.353  51.563  1.00 49.52           O  
ATOM    472  N   VAL L  62      22.122  14.550  51.729  1.00 47.52           N  
ATOM    473  CA  VAL L  62      23.523  14.823  51.546  1.00 46.18           C  
ATOM    474  CB  VAL L  62      23.808  16.057  50.738  1.00 44.28           C  
ATOM    475  CG1 VAL L  62      25.336  16.209  50.626  1.00 41.36           C  
ATOM    476  CG2 VAL L  62      23.088  15.956  49.384  1.00 44.16           C  
ATOM    477  C   VAL L  62      24.137  15.006  52.900  1.00 46.05           C  
ATOM    478  O   VAL L  62      23.528  15.593  53.792  1.00 46.66           O  
ATOM    479  N   PRO L  63      25.331  14.502  53.078  1.00 45.21           N  
ATOM    480  CA  PRO L  63      25.997  14.610  54.355  1.00 45.19           C  
ATOM    481  CD  PRO L  63      25.730  13.301  52.360  1.00 44.70           C  
ATOM    482  CB  PRO L  63      27.139  13.595  54.317  1.00 44.97           C  
ATOM    483  CG  PRO L  63      26.658  12.533  53.316  1.00 44.96           C  
ATOM    484  C   PRO L  63      26.487  15.998  54.636  1.00 45.54           C  
ATOM    485  O   PRO L  63      26.691  16.776  53.707  1.00 47.26           O  
ATOM    486  N   ALA L  64      26.724  16.300  55.925  1.00 45.50           N  
ATOM    487  CA  ALA L  64      27.166  17.573  56.425  1.00 44.72           C  
ATOM    488  CB  ALA L  64      27.329  17.585  57.955  1.00 46.58           C  
ATOM    489  C   ALA L  64      28.500  17.889  55.827  1.00 43.89           C  
ATOM    490  O   ALA L  64      28.876  19.051  55.688  1.00 43.14           O  
ATOM    491  N   ARG L  65      29.252  16.843  55.456  1.00 45.44           N  
ATOM    492  CA  ARG L  65      30.595  16.971  54.973  1.00 45.05           C  
ATOM    493  CB  ARG L  65      31.149  15.643  54.441  1.00 44.85           C  
ATOM    494  CG  ARG L  65      31.296  14.561  55.508  1.00 47.00           C  
ATOM    495  CD  ARG L  65      31.832  13.247  54.944  1.00 46.37           C  
ATOM    496  NE  ARG L  65      30.764  12.663  54.083  1.00 46.05           N  
ATOM    497  CZ  ARG L  65      31.075  12.024  52.920  1.00 47.12           C  
ATOM    498  NH1 ARG L  65      32.369  11.974  52.487  1.00 45.36           N1+
ATOM    499  NH2 ARG L  65      30.090  11.430  52.185  1.00 49.04           N  
ATOM    500  C   ARG L  65      30.627  17.921  53.816  1.00 43.65           C  
ATOM    501  O   ARG L  65      31.635  18.596  53.607  1.00 43.79           O  
ATOM    502  N   PHE L  66      29.548  17.974  53.011  1.00 41.97           N  
ATOM    503  CA  PHE L  66      29.548  18.819  51.848  1.00 41.87           C  
ATOM    504  CB  PHE L  66      28.705  18.251  50.692  1.00 39.90           C  
ATOM    505  CG  PHE L  66      29.263  16.927  50.286  1.00 40.43           C  
ATOM    506  CD1 PHE L  66      28.906  15.781  50.958  1.00 39.67           C  
ATOM    507  CD2 PHE L  66      30.139  16.825  49.231  1.00 39.32           C  
ATOM    508  CE1 PHE L  66      29.412  14.557  50.588  1.00 38.84           C  
ATOM    509  CE2 PHE L  66      30.648  15.605  48.856  1.00 37.75           C  
ATOM    510  CZ  PHE L  66      30.288  14.465  49.534  1.00 38.29           C  
ATOM    511  C   PHE L  66      28.955  20.161  52.177  1.00 43.03           C  
ATOM    512  O   PHE L  66      27.950  20.261  52.880  1.00 44.73           O  
ATOM    513  N   SER L  67      29.579  21.245  51.666  1.00 43.49           N  
ATOM    514  CA  SER L  67      29.064  22.571  51.882  1.00 43.20           C  
ATOM    515  CB  SER L  67      29.636  23.249  53.137  1.00 43.26           C  
ATOM    516  OG  SER L  67      31.042  23.408  53.008  1.00 45.07           O  
ATOM    517  C   SER L  67      29.452  23.409  50.700  1.00 42.66           C  
ATOM    518  O   SER L  67      30.437  23.125  50.022  1.00 41.80           O  
ATOM    519  N   GLY L  68      28.679  24.482  50.422  1.00 43.46           N  
ATOM    520  CA  GLY L  68      28.992  25.321  49.299  1.00 43.82           C  
ATOM    521  C   GLY L  68      28.905  26.745  49.748  1.00 44.31           C  
ATOM    522  O   GLY L  68      28.164  27.068  50.675  1.00 44.84           O  
ATOM    523  N   SER L  69      29.662  27.646  49.085  1.00 45.56           N  
ATOM    524  CA  SER L  69      29.648  29.026  49.481  1.00 46.49           C  
ATOM    525  CB  SER L  69      30.752  29.373  50.493  1.00 46.01           C  
ATOM    526  OG  SER L  69      32.030  29.151  49.912  1.00 47.04           O  
ATOM    527  C   SER L  69      29.876  29.884  48.272  1.00 46.37           C  
ATOM    528  O   SER L  69      30.096  29.382  47.169  1.00 46.90           O  
ATOM    529  N   GLY L  70      29.823  31.222  48.459  1.00 47.88           N  
ATOM    530  CA  GLY L  70      30.080  32.134  47.377  1.00 48.31           C  
ATOM    531  C   GLY L  70      28.829  32.841  46.948  1.00 50.21           C  
ATOM    532  O   GLY L  70      27.720  32.537  47.384  1.00 51.64           O  
ATOM    533  N   SER L  71      29.015  33.863  46.086  1.00 51.10           N  
ATOM    534  CA  SER L  71      27.930  34.634  45.558  1.00 50.31           C  
ATOM    535  CB  SER L  71      27.412  35.714  46.520  1.00 51.49           C  
ATOM    536  OG  SER L  71      28.430  36.672  46.766  1.00 52.40           O  
ATOM    537  C   SER L  71      28.451  35.334  44.346  1.00 50.27           C  
ATOM    538  O   SER L  71      29.649  35.308  44.066  1.00 49.71           O  
ATOM    539  N   GLY L  72      27.552  35.973  43.576  1.00 51.22           N  
ATOM    540  CA  GLY L  72      27.999  36.693  42.424  1.00 50.53           C  
ATOM    541  C   GLY L  72      28.520  35.719  41.414  1.00 50.21           C  
ATOM    542  O   GLY L  72      27.797  34.837  40.954  1.00 50.30           O  
ATOM    543  N   THR L  73      29.761  35.965  40.952  1.00 51.03           N  
ATOM    544  CA  THR L  73      30.465  35.177  39.975  1.00 50.75           C  
ATOM    545  CB  THR L  73      31.512  35.973  39.253  1.00 51.83           C  
ATOM    546  OG1 THR L  73      32.516  36.406  40.159  1.00 51.56           O  
ATOM    547  CG2 THR L  73      30.832  37.187  38.600  1.00 50.73           C  
ATOM    548  C   THR L  73      31.140  33.940  40.509  1.00 50.67           C  
ATOM    549  O   THR L  73      31.231  32.942  39.796  1.00 50.68           O  
ATOM    550  N   ASP L  74      31.672  33.966  41.752  1.00 50.45           N  
ATOM    551  CA  ASP L  74      32.499  32.861  42.177  1.00 51.51           C  
ATOM    552  CB  ASP L  74      33.878  33.297  42.704  1.00 55.93           C  
ATOM    553  CG  ASP L  74      34.686  33.796  41.521  1.00 60.14           C  
ATOM    554  OD1 ASP L  74      34.245  33.550  40.369  1.00 62.73           O  
ATOM    555  OD2 ASP L  74      35.754  34.424  41.746  1.00 63.30           O1-
ATOM    556  C   ASP L  74      31.864  32.047  43.259  1.00 47.94           C  
ATOM    557  O   ASP L  74      31.296  32.583  44.209  1.00 47.26           O  
ATOM    558  N   PHE L  75      31.971  30.703  43.136  1.00 46.05           N  
ATOM    559  CA  PHE L  75      31.416  29.816  44.122  1.00 43.73           C  
ATOM    560  CB  PHE L  75      30.097  29.165  43.680  1.00 42.04           C  
ATOM    561  CG  PHE L  75      29.130  30.252  43.360  1.00 42.69           C  
ATOM    562  CD1 PHE L  75      29.127  30.815  42.105  1.00 41.31           C  
ATOM    563  CD2 PHE L  75      28.233  30.709  44.297  1.00 40.70           C  
ATOM    564  CE1 PHE L  75      28.244  31.818  41.784  1.00 42.14           C  
ATOM    565  CE2 PHE L  75      27.347  31.714  43.981  1.00 41.52           C  
ATOM    566  CZ  PHE L  75      27.351  32.269  42.725  1.00 41.20           C  
ATOM    567  C   PHE L  75      32.373  28.676  44.320  1.00 42.42           C  
ATOM    568  O   PHE L  75      33.256  28.445  43.495  1.00 42.60           O  
ATOM    569  N   THR L  76      32.230  27.937  45.447  1.00 40.76           N  
ATOM    570  CA  THR L  76      33.091  26.814  45.687  1.00 39.51           C  
ATOM    571  CB  THR L  76      34.295  27.164  46.509  1.00 40.03           C  
ATOM    572  OG1 THR L  76      33.895  27.613  47.796  1.00  0.00           O  
ATOM    573  CG2 THR L  76      35.075  28.274  45.784  1.00  0.00           C  
ATOM    574  C   THR L  76      32.342  25.753  46.440  1.00 38.37           C  
ATOM    575  O   THR L  76      31.392  26.034  47.168  1.00 37.96           O  
ATOM    576  N   LEU L  77      32.774  24.485  46.271  1.00 37.22           N  
ATOM    577  CA  LEU L  77      32.195  23.367  46.958  1.00 36.49           C  
ATOM    578  CB  LEU L  77      31.839  22.212  45.995  1.00 35.76           C  
ATOM    579  CG  LEU L  77      31.014  21.047  46.584  1.00 34.77           C  
ATOM    580  CD1 LEU L  77      30.742  19.975  45.522  1.00 33.93           C  
ATOM    581  CD2 LEU L  77      31.649  20.438  47.837  1.00 34.53           C  
ATOM    582  C   LEU L  77      33.265  22.896  47.893  1.00 36.27           C  
ATOM    583  O   LEU L  77      34.431  22.811  47.509  1.00 36.24           O  
ATOM    584  N   ASN L  78      32.908  22.596  49.159  1.00 36.12           N  
ATOM    585  CA  ASN L  78      33.916  22.173  50.089  1.00 36.84           C  
ATOM    586  CB  ASN L  78      34.111  23.162  51.251  1.00 37.77           C  
ATOM    587  CG  ASN L  78      34.662  24.457  50.667  1.00 39.56           C  
ATOM    588  OD1 ASN L  78      33.909  25.347  50.279  1.00 46.85           O  
ATOM    589  ND2 ASN L  78      36.016  24.571  50.604  1.00 44.53           N  
ATOM    590  C   ASN L  78      33.517  20.858  50.681  1.00 37.77           C  
ATOM    591  O   ASN L  78      32.365  20.655  51.060  1.00 37.97           O  
ATOM    592  N   ILE L  79      34.479  19.916  50.758  1.00 38.57           N  
ATOM    593  CA  ILE L  79      34.199  18.631  51.325  1.00 40.33           C  
ATOM    594  CB  ILE L  79      34.354  17.517  50.332  1.00 39.40           C  
ATOM    595  CG1 ILE L  79      33.412  17.735  49.136  1.00 39.05           C  
ATOM    596  CG2 ILE L  79      34.107  16.187  51.061  1.00 39.08           C  
ATOM    597  CD1 ILE L  79      33.718  16.827  47.947  1.00 40.48           C  
ATOM    598  C   ILE L  79      35.196  18.405  52.414  1.00 42.72           C  
ATOM    599  O   ILE L  79      36.403  18.462  52.183  1.00 43.18           O  
ATOM    600  N   HIS L  80      34.712  18.163  53.648  1.00 43.84           N  
ATOM    601  CA  HIS L  80      35.613  17.915  54.735  1.00 44.66           C  
ATOM    602  ND1 HIS L  80      37.063  18.765  57.661  1.00 53.22           N  
ATOM    603  CG  HIS L  80      37.295  18.995  56.323  1.00 51.46           C  
ATOM    604  CB  HIS L  80      36.216  19.211  55.306  1.00 47.31           C  
ATOM    605  NE2 HIS L  80      39.271  18.773  57.392  1.00 54.85           N  
ATOM    606  CD2 HIS L  80      38.649  18.995  56.177  1.00 51.84           C  
ATOM    607  CE1 HIS L  80      38.278  18.640  58.253  1.00 53.61           C  
ATOM    608  C   HIS L  80      34.813  17.267  55.819  1.00 45.79           C  
ATOM    609  O   HIS L  80      33.753  17.773  56.183  1.00 44.71           O  
ATOM    610  N   PRO L  81      35.261  16.165  56.365  1.00 45.58           N  
ATOM    611  CA  PRO L  81      36.467  15.534  55.907  1.00 45.76           C  
ATOM    612  CD  PRO L  81      35.054  15.958  57.789  1.00 45.36           C  
ATOM    613  CB  PRO L  81      36.937  14.633  57.045  1.00 45.92           C  
ATOM    614  CG  PRO L  81      36.330  15.275  58.302  1.00 46.17           C  
ATOM    615  C   PRO L  81      36.191  14.757  54.661  1.00 45.61           C  
ATOM    616  O   PRO L  81      35.045  14.366  54.444  1.00 45.71           O  
ATOM    617  N   VAL L  82      37.229  14.520  53.837  1.00 44.28           N  
ATOM    618  CA  VAL L  82      37.065  13.750  52.640  1.00 44.66           C  
ATOM    619  CB  VAL L  82      38.179  13.947  51.655  1.00 45.00           C  
ATOM    620  CG1 VAL L  82      37.982  12.972  50.480  1.00 57.87           C  
ATOM    621  CG2 VAL L  82      38.202  15.428  51.242  1.00 58.05           C  
ATOM    622  C   VAL L  82      37.057  12.308  53.038  1.00 45.09           C  
ATOM    623  O   VAL L  82      37.825  11.889  53.903  1.00 44.02           O  
ATOM    624  N   GLU L  83      36.176  11.506  52.405  1.00 45.53           N  
ATOM    625  CA  GLU L  83      36.068  10.121  52.763  1.00 46.51           C  
ATOM    626  CB  GLU L  83      34.694   9.767  53.350  1.00 47.05           C  
ATOM    627  CG  GLU L  83      34.451  10.485  54.680  1.00 49.44           C  
ATOM    628  CD  GLU L  83      33.057  10.152  55.185  1.00 52.25           C  
ATOM    629  OE1 GLU L  83      32.399   9.262  54.580  1.00 53.40           O  
ATOM    630  OE2 GLU L  83      32.634  10.788  56.186  1.00 53.10           O1-
ATOM    631  C   GLU L  83      36.307   9.282  51.542  1.00 46.75           C  
ATOM    632  O   GLU L  83      36.396   9.788  50.425  1.00 45.33           O  
ATOM    633  N   GLU L  84      36.413   7.953  51.742  1.00 47.09           N  
ATOM    634  CA  GLU L  84      36.744   7.026  50.694  1.00 48.70           C  
ATOM    635  CB  GLU L  84      36.793   5.565  51.171  1.00 51.76           C  
ATOM    636  CG  GLU L  84      37.957   5.249  52.110  1.00 63.04           C  
ATOM    637  CD  GLU L  84      37.855   3.776  52.480  1.00 65.65           C  
ATOM    638  OE1 GLU L  84      36.785   3.172  52.210  1.00 66.35           O  
ATOM    639  OE2 GLU L  84      38.847   3.234  53.041  1.00 67.01           O1-
ATOM    640  C   GLU L  84      35.715   7.083  49.608  1.00 48.93           C  
ATOM    641  O   GLU L  84      36.041   6.992  48.427  1.00 49.64           O  
ATOM    642  N   GLU L  85      34.441   7.244  49.992  1.00 48.80           N  
ATOM    643  CA  GLU L  85      33.322   7.215  49.094  1.00 47.44           C  
ATOM    644  CB  GLU L  85      31.968   7.237  49.820  1.00 50.48           C  
ATOM    645  CG  GLU L  85      30.786   7.188  48.852  1.00 55.32           C  
ATOM    646  CD  GLU L  85      29.493   7.212  49.652  1.00  0.00           C  
ATOM    647  OE1 GLU L  85      29.432   7.951  50.672  1.00  0.00           O  
ATOM    648  OE2 GLU L  85      28.545   6.484  49.255  1.00  0.00           O1-
ATOM    649  C   GLU L  85      33.320   8.374  48.135  1.00 44.54           C  
ATOM    650  O   GLU L  85      32.684   8.295  47.088  1.00 44.65           O  
ATOM    651  N   ASP L  86      33.994   9.485  48.483  1.00 43.10           N  
ATOM    652  CA  ASP L  86      33.945  10.749  47.785  1.00 42.01           C  
ATOM    653  CB  ASP L  86      34.665  11.863  48.560  1.00 41.38           C  
ATOM    654  CG  ASP L  86      33.826  12.161  49.793  1.00 41.33           C  
ATOM    655  OD1 ASP L  86      32.606  11.849  49.764  1.00 41.72           O  
ATOM    656  OD2 ASP L  86      34.393  12.700  50.780  1.00 43.15           O1-
ATOM    657  C   ASP L  86      34.469  10.773  46.371  1.00 40.39           C  
ATOM    658  O   ASP L  86      34.024  11.621  45.601  1.00 40.94           O  
ATOM    659  N   THR L  87      35.433   9.911  45.981  1.00 40.56           N  
ATOM    660  CA  THR L  87      36.005   9.999  44.656  1.00 39.69           C  
ATOM    661  CB  THR L  87      36.946   8.866  44.360  1.00 41.25           C  
ATOM    662  OG1 THR L  87      37.985   8.839  45.326  1.00 38.91           O  
ATOM    663  CG2 THR L  87      37.537   9.052  42.952  1.00 37.13           C  
ATOM    664  C   THR L  87      34.915   9.981  43.618  1.00 39.08           C  
ATOM    665  O   THR L  87      34.112   9.050  43.558  1.00 38.28           O  
ATOM    666  N   ALA L  88      34.855  11.041  42.776  1.00 37.85           N  
ATOM    667  CA  ALA L  88      33.820  11.124  41.781  1.00 35.91           C  
ATOM    668  CB  ALA L  88      32.404  11.206  42.378  1.00 34.61           C  
ATOM    669  C   ALA L  88      34.028  12.360  40.958  1.00 35.71           C  
ATOM    670  O   ALA L  88      35.036  13.056  41.091  1.00 34.41           O  
ATOM    671  N   THR L  89      33.071  12.639  40.047  1.00 34.08           N  
ATOM    672  CA  THR L  89      33.140  13.811  39.220  1.00 35.00           C  
ATOM    673  CB  THR L  89      32.755  13.557  37.791  1.00 37.25           C  
ATOM    674  OG1 THR L  89      32.999  14.714  37.004  1.00  0.00           O  
ATOM    675  CG2 THR L  89      31.266  13.175  37.737  1.00  0.00           C  
ATOM    676  C   THR L  89      32.166  14.797  39.791  1.00 34.27           C  
ATOM    677  O   THR L  89      31.052  14.433  40.163  1.00 33.58           O  
ATOM    678  N   TYR L  90      32.573  16.081  39.896  1.00 32.27           N  
ATOM    679  CA  TYR L  90      31.713  17.081  40.467  1.00 31.29           C  
ATOM    680  CB  TYR L  90      32.312  17.759  41.712  1.00 29.96           C  
ATOM    681  CG  TYR L  90      32.440  16.736  42.791  1.00 29.33           C  
ATOM    682  CD1 TYR L  90      33.510  15.869  42.815  1.00 28.84           C  
ATOM    683  CD2 TYR L  90      31.491  16.646  43.783  1.00 28.67           C  
ATOM    684  CE1 TYR L  90      33.630  14.928  43.812  1.00 29.33           C  
ATOM    685  CE2 TYR L  90      31.606  15.709  44.782  1.00 29.70           C  
ATOM    686  CZ  TYR L  90      32.675  14.847  44.796  1.00 30.11           C  
ATOM    687  OH  TYR L  90      32.795  13.887  45.821  1.00 30.86           O  
ATOM    688  C   TYR L  90      31.500  18.160  39.447  1.00 32.86           C  
ATOM    689  O   TYR L  90      32.433  18.546  38.743  1.00 33.32           O  
ATOM    690  N   TYR L  91      30.251  18.669  39.341  1.00 32.12           N  
ATOM    691  CA  TYR L  91      29.932  19.684  38.371  1.00 32.37           C  
ATOM    692  CB  TYR L  91      28.972  19.207  37.266  1.00 31.58           C  
ATOM    693  CG  TYR L  91      29.530  18.042  36.521  1.00 31.50           C  
ATOM    694  CD1 TYR L  91      29.403  16.769  37.030  1.00 30.25           C  
ATOM    695  CD2 TYR L  91      30.156  18.208  35.306  1.00 31.48           C  
ATOM    696  CE1 TYR L  91      29.902  15.684  36.349  1.00 29.72           C  
ATOM    697  CE2 TYR L  91      30.658  17.126  34.621  1.00 30.46           C  
ATOM    698  CZ  TYR L  91      30.532  15.860  35.141  1.00 30.35           C  
ATOM    699  OH  TYR L  91      31.044  14.745  34.443  1.00  0.00           O  
ATOM    700  C   TYR L  91      29.162  20.780  39.051  1.00 33.84           C  
ATOM    701  O   TYR L  91      28.404  20.533  39.988  1.00 33.49           O  
ATOM    702  N   CYS L  92      29.345  22.032  38.578  1.00 33.07           N  
ATOM    703  CA  CYS L  92      28.579  23.150  39.054  1.00 33.45           C  
ATOM    704  CB  CYS L  92      29.428  24.406  39.353  1.00 35.53           C  
ATOM    705  SG  CYS L  92      30.450  24.978  37.959  1.00 37.59           S  
ATOM    706  C   CYS L  92      27.623  23.476  37.943  1.00 33.26           C  
ATOM    707  O   CYS L  92      27.923  23.208  36.781  1.00 32.65           O  
ATOM    708  N   GLN L  93      26.426  24.019  38.262  1.00 33.99           N  
ATOM    709  CA  GLN L  93      25.474  24.328  37.229  1.00 33.91           C  
ATOM    710  CB  GLN L  93      24.346  23.295  37.099  1.00 35.06           C  
ATOM    711  CG  GLN L  93      23.353  23.650  35.994  1.00 33.60           C  
ATOM    712  CD  GLN L  93      22.102  22.817  36.212  1.00 34.94           C  
ATOM    713  OE1 GLN L  93      21.822  22.379  37.327  1.00 36.58           O  
ATOM    714  NE2 GLN L  93      21.315  22.606  35.124  1.00 35.96           N  
ATOM    715  C   GLN L  93      24.793  25.625  37.560  1.00 35.57           C  
ATOM    716  O   GLN L  93      24.612  25.969  38.728  1.00 36.43           O  
ATOM    717  N   HIS L  94      24.368  26.365  36.513  1.00 35.92           N  
ATOM    718  CA  HIS L  94      23.739  27.647  36.679  1.00 36.23           C  
ATOM    719  ND1 HIS L  94      24.631  31.221  35.499  1.00  0.00           N  
ATOM    720  CG  HIS L  94      24.102  30.139  36.165  1.00 34.12           C  
ATOM    721  CB  HIS L  94      24.484  28.722  35.868  1.00 34.10           C  
ATOM    722  NE2 HIS L  94      23.227  32.035  37.013  1.00 31.82           N  
ATOM    723  CD2 HIS L  94      23.245  30.654  37.086  1.00  0.00           C  
ATOM    724  CE1 HIS L  94      24.074  32.329  36.045  1.00  0.00           C  
ATOM    725  C   HIS L  94      22.338  27.565  36.134  1.00 36.96           C  
ATOM    726  O   HIS L  94      22.124  27.120  35.009  1.00 37.01           O  
ATOM    727  N   SER L  95      21.357  28.165  36.872  1.00 14.19           N  
ATOM    728  CA  SER L  95      19.985  28.187  36.422  1.00 16.34           C  
ATOM    729  CB  SER L  95      19.071  27.399  37.383  1.00 15.54           C  
ATOM    730  OG  SER L  95      19.521  26.061  37.532  1.00 11.83           O  
ATOM    731  C   SER L  95      19.438  29.603  36.446  1.00 17.77           C  
ATOM    732  O   SER L  95      18.284  29.804  36.820  1.00 17.50           O  
ATOM    733  N   TRP L  96      20.235  30.637  36.092  1.00 18.70           N  
ATOM    734  CA  TRP L  96      19.747  31.999  36.015  1.00 19.91           C  
ATOM    735  CB  TRP L  96      20.869  33.045  35.956  1.00 20.78           C  
ATOM    736  CG  TRP L  96      20.517  34.512  35.865  1.00 21.28           C  
ATOM    737  CD2 TRP L  96      20.310  35.391  36.989  1.00 22.47           C  
ATOM    738  CD1 TRP L  96      20.387  35.280  34.746  1.00 23.00           C  
ATOM    739  NE1 TRP L  96      20.118  36.582  35.096  1.00 23.80           N  
ATOM    740  CE2 TRP L  96      20.069  36.666  36.470  1.00 23.06           C  
ATOM    741  CE3 TRP L  96      20.329  35.159  38.336  1.00 22.15           C  
ATOM    742  CZ2 TRP L  96      19.841  37.737  37.293  1.00 22.57           C  
ATOM    743  CZ3 TRP L  96      20.088  36.239  39.157  1.00 21.65           C  
ATOM    744  CH2 TRP L  96      19.851  37.499  38.647  1.00 23.08           C  
ATOM    745  C   TRP L  96      18.927  32.162  34.789  1.00 19.89           C  
ATOM    746  O   TRP L  96      17.898  32.834  34.799  1.00 19.21           O  
ATOM    747  N   GLU L  97      19.406  31.568  33.683  1.00 18.59           N  
ATOM    748  CA  GLU L  97      18.717  31.664  32.439  1.00 17.23           C  
ATOM    749  CB  GLU L  97      19.137  32.868  31.583  1.00 12.26           C  
ATOM    750  CG  GLU L  97      18.657  34.216  32.123  1.00 20.29           C  
ATOM    751  CD  GLU L  97      19.178  35.293  31.179  1.00 26.28           C  
ATOM    752  OE1 GLU L  97      20.425  35.447  31.076  1.00 29.68           O  
ATOM    753  OE2 GLU L  97      18.332  35.976  30.541  1.00 25.94           O1-
ATOM    754  C   GLU L  97      19.041  30.456  31.630  1.00 17.55           C  
ATOM    755  O   GLU L  97      19.832  29.593  32.007  1.00 20.20           O  
ATOM    756  N   ILE L  98      18.386  30.382  30.469  1.00 16.71           N  
ATOM    757  CA  ILE L  98      18.534  29.340  29.511  1.00 15.90           C  
ATOM    758  CB  ILE L  98      17.250  29.146  28.774  1.00 14.64           C  
ATOM    759  CG1 ILE L  98      16.851  30.469  28.099  1.00  7.08           C  
ATOM    760  CG2 ILE L  98      16.198  28.646  29.777  1.00 14.37           C  
ATOM    761  CD1 ILE L  98      15.556  30.373  27.297  1.00 12.01           C  
ATOM    762  C   ILE L  98      19.579  29.801  28.554  1.00 17.01           C  
ATOM    763  O   ILE L  98      19.665  30.990  28.253  1.00 20.07           O  
ATOM    764  N   PRO L  99      20.417  28.911  28.097  1.00 17.02           N  
ATOM    765  CA  PRO L  99      20.391  27.529  28.491  1.00 16.80           C  
ATOM    766  CD  PRO L  99      21.078  29.103  26.818  1.00 14.29           C  
ATOM    767  CB  PRO L  99      21.106  26.758  27.383  1.00 16.62           C  
ATOM    768  CG  PRO L  99      21.909  27.828  26.628  1.00 14.49           C  
ATOM    769  C   PRO L  99      21.049  27.352  29.814  1.00 16.17           C  
ATOM    770  O   PRO L  99      21.903  28.163  30.177  1.00 18.34           O  
ATOM    771  N   TYR L 100      20.681  26.287  30.555  1.00 15.01           N  
ATOM    772  CA  TYR L 100      21.350  26.092  31.801  1.00 12.09           C  
ATOM    773  CB  TYR L 100      20.601  25.236  32.847  1.00 12.98           C  
ATOM    774  CG  TYR L 100      19.245  25.815  33.079  1.00 13.47           C  
ATOM    775  CD1 TYR L 100      19.068  27.071  33.623  1.00 14.73           C  
ATOM    776  CD2 TYR L 100      18.136  25.063  32.766  1.00 14.82           C  
ATOM    777  CE1 TYR L 100      17.802  27.573  33.828  1.00 14.90           C  
ATOM    778  CE2 TYR L 100      16.870  25.557  32.970  1.00 13.22           C  
ATOM    779  CZ  TYR L 100      16.701  26.817  33.500  1.00 14.52           C  
ATOM    780  OH  TYR L 100      15.404  27.335  33.716  1.00 16.06           O  
ATOM    781  C   TYR L 100      22.611  25.393  31.433  1.00 10.95           C  
ATOM    782  O   TYR L 100      22.612  24.438  30.659  1.00 10.60           O  
ATOM    783  N   THR L 101      23.735  25.886  31.972  1.00 39.56           N  
ATOM    784  CA  THR L 101      25.043  25.405  31.640  1.00 39.03           C  
ATOM    785  CB  THR L 101      25.959  26.488  31.150  1.00 39.14           C  
ATOM    786  OG1 THR L 101      26.122  27.485  32.148  1.00 40.08           O  
ATOM    787  CG2 THR L 101      25.351  27.104  29.878  1.00 39.71           C  
ATOM    788  C   THR L 101      25.683  24.756  32.829  1.00 37.80           C  
ATOM    789  O   THR L 101      25.391  25.081  33.980  1.00 36.60           O  
ATOM    790  N   PHE L 102      26.591  23.797  32.553  1.00 36.34           N  
ATOM    791  CA  PHE L 102      27.286  23.062  33.574  1.00 36.29           C  
ATOM    792  CB  PHE L 102      27.247  21.532  33.399  1.00 34.65           C  
ATOM    793  CG  PHE L 102      25.863  21.009  33.557  1.00 34.78           C  
ATOM    794  CD1 PHE L 102      24.996  20.989  32.491  1.00 35.26           C  
ATOM    795  CD2 PHE L 102      25.438  20.522  34.770  1.00 34.66           C  
ATOM    796  CE1 PHE L 102      23.721  20.497  32.637  1.00 34.03           C  
ATOM    797  CE2 PHE L 102      24.163  20.028  34.921  1.00 34.18           C  
ATOM    798  CZ  PHE L 102      23.301  20.016  33.853  1.00 35.30           C  
ATOM    799  C   PHE L 102      28.741  23.390  33.467  1.00 37.72           C  
ATOM    800  O   PHE L 102      29.232  23.785  32.411  1.00 38.04           O  
ATOM    801  N   GLY L 103      29.480  23.227  34.582  1.00 37.38           N  
ATOM    802  CA  GLY L 103      30.893  23.461  34.544  1.00 36.82           C  
ATOM    803  C   GLY L 103      31.490  22.278  33.845  1.00 36.02           C  
ATOM    804  O   GLY L 103      30.808  21.288  33.591  1.00 35.46           O  
ATOM    805  N   GLY L 104      32.796  22.359  33.524  1.00 36.31           N  
ATOM    806  CA  GLY L 104      33.509  21.331  32.817  1.00 35.26           C  
ATOM    807  C   GLY L 104      33.533  20.076  33.630  1.00 37.04           C  
ATOM    808  O   GLY L 104      33.558  18.975  33.082  1.00 36.12           O  
ATOM    809  N   GLY L 105      33.582  20.207  34.968  1.00 36.42           N  
ATOM    810  CA  GLY L 105      33.597  19.047  35.814  1.00 37.12           C  
ATOM    811  C   GLY L 105      34.972  18.889  36.377  1.00 38.34           C  
ATOM    812  O   GLY L 105      35.965  19.231  35.739  1.00 37.99           O  
ATOM    813  N   THR L 106      35.050  18.365  37.618  1.00 37.68           N  
ATOM    814  CA  THR L 106      36.320  18.167  38.250  1.00 38.18           C  
ATOM    815  CB  THR L 106      36.566  19.137  39.370  1.00 38.87           C  
ATOM    816  OG1 THR L 106      37.891  19.009  39.857  1.00 40.51           O  
ATOM    817  CG2 THR L 106      35.552  18.872  40.493  1.00 37.98           C  
ATOM    818  C   THR L 106      36.353  16.777  38.807  1.00 38.20           C  
ATOM    819  O   THR L 106      35.399  16.321  39.436  1.00 37.58           O  
ATOM    820  N   LYS L 107      37.477  16.064  38.597  1.00 38.21           N  
ATOM    821  CA  LYS L 107      37.568  14.706  39.050  1.00 39.57           C  
ATOM    822  CB  LYS L 107      38.350  13.816  38.064  1.00 42.63           C  
ATOM    823  CG  LYS L 107      38.096  12.312  38.199  1.00 47.15           C  
ATOM    824  CD  LYS L 107      38.526  11.699  39.532  1.00 51.82           C  
ATOM    825  CE  LYS L 107      38.255  10.195  39.620  1.00 55.36           C  
ATOM    826  NZ  LYS L 107      39.153   9.461  38.701  1.00 57.63           N1+
ATOM    827  C   LYS L 107      38.290  14.715  40.361  1.00 39.30           C  
ATOM    828  O   LYS L 107      39.410  15.211  40.464  1.00 39.65           O  
ATOM    829  N   LEU L 108      37.647  14.165  41.411  1.00 38.11           N  
ATOM    830  CA  LEU L 108      38.250  14.133  42.711  1.00 37.93           C  
ATOM    831  CB  LEU L 108      37.277  14.496  43.849  1.00 36.62           C  
ATOM    832  CG  LEU L 108      37.923  14.465  45.247  1.00 35.64           C  
ATOM    833  CD1 LEU L 108      39.025  15.527  45.376  1.00 33.90           C  
ATOM    834  CD2 LEU L 108      36.861  14.569  46.355  1.00 35.29           C  
ATOM    835  C   LEU L 108      38.752  12.748  42.963  1.00 37.35           C  
ATOM    836  O   LEU L 108      38.015  11.772  42.841  1.00 37.04           O  
ATOM    837  N   GLU L 109      40.046  12.645  43.333  1.00 39.59           N  
ATOM    838  CA  GLU L 109      40.684  11.378  43.558  1.00 41.41           C  
ATOM    839  CB  GLU L 109      41.960  11.207  42.721  1.00 43.09           C  
ATOM    840  CG  GLU L 109      41.747  11.239  41.208  1.00 48.32           C  
ATOM    841  CD  GLU L 109      43.108  11.491  40.574  1.00 51.77           C  
ATOM    842  OE1 GLU L 109      43.924  12.212  41.209  1.00 52.26           O  
ATOM    843  OE2 GLU L 109      43.352  10.974  39.452  1.00 52.57           O1-
ATOM    844  C   GLU L 109      41.161  11.350  44.975  1.00 40.19           C  
ATOM    845  O   GLU L 109      41.518  12.380  45.542  1.00 39.42           O  
ATOM    846  N   ILE L 110      41.189  10.144  45.574  1.00 40.13           N  
ATOM    847  CA  ILE L 110      41.664   9.978  46.917  1.00 40.30           C  
ATOM    848  CB  ILE L 110      41.145   8.740  47.585  1.00 40.81           C  
ATOM    849  CG1 ILE L 110      39.610   8.778  47.669  1.00 43.50           C  
ATOM    850  CG2 ILE L 110      41.843   8.615  48.949  1.00 42.78           C  
ATOM    851  CD1 ILE L 110      39.068   9.957  48.474  1.00 42.84           C  
ATOM    852  C   ILE L 110      43.146   9.822  46.820  1.00 40.72           C  
ATOM    853  O   ILE L 110      43.648   9.071  45.985  1.00 40.89           O  
ATOM    854  N   LYS L 111      43.883  10.557  47.672  1.00 40.94           N  
ATOM    855  CA  LYS L 111      45.316  10.536  47.657  1.00 41.26           C  
ATOM    856  CB  LYS L 111      45.904  11.928  47.940  1.00 41.70           C  
ATOM    857  CG  LYS L 111      47.426  12.004  47.840  1.00 44.46           C  
ATOM    858  CD  LYS L 111      47.941  11.847  46.412  1.00 45.27           C  
ATOM    859  CE  LYS L 111      49.416  12.219  46.256  1.00 46.97           C  
ATOM    860  NZ  LYS L 111      49.593  13.667  46.503  1.00 47.23           N1+
ATOM    861  C   LYS L 111      45.792   9.612  48.774  1.00 41.50           C  
ATOM    862  O   LYS L 111      44.930   9.075  49.517  1.00 43.13           O  
ATOM    863  OXT LYS L 111      47.035   9.443  48.904  1.00  0.00           O1-
TER     864      LYS L 111 
ATOM    865  N   GLN H 112      10.789   8.145  41.252  1.00 47.27           N1+
ATOM    866  CA  GLN H 112      11.358   7.172  40.291  1.00 46.82           C  
ATOM    867  CB  GLN H 112      10.631   5.823  40.411  1.00 48.74           C  
ATOM    868  CG  GLN H 112      11.157   4.756  39.450  1.00 52.98           C  
ATOM    869  CD  GLN H 112      10.349   3.488  39.684  1.00 37.28           C  
ATOM    870  OE1 GLN H 112      10.802   2.385  39.381  1.00 38.76           O  
ATOM    871  NE2 GLN H 112       9.117   3.646  40.236  1.00 53.29           N  
ATOM    872  C   GLN H 112      11.189   7.640  38.884  1.00 45.12           C  
ATOM    873  O   GLN H 112      10.086   7.984  38.462  1.00 44.97           O  
ATOM    874  N   LEU H 113      12.304   7.697  38.132  1.00 42.18           N  
ATOM    875  CA  LEU H 113      12.255   8.052  36.744  1.00 39.97           C  
ATOM    876  CB  LEU H 113      13.021   9.340  36.401  1.00 38.21           C  
ATOM    877  CG  LEU H 113      12.354  10.624  36.923  1.00 38.67           C  
ATOM    878  CD1 LEU H 113      11.024  10.882  36.200  1.00 38.61           C  
ATOM    879  CD2 LEU H 113      12.208  10.607  38.451  1.00 36.36           C  
ATOM    880  C   LEU H 113      12.931   6.945  35.999  1.00 39.92           C  
ATOM    881  O   LEU H 113      14.116   6.685  36.208  1.00 38.80           O  
ATOM    882  N   VAL H 114      12.193   6.263  35.102  1.00 39.71           N  
ATOM    883  CA  VAL H 114      12.783   5.186  34.363  1.00 39.47           C  
ATOM    884  CB  VAL H 114      12.013   3.901  34.473  1.00 40.59           C  
ATOM    885  CG1 VAL H 114      12.684   2.845  33.579  1.00 40.29           C  
ATOM    886  CG2 VAL H 114      11.929   3.503  35.956  1.00 40.13           C  
ATOM    887  C   VAL H 114      12.780   5.580  32.924  1.00 39.15           C  
ATOM    888  O   VAL H 114      11.751   5.962  32.372  1.00 39.34           O  
ATOM    889  N   GLU H 115      13.948   5.478  32.268  1.00 39.06           N  
ATOM    890  CA  GLU H 115      14.053   5.891  30.900  1.00 38.98           C  
ATOM    891  CB  GLU H 115      15.289   6.763  30.656  1.00 37.31           C  
ATOM    892  CG  GLU H 115      15.236   8.048  31.480  1.00 36.24           C  
ATOM    893  CD  GLU H 115      16.518   8.818  31.232  1.00 37.27           C  
ATOM    894  OE1 GLU H 115      16.830   9.063  30.038  1.00 34.93           O  
ATOM    895  OE2 GLU H 115      17.203   9.169  32.230  1.00 37.78           O1-
ATOM    896  C   GLU H 115      14.168   4.669  30.049  1.00 39.67           C  
ATOM    897  O   GLU H 115      14.506   3.591  30.536  1.00 39.05           O  
ATOM    898  N   SER H 116      13.832   4.810  28.749  1.00 39.91           N  
ATOM    899  CA  SER H 116      13.938   3.713  27.830  1.00 39.16           C  
ATOM    900  CB  SER H 116      12.782   2.705  27.940  1.00 40.27           C  
ATOM    901  OG  SER H 116      11.559   3.328  27.578  1.00 39.52           O  
ATOM    902  C   SER H 116      13.894   4.273  26.440  1.00 39.76           C  
ATOM    903  O   SER H 116      13.617   5.456  26.245  1.00 39.09           O  
ATOM    904  N   GLY H 117      14.172   3.422  25.427  1.00 39.97           N  
ATOM    905  CA  GLY H 117      14.085   3.856  24.060  1.00 40.08           C  
ATOM    906  C   GLY H 117      15.436   4.151  23.472  1.00 42.39           C  
ATOM    907  O   GLY H 117      15.526   4.520  22.302  1.00 43.39           O  
ATOM    908  N   GLY H 118      16.529   3.992  24.241  1.00 42.15           N  
ATOM    909  CA  GLY H 118      17.822   4.293  23.686  1.00 42.03           C  
ATOM    910  C   GLY H 118      18.186   3.223  22.704  1.00 43.04           C  
ATOM    911  O   GLY H 118      17.606   2.138  22.710  1.00 42.69           O  
ATOM    912  N   GLY H 119      19.171   3.505  21.820  1.00 42.93           N  
ATOM    913  CA  GLY H 119      19.568   2.508  20.864  1.00 42.15           C  
ATOM    914  C   GLY H 119      20.472   3.124  19.838  1.00 40.54           C  
ATOM    915  O   GLY H 119      20.821   4.300  19.914  1.00 40.77           O  
ATOM    916  N   LEU H 120      20.878   2.311  18.838  1.00 40.04           N  
ATOM    917  CA  LEU H 120      21.738   2.767  17.782  1.00 41.49           C  
ATOM    918  CB  LEU H 120      22.666   1.677  17.218  1.00 41.36           C  
ATOM    919  CG  LEU H 120      23.571   2.169  16.069  1.00 41.46           C  
ATOM    920  CD1 LEU H 120      24.586   3.222  16.542  1.00 42.45           C  
ATOM    921  CD2 LEU H 120      24.244   0.998  15.347  1.00 41.83           C  
ATOM    922  C   LEU H 120      20.871   3.219  16.653  1.00 40.74           C  
ATOM    923  O   LEU H 120      19.897   2.555  16.300  1.00 40.68           O  
ATOM    924  N   VAL H 121      21.197   4.389  16.069  1.00 40.77           N  
ATOM    925  CA  VAL H 121      20.426   4.886  14.967  1.00 42.31           C  
ATOM    926  CB  VAL H 121      19.500   6.005  15.352  1.00 42.09           C  
ATOM    927  CG1 VAL H 121      18.763   6.492  14.093  1.00 41.00           C  
ATOM    928  CG2 VAL H 121      18.561   5.509  16.463  1.00 42.93           C  
ATOM    929  C   VAL H 121      21.383   5.425  13.951  1.00 42.53           C  
ATOM    930  O   VAL H 121      22.445   5.942  14.294  1.00 41.16           O  
ATOM    931  N   LYS H 122      21.027   5.311  12.657  1.00 43.31           N  
ATOM    932  CA  LYS H 122      21.889   5.789  11.614  1.00 45.56           C  
ATOM    933  CB  LYS H 122      21.564   5.222  10.221  1.00 47.42           C  
ATOM    934  CG  LYS H 122      20.164   5.575   9.718  1.00 51.19           C  
ATOM    935  CD  LYS H 122      19.975   5.311   8.222  1.00 54.22           C  
ATOM    936  CE  LYS H 122      18.577   5.659   7.709  1.00 61.21           C  
ATOM    937  NZ  LYS H 122      18.485   5.378   6.258  1.00 62.70           N1+
ATOM    938  C   LYS H 122      21.762   7.274  11.562  1.00 44.65           C  
ATOM    939  O   LYS H 122      20.763   7.843  11.999  1.00 43.36           O  
ATOM    940  N   PRO H 123      22.759   7.926  11.036  1.00 44.31           N  
ATOM    941  CA  PRO H 123      22.715   9.355  10.990  1.00 44.27           C  
ATOM    942  CD  PRO H 123      24.122   7.419  11.069  1.00 43.48           C  
ATOM    943  CB  PRO H 123      24.097   9.792  10.512  1.00 43.18           C  
ATOM    944  CG  PRO H 123      25.021   8.669  11.025  1.00 44.58           C  
ATOM    945  C   PRO H 123      21.573   9.810  10.146  1.00 44.68           C  
ATOM    946  O   PRO H 123      21.307   9.195   9.115  1.00 44.62           O  
ATOM    947  N   GLY H 124      20.881  10.879  10.582  1.00 43.45           N  
ATOM    948  CA  GLY H 124      19.774  11.406   9.843  1.00 42.23           C  
ATOM    949  C   GLY H 124      18.529  10.699  10.278  1.00 42.40           C  
ATOM    950  O   GLY H 124      17.432  11.036   9.836  1.00 42.68           O  
ATOM    951  N   GLY H 125      18.659   9.708  11.179  1.00 41.91           N  
ATOM    952  CA  GLY H 125      17.505   8.962  11.592  1.00 40.99           C  
ATOM    953  C   GLY H 125      16.830   9.685  12.715  1.00 40.59           C  
ATOM    954  O   GLY H 125      17.193  10.810  13.058  1.00 39.71           O  
ATOM    955  N   SER H 126      15.801   9.042  13.308  1.00 41.19           N  
ATOM    956  CA  SER H 126      15.085   9.643  14.398  1.00 42.11           C  
ATOM    957  CB  SER H 126      13.683  10.142  14.016  1.00 43.59           C  
ATOM    958  OG  SER H 126      13.782  11.179  13.053  1.00 47.27           O  
ATOM    959  C   SER H 126      14.903   8.611  15.466  1.00 41.35           C  
ATOM    960  O   SER H 126      14.996   7.412  15.208  1.00 40.72           O  
ATOM    961  N   LEU H 127      14.677   9.062  16.720  1.00 40.93           N  
ATOM    962  CA  LEU H 127      14.450   8.129  17.788  1.00 39.73           C  
ATOM    963  CB  LEU H 127      15.745   7.649  18.466  1.00 40.60           C  
ATOM    964  CG  LEU H 127      15.526   6.480  19.444  1.00 42.49           C  
ATOM    965  CD1 LEU H 127      15.152   5.192  18.696  1.00 48.76           C  
ATOM    966  CD2 LEU H 127      16.725   6.289  20.379  1.00 48.35           C  
ATOM    967  C   LEU H 127      13.622   8.819  18.832  1.00 39.06           C  
ATOM    968  O   LEU H 127      13.724  10.031  19.014  1.00 38.38           O  
ATOM    969  N   LYS H 128      12.761   8.061  19.545  1.00 39.07           N  
ATOM    970  CA  LYS H 128      11.943   8.662  20.561  1.00 38.61           C  
ATOM    971  CB  LYS H 128      10.440   8.444  20.331  1.00 40.73           C  
ATOM    972  CG  LYS H 128       9.544   9.268  21.256  1.00 44.08           C  
ATOM    973  CD  LYS H 128       8.094   9.341  20.771  1.00 48.01           C  
ATOM    974  CE  LYS H 128       7.177  10.189  21.655  1.00 49.39           C  
ATOM    975  NZ  LYS H 128       5.805  10.192  21.099  1.00 50.95           N1+
ATOM    976  C   LYS H 128      12.297   8.043  21.881  1.00 38.11           C  
ATOM    977  O   LYS H 128      12.271   6.824  22.039  1.00 37.42           O  
ATOM    978  N   LEU H 129      12.632   8.890  22.873  1.00 36.50           N  
ATOM    979  CA  LEU H 129      13.007   8.422  24.178  1.00 36.16           C  
ATOM    980  CB  LEU H 129      14.222   9.167  24.754  1.00 35.43           C  
ATOM    981  CG  LEU H 129      15.514   8.973  23.938  1.00 35.98           C  
ATOM    982  CD1 LEU H 129      16.689   9.741  24.560  1.00 34.38           C  
ATOM    983  CD2 LEU H 129      15.830   7.484  23.736  1.00 34.78           C  
ATOM    984  C   LEU H 129      11.860   8.699  25.102  1.00 36.56           C  
ATOM    985  O   LEU H 129      11.138   9.676  24.928  1.00 35.43           O  
ATOM    986  N   SER H 130      11.655   7.823  26.111  1.00 36.31           N  
ATOM    987  CA  SER H 130      10.577   8.035  27.032  1.00 36.80           C  
ATOM    988  CB  SER H 130       9.440   7.011  26.885  1.00 38.19           C  
ATOM    989  OG  SER H 130       9.932   5.700  27.113  1.00 41.43           O  
ATOM    990  C   SER H 130      11.110   7.938  28.432  1.00 36.25           C  
ATOM    991  O   SER H 130      12.120   7.283  28.681  1.00 35.93           O  
ATOM    992  N   CYS H 131      10.444   8.632  29.382  1.00 36.21           N  
ATOM    993  CA  CYS H 131      10.842   8.615  30.764  1.00 36.99           C  
ATOM    994  CB  CYS H 131      11.535   9.942  31.183  1.00 36.83           C  
ATOM    995  SG  CYS H 131      12.027  10.042  32.935  1.00 41.42           S  
ATOM    996  C   CYS H 131       9.589   8.421  31.578  1.00 36.57           C  
ATOM    997  O   CYS H 131       8.682   9.250  31.544  1.00 36.71           O  
ATOM    998  N   ALA H 132       9.505   7.313  32.347  1.00 36.17           N  
ATOM    999  CA  ALA H 132       8.314   7.050  33.111  1.00 37.49           C  
ATOM   1000  CB  ALA H 132       7.972   5.554  33.224  1.00 37.15           C  
ATOM   1001  C   ALA H 132       8.524   7.565  34.497  1.00 37.64           C  
ATOM   1002  O   ALA H 132       9.517   7.248  35.147  1.00 37.98           O  
ATOM   1003  N   ALA H 133       7.565   8.369  34.997  1.00 37.57           N  
ATOM   1004  CA  ALA H 133       7.718   8.961  36.295  1.00 39.42           C  
ATOM   1005  CB  ALA H 133       7.437  10.475  36.307  1.00 37.73           C  
ATOM   1006  C   ALA H 133       6.760   8.330  37.253  1.00 40.54           C  
ATOM   1007  O   ALA H 133       5.653   7.944  36.880  1.00 41.07           O  
ATOM   1008  N   SER H 134       7.197   8.186  38.524  1.00 41.25           N  
ATOM   1009  CA  SER H 134       6.361   7.635  39.553  1.00 41.51           C  
ATOM   1010  CB  SER H 134       6.470   6.106  39.693  1.00 41.42           C  
ATOM   1011  OG  SER H 134       6.042   5.458  38.506  1.00 43.82           O  
ATOM   1012  C   SER H 134       6.833   8.186  40.865  1.00 42.09           C  
ATOM   1013  O   SER H 134       7.970   8.637  40.988  1.00 43.16           O  
ATOM   1014  N   GLY H 135       5.957   8.113  41.889  1.00 18.01           N  
ATOM   1015  CA  GLY H 135       6.329   8.452  43.234  1.00 17.26           C  
ATOM   1016  C   GLY H 135       6.091   9.899  43.531  1.00 17.15           C  
ATOM   1017  O   GLY H 135       6.423  10.367  44.620  1.00 19.10           O  
ATOM   1018  N   PHE H 136       5.535  10.669  42.580  1.00 17.67           N  
ATOM   1019  CA  PHE H 136       5.282  12.048  42.883  1.00 18.85           C  
ATOM   1020  CB  PHE H 136       6.549  12.923  42.842  1.00 18.67           C  
ATOM   1021  CG  PHE H 136       7.186  12.820  41.493  1.00 20.03           C  
ATOM   1022  CD1 PHE H 136       8.045  11.785  41.200  1.00 19.93           C  
ATOM   1023  CD2 PHE H 136       6.943  13.761  40.518  1.00 21.07           C  
ATOM   1024  CE1 PHE H 136       8.642  11.687  39.963  1.00 20.62           C  
ATOM   1025  CE2 PHE H 136       7.538  13.670  39.278  1.00 22.00           C  
ATOM   1026  CZ  PHE H 136       8.391  12.631  38.996  1.00 21.52           C  
ATOM   1027  C   PHE H 136       4.308  12.576  41.882  1.00 19.16           C  
ATOM   1028  O   PHE H 136       4.090  11.963  40.839  1.00 17.32           O  
ATOM   1029  N   THR H 137       3.673  13.731  42.195  1.00 19.77           N  
ATOM   1030  CA  THR H 137       2.736  14.326  41.283  1.00 19.71           C  
ATOM   1031  CB  THR H 137       1.962  15.469  41.866  1.00 18.45           C  
ATOM   1032  OG1 THR H 137       2.846  16.477  42.335  1.00 21.03           O  
ATOM   1033  CG2 THR H 137       1.093  14.940  43.016  1.00 17.51           C  
ATOM   1034  C   THR H 137       3.505  14.856  40.116  1.00 19.54           C  
ATOM   1035  O   THR H 137       4.168  15.888  40.200  1.00 18.15           O  
ATOM   1036  N   PHE H 138       3.386  14.164  38.971  1.00 17.91           N  
ATOM   1037  CA  PHE H 138       4.125  14.468  37.783  1.00 18.33           C  
ATOM   1038  CB  PHE H 138       3.858  13.405  36.690  1.00 18.65           C  
ATOM   1039  CG  PHE H 138       4.839  13.538  35.573  1.00 15.86           C  
ATOM   1040  CD1 PHE H 138       6.179  13.326  35.795  1.00 15.43           C  
ATOM   1041  CD2 PHE H 138       4.420  13.827  34.296  1.00 16.25           C  
ATOM   1042  CE1 PHE H 138       7.086  13.439  34.768  1.00 18.05           C  
ATOM   1043  CE2 PHE H 138       5.322  13.938  33.265  1.00 17.62           C  
ATOM   1044  CZ  PHE H 138       6.659  13.747  33.501  1.00 18.83           C  
ATOM   1045  C   PHE H 138       3.745  15.835  37.277  1.00 18.78           C  
ATOM   1046  O   PHE H 138       4.609  16.624  36.907  1.00 17.53           O  
ATOM   1047  N   SER H 139       2.442  16.168  37.282  1.00 21.01           N  
ATOM   1048  CA  SER H 139       1.929  17.393  36.723  1.00 22.84           C  
ATOM   1049  CB  SER H 139       0.399  17.491  36.862  1.00 22.58           C  
ATOM   1050  OG  SER H 139      -0.217  16.392  36.210  1.00 24.96           O  
ATOM   1051  C   SER H 139       2.487  18.596  37.431  1.00 22.80           C  
ATOM   1052  O   SER H 139       2.541  19.682  36.857  1.00 25.71           O  
ATOM   1053  N   ASP H 140       2.872  18.444  38.707  1.00 21.82           N  
ATOM   1054  CA  ASP H 140       3.391  19.516  39.518  1.00 24.40           C  
ATOM   1055  CB  ASP H 140       3.418  19.214  41.029  1.00 28.25           C  
ATOM   1056  CG  ASP H 140       2.040  19.525  41.603  1.00 31.65           C  
ATOM   1057  OD1 ASP H 140       1.339  20.394  41.017  1.00 32.20           O  
ATOM   1058  OD2 ASP H 140       1.676  18.909  42.641  1.00 32.53           O1-
ATOM   1059  C   ASP H 140       4.775  19.941  39.130  1.00 23.19           C  
ATOM   1060  O   ASP H 140       5.216  21.010  39.556  1.00 24.75           O  
ATOM   1061  N   PHE H 141       5.536  19.120  38.380  1.00 21.48           N  
ATOM   1062  CA  PHE H 141       6.907  19.492  38.163  1.00 19.27           C  
ATOM   1063  CB  PHE H 141       7.889  18.400  38.614  1.00 19.52           C  
ATOM   1064  CG  PHE H 141       7.718  18.188  40.075  1.00 18.10           C  
ATOM   1065  CD1 PHE H 141       6.649  17.454  40.546  1.00 17.84           C  
ATOM   1066  CD2 PHE H 141       8.633  18.702  40.967  1.00 17.06           C  
ATOM   1067  CE1 PHE H 141       6.486  17.245  41.894  1.00 17.89           C  
ATOM   1068  CE2 PHE H 141       8.468  18.494  42.316  1.00 19.57           C  
ATOM   1069  CZ  PHE H 141       7.397  17.765  42.778  1.00 19.11           C  
ATOM   1070  C   PHE H 141       7.210  19.699  36.713  1.00 18.90           C  
ATOM   1071  O   PHE H 141       6.642  19.081  35.821  1.00 19.94           O  
ATOM   1072  N   TYR H 142       8.153  20.614  36.462  1.00 36.25           N  
ATOM   1073  CA  TYR H 142       8.732  20.888  35.173  1.00 34.70           C  
ATOM   1074  CB  TYR H 142       9.598  22.161  35.152  1.00 36.57           C  
ATOM   1075  CG  TYR H 142       8.867  23.289  35.798  1.00  0.00           C  
ATOM   1076  CD1 TYR H 142       8.873  23.393  37.169  1.00  0.00           C  
ATOM   1077  CD2 TYR H 142       8.202  24.240  35.061  1.00  0.00           C  
ATOM   1078  CE1 TYR H 142       8.222  24.423  37.803  1.00  0.00           C  
ATOM   1079  CE2 TYR H 142       7.547  25.275  35.690  1.00  0.00           C  
ATOM   1080  CZ  TYR H 142       7.553  25.366  37.061  1.00  0.00           C  
ATOM   1081  OH  TYR H 142       6.885  26.426  37.711  1.00  0.00           O  
ATOM   1082  C   TYR H 142       9.728  19.782  34.969  1.00 33.86           C  
ATOM   1083  O   TYR H 142      10.288  19.290  35.948  1.00 34.29           O  
ATOM   1084  N   MET H 143       9.965  19.330  33.715  1.00 33.18           N  
ATOM   1085  CA  MET H 143      10.897  18.246  33.518  1.00 31.64           C  
ATOM   1086  CB  MET H 143      10.229  16.953  33.018  1.00 31.36           C  
ATOM   1087  CG  MET H 143       9.218  16.361  34.006  1.00 32.79           C  
ATOM   1088  SD  MET H 143       9.929  15.740  35.559  1.00 34.88           S  
ATOM   1089  CE  MET H 143      10.753  14.306  34.812  1.00 31.79           C  
ATOM   1090  C   MET H 143      11.946  18.628  32.505  1.00 31.12           C  
ATOM   1091  O   MET H 143      11.753  19.542  31.704  1.00 31.05           O  
ATOM   1092  N   TYR H 144      13.102  17.917  32.528  1.00 29.97           N  
ATOM   1093  CA  TYR H 144      14.224  18.232  31.674  1.00 29.98           C  
ATOM   1094  CB  TYR H 144      15.445  18.791  32.429  1.00 28.72           C  
ATOM   1095  CG  TYR H 144      15.193  20.079  33.125  1.00  5.56           C  
ATOM   1096  CD1 TYR H 144      14.353  20.149  34.208  1.00  0.00           C  
ATOM   1097  CD2 TYR H 144      15.863  21.212  32.724  1.00  5.45           C  
ATOM   1098  CE1 TYR H 144      14.154  21.350  34.845  1.00  5.17           C  
ATOM   1099  CE2 TYR H 144      15.667  22.414  33.361  1.00  0.00           C  
ATOM   1100  CZ  TYR H 144      14.805  22.483  34.426  1.00  0.00           C  
ATOM   1101  OH  TYR H 144      14.593  23.710  35.091  1.00  0.00           O  
ATOM   1102  C   TYR H 144      14.826  16.974  31.117  1.00 30.54           C  
ATOM   1103  O   TYR H 144      14.622  15.875  31.632  1.00 29.49           O  
ATOM   1104  N   TRP H 145      15.611  17.135  30.028  1.00 30.50           N  
ATOM   1105  CA  TRP H 145      16.419  16.082  29.478  1.00 28.54           C  
ATOM   1106  CB  TRP H 145      16.059  15.673  28.038  1.00 28.11           C  
ATOM   1107  CG  TRP H 145      14.757  14.921  27.880  1.00 28.43           C  
ATOM   1108  CD2 TRP H 145      14.630  13.494  27.988  1.00 28.36           C  
ATOM   1109  CD1 TRP H 145      13.509  15.398  27.604  1.00 29.63           C  
ATOM   1110  NE1 TRP H 145      12.614  14.358  27.527  1.00 29.44           N  
ATOM   1111  CE2 TRP H 145      13.290  13.179  27.763  1.00 29.04           C  
ATOM   1112  CE3 TRP H 145      15.554  12.524  28.252  1.00 28.56           C  
ATOM   1113  CZ2 TRP H 145      12.852  11.886  27.801  1.00 28.04           C  
ATOM   1114  CZ3 TRP H 145      15.109  11.220  28.288  1.00 28.10           C  
ATOM   1115  CH2 TRP H 145      13.784  10.907  28.066  1.00 28.91           C  
ATOM   1116  C   TRP H 145      17.809  16.645  29.436  1.00 28.38           C  
ATOM   1117  O   TRP H 145      18.009  17.785  29.016  1.00 28.24           O  
ATOM   1118  N   VAL H 146      18.806  15.866  29.902  1.00 27.73           N  
ATOM   1119  CA  VAL H 146      20.175  16.304  29.888  1.00 29.09           C  
ATOM   1120  CB  VAL H 146      20.723  16.591  31.257  1.00 28.96           C  
ATOM   1121  CG1 VAL H 146      22.208  16.974  31.132  1.00 27.55           C  
ATOM   1122  CG2 VAL H 146      19.854  17.678  31.910  1.00 28.76           C  
ATOM   1123  C   VAL H 146      20.965  15.169  29.315  1.00 30.06           C  
ATOM   1124  O   VAL H 146      20.645  14.007  29.554  1.00 30.93           O  
ATOM   1125  N   ARG H 147      22.023  15.468  28.531  1.00 30.50           N  
ATOM   1126  CA  ARG H 147      22.767  14.388  27.947  1.00 30.94           C  
ATOM   1127  CB  ARG H 147      22.692  14.329  26.411  1.00 30.44           C  
ATOM   1128  CG  ARG H 147      23.233  15.555  25.671  1.00 32.24           C  
ATOM   1129  CD  ARG H 147      23.083  15.407  24.155  1.00 33.44           C  
ATOM   1130  NE  ARG H 147      23.628  16.616  23.481  1.00 35.14           N  
ATOM   1131  CZ  ARG H 147      23.551  16.704  22.121  1.00 36.34           C  
ATOM   1132  NH1 ARG H 147      22.993  15.688  21.404  1.00 35.57           N1+
ATOM   1133  NH2 ARG H 147      24.024  17.803  21.468  1.00 35.28           N  
ATOM   1134  C   ARG H 147      24.203  14.513  28.338  1.00 32.71           C  
ATOM   1135  O   ARG H 147      24.674  15.594  28.686  1.00 33.11           O  
ATOM   1136  N   GLN H 148      24.927  13.373  28.332  1.00 34.05           N  
ATOM   1137  CA  GLN H 148      26.318  13.384  28.679  1.00 36.23           C  
ATOM   1138  CB  GLN H 148      26.610  12.662  30.009  1.00 35.78           C  
ATOM   1139  CG  GLN H 148      28.068  12.743  30.467  1.00 37.39           C  
ATOM   1140  CD  GLN H 148      28.136  12.174  31.877  1.00 38.65           C  
ATOM   1141  OE1 GLN H 148      27.262  11.419  32.299  1.00 39.35           O  
ATOM   1142  NE2 GLN H 148      29.200  12.553  32.634  1.00 37.94           N  
ATOM   1143  C   GLN H 148      27.062  12.680  27.587  1.00 37.65           C  
ATOM   1144  O   GLN H 148      26.832  11.501  27.319  1.00 38.80           O  
ATOM   1145  N   THR H 149      27.999  13.400  26.942  1.00 38.61           N  
ATOM   1146  CA  THR H 149      28.758  12.870  25.845  1.00 41.23           C  
ATOM   1147  CB  THR H 149      29.316  13.966  24.976  1.00 40.88           C  
ATOM   1148  OG1 THR H 149      30.152  14.825  25.738  1.00 45.72           O  
ATOM   1149  CG2 THR H 149      28.149  14.761  24.367  1.00 44.11           C  
ATOM   1150  C   THR H 149      29.888  12.059  26.410  1.00 43.57           C  
ATOM   1151  O   THR H 149      30.132  12.092  27.614  1.00 43.25           O  
ATOM   1152  N   PRO H 150      30.587  11.310  25.592  1.00 46.32           N  
ATOM   1153  CA  PRO H 150      31.682  10.487  26.028  1.00 47.61           C  
ATOM   1154  CD  PRO H 150      30.408  11.282  24.149  1.00 46.94           C  
ATOM   1155  CB  PRO H 150      32.199   9.783  24.773  1.00 47.98           C  
ATOM   1156  CG  PRO H 150      31.710  10.668  23.613  1.00 46.88           C  
ATOM   1157  C   PRO H 150      32.735  11.315  26.708  1.00 49.02           C  
ATOM   1158  O   PRO H 150      33.504  10.761  27.490  1.00 48.92           O  
ATOM   1159  N   GLU H 151      32.793  12.628  26.414  1.00 50.49           N  
ATOM   1160  CA  GLU H 151      33.719  13.565  26.997  1.00 53.14           C  
ATOM   1161  CB  GLU H 151      33.600  14.989  26.427  1.00 55.49           C  
ATOM   1162  CG  GLU H 151      34.096  15.130  24.990  1.00 58.87           C  
ATOM   1163  CD  GLU H 151      33.027  14.612  24.043  1.00 54.04           C  
ATOM   1164  OE1 GLU H 151      32.911  13.368  23.898  1.00 53.81           O  
ATOM   1165  OE2 GLU H 151      32.305  15.462  23.456  1.00 55.35           O1-
ATOM   1166  C   GLU H 151      33.390  13.657  28.453  1.00 53.52           C  
ATOM   1167  O   GLU H 151      34.199  14.096  29.268  1.00 54.08           O  
ATOM   1168  N   LYS H 152      32.162  13.247  28.802  1.00 53.11           N  
ATOM   1169  CA  LYS H 152      31.641  13.288  30.136  1.00 51.85           C  
ATOM   1170  CB  LYS H 152      32.660  12.890  31.210  1.00 53.85           C  
ATOM   1171  CG  LYS H 152      32.994  11.402  31.186  1.00 56.57           C  
ATOM   1172  CD  LYS H 152      34.108  11.035  32.160  1.00 58.27           C  
ATOM   1173  CE  LYS H 152      33.752  11.346  33.614  1.00 58.91           C  
ATOM   1174  NZ  LYS H 152      32.652  10.463  34.062  1.00 57.98           N1+
ATOM   1175  C   LYS H 152      31.128  14.650  30.479  1.00 49.62           C  
ATOM   1176  O   LYS H 152      30.748  14.880  31.624  1.00 48.73           O  
ATOM   1177  N   ARG H 153      31.042  15.576  29.505  1.00 47.58           N  
ATOM   1178  CA  ARG H 153      30.434  16.846  29.807  1.00 46.45           C  
ATOM   1179  CB  ARG H 153      30.530  17.916  28.705  1.00 53.07           C  
ATOM   1180  CG  ARG H 153      31.793  18.765  28.659  1.00 57.85           C  
ATOM   1181  CD  ARG H 153      31.637  19.963  27.715  1.00 61.33           C  
ATOM   1182  NE  ARG H 153      30.687  20.933  28.344  1.00 65.02           N  
ATOM   1183  CZ  ARG H 153      29.375  21.011  27.963  1.00 67.11           C  
ATOM   1184  NH1 ARG H 153      28.874  20.177  27.006  1.00 66.64           N1+
ATOM   1185  NH2 ARG H 153      28.563  21.950  28.535  1.00 67.32           N  
ATOM   1186  C   ARG H 153      28.960  16.624  29.916  1.00 43.36           C  
ATOM   1187  O   ARG H 153      28.409  15.720  29.292  1.00 42.76           O  
ATOM   1188  N   LEU H 154      28.283  17.461  30.727  1.00 40.93           N  
ATOM   1189  CA  LEU H 154      26.851  17.398  30.853  1.00 38.52           C  
ATOM   1190  CB  LEU H 154      26.352  17.558  32.299  1.00 34.19           C  
ATOM   1191  CG  LEU H 154      26.673  16.348  33.193  1.00 36.26           C  
ATOM   1192  CD1 LEU H 154      26.165  16.547  34.628  1.00 34.60           C  
ATOM   1193  CD2 LEU H 154      26.129  15.053  32.571  1.00 30.90           C  
ATOM   1194  C   LEU H 154      26.300  18.534  30.052  1.00 37.92           C  
ATOM   1195  O   LEU H 154      26.779  19.663  30.157  1.00 37.47           O  
ATOM   1196  N   GLU H 155      25.287  18.255  29.205  1.00 36.99           N  
ATOM   1197  CA  GLU H 155      24.733  19.299  28.390  1.00 36.53           C  
ATOM   1198  CB  GLU H 155      25.089  19.147  26.903  1.00 38.29           C  
ATOM   1199  CG  GLU H 155      24.697  20.354  26.052  1.00 41.34           C  
ATOM   1200  CD  GLU H 155      25.103  20.071  24.614  1.00 43.74           C  
ATOM   1201  OE1 GLU H 155      24.483  19.163  23.996  1.00 43.13           O  
ATOM   1202  OE2 GLU H 155      26.034  20.752  24.111  1.00 45.91           O1-
ATOM   1203  C   GLU H 155      23.238  19.254  28.484  1.00 35.24           C  
ATOM   1204  O   GLU H 155      22.619  18.221  28.233  1.00 35.37           O  
ATOM   1205  N   TRP H 156      22.621  20.399  28.835  1.00 33.49           N  
ATOM   1206  CA  TRP H 156      21.192  20.503  28.955  1.00 34.05           C  
ATOM   1207  CB  TRP H 156      20.775  21.804  29.658  1.00 33.32           C  
ATOM   1208  CG  TRP H 156      19.315  22.124  29.519  1.00 33.20           C  
ATOM   1209  CD2 TRP H 156      18.822  23.160  28.657  1.00 33.12           C  
ATOM   1210  CD1 TRP H 156      18.228  21.562  30.116  1.00 31.64           C  
ATOM   1211  NE1 TRP H 156      17.084  22.172  29.662  1.00 31.77           N  
ATOM   1212  CE2 TRP H 156      17.435  23.160  28.767  1.00 32.09           C  
ATOM   1213  CE3 TRP H 156      19.475  24.034  27.836  1.00 32.06           C  
ATOM   1214  CZ2 TRP H 156      16.672  24.043  28.057  1.00 31.64           C  
ATOM   1215  CZ3 TRP H 156      18.704  24.924  27.123  1.00 31.65           C  
ATOM   1216  CH2 TRP H 156      17.329  24.928  27.230  1.00 33.11           C  
ATOM   1217  C   TRP H 156      20.583  20.491  27.582  1.00 35.04           C  
ATOM   1218  O   TRP H 156      20.989  21.262  26.718  1.00 35.10           O  
ATOM   1219  N   VAL H 157      19.689  19.509  27.317  1.00 33.83           N  
ATOM   1220  CA  VAL H 157      18.976  19.349  26.074  1.00 35.32           C  
ATOM   1221  CB  VAL H 157      18.748  17.908  25.732  1.00 35.54           C  
ATOM   1222  CG1 VAL H 157      17.887  17.834  24.459  1.00 34.77           C  
ATOM   1223  CG2 VAL H 157      20.123  17.232  25.587  1.00 35.71           C  
ATOM   1224  C   VAL H 157      17.648  20.055  25.956  1.00 35.16           C  
ATOM   1225  O   VAL H 157      17.333  20.605  24.901  1.00 34.83           O  
ATOM   1226  N   ALA H 158      16.792  20.015  27.004  1.00 34.50           N  
ATOM   1227  CA  ALA H 158      15.487  20.606  26.834  1.00 33.51           C  
ATOM   1228  CB  ALA H 158      14.616  19.867  25.805  1.00 32.62           C  
ATOM   1229  C   ALA H 158      14.732  20.598  28.133  1.00 33.75           C  
ATOM   1230  O   ALA H 158      15.045  19.832  29.044  1.00 34.38           O  
ATOM   1231  N   THR H 159      13.706  21.477  28.241  1.00 33.80           N  
ATOM   1232  CA  THR H 159      12.885  21.558  29.421  1.00 34.53           C  
ATOM   1233  CB  THR H 159      13.117  22.767  30.278  1.00 34.54           C  
ATOM   1234  OG1 THR H 159      12.726  23.935  29.574  1.00 39.90           O  
ATOM   1235  CG2 THR H 159      14.590  22.872  30.656  1.00 38.32           C  
ATOM   1236  C   THR H 159      11.471  21.776  28.991  1.00 35.65           C  
ATOM   1237  O   THR H 159      11.207  22.317  27.919  1.00 36.27           O  
ATOM   1238  N   ILE H 160      10.518  21.363  29.851  1.00 35.68           N  
ATOM   1239  CA  ILE H 160       9.124  21.584  29.606  1.00 34.71           C  
ATOM   1240  CB  ILE H 160       8.419  20.360  29.104  1.00 34.57           C  
ATOM   1241  CG1 ILE H 160       7.000  20.711  28.630  1.00 33.63           C  
ATOM   1242  CG2 ILE H 160       8.481  19.289  30.204  1.00 33.32           C  
ATOM   1243  CD1 ILE H 160       6.347  19.598  27.812  1.00 33.69           C  
ATOM   1244  C   ILE H 160       8.500  21.977  30.913  1.00 35.06           C  
ATOM   1245  O   ILE H 160       8.893  21.485  31.971  1.00 32.74           O  
ATOM   1246  N   SER H 161       7.504  22.882  30.873  1.00 35.59           N  
ATOM   1247  CA  SER H 161       6.861  23.321  32.083  1.00 37.24           C  
ATOM   1248  CB  SER H 161       6.052  24.620  31.909  1.00 24.32           C  
ATOM   1249  OG  SER H 161       5.012  24.425  30.963  1.00 28.97           O  
ATOM   1250  C   SER H 161       5.933  22.238  32.553  1.00 38.99           C  
ATOM   1251  O   SER H 161       5.673  21.268  31.845  1.00 38.06           O  
ATOM   1252  N   ASP H 162       5.223  22.538  33.664  1.00 38.89           N  
ATOM   1253  CA  ASP H 162       4.326  21.648  34.360  1.00 40.55           C  
ATOM   1254  CB  ASP H 162       3.508  22.380  35.449  1.00 43.75           C  
ATOM   1255  CG  ASP H 162       4.428  22.907  36.539  1.00 50.94           C  
ATOM   1256  OD1 ASP H 162       5.598  22.451  36.602  1.00 54.05           O  
ATOM   1257  OD2 ASP H 162       3.967  23.772  37.332  1.00 55.77           O1-
ATOM   1258  C   ASP H 162       3.282  21.075  33.440  1.00 39.93           C  
ATOM   1259  O   ASP H 162       3.098  19.859  33.385  1.00 39.85           O  
ATOM   1260  N   GLY H 163       2.557  21.918  32.677  1.00 39.60           N  
ATOM   1261  CA  GLY H 163       1.501  21.337  31.896  1.00 39.99           C  
ATOM   1262  C   GLY H 163       1.792  21.540  30.445  1.00 40.84           C  
ATOM   1263  O   GLY H 163       0.884  21.742  29.646  1.00 43.18           O  
ATOM   1264  N   ASP H 164       3.084  21.441  30.090  1.00 40.86           N  
ATOM   1265  CA  ASP H 164       3.681  21.562  28.787  1.00 40.85           C  
ATOM   1266  CB  ASP H 164       3.469  20.371  27.826  1.00 39.88           C  
ATOM   1267  CG  ASP H 164       2.014  20.173  27.432  1.00 38.44           C  
ATOM   1268  OD1 ASP H 164       1.294  21.182  27.210  1.00 37.36           O  
ATOM   1269  OD2 ASP H 164       1.608  18.983  27.337  1.00  0.00           O1-
ATOM   1270  C   ASP H 164       3.374  22.855  28.100  1.00 42.44           C  
ATOM   1271  O   ASP H 164       3.327  22.890  26.872  1.00 45.04           O  
ATOM   1272  N   SER H 165       3.192  23.952  28.872  1.00 43.03           N  
ATOM   1273  CA  SER H 165       2.947  25.260  28.326  1.00 44.16           C  
ATOM   1274  CB  SER H 165       2.550  26.299  29.394  1.00 46.76           C  
ATOM   1275  OG  SER H 165       1.310  25.944  29.993  1.00 53.53           O  
ATOM   1276  C   SER H 165       4.168  25.781  27.620  1.00 42.49           C  
ATOM   1277  O   SER H 165       4.140  25.985  26.409  1.00 42.53           O  
ATOM   1278  N   TYR H 166       5.288  26.000  28.348  1.00 49.36           N  
ATOM   1279  CA  TYR H 166       6.463  26.469  27.667  1.00 48.39           C  
ATOM   1280  CB  TYR H 166       7.040  27.788  28.217  1.00 50.88           C  
ATOM   1281  CG  TYR H 166       7.317  27.643  29.669  1.00 59.65           C  
ATOM   1282  CD1 TYR H 166       8.458  27.016  30.115  1.00 65.02           C  
ATOM   1283  CD2 TYR H 166       6.428  28.154  30.585  1.00 64.97           C  
ATOM   1284  CE1 TYR H 166       8.700  26.895  31.463  1.00 66.13           C  
ATOM   1285  CE2 TYR H 166       6.664  28.036  31.932  1.00 65.90           C  
ATOM   1286  CZ  TYR H 166       7.804  27.407  32.372  1.00 65.97           C  
ATOM   1287  OH  TYR H 166       8.050  27.285  33.757  1.00 65.78           O  
ATOM   1288  C   TYR H 166       7.540  25.432  27.646  1.00 47.84           C  
ATOM   1289  O   TYR H 166       7.674  24.611  28.554  1.00 46.13           O  
ATOM   1290  N   ILE H 167       8.323  25.444  26.547  1.00 46.51           N  
ATOM   1291  CA  ILE H 167       9.406  24.523  26.351  1.00 45.97           C  
ATOM   1292  CB  ILE H 167       9.105  23.488  25.307  1.00 45.75           C  
ATOM   1293  CG1 ILE H 167       7.857  22.676  25.692  1.00 13.30           C  
ATOM   1294  CG2 ILE H 167      10.363  22.625  25.118  1.00 44.61           C  
ATOM   1295  CD1 ILE H 167       7.290  21.848  24.540  1.00 11.17           C  
ATOM   1296  C   ILE H 167      10.582  25.311  25.846  1.00 46.40           C  
ATOM   1297  O   ILE H 167      10.411  26.278  25.105  1.00 46.95           O  
ATOM   1298  N   TYR H 168      11.817  24.923  26.238  1.00 45.60           N  
ATOM   1299  CA  TYR H 168      12.984  25.647  25.796  1.00 45.71           C  
ATOM   1300  CB  TYR H 168      13.711  26.412  26.917  1.00 46.73           C  
ATOM   1301  CG  TYR H 168      12.801  27.394  27.570  1.00 48.73           C  
ATOM   1302  CD1 TYR H 168      11.977  26.996  28.597  1.00 23.10           C  
ATOM   1303  CD2 TYR H 168      12.780  28.711  27.171  1.00 48.82           C  
ATOM   1304  CE1 TYR H 168      11.139  27.895  29.213  1.00 49.53           C  
ATOM   1305  CE2 TYR H 168      11.944  29.615  27.783  1.00 21.70           C  
ATOM   1306  CZ  TYR H 168      11.121  29.207  28.805  1.00 22.10           C  
ATOM   1307  OH  TYR H 168      10.262  30.133  29.436  1.00 22.89           O  
ATOM   1308  C   TYR H 168      14.014  24.661  25.321  1.00 44.55           C  
ATOM   1309  O   TYR H 168      14.062  23.531  25.804  1.00 45.39           O  
ATOM   1310  N   TYR H 169      14.875  25.075  24.359  1.00 43.92           N  
ATOM   1311  CA  TYR H 169      15.911  24.205  23.858  1.00 43.28           C  
ATOM   1312  CB  TYR H 169      15.611  23.638  22.460  1.00 41.80           C  
ATOM   1313  CG  TYR H 169      14.305  22.921  22.481  1.00 40.22           C  
ATOM   1314  CD1 TYR H 169      13.140  23.603  22.220  1.00 39.12           C  
ATOM   1315  CD2 TYR H 169      14.240  21.575  22.757  1.00 39.50           C  
ATOM   1316  CE1 TYR H 169      11.928  22.956  22.230  1.00 39.31           C  
ATOM   1317  CE2 TYR H 169      13.031  20.922  22.769  1.00 40.64           C  
ATOM   1318  CZ  TYR H 169      11.872  21.612  22.503  1.00 39.90           C  
ATOM   1319  OH  TYR H 169      10.630  20.941  22.515  1.00 39.47           O  
ATOM   1320  C   TYR H 169      17.168  25.014  23.668  1.00 44.35           C  
ATOM   1321  O   TYR H 169      17.124  26.237  23.544  1.00 45.68           O  
ATOM   1322  N   PRO H 170      18.301  24.353  23.658  1.00 43.85           N  
ATOM   1323  CA  PRO H 170      19.556  24.998  23.373  1.00 44.46           C  
ATOM   1324  CD  PRO H 170      18.484  23.139  24.430  1.00 49.52           C  
ATOM   1325  CB  PRO H 170      20.646  24.120  23.987  1.00 43.64           C  
ATOM   1326  CG  PRO H 170      19.959  22.763  24.211  1.00 50.32           C  
ATOM   1327  C   PRO H 170      19.656  25.099  21.886  1.00 45.21           C  
ATOM   1328  O   PRO H 170      18.925  24.398  21.189  1.00 43.99           O  
ATOM   1329  N   ASP H 171      20.571  25.940  21.379  1.00 46.70           N  
ATOM   1330  CA  ASP H 171      20.687  26.156  19.968  1.00 47.89           C  
ATOM   1331  CB  ASP H 171      21.743  27.215  19.612  1.00 49.79           C  
ATOM   1332  CG  ASP H 171      21.201  28.581  20.012  1.00 53.10           C  
ATOM   1333  OD1 ASP H 171      19.953  28.759  19.993  1.00 55.42           O  
ATOM   1334  OD2 ASP H 171      22.032  29.468  20.343  1.00 55.21           O1-
ATOM   1335  C   ASP H 171      21.065  24.883  19.272  1.00 46.74           C  
ATOM   1336  O   ASP H 171      20.638  24.647  18.143  1.00 47.48           O  
ATOM   1337  N   SER H 172      21.868  24.019  19.919  1.00 47.19           N  
ATOM   1338  CA  SER H 172      22.363  22.847  19.249  1.00 46.74           C  
ATOM   1339  CB  SER H 172      23.229  21.966  20.166  1.00 46.73           C  
ATOM   1340  OG  SER H 172      22.446  21.440  21.227  1.00 52.83           O  
ATOM   1341  C   SER H 172      21.244  21.990  18.725  1.00 46.72           C  
ATOM   1342  O   SER H 172      21.242  21.609  17.557  1.00 46.39           O  
ATOM   1343  N   VAL H 173      20.304  21.603  19.604  1.00 45.97           N  
ATOM   1344  CA  VAL H 173      19.193  20.743  19.288  1.00 46.43           C  
ATOM   1345  CB  VAL H 173      18.724  19.936  20.461  1.00 46.37           C  
ATOM   1346  CG1 VAL H 173      19.876  19.014  20.894  1.00 43.64           C  
ATOM   1347  CG2 VAL H 173      18.235  20.879  21.566  1.00 44.87           C  
ATOM   1348  C   VAL H 173      18.013  21.437  18.675  1.00 46.93           C  
ATOM   1349  O   VAL H 173      17.128  20.773  18.139  1.00 46.57           O  
ATOM   1350  N   ARG H 174      17.920  22.774  18.803  1.00 47.99           N  
ATOM   1351  CA  ARG H 174      16.740  23.483  18.387  1.00 49.75           C  
ATOM   1352  CB  ARG H 174      16.912  25.009  18.465  1.00 51.30           C  
ATOM   1353  CG  ARG H 174      15.615  25.805  18.319  1.00 54.92           C  
ATOM   1354  CD  ARG H 174      15.831  27.315  18.420  1.00 59.31           C  
ATOM   1355  NE  ARG H 174      14.493  27.967  18.404  1.00  0.00           N  
ATOM   1356  CZ  ARG H 174      13.801  28.120  19.570  1.00  0.00           C  
ATOM   1357  NH1 ARG H 174      14.335  27.676  20.745  1.00  0.00           N1+
ATOM   1358  NH2 ARG H 174      12.575  28.720  19.559  1.00  0.00           N  
ATOM   1359  C   ARG H 174      16.368  23.130  16.978  1.00 50.93           C  
ATOM   1360  O   ARG H 174      17.165  23.252  16.048  1.00 52.42           O  
ATOM   1361  N   GLY H 175      15.109  22.668  16.814  1.00 50.00           N  
ATOM   1362  CA  GLY H 175      14.522  22.333  15.548  1.00 49.35           C  
ATOM   1363  C   GLY H 175      14.466  20.842  15.386  1.00 48.27           C  
ATOM   1364  O   GLY H 175      13.488  20.312  14.861  1.00 48.93           O  
ATOM   1365  N   ARG H 176      15.549  20.142  15.773  1.00 46.05           N  
ATOM   1366  CA  ARG H 176      15.671  18.712  15.665  1.00 44.52           C  
ATOM   1367  CB  ARG H 176      17.141  18.267  15.675  1.00 44.66           C  
ATOM   1368  CG  ARG H 176      17.925  18.885  14.517  1.00 45.48           C  
ATOM   1369  CD  ARG H 176      19.345  18.342  14.359  1.00 45.09           C  
ATOM   1370  NE  ARG H 176      20.115  18.703  15.582  1.00 45.73           N  
ATOM   1371  CZ  ARG H 176      21.090  17.861  16.028  1.00 46.48           C  
ATOM   1372  NH1 ARG H 176      21.333  16.697  15.359  1.00 45.86           N1+
ATOM   1373  NH2 ARG H 176      21.811  18.173  17.144  1.00 44.41           N  
ATOM   1374  C   ARG H 176      14.942  17.951  16.741  1.00 42.86           C  
ATOM   1375  O   ARG H 176      14.369  16.893  16.478  1.00 42.55           O  
ATOM   1376  N   PHE H 177      14.960  18.472  17.986  1.00 41.71           N  
ATOM   1377  CA  PHE H 177      14.458  17.771  19.143  1.00 40.40           C  
ATOM   1378  CB  PHE H 177      15.435  17.882  20.331  1.00 41.23           C  
ATOM   1379  CG  PHE H 177      16.652  17.052  20.094  1.00 40.12           C  
ATOM   1380  CD1 PHE H 177      17.352  17.126  18.912  1.00 39.27           C  
ATOM   1381  CD2 PHE H 177      17.138  16.244  21.097  1.00 39.23           C  
ATOM   1382  CE1 PHE H 177      18.482  16.366  18.715  1.00 39.20           C  
ATOM   1383  CE2 PHE H 177      18.269  15.486  20.905  1.00 39.07           C  
ATOM   1384  CZ  PHE H 177      18.943  15.539  19.710  1.00 39.46           C  
ATOM   1385  C   PHE H 177      13.178  18.395  19.616  1.00 40.58           C  
ATOM   1386  O   PHE H 177      13.007  19.611  19.557  1.00 39.02           O  
ATOM   1387  N   THR H 178      12.232  17.552  20.090  1.00 39.08           N  
ATOM   1388  CA  THR H 178      10.996  18.029  20.649  1.00 39.30           C  
ATOM   1389  CB  THR H 178       9.790  17.813  19.778  1.00 40.52           C  
ATOM   1390  OG1 THR H 178       9.704  16.451  19.388  1.00 41.41           O  
ATOM   1391  CG2 THR H 178       9.859  18.735  18.555  1.00 39.16           C  
ATOM   1392  C   THR H 178      10.742  17.305  21.936  1.00 39.30           C  
ATOM   1393  O   THR H 178      10.876  16.084  22.024  1.00 39.14           O  
ATOM   1394  N   ILE H 179      10.338  18.063  22.972  1.00 39.35           N  
ATOM   1395  CA  ILE H 179      10.082  17.520  24.273  1.00 40.29           C  
ATOM   1396  CB  ILE H 179      10.747  18.327  25.353  1.00 38.60           C  
ATOM   1397  CG1 ILE H 179      10.777  17.589  26.692  1.00 38.44           C  
ATOM   1398  CG2 ILE H 179      10.058  19.694  25.420  1.00 38.60           C  
ATOM   1399  CD1 ILE H 179      11.676  18.281  27.717  1.00 39.56           C  
ATOM   1400  C   ILE H 179       8.598  17.562  24.473  1.00 40.53           C  
ATOM   1401  O   ILE H 179       7.943  18.536  24.109  1.00 40.33           O  
ATOM   1402  N   SER H 180       8.019  16.469  25.010  1.00 39.85           N  
ATOM   1403  CA  SER H 180       6.599  16.437  25.221  1.00 39.93           C  
ATOM   1404  CB  SER H 180       5.830  15.771  24.068  1.00 38.31           C  
ATOM   1405  OG  SER H 180       6.234  14.416  23.934  1.00 40.26           O  
ATOM   1406  C   SER H 180       6.325  15.645  26.459  1.00 40.94           C  
ATOM   1407  O   SER H 180       7.209  14.969  26.981  1.00 38.78           O  
ATOM   1408  N   ARG H 181       5.079  15.737  26.974  1.00 42.14           N  
ATOM   1409  CA  ARG H 181       4.719  15.040  28.176  1.00 43.60           C  
ATOM   1410  CB  ARG H 181       4.724  15.924  29.428  1.00 42.72           C  
ATOM   1411  CG  ARG H 181       6.089  16.433  29.853  1.00 40.90           C  
ATOM   1412  CD  ARG H 181       5.979  17.614  30.811  1.00 41.20           C  
ATOM   1413  NE  ARG H 181       5.249  17.155  32.020  1.00 41.07           N  
ATOM   1414  CZ  ARG H 181       5.530  17.775  33.199  1.00 40.59           C  
ATOM   1415  NH1 ARG H 181       6.455  18.778  33.205  1.00 39.10           N1+
ATOM   1416  NH2 ARG H 181       4.901  17.396  34.348  1.00 41.15           N  
ATOM   1417  C   ARG H 181       3.289  14.632  28.082  1.00 45.93           C  
ATOM   1418  O   ARG H 181       2.475  15.293  27.435  1.00 46.06           O  
ATOM   1419  N   ASP H 182       2.960  13.509  28.744  1.00 47.20           N  
ATOM   1420  CA  ASP H 182       1.601  13.081  28.855  1.00 49.10           C  
ATOM   1421  CB  ASP H 182       1.317  11.728  28.179  1.00 50.61           C  
ATOM   1422  CG  ASP H 182      -0.193  11.515  28.151  1.00 51.69           C  
ATOM   1423  OD1 ASP H 182      -0.860  11.824  29.173  1.00 53.36           O  
ATOM   1424  OD2 ASP H 182      -0.698  11.029  27.105  1.00 52.27           O1-
ATOM   1425  C   ASP H 182       1.378  12.921  30.322  1.00 50.03           C  
ATOM   1426  O   ASP H 182       1.752  11.909  30.913  1.00 49.87           O  
ATOM   1427  N   ASN H 183       0.754  13.930  30.951  1.00 50.95           N  
ATOM   1428  CA  ASN H 183       0.567  13.930  32.370  1.00 51.28           C  
ATOM   1429  CB  ASN H 183      -0.026  15.255  32.877  1.00 51.02           C  
ATOM   1430  CG  ASN H 183       1.047  16.318  32.639  1.00 48.42           C  
ATOM   1431  OD1 ASN H 183       2.238  16.074  32.835  1.00 48.66           O  
ATOM   1432  ND2 ASN H 183       0.620  17.527  32.189  1.00 46.34           N  
ATOM   1433  C   ASN H 183      -0.310  12.778  32.759  1.00 52.45           C  
ATOM   1434  O   ASN H 183      -0.116  12.173  33.811  1.00 53.68           O  
ATOM   1435  N   ALA H 184      -1.306  12.432  31.923  1.00 53.13           N  
ATOM   1436  CA  ALA H 184      -2.177  11.341  32.265  1.00 54.50           C  
ATOM   1437  CB  ALA H 184      -3.269  11.100  31.209  1.00 55.85           C  
ATOM   1438  C   ALA H 184      -1.362  10.084  32.364  1.00 54.36           C  
ATOM   1439  O   ALA H 184      -1.572   9.266  33.260  1.00 54.09           O  
ATOM   1440  N   LYS H 185      -0.437   9.894  31.404  1.00 53.33           N  
ATOM   1441  CA  LYS H 185       0.475   8.785  31.290  1.00 52.01           C  
ATOM   1442  CB  LYS H 185       1.123   8.682  29.898  1.00 53.72           C  
ATOM   1443  CG  LYS H 185       0.152   8.250  28.798  1.00 55.77           C  
ATOM   1444  CD  LYS H 185       0.701   8.465  27.386  1.00 58.36           C  
ATOM   1445  CE  LYS H 185       1.948   7.636  27.076  1.00 59.89           C  
ATOM   1446  NZ  LYS H 185       1.568   6.234  26.798  1.00 60.72           N1+
ATOM   1447  C   LYS H 185       1.587   8.879  32.297  1.00 50.58           C  
ATOM   1448  O   LYS H 185       2.245   7.881  32.589  1.00 51.68           O  
ATOM   1449  N   ASN H 186       1.866  10.088  32.825  1.00 48.23           N  
ATOM   1450  CA  ASN H 186       2.989  10.262  33.709  1.00 46.47           C  
ATOM   1451  CB  ASN H 186       2.935   9.393  34.980  1.00 46.64           C  
ATOM   1452  CG  ASN H 186       1.976  10.029  35.977  1.00 48.12           C  
ATOM   1453  OD1 ASN H 186       2.219  11.123  36.484  1.00 49.38           O  
ATOM   1454  ND2 ASN H 186       0.852   9.325  36.272  1.00 47.60           N  
ATOM   1455  C   ASN H 186       4.236   9.911  32.958  1.00 44.97           C  
ATOM   1456  O   ASN H 186       5.112   9.219  33.476  1.00 43.97           O  
ATOM   1457  N   ILE H 187       4.344  10.386  31.698  1.00 43.15           N  
ATOM   1458  CA  ILE H 187       5.509  10.087  30.914  1.00 41.61           C  
ATOM   1459  CB  ILE H 187       5.234   9.110  29.808  1.00 41.27           C  
ATOM   1460  CG1 ILE H 187       4.754   7.766  30.382  1.00  0.00           C  
ATOM   1461  CG2 ILE H 187       6.501   8.998  28.944  1.00 31.24           C  
ATOM   1462  CD1 ILE H 187       4.150   6.834  29.333  1.00  0.00           C  
ATOM   1463  C   ILE H 187       6.030  11.340  30.266  1.00 40.76           C  
ATOM   1464  O   ILE H 187       5.271  12.235  29.894  1.00 39.72           O  
ATOM   1465  N   LEU H 188       7.373  11.419  30.132  1.00 38.42           N  
ATOM   1466  CA  LEU H 188       8.062  12.511  29.496  1.00 37.77           C  
ATOM   1467  CB  LEU H 188       9.226  13.036  30.351  1.00 35.99           C  
ATOM   1468  CG  LEU H 188      10.011  14.201  29.724  1.00 35.34           C  
ATOM   1469  CD1 LEU H 188       9.134  15.458  29.586  1.00 34.07           C  
ATOM   1470  CD2 LEU H 188      11.312  14.462  30.498  1.00 33.86           C  
ATOM   1471  C   LEU H 188       8.649  11.934  28.239  1.00 37.43           C  
ATOM   1472  O   LEU H 188       9.053  10.771  28.227  1.00 37.66           O  
ATOM   1473  N   PHE H 189       8.706  12.719  27.139  1.00 36.68           N  
ATOM   1474  CA  PHE H 189       9.211  12.159  25.916  1.00 36.70           C  
ATOM   1475  CB  PHE H 189       8.138  11.996  24.824  1.00 36.49           C  
ATOM   1476  CG  PHE H 189       7.005  11.175  25.341  1.00 38.86           C  
ATOM   1477  CD1 PHE H 189       7.034   9.802  25.295  1.00 38.85           C  
ATOM   1478  CD2 PHE H 189       5.898  11.791  25.877  1.00 40.08           C  
ATOM   1479  CE1 PHE H 189       5.978   9.061  25.773  1.00 40.63           C  
ATOM   1480  CE2 PHE H 189       4.839  11.056  26.354  1.00 40.69           C  
ATOM   1481  CZ  PHE H 189       4.875   9.685  26.304  1.00 41.78           C  
ATOM   1482  C   PHE H 189      10.226  13.084  25.320  1.00 36.45           C  
ATOM   1483  O   PHE H 189      10.268  14.275  25.629  1.00 35.04           O  
ATOM   1484  N   LEU H 190      11.103  12.530  24.454  1.00 35.96           N  
ATOM   1485  CA  LEU H 190      12.058  13.346  23.768  1.00 35.87           C  
ATOM   1486  CB  LEU H 190      13.471  13.244  24.370  1.00 34.91           C  
ATOM   1487  CG  LEU H 190      14.441  14.373  23.963  1.00 35.98           C  
ATOM   1488  CD1 LEU H 190      15.898  13.985  24.234  1.00 35.52           C  
ATOM   1489  CD2 LEU H 190      14.207  14.882  22.542  1.00 35.87           C  
ATOM   1490  C   LEU H 190      12.138  12.792  22.375  1.00 37.30           C  
ATOM   1491  O   LEU H 190      12.649  11.693  22.167  1.00 37.42           O  
ATOM   1492  N   GLN H 191      11.633  13.547  21.380  1.00 38.93           N  
ATOM   1493  CA  GLN H 191      11.705  13.117  20.011  1.00 40.47           C  
ATOM   1494  CB  GLN H 191      10.574  13.634  19.111  1.00 40.75           C  
ATOM   1495  CG  GLN H 191       9.355  12.728  19.040  1.00 44.93           C  
ATOM   1496  CD  GLN H 191       9.675  11.704  17.960  1.00 46.04           C  
ATOM   1497  OE1 GLN H 191       8.802  10.973  17.495  1.00 48.18           O  
ATOM   1498  NE2 GLN H 191      10.965  11.658  17.531  1.00 44.47           N  
ATOM   1499  C   GLN H 191      12.953  13.669  19.422  1.00 39.49           C  
ATOM   1500  O   GLN H 191      13.250  14.855  19.552  1.00 37.91           O  
ATOM   1501  N   MET H 192      13.723  12.804  18.742  1.00 39.10           N  
ATOM   1502  CA  MET H 192      14.932  13.264  18.136  1.00 41.58           C  
ATOM   1503  CB  MET H 192      16.173  12.536  18.678  1.00 40.82           C  
ATOM   1504  CG  MET H 192      16.415  12.787  20.169  1.00 41.60           C  
ATOM   1505  SD  MET H 192      17.860  11.925  20.860  1.00 43.69           S  
ATOM   1506  CE  MET H 192      17.043  10.312  21.011  1.00 36.73           C  
ATOM   1507  C   MET H 192      14.828  12.971  16.673  1.00 41.58           C  
ATOM   1508  O   MET H 192      14.392  11.892  16.274  1.00 41.70           O  
ATOM   1509  N   SER H 193      15.222  13.949  15.833  1.00 41.02           N  
ATOM   1510  CA  SER H 193      15.169  13.774  14.409  1.00 41.68           C  
ATOM   1511  CB  SER H 193      14.030  14.557  13.733  1.00 40.02           C  
ATOM   1512  OG  SER H 193      12.773  14.077  14.182  1.00 44.34           O  
ATOM   1513  C   SER H 193      16.442  14.324  13.855  1.00 41.81           C  
ATOM   1514  O   SER H 193      17.130  15.097  14.519  1.00 41.24           O  
ATOM   1515  N   SER H 194      16.791  13.921  12.616  1.00 42.86           N  
ATOM   1516  CA  SER H 194      17.968  14.414  11.957  1.00 43.14           C  
ATOM   1517  CB  SER H 194      17.850  15.900  11.580  1.00 43.76           C  
ATOM   1518  OG  SER H 194      19.032  16.337  10.927  1.00 47.22           O  
ATOM   1519  C   SER H 194      19.139  14.239  12.874  1.00 41.87           C  
ATOM   1520  O   SER H 194      19.928  15.160  13.080  1.00 41.79           O  
ATOM   1521  N   LEU H 195      19.285  13.024  13.435  1.00 41.82           N  
ATOM   1522  CA  LEU H 195      20.322  12.744  14.384  1.00 42.86           C  
ATOM   1523  CB  LEU H 195      20.170  11.359  15.038  1.00 41.32           C  
ATOM   1524  CG  LEU H 195      18.922  11.260  15.934  1.00 41.91           C  
ATOM   1525  CD1 LEU H 195      18.787   9.873  16.572  1.00 39.15           C  
ATOM   1526  CD2 LEU H 195      18.911  12.380  16.983  1.00 40.55           C  
ATOM   1527  C   LEU H 195      21.668  12.812  13.731  1.00 44.64           C  
ATOM   1528  O   LEU H 195      21.844  12.451  12.567  1.00 44.31           O  
ATOM   1529  N   LYS H 196      22.657  13.318  14.495  1.00 46.69           N  
ATOM   1530  CA  LYS H 196      24.011  13.421  14.038  1.00 48.48           C  
ATOM   1531  CB  LYS H 196      24.572  14.852  14.050  1.00 49.45           C  
ATOM   1532  CG  LYS H 196      23.899  15.774  13.034  1.00 52.95           C  
ATOM   1533  CD  LYS H 196      24.220  17.254  13.243  1.00 55.63           C  
ATOM   1534  CE  LYS H 196      23.510  18.178  12.252  1.00 61.25           C  
ATOM   1535  NZ  LYS H 196      23.831  19.589  12.562  1.00 63.04           N1+
ATOM   1536  C   LYS H 196      24.851  12.615  14.977  1.00 49.12           C  
ATOM   1537  O   LYS H 196      24.421  12.255  16.071  1.00 49.40           O  
ATOM   1538  N   SER H 197      26.091  12.308  14.560  1.00 49.89           N  
ATOM   1539  CA  SER H 197      26.970  11.503  15.355  1.00 49.92           C  
ATOM   1540  CB  SER H 197      28.307  11.214  14.653  1.00 50.97           C  
ATOM   1541  OG  SER H 197      29.013  12.424  14.426  1.00 54.62           O  
ATOM   1542  C   SER H 197      27.258  12.230  16.631  1.00 49.08           C  
ATOM   1543  O   SER H 197      27.530  11.615  17.661  1.00 48.72           O  
ATOM   1544  N   GLU H 198      27.170  13.571  16.590  1.00 47.92           N  
ATOM   1545  CA  GLU H 198      27.455  14.430  17.703  1.00 46.97           C  
ATOM   1546  CB  GLU H 198      27.342  15.914  17.326  1.00 49.71           C  
ATOM   1547  CG  GLU H 198      28.397  16.330  16.301  1.00 54.27           C  
ATOM   1548  CD  GLU H 198      28.053  17.716  15.780  1.00 56.75           C  
ATOM   1549  OE1 GLU H 198      27.736  18.604  16.614  1.00 56.42           O  
ATOM   1550  OE2 GLU H 198      28.097  17.902  14.534  1.00 58.79           O1-
ATOM   1551  C   GLU H 198      26.472  14.151  18.799  1.00 44.49           C  
ATOM   1552  O   GLU H 198      26.757  14.377  19.972  1.00 43.61           O  
ATOM   1553  N   ASP H 199      25.267  13.693  18.425  1.00 43.01           N  
ATOM   1554  CA  ASP H 199      24.180  13.407  19.322  1.00 40.95           C  
ATOM   1555  CB  ASP H 199      22.848  13.210  18.585  1.00 39.56           C  
ATOM   1556  CG  ASP H 199      22.450  14.573  18.032  1.00 40.42           C  
ATOM   1557  OD1 ASP H 199      22.832  15.601  18.653  1.00 40.02           O  
ATOM   1558  OD2 ASP H 199      21.763  14.607  16.977  1.00 40.93           O1-
ATOM   1559  C   ASP H 199      24.443  12.194  20.174  1.00 40.12           C  
ATOM   1560  O   ASP H 199      23.728  11.959  21.146  1.00 40.11           O  
ATOM   1561  N   THR H 200      25.417  11.336  19.814  1.00 38.94           N  
ATOM   1562  CA  THR H 200      25.630  10.152  20.607  1.00 37.98           C  
ATOM   1563  CB  THR H 200      26.794   9.318  20.156  1.00 38.06           C  
ATOM   1564  OG1 THR H 200      28.007  10.032  20.334  1.00 40.84           O  
ATOM   1565  CG2 THR H 200      26.619   8.977  18.672  1.00 37.11           C  
ATOM   1566  C   THR H 200      25.934  10.561  22.015  1.00 36.99           C  
ATOM   1567  O   THR H 200      26.796  11.408  22.250  1.00 36.89           O  
ATOM   1568  N   ALA H 201      25.223   9.965  22.997  1.00 34.46           N  
ATOM   1569  CA  ALA H 201      25.474  10.300  24.370  1.00 33.86           C  
ATOM   1570  CB  ALA H 201      25.278  11.793  24.680  1.00 31.98           C  
ATOM   1571  C   ALA H 201      24.510   9.543  25.228  1.00 32.75           C  
ATOM   1572  O   ALA H 201      23.661   8.802  24.735  1.00 31.59           O  
ATOM   1573  N   MET H 202      24.651   9.697  26.559  1.00 34.01           N  
ATOM   1574  CA  MET H 202      23.745   9.077  27.480  1.00 34.14           C  
ATOM   1575  CB  MET H 202      24.435   8.617  28.779  1.00 35.81           C  
ATOM   1576  CG  MET H 202      23.520   7.867  29.747  1.00 38.57           C  
ATOM   1577  SD  MET H 202      23.015   6.210  29.199  1.00 54.29           S  
ATOM   1578  CE  MET H 202      24.648   5.453  29.437  1.00 53.63           C  
ATOM   1579  C   MET H 202      22.743  10.139  27.817  1.00 33.04           C  
ATOM   1580  O   MET H 202      23.116  11.250  28.188  1.00 31.62           O  
ATOM   1581  N   TYR H 203      21.436   9.826  27.702  1.00 31.66           N  
ATOM   1582  CA  TYR H 203      20.420  10.824  27.913  1.00 31.07           C  
ATOM   1583  CB  TYR H 203      19.359  10.852  26.795  1.00 30.28           C  
ATOM   1584  CG  TYR H 203      19.970  11.432  25.563  1.00 30.04           C  
ATOM   1585  CD1 TYR H 203      20.871  10.720  24.804  1.00 29.47           C  
ATOM   1586  CD2 TYR H 203      19.618  12.700  25.160  1.00 28.73           C  
ATOM   1587  CE1 TYR H 203      21.418  11.274  23.669  1.00 29.48           C  
ATOM   1588  CE2 TYR H 203      20.162  13.258  24.028  1.00 29.34           C  
ATOM   1589  CZ  TYR H 203      21.067  12.546  23.281  1.00 29.93           C  
ATOM   1590  OH  TYR H 203      21.627  13.119  22.118  1.00 31.74           O  
ATOM   1591  C   TYR H 203      19.707  10.563  29.205  1.00 31.40           C  
ATOM   1592  O   TYR H 203      19.272   9.444  29.474  1.00 32.41           O  
ATOM   1593  N   PHE H 204      19.578  11.616  30.047  1.00 29.10           N  
ATOM   1594  CA  PHE H 204      18.928  11.486  31.324  1.00 30.43           C  
ATOM   1595  CB  PHE H 204      19.764  11.958  32.534  1.00 30.55           C  
ATOM   1596  CG  PHE H 204      21.018  11.167  32.696  1.00 31.79           C  
ATOM   1597  CD1 PHE H 204      21.025   9.979  33.389  1.00 32.14           C  
ATOM   1598  CD2 PHE H 204      22.197  11.627  32.161  1.00 31.80           C  
ATOM   1599  CE1 PHE H 204      22.188   9.258  33.540  1.00 32.28           C  
ATOM   1600  CE2 PHE H 204      23.363  10.912  32.311  1.00 32.80           C  
ATOM   1601  CZ  PHE H 204      23.362   9.724  33.000  1.00 33.90           C  
ATOM   1602  C   PHE H 204      17.742  12.403  31.354  1.00 30.23           C  
ATOM   1603  O   PHE H 204      17.749  13.476  30.752  1.00 29.94           O  
ATOM   1604  N   CYS H 205      16.675  11.978  32.061  1.00 30.55           N  
ATOM   1605  CA  CYS H 205      15.533  12.819  32.288  1.00 31.30           C  
ATOM   1606  CB  CYS H 205      14.165  12.115  32.082  1.00 32.32           C  
ATOM   1607  SG  CYS H 205      14.015  10.519  32.951  1.00 38.96           S  
ATOM   1608  C   CYS H 205      15.660  13.251  33.715  1.00 29.83           C  
ATOM   1609  O   CYS H 205      16.165  12.500  34.549  1.00 30.67           O  
ATOM   1610  N   ALA H 206      15.254  14.496  34.033  1.00 30.81           N  
ATOM   1611  CA  ALA H 206      15.396  14.948  35.393  1.00 30.97           C  
ATOM   1612  CB  ALA H 206      16.670  15.773  35.635  1.00 29.64           C  
ATOM   1613  C   ALA H 206      14.230  15.815  35.761  1.00 33.00           C  
ATOM   1614  O   ALA H 206      13.615  16.458  34.912  1.00 32.87           O  
ATOM   1615  N   ARG H 207      13.891  15.837  37.067  1.00 33.29           N  
ATOM   1616  CA  ARG H 207      12.790  16.621  37.557  1.00 34.18           C  
ATOM   1617  CB  ARG H 207      12.050  15.947  38.726  1.00 34.88           C  
ATOM   1618  CG  ARG H 207      10.872  16.757  39.267  1.00 35.42           C  
ATOM   1619  CD  ARG H 207      10.117  16.054  40.398  1.00 36.35           C  
ATOM   1620  NE  ARG H 207      10.908  16.212  41.652  1.00 37.96           N  
ATOM   1621  CZ  ARG H 207      10.378  15.799  42.841  1.00 38.62           C  
ATOM   1622  NH1 ARG H 207       9.140  15.228  42.870  1.00 38.17           N1+
ATOM   1623  NH2 ARG H 207      11.079  15.951  44.002  1.00 39.08           N  
ATOM   1624  C   ARG H 207      13.311  17.946  38.035  1.00 34.51           C  
ATOM   1625  O   ARG H 207      14.418  18.040  38.562  1.00 35.29           O  
ATOM   1626  N   ASP H 208      12.510  19.019  37.848  1.00 36.32           N  
ATOM   1627  CA  ASP H 208      12.881  20.345  38.265  1.00 39.05           C  
ATOM   1628  CB  ASP H 208      12.475  21.430  37.258  1.00 39.29           C  
ATOM   1629  CG  ASP H 208      13.037  22.760  37.739  1.00 47.77           C  
ATOM   1630  OD1 ASP H 208      13.862  22.751  38.691  1.00  0.00           O  
ATOM   1631  OD2 ASP H 208      12.653  23.807  37.158  1.00  0.00           O1-
ATOM   1632  C   ASP H 208      12.140  20.681  39.525  1.00 40.51           C  
ATOM   1633  O   ASP H 208      10.933  20.472  39.613  1.00 41.58           O  
ATOM   1634  N   GLY H 209      12.786  21.163  40.603  1.00 34.16           N  
ATOM   1635  CA  GLY H 209      12.034  21.472  41.790  1.00 34.30           C  
ATOM   1636  C   GLY H 209      11.380  22.790  41.561  1.00 35.92           C  
ATOM   1637  O   GLY H 209      11.809  23.562  40.708  1.00 36.35           O  
ATOM   1638  N   ASN H 210      10.307  23.089  42.313  1.00 37.53           N  
ATOM   1639  CA  ASN H 210       9.671  24.358  42.129  1.00 37.64           C  
ATOM   1640  CB  ASN H 210       8.427  24.293  41.229  1.00 36.43           C  
ATOM   1641  CG  ASN H 210       7.434  23.347  41.889  1.00 36.49           C  
ATOM   1642  OD1 ASN H 210       6.819  23.681  42.901  1.00  0.00           O  
ATOM   1643  ND2 ASN H 210       7.277  22.127  41.308  1.00  0.00           N  
ATOM   1644  C   ASN H 210       9.247  24.857  43.466  1.00 38.65           C  
ATOM   1645  O   ASN H 210       9.145  24.097  44.429  1.00 40.66           O  
ATOM   1646  N   GLY H 211       8.986  26.173  43.557  1.00 39.15           N  
ATOM   1647  CA  GLY H 211       8.559  26.721  44.808  1.00 38.30           C  
ATOM   1648  C   GLY H 211       9.663  27.555  45.375  1.00 40.99           C  
ATOM   1649  O   GLY H 211      10.830  27.419  45.007  1.00 43.14           O  
ATOM   1650  N   LYS H 212       9.291  28.445  46.314  1.00 41.50           N  
ATOM   1651  CA  LYS H 212      10.209  29.351  46.930  1.00 41.85           C  
ATOM   1652  CB  LYS H 212       9.536  30.294  47.948  1.00 44.43           C  
ATOM   1653  CG  LYS H 212       8.481  31.235  47.351  1.00 34.86           C  
ATOM   1654  CD  LYS H 212       9.039  32.298  46.405  1.00  0.00           C  
ATOM   1655  CE  LYS H 212       9.498  33.564  47.134  1.00  0.00           C  
ATOM   1656  NZ  LYS H 212      10.125  34.503  46.178  1.00  0.00           N1+
ATOM   1657  C   LYS H 212      11.222  28.529  47.655  1.00 42.27           C  
ATOM   1658  O   LYS H 212      10.909  27.474  48.204  1.00 42.23           O  
ATOM   1659  N   ASP H 213      12.484  28.997  47.646  1.00 43.61           N  
ATOM   1660  CA  ASP H 213      13.551  28.279  48.280  1.00 45.22           C  
ATOM   1661  CB  ASP H 213      13.372  28.094  49.805  1.00 46.96           C  
ATOM   1662  CG  ASP H 213      13.689  29.394  50.542  1.00 47.44           C  
ATOM   1663  OD1 ASP H 213      14.059  30.395  49.874  1.00 66.29           O  
ATOM   1664  OD2 ASP H 213      13.569  29.398  51.797  1.00 48.74           O1-
ATOM   1665  C   ASP H 213      13.605  26.919  47.652  1.00 43.36           C  
ATOM   1666  O   ASP H 213      14.026  25.957  48.292  1.00 45.88           O  
ATOM   1667  N   GLY H 214      13.089  26.800  46.410  1.00 41.76           N  
ATOM   1668  CA  GLY H 214      13.123  25.600  45.607  1.00 45.03           C  
ATOM   1669  C   GLY H 214      14.469  25.368  44.988  1.00 43.87           C  
ATOM   1670  O   GLY H 214      14.946  24.238  44.883  1.00 43.34           O  
ATOM   1671  N   GLY H 215      15.090  26.454  44.501  1.00 44.94           N  
ATOM   1672  CA  GLY H 215      16.366  26.352  43.860  1.00 42.44           C  
ATOM   1673  C   GLY H 215      16.157  25.983  42.436  1.00 40.57           C  
ATOM   1674  O   GLY H 215      17.098  26.041  41.644  1.00 45.07           O  
ATOM   1675  N   ASP H 216      14.907  25.620  42.079  1.00 41.33           N  
ATOM   1676  CA  ASP H 216      14.557  25.230  40.738  1.00 39.08           C  
ATOM   1677  CB  ASP H 216      14.608  26.360  39.688  1.00 38.73           C  
ATOM   1678  CG  ASP H 216      13.380  27.251  39.827  1.00 39.58           C  
ATOM   1679  OD1 ASP H 216      12.339  26.802  40.375  1.00 48.34           O  
ATOM   1680  OD2 ASP H 216      13.480  28.419  39.370  1.00 41.05           O1-
ATOM   1681  C   ASP H 216      15.566  24.206  40.331  1.00 37.08           C  
ATOM   1682  O   ASP H 216      15.962  24.134  39.169  1.00 34.62           O  
ATOM   1683  N   ALA H 217      15.988  23.371  41.306  1.00 34.17           N  
ATOM   1684  CA  ALA H 217      17.036  22.408  41.120  1.00 34.83           C  
ATOM   1685  CB  ALA H 217      17.554  21.823  42.447  1.00 34.99           C  
ATOM   1686  C   ALA H 217      16.548  21.220  40.380  1.00 34.75           C  
ATOM   1687  O   ALA H 217      15.351  20.985  40.291  1.00 34.67           O  
ATOM   1688  N   MET H 218      17.472  20.441  39.788  1.00 32.85           N  
ATOM   1689  CA  MET H 218      17.029  19.197  39.238  1.00 34.29           C  
ATOM   1690  CB  MET H 218      17.638  18.844  37.871  1.00 31.78           C  
ATOM   1691  CG  MET H 218      16.969  19.660  36.759  1.00 33.18           C  
ATOM   1692  SD  MET H 218      17.528  19.348  35.055  1.00 34.58           S  
ATOM   1693  CE  MET H 218      18.738  20.695  35.040  1.00 34.71           C  
ATOM   1694  C   MET H 218      17.367  18.184  40.283  1.00 35.64           C  
ATOM   1695  O   MET H 218      18.507  17.744  40.440  1.00 34.61           O  
ATOM   1696  N   ASP H 219      16.330  17.853  41.071  1.00 35.55           N  
ATOM   1697  CA  ASP H 219      16.427  17.026  42.237  1.00 35.94           C  
ATOM   1698  CB  ASP H 219      15.088  16.951  42.996  1.00 35.61           C  
ATOM   1699  CG  ASP H 219      14.660  18.304  43.539  1.00 40.47           C  
ATOM   1700  OD1 ASP H 219      15.347  18.833  44.450  1.00 47.97           O  
ATOM   1701  OD2 ASP H 219      13.623  18.822  43.041  1.00 44.03           O1-
ATOM   1702  C   ASP H 219      16.763  15.611  41.884  1.00 36.80           C  
ATOM   1703  O   ASP H 219      17.664  15.009  42.469  1.00 35.22           O  
ATOM   1704  N   TYR H 220      16.055  15.061  40.880  1.00 36.86           N  
ATOM   1705  CA  TYR H 220      16.099  13.641  40.650  1.00 37.43           C  
ATOM   1706  CB  TYR H 220      14.800  12.917  41.054  1.00 40.16           C  
ATOM   1707  CG  TYR H 220      14.721  13.025  42.540  1.00 43.70           C  
ATOM   1708  CD1 TYR H 220      14.216  14.159  43.135  1.00 45.59           C  
ATOM   1709  CD2 TYR H 220      15.156  11.998  43.345  1.00 45.32           C  
ATOM   1710  CE1 TYR H 220      14.143  14.270  44.505  1.00 48.51           C  
ATOM   1711  CE2 TYR H 220      15.086  12.102  44.716  1.00 47.48           C  
ATOM   1712  CZ  TYR H 220      14.582  13.238  45.299  1.00 49.43           C  
ATOM   1713  OH  TYR H 220      14.512  13.346  46.706  1.00 51.00           O  
ATOM   1714  C   TYR H 220      16.395  13.353  39.208  1.00 36.42           C  
ATOM   1715  O   TYR H 220      15.927  14.050  38.309  1.00 36.22           O  
ATOM   1716  N   TRP H 221      17.190  12.289  38.960  1.00 35.28           N  
ATOM   1717  CA  TRP H 221      17.605  11.953  37.625  1.00 36.33           C  
ATOM   1718  CB  TRP H 221      19.120  12.138  37.441  1.00 32.11           C  
ATOM   1719  CG  TRP H 221      19.581  13.567  37.610  1.00 31.00           C  
ATOM   1720  CD2 TRP H 221      20.245  14.337  36.593  1.00 31.21           C  
ATOM   1721  CD1 TRP H 221      19.513  14.365  38.714  1.00 30.93           C  
ATOM   1722  NE1 TRP H 221      20.079  15.589  38.447  1.00 30.74           N  
ATOM   1723  CE2 TRP H 221      20.536  15.584  37.146  1.00 30.39           C  
ATOM   1724  CE3 TRP H 221      20.586  14.031  35.308  1.00 30.01           C  
ATOM   1725  CZ2 TRP H 221      21.179  16.548  36.418  1.00 31.33           C  
ATOM   1726  CZ3 TRP H 221      21.228  15.006  34.575  1.00 31.29           C  
ATOM   1727  CH2 TRP H 221      21.518  16.240  35.119  1.00 31.96           C  
ATOM   1728  C   TRP H 221      17.314  10.501  37.372  1.00 36.07           C  
ATOM   1729  O   TRP H 221      17.245   9.690  38.294  1.00 36.76           O  
ATOM   1730  N   GLY H 222      17.119  10.138  36.087  1.00 35.58           N  
ATOM   1731  CA  GLY H 222      16.870   8.768  35.739  1.00 35.80           C  
ATOM   1732  C   GLY H 222      18.200   8.098  35.560  1.00 35.97           C  
ATOM   1733  O   GLY H 222      19.247   8.737  35.643  1.00 35.73           O  
ATOM   1734  N   GLN H 223      18.177   6.774  35.305  1.00 35.87           N  
ATOM   1735  CA  GLN H 223      19.360   5.984  35.101  1.00 36.94           C  
ATOM   1736  CB  GLN H 223      19.087   4.468  35.069  1.00 39.21           C  
ATOM   1737  CG  GLN H 223      18.132   4.030  33.961  1.00 44.42           C  
ATOM   1738  CD  GLN H 223      16.730   4.435  34.392  1.00 46.84           C  
ATOM   1739  OE1 GLN H 223      16.091   5.276  33.764  1.00 47.46           O  
ATOM   1740  NE2 GLN H 223      16.239   3.825  35.503  1.00 48.05           N  
ATOM   1741  C   GLN H 223      20.030   6.390  33.824  1.00 36.72           C  
ATOM   1742  O   GLN H 223      21.253   6.316  33.712  1.00 36.72           O  
ATOM   1743  N   GLY H 224      19.247   6.795  32.806  1.00 35.71           N  
ATOM   1744  CA  GLY H 224      19.834   7.245  31.574  1.00 35.58           C  
ATOM   1745  C   GLY H 224      19.664   6.207  30.509  1.00 37.05           C  
ATOM   1746  O   GLY H 224      19.590   5.010  30.782  1.00 36.03           O  
ATOM   1747  N   THR H 225      19.592   6.668  29.241  1.00 37.69           N  
ATOM   1748  CA  THR H 225      19.462   5.776  28.125  1.00 37.37           C  
ATOM   1749  CB  THR H 225      18.134   5.895  27.435  1.00 35.45           C  
ATOM   1750  OG1 THR H 225      17.970   4.851  26.488  1.00 29.90           O  
ATOM   1751  CG2 THR H 225      18.050   7.267  26.750  1.00 20.51           C  
ATOM   1752  C   THR H 225      20.549   6.120  27.150  1.00 35.94           C  
ATOM   1753  O   THR H 225      20.792   7.292  26.865  1.00 36.23           O  
ATOM   1754  N   SER H 226      21.245   5.097  26.612  1.00 36.45           N  
ATOM   1755  CA  SER H 226      22.340   5.364  25.719  1.00 37.57           C  
ATOM   1756  CB  SER H 226      23.409   4.257  25.680  1.00 38.30           C  
ATOM   1757  OG  SER H 226      24.100   4.185  26.917  1.00 43.75           O  
ATOM   1758  C   SER H 226      21.839   5.493  24.319  1.00 36.34           C  
ATOM   1759  O   SER H 226      20.996   4.721  23.864  1.00 34.55           O  
ATOM   1760  N   VAL H 227      22.371   6.493  23.592  1.00 35.74           N  
ATOM   1761  CA  VAL H 227      22.010   6.669  22.220  1.00 36.14           C  
ATOM   1762  CB  VAL H 227      21.222   7.922  21.967  1.00 36.42           C  
ATOM   1763  CG1 VAL H 227      20.990   8.063  20.453  1.00 35.44           C  
ATOM   1764  CG2 VAL H 227      19.924   7.859  22.790  1.00 35.18           C  
ATOM   1765  C   VAL H 227      23.280   6.775  21.444  1.00 36.28           C  
ATOM   1766  O   VAL H 227      24.167   7.560  21.777  1.00 35.83           O  
ATOM   1767  N   THR H 228      23.404   5.957  20.382  1.00 36.93           N  
ATOM   1768  CA  THR H 228      24.576   6.005  19.561  1.00 37.06           C  
ATOM   1769  CB  THR H 228      25.379   4.740  19.601  1.00 37.69           C  
ATOM   1770  OG1 THR H 228      24.545   3.635  19.293  1.00 36.99           O  
ATOM   1771  CG2 THR H 228      25.996   4.572  20.996  1.00 37.49           C  
ATOM   1772  C   THR H 228      24.136   6.231  18.153  1.00 37.06           C  
ATOM   1773  O   THR H 228      23.294   5.508  17.623  1.00 35.04           O  
ATOM   1774  N   VAL H 229      24.700   7.270  17.513  1.00 38.09           N  
ATOM   1775  CA  VAL H 229      24.365   7.555  16.152  1.00 38.91           C  
ATOM   1776  CB  VAL H 229      24.100   9.012  15.908  1.00 38.82           C  
ATOM   1777  CG1 VAL H 229      23.809   9.220  14.412  1.00 38.21           C  
ATOM   1778  CG2 VAL H 229      22.958   9.459  16.837  1.00 36.79           C  
ATOM   1779  C   VAL H 229      25.555   7.180  15.336  1.00 40.91           C  
ATOM   1780  O   VAL H 229      26.593   7.838  15.396  1.00 40.75           O  
ATOM   1781  N   SER H 230      25.434   6.100  14.545  1.00 42.89           N  
ATOM   1782  CA  SER H 230      26.545   5.695  13.743  1.00 45.10           C  
ATOM   1783  CB  SER H 230      27.577   4.841  14.504  1.00 43.45           C  
ATOM   1784  OG  SER H 230      28.643   4.481  13.636  1.00 42.71           O  
ATOM   1785  C   SER H 230      26.023   4.860  12.624  1.00 46.05           C  
ATOM   1786  O   SER H 230      24.918   4.321  12.690  1.00 46.13           O  
ATOM   1787  N   SER H 231      26.821   4.742  11.548  1.00 47.80           N  
ATOM   1788  CA  SER H 231      26.424   3.931  10.441  1.00 49.69           C  
ATOM   1789  CB  SER H 231      27.066   4.364   9.113  1.00 50.66           C  
ATOM   1790  OG  SER H 231      26.634   3.514   8.062  1.00 52.94           O  
ATOM   1791  C   SER H 231      26.928   2.534  10.771  1.00 49.01           C  
ATOM   1792  O   SER H 231      26.679   1.603   9.959  1.00 50.41           O  
ATOM   1793  OXT SER H 231      27.571   2.381  11.843  1.00  0.00           O1-
TER    1794      SER H 231 
CONECT  159  705
CONECT  705  159
CONECT  995 1607
CONECT 1607  995
END
