# Supplementary material for: Fully automated antibody structure prediction using BIOVIA tools: Validation study
Source: PLoS One. 2017 May 18;12(5):e0177923. doi: 10.1371/journal.pone.0177923 (PMC5436848; doi:10.1371/journal.pone.0177923)
Supplement: S1 Dataset — Predicted structures using the Top5 framework method, Chothia CDR definition with no canonical filtering and generating 50 models. These were used in the detailed discussion of outliers and for comparison against predictions using canonical filtering. (ZIP) [file pone.0177923.s003.zip › 4U6G_BA_FV_FinalModel.pdb]

REMARK   Accelrys Discovery Studio PDB file
REMARK   Created:  2015-05-08T09:02:22Z
SSBOND   1 CYS L   20    CYS L   85                                     
SSBOND   2 CYS H  130    CYS H  206                                     
ATOM      1  N   GLU L   1      30.414  28.465  29.417  1.00 43.49           N1+
ATOM      2  CA  GLU L   1      29.534  29.259  30.298  1.00 44.18           C  
ATOM      3  CB  GLU L   1      28.109  28.684  30.243  1.00 49.93           C  
ATOM      4  CG  GLU L   1      27.446  28.801  28.870  1.00 49.36           C  
ATOM      5  CD  GLU L   1      26.977  30.236  28.692  1.00 78.98           C  
ATOM      6  OE1 GLU L   1      27.731  31.164  29.089  1.00 90.64           O  
ATOM      7  OE2 GLU L   1      25.849  30.420  28.160  1.00 87.61           O1-
ATOM      8  C   GLU L   1      30.010  29.127  31.709  1.00 41.71           C  
ATOM      9  O   GLU L   1      30.304  30.117  32.379  1.00 50.91           O  
ATOM     10  N   LEU L   2      30.079  27.870  32.189  1.00 32.35           N  
ATOM     11  CA  LEU L   2      30.524  27.595  33.521  1.00 35.96           C  
ATOM     12  CB  LEU L   2      29.536  26.720  34.307  1.00 36.13           C  
ATOM     13  CG  LEU L   2      28.159  27.380  34.504  1.00 39.47           C  
ATOM     14  CD1 LEU L   2      27.216  26.463  35.301  1.00 38.83           C  
ATOM     15  CD2 LEU L   2      28.293  28.784  35.123  1.00 34.13           C  
ATOM     16  C   LEU L   2      31.810  26.834  33.416  1.00 38.88           C  
ATOM     17  O   LEU L   2      31.891  25.833  32.704  1.00 39.94           O  
ATOM     18  N   THR L   3      32.853  27.292  34.141  1.00 44.59           N  
ATOM     19  CA  THR L   3      34.125  26.637  34.065  1.00 46.98           C  
ATOM     20  CB  THR L   3      35.243  27.538  33.624  1.00 57.43           C  
ATOM     21  OG1 THR L   3      36.396  26.769  33.321  1.00 54.96           O  
ATOM     22  CG2 THR L   3      35.557  28.536  34.753  1.00 68.21           C  
ATOM     23  C   THR L   3      34.481  26.131  35.428  1.00 40.53           C  
ATOM     24  O   THR L   3      34.235  26.794  36.435  1.00 37.99           O  
ATOM     25  N   GLN L   4      35.068  24.918  35.481  1.00 42.22           N  
ATOM     26  CA  GLN L   4      35.454  24.328  36.729  1.00 45.75           C  
ATOM     27  CB  GLN L   4      34.606  23.102  37.106  1.00 45.37           C  
ATOM     28  CG  GLN L   4      33.123  23.408  37.319  1.00 46.98           C  
ATOM     29  CD  GLN L   4      32.433  22.099  37.678  1.00 38.82           C  
ATOM     30  OE1 GLN L   4      31.387  21.761  37.126  1.00 40.71           O  
ATOM     31  NE2 GLN L   4      33.032  21.341  38.635  1.00 36.49           N  
ATOM     32  C   GLN L   4      36.856  23.831  36.577  1.00 48.07           C  
ATOM     33  O   GLN L   4      37.357  23.690  35.463  1.00 43.17           O  
ATOM     34  N   GLU L   5      37.535  23.563  37.713  1.00 45.90           N  
ATOM     35  CA  GLU L   5      38.866  23.041  37.640  1.00 52.97           C  
ATOM     36  CB  GLU L   5      39.596  22.957  38.998  1.00 52.39           C  
ATOM     37  CG  GLU L   5      38.834  22.234  40.112  1.00 50.44           C  
ATOM     38  CD  GLU L   5      38.003  23.270  40.861  1.00 65.28           C  
ATOM     39  OE1 GLU L   5      37.008  23.770  40.272  1.00 67.82           O  
ATOM     40  OE2 GLU L   5      38.351  23.574  42.032  1.00 67.68           O1-
ATOM     41  C   GLU L   5      38.778  21.674  37.045  1.00 49.62           C  
ATOM     42  O   GLU L   5      37.852  20.914  37.327  1.00 46.37           O  
ATOM     43  N   THR L   6      39.741  21.345  36.165  1.00 48.26           N  
ATOM     44  CA  THR L   6      39.743  20.078  35.499  1.00 53.33           C  
ATOM     45  CB  THR L   6      40.813  19.978  34.447  1.00 62.42           C  
ATOM     46  OG1 THR L   6      40.655  18.778  33.704  1.00 77.03           O  
ATOM     47  CG2 THR L   6      42.199  20.020  35.110  1.00 67.17           C  
ATOM     48  C   THR L   6      39.949  18.981  36.497  1.00 52.11           C  
ATOM     49  O   THR L   6      39.268  17.960  36.440  1.00 50.37           O  
ATOM     50  N   GLY L   7      40.883  19.155  37.455  1.00 51.04           N  
ATOM     51  CA  GLY L   7      41.092  18.085  38.385  1.00 56.60           C  
ATOM     52  C   GLY L   7      41.619  18.636  39.671  1.00 59.08           C  
ATOM     53  O   GLY L   7      42.412  19.577  39.683  1.00 65.72           O  
ATOM     54  N   VAL L   8      41.185  18.036  40.800  1.00 58.14           N  
ATOM     55  CA  VAL L   8      41.645  18.454  42.095  1.00 57.48           C  
ATOM     56  CB  VAL L   8      40.639  19.235  42.885  1.00 65.02           C  
ATOM     57  CG1 VAL L   8      40.504  20.635  42.281  1.00 64.82           C  
ATOM     58  CG2 VAL L   8      39.316  18.456  42.866  1.00 71.58           C  
ATOM     59  C   VAL L   8      41.974  17.243  42.905  1.00 60.16           C  
ATOM     60  O   VAL L   8      41.275  16.231  42.856  1.00 57.96           O  
ATOM     61  N   SER L   9      43.058  17.338  43.698  1.00 65.07           N  
ATOM     62  CA  SER L   9      43.479  16.237  44.516  1.00 67.16           C  
ATOM     63  CB  SER L   9      44.931  15.815  44.235  1.00 70.99           C  
ATOM     64  OG  SER L   9      45.042  15.273  42.928  1.00 73.94           O  
ATOM     65  C   SER L   9      43.412  16.688  45.942  1.00 64.03           C  
ATOM     66  O   SER L   9      43.693  17.847  46.246  1.00 71.96           O  
ATOM     67  N   VAL L  10      43.007  15.782  46.860  1.00 60.45           N  
ATOM     68  CA  VAL L  10      42.929  16.156  48.247  1.00 63.82           C  
ATOM     69  CB  VAL L  10      41.547  16.577  48.659  1.00 57.56           C  
ATOM     70  CG1 VAL L  10      40.586  15.400  48.426  1.00 55.07           C  
ATOM     71  CG2 VAL L  10      41.589  17.060  50.118  1.00 60.43           C  
ATOM     72  C   VAL L  10      43.310  14.986  49.102  1.00 74.02           C  
ATOM     73  O   VAL L  10      43.027  13.836  48.772  1.00 70.57           O  
ATOM     74  N   ALA L  11      43.967  15.264  50.247  1.00 74.46           N  
ATOM     75  CA  ALA L  11      44.372  14.227  51.154  1.00 72.82           C  
ATOM     76  CB  ALA L  11      45.358  14.705  52.234  1.00 79.16           C  
ATOM     77  C   ALA L  11      43.150  13.716  51.847  1.00 70.06           C  
ATOM     78  O   ALA L  11      42.190  14.452  52.071  1.00 73.05           O  
ATOM     79  N   LEU L  12      43.162  12.421  52.212  1.00 64.26           N  
ATOM     80  CA  LEU L  12      42.019  11.836  52.847  1.00 70.45           C  
ATOM     81  CB  LEU L  12      42.197  10.322  53.091  1.00 74.45           C  
ATOM     82  CG  LEU L  12      40.978   9.581  53.681  1.00 78.99           C  
ATOM     83  CD1 LEU L  12      40.692   9.981  55.135  1.00 69.37           C  
ATOM     84  CD2 LEU L  12      39.752   9.729  52.767  1.00 83.76           C  
ATOM     85  C   LEU L  12      41.826  12.519  54.166  1.00 73.01           C  
ATOM     86  O   LEU L  12      42.753  12.618  54.969  1.00 73.85           O  
ATOM     87  N   GLY L  13      40.597  13.020  54.409  1.00 69.76           N  
ATOM     88  CA  GLY L  13      40.262  13.623  55.670  1.00 67.75           C  
ATOM     89  C   GLY L  13      40.581  15.089  55.666  1.00 68.37           C  
ATOM     90  O   GLY L  13      40.365  15.768  56.668  1.00 68.10           O  
ATOM     91  N   ARG L  14      41.114  15.619  54.550  1.00 73.15           N  
ATOM     92  CA  ARG L  14      41.436  17.018  54.481  1.00 69.67           C  
ATOM     93  CB  ARG L  14      42.689  17.323  53.639  1.00 69.48           C  
ATOM     94  CG  ARG L  14      43.973  16.789  54.275  1.00 80.26           C  
ATOM     95  CD  ARG L  14      44.422  17.596  55.495  1.00 86.94           C  
ATOM     96  NE  ARG L  14      45.556  16.871  56.134  1.00 94.95           N  
ATOM     97  CZ  ARG L  14      46.838  17.076  55.712  1.00 98.44           C  
ATOM     98  NH1 ARG L  14      47.092  17.930  54.678  1.00 99.27           N1+
ATOM     99  NH2 ARG L  14      47.869  16.432  56.333  1.00101.32           N  
ATOM    100  C   ARG L  14      40.274  17.740  53.875  1.00 74.59           C  
ATOM    101  O   ARG L  14      39.301  17.121  53.448  1.00 73.27           O  
ATOM    102  N   THR L  15      40.334  19.090  53.852  1.00 73.56           N  
ATOM    103  CA  THR L  15      39.254  19.862  53.305  1.00 61.41           C  
ATOM    104  CB  THR L  15      38.879  21.040  54.157  1.00 71.29           C  
ATOM    105  OG1 THR L  15      38.518  20.603  55.458  1.00 76.07           O  
ATOM    106  CG2 THR L  15      37.693  21.770  53.503  1.00 67.35           C  
ATOM    107  C   THR L  15      39.689  20.391  51.971  1.00 60.38           C  
ATOM    108  O   THR L  15      40.850  20.756  51.788  1.00 58.34           O  
ATOM    109  N   VAL L  16      38.761  20.410  50.987  1.00 55.93           N  
ATOM    110  CA  VAL L  16      39.094  20.900  49.677  1.00 56.25           C  
ATOM    111  CB  VAL L  16      39.429  19.807  48.703  1.00 52.17           C  
ATOM    112  CG1 VAL L  16      38.206  18.883  48.565  1.00 55.05           C  
ATOM    113  CG2 VAL L  16      39.873  20.450  47.378  1.00 52.93           C  
ATOM    114  C   VAL L  16      37.914  21.647  49.123  1.00 57.08           C  
ATOM    115  O   VAL L  16      36.768  21.384  49.487  1.00 54.56           O  
ATOM    116  N   THR L  17      38.174  22.628  48.229  1.00 54.56           N  
ATOM    117  CA  THR L  17      37.096  23.364  47.626  1.00 49.42           C  
ATOM    118  CB  THR L  17      37.062  24.828  47.950  1.00 57.52           C  
ATOM    119  OG1 THR L  17      38.314  25.422  47.657  1.00 52.17           O  
ATOM    120  CG2 THR L  17      36.687  25.031  49.418  1.00 51.85           C  
ATOM    121  C   THR L  17      37.204  23.288  46.139  1.00 46.78           C  
ATOM    122  O   THR L  17      38.283  23.427  45.566  1.00 57.68           O  
ATOM    123  N   ILE L  18      36.047  23.072  45.485  1.00 47.97           N  
ATOM    124  CA  ILE L  18      35.937  23.030  44.057  1.00 54.12           C  
ATOM    125  CB  ILE L  18      35.178  21.835  43.551  1.00 54.61           C  
ATOM    126  CG1 ILE L  18      35.912  20.536  43.923  1.00 68.38           C  
ATOM    127  CG2 ILE L  18      34.963  22.008  42.039  1.00 63.91           C  
ATOM    128  CD1 ILE L  18      35.075  19.278  43.694  1.00 68.49           C  
ATOM    129  C   ILE L  18      35.144  24.247  43.696  1.00 53.37           C  
ATOM    130  O   ILE L  18      34.221  24.620  44.418  1.00 50.68           O  
ATOM    131  N   THR L  19      35.507  24.925  42.587  1.00 41.84           N  
ATOM    132  CA  THR L  19      34.816  26.141  42.261  1.00 46.21           C  
ATOM    133  CB  THR L  19      35.691  27.355  42.357  1.00 51.89           C  
ATOM    134  OG1 THR L  19      36.726  27.290  41.386  1.00 57.20           O  
ATOM    135  CG2 THR L  19      36.298  27.402  43.771  1.00 47.72           C  
ATOM    136  C   THR L  19      34.291  26.082  40.860  1.00 46.52           C  
ATOM    137  O   THR L  19      34.787  25.344  40.011  1.00 51.18           O  
ATOM    138  N   CYS L  20      33.232  26.878  40.606  1.00 40.89           N  
ATOM    139  CA  CYS L  20      32.587  26.975  39.328  1.00 38.16           C  
ATOM    140  CB  CYS L  20      31.165  26.361  39.390  1.00 40.36           C  
ATOM    141  SG  CYS L  20      30.252  26.267  37.818  1.00 48.18           S  
ATOM    142  C   CYS L  20      32.509  28.451  39.060  1.00 38.93           C  
ATOM    143  O   CYS L  20      32.234  29.228  39.973  1.00 38.51           O  
ATOM    144  N   ARG L  21      32.788  28.894  37.813  1.00 43.15           N  
ATOM    145  CA  ARG L  21      32.765  30.312  37.563  1.00 43.94           C  
ATOM    146  CB  ARG L  21      34.164  30.951  37.571  1.00 46.34           C  
ATOM    147  CG  ARG L  21      34.146  32.469  37.388  1.00 54.14           C  
ATOM    148  CD  ARG L  21      35.511  33.125  37.598  1.00 63.09           C  
ATOM    149  NE  ARG L  21      36.345  32.836  36.399  1.00 75.35           N  
ATOM    150  CZ  ARG L  21      37.547  33.465  36.243  1.00 80.59           C  
ATOM    151  NH1 ARG L  21      37.981  34.351  37.186  1.00 76.47           N1+
ATOM    152  NH2 ARG L  21      38.313  33.208  35.143  1.00 81.27           N  
ATOM    153  C   ARG L  21      32.150  30.576  36.223  1.00 37.71           C  
ATOM    154  O   ARG L  21      32.397  29.854  35.259  1.00 35.62           O  
ATOM    155  N   GLY L  22      31.328  31.647  36.134  1.00 38.23           N  
ATOM    156  CA  GLY L  22      30.698  32.000  34.893  1.00 40.43           C  
ATOM    157  C   GLY L  22      29.897  33.247  35.121  1.00 39.90           C  
ATOM    158  O   GLY L  22      29.550  33.585  36.251  1.00 44.77           O  
ATOM    159  N   ASP L  23      29.532  33.936  34.024  1.00 40.71           N  
ATOM    160  CA  ASP L  23      28.848  35.197  34.103  1.00 47.01           C  
ATOM    161  CB  ASP L  23      28.564  35.811  32.720  1.00 44.31           C  
ATOM    162  CG  ASP L  23      29.886  36.256  32.113  1.00 42.44           C  
ATOM    163  OD1 ASP L  23      30.903  36.281  32.857  1.00 43.28           O  
ATOM    164  OD2 ASP L  23      29.896  36.582  30.896  1.00 46.65           O1-
ATOM    165  C   ASP L  23      27.523  35.035  34.784  1.00 46.76           C  
ATOM    166  O   ASP L  23      27.114  35.897  35.560  1.00 36.80           O  
ATOM    167  N   SER L  24      26.820  33.920  34.525  1.00 40.40           N  
ATOM    168  CA  SER L  24      25.485  33.735  35.031  1.00 39.65           C  
ATOM    169  CB  SER L  24      24.815  32.462  34.486  1.00 38.22           C  
ATOM    170  OG  SER L  24      25.509  31.310  34.941  1.00 35.75           O  
ATOM    171  C   SER L  24      25.476  33.634  36.527  1.00 34.75           C  
ATOM    172  O   SER L  24      24.471  33.946  37.165  1.00 42.81           O  
ATOM    173  N   LEU L  25      26.604  33.226  37.130  1.00 31.03           N  
ATOM    174  CA  LEU L  25      26.690  32.969  38.543  1.00 34.47           C  
ATOM    175  CB  LEU L  25      28.041  32.365  38.958  1.00 35.19           C  
ATOM    176  CG  LEU L  25      28.265  30.964  38.359  1.00 41.40           C  
ATOM    177  CD1 LEU L  25      29.577  30.337  38.858  1.00 35.22           C  
ATOM    178  CD2 LEU L  25      27.042  30.060  38.584  1.00 36.45           C  
ATOM    179  C   LEU L  25      26.451  34.213  39.340  1.00 43.76           C  
ATOM    180  O   LEU L  25      26.055  34.142  40.503  1.00 49.83           O  
ATOM    181  N   ARG L  26      26.749  35.393  38.774  1.00 40.93           N  
ATOM    182  CA  ARG L  26      26.516  36.593  39.519  1.00 49.27           C  
ATOM    183  CB  ARG L  26      26.943  37.853  38.744  1.00 55.50           C  
ATOM    184  CG  ARG L  26      26.223  38.015  37.404  1.00 68.92           C  
ATOM    185  CD  ARG L  26      26.716  39.206  36.578  1.00 82.51           C  
ATOM    186  NE  ARG L  26      28.065  38.866  36.044  1.00 88.82           N  
ATOM    187  CZ  ARG L  26      28.538  39.506  34.933  1.00 92.68           C  
ATOM    188  NH1 ARG L  26      27.757  40.418  34.285  1.00 93.64           N1+
ATOM    189  NH2 ARG L  26      29.792  39.236  34.468  1.00 95.00           N  
ATOM    190  C   ARG L  26      25.041  36.696  39.806  1.00 52.72           C  
ATOM    191  O   ARG L  26      24.637  37.130  40.884  1.00 50.08           O  
ATOM    192  N   SER L  27      24.196  36.371  38.808  1.00 49.55           N  
ATOM    193  CA  SER L  27      22.762  36.432  38.945  1.00 41.36           C  
ATOM    194  CB  SER L  27      22.061  36.693  37.601  1.00 43.18           C  
ATOM    195  OG  SER L  27      22.439  37.965  37.094  1.00 51.61           O  
ATOM    196  C   SER L  27      22.140  35.192  39.538  1.00 46.89           C  
ATOM    197  O   SER L  27      21.129  35.287  40.237  1.00 38.34           O  
ATOM    198  N   HIS L  28      22.707  33.991  39.281  1.00 38.35           N  
ATOM    199  CA  HIS L  28      22.007  32.795  39.678  1.00 36.95           C  
ATOM    200  ND1 HIS L  28      19.166  32.651  37.829  1.00 38.71           N  
ATOM    201  CG  HIS L  28      20.528  32.684  37.624  1.00 39.56           C  
ATOM    202  CB  HIS L  28      21.524  31.961  38.479  1.00 36.19           C  
ATOM    203  NE2 HIS L  28      19.509  33.953  36.059  1.00 44.96           N  
ATOM    204  CD2 HIS L  28      20.720  33.483  36.539  1.00 36.25           C  
ATOM    205  CE1 HIS L  28      18.605  33.426  36.865  1.00 47.25           C  
ATOM    206  C   HIS L  28      22.879  31.893  40.501  1.00 44.71           C  
ATOM    207  O   HIS L  28      24.104  31.912  40.406  1.00 42.23           O  
ATOM    208  N   TYR L  29      22.225  31.058  41.337  1.00 36.96           N  
ATOM    209  CA  TYR L  29      22.864  30.096  42.193  1.00 42.56           C  
ATOM    210  CB  TYR L  29      22.019  29.645  43.398  1.00 49.68           C  
ATOM    211  CG  TYR L  29      21.909  30.771  44.366  1.00 52.24           C  
ATOM    212  CD1 TYR L  29      22.962  31.070  45.199  1.00 54.42           C  
ATOM    213  CD2 TYR L  29      20.754  31.512  44.458  1.00 50.28           C  
ATOM    214  CE1 TYR L  29      22.872  32.103  46.102  1.00 54.90           C  
ATOM    215  CE2 TYR L  29      20.657  32.545  45.360  1.00 52.76           C  
ATOM    216  CZ  TYR L  29      21.716  32.842  46.182  1.00 54.68           C  
ATOM    217  OH  TYR L  29      21.620  33.900  47.110  1.00 52.02           O  
ATOM    218  C   TYR L  29      23.154  28.867  41.391  1.00 43.66           C  
ATOM    219  O   TYR L  29      22.514  28.607  40.374  1.00 49.49           O  
ATOM    220  N   ALA L  30      24.185  28.107  41.813  1.00 40.32           N  
ATOM    221  CA  ALA L  30      24.558  26.894  41.146  1.00 37.79           C  
ATOM    222  CB  ALA L  30      26.075  26.758  40.922  1.00 37.80           C  
ATOM    223  C   ALA L  30      24.135  25.736  41.994  1.00 45.50           C  
ATOM    224  O   ALA L  30      23.881  25.875  43.190  1.00 45.86           O  
ATOM    225  N   SER L  31      23.986  24.557  41.355  1.00 42.50           N  
ATOM    226  CA  SER L  31      23.667  23.345  42.055  1.00 40.82           C  
ATOM    227  CB  SER L  31      22.378  22.669  41.558  1.00 39.61           C  
ATOM    228  OG  SER L  31      22.514  22.301  40.193  1.00 35.96           O  
ATOM    229  C   SER L  31      24.809  22.408  41.787  1.00 36.72           C  
ATOM    230  O   SER L  31      25.495  22.547  40.776  1.00 35.73           O  
ATOM    231  N   TRP L  32      25.053  21.435  42.693  1.00 38.88           N  
ATOM    232  CA  TRP L  32      26.192  20.576  42.521  1.00 36.01           C  
ATOM    233  CB  TRP L  32      27.257  20.758  43.615  1.00 40.35           C  
ATOM    234  CG  TRP L  32      27.978  22.081  43.502  1.00 41.23           C  
ATOM    235  CD2 TRP L  32      29.193  22.262  42.759  1.00 42.66           C  
ATOM    236  CD1 TRP L  32      27.654  23.303  44.016  1.00 45.89           C  
ATOM    237  NE1 TRP L  32      28.594  24.234  43.637  1.00 44.12           N  
ATOM    238  CE2 TRP L  32      29.546  23.605  42.862  1.00 41.06           C  
ATOM    239  CE3 TRP L  32      29.951  21.378  42.046  1.00 45.09           C  
ATOM    240  CZ2 TRP L  32      30.668  24.091  42.250  1.00 42.86           C  
ATOM    241  CZ3 TRP L  32      31.082  21.869  41.430  1.00 41.17           C  
ATOM    242  CH2 TRP L  32      31.434  23.199  41.531  1.00 45.37           C  
ATOM    243  C   TRP L  32      25.785  19.137  42.491  1.00 39.57           C  
ATOM    244  O   TRP L  32      24.870  18.717  43.200  1.00 42.82           O  
ATOM    245  N   TYR L  33      26.479  18.338  41.650  1.00 34.29           N  
ATOM    246  CA  TYR L  33      26.138  16.952  41.499  1.00 35.80           C  
ATOM    247  CB  TYR L  33      25.521  16.646  40.123  1.00 36.19           C  
ATOM    248  CG  TYR L  33      24.329  17.530  40.004  1.00 37.45           C  
ATOM    249  CD1 TYR L  33      24.480  18.833  39.590  1.00 33.18           C  
ATOM    250  CD2 TYR L  33      23.071  17.064  40.307  1.00 33.30           C  
ATOM    251  CE1 TYR L  33      23.393  19.665  39.478  1.00 38.35           C  
ATOM    252  CE2 TYR L  33      21.978  17.892  40.196  1.00 29.47           C  
ATOM    253  CZ  TYR L  33      22.140  19.192  39.781  1.00 34.46           C  
ATOM    254  OH  TYR L  33      21.021  20.044  39.665  1.00 33.25           O  
ATOM    255  C   TYR L  33      27.375  16.118  41.616  1.00 47.69           C  
ATOM    256  O   TYR L  33      28.464  16.517  41.201  1.00 42.11           O  
ATOM    257  N   GLN L  34      27.221  14.918  42.212  1.00 42.55           N  
ATOM    258  CA  GLN L  34      28.294  13.973  42.336  1.00 42.89           C  
ATOM    259  CB  GLN L  34      28.324  13.261  43.699  1.00 43.47           C  
ATOM    260  CG  GLN L  34      29.461  12.248  43.837  1.00 47.53           C  
ATOM    261  CD  GLN L  34      29.339  11.597  45.206  1.00 52.92           C  
ATOM    262  OE1 GLN L  34      28.849  10.476  45.331  1.00 56.26           O  
ATOM    263  NE2 GLN L  34      29.788  12.322  46.267  1.00 40.68           N  
ATOM    264  C   GLN L  34      28.017  12.926  41.312  1.00 44.36           C  
ATOM    265  O   GLN L  34      26.865  12.549  41.103  1.00 43.45           O  
ATOM    266  N   LYS L  35      29.067  12.440  40.625  1.00 37.48           N  
ATOM    267  CA  LYS L  35      28.824  11.475  39.595  1.00 36.95           C  
ATOM    268  CB  LYS L  35      28.797  12.143  38.209  1.00 37.79           C  
ATOM    269  CG  LYS L  35      27.950  11.447  37.142  1.00 51.75           C  
ATOM    270  CD  LYS L  35      28.359  10.028  36.765  1.00 55.43           C  
ATOM    271  CE  LYS L  35      27.459   9.435  35.676  1.00 54.48           C  
ATOM    272  NZ  LYS L  35      27.902   8.068  35.325  1.00 52.64           N1+
ATOM    273  C   LYS L  35      29.965  10.507  39.604  1.00 35.75           C  
ATOM    274  O   LYS L  35      31.130  10.903  39.588  1.00 47.10           O  
ATOM    275  N   LYS L  36      29.650   9.199  39.638  1.00 43.08           N  
ATOM    276  CA  LYS L  36      30.667   8.190  39.580  1.00 51.84           C  
ATOM    277  CB  LYS L  36      30.608   7.179  40.736  1.00 51.10           C  
ATOM    278  CG  LYS L  36      30.921   7.799  42.099  1.00 56.22           C  
ATOM    279  CD  LYS L  36      30.533   6.909  43.280  1.00 63.70           C  
ATOM    280  CE  LYS L  36      30.787   7.557  44.641  1.00 62.01           C  
ATOM    281  NZ  LYS L  36      30.269   6.686  45.716  1.00 70.03           N1+
ATOM    282  C   LYS L  36      30.401   7.450  38.316  1.00 57.24           C  
ATOM    283  O   LYS L  36      29.257   7.366  37.873  1.00 51.77           O  
ATOM    284  N   PRO L  37      31.413   6.909  37.707  1.00 64.14           N  
ATOM    285  CA  PRO L  37      31.173   6.240  36.469  1.00 60.12           C  
ATOM    286  CD  PRO L  37      32.754   7.468  37.775  1.00 68.30           C  
ATOM    287  CB  PRO L  37      32.551   5.925  35.893  1.00 68.78           C  
ATOM    288  CG  PRO L  37      33.426   7.069  36.446  1.00 73.01           C  
ATOM    289  C   PRO L  37      30.276   5.069  36.680  1.00 51.60           C  
ATOM    290  O   PRO L  37      30.508   4.291  37.603  1.00 48.01           O  
ATOM    291  N   GLY L  38      29.243   4.937  35.830  1.00 49.98           N  
ATOM    292  CA  GLY L  38      28.340   3.831  35.916  1.00 51.73           C  
ATOM    293  C   GLY L  38      27.214   4.151  36.854  1.00 58.37           C  
ATOM    294  O   GLY L  38      26.285   3.356  36.988  1.00 56.30           O  
ATOM    295  N   GLN L  39      27.236   5.324  37.522  1.00 56.83           N  
ATOM    296  CA  GLN L  39      26.176   5.574  38.466  1.00 51.48           C  
ATOM    297  CB  GLN L  39      26.671   5.732  39.915  1.00 49.97           C  
ATOM    298  CG  GLN L  39      27.313   4.466  40.487  1.00 55.07           C  
ATOM    299  CD  GLN L  39      27.750   4.770  41.912  1.00 65.76           C  
ATOM    300  OE1 GLN L  39      27.492   5.852  42.437  1.00 76.60           O  
ATOM    301  NE2 GLN L  39      28.435   3.791  42.560  1.00 60.01           N  
ATOM    302  C   GLN L  39      25.459   6.838  38.114  1.00 47.69           C  
ATOM    303  O   GLN L  39      26.009   7.726  37.462  1.00 49.79           O  
ATOM    304  N   ALA L  40      24.181   6.936  38.544  1.00 42.66           N  
ATOM    305  CA  ALA L  40      23.381   8.105  38.313  1.00 43.73           C  
ATOM    306  CB  ALA L  40      21.903   7.927  38.704  1.00 39.06           C  
ATOM    307  C   ALA L  40      23.955   9.203  39.156  1.00 50.70           C  
ATOM    308  O   ALA L  40      24.555   8.953  40.200  1.00 46.88           O  
ATOM    309  N   PRO L  41      23.789  10.421  38.711  1.00 52.78           N  
ATOM    310  CA  PRO L  41      24.326  11.550  39.426  1.00 42.69           C  
ATOM    311  CD  PRO L  41      23.690  10.675  37.283  1.00 46.84           C  
ATOM    312  CB  PRO L  41      24.262  12.726  38.452  1.00 41.73           C  
ATOM    313  CG  PRO L  41      24.318  12.061  37.064  1.00 43.25           C  
ATOM    314  C   PRO L  41      23.545  11.794  40.678  1.00 37.42           C  
ATOM    315  O   PRO L  41      22.402  11.348  40.760  1.00 40.60           O  
ATOM    316  N   ILE L  42      24.148  12.483  41.671  1.00 39.51           N  
ATOM    317  CA  ILE L  42      23.471  12.756  42.908  1.00 35.54           C  
ATOM    318  CB  ILE L  42      24.154  12.131  44.094  1.00 43.20           C  
ATOM    319  CG1 ILE L  42      24.222  10.601  43.948  1.00 51.65           C  
ATOM    320  CG2 ILE L  42      23.417  12.585  45.365  1.00 49.85           C  
ATOM    321  CD1 ILE L  42      22.855   9.923  43.940  1.00 53.16           C  
ATOM    322  C   ILE L  42      23.515  14.242  43.140  1.00 40.60           C  
ATOM    323  O   ILE L  42      24.548  14.877  42.936  1.00 43.39           O  
ATOM    324  N   LEU L  43      22.384  14.833  43.581  1.00 37.92           N  
ATOM    325  CA  LEU L  43      22.318  16.245  43.861  1.00 44.29           C  
ATOM    326  CB  LEU L  43      20.883  16.797  43.783  1.00 35.44           C  
ATOM    327  CG  LEU L  43      20.750  18.270  44.205  1.00 44.23           C  
ATOM    328  CD1 LEU L  43      21.522  19.204  43.260  1.00 37.24           C  
ATOM    329  CD2 LEU L  43      19.273  18.666  44.375  1.00 39.79           C  
ATOM    330  C   LEU L  43      22.802  16.477  45.267  1.00 46.81           C  
ATOM    331  O   LEU L  43      22.195  15.997  46.222  1.00 45.68           O  
ATOM    332  N   LEU L  44      23.978  17.128  45.407  1.00 40.59           N  
ATOM    333  CA  LEU L  44      24.600  17.465  46.667  1.00 40.81           C  
ATOM    334  CB  LEU L  44      26.117  17.656  46.515  1.00 42.16           C  
ATOM    335  CG  LEU L  44      26.841  16.386  46.031  1.00 45.26           C  
ATOM    336  CD1 LEU L  44      28.353  16.626  45.895  1.00 50.41           C  
ATOM    337  CD2 LEU L  44      26.505  15.174  46.914  1.00 46.17           C  
ATOM    338  C   LEU L  44      24.075  18.703  47.348  1.00 43.83           C  
ATOM    339  O   LEU L  44      23.870  18.701  48.560  1.00 44.42           O  
ATOM    340  N   PHE L  45      23.881  19.812  46.595  1.00 40.82           N  
ATOM    341  CA  PHE L  45      23.549  21.051  47.252  1.00 47.41           C  
ATOM    342  CB  PHE L  45      24.815  21.694  47.857  1.00 44.40           C  
ATOM    343  CG  PHE L  45      24.474  22.682  48.920  1.00 47.10           C  
ATOM    344  CD1 PHE L  45      24.230  22.245  50.201  1.00 40.76           C  
ATOM    345  CD2 PHE L  45      24.424  24.032  48.657  1.00 52.67           C  
ATOM    346  CE1 PHE L  45      23.926  23.132  51.206  1.00 46.86           C  
ATOM    347  CE2 PHE L  45      24.120  24.923  49.661  1.00 55.04           C  
ATOM    348  CZ  PHE L  45      23.870  24.477  50.936  1.00 52.61           C  
ATOM    349  C   PHE L  45      23.012  21.989  46.202  1.00 49.43           C  
ATOM    350  O   PHE L  45      23.395  21.895  45.037  1.00 41.36           O  
ATOM    351  N   TYR L  46      22.083  22.903  46.573  1.00 44.63           N  
ATOM    352  CA  TYR L  46      21.582  23.830  45.592  1.00 48.23           C  
ATOM    353  CB  TYR L  46      20.412  23.280  44.755  1.00 49.82           C  
ATOM    354  CG  TYR L  46      19.235  23.071  45.646  1.00 49.97           C  
ATOM    355  CD1 TYR L  46      19.115  21.928  46.402  1.00 44.87           C  
ATOM    356  CD2 TYR L  46      18.245  24.021  45.716  1.00 49.33           C  
ATOM    357  CE1 TYR L  46      18.022  21.741  47.217  1.00 44.95           C  
ATOM    358  CE2 TYR L  46      17.151  23.841  46.529  1.00 46.07           C  
ATOM    359  CZ  TYR L  46      17.038  22.699  47.282  1.00 49.40           C  
ATOM    360  OH  TYR L  46      15.918  22.509  48.118  1.00 59.97           O  
ATOM    361  C   TYR L  46      21.110  25.088  46.266  1.00 49.60           C  
ATOM    362  O   TYR L  46      20.911  25.125  47.480  1.00 49.23           O  
ATOM    363  N   GLY L  47      20.952  26.173  45.475  1.00 43.55           N  
ATOM    364  CA  GLY L  47      20.397  27.405  45.966  1.00 48.06           C  
ATOM    365  C   GLY L  47      21.341  28.053  46.928  1.00 59.48           C  
ATOM    366  O   GLY L  47      22.527  27.735  46.976  1.00 51.03           O  
ATOM    367  N   LYS L  48      20.808  28.996  47.734  1.00 62.91           N  
ATOM    368  CA  LYS L  48      21.620  29.733  48.657  1.00 54.84           C  
ATOM    369  CB  LYS L  48      20.845  30.851  49.375  1.00 56.70           C  
ATOM    370  CG  LYS L  48      21.714  31.708  50.298  1.00 63.54           C  
ATOM    371  CD  LYS L  48      21.084  33.062  50.635  1.00 69.52           C  
ATOM    372  CE  LYS L  48      19.555  33.036  50.691  1.00 78.34           C  
ATOM    373  NZ  LYS L  48      19.102  32.302  51.891  1.00 79.91           N1+
ATOM    374  C   LYS L  48      22.209  28.804  49.673  1.00 51.43           C  
ATOM    375  O   LYS L  48      23.407  28.869  49.943  1.00 58.32           O  
ATOM    376  N   ASN L  49      21.395  27.921  50.285  1.00 55.92           N  
ATOM    377  CA  ASN L  49      21.979  26.982  51.200  1.00 63.52           C  
ATOM    378  CB  ASN L  49      22.346  27.608  52.563  1.00 68.70           C  
ATOM    379  CG  ASN L  49      21.114  28.250  53.186  1.00 84.35           C  
ATOM    380  OD1 ASN L  49      20.094  28.440  52.525  1.00 92.02           O  
ATOM    381  ND2 ASN L  49      21.213  28.600  54.495  1.00 88.53           N  
ATOM    382  C   ASN L  49      21.026  25.844  51.401  1.00 65.93           C  
ATOM    383  O   ASN L  49      20.393  25.718  52.447  1.00 67.23           O  
ATOM    384  N   ASN L  50      20.920  24.947  50.404  1.00 60.78           N  
ATOM    385  CA  ASN L  50      20.025  23.842  50.575  1.00 60.42           C  
ATOM    386  CB  ASN L  50      18.828  23.860  49.607  1.00 63.27           C  
ATOM    387  CG  ASN L  50      17.929  25.022  50.010  1.00 67.23           C  
ATOM    388  OD1 ASN L  50      17.992  26.101  49.422  1.00 68.55           O  
ATOM    389  ND2 ASN L  50      17.069  24.797  51.040  1.00 69.55           N  
ATOM    390  C   ASN L  50      20.787  22.576  50.336  1.00 55.37           C  
ATOM    391  O   ASN L  50      21.417  22.405  49.292  1.00 58.93           O  
ATOM    392  N   ARG L  51      20.748  21.659  51.326  1.00 50.65           N  
ATOM    393  CA  ARG L  51      21.412  20.389  51.227  1.00 57.05           C  
ATOM    394  CB  ARG L  51      22.356  20.131  52.420  1.00 59.31           C  
ATOM    395  CG  ARG L  51      23.140  18.818  52.361  1.00 60.57           C  
ATOM    396  CD  ARG L  51      23.988  18.570  53.613  1.00 64.85           C  
ATOM    397  NE  ARG L  51      25.008  19.653  53.697  1.00 72.55           N  
ATOM    398  CZ  ARG L  51      25.345  20.179  54.911  1.00 75.20           C  
ATOM    399  NH1 ARG L  51      24.725  19.729  56.040  1.00 70.89           N1+
ATOM    400  NH2 ARG L  51      26.300  21.150  54.998  1.00 82.39           N  
ATOM    401  C   ARG L  51      20.324  19.355  51.273  1.00 61.78           C  
ATOM    402  O   ARG L  51      19.526  19.326  52.208  1.00 59.29           O  
ATOM    403  N   PRO L  52      20.272  18.487  50.302  1.00 60.47           N  
ATOM    404  CA  PRO L  52      19.209  17.519  50.253  1.00 61.73           C  
ATOM    405  CD  PRO L  52      20.758  18.828  48.975  1.00 52.10           C  
ATOM    406  CB  PRO L  52      19.270  16.909  48.855  1.00 57.53           C  
ATOM    407  CG  PRO L  52      19.878  18.033  47.996  1.00 58.93           C  
ATOM    408  C   PRO L  52      19.347  16.517  51.351  1.00 59.80           C  
ATOM    409  O   PRO L  52      20.446  16.349  51.875  1.00 61.44           O  
ATOM    410  N   SER L  53      18.240  15.854  51.736  1.00 68.57           N  
ATOM    411  CA  SER L  53      18.344  14.881  52.780  1.00 77.34           C  
ATOM    412  CB  SER L  53      16.989  14.329  53.252  1.00 80.99           C  
ATOM    413  OG  SER L  53      16.218  15.369  53.834  1.00 87.91           O  
ATOM    414  C   SER L  53      19.138  13.739  52.241  1.00 77.00           C  
ATOM    415  O   SER L  53      19.079  13.431  51.051  1.00 79.90           O  
ATOM    416  N   GLY L  54      19.928  13.093  53.119  1.00 76.44           N  
ATOM    417  CA  GLY L  54      20.693  11.943  52.735  1.00 69.26           C  
ATOM    418  C   GLY L  54      22.100  12.346  52.419  1.00 65.46           C  
ATOM    419  O   GLY L  54      22.999  11.508  52.428  1.00 67.63           O  
ATOM    420  N   VAL L  55      22.334  13.642  52.134  1.00 60.57           N  
ATOM    421  CA  VAL L  55      23.662  14.077  51.802  1.00 59.11           C  
ATOM    422  CB  VAL L  55      23.668  15.335  50.978  1.00 58.92           C  
ATOM    423  CG1 VAL L  55      25.125  15.739  50.690  1.00 51.64           C  
ATOM    424  CG2 VAL L  55      22.832  15.085  49.713  1.00 58.12           C  
ATOM    425  C   VAL L  55      24.410  14.345  53.072  1.00 55.39           C  
ATOM    426  O   VAL L  55      23.865  14.918  54.013  1.00 54.26           O  
ATOM    427  N   PRO L  56      25.658  13.960  53.121  1.00 59.94           N  
ATOM    428  CA  PRO L  56      26.425  14.166  54.319  1.00 60.40           C  
ATOM    429  CD  PRO L  56      26.121  12.799  52.378  1.00 56.42           C  
ATOM    430  CB  PRO L  56      27.709  13.361  54.140  1.00 63.00           C  
ATOM    431  CG  PRO L  56      27.279  12.210  53.210  1.00 57.05           C  
ATOM    432  C   PRO L  56      26.634  15.631  54.552  1.00 71.79           C  
ATOM    433  O   PRO L  56      26.649  16.398  53.593  1.00 61.14           O  
ATOM    434  N   ASP L  57      26.801  16.024  55.827  1.00 72.89           N  
ATOM    435  CA  ASP L  57      26.940  17.385  56.265  1.00 76.47           C  
ATOM    436  CB  ASP L  57      26.971  17.515  57.796  1.00 90.43           C  
ATOM    437  CG  ASP L  57      25.580  17.198  58.322  1.00 99.58           C  
ATOM    438  OD1 ASP L  57      24.651  17.062  57.481  1.00 99.45           O  
ATOM    439  OD2 ASP L  57      25.425  17.090  59.567  1.00104.21           O1-
ATOM    440  C   ASP L  57      28.212  17.982  55.747  1.00 69.82           C  
ATOM    441  O   ASP L  57      28.333  19.203  55.658  1.00 73.67           O  
ATOM    442  N   ARG L  58      29.210  17.142  55.423  1.00 60.94           N  
ATOM    443  CA  ARG L  58      30.500  17.629  55.019  1.00 64.15           C  
ATOM    444  CB  ARG L  58      31.579  16.535  54.870  1.00 63.93           C  
ATOM    445  CG  ARG L  58      31.304  15.432  53.847  1.00 59.66           C  
ATOM    446  CD  ARG L  58      32.460  14.429  53.779  1.00 62.91           C  
ATOM    447  NE  ARG L  58      32.087  13.346  52.829  1.00 64.24           N  
ATOM    448  CZ  ARG L  58      31.467  12.222  53.292  1.00 64.64           C  
ATOM    449  NH1 ARG L  58      31.132  12.126  54.611  1.00 72.76           N1+
ATOM    450  NH2 ARG L  58      31.191  11.194  52.437  1.00 58.10           N  
ATOM    451  C   ARG L  58      30.413  18.413  53.743  1.00 59.62           C  
ATOM    452  O   ARG L  58      31.257  19.276  53.500  1.00 61.31           O  
ATOM    453  N   PHE L  59      29.430  18.107  52.871  1.00 56.14           N  
ATOM    454  CA  PHE L  59      29.307  18.830  51.634  1.00 55.92           C  
ATOM    455  CB  PHE L  59      28.504  18.071  50.561  1.00 50.01           C  
ATOM    456  CG  PHE L  59      29.245  16.833  50.189  1.00 52.54           C  
ATOM    457  CD1 PHE L  59      30.215  16.863  49.214  1.00 41.08           C  
ATOM    458  CD2 PHE L  59      28.966  15.638  50.812  1.00 53.39           C  
ATOM    459  CE1 PHE L  59      30.897  15.719  48.869  1.00 46.52           C  
ATOM    460  CE2 PHE L  59      29.644  14.491  50.472  1.00 53.78           C  
ATOM    461  CZ  PHE L  59      30.612  14.531  49.498  1.00 49.94           C  
ATOM    462  C   PHE L  59      28.561  20.108  51.891  1.00 61.30           C  
ATOM    463  O   PHE L  59      27.488  20.104  52.495  1.00 61.78           O  
ATOM    464  N   SER L  60      29.126  21.249  51.441  1.00 57.35           N  
ATOM    465  CA  SER L  60      28.463  22.515  51.606  1.00 59.89           C  
ATOM    466  CB  SER L  60      28.866  23.254  52.893  1.00 68.97           C  
ATOM    467  OG  SER L  60      30.251  23.564  52.864  1.00 68.08           O  
ATOM    468  C   SER L  60      28.833  23.387  50.444  1.00 60.82           C  
ATOM    469  O   SER L  60      29.924  23.265  49.889  1.00 62.28           O  
ATOM    470  N   GLY L  61      27.926  24.309  50.052  1.00 53.68           N  
ATOM    471  CA  GLY L  61      28.198  25.154  48.922  1.00 47.84           C  
ATOM    472  C   GLY L  61      28.048  26.586  49.333  1.00 48.78           C  
ATOM    473  O   GLY L  61      27.371  26.902  50.311  1.00 57.65           O  
ATOM    474  N   SER L  62      28.697  27.494  48.573  1.00 50.86           N  
ATOM    475  CA  SER L  62      28.623  28.900  48.859  1.00 47.81           C  
ATOM    476  CB  SER L  62      29.691  29.383  49.856  1.00 53.01           C  
ATOM    477  OG  SER L  62      30.990  29.198  49.317  1.00 62.78           O  
ATOM    478  C   SER L  62      28.835  29.642  47.578  1.00 48.67           C  
ATOM    479  O   SER L  62      29.153  29.041  46.552  1.00 48.30           O  
ATOM    480  N   ALA L  63      28.632  30.979  47.592  1.00 49.03           N  
ATOM    481  CA  ALA L  63      28.827  31.712  46.372  1.00 48.74           C  
ATOM    482  CB  ALA L  63      27.587  31.722  45.459  1.00 41.23           C  
ATOM    483  C   ALA L  63      29.161  33.142  46.674  1.00 52.25           C  
ATOM    484  O   ALA L  63      28.782  33.684  47.710  1.00 49.09           O  
ATOM    485  N   SER L  64      29.928  33.771  45.755  1.00 48.60           N  
ATOM    486  CA  SER L  64      30.258  35.165  45.839  1.00 54.24           C  
ATOM    487  CB  SER L  64      31.424  35.479  46.792  1.00 62.69           C  
ATOM    488  OG  SER L  64      31.044  35.229  48.136  1.00 64.85           O  
ATOM    489  C   SER L  64      30.698  35.582  44.472  1.00 52.71           C  
ATOM    490  O   SER L  64      31.316  34.805  43.747  1.00 50.10           O  
ATOM    491  N   GLY L  65      30.377  36.827  44.072  1.00 53.02           N  
ATOM    492  CA  GLY L  65      30.814  37.302  42.790  1.00 52.93           C  
ATOM    493  C   GLY L  65      30.284  36.374  41.747  1.00 45.20           C  
ATOM    494  O   GLY L  65      29.145  35.916  41.825  1.00 48.15           O  
ATOM    495  N   ASN L  66      31.112  36.075  40.726  1.00 45.54           N  
ATOM    496  CA  ASN L  66      30.645  35.197  39.697  1.00 40.73           C  
ATOM    497  CB  ASN L  66      31.072  35.652  38.291  1.00 40.97           C  
ATOM    498  CG  ASN L  66      32.592  35.673  38.239  1.00 44.68           C  
ATOM    499  OD1 ASN L  66      33.261  35.631  39.270  1.00 41.80           O  
ATOM    500  ND2 ASN L  66      33.156  35.758  37.004  1.00 40.33           N  
ATOM    501  C   ASN L  66      31.207  33.827  39.927  1.00 38.91           C  
ATOM    502  O   ASN L  66      31.464  33.094  38.973  1.00 35.71           O  
ATOM    503  N   ARG L  67      31.358  33.417  41.202  1.00 46.59           N  
ATOM    504  CA  ARG L  67      31.894  32.109  41.454  1.00 51.70           C  
ATOM    505  CB  ARG L  67      33.295  32.104  42.087  1.00 51.46           C  
ATOM    506  CG  ARG L  67      34.427  32.441  41.118  1.00 68.00           C  
ATOM    507  CD  ARG L  67      35.812  32.172  41.710  1.00 84.13           C  
ATOM    508  NE  ARG L  67      36.806  32.310  40.611  1.00 97.42           N  
ATOM    509  CZ  ARG L  67      37.119  31.228  39.839  1.00108.71           C  
ATOM    510  NH1 ARG L  67      36.506  30.029  40.065  1.00112.61           N1+
ATOM    511  NH2 ARG L  67      38.043  31.342  38.841  1.00111.25           N  
ATOM    512  C   ARG L  67      31.007  31.384  42.417  1.00 45.39           C  
ATOM    513  O   ARG L  67      30.304  31.995  43.221  1.00 47.42           O  
ATOM    514  N   ALA L  68      31.009  30.038  42.326  1.00 39.73           N  
ATOM    515  CA  ALA L  68      30.267  29.211  43.235  1.00 39.94           C  
ATOM    516  CB  ALA L  68      29.053  28.519  42.594  1.00 41.10           C  
ATOM    517  C   ALA L  68      31.206  28.135  43.681  1.00 44.85           C  
ATOM    518  O   ALA L  68      32.013  27.643  42.893  1.00 47.13           O  
ATOM    519  N   SER L  69      31.128  27.725  44.964  1.00 46.18           N  
ATOM    520  CA  SER L  69      32.080  26.740  45.390  1.00 47.99           C  
ATOM    521  CB  SER L  69      33.207  27.315  46.262  1.00 52.82           C  
ATOM    522  OG  SER L  69      32.659  27.891  47.435  1.00 62.03           O  
ATOM    523  C   SER L  69      31.425  25.637  46.155  1.00 44.14           C  
ATOM    524  O   SER L  69      30.429  25.827  46.852  1.00 48.00           O  
ATOM    525  N   LEU L  70      31.990  24.422  45.995  1.00 44.00           N  
ATOM    526  CA  LEU L  70      31.569  23.269  46.732  1.00 38.62           C  
ATOM    527  CB  LEU L  70      31.296  22.035  45.855  1.00 46.16           C  
ATOM    528  CG  LEU L  70      30.873  20.790  46.659  1.00 50.63           C  
ATOM    529  CD1 LEU L  70      29.559  21.026  47.421  1.00 51.19           C  
ATOM    530  CD2 LEU L  70      30.827  19.541  45.762  1.00 46.21           C  
ATOM    531  C   LEU L  70      32.717  22.929  47.625  1.00 52.25           C  
ATOM    532  O   LEU L  70      33.845  22.787  47.156  1.00 53.15           O  
ATOM    533  N   THR L  71      32.466  22.808  48.945  1.00 51.39           N  
ATOM    534  CA  THR L  71      33.550  22.506  49.834  1.00 54.57           C  
ATOM    535  CB  THR L  71      33.762  23.538  50.905  1.00 61.93           C  
ATOM    536  OG1 THR L  71      34.042  24.802  50.320  1.00 55.53           O  
ATOM    537  CG2 THR L  71      34.938  23.093  51.790  1.00 62.33           C  
ATOM    538  C   THR L  71      33.268  21.207  50.514  1.00 53.00           C  
ATOM    539  O   THR L  71      32.155  20.949  50.970  1.00 52.90           O  
ATOM    540  N   ILE L  72      34.298  20.344  50.586  1.00 47.52           N  
ATOM    541  CA  ILE L  72      34.157  19.080  51.242  1.00 48.17           C  
ATOM    542  CB  ILE L  72      34.549  17.913  50.380  1.00 47.59           C  
ATOM    543  CG1 ILE L  72      33.648  17.843  49.137  1.00 55.78           C  
ATOM    544  CG2 ILE L  72      34.510  16.640  51.244  1.00 49.76           C  
ATOM    545  CD1 ILE L  72      34.140  16.855  48.080  1.00 54.27           C  
ATOM    546  C   ILE L  72      35.085  19.103  52.407  1.00 56.72           C  
ATOM    547  O   ILE L  72      36.264  19.423  52.272  1.00 63.10           O  
ATOM    548  N   SER L  73      34.563  18.780  53.604  1.00 65.96           N  
ATOM    549  CA  SER L  73      35.405  18.780  54.761  1.00 79.77           C  
ATOM    550  CB  SER L  73      34.858  19.666  55.889  1.00 74.95           C  
ATOM    551  OG  SER L  73      33.518  19.303  56.172  1.00 78.89           O  
ATOM    552  C   SER L  73      35.491  17.368  55.241  1.00 85.55           C  
ATOM    553  O   SER L  73      34.497  16.643  55.249  1.00101.36           O  
ATOM    554  N   GLY L  74      36.704  16.931  55.636  1.00 80.45           N  
ATOM    555  CA  GLY L  74      36.863  15.584  56.100  1.00 79.92           C  
ATOM    556  C   GLY L  74      36.545  14.680  54.952  1.00 77.40           C  
ATOM    557  O   GLY L  74      35.808  13.708  55.105  1.00 79.30           O  
ATOM    558  N   ALA L  75      37.110  14.979  53.766  1.00 73.31           N  
ATOM    559  CA  ALA L  75      36.813  14.234  52.577  1.00 70.15           C  
ATOM    560  CB  ALA L  75      37.606  14.704  51.344  1.00 60.35           C  
ATOM    561  C   ALA L  75      37.128  12.789  52.795  1.00 77.38           C  
ATOM    562  O   ALA L  75      38.115  12.438  53.440  1.00 85.50           O  
ATOM    563  N   GLN L  76      36.271  11.915  52.226  1.00 68.71           N  
ATOM    564  CA  GLN L  76      36.374  10.497  52.414  1.00 64.25           C  
ATOM    565  CB  GLN L  76      35.044   9.856  52.840  1.00 67.20           C  
ATOM    566  CG  GLN L  76      34.472  10.443  54.133  1.00 70.44           C  
ATOM    567  CD  GLN L  76      35.454  10.154  55.257  1.00 80.60           C  
ATOM    568  OE1 GLN L  76      36.590  10.625  55.240  1.00 88.02           O  
ATOM    569  NE2 GLN L  76      35.007   9.351  56.260  1.00 79.60           N  
ATOM    570  C   GLN L  76      36.755   9.868  51.107  1.00 67.34           C  
ATOM    571  O   GLN L  76      36.770  10.516  50.063  1.00 73.39           O  
ATOM    572  N   ALA L  77      37.090   8.564  51.157  1.00 57.23           N  
ATOM    573  CA  ALA L  77      37.511   7.800  50.016  1.00 57.14           C  
ATOM    574  CB  ALA L  77      37.897   6.358  50.383  1.00 54.98           C  
ATOM    575  C   ALA L  77      36.400   7.732  49.011  1.00 59.24           C  
ATOM    576  O   ALA L  77      36.642   7.789  47.806  1.00 62.14           O  
ATOM    577  N   GLU L  78      35.150   7.602  49.487  1.00 55.19           N  
ATOM    578  CA  GLU L  78      33.996   7.476  48.639  1.00 59.50           C  
ATOM    579  CB  GLU L  78      32.698   7.109  49.388  1.00 61.40           C  
ATOM    580  CG  GLU L  78      32.335   8.012  50.567  1.00 70.16           C  
ATOM    581  CD  GLU L  78      32.952   7.401  51.817  1.00 87.09           C  
ATOM    582  OE1 GLU L  78      33.887   6.568  51.671  1.00 87.83           O  
ATOM    583  OE2 GLU L  78      32.495   7.757  52.937  1.00 88.18           O1-
ATOM    584  C   GLU L  78      33.773   8.737  47.862  1.00 60.01           C  
ATOM    585  O   GLU L  78      33.081   8.725  46.848  1.00 53.46           O  
ATOM    586  N   ASP L  79      34.313   9.865  48.358  1.00 56.21           N  
ATOM    587  CA  ASP L  79      34.184  11.165  47.759  1.00 56.20           C  
ATOM    588  CB  ASP L  79      34.727  12.282  48.664  1.00 49.71           C  
ATOM    589  CG  ASP L  79      33.793  12.371  49.863  1.00 53.53           C  
ATOM    590  OD1 ASP L  79      32.645  11.863  49.757  1.00 55.53           O  
ATOM    591  OD2 ASP L  79      34.213  12.947  50.903  1.00 55.09           O1-
ATOM    592  C   ASP L  79      34.912  11.216  46.446  1.00 53.36           C  
ATOM    593  O   ASP L  79      34.732  12.156  45.676  1.00 54.27           O  
ATOM    594  N   ASP L  80      35.817  10.256  46.181  1.00 57.76           N  
ATOM    595  CA  ASP L  80      36.532  10.263  44.934  1.00 59.35           C  
ATOM    596  CB  ASP L  80      37.559   9.120  44.839  1.00 63.21           C  
ATOM    597  CG  ASP L  80      38.450   9.343  43.625  1.00 61.41           C  
ATOM    598  OD1 ASP L  80      37.896   9.560  42.516  1.00 65.30           O  
ATOM    599  OD2 ASP L  80      39.698   9.307  43.795  1.00 57.89           O1-
ATOM    600  C   ASP L  80      35.525  10.104  43.836  1.00 57.23           C  
ATOM    601  O   ASP L  80      34.979   9.020  43.637  1.00 55.44           O  
ATOM    602  N   ALA L  81      35.251  11.196  43.088  1.00 54.56           N  
ATOM    603  CA  ALA L  81      34.251  11.128  42.060  1.00 48.94           C  
ATOM    604  CB  ALA L  81      32.816  11.050  42.611  1.00 40.51           C  
ATOM    605  C   ALA L  81      34.341  12.367  41.219  1.00 55.98           C  
ATOM    606  O   ALA L  81      35.241  13.188  41.393  1.00 51.09           O  
ATOM    607  N   GLU L  82      33.418  12.500  40.242  1.00 43.68           N  
ATOM    608  CA  GLU L  82      33.368  13.645  39.375  1.00 49.11           C  
ATOM    609  CB  GLU L  82      32.868  13.305  37.963  1.00 53.16           C  
ATOM    610  CG  GLU L  82      33.768  12.335  37.200  1.00 58.77           C  
ATOM    611  CD  GLU L  82      33.000  11.901  35.959  1.00 63.86           C  
ATOM    612  OE1 GLU L  82      32.013  12.597  35.600  1.00 55.20           O  
ATOM    613  OE2 GLU L  82      33.387  10.864  35.356  1.00 72.36           O1-
ATOM    614  C   GLU L  82      32.357  14.580  39.962  1.00 43.36           C  
ATOM    615  O   GLU L  82      31.357  14.139  40.527  1.00 45.35           O  
ATOM    616  N   TYR L  83      32.602  15.906  39.868  1.00 44.69           N  
ATOM    617  CA  TYR L  83      31.656  16.846  40.403  1.00 40.72           C  
ATOM    618  CB  TYR L  83      32.178  17.617  41.629  1.00 44.52           C  
ATOM    619  CG  TYR L  83      32.284  16.648  42.759  1.00 45.73           C  
ATOM    620  CD1 TYR L  83      33.373  15.814  42.873  1.00 42.07           C  
ATOM    621  CD2 TYR L  83      31.291  16.576  43.710  1.00 45.87           C  
ATOM    622  CE1 TYR L  83      33.466  14.922  43.917  1.00 47.03           C  
ATOM    623  CE2 TYR L  83      31.378  15.686  44.757  1.00 45.95           C  
ATOM    624  CZ  TYR L  83      32.470  14.858  44.860  1.00 48.49           C  
ATOM    625  OH  TYR L  83      32.570  13.942  45.929  1.00 48.85           O  
ATOM    626  C   TYR L  83      31.306  17.844  39.339  1.00 40.00           C  
ATOM    627  O   TYR L  83      32.183  18.384  38.666  1.00 40.31           O  
ATOM    628  N   TYR L  84      29.994  18.120  39.175  1.00 35.09           N  
ATOM    629  CA  TYR L  84      29.544  19.039  38.167  1.00 37.78           C  
ATOM    630  CB  TYR L  84      28.631  18.397  37.103  1.00 43.52           C  
ATOM    631  CG  TYR L  84      29.415  17.429  36.283  1.00 40.44           C  
ATOM    632  CD1 TYR L  84      30.140  17.859  35.194  1.00 35.13           C  
ATOM    633  CD2 TYR L  84      29.425  16.088  36.594  1.00 37.54           C  
ATOM    634  CE1 TYR L  84      30.864  16.973  34.431  1.00 27.63           C  
ATOM    635  CE2 TYR L  84      30.148  15.195  35.835  1.00 35.52           C  
ATOM    636  CZ  TYR L  84      30.870  15.637  34.751  1.00 35.75           C  
ATOM    637  OH  TYR L  84      31.612  14.726  33.970  1.00 34.53           O  
ATOM    638  C   TYR L  84      28.721  20.108  38.824  1.00 34.75           C  
ATOM    639  O   TYR L  84      27.982  19.847  39.772  1.00 36.59           O  
ATOM    640  N   CYS L  85      28.861  21.358  38.334  1.00 33.32           N  
ATOM    641  CA  CYS L  85      28.058  22.460  38.794  1.00 35.99           C  
ATOM    642  CB  CYS L  85      28.862  23.767  39.020  1.00 42.15           C  
ATOM    643  SG  CYS L  85      29.836  24.280  37.564  1.00 48.69           S  
ATOM    644  C   CYS L  85      27.059  22.730  37.705  1.00 37.90           C  
ATOM    645  O   CYS L  85      27.322  22.437  36.539  1.00 36.54           O  
ATOM    646  N   SER L  86      25.865  23.261  38.056  1.00 35.67           N  
ATOM    647  CA  SER L  86      24.891  23.547  37.038  1.00 30.43           C  
ATOM    648  CB  SER L  86      23.799  22.469  36.910  1.00 33.51           C  
ATOM    649  OG  SER L  86      22.880  22.817  35.884  1.00 34.19           O  
ATOM    650  C   SER L  86      24.204  24.835  37.390  1.00 33.68           C  
ATOM    651  O   SER L  86      24.019  25.153  38.564  1.00 40.87           O  
ATOM    652  N   SER L  87      23.823  25.620  36.357  1.00 37.78           N  
ATOM    653  CA  SER L  87      23.129  26.872  36.518  1.00 40.51           C  
ATOM    654  CB  SER L  87      24.000  28.046  36.997  1.00 37.92           C  
ATOM    655  OG  SER L  87      24.270  27.941  38.385  1.00 36.11           O  
ATOM    656  C   SER L  87      22.635  27.295  35.171  1.00 35.65           C  
ATOM    657  O   SER L  87      22.684  26.537  34.203  1.00 35.97           O  
ATOM    658  N   ARG L  88      22.120  28.540  35.090  1.00 35.03           N  
ATOM    659  CA  ARG L  88      21.663  29.078  33.838  1.00 36.57           C  
ATOM    660  CB  ARG L  88      20.883  30.395  33.995  1.00 37.91           C  
ATOM    661  CG  ARG L  88      19.635  30.233  34.864  1.00 34.62           C  
ATOM    662  CD  ARG L  88      18.575  29.327  34.242  1.00 30.33           C  
ATOM    663  NE  ARG L  88      17.569  29.020  35.297  1.00 32.78           N  
ATOM    664  CZ  ARG L  88      16.408  28.385  34.966  1.00 36.39           C  
ATOM    665  NH1 ARG L  88      16.125  28.120  33.658  1.00 33.81           N1+
ATOM    666  NH2 ARG L  88      15.535  28.005  35.943  1.00 31.23           N  
ATOM    667  C   ARG L  88      22.883  29.355  33.009  1.00 29.24           C  
ATOM    668  O   ARG L  88      23.963  29.609  33.544  1.00 35.34           O  
ATOM    669  N   ASP L  89      22.761  29.245  31.668  1.00 36.57           N  
ATOM    670  CA  ASP L  89      23.882  29.522  30.813  1.00 37.23           C  
ATOM    671  CB  ASP L  89      23.709  29.062  29.346  1.00 37.89           C  
ATOM    672  CG  ASP L  89      22.602  29.844  28.662  1.00 42.24           C  
ATOM    673  OD1 ASP L  89      21.585  30.148  29.337  1.00 42.90           O  
ATOM    674  OD2 ASP L  89      22.760  30.150  27.451  1.00 45.43           O1-
ATOM    675  C   ASP L  89      24.177  30.991  30.848  1.00 39.98           C  
ATOM    676  O   ASP L  89      25.340  31.392  30.844  1.00 39.00           O  
ATOM    677  N   LYS L  90      23.125  31.839  30.871  1.00 34.17           N  
ATOM    678  CA  LYS L  90      23.331  33.258  30.951  1.00 36.16           C  
ATOM    679  CB  LYS L  90      23.317  33.964  29.585  1.00 42.80           C  
ATOM    680  CG  LYS L  90      24.584  33.636  28.789  1.00 62.86           C  
ATOM    681  CD  LYS L  90      24.560  34.052  27.318  1.00 75.85           C  
ATOM    682  CE  LYS L  90      25.861  33.709  26.588  1.00 84.38           C  
ATOM    683  NZ  LYS L  90      25.778  34.125  25.172  1.00 84.98           N1+
ATOM    684  C   LYS L  90      22.277  33.831  31.845  1.00 33.31           C  
ATOM    685  O   LYS L  90      21.229  33.224  32.056  1.00 34.83           O  
ATOM    686  N   SER L  91      22.540  35.024  32.416  1.00 41.14           N  
ATOM    687  CA  SER L  91      21.605  35.577  33.349  1.00 44.30           C  
ATOM    688  CB  SER L  91      22.059  36.912  33.964  1.00 42.25           C  
ATOM    689  OG  SER L  91      23.236  36.720  34.735  1.00 48.63           O  
ATOM    690  C   SER L  91      20.295  35.809  32.665  1.00 32.86           C  
ATOM    691  O   SER L  91      20.232  36.403  31.589  1.00 40.11           O  
ATOM    692  N   GLY L  92      19.207  35.332  33.306  1.00 35.53           N  
ATOM    693  CA  GLY L  92      17.870  35.539  32.828  1.00 34.93           C  
ATOM    694  C   GLY L  92      17.497  34.509  31.804  1.00 40.87           C  
ATOM    695  O   GLY L  92      16.440  34.617  31.184  1.00 40.31           O  
ATOM    696  N   SER L  93      18.338  33.478  31.591  1.00 39.16           N  
ATOM    697  CA  SER L  93      18.032  32.517  30.563  1.00 36.79           C  
ATOM    698  CB  SER L  93      19.262  31.802  29.997  1.00 33.46           C  
ATOM    699  OG  SER L  93      19.687  30.822  30.932  1.00 34.03           O  
ATOM    700  C   SER L  93      17.171  31.413  31.105  1.00 33.69           C  
ATOM    701  O   SER L  93      17.213  31.080  32.287  1.00 38.26           O  
ATOM    702  N   ARG L  94      16.333  30.849  30.215  1.00 32.33           N  
ATOM    703  CA  ARG L  94      15.479  29.712  30.425  1.00 38.68           C  
ATOM    704  CB  ARG L  94      14.348  29.632  29.386  1.00 39.13           C  
ATOM    705  CG  ARG L  94      13.431  30.857  29.422  1.00 52.48           C  
ATOM    706  CD  ARG L  94      12.261  30.779  28.439  1.00 62.47           C  
ATOM    707  NE  ARG L  94      11.222  29.905  29.055  1.00 62.47           N  
ATOM    708  CZ  ARG L  94      10.000  29.771  28.462  1.00 69.50           C  
ATOM    709  NH1 ARG L  94       9.730  30.424  27.294  1.00 69.70           N1+
ATOM    710  NH2 ARG L  94       9.045  28.983  29.037  1.00 67.33           N  
ATOM    711  C   ARG L  94      16.280  28.442  30.340  1.00 37.80           C  
ATOM    712  O   ARG L  94      15.851  27.384  30.801  1.00 33.60           O  
ATOM    713  N   LEU L  95      17.435  28.503  29.651  1.00 31.27           N  
ATOM    714  CA  LEU L  95      18.257  27.348  29.405  1.00 29.88           C  
ATOM    715  CB  LEU L  95      19.248  27.566  28.252  1.00 27.12           C  
ATOM    716  CG  LEU L  95      18.568  28.011  26.946  1.00 36.39           C  
ATOM    717  CD1 LEU L  95      19.588  28.146  25.804  1.00 38.32           C  
ATOM    718  CD2 LEU L  95      17.379  27.106  26.594  1.00 26.90           C  
ATOM    719  C   LEU L  95      19.087  27.049  30.618  1.00 36.61           C  
ATOM    720  O   LEU L  95      19.214  27.873  31.519  1.00 35.13           O  
ATOM    721  N   SER L  96      19.655  25.826  30.678  1.00 32.07           N  
ATOM    722  CA  SER L  96      20.525  25.463  31.763  1.00 31.43           C  
ATOM    723  CB  SER L  96      19.914  24.417  32.711  1.00 31.67           C  
ATOM    724  OG  SER L  96      18.764  24.955  33.349  1.00 42.72           O  
ATOM    725  C   SER L  96      21.767  24.878  31.156  1.00 34.12           C  
ATOM    726  O   SER L  96      21.782  24.523  29.978  1.00 32.37           O  
ATOM    727  N   VAL L  97      22.865  24.799  31.940  1.00 30.19           N  
ATOM    728  CA  VAL L  97      24.096  24.270  31.423  1.00 24.14           C  
ATOM    729  CB  VAL L  97      24.942  25.326  30.762  1.00 35.17           C  
ATOM    730  CG1 VAL L  97      25.361  26.359  31.826  1.00 36.94           C  
ATOM    731  CG2 VAL L  97      26.123  24.655  30.045  1.00 34.95           C  
ATOM    732  C   VAL L  97      24.882  23.706  32.569  1.00 29.26           C  
ATOM    733  O   VAL L  97      24.636  24.034  33.729  1.00 31.41           O  
ATOM    734  N   PHE L  98      25.855  22.822  32.265  1.00 28.45           N  
ATOM    735  CA  PHE L  98      26.682  22.224  33.279  1.00 28.13           C  
ATOM    736  CB  PHE L  98      26.744  20.686  33.207  1.00 25.34           C  
ATOM    737  CG  PHE L  98      25.408  20.084  33.488  1.00 30.47           C  
ATOM    738  CD1 PHE L  98      25.021  19.796  34.777  1.00 32.11           C  
ATOM    739  CD2 PHE L  98      24.548  19.792  32.455  1.00 30.75           C  
ATOM    740  CE1 PHE L  98      23.791  19.232  35.033  1.00 34.73           C  
ATOM    741  CE2 PHE L  98      23.318  19.229  32.704  1.00 33.64           C  
ATOM    742  CZ  PHE L  98      22.937  18.949  33.994  1.00 28.46           C  
ATOM    743  C   PHE L  98      28.089  22.664  33.015  1.00 33.07           C  
ATOM    744  O   PHE L  98      28.453  22.970  31.880  1.00 29.99           O  
ATOM    745  N   GLY L  99      28.919  22.724  34.076  1.00 35.19           N  
ATOM    746  CA  GLY L  99      30.305  23.037  33.892  1.00 31.78           C  
ATOM    747  C   GLY L  99      30.927  21.783  33.352  1.00 36.17           C  
ATOM    748  O   GLY L  99      30.270  20.750  33.249  1.00 33.21           O  
ATOM    749  N   GLY L 100      32.222  21.851  32.996  1.00 31.88           N  
ATOM    750  CA  GLY L 100      32.957  20.755  32.423  1.00 32.92           C  
ATOM    751  C   GLY L 100      33.060  19.628  33.406  1.00 37.32           C  
ATOM    752  O   GLY L 100      33.206  18.471  33.016  1.00 35.02           O  
ATOM    753  N   GLY L 101      33.072  19.936  34.714  1.00 37.02           N  
ATOM    754  CA  GLY L 101      33.166  18.890  35.696  1.00 37.91           C  
ATOM    755  C   GLY L 101      34.557  18.873  36.244  1.00 42.47           C  
ATOM    756  O   GLY L 101      35.505  19.314  35.596  1.00 42.64           O  
ATOM    757  N   THR L 102      34.701  18.364  37.488  1.00 41.27           N  
ATOM    758  CA  THR L 102      35.990  18.296  38.111  1.00 45.59           C  
ATOM    759  CB  THR L 102      36.116  19.212  39.294  1.00 41.61           C  
ATOM    760  OG1 THR L 102      35.845  20.550  38.905  1.00 43.82           O  
ATOM    761  CG2 THR L 102      37.546  19.108  39.851  1.00 51.90           C  
ATOM    762  C   THR L 102      36.190  16.904  38.629  1.00 49.26           C  
ATOM    763  O   THR L 102      35.306  16.323  39.259  1.00 47.55           O  
ATOM    764  N   LYS L 103      37.381  16.331  38.376  1.00 43.07           N  
ATOM    765  CA  LYS L 103      37.685  15.024  38.878  1.00 52.31           C  
ATOM    766  CB  LYS L 103      38.660  14.251  37.971  1.00 52.02           C  
ATOM    767  CG  LYS L 103      39.029  12.862  38.489  1.00 60.52           C  
ATOM    768  CD  LYS L 103      37.862  11.877  38.540  1.00 59.79           C  
ATOM    769  CE  LYS L 103      38.290  10.484  38.996  1.00 61.27           C  
ATOM    770  NZ  LYS L 103      39.018  10.585  40.280  1.00 53.44           N1+
ATOM    771  C   LYS L 103      38.349  15.213  40.199  1.00 49.64           C  
ATOM    772  O   LYS L 103      39.398  15.848  40.296  1.00 45.35           O  
ATOM    773  N   LEU L 104      37.741  14.664  41.268  1.00 47.77           N  
ATOM    774  CA  LEU L 104      38.318  14.819  42.570  1.00 50.35           C  
ATOM    775  CB  LEU L 104      37.278  15.098  43.667  1.00 47.01           C  
ATOM    776  CG  LEU L 104      37.894  15.264  45.068  1.00 53.82           C  
ATOM    777  CD1 LEU L 104      38.834  16.479  45.120  1.00 55.35           C  
ATOM    778  CD2 LEU L 104      36.805  15.310  46.151  1.00 56.36           C  
ATOM    779  C   LEU L 104      39.015  13.545  42.923  1.00 60.69           C  
ATOM    780  O   LEU L 104      38.408  12.476  42.954  1.00 60.67           O  
ATOM    781  N   THR L 105      40.324  13.635  43.210  1.00 58.86           N  
ATOM    782  CA  THR L 105      41.056  12.458  43.570  1.00 62.20           C  
ATOM    783  CB  THR L 105      42.367  12.338  42.847  1.00 62.31           C  
ATOM    784  OG1 THR L 105      42.150  12.292  41.445  1.00 60.39           O  
ATOM    785  CG2 THR L 105      43.084  11.061  43.317  1.00 62.98           C  
ATOM    786  C   THR L 105      41.365  12.548  45.032  1.00 60.24           C  
ATOM    787  O   THR L 105      41.966  13.517  45.491  1.00 62.35           O  
ATOM    788  N   VAL L 106      40.946  11.530  45.811  1.00 59.64           N  
ATOM    789  CA  VAL L 106      41.245  11.535  47.217  1.00 65.42           C  
ATOM    790  CB  VAL L 106      40.177  10.890  48.050  1.00 58.08           C  
ATOM    791  CG1 VAL L 106      40.649  10.833  49.513  1.00 59.71           C  
ATOM    792  CG2 VAL L 106      38.870  11.674  47.846  1.00 54.46           C  
ATOM    793  C   VAL L 106      42.489  10.720  47.372  1.00 78.78           C  
ATOM    794  O   VAL L 106      42.431   9.493  47.397  1.00 74.20           O  
ATOM    795  N   LEU L 107      43.633  11.410  47.569  1.00 88.22           N  
ATOM    796  CA  LEU L 107      44.950  10.823  47.518  1.00 71.59           C  
ATOM    797  CB  LEU L 107      46.118  11.822  47.518  1.00 76.78           C  
ATOM    798  CG  LEU L 107      46.236  12.645  46.232  1.00 81.96           C  
ATOM    799  CD1 LEU L 107      44.983  13.504  46.048  1.00 77.32           C  
ATOM    800  CD2 LEU L 107      47.539  13.461  46.190  1.00 92.62           C  
ATOM    801  C   LEU L 107      45.254   9.901  48.645  1.00 61.39           C  
ATOM    802  O   LEU L 107      44.598   9.888  49.683  1.00 68.59           O  
ATOM    803  N   SER L 108      46.310   9.091  48.416  1.00113.75           N  
ATOM    804  CA  SER L 108      46.811   8.132  49.355  1.00111.54           C  
ATOM    805  CB  SER L 108      47.457   8.765  50.606  1.00118.87           C  
ATOM    806  OG  SER L 108      46.501   9.489  51.367  1.00124.16           O  
ATOM    807  C   SER L 108      45.665   7.228  49.784  1.00102.86           C  
ATOM    808  O   SER L 108      45.140   6.503  48.897  1.00103.94           O  
ATOM    809  OXT SER L 108      45.303   7.237  50.990  1.00  0.00           O1-
TER     810      SER L 108 
ATOM    811  N   GLU H 109      11.856   6.041  47.014  1.00 59.92           N1+
ATOM    812  CA  GLU H 109      10.490   5.958  46.453  1.00 66.70           C  
ATOM    813  CB  GLU H 109       9.512   6.772  47.312  1.00 75.94           C  
ATOM    814  CG  GLU H 109       8.070   6.661  46.818  1.00 88.19           C  
ATOM    815  CD  GLU H 109       7.603   5.241  47.101  1.00 98.05           C  
ATOM    816  OE1 GLU H 109       7.612   4.846  48.297  1.00100.17           O  
ATOM    817  OE2 GLU H 109       7.241   4.529  46.126  1.00102.76           O1-
ATOM    818  C   GLU H 109      10.463   6.505  45.061  1.00 55.94           C  
ATOM    819  O   GLU H 109       9.729   6.012  44.206  1.00 61.28           O  
ATOM    820  N   VAL H 110      11.272   7.548  44.802  1.00 51.07           N  
ATOM    821  CA  VAL H 110      11.305   8.099  43.483  1.00 54.48           C  
ATOM    822  CB  VAL H 110      12.006   9.424  43.394  1.00 52.74           C  
ATOM    823  CG1 VAL H 110      12.073   9.847  41.916  1.00 49.56           C  
ATOM    824  CG2 VAL H 110      11.264  10.429  44.289  1.00 52.80           C  
ATOM    825  C   VAL H 110      12.042   7.130  42.618  1.00 52.02           C  
ATOM    826  O   VAL H 110      13.091   6.610  42.999  1.00 50.36           O  
ATOM    827  N   GLN H 111      11.493   6.851  41.420  1.00 41.67           N  
ATOM    828  CA  GLN H 111      12.116   5.895  40.556  1.00 48.28           C  
ATOM    829  CB  GLN H 111      11.416   4.534  40.665  1.00 47.91           C  
ATOM    830  CG  GLN H 111      11.526   3.971  42.085  1.00 70.98           C  
ATOM    831  CD  GLN H 111      10.409   2.965  42.302  1.00 88.51           C  
ATOM    832  OE1 GLN H 111       9.415   3.266  42.962  1.00 92.58           O  
ATOM    833  NE2 GLN H 111      10.571   1.740  41.736  1.00 96.12           N  
ATOM    834  C   GLN H 111      11.992   6.402  39.151  1.00 49.98           C  
ATOM    835  O   GLN H 111      10.908   6.786  38.712  1.00 50.73           O  
ATOM    836  N   LEU H 112      13.123   6.441  38.416  1.00 41.78           N  
ATOM    837  CA  LEU H 112      13.106   6.876  37.048  1.00 33.84           C  
ATOM    838  CB  LEU H 112      13.797   8.237  36.834  1.00 34.32           C  
ATOM    839  CG  LEU H 112      13.048   9.409  37.494  1.00 39.28           C  
ATOM    840  CD1 LEU H 112      13.765  10.747  37.263  1.00 28.99           C  
ATOM    841  CD2 LEU H 112      11.580   9.457  37.043  1.00 39.93           C  
ATOM    842  C   LEU H 112      13.852   5.853  36.249  1.00 34.52           C  
ATOM    843  O   LEU H 112      14.978   5.498  36.590  1.00 38.04           O  
ATOM    844  N   VAL H 113      13.232   5.334  35.169  1.00 28.06           N  
ATOM    845  CA  VAL H 113      13.917   4.350  34.380  1.00 33.90           C  
ATOM    846  CB  VAL H 113      13.315   2.980  34.495  1.00 40.63           C  
ATOM    847  CG1 VAL H 113      14.039   2.034  33.526  1.00 40.19           C  
ATOM    848  CG2 VAL H 113      13.379   2.541  35.966  1.00 39.99           C  
ATOM    849  C   VAL H 113      13.832   4.742  32.938  1.00 35.41           C  
ATOM    850  O   VAL H 113      12.747   4.822  32.364  1.00 35.96           O  
ATOM    851  N   GLU H 114      14.997   4.989  32.314  1.00 40.21           N  
ATOM    852  CA  GLU H 114      15.030   5.344  30.926  1.00 35.93           C  
ATOM    853  CB  GLU H 114      16.237   6.211  30.525  1.00 33.39           C  
ATOM    854  CG  GLU H 114      16.300   7.576  31.211  1.00 35.74           C  
ATOM    855  CD  GLU H 114      16.985   7.401  32.560  1.00 36.56           C  
ATOM    856  OE1 GLU H 114      17.211   6.232  32.969  1.00 38.04           O  
ATOM    857  OE2 GLU H 114      17.294   8.442  33.197  1.00 34.97           O1-
ATOM    858  C   GLU H 114      15.156   4.085  30.129  1.00 40.64           C  
ATOM    859  O   GLU H 114      15.604   3.060  30.641  1.00 40.37           O  
ATOM    860  N   SER H 115      14.738   4.134  28.848  1.00 30.54           N  
ATOM    861  CA  SER H 115      14.886   2.994  27.990  1.00 38.89           C  
ATOM    862  CB  SER H 115      13.802   1.923  28.194  1.00 41.26           C  
ATOM    863  OG  SER H 115      12.527   2.445  27.847  1.00 51.42           O  
ATOM    864  C   SER H 115      14.775   3.471  26.574  1.00 33.74           C  
ATOM    865  O   SER H 115      14.430   4.625  26.325  1.00 30.92           O  
ATOM    866  N   GLY H 116      15.063   2.573  25.606  1.00 28.81           N  
ATOM    867  CA  GLY H 116      14.929   2.916  24.218  1.00 25.97           C  
ATOM    868  C   GLY H 116      16.266   3.156  23.580  1.00 32.72           C  
ATOM    869  O   GLY H 116      16.337   3.371  22.369  1.00 33.64           O  
ATOM    870  N   GLY H 117      17.369   3.116  24.351  1.00 27.33           N  
ATOM    871  CA  GLY H 117      18.654   3.361  23.752  1.00 31.67           C  
ATOM    872  C   GLY H 117      19.046   2.170  22.928  1.00 35.20           C  
ATOM    873  O   GLY H 117      18.472   1.089  23.053  1.00 36.60           O  
ATOM    874  N   GLY H 118      20.061   2.347  22.054  1.00 37.29           N  
ATOM    875  CA  GLY H 118      20.491   1.267  21.214  1.00 27.79           C  
ATOM    876  C   GLY H 118      21.328   1.841  20.115  1.00 33.25           C  
ATOM    877  O   GLY H 118      21.740   2.999  20.167  1.00 35.64           O  
ATOM    878  N   LEU H 119      21.602   1.029  19.072  1.00 26.63           N  
ATOM    879  CA  LEU H 119      22.439   1.488  18.001  1.00 32.59           C  
ATOM    880  CB  LEU H 119      23.333   0.380  17.412  1.00 34.89           C  
ATOM    881  CG  LEU H 119      24.255   0.863  16.278  1.00 31.57           C  
ATOM    882  CD1 LEU H 119      25.264   1.904  16.787  1.00 25.54           C  
ATOM    883  CD2 LEU H 119      24.932  -0.318  15.565  1.00 30.04           C  
ATOM    884  C   LEU H 119      21.567   2.011  16.906  1.00 30.69           C  
ATOM    885  O   LEU H 119      20.575   1.389  16.530  1.00 32.27           O  
ATOM    886  N   VAL H 120      21.908   3.207  16.382  1.00 28.97           N  
ATOM    887  CA  VAL H 120      21.158   3.785  15.304  1.00 25.75           C  
ATOM    888  CB  VAL H 120      20.224   4.874  15.758  1.00 33.83           C  
ATOM    889  CG1 VAL H 120      21.034   5.962  16.484  1.00 42.87           C  
ATOM    890  CG2 VAL H 120      19.441   5.384  14.538  1.00 36.09           C  
ATOM    891  C   VAL H 120      22.137   4.357  14.319  1.00 29.18           C  
ATOM    892  O   VAL H 120      23.221   4.804  14.691  1.00 27.61           O  
ATOM    893  N   LYS H 121      21.776   4.332  13.019  1.00 24.01           N  
ATOM    894  CA  LYS H 121      22.611   4.833  11.963  1.00 34.21           C  
ATOM    895  CB  LYS H 121      22.183   4.359  10.564  1.00 35.91           C  
ATOM    896  CG  LYS H 121      22.268   2.848  10.350  1.00 48.76           C  
ATOM    897  CD  LYS H 121      23.681   2.282  10.483  1.00 51.59           C  
ATOM    898  CE  LYS H 121      23.756   0.782  10.201  1.00 57.77           C  
ATOM    899  NZ  LYS H 121      23.432   0.526   8.779  1.00 57.88           N1+
ATOM    900  C   LYS H 121      22.487   6.319  11.944  1.00 33.89           C  
ATOM    901  O   LYS H 121      21.492   6.881  12.397  1.00 29.04           O  
ATOM    902  N   PRO H 122      23.481   6.978  11.422  1.00 30.36           N  
ATOM    903  CA  PRO H 122      23.432   8.403  11.320  1.00 27.77           C  
ATOM    904  CD  PRO H 122      24.834   6.460  11.331  1.00 36.78           C  
ATOM    905  CB  PRO H 122      24.836   8.848  10.895  1.00 32.40           C  
ATOM    906  CG  PRO H 122      25.565   7.541  10.518  1.00 38.25           C  
ATOM    907  C   PRO H 122      22.325   8.762  10.383  1.00 28.00           C  
ATOM    908  O   PRO H 122      22.180   8.109   9.351  1.00 28.43           O  
ATOM    909  N   GLY H 123      21.535   9.797  10.730  1.00 26.32           N  
ATOM    910  CA  GLY H 123      20.432  10.204   9.911  1.00 29.44           C  
ATOM    911  C   GLY H 123      19.193   9.502  10.388  1.00 30.11           C  
ATOM    912  O   GLY H 123      18.096   9.775   9.902  1.00 29.60           O  
ATOM    913  N   GLY H 124      19.326   8.591  11.374  1.00 27.40           N  
ATOM    914  CA  GLY H 124      18.194   7.831  11.833  1.00 23.79           C  
ATOM    915  C   GLY H 124      17.452   8.585  12.896  1.00 32.31           C  
ATOM    916  O   GLY H 124      17.786   9.721  13.229  1.00 29.27           O  
ATOM    917  N   SER H 125      16.406   7.936  13.457  1.00 30.93           N  
ATOM    918  CA  SER H 125      15.583   8.533  14.472  1.00 30.89           C  
ATOM    919  CB  SER H 125      14.155   8.844  13.995  1.00 31.83           C  
ATOM    920  OG  SER H 125      14.188   9.773  12.923  1.00 45.15           O  
ATOM    921  C   SER H 125      15.460   7.556  15.602  1.00 33.89           C  
ATOM    922  O   SER H 125      15.638   6.352  15.418  1.00 31.44           O  
ATOM    923  N   LEU H 126      15.171   8.060  16.820  1.00 30.90           N  
ATOM    924  CA  LEU H 126      15.072   7.180  17.949  1.00 33.14           C  
ATOM    925  CB  LEU H 126      16.467   6.923  18.557  1.00 28.18           C  
ATOM    926  CG  LEU H 126      16.534   5.932  19.732  1.00 36.70           C  
ATOM    927  CD1 LEU H 126      16.168   4.510  19.282  1.00 31.48           C  
ATOM    928  CD2 LEU H 126      17.905   5.996  20.422  1.00 38.18           C  
ATOM    929  C   LEU H 126      14.225   7.855  18.989  1.00 33.56           C  
ATOM    930  O   LEU H 126      14.299   9.071  19.159  1.00 39.08           O  
ATOM    931  N   ARG H 127      13.366   7.096  19.706  1.00 28.74           N  
ATOM    932  CA  ARG H 127      12.643   7.747  20.763  1.00 36.56           C  
ATOM    933  CB  ARG H 127      11.107   7.680  20.699  1.00 35.23           C  
ATOM    934  CG  ARG H 127      10.518   6.284  20.881  1.00 42.43           C  
ATOM    935  CD  ARG H 127       8.994   6.294  21.012  1.00 43.34           C  
ATOM    936  NE  ARG H 127       8.459   6.993  19.809  1.00 57.53           N  
ATOM    937  CZ  ARG H 127       7.277   6.595  19.253  1.00 55.78           C  
ATOM    938  NH1 ARG H 127       6.585   5.551  19.792  1.00 60.91           N1+
ATOM    939  NH2 ARG H 127       6.788   7.243  18.156  1.00 49.56           N  
ATOM    940  C   ARG H 127      13.040   7.085  22.043  1.00 31.56           C  
ATOM    941  O   ARG H 127      13.084   5.859  22.143  1.00 34.13           O  
ATOM    942  N   LEU H 128      13.360   7.907  23.057  1.00 30.53           N  
ATOM    943  CA  LEU H 128      13.739   7.402  24.343  1.00 30.16           C  
ATOM    944  CB  LEU H 128      14.905   8.182  24.977  1.00 23.78           C  
ATOM    945  CG  LEU H 128      16.212   8.101  24.170  1.00 29.14           C  
ATOM    946  CD1 LEU H 128      17.339   8.896  24.848  1.00 29.21           C  
ATOM    947  CD2 LEU H 128      16.602   6.641  23.882  1.00 23.96           C  
ATOM    948  C   LEU H 128      12.558   7.566  25.248  1.00 29.87           C  
ATOM    949  O   LEU H 128      11.707   8.422  25.015  1.00 32.75           O  
ATOM    950  N   SER H 129      12.469   6.729  26.302  1.00 29.96           N  
ATOM    951  CA  SER H 129      11.362   6.830  27.210  1.00 33.51           C  
ATOM    952  CB  SER H 129      10.384   5.643  27.138  1.00 38.41           C  
ATOM    953  OG  SER H 129       9.743   5.608  25.872  1.00 49.07           O  
ATOM    954  C   SER H 129      11.884   6.864  28.614  1.00 39.41           C  
ATOM    955  O   SER H 129      12.983   6.394  28.898  1.00 36.11           O  
ATOM    956  N   CYS H 130      11.099   7.472  29.528  1.00 35.15           N  
ATOM    957  CA  CYS H 130      11.475   7.525  30.912  1.00 31.50           C  
ATOM    958  CB  CYS H 130      12.163   8.862  31.292  1.00 39.42           C  
ATOM    959  SG  CYS H 130      12.531   9.039  33.068  1.00 50.34           S  
ATOM    960  C   CYS H 130      10.224   7.371  31.727  1.00 37.02           C  
ATOM    961  O   CYS H 130       9.345   8.231  31.700  1.00 33.16           O  
ATOM    962  N   SER H 131      10.102   6.241  32.457  1.00 31.05           N  
ATOM    963  CA  SER H 131       8.961   6.020  33.302  1.00 42.43           C  
ATOM    964  CB  SER H 131       8.670   4.533  33.566  1.00 42.23           C  
ATOM    965  OG  SER H 131       9.734   3.953  34.306  1.00 55.23           O  
ATOM    966  C   SER H 131       9.268   6.657  34.620  1.00 38.80           C  
ATOM    967  O   SER H 131      10.423   6.699  35.042  1.00 40.30           O  
ATOM    968  N   ALA H 132       8.233   7.167  35.318  1.00 40.75           N  
ATOM    969  CA  ALA H 132       8.486   7.822  36.568  1.00 37.19           C  
ATOM    970  CB  ALA H 132       8.457   9.357  36.463  1.00 34.86           C  
ATOM    971  C   ALA H 132       7.427   7.439  37.548  1.00 38.23           C  
ATOM    972  O   ALA H 132       6.266   7.248  37.184  1.00 44.55           O  
ATOM    973  N   SER H 133       7.819   7.309  38.833  1.00 41.63           N  
ATOM    974  CA  SER H 133       6.873   6.986  39.860  1.00 46.00           C  
ATOM    975  CB  SER H 133       6.634   5.475  40.023  1.00 48.89           C  
ATOM    976  OG  SER H 133       7.831   4.835  40.440  1.00 52.26           O  
ATOM    977  C   SER H 133       7.425   7.491  41.158  1.00 43.14           C  
ATOM    978  O   SER H 133       8.599   7.847  41.247  1.00 42.91           O  
ATOM    979  N   GLY H 134       6.572   7.554  42.203  1.00 52.59           N  
ATOM    980  CA  GLY H 134       7.028   7.951  43.504  1.00 44.77           C  
ATOM    981  C   GLY H 134       6.877   9.428  43.707  1.00 49.28           C  
ATOM    982  O   GLY H 134       7.272   9.937  44.755  1.00 49.50           O  
ATOM    983  N   PHE H 135       6.333  10.170  42.720  1.00 44.45           N  
ATOM    984  CA  PHE H 135       6.142  11.579  42.939  1.00 38.03           C  
ATOM    985  CB  PHE H 135       7.419  12.427  42.774  1.00 40.60           C  
ATOM    986  CG  PHE H 135       7.930  12.328  41.379  1.00 45.46           C  
ATOM    987  CD1 PHE H 135       8.643  11.225  40.968  1.00 46.81           C  
ATOM    988  CD2 PHE H 135       7.716  13.353  40.489  1.00 33.76           C  
ATOM    989  CE1 PHE H 135       9.118  11.141  39.679  1.00 43.44           C  
ATOM    990  CE2 PHE H 135       8.189  13.274  39.200  1.00 36.73           C  
ATOM    991  CZ  PHE H 135       8.891  12.166  38.792  1.00 39.08           C  
ATOM    992  C   PHE H 135       5.069  12.086  42.020  1.00 40.70           C  
ATOM    993  O   PHE H 135       4.585  11.363  41.151  1.00 45.35           O  
ATOM    994  N   ASP H 136       4.650  13.357  42.216  1.00 44.97           N  
ATOM    995  CA  ASP H 136       3.591  13.934  41.431  1.00 51.33           C  
ATOM    996  CB  ASP H 136       2.972  15.185  42.083  1.00 60.68           C  
ATOM    997  CG  ASP H 136       1.705  15.563  41.329  1.00 64.79           C  
ATOM    998  OD1 ASP H 136       1.439  14.949  40.263  1.00 67.48           O  
ATOM    999  OD2 ASP H 136       0.983  16.476  41.812  1.00 63.34           O1-
ATOM   1000  C   ASP H 136       4.163  14.334  40.110  1.00 47.52           C  
ATOM   1001  O   ASP H 136       4.640  15.454  39.928  1.00 40.11           O  
ATOM   1002  N   PHE H 137       4.085  13.407  39.141  1.00 41.98           N  
ATOM   1003  CA  PHE H 137       4.641  13.554  37.827  1.00 40.66           C  
ATOM   1004  CB  PHE H 137       4.465  12.269  36.993  1.00 39.68           C  
ATOM   1005  CG  PHE H 137       5.074  12.448  35.644  1.00 39.30           C  
ATOM   1006  CD1 PHE H 137       6.428  12.281  35.463  1.00 39.98           C  
ATOM   1007  CD2 PHE H 137       4.293  12.763  34.557  1.00 34.73           C  
ATOM   1008  CE1 PHE H 137       6.994  12.439  34.218  1.00 39.14           C  
ATOM   1009  CE2 PHE H 137       4.853  12.923  33.310  1.00 34.03           C  
ATOM   1010  CZ  PHE H 137       6.208  12.762  33.138  1.00 29.66           C  
ATOM   1011  C   PHE H 137       3.978  14.679  37.088  1.00 44.36           C  
ATOM   1012  O   PHE H 137       4.653  15.492  36.460  1.00 41.97           O  
ATOM   1013  N   ASP H 138       2.641  14.794  37.185  1.00 44.95           N  
ATOM   1014  CA  ASP H 138       1.909  15.720  36.363  1.00 43.63           C  
ATOM   1015  CB  ASP H 138       0.411  15.755  36.716  1.00 44.07           C  
ATOM   1016  CG  ASP H 138      -0.211  14.417  36.335  1.00 54.50           C  
ATOM   1017  OD1 ASP H 138       0.494  13.599  35.684  1.00 51.82           O  
ATOM   1018  OD2 ASP H 138      -1.401  14.195  36.687  1.00 65.18           O1-
ATOM   1019  C   ASP H 138       2.437  17.115  36.537  1.00 43.36           C  
ATOM   1020  O   ASP H 138       2.594  17.850  35.564  1.00 43.53           O  
ATOM   1021  N   ASN H 139       2.681  17.528  37.790  1.00 42.98           N  
ATOM   1022  CA  ASN H 139       3.160  18.838  38.136  1.00 46.96           C  
ATOM   1023  CB  ASN H 139       2.815  19.223  39.581  1.00 51.86           C  
ATOM   1024  CG  ASN H 139       1.316  19.484  39.596  1.00 53.18           C  
ATOM   1025  OD1 ASN H 139       0.815  20.333  38.859  1.00 52.68           O  
ATOM   1026  ND2 ASN H 139       0.569  18.723  40.440  1.00 48.86           N  
ATOM   1027  C   ASN H 139       4.640  19.004  37.935  1.00 49.51           C  
ATOM   1028  O   ASN H 139       5.140  20.125  37.976  1.00 49.43           O  
ATOM   1029  N   ALA H 140       5.405  17.905  37.799  1.00 44.03           N  
ATOM   1030  CA  ALA H 140       6.842  18.022  37.791  1.00 38.69           C  
ATOM   1031  CB  ALA H 140       7.547  16.725  38.218  1.00 35.56           C  
ATOM   1032  C   ALA H 140       7.424  18.419  36.465  1.00 38.35           C  
ATOM   1033  O   ALA H 140       6.947  18.031  35.401  1.00 37.97           O  
ATOM   1034  N   TRP H 141       8.503  19.234  36.523  1.00 36.07           N  
ATOM   1035  CA  TRP H 141       9.264  19.585  35.357  1.00 39.17           C  
ATOM   1036  CB  TRP H 141      10.079  20.885  35.499  1.00 28.40           C  
ATOM   1037  CG  TRP H 141       9.236  22.139  35.526  1.00 40.26           C  
ATOM   1038  CD2 TRP H 141       9.761  23.463  35.343  1.00 33.61           C  
ATOM   1039  CD1 TRP H 141       7.890  22.279  35.693  1.00 32.26           C  
ATOM   1040  NE1 TRP H 141       7.542  23.607  35.622  1.00 38.37           N  
ATOM   1041  CE2 TRP H 141       8.684  24.346  35.407  1.00 37.24           C  
ATOM   1042  CE3 TRP H 141      11.036  23.904  35.133  1.00 30.00           C  
ATOM   1043  CZ2 TRP H 141       8.867  25.691  35.260  1.00 33.89           C  
ATOM   1044  CZ3 TRP H 141      11.219  25.263  34.991  1.00 35.27           C  
ATOM   1045  CH2 TRP H 141      10.154  26.138  35.053  1.00 36.91           C  
ATOM   1046  C   TRP H 141      10.218  18.444  35.154  1.00 40.84           C  
ATOM   1047  O   TRP H 141      10.658  17.827  36.123  1.00 38.47           O  
ATOM   1048  N   MET H 142      10.546  18.108  33.886  1.00 39.63           N  
ATOM   1049  CA  MET H 142      11.408  16.980  33.652  1.00 34.14           C  
ATOM   1050  CB  MET H 142      10.665  15.767  33.066  1.00 26.94           C  
ATOM   1051  CG  MET H 142       9.583  15.207  33.995  1.00 28.41           C  
ATOM   1052  SD  MET H 142      10.198  14.534  35.568  1.00 35.52           S  
ATOM   1053  CE  MET H 142      11.002  13.074  34.846  1.00 28.06           C  
ATOM   1054  C   MET H 142      12.466  17.375  32.666  1.00 35.04           C  
ATOM   1055  O   MET H 142      12.199  18.092  31.701  1.00 35.94           O  
ATOM   1056  N   THR H 143      13.708  16.885  32.876  1.00 30.92           N  
ATOM   1057  CA  THR H 143      14.793  17.286  32.025  1.00 27.18           C  
ATOM   1058  CB  THR H 143      15.814  18.116  32.745  1.00 30.17           C  
ATOM   1059  OG1 THR H 143      15.204  19.272  33.296  1.00 33.02           O  
ATOM   1060  CG2 THR H 143      16.915  18.525  31.751  1.00 28.28           C  
ATOM   1061  C   THR H 143      15.523  16.088  31.503  1.00 34.58           C  
ATOM   1062  O   THR H 143      15.588  15.041  32.147  1.00 31.53           O  
ATOM   1063  N   TRP H 144      16.094  16.227  30.287  1.00 28.34           N  
ATOM   1064  CA  TRP H 144      16.909  15.196  29.710  1.00 23.94           C  
ATOM   1065  CB  TRP H 144      16.555  14.860  28.252  1.00 30.53           C  
ATOM   1066  CG  TRP H 144      15.248  14.127  28.087  1.00 29.91           C  
ATOM   1067  CD2 TRP H 144      15.116  12.701  28.204  1.00 25.45           C  
ATOM   1068  CD1 TRP H 144      14.001  14.611  27.819  1.00 30.86           C  
ATOM   1069  NE1 TRP H 144      13.100  13.574  27.755  1.00 28.87           N  
ATOM   1070  CE2 TRP H 144      13.774  12.393  27.991  1.00 27.09           C  
ATOM   1071  CE3 TRP H 144      16.041  11.731  28.465  1.00 31.51           C  
ATOM   1072  CZ2 TRP H 144      13.331  11.102  28.037  1.00 27.90           C  
ATOM   1073  CZ3 TRP H 144      15.591  10.429  28.513  1.00 29.83           C  
ATOM   1074  CH2 TRP H 144      14.263  10.121  28.302  1.00 30.22           C  
ATOM   1075  C   TRP H 144      18.316  15.715  29.718  1.00 28.25           C  
ATOM   1076  O   TRP H 144      18.561  16.872  29.377  1.00 24.91           O  
ATOM   1077  N   VAL H 145      19.277  14.867  30.141  1.00 25.88           N  
ATOM   1078  CA  VAL H 145      20.665  15.244  30.185  1.00 25.21           C  
ATOM   1079  CB  VAL H 145      21.193  15.399  31.583  1.00 35.05           C  
ATOM   1080  CG1 VAL H 145      22.698  15.705  31.516  1.00 29.04           C  
ATOM   1081  CG2 VAL H 145      20.371  16.489  32.292  1.00 36.33           C  
ATOM   1082  C   VAL H 145      21.429  14.129  29.538  1.00 32.26           C  
ATOM   1083  O   VAL H 145      20.993  12.979  29.574  1.00 30.52           O  
ATOM   1084  N   ARG H 146      22.584  14.432  28.906  1.00 24.76           N  
ATOM   1085  CA  ARG H 146      23.304  13.360  28.273  1.00 28.62           C  
ATOM   1086  CB  ARG H 146      23.131  13.309  26.746  1.00 21.95           C  
ATOM   1087  CG  ARG H 146      23.631  14.541  25.990  1.00 27.14           C  
ATOM   1088  CD  ARG H 146      23.164  14.531  24.534  1.00 28.56           C  
ATOM   1089  NE  ARG H 146      23.864  15.610  23.786  1.00 29.51           N  
ATOM   1090  CZ  ARG H 146      23.353  16.001  22.582  1.00 31.96           C  
ATOM   1091  NH1 ARG H 146      22.155  15.502  22.165  1.00 27.78           N1+
ATOM   1092  NH2 ARG H 146      24.030  16.873  21.783  1.00 19.76           N  
ATOM   1093  C   ARG H 146      24.765  13.479  28.565  1.00 27.90           C  
ATOM   1094  O   ARG H 146      25.277  14.559  28.860  1.00 31.12           O  
ATOM   1095  N   GLN H 147      25.464  12.326  28.523  1.00 30.84           N  
ATOM   1096  CA  GLN H 147      26.878  12.302  28.752  1.00 31.55           C  
ATOM   1097  CB  GLN H 147      27.246  11.543  30.042  1.00 35.42           C  
ATOM   1098  CG  GLN H 147      28.736  11.546  30.387  1.00 39.62           C  
ATOM   1099  CD  GLN H 147      28.913  10.764  31.686  1.00 43.97           C  
ATOM   1100  OE1 GLN H 147      27.993  10.103  32.164  1.00 45.27           O  
ATOM   1101  NE2 GLN H 147      30.132  10.846  32.280  1.00 37.59           N  
ATOM   1102  C   GLN H 147      27.510  11.600  27.586  1.00 27.81           C  
ATOM   1103  O   GLN H 147      27.361  10.392  27.415  1.00 26.13           O  
ATOM   1104  N   PRO H 148      28.228  12.334  26.779  1.00 30.98           N  
ATOM   1105  CA  PRO H 148      28.884  11.734  25.646  1.00 27.02           C  
ATOM   1106  CD  PRO H 148      27.848  13.713  26.515  1.00 35.71           C  
ATOM   1107  CB  PRO H 148      29.289  12.894  24.739  1.00 30.40           C  
ATOM   1108  CG  PRO H 148      28.247  13.982  25.055  1.00 33.81           C  
ATOM   1109  C   PRO H 148      30.033  10.921  26.146  1.00 32.78           C  
ATOM   1110  O   PRO H 148      30.440  11.127  27.288  1.00 35.15           O  
ATOM   1111  N   PRO H 149      30.556  10.014  25.369  1.00 42.60           N  
ATOM   1112  CA  PRO H 149      31.635   9.222  25.877  1.00 42.02           C  
ATOM   1113  CD  PRO H 149      29.751   9.283  24.405  1.00 37.32           C  
ATOM   1114  CB  PRO H 149      31.826   8.093  24.867  1.00 41.35           C  
ATOM   1115  CG  PRO H 149      30.411   7.897  24.285  1.00 48.57           C  
ATOM   1116  C   PRO H 149      32.846  10.052  26.143  1.00 40.27           C  
ATOM   1117  O   PRO H 149      33.218  10.857  25.293  1.00 44.41           O  
ATOM   1118  N   GLY H 150      33.465   9.873  27.326  1.00 40.64           N  
ATOM   1119  CA  GLY H 150      34.676  10.563  27.659  1.00 47.75           C  
ATOM   1120  C   GLY H 150      34.388  12.008  27.926  1.00 54.50           C  
ATOM   1121  O   GLY H 150      35.305  12.828  27.933  1.00 45.65           O  
ATOM   1122  N   LYS H 151      33.111  12.370  28.164  1.00 47.36           N  
ATOM   1123  CA  LYS H 151      32.816  13.760  28.375  1.00 38.00           C  
ATOM   1124  CB  LYS H 151      32.061  14.403  27.200  1.00 43.85           C  
ATOM   1125  CG  LYS H 151      32.906  14.455  25.923  1.00 57.22           C  
ATOM   1126  CD  LYS H 151      32.111  14.738  24.649  1.00 61.70           C  
ATOM   1127  CE  LYS H 151      32.961  14.699  23.377  1.00 70.77           C  
ATOM   1128  NZ  LYS H 151      32.083  14.725  22.186  1.00 76.54           N1+
ATOM   1129  C   LYS H 151      31.977  13.901  29.606  1.00 33.18           C  
ATOM   1130  O   LYS H 151      31.667  12.921  30.281  1.00 33.09           O  
ATOM   1131  N   GLY H 152      31.622  15.159  29.946  1.00 34.12           N  
ATOM   1132  CA  GLY H 152      30.850  15.440  31.126  1.00 33.14           C  
ATOM   1133  C   GLY H 152      29.394  15.526  30.773  1.00 34.42           C  
ATOM   1134  O   GLY H 152      28.981  15.195  29.665  1.00 33.95           O  
ATOM   1135  N   LEU H 153      28.581  15.998  31.741  1.00 30.54           N  
ATOM   1136  CA  LEU H 153      27.153  16.092  31.593  1.00 32.35           C  
ATOM   1137  CB  LEU H 153      26.433  16.318  32.932  1.00 29.63           C  
ATOM   1138  CG  LEU H 153      26.659  15.185  33.952  1.00 37.26           C  
ATOM   1139  CD1 LEU H 153      25.913  15.466  35.264  1.00 33.59           C  
ATOM   1140  CD2 LEU H 153      26.307  13.812  33.357  1.00 33.29           C  
ATOM   1141  C   LEU H 153      26.813  17.250  30.701  1.00 34.44           C  
ATOM   1142  O   LEU H 153      27.489  18.279  30.712  1.00 32.77           O  
ATOM   1143  N   GLU H 154      25.741  17.090  29.888  1.00 30.07           N  
ATOM   1144  CA  GLU H 154      25.296  18.134  29.001  1.00 29.10           C  
ATOM   1145  CB  GLU H 154      25.631  17.868  27.526  1.00 28.62           C  
ATOM   1146  CG  GLU H 154      25.226  19.018  26.602  1.00 40.58           C  
ATOM   1147  CD  GLU H 154      25.597  18.638  25.177  1.00 48.67           C  
ATOM   1148  OE1 GLU H 154      25.906  17.438  24.952  1.00 49.89           O  
ATOM   1149  OE2 GLU H 154      25.577  19.540  24.296  1.00 53.30           O1-
ATOM   1150  C   GLU H 154      23.797  18.220  29.087  1.00 29.29           C  
ATOM   1151  O   GLU H 154      23.100  17.211  28.998  1.00 30.17           O  
ATOM   1152  N   TRP H 155      23.262  19.449  29.250  1.00 33.35           N  
ATOM   1153  CA  TRP H 155      21.840  19.666  29.357  1.00 28.62           C  
ATOM   1154  CB  TRP H 155      21.549  21.059  29.948  1.00 35.14           C  
ATOM   1155  CG  TRP H 155      20.104  21.460  30.108  1.00 28.60           C  
ATOM   1156  CD2 TRP H 155      19.390  22.265  29.158  1.00 26.36           C  
ATOM   1157  CD1 TRP H 155      19.239  21.210  31.132  1.00 22.57           C  
ATOM   1158  NE1 TRP H 155      18.029  21.816  30.882  1.00 28.18           N  
ATOM   1159  CE2 TRP H 155      18.108  22.469  29.669  1.00 24.00           C  
ATOM   1160  CE3 TRP H 155      19.774  22.799  27.962  1.00 27.53           C  
ATOM   1161  CZ2 TRP H 155      17.187  23.212  28.987  1.00 21.68           C  
ATOM   1162  CZ3 TRP H 155      18.840  23.541  27.272  1.00 20.70           C  
ATOM   1163  CH2 TRP H 155      17.572  23.744  27.776  1.00 25.18           C  
ATOM   1164  C   TRP H 155      21.238  19.592  27.979  1.00 33.38           C  
ATOM   1165  O   TRP H 155      21.665  20.311  27.078  1.00 30.33           O  
ATOM   1166  N   VAL H 156      20.305  18.637  27.755  1.00 25.78           N  
ATOM   1167  CA  VAL H 156      19.606  18.474  26.502  1.00 29.53           C  
ATOM   1168  CB  VAL H 156      19.112  17.070  26.306  1.00 29.36           C  
ATOM   1169  CG1 VAL H 156      18.337  16.993  24.979  1.00 29.19           C  
ATOM   1170  CG2 VAL H 156      20.325  16.125  26.376  1.00 25.82           C  
ATOM   1171  C   VAL H 156      18.423  19.394  26.332  1.00 28.42           C  
ATOM   1172  O   VAL H 156      18.305  20.087  25.322  1.00 28.45           O  
ATOM   1173  N   GLY H 157      17.508  19.425  27.329  1.00 23.51           N  
ATOM   1174  CA  GLY H 157      16.307  20.211  27.217  1.00 22.79           C  
ATOM   1175  C   GLY H 157      15.421  19.879  28.380  1.00 31.63           C  
ATOM   1176  O   GLY H 157      15.658  18.900  29.087  1.00 28.97           O  
ATOM   1177  N   ARG H 158      14.365  20.693  28.606  1.00 33.27           N  
ATOM   1178  CA  ARG H 158      13.482  20.454  29.716  1.00 27.46           C  
ATOM   1179  CB  ARG H 158      13.865  21.274  30.963  1.00 29.26           C  
ATOM   1180  CG  ARG H 158      12.944  21.071  32.166  1.00 32.69           C  
ATOM   1181  CD  ARG H 158      12.272  22.364  32.644  1.00 45.28           C  
ATOM   1182  NE  ARG H 158      11.757  23.069  31.439  1.00 56.19           N  
ATOM   1183  CZ  ARG H 158      12.451  24.118  30.907  1.00 40.89           C  
ATOM   1184  NH1 ARG H 158      13.585  24.574  31.515  1.00 41.30           N1+
ATOM   1185  NH2 ARG H 158      11.995  24.718  29.769  1.00 40.73           N  
ATOM   1186  C   ARG H 158      12.082  20.827  29.316  1.00 34.64           C  
ATOM   1187  O   ARG H 158      11.873  21.739  28.516  1.00 33.71           O  
ATOM   1188  N   ILE H 159      11.083  20.102  29.873  1.00 29.57           N  
ATOM   1189  CA  ILE H 159       9.689  20.356  29.621  1.00 26.63           C  
ATOM   1190  CB  ILE H 159       8.933  19.152  29.130  1.00 25.83           C  
ATOM   1191  CG1 ILE H 159       7.511  19.550  28.701  1.00 31.55           C  
ATOM   1192  CG2 ILE H 159       8.983  18.066  30.219  1.00 27.19           C  
ATOM   1193  CD1 ILE H 159       6.771  18.459  27.926  1.00 32.05           C  
ATOM   1194  C   ILE H 159       9.064  20.794  30.916  1.00 34.17           C  
ATOM   1195  O   ILE H 159       9.323  20.214  31.969  1.00 30.94           O  
ATOM   1196  N   THR H 160       8.217  21.848  30.854  1.00 34.45           N  
ATOM   1197  CA  THR H 160       7.629  22.450  32.021  1.00 35.66           C  
ATOM   1198  CB  THR H 160       7.438  23.928  31.868  1.00 32.42           C  
ATOM   1199  OG1 THR H 160       6.580  24.199  30.771  1.00 32.75           O  
ATOM   1200  CG2 THR H 160       8.815  24.575  31.636  1.00 28.67           C  
ATOM   1201  C   THR H 160       6.298  21.833  32.351  1.00 40.09           C  
ATOM   1202  O   THR H 160       5.940  20.772  31.843  1.00 34.92           O  
ATOM   1203  N   GLY H 161       5.555  22.484  33.281  1.00 41.07           N  
ATOM   1204  CA  GLY H 161       4.299  21.976  33.775  1.00 36.47           C  
ATOM   1205  C   GLY H 161       3.131  22.686  33.157  1.00 38.24           C  
ATOM   1206  O   GLY H 161       3.267  23.533  32.278  1.00 38.05           O  
ATOM   1207  N   PRO H 162       1.969  22.344  33.663  1.00 36.95           N  
ATOM   1208  CA  PRO H 162       0.704  22.845  33.189  1.00 47.59           C  
ATOM   1209  CD  PRO H 162       1.858  21.722  34.972  1.00 40.71           C  
ATOM   1210  CB  PRO H 162      -0.349  22.210  34.094  1.00 46.98           C  
ATOM   1211  CG  PRO H 162       0.409  21.988  35.417  1.00 47.19           C  
ATOM   1212  C   PRO H 162       0.597  24.338  33.193  1.00 47.07           C  
ATOM   1213  O   PRO H 162       0.010  24.884  32.262  1.00 43.77           O  
ATOM   1214  N   GLY H 163       1.143  25.025  34.214  1.00 47.24           N  
ATOM   1215  CA  GLY H 163       0.996  26.451  34.277  1.00 46.53           C  
ATOM   1216  C   GLY H 163       1.673  27.057  33.090  1.00 50.76           C  
ATOM   1217  O   GLY H 163       1.179  28.013  32.494  1.00 42.96           O  
ATOM   1218  N   GLU H 164       2.849  26.505  32.751  1.00 39.40           N  
ATOM   1219  CA  GLU H 164       3.701  26.934  31.681  1.00 37.52           C  
ATOM   1220  CB  GLU H 164       5.117  26.347  31.770  1.00 40.12           C  
ATOM   1221  CG  GLU H 164       5.956  26.992  32.873  1.00 34.63           C  
ATOM   1222  CD  GLU H 164       5.374  26.591  34.220  1.00 42.00           C  
ATOM   1223  OE1 GLU H 164       5.083  25.380  34.408  1.00 40.67           O  
ATOM   1224  OE2 GLU H 164       5.212  27.497  35.081  1.00 40.60           O1-
ATOM   1225  C   GLU H 164       3.122  26.593  30.343  1.00 41.08           C  
ATOM   1226  O   GLU H 164       3.549  27.146  29.333  1.00 43.67           O  
ATOM   1227  N   GLY H 165       2.187  25.629  30.270  1.00 38.43           N  
ATOM   1228  CA  GLY H 165       1.664  25.300  28.975  1.00 36.17           C  
ATOM   1229  C   GLY H 165       2.537  24.239  28.384  1.00 38.45           C  
ATOM   1230  O   GLY H 165       2.602  24.071  27.167  1.00 40.37           O  
ATOM   1231  N   TRP H 166       3.247  23.499  29.252  1.00 38.57           N  
ATOM   1232  CA  TRP H 166       4.060  22.396  28.826  1.00 36.35           C  
ATOM   1233  CB  TRP H 166       3.258  21.347  28.040  1.00 31.68           C  
ATOM   1234  CG  TRP H 166       1.967  20.908  28.689  1.00 38.22           C  
ATOM   1235  CD2 TRP H 166       1.840  20.219  29.943  1.00 36.54           C  
ATOM   1236  CD1 TRP H 166       0.698  21.124  28.239  1.00 45.02           C  
ATOM   1237  NE1 TRP H 166      -0.212  20.603  29.125  1.00 43.32           N  
ATOM   1238  CE2 TRP H 166       0.476  20.046  30.181  1.00 41.89           C  
ATOM   1239  CE3 TRP H 166       2.780  19.773  30.827  1.00 33.75           C  
ATOM   1240  CZ2 TRP H 166       0.028  19.424  31.311  1.00 40.49           C  
ATOM   1241  CZ3 TRP H 166       2.323  19.140  31.963  1.00 41.54           C  
ATOM   1242  CH2 TRP H 166       0.974  18.968  32.201  1.00 43.06           C  
ATOM   1243  C   TRP H 166       5.091  22.917  27.870  1.00 39.04           C  
ATOM   1244  O   TRP H 166       5.448  22.233  26.911  1.00 39.58           O  
ATOM   1245  N   SER H 167       5.610  24.140  28.104  1.00 38.48           N  
ATOM   1246  CA  SER H 167       6.582  24.685  27.195  1.00 38.22           C  
ATOM   1247  CB  SER H 167       6.923  26.165  27.446  1.00 35.12           C  
ATOM   1248  OG  SER H 167       7.701  26.303  28.628  1.00 55.60           O  
ATOM   1249  C   SER H 167       7.856  23.905  27.322  1.00 33.73           C  
ATOM   1250  O   SER H 167       8.111  23.261  28.338  1.00 33.85           O  
ATOM   1251  N   VAL H 168       8.688  23.923  26.258  1.00 35.18           N  
ATOM   1252  CA  VAL H 168       9.921  23.188  26.296  1.00 34.04           C  
ATOM   1253  CB  VAL H 168       9.917  21.977  25.408  1.00 31.59           C  
ATOM   1254  CG1 VAL H 168      11.295  21.301  25.487  1.00 27.07           C  
ATOM   1255  CG2 VAL H 168       8.751  21.065  25.826  1.00 28.60           C  
ATOM   1256  C   VAL H 168      11.027  24.077  25.813  1.00 34.73           C  
ATOM   1257  O   VAL H 168      10.832  24.918  24.935  1.00 30.35           O  
ATOM   1258  N   ASP H 169      12.226  23.918  26.411  1.00 30.01           N  
ATOM   1259  CA  ASP H 169      13.399  24.649  26.012  1.00 32.52           C  
ATOM   1260  CB  ASP H 169      13.990  25.520  27.134  1.00 33.24           C  
ATOM   1261  CG  ASP H 169      13.056  26.704  27.359  1.00 37.27           C  
ATOM   1262  OD1 ASP H 169      12.669  27.354  26.351  1.00 33.70           O  
ATOM   1263  OD2 ASP H 169      12.707  26.967  28.540  1.00 33.89           O1-
ATOM   1264  C   ASP H 169      14.428  23.629  25.621  1.00 33.90           C  
ATOM   1265  O   ASP H 169      14.500  22.557  26.222  1.00 26.15           O  
ATOM   1266  N   TYR H 170      15.250  23.937  24.591  1.00 27.29           N  
ATOM   1267  CA  TYR H 170      16.200  22.975  24.097  1.00 31.54           C  
ATOM   1268  CB  TYR H 170      15.877  22.467  22.680  1.00 26.32           C  
ATOM   1269  CG  TYR H 170      14.579  21.734  22.686  1.00 32.91           C  
ATOM   1270  CD1 TYR H 170      14.531  20.387  22.964  1.00 29.80           C  
ATOM   1271  CD2 TYR H 170      13.405  22.396  22.404  1.00 33.13           C  
ATOM   1272  CE1 TYR H 170      13.334  19.711  22.963  1.00 35.36           C  
ATOM   1273  CE2 TYR H 170      12.204  21.725  22.403  1.00 33.18           C  
ATOM   1274  CZ  TYR H 170      12.168  20.380  22.683  1.00 37.91           C  
ATOM   1275  OH  TYR H 170      10.938  19.687  22.681  1.00 37.29           O  
ATOM   1276  C   TYR H 170      17.562  23.599  23.992  1.00 37.45           C  
ATOM   1277  O   TYR H 170      17.700  24.815  23.861  1.00 35.07           O  
ATOM   1278  N   ALA H 171      18.613  22.750  24.057  1.00 26.07           N  
ATOM   1279  CA  ALA H 171      19.975  23.184  23.912  1.00 32.73           C  
ATOM   1280  CB  ALA H 171      21.009  22.115  24.303  1.00 27.28           C  
ATOM   1281  C   ALA H 171      20.179  23.509  22.464  1.00 30.64           C  
ATOM   1282  O   ALA H 171      19.482  22.993  21.592  1.00 29.36           O  
ATOM   1283  N   ALA H 172      21.157  24.385  22.171  1.00 35.09           N  
ATOM   1284  CA  ALA H 172      21.373  24.862  20.833  1.00 38.73           C  
ATOM   1285  CB  ALA H 172      22.503  25.903  20.755  1.00 37.87           C  
ATOM   1286  C   ALA H 172      21.727  23.752  19.883  1.00 35.73           C  
ATOM   1287  O   ALA H 172      21.193  23.711  18.775  1.00 34.45           O  
ATOM   1288  N   PRO H 173      22.588  22.842  20.239  1.00 34.55           N  
ATOM   1289  CA  PRO H 173      22.996  21.832  19.294  1.00 32.90           C  
ATOM   1290  CD  PRO H 173      23.613  23.116  21.232  1.00 33.48           C  
ATOM   1291  CB  PRO H 173      24.176  21.120  19.953  1.00 32.72           C  
ATOM   1292  CG  PRO H 173      24.793  22.204  20.859  1.00 38.76           C  
ATOM   1293  C   PRO H 173      21.876  20.919  18.897  1.00 34.36           C  
ATOM   1294  O   PRO H 173      21.944  20.303  17.833  1.00 35.27           O  
ATOM   1295  N   VAL H 174      20.910  20.743  19.811  1.00 39.16           N  
ATOM   1296  CA  VAL H 174      19.725  19.938  19.707  1.00 37.81           C  
ATOM   1297  CB  VAL H 174      19.221  19.566  21.068  1.00 37.76           C  
ATOM   1298  CG1 VAL H 174      17.804  18.992  20.957  1.00 30.48           C  
ATOM   1299  CG2 VAL H 174      20.227  18.573  21.676  1.00 33.71           C  
ATOM   1300  C   VAL H 174      18.597  20.585  18.954  1.00 34.44           C  
ATOM   1301  O   VAL H 174      17.768  19.890  18.369  1.00 30.18           O  
ATOM   1302  N   GLU H 175      18.511  21.928  18.974  1.00 41.31           N  
ATOM   1303  CA  GLU H 175      17.360  22.623  18.458  1.00 43.33           C  
ATOM   1304  CB  GLU H 175      17.551  24.150  18.397  1.00 56.73           C  
ATOM   1305  CG  GLU H 175      17.579  24.832  19.765  1.00 70.01           C  
ATOM   1306  CD  GLU H 175      16.137  25.046  20.201  1.00 76.10           C  
ATOM   1307  OE1 GLU H 175      15.287  24.172  19.882  1.00 74.22           O  
ATOM   1308  OE2 GLU H 175      15.865  26.086  20.859  1.00 81.64           O1-
ATOM   1309  C   GLU H 175      16.990  22.178  17.077  1.00 34.26           C  
ATOM   1310  O   GLU H 175      17.820  22.091  16.175  1.00 37.48           O  
ATOM   1311  N   GLY H 176      15.685  21.863  16.918  1.00 31.37           N  
ATOM   1312  CA  GLY H 176      15.073  21.539  15.661  1.00 31.05           C  
ATOM   1313  C   GLY H 176      15.029  20.055  15.469  1.00 42.78           C  
ATOM   1314  O   GLY H 176      14.107  19.540  14.840  1.00 36.98           O  
ATOM   1315  N   ARG H 177      16.080  19.346  15.926  1.00 38.75           N  
ATOM   1316  CA  ARG H 177      16.184  17.916  15.808  1.00 29.35           C  
ATOM   1317  CB  ARG H 177      17.646  17.439  15.763  1.00 28.57           C  
ATOM   1318  CG  ARG H 177      18.339  17.926  14.487  1.00 32.75           C  
ATOM   1319  CD  ARG H 177      19.664  17.239  14.151  1.00 22.44           C  
ATOM   1320  NE  ARG H 177      20.712  17.738  15.085  1.00 27.04           N  
ATOM   1321  CZ  ARG H 177      21.008  17.051  16.226  1.00 36.11           C  
ATOM   1322  NH1 ARG H 177      20.340  15.903  16.535  1.00 28.33           N1+
ATOM   1323  NH2 ARG H 177      21.999  17.499  17.051  1.00 30.19           N  
ATOM   1324  C   ARG H 177      15.434  17.131  16.856  1.00 26.91           C  
ATOM   1325  O   ARG H 177      14.877  16.076  16.553  1.00 31.49           O  
ATOM   1326  N   PHE H 178      15.402  17.614  18.118  1.00 33.00           N  
ATOM   1327  CA  PHE H 178      14.863  16.843  19.213  1.00 26.60           C  
ATOM   1328  CB  PHE H 178      15.734  16.937  20.483  1.00 25.24           C  
ATOM   1329  CG  PHE H 178      17.037  16.226  20.309  1.00 30.02           C  
ATOM   1330  CD1 PHE H 178      17.849  16.481  19.228  1.00 25.05           C  
ATOM   1331  CD2 PHE H 178      17.487  15.356  21.276  1.00 29.92           C  
ATOM   1332  CE1 PHE H 178      19.056  15.835  19.095  1.00 31.06           C  
ATOM   1333  CE2 PHE H 178      18.695  14.710  21.149  1.00 29.66           C  
ATOM   1334  CZ  PHE H 178      19.482  14.945  20.050  1.00 31.08           C  
ATOM   1335  C   PHE H 178      13.536  17.395  19.626  1.00 32.50           C  
ATOM   1336  O   PHE H 178      13.280  18.592  19.510  1.00 31.27           O  
ATOM   1337  N   THR H 179      12.645  16.506  20.115  1.00 30.38           N  
ATOM   1338  CA  THR H 179      11.376  16.932  20.624  1.00 32.28           C  
ATOM   1339  CB  THR H 179      10.223  16.539  19.748  1.00 35.35           C  
ATOM   1340  OG1 THR H 179      10.386  17.092  18.450  1.00 38.22           O  
ATOM   1341  CG2 THR H 179       8.921  17.056  20.380  1.00 33.02           C  
ATOM   1342  C   THR H 179      11.191  16.247  21.943  1.00 34.23           C  
ATOM   1343  O   THR H 179      11.365  15.033  22.052  1.00 31.73           O  
ATOM   1344  N   ILE H 180      10.836  17.018  22.989  1.00 33.18           N  
ATOM   1345  CA  ILE H 180      10.607  16.449  24.285  1.00 30.82           C  
ATOM   1346  CB  ILE H 180      11.292  17.194  25.394  1.00 21.60           C  
ATOM   1347  CG1 ILE H 180      12.818  17.132  25.222  1.00 31.63           C  
ATOM   1348  CG2 ILE H 180      10.798  16.618  26.732  1.00 24.84           C  
ATOM   1349  CD1 ILE H 180      13.576  18.096  26.134  1.00 29.37           C  
ATOM   1350  C   ILE H 180       9.137  16.551  24.528  1.00 36.54           C  
ATOM   1351  O   ILE H 180       8.544  17.611  24.336  1.00 32.77           O  
ATOM   1352  N   SER H 181       8.507  15.432  24.939  1.00 29.40           N  
ATOM   1353  CA  SER H 181       7.089  15.427  25.169  1.00 33.20           C  
ATOM   1354  CB  SER H 181       6.280  14.854  23.993  1.00 32.35           C  
ATOM   1355  OG  SER H 181       6.598  13.484  23.793  1.00 33.85           O  
ATOM   1356  C   SER H 181       6.823  14.569  26.366  1.00 38.46           C  
ATOM   1357  O   SER H 181       7.734  13.938  26.902  1.00 37.52           O  
ATOM   1358  N   ARG H 182       5.557  14.552  26.838  1.00 31.80           N  
ATOM   1359  CA  ARG H 182       5.235  13.796  28.017  1.00 32.76           C  
ATOM   1360  CB  ARG H 182       5.301  14.665  29.279  1.00 28.32           C  
ATOM   1361  CG  ARG H 182       4.342  15.855  29.195  1.00 33.28           C  
ATOM   1362  CD  ARG H 182       4.591  16.920  30.259  1.00 33.53           C  
ATOM   1363  NE  ARG H 182       4.312  16.291  31.576  1.00 37.25           N  
ATOM   1364  CZ  ARG H 182       5.036  16.651  32.674  1.00 41.66           C  
ATOM   1365  NH1 ARG H 182       6.021  17.590  32.571  1.00 37.41           N1+
ATOM   1366  NH2 ARG H 182       4.771  16.063  33.873  1.00 43.33           N  
ATOM   1367  C   ARG H 182       3.821  13.301  27.926  1.00 37.07           C  
ATOM   1368  O   ARG H 182       2.975  13.910  27.274  1.00 39.28           O  
ATOM   1369  N   LEU H 183       3.538  12.143  28.570  1.00 37.08           N  
ATOM   1370  CA  LEU H 183       2.195  11.629  28.660  1.00 41.73           C  
ATOM   1371  CB  LEU H 183       2.004  10.271  27.964  1.00 42.02           C  
ATOM   1372  CG  LEU H 183       2.165  10.342  26.434  1.00 49.09           C  
ATOM   1373  CD1 LEU H 183       1.962   8.960  25.786  1.00 55.69           C  
ATOM   1374  CD2 LEU H 183       1.248  11.420  25.828  1.00 49.92           C  
ATOM   1375  C   LEU H 183       1.918  11.440  30.122  1.00 41.53           C  
ATOM   1376  O   LEU H 183       2.421  10.509  30.749  1.00 40.19           O  
ATOM   1377  N   ASN H 184       1.078  12.323  30.694  1.00 34.56           N  
ATOM   1378  CA  ASN H 184       0.798  12.362  32.104  1.00 39.91           C  
ATOM   1379  CB  ASN H 184      -0.036  13.589  32.509  1.00 42.52           C  
ATOM   1380  CG  ASN H 184       0.854  14.816  32.370  1.00 48.25           C  
ATOM   1381  OD1 ASN H 184       2.076  14.702  32.286  1.00 42.29           O  
ATOM   1382  ND2 ASN H 184       0.230  16.024  32.355  1.00 53.65           N  
ATOM   1383  C   ASN H 184       0.067  11.139  32.568  1.00 34.58           C  
ATOM   1384  O   ASN H 184       0.295  10.659  33.676  1.00 47.41           O  
ATOM   1385  N   SER H 185      -0.843  10.602  31.740  1.00 36.90           N  
ATOM   1386  CA  SER H 185      -1.638   9.483  32.161  1.00 42.41           C  
ATOM   1387  CB  SER H 185      -2.523   8.960  31.019  1.00 36.73           C  
ATOM   1388  OG  SER H 185      -3.234   7.811  31.445  1.00 46.23           O  
ATOM   1389  C   SER H 185      -0.731   8.362  32.576  1.00 42.01           C  
ATOM   1390  O   SER H 185      -0.929   7.746  33.623  1.00 42.81           O  
ATOM   1391  N   ILE H 186       0.243   8.045  31.704  1.00 35.60           N  
ATOM   1392  CA  ILE H 186       1.266   7.044  31.840  1.00 33.31           C  
ATOM   1393  CB  ILE H 186       1.836   6.613  30.517  1.00 37.21           C  
ATOM   1394  CG1 ILE H 186       2.516   7.776  29.780  1.00 35.40           C  
ATOM   1395  CG2 ILE H 186       0.692   5.970  29.715  1.00 35.46           C  
ATOM   1396  CD1 ILE H 186       3.278   7.321  28.537  1.00 35.99           C  
ATOM   1397  C   ILE H 186       2.375   7.446  32.777  1.00 39.55           C  
ATOM   1398  O   ILE H 186       3.036   6.584  33.355  1.00 37.52           O  
ATOM   1399  N   ASN H 187       2.646   8.759  32.936  1.00 37.80           N  
ATOM   1400  CA  ASN H 187       3.773   9.193  33.718  1.00 35.81           C  
ATOM   1401  CB  ASN H 187       3.807   8.593  35.137  1.00 34.81           C  
ATOM   1402  CG  ASN H 187       2.687   9.233  35.949  1.00 52.67           C  
ATOM   1403  OD1 ASN H 187       2.172  10.293  35.595  1.00 43.63           O  
ATOM   1404  ND2 ASN H 187       2.301   8.576  37.074  1.00 63.37           N  
ATOM   1405  C   ASN H 187       5.032   8.813  32.998  1.00 39.99           C  
ATOM   1406  O   ASN H 187       5.966   8.254  33.574  1.00 38.31           O  
ATOM   1407  N   PHE H 188       5.063   9.098  31.680  1.00 32.93           N  
ATOM   1408  CA  PHE H 188       6.232   8.865  30.884  1.00 34.68           C  
ATOM   1409  CB  PHE H 188       6.042   7.862  29.731  1.00 33.16           C  
ATOM   1410  CG  PHE H 188       6.236   6.475  30.238  1.00 39.57           C  
ATOM   1411  CD1 PHE H 188       5.273   5.838  30.989  1.00 41.80           C  
ATOM   1412  CD2 PHE H 188       7.397   5.801  29.931  1.00 41.80           C  
ATOM   1413  CE1 PHE H 188       5.480   4.554  31.440  1.00 42.01           C  
ATOM   1414  CE2 PHE H 188       7.606   4.519  30.377  1.00 42.77           C  
ATOM   1415  CZ  PHE H 188       6.646   3.894  31.137  1.00 39.79           C  
ATOM   1416  C   PHE H 188       6.680  10.146  30.257  1.00 37.46           C  
ATOM   1417  O   PHE H 188       5.877  11.008  29.898  1.00 32.55           O  
ATOM   1418  N   LEU H 189       8.015  10.287  30.143  1.00 35.27           N  
ATOM   1419  CA  LEU H 189       8.659  11.391  29.496  1.00 33.34           C  
ATOM   1420  CB  LEU H 189       9.799  11.990  30.343  1.00 33.18           C  
ATOM   1421  CG  LEU H 189      10.531  13.181  29.697  1.00 31.12           C  
ATOM   1422  CD1 LEU H 189       9.614  14.408  29.551  1.00 27.33           C  
ATOM   1423  CD2 LEU H 189      11.837  13.493  30.445  1.00 28.70           C  
ATOM   1424  C   LEU H 189       9.278  10.811  28.263  1.00 37.02           C  
ATOM   1425  O   LEU H 189       9.742   9.672  28.282  1.00 33.72           O  
ATOM   1426  N   TYR H 190       9.283  11.566  27.144  1.00 30.44           N  
ATOM   1427  CA  TYR H 190       9.849  11.018  25.945  1.00 27.14           C  
ATOM   1428  CB  TYR H 190       8.824  10.738  24.829  1.00 27.67           C  
ATOM   1429  CG  TYR H 190       7.886   9.668  25.270  1.00 35.03           C  
ATOM   1430  CD1 TYR H 190       8.203   8.338  25.105  1.00 32.11           C  
ATOM   1431  CD2 TYR H 190       6.678  10.002  25.839  1.00 34.44           C  
ATOM   1432  CE1 TYR H 190       7.327   7.359  25.511  1.00 34.69           C  
ATOM   1433  CE2 TYR H 190       5.799   9.028  26.246  1.00 42.75           C  
ATOM   1434  CZ  TYR H 190       6.124   7.703  26.082  1.00 40.63           C  
ATOM   1435  OH  TYR H 190       5.223   6.702  26.498  1.00 44.62           O  
ATOM   1436  C   TYR H 190      10.815  11.998  25.362  1.00 32.15           C  
ATOM   1437  O   TYR H 190      10.728  13.206  25.585  1.00 31.76           O  
ATOM   1438  N   LEU H 191      11.812  11.461  24.631  1.00 29.02           N  
ATOM   1439  CA  LEU H 191      12.725  12.276  23.893  1.00 25.65           C  
ATOM   1440  CB  LEU H 191      14.149  12.283  24.473  1.00 26.33           C  
ATOM   1441  CG  LEU H 191      15.137  13.156  23.679  1.00 30.82           C  
ATOM   1442  CD1 LEU H 191      14.706  14.632  23.679  1.00 32.49           C  
ATOM   1443  CD2 LEU H 191      16.577  12.956  24.183  1.00 26.65           C  
ATOM   1444  C   LEU H 191      12.797  11.669  22.528  1.00 32.63           C  
ATOM   1445  O   LEU H 191      13.275  10.547  22.361  1.00 31.48           O  
ATOM   1446  N   GLU H 192      12.309  12.399  21.507  1.00 28.33           N  
ATOM   1447  CA  GLU H 192      12.361  11.878  20.174  1.00 31.44           C  
ATOM   1448  CB  GLU H 192      11.046  12.049  19.395  1.00 31.71           C  
ATOM   1449  CG  GLU H 192       9.943  11.126  19.918  1.00 51.42           C  
ATOM   1450  CD  GLU H 192       8.683  11.369  19.106  1.00 64.00           C  
ATOM   1451  OE1 GLU H 192       8.580  12.466  18.497  1.00 56.87           O  
ATOM   1452  OE2 GLU H 192       7.802  10.467  19.092  1.00 69.78           O1-
ATOM   1453  C   GLU H 192      13.458  12.600  19.467  1.00 31.54           C  
ATOM   1454  O   GLU H 192      13.521  13.829  19.478  1.00 29.22           O  
ATOM   1455  N   MET H 193      14.373  11.833  18.844  1.00 30.50           N  
ATOM   1456  CA  MET H 193      15.494  12.449  18.203  1.00 29.26           C  
ATOM   1457  CB  MET H 193      16.838  11.980  18.785  1.00 29.28           C  
ATOM   1458  CG  MET H 193      17.006  12.336  20.265  1.00 35.95           C  
ATOM   1459  SD  MET H 193      18.498  11.648  21.046  1.00 45.83           S  
ATOM   1460  CE  MET H 193      17.871   9.949  21.154  1.00 22.70           C  
ATOM   1461  C   MET H 193      15.467  12.101  16.749  1.00 34.04           C  
ATOM   1462  O   MET H 193      15.201  10.960  16.371  1.00 31.43           O  
ATOM   1463  N   ASN H 194      15.737  13.102  15.889  1.00 30.95           N  
ATOM   1464  CA  ASN H 194      15.736  12.866  14.476  1.00 30.78           C  
ATOM   1465  CB  ASN H 194      14.622  13.616  13.728  1.00 35.00           C  
ATOM   1466  CG  ASN H 194      13.285  13.020  14.152  1.00 47.17           C  
ATOM   1467  OD1 ASN H 194      13.067  11.812  14.058  1.00 48.67           O  
ATOM   1468  ND2 ASN H 194      12.363  13.892  14.642  1.00 48.00           N  
ATOM   1469  C   ASN H 194      17.040  13.357  13.931  1.00 30.61           C  
ATOM   1470  O   ASN H 194      17.716  14.174  14.553  1.00 30.26           O  
ATOM   1471  N   ASN H 195      17.425  12.845  12.745  1.00 25.17           N  
ATOM   1472  CA  ASN H 195      18.637  13.246  12.087  1.00 30.20           C  
ATOM   1473  CB  ASN H 195      18.581  14.690  11.550  1.00 26.70           C  
ATOM   1474  CG  ASN H 195      19.683  14.875  10.513  1.00 44.83           C  
ATOM   1475  OD1 ASN H 195      20.863  14.668  10.786  1.00 41.93           O  
ATOM   1476  ND2 ASN H 195      19.283  15.274   9.276  1.00 41.92           N  
ATOM   1477  C   ASN H 195      19.765  13.132  13.060  1.00 28.47           C  
ATOM   1478  O   ASN H 195      20.558  14.058  13.230  1.00 28.83           O  
ATOM   1479  N   LEU H 196      19.874  11.965  13.719  1.00 29.12           N  
ATOM   1480  CA  LEU H 196      20.902  11.761  14.695  1.00 31.85           C  
ATOM   1481  CB  LEU H 196      20.732  10.455  15.492  1.00 28.31           C  
ATOM   1482  CG  LEU H 196      19.575  10.501  16.506  1.00 31.40           C  
ATOM   1483  CD1 LEU H 196      19.443   9.174  17.270  1.00 26.23           C  
ATOM   1484  CD2 LEU H 196      19.733  11.696  17.462  1.00 25.30           C  
ATOM   1485  C   LEU H 196      22.227  11.719  14.013  1.00 34.46           C  
ATOM   1486  O   LEU H 196      22.347  11.331  12.852  1.00 33.96           O  
ATOM   1487  N   ARG H 197      23.264  12.176  14.740  1.00 22.58           N  
ATOM   1488  CA  ARG H 197      24.600  12.157  14.231  1.00 28.03           C  
ATOM   1489  CB  ARG H 197      25.124  13.540  13.812  1.00 25.04           C  
ATOM   1490  CG  ARG H 197      25.117  14.602  14.907  1.00 30.07           C  
ATOM   1491  CD  ARG H 197      25.340  16.004  14.340  1.00 30.04           C  
ATOM   1492  NE  ARG H 197      25.466  16.950  15.481  1.00 31.06           N  
ATOM   1493  CZ  ARG H 197      25.722  18.269  15.236  1.00 36.78           C  
ATOM   1494  NH1 ARG H 197      25.796  18.723  13.951  1.00 39.86           N1+
ATOM   1495  NH2 ARG H 197      25.917  19.131  16.277  1.00 30.66           N  
ATOM   1496  C   ARG H 197      25.463  11.560  15.297  1.00 30.70           C  
ATOM   1497  O   ARG H 197      24.996  11.260  16.394  1.00 26.87           O  
ATOM   1498  N   MET H 198      26.758  11.369  14.991  1.00 25.79           N  
ATOM   1499  CA  MET H 198      27.658  10.670  15.866  1.00 26.36           C  
ATOM   1500  CB  MET H 198      29.075  10.534  15.278  1.00 25.66           C  
ATOM   1501  CG  MET H 198      29.142   9.661  14.022  1.00 45.44           C  
ATOM   1502  SD  MET H 198      30.807   9.485  13.310  1.00 54.98           S  
ATOM   1503  CE  MET H 198      30.873  11.166  12.629  1.00 42.03           C  
ATOM   1504  C   MET H 198      27.780  11.384  17.178  1.00 32.66           C  
ATOM   1505  O   MET H 198      27.839  10.748  18.230  1.00 27.35           O  
ATOM   1506  N   GLU H 199      27.794  12.727  17.152  1.00 25.42           N  
ATOM   1507  CA  GLU H 199      27.993  13.539  18.320  1.00 27.17           C  
ATOM   1508  CB  GLU H 199      27.990  15.045  18.009  1.00 31.00           C  
ATOM   1509  CG  GLU H 199      29.197  15.503  17.187  1.00 34.12           C  
ATOM   1510  CD  GLU H 199      28.993  15.067  15.743  1.00 43.44           C  
ATOM   1511  OE1 GLU H 199      27.818  15.069  15.288  1.00 44.07           O  
ATOM   1512  OE2 GLU H 199      30.005  14.728  15.074  1.00 44.61           O1-
ATOM   1513  C   GLU H 199      26.891  13.287  19.298  1.00 31.59           C  
ATOM   1514  O   GLU H 199      27.055  13.522  20.493  1.00 27.82           O  
ATOM   1515  N   ASP H 200      25.720  12.857  18.804  1.00 28.53           N  
ATOM   1516  CA  ASP H 200      24.569  12.591  19.621  1.00 30.33           C  
ATOM   1517  CB  ASP H 200      23.312  12.297  18.788  1.00 25.42           C  
ATOM   1518  CG  ASP H 200      22.887  13.602  18.121  1.00 28.33           C  
ATOM   1519  OD1 ASP H 200      23.058  14.677  18.754  1.00 27.11           O  
ATOM   1520  OD2 ASP H 200      22.392  13.538  16.963  1.00 31.20           O1-
ATOM   1521  C   ASP H 200      24.822  11.432  20.547  1.00 26.75           C  
ATOM   1522  O   ASP H 200      24.186  11.322  21.594  1.00 28.64           O  
ATOM   1523  N   SER H 201      25.741  10.515  20.192  1.00 25.65           N  
ATOM   1524  CA  SER H 201      25.967   9.349  21.006  1.00 32.73           C  
ATOM   1525  CB  SER H 201      27.119   8.464  20.499  1.00 23.10           C  
ATOM   1526  OG  SER H 201      26.833   7.984  19.194  1.00 24.75           O  
ATOM   1527  C   SER H 201      26.307   9.754  22.408  1.00 26.41           C  
ATOM   1528  O   SER H 201      26.980  10.758  22.634  1.00 35.33           O  
ATOM   1529  N   GLY H 202      25.831   8.959  23.395  1.00 40.95           N  
ATOM   1530  CA  GLY H 202      26.114   9.240  24.776  1.00 36.89           C  
ATOM   1531  C   GLY H 202      25.117   8.508  25.622  1.00 26.77           C  
ATOM   1532  O   GLY H 202      24.290   7.750  25.117  1.00 39.24           O  
ATOM   1533  N   LEU H 203      25.190   8.717  26.954  1.00 29.59           N  
ATOM   1534  CA  LEU H 203      24.264   8.088  27.851  1.00 24.12           C  
ATOM   1535  CB  LEU H 203      24.921   7.584  29.149  1.00 31.86           C  
ATOM   1536  CG  LEU H 203      23.952   6.872  30.110  1.00 34.15           C  
ATOM   1537  CD1 LEU H 203      23.337   5.623  29.458  1.00 33.72           C  
ATOM   1538  CD2 LEU H 203      24.640   6.550  31.446  1.00 35.25           C  
ATOM   1539  C   LEU H 203      23.241   9.131  28.194  1.00 30.72           C  
ATOM   1540  O   LEU H 203      23.592  10.239  28.596  1.00 30.28           O  
ATOM   1541  N   TYR H 204      21.938   8.798  28.060  1.00 32.60           N  
ATOM   1542  CA  TYR H 204      20.904   9.780  28.261  1.00 34.05           C  
ATOM   1543  CB  TYR H 204      19.839   9.809  27.144  1.00 28.10           C  
ATOM   1544  CG  TYR H 204      20.413  10.438  25.917  1.00 26.08           C  
ATOM   1545  CD1 TYR H 204      21.293   9.762  25.102  1.00 25.50           C  
ATOM   1546  CD2 TYR H 204      20.039  11.718  25.574  1.00 24.46           C  
ATOM   1547  CE1 TYR H 204      21.803  10.364  23.972  1.00 30.76           C  
ATOM   1548  CE2 TYR H 204      20.544  12.322  24.447  1.00 25.77           C  
ATOM   1549  CZ  TYR H 204      21.430  11.646  23.644  1.00 30.24           C  
ATOM   1550  OH  TYR H 204      21.949  12.265  22.487  1.00 25.76           O  
ATOM   1551  C   TYR H 204      20.174   9.525  29.545  1.00 29.60           C  
ATOM   1552  O   TYR H 204      19.702   8.419  29.809  1.00 27.05           O  
ATOM   1553  N   PHE H 205      20.056  10.589  30.373  1.00 23.15           N  
ATOM   1554  CA  PHE H 205      19.425  10.511  31.661  1.00 28.03           C  
ATOM   1555  CB  PHE H 205      20.291  11.055  32.812  1.00 24.91           C  
ATOM   1556  CG  PHE H 205      21.486  10.197  33.053  1.00 35.37           C  
ATOM   1557  CD1 PHE H 205      21.409   9.116  33.900  1.00 33.77           C  
ATOM   1558  CD2 PHE H 205      22.689  10.487  32.452  1.00 35.94           C  
ATOM   1559  CE1 PHE H 205      22.511   8.329  34.134  1.00 39.91           C  
ATOM   1560  CE2 PHE H 205      23.794   9.702  32.682  1.00 39.83           C  
ATOM   1561  CZ  PHE H 205      23.706   8.620  33.524  1.00 36.18           C  
ATOM   1562  C   PHE H 205      18.226  11.410  31.676  1.00 28.38           C  
ATOM   1563  O   PHE H 205      18.193  12.445  31.011  1.00 30.10           O  
ATOM   1564  N   CYS H 206      17.194  11.017  32.448  1.00 25.11           N  
ATOM   1565  CA  CYS H 206      16.046  11.854  32.650  1.00 32.12           C  
ATOM   1566  CB  CYS H 206      14.690  11.148  32.367  1.00 35.84           C  
ATOM   1567  SG  CYS H 206      14.510   9.534  33.194  1.00 57.13           S  
ATOM   1568  C   CYS H 206      16.092  12.275  34.090  1.00 37.44           C  
ATOM   1569  O   CYS H 206      16.508  11.500  34.950  1.00 35.32           O  
ATOM   1570  N   ALA H 207      15.699  13.530  34.403  1.00 26.56           N  
ATOM   1571  CA  ALA H 207      15.812  13.923  35.780  1.00 29.40           C  
ATOM   1572  CB  ALA H 207      17.051  14.789  36.054  1.00 25.45           C  
ATOM   1573  C   ALA H 207      14.622  14.720  36.215  1.00 36.26           C  
ATOM   1574  O   ALA H 207      14.106  15.555  35.474  1.00 35.81           O  
ATOM   1575  N   ARG H 208      14.162  14.470  37.461  1.00 33.94           N  
ATOM   1576  CA  ARG H 208      13.093  15.251  38.015  1.00 35.01           C  
ATOM   1577  CB  ARG H 208      12.510  14.683  39.324  1.00 40.31           C  
ATOM   1578  CG  ARG H 208      11.375  15.531  39.903  1.00 40.63           C  
ATOM   1579  CD  ARG H 208      10.544  14.821  40.974  1.00 40.19           C  
ATOM   1580  NE  ARG H 208      11.399  14.622  42.176  1.00 60.49           N  
ATOM   1581  CZ  ARG H 208      10.831  14.645  43.416  1.00 61.39           C  
ATOM   1582  NH1 ARG H 208       9.496  14.891  43.552  1.00 69.60           N1+
ATOM   1583  NH2 ARG H 208      11.590  14.421  44.526  1.00 54.53           N  
ATOM   1584  C   ARG H 208      13.705  16.583  38.304  1.00 33.26           C  
ATOM   1585  O   ARG H 208      14.783  16.658  38.895  1.00 38.60           O  
ATOM   1586  N   THR H 209      13.023  17.677  37.906  1.00 35.01           N  
ATOM   1587  CA  THR H 209      13.649  18.963  38.015  1.00 30.80           C  
ATOM   1588  CB  THR H 209      13.734  19.662  36.693  1.00 36.92           C  
ATOM   1589  OG1 THR H 209      14.447  18.851  35.771  1.00 36.18           O  
ATOM   1590  CG2 THR H 209      14.460  21.003  36.882  1.00 32.21           C  
ATOM   1591  C   THR H 209      12.901  19.854  38.958  1.00 39.38           C  
ATOM   1592  O   THR H 209      11.701  20.081  38.804  1.00 36.45           O  
ATOM   1593  N   GLY H 210      13.621  20.380  39.973  1.00 39.33           N  
ATOM   1594  CA  GLY H 210      13.050  21.281  40.931  1.00 32.46           C  
ATOM   1595  C   GLY H 210      13.275  22.690  40.466  1.00 40.22           C  
ATOM   1596  O   GLY H 210      14.127  22.957  39.619  1.00 33.73           O  
ATOM   1597  N   LYS H 211      12.519  23.643  41.050  1.00 41.90           N  
ATOM   1598  CA  LYS H 211      12.665  25.027  40.694  1.00 42.64           C  
ATOM   1599  CB  LYS H 211      11.377  25.631  40.116  1.00 39.34           C  
ATOM   1600  CG  LYS H 211      10.943  24.981  38.800  1.00 48.49           C  
ATOM   1601  CD  LYS H 211       9.495  25.300  38.419  1.00 50.77           C  
ATOM   1602  CE  LYS H 211       8.467  24.638  39.336  1.00 53.66           C  
ATOM   1603  NZ  LYS H 211       7.095  24.986  38.902  1.00 56.82           N1+
ATOM   1604  C   LYS H 211      12.992  25.776  41.952  1.00 44.28           C  
ATOM   1605  O   LYS H 211      12.370  25.555  42.992  1.00 40.71           O  
ATOM   1606  N   TYR H 212      13.989  26.685  41.891  1.00 44.01           N  
ATOM   1607  CA  TYR H 212      14.406  27.394  43.073  1.00 43.12           C  
ATOM   1608  CB  TYR H 212      15.790  26.913  43.555  1.00 42.30           C  
ATOM   1609  CG  TYR H 212      16.271  27.705  44.724  1.00 43.75           C  
ATOM   1610  CD1 TYR H 212      16.974  28.873  44.533  1.00 46.61           C  
ATOM   1611  CD2 TYR H 212      16.044  27.274  46.012  1.00 52.27           C  
ATOM   1612  CE1 TYR H 212      17.433  29.605  45.603  1.00 49.10           C  
ATOM   1613  CE2 TYR H 212      16.500  28.001  47.089  1.00 52.98           C  
ATOM   1614  CZ  TYR H 212      17.196  29.169  46.884  1.00 52.99           C  
ATOM   1615  OH  TYR H 212      17.667  29.918  47.983  1.00 56.45           O  
ATOM   1616  C   TYR H 212      14.485  28.863  42.783  1.00 47.74           C  
ATOM   1617  O   TYR H 212      14.996  29.277  41.741  1.00 39.09           O  
ATOM   1618  N   TYR H 213      13.935  29.694  43.696  1.00 45.12           N  
ATOM   1619  CA  TYR H 213      14.013  31.118  43.528  1.00 51.97           C  
ATOM   1620  CB  TYR H 213      12.724  31.680  42.895  1.00 47.33           C  
ATOM   1621  CG  TYR H 213      12.852  33.145  42.654  1.00 44.05           C  
ATOM   1622  CD1 TYR H 213      13.489  33.614  41.527  1.00 35.71           C  
ATOM   1623  CD2 TYR H 213      12.320  34.051  43.541  1.00 41.50           C  
ATOM   1624  CE1 TYR H 213      13.603  34.964  41.293  1.00 45.46           C  
ATOM   1625  CE2 TYR H 213      12.430  35.403  43.314  1.00 43.98           C  
ATOM   1626  CZ  TYR H 213      13.074  35.860  42.190  1.00 48.65           C  
ATOM   1627  OH  TYR H 213      13.186  37.247  41.957  1.00 47.22           O  
ATOM   1628  C   TYR H 213      14.180  31.729  44.892  1.00 44.91           C  
ATOM   1629  O   TYR H 213      13.370  31.485  45.785  1.00 42.48           O  
ATOM   1630  N   ASP H 214      15.228  32.558  45.086  1.00 44.98           N  
ATOM   1631  CA  ASP H 214      15.457  33.220  46.347  1.00 45.46           C  
ATOM   1632  CB  ASP H 214      16.951  33.426  46.662  1.00 53.53           C  
ATOM   1633  CG  ASP H 214      17.088  33.921  48.096  1.00 62.52           C  
ATOM   1634  OD1 ASP H 214      16.219  33.566  48.936  1.00 60.25           O  
ATOM   1635  OD2 ASP H 214      18.064  34.669  48.369  1.00 64.16           O1-
ATOM   1636  C   ASP H 214      14.830  34.575  46.230  1.00 46.21           C  
ATOM   1637  O   ASP H 214      15.190  35.364  45.360  1.00 40.20           O  
ATOM   1638  N   PHE H 215      13.874  34.892  47.121  1.00 40.70           N  
ATOM   1639  CA  PHE H 215      13.160  36.128  46.990  1.00 48.93           C  
ATOM   1640  CB  PHE H 215      12.089  36.318  48.077  1.00 47.78           C  
ATOM   1641  CG  PHE H 215      11.469  37.656  47.854  1.00 60.57           C  
ATOM   1642  CD1 PHE H 215      10.528  37.842  46.867  1.00 63.86           C  
ATOM   1643  CD2 PHE H 215      11.832  38.729  48.637  1.00 67.30           C  
ATOM   1644  CE1 PHE H 215       9.960  39.080  46.667  1.00 64.41           C  
ATOM   1645  CE2 PHE H 215      11.270  39.968  48.442  1.00 64.94           C  
ATOM   1646  CZ  PHE H 215      10.331  40.144  47.455  1.00 65.63           C  
ATOM   1647  C   PHE H 215      14.087  37.299  47.075  1.00 48.18           C  
ATOM   1648  O   PHE H 215      14.062  38.177  46.214  1.00 48.41           O  
ATOM   1649  N   TRP H 216      14.934  37.353  48.114  1.00 54.12           N  
ATOM   1650  CA  TRP H 216      15.740  38.527  48.280  1.00 52.14           C  
ATOM   1651  CB  TRP H 216      16.486  38.531  49.622  1.00 55.75           C  
ATOM   1652  CG  TRP H 216      15.562  38.676  50.807  1.00 71.18           C  
ATOM   1653  CD2 TRP H 216      15.106  39.943  51.307  1.00 72.04           C  
ATOM   1654  CD1 TRP H 216      14.990  37.720  51.595  1.00 69.91           C  
ATOM   1655  NE1 TRP H 216      14.203  38.313  52.555  1.00 69.67           N  
ATOM   1656  CE2 TRP H 216      14.265  39.680  52.390  1.00 73.92           C  
ATOM   1657  CE3 TRP H 216      15.364  41.219  50.898  1.00 67.90           C  
ATOM   1658  CZ2 TRP H 216      13.668  40.697  53.080  1.00 77.07           C  
ATOM   1659  CZ3 TRP H 216      14.762  42.241  51.599  1.00 71.31           C  
ATOM   1660  CH2 TRP H 216      13.930  41.984  52.669  1.00 75.09           C  
ATOM   1661  C   TRP H 216      16.754  38.697  47.186  1.00 54.29           C  
ATOM   1662  O   TRP H 216      16.786  39.739  46.530  1.00 56.64           O  
ATOM   1663  N   SER H 217      17.633  37.689  47.002  1.00 52.20           N  
ATOM   1664  CA  SER H 217      18.738  37.760  46.078  1.00 57.30           C  
ATOM   1665  CB  SER H 217      19.972  36.992  46.580  1.00 58.68           C  
ATOM   1666  OG  SER H 217      19.695  35.601  46.602  1.00 55.91           O  
ATOM   1667  C   SER H 217      18.461  37.249  44.684  1.00 54.07           C  
ATOM   1668  O   SER H 217      19.283  37.456  43.791  1.00 52.81           O  
ATOM   1669  N   GLY H 218      17.324  36.571  44.442  1.00 47.61           N  
ATOM   1670  CA  GLY H 218      17.144  35.855  43.200  1.00 46.87           C  
ATOM   1671  C   GLY H 218      16.933  36.725  41.993  1.00 50.16           C  
ATOM   1672  O   GLY H 218      16.595  37.904  42.093  1.00 51.50           O  
ATOM   1673  N   TYR H 219      17.159  36.122  40.795  1.00 41.31           N  
ATOM   1674  CA  TYR H 219      16.943  36.769  39.528  1.00 41.43           C  
ATOM   1675  CB  TYR H 219      18.256  37.088  38.792  1.00 36.76           C  
ATOM   1676  CG  TYR H 219      17.965  38.053  37.695  1.00 39.57           C  
ATOM   1677  CD1 TYR H 219      17.701  39.368  38.003  1.00 46.30           C  
ATOM   1678  CD2 TYR H 219      17.976  37.668  36.373  1.00 36.59           C  
ATOM   1679  CE1 TYR H 219      17.434  40.285  37.015  1.00 41.69           C  
ATOM   1680  CE2 TYR H 219      17.709  38.581  35.379  1.00 41.28           C  
ATOM   1681  CZ  TYR H 219      17.436  39.891  35.699  1.00 47.32           C  
ATOM   1682  OH  TYR H 219      17.163  40.830  34.683  1.00 46.71           O  
ATOM   1683  C   TYR H 219      16.151  35.794  38.697  1.00 45.95           C  
ATOM   1684  O   TYR H 219      16.473  34.606  38.659  1.00 52.03           O  
ATOM   1685  N   PRO H 220      15.131  36.247  38.012  1.00 51.03           N  
ATOM   1686  CA  PRO H 220      14.304  35.339  37.258  1.00 49.71           C  
ATOM   1687  CD  PRO H 220      14.395  37.424  38.445  1.00 54.76           C  
ATOM   1688  CB  PRO H 220      13.074  36.145  36.847  1.00 51.12           C  
ATOM   1689  CG  PRO H 220      12.951  37.205  37.960  1.00 49.43           C  
ATOM   1690  C   PRO H 220      15.084  34.780  36.121  1.00 42.89           C  
ATOM   1691  O   PRO H 220      16.001  35.467  35.669  1.00 43.34           O  
ATOM   1692  N   PRO H 221      14.806  33.603  35.626  1.00 38.89           N  
ATOM   1693  CA  PRO H 221      13.772  32.704  36.081  1.00 34.92           C  
ATOM   1694  CD  PRO H 221      15.236  33.285  34.274  1.00 38.83           C  
ATOM   1695  CB  PRO H 221      13.456  31.790  34.896  1.00 41.66           C  
ATOM   1696  CG  PRO H 221      14.704  31.871  34.007  1.00 42.74           C  
ATOM   1697  C   PRO H 221      14.159  31.915  37.296  1.00 40.47           C  
ATOM   1698  O   PRO H 221      13.509  30.902  37.548  1.00 36.51           O  
ATOM   1699  N   GLY H 222      15.222  32.292  38.027  1.00 38.20           N  
ATOM   1700  CA  GLY H 222      15.614  31.477  39.139  1.00 43.61           C  
ATOM   1701  C   GLY H 222      16.464  30.398  38.553  1.00 40.73           C  
ATOM   1702  O   GLY H 222      17.081  30.592  37.507  1.00 35.72           O  
ATOM   1703  N   GLU H 223      16.554  29.232  39.220  1.00 35.50           N  
ATOM   1704  CA  GLU H 223      17.352  28.188  38.649  1.00 39.83           C  
ATOM   1705  CB  GLU H 223      18.793  28.150  39.191  1.00 45.15           C  
ATOM   1706  CG  GLU H 223      18.883  28.283  40.712  1.00 47.64           C  
ATOM   1707  CD  GLU H 223      18.755  29.767  41.034  1.00 52.42           C  
ATOM   1708  OE1 GLU H 223      18.741  30.580  40.072  1.00 51.72           O  
ATOM   1709  OE2 GLU H 223      18.675  30.110  42.243  1.00 48.60           O1-
ATOM   1710  C   GLU H 223      16.697  26.861  38.874  1.00 41.34           C  
ATOM   1711  O   GLU H 223      15.845  26.704  39.746  1.00 35.91           O  
ATOM   1712  N   GLU H 224      17.089  25.863  38.054  1.00 30.07           N  
ATOM   1713  CA  GLU H 224      16.506  24.551  38.108  1.00 35.63           C  
ATOM   1714  CB  GLU H 224      16.001  24.093  36.732  1.00 28.81           C  
ATOM   1715  CG  GLU H 224      14.867  24.980  36.213  1.00 31.32           C  
ATOM   1716  CD  GLU H 224      14.629  24.653  34.749  1.00 37.65           C  
ATOM   1717  OE1 GLU H 224      14.464  23.446  34.431  1.00 32.76           O  
ATOM   1718  OE2 GLU H 224      14.613  25.608  33.926  1.00 32.33           O1-
ATOM   1719  C   GLU H 224      17.560  23.589  38.565  1.00 34.71           C  
ATOM   1720  O   GLU H 224      18.736  23.731  38.229  1.00 32.69           O  
ATOM   1721  N   TYR H 225      17.156  22.589  39.379  1.00 34.87           N  
ATOM   1722  CA  TYR H 225      18.095  21.621  39.874  1.00 42.35           C  
ATOM   1723  CB  TYR H 225      18.509  21.838  41.345  1.00 34.61           C  
ATOM   1724  CG  TYR H 225      17.316  21.945  42.235  1.00 36.63           C  
ATOM   1725  CD1 TYR H 225      16.596  23.118  42.304  1.00 31.77           C  
ATOM   1726  CD2 TYR H 225      16.932  20.886  43.025  1.00 31.42           C  
ATOM   1727  CE1 TYR H 225      15.502  23.226  43.133  1.00 36.55           C  
ATOM   1728  CE2 TYR H 225      15.840  20.988  43.856  1.00 39.55           C  
ATOM   1729  CZ  TYR H 225      15.122  22.159  43.911  1.00 43.66           C  
ATOM   1730  OH  TYR H 225      14.003  22.265  44.764  1.00 48.69           O  
ATOM   1731  C   TYR H 225      17.541  20.242  39.687  1.00 36.93           C  
ATOM   1732  O   TYR H 225      16.328  20.048  39.622  1.00 36.30           O  
ATOM   1733  N   PHE H 226      18.436  19.236  39.570  1.00 40.47           N  
ATOM   1734  CA  PHE H 226      17.991  17.909  39.256  1.00 37.22           C  
ATOM   1735  CB  PHE H 226      18.906  17.262  38.208  1.00 36.43           C  
ATOM   1736  CG  PHE H 226      19.013  18.289  37.130  1.00 37.62           C  
ATOM   1737  CD1 PHE H 226      17.959  18.544  36.284  1.00 28.86           C  
ATOM   1738  CD2 PHE H 226      20.179  19.003  36.974  1.00 38.46           C  
ATOM   1739  CE1 PHE H 226      18.069  19.497  35.299  1.00 36.09           C  
ATOM   1740  CE2 PHE H 226      20.295  19.957  35.990  1.00 37.17           C  
ATOM   1741  CZ  PHE H 226      19.236  20.206  35.150  1.00 35.56           C  
ATOM   1742  C   PHE H 226      18.006  17.075  40.505  1.00 38.31           C  
ATOM   1743  O   PHE H 226      19.036  16.529  40.899  1.00 38.23           O  
ATOM   1744  N   GLN H 227      16.822  16.942  41.133  1.00 36.43           N  
ATOM   1745  CA  GLN H 227      16.624  16.266  42.390  1.00 39.03           C  
ATOM   1746  CB  GLN H 227      15.178  16.435  42.889  1.00 40.07           C  
ATOM   1747  CG  GLN H 227      14.755  17.891  43.079  1.00 60.46           C  
ATOM   1748  CD  GLN H 227      13.252  17.934  43.315  1.00 65.00           C  
ATOM   1749  OE1 GLN H 227      12.788  18.306  44.392  1.00 68.84           O  
ATOM   1750  NE2 GLN H 227      12.464  17.551  42.274  1.00 67.78           N  
ATOM   1751  C   GLN H 227      16.837  14.784  42.272  1.00 41.01           C  
ATOM   1752  O   GLN H 227      17.456  14.176  43.146  1.00 41.37           O  
ATOM   1753  N   ASP H 228      16.298  14.156  41.206  1.00 40.08           N  
ATOM   1754  CA  ASP H 228      16.388  12.726  41.070  1.00 35.68           C  
ATOM   1755  CB  ASP H 228      15.038  12.022  41.290  1.00 41.67           C  
ATOM   1756  CG  ASP H 228      14.659  12.182  42.755  1.00 45.68           C  
ATOM   1757  OD1 ASP H 228      15.424  11.686  43.624  1.00 46.73           O  
ATOM   1758  OD2 ASP H 228      13.606  12.819  43.023  1.00 49.64           O1-
ATOM   1759  C   ASP H 228      16.817  12.411  39.668  1.00 44.36           C  
ATOM   1760  O   ASP H 228      16.471  13.131  38.732  1.00 40.44           O  
ATOM   1761  N   TRP H 229      17.588  11.313  39.486  1.00 41.95           N  
ATOM   1762  CA  TRP H 229      18.073  10.964  38.177  1.00 36.74           C  
ATOM   1763  CB  TRP H 229      19.597  11.140  38.037  1.00 36.14           C  
ATOM   1764  CG  TRP H 229      20.113  12.556  38.152  1.00 36.55           C  
ATOM   1765  CD2 TRP H 229      20.719  13.293  37.079  1.00 27.96           C  
ATOM   1766  CD1 TRP H 229      20.162  13.363  39.250  1.00 31.09           C  
ATOM   1767  NE1 TRP H 229      20.753  14.561  38.927  1.00 37.68           N  
ATOM   1768  CE2 TRP H 229      21.103  14.530  37.594  1.00 33.59           C  
ATOM   1769  CE3 TRP H 229      20.944  12.964  35.773  1.00 30.82           C  
ATOM   1770  CZ2 TRP H 229      21.719  15.463  36.807  1.00 30.58           C  
ATOM   1771  CZ3 TRP H 229      21.559  13.909  34.981  1.00 34.65           C  
ATOM   1772  CH2 TRP H 229      21.939  15.135  35.487  1.00 41.38           C  
ATOM   1773  C   TRP H 229      17.848   9.500  37.935  1.00 36.67           C  
ATOM   1774  O   TRP H 229      17.738   8.708  38.870  1.00 40.00           O  
ATOM   1775  N   GLY H 230      17.752   9.115  36.644  1.00 31.39           N  
ATOM   1776  CA  GLY H 230      17.658   7.733  36.268  1.00 39.26           C  
ATOM   1777  C   GLY H 230      19.063   7.252  36.032  1.00 39.42           C  
ATOM   1778  O   GLY H 230      20.018   8.021  36.122  1.00 44.01           O  
ATOM   1779  N   ARG H 231      19.203   5.942  35.739  1.00 33.62           N  
ATOM   1780  CA  ARG H 231      20.435   5.249  35.460  1.00 42.01           C  
ATOM   1781  CB  ARG H 231      20.238   3.723  35.457  1.00 48.22           C  
ATOM   1782  CG  ARG H 231      19.671   3.200  36.779  1.00 72.83           C  
ATOM   1783  CD  ARG H 231      20.725   2.987  37.867  1.00 87.51           C  
ATOM   1784  NE  ARG H 231      20.002   2.642  39.126  1.00 99.37           N  
ATOM   1785  CZ  ARG H 231      19.769   3.600  40.070  1.00104.65           C  
ATOM   1786  NH1 ARG H 231      20.246   4.867  39.888  1.00102.34           N1+
ATOM   1787  NH2 ARG H 231      19.066   3.292  41.200  1.00106.92           N  
ATOM   1788  C   ARG H 231      20.963   5.648  34.110  1.00 44.20           C  
ATOM   1789  O   ARG H 231      22.170   5.618  33.874  1.00 41.79           O  
ATOM   1790  N   GLY H 232      20.061   5.970  33.160  1.00 32.23           N  
ATOM   1791  CA  GLY H 232      20.469   6.388  31.844  1.00 25.92           C  
ATOM   1792  C   GLY H 232      20.294   5.261  30.870  1.00 28.70           C  
ATOM   1793  O   GLY H 232      20.234   4.091  31.244  1.00 38.63           O  
ATOM   1794  N   THR H 233      20.179   5.616  29.569  1.00 26.10           N  
ATOM   1795  CA  THR H 233      20.064   4.663  28.499  1.00 28.36           C  
ATOM   1796  CB  THR H 233      18.732   4.710  27.804  1.00 27.85           C  
ATOM   1797  OG1 THR H 233      18.625   3.655  26.859  1.00 25.69           O  
ATOM   1798  CG2 THR H 233      18.578   6.076  27.116  1.00 27.06           C  
ATOM   1799  C   THR H 233      21.124   5.041  27.510  1.00 32.03           C  
ATOM   1800  O   THR H 233      21.332   6.226  27.256  1.00 33.28           O  
ATOM   1801  N   LEU H 234      21.815   4.048  26.912  1.00 32.73           N  
ATOM   1802  CA  LEU H 234      22.938   4.353  26.063  1.00 26.94           C  
ATOM   1803  CB  LEU H 234      24.064   3.305  26.168  1.00 35.41           C  
ATOM   1804  CG  LEU H 234      25.292   3.598  25.283  1.00 37.05           C  
ATOM   1805  CD1 LEU H 234      26.057   4.832  25.788  1.00 41.54           C  
ATOM   1806  CD2 LEU H 234      26.186   2.356  25.129  1.00 34.37           C  
ATOM   1807  C   LEU H 234      22.516   4.394  24.628  1.00 29.70           C  
ATOM   1808  O   LEU H 234      21.908   3.459  24.111  1.00 27.54           O  
ATOM   1809  N   VAL H 235      22.849   5.508  23.943  1.00 29.73           N  
ATOM   1810  CA  VAL H 235      22.520   5.656  22.556  1.00 32.97           C  
ATOM   1811  CB  VAL H 235      21.785   6.932  22.256  1.00 26.70           C  
ATOM   1812  CG1 VAL H 235      21.556   7.033  20.739  1.00 24.43           C  
ATOM   1813  CG2 VAL H 235      20.487   6.953  23.082  1.00 27.79           C  
ATOM   1814  C   VAL H 235      23.804   5.697  21.789  1.00 34.50           C  
ATOM   1815  O   VAL H 235      24.694   6.488  22.094  1.00 29.38           O  
ATOM   1816  N   THR H 236      23.937   4.826  20.769  1.00 26.70           N  
ATOM   1817  CA  THR H 236      25.131   4.832  19.974  1.00 32.75           C  
ATOM   1818  CB  THR H 236      25.867   3.527  20.000  1.00 28.90           C  
ATOM   1819  OG1 THR H 236      25.013   2.482  19.561  1.00 27.04           O  
ATOM   1820  CG2 THR H 236      26.346   3.256  21.432  1.00 25.61           C  
ATOM   1821  C   THR H 236      24.743   5.098  18.559  1.00 30.29           C  
ATOM   1822  O   THR H 236      23.947   4.367  17.970  1.00 28.85           O  
ATOM   1823  N   VAL H 237      25.307   6.170  17.970  1.00 29.00           N  
ATOM   1824  CA  VAL H 237      25.004   6.481  16.605  1.00 23.26           C  
ATOM   1825  CB  VAL H 237      24.739   7.941  16.377  1.00 31.06           C  
ATOM   1826  CG1 VAL H 237      24.517   8.169  14.874  1.00 23.66           C  
ATOM   1827  CG2 VAL H 237      23.556   8.374  17.261  1.00 28.67           C  
ATOM   1828  C   VAL H 237      26.215   6.126  15.812  1.00 30.81           C  
ATOM   1829  O   VAL H 237      27.263   6.751  15.958  1.00 27.79           O  
ATOM   1830  N   SER H 238      26.110   5.102  14.942  1.00 33.28           N  
ATOM   1831  CA  SER H 238      27.273   4.744  14.187  1.00 44.64           C  
ATOM   1832  CB  SER H 238      28.211   3.769  14.923  1.00 34.17           C  
ATOM   1833  OG  SER H 238      29.344   3.472  14.120  1.00 40.43           O  
ATOM   1834  C   SER H 238      26.834   4.069  12.929  1.00 36.00           C  
ATOM   1835  O   SER H 238      25.752   3.490  12.854  1.00 34.21           O  
ATOM   1836  N   SER H 239      27.690   4.143  11.893  1.00 35.50           N  
ATOM   1837  CA  SER H 239      27.394   3.512  10.643  1.00 41.77           C  
ATOM   1838  CB  SER H 239      28.281   4.017   9.492  1.00 44.65           C  
ATOM   1839  OG  SER H 239      28.020   5.391   9.246  1.00 52.02           O  
ATOM   1840  C   SER H 239      27.695   2.038  10.847  1.00 47.28           C  
ATOM   1841  O   SER H 239      28.844   1.735  11.261  1.00 48.09           O  
ATOM   1842  OXT SER H 239      26.789   1.198  10.599  1.00  0.00           O1-
TER    1843      SER H 239 
CONECT  141  643
CONECT  643  141
CONECT  959 1567
CONECT 1567  959
END
