# Supplementary material for: Fully automated antibody structure prediction using BIOVIA tools: Validation study
Source: PLoS One. 2017 May 18;12(5):e0177923. doi: 10.1371/journal.pone.0177923 (PMC5436848; doi:10.1371/journal.pone.0177923)
Supplement: S1 Dataset — Predicted structures using the Top5 framework method, Chothia CDR definition with no canonical filtering and generating 50 models. These were used in the detailed discussion of outliers and for comparison against predictions using canonical filtering. (ZIP) [file pone.0177923.s003.zip › 4U6H_BA_FV_FinalModel.pdb]

REMARK   Accelrys Discovery Studio PDB file
REMARK   Created:  2015-05-08T08:55:24Z
SSBOND   1 CYS L   23    CYS L   93                                     
SSBOND   2 CYS H  134    CYS H  208                                     
ATOM      1  N   ASP L   1      25.675  31.991  25.871  1.00 51.67           N1+
ATOM      2  CA  ASP L   1      25.285  31.305  27.127  1.00 49.42           C  
ATOM      3  CB  ASP L   1      25.272  29.781  26.924  1.00 52.31           C  
ATOM      4  CG  ASP L   1      24.146  29.450  25.958  1.00 55.25           C  
ATOM      5  OD1 ASP L   1      23.318  30.358  25.679  1.00 64.70           O  
ATOM      6  OD2 ASP L   1      24.102  28.285  25.479  1.00 65.64           O1-
ATOM      7  C   ASP L   1      26.276  31.639  28.192  1.00 47.21           C  
ATOM      8  O   ASP L   1      27.328  32.209  27.915  1.00 46.74           O  
ATOM      9  N   VAL L   2      25.947  31.312  29.455  1.00 44.41           N  
ATOM     10  CA  VAL L   2      26.846  31.597  30.533  1.00 39.52           C  
ATOM     11  CB  VAL L   2      26.153  31.720  31.861  1.00 36.72           C  
ATOM     12  CG1 VAL L   2      27.207  31.991  32.946  1.00 34.89           C  
ATOM     13  CG2 VAL L   2      25.075  32.812  31.750  1.00 34.00           C  
ATOM     14  C   VAL L   2      27.812  30.461  30.617  1.00 38.40           C  
ATOM     15  O   VAL L   2      27.423  29.296  30.566  1.00 38.96           O  
ATOM     16  N   VAL L   3      29.114  30.772  30.757  1.00 37.42           N  
ATOM     17  CA  VAL L   3      30.082  29.717  30.800  1.00 38.07           C  
ATOM     18  CB  VAL L   3      31.321  30.027  30.011  1.00 40.23           C  
ATOM     19  CG1 VAL L   3      32.000  31.263  30.624  1.00 48.36           C  
ATOM     20  CG2 VAL L   3      32.213  28.778  29.988  1.00 46.28           C  
ATOM     21  C   VAL L   3      30.487  29.502  32.221  1.00 35.89           C  
ATOM     22  O   VAL L   3      30.782  30.451  32.947  1.00 34.17           O  
ATOM     23  N   MET L   4      30.501  28.227  32.657  1.00 37.46           N  
ATOM     24  CA  MET L   4      30.890  27.924  34.002  1.00 38.96           C  
ATOM     25  CB  MET L   4      29.947  26.924  34.692  1.00 38.32           C  
ATOM     26  CG  MET L   4      28.499  27.415  34.760  1.00 36.25           C  
ATOM     27  SD  MET L   4      28.255  28.972  35.668  1.00 35.77           S  
ATOM     28  CE  MET L   4      28.437  28.242  37.320  1.00 34.79           C  
ATOM     29  C   MET L   4      32.251  27.302  33.926  1.00 39.17           C  
ATOM     30  O   MET L   4      32.467  26.356  33.170  1.00 41.50           O  
ATOM     31  N   THR L   5      33.217  27.839  34.701  1.00 39.06           N  
ATOM     32  CA  THR L   5      34.557  27.321  34.683  1.00 40.66           C  
ATOM     33  CB  THR L   5      35.614  28.341  34.366  1.00 41.35           C  
ATOM     34  OG1 THR L   5      35.502  29.450  35.245  1.00 45.56           O  
ATOM     35  CG2 THR L   5      35.489  28.791  32.908  1.00 43.25           C  
ATOM     36  C   THR L   5      34.886  26.783  36.037  1.00 40.99           C  
ATOM     37  O   THR L   5      34.691  27.449  37.052  1.00 42.33           O  
ATOM     38  N   GLN L   6      35.421  25.548  36.074  1.00 40.41           N  
ATOM     39  CA  GLN L   6      35.753  24.950  37.334  1.00 40.31           C  
ATOM     40  CB  GLN L   6      35.107  23.572  37.564  1.00 37.54           C  
ATOM     41  CG  GLN L   6      33.585  23.624  37.702  1.00 34.88           C  
ATOM     42  CD  GLN L   6      33.085  22.204  37.925  1.00 32.00           C  
ATOM     43  OE1 GLN L   6      32.226  21.714  37.193  1.00 32.38           O  
ATOM     44  NE2 GLN L   6      33.629  21.524  38.969  1.00 28.86           N  
ATOM     45  C   GLN L   6      37.232  24.753  37.416  1.00 41.96           C  
ATOM     46  O   GLN L   6      37.903  24.492  36.418  1.00 43.17           O  
ATOM     47  N   ILE L   7      37.776  24.938  38.634  1.00 42.06           N  
ATOM     48  CA  ILE L   7      39.163  24.687  38.901  1.00 43.08           C  
ATOM     49  CB  ILE L   7      39.990  25.934  39.030  1.00 44.85           C  
ATOM     50  CG1 ILE L   7      39.993  26.732  37.716  1.00  0.00           C  
ATOM     51  CG2 ILE L   7      41.391  25.510  39.500  1.00 46.72           C  
ATOM     52  CD1 ILE L   7      40.602  25.966  36.542  1.00  0.00           C  
ATOM     53  C   ILE L   7      39.199  24.016  40.237  1.00 43.44           C  
ATOM     54  O   ILE L   7      38.449  24.414  41.130  1.00 46.57           O  
ATOM     55  N   PRO L   8      40.017  23.019  40.450  1.00 42.95           N  
ATOM     56  CA  PRO L   8      40.896  22.460  39.455  1.00 42.31           C  
ATOM     57  CD  PRO L   8      40.487  22.752  41.799  1.00 42.32           C  
ATOM     58  CB  PRO L   8      42.070  21.851  40.223  1.00 42.03           C  
ATOM     59  CG  PRO L   8      41.522  21.628  41.640  1.00 41.63           C  
ATOM     60  C   PRO L   8      40.175  21.435  38.638  1.00 42.07           C  
ATOM     61  O   PRO L   8      39.032  21.112  38.955  1.00 44.87           O  
ATOM     62  N   LEU L   9      40.815  20.956  37.549  1.00 41.65           N  
ATOM     63  CA  LEU L   9      40.286  19.914  36.715  1.00 41.22           C  
ATOM     64  CB  LEU L   9      41.111  19.699  35.433  1.00 44.58           C  
ATOM     65  CG  LEU L   9      41.136  20.915  34.489  1.00 47.48           C  
ATOM     66  CD1 LEU L   9      41.849  22.115  35.131  1.00 48.05           C  
ATOM     67  CD2 LEU L   9      41.724  20.541  33.120  1.00 49.23           C  
ATOM     68  C   LEU L   9      40.304  18.620  37.473  1.00 39.42           C  
ATOM     69  O   LEU L   9      39.356  17.839  37.401  1.00 38.69           O  
ATOM     70  N   SER L  10      41.407  18.346  38.202  1.00 37.38           N  
ATOM     71  CA  SER L  10      41.528  17.138  38.978  1.00 36.66           C  
ATOM     72  CB  SER L  10      42.576  16.142  38.458  1.00 38.86           C  
ATOM     73  OG  SER L  10      42.148  15.561  37.237  1.00 41.10           O  
ATOM     74  C   SER L  10      42.007  17.544  40.332  1.00 33.85           C  
ATOM     75  O   SER L  10      42.768  18.502  40.463  1.00 33.24           O  
ATOM     76  N   LEU L  11      41.581  16.819  41.386  1.00 32.61           N  
ATOM     77  CA  LEU L  11      41.972  17.247  42.696  1.00 34.51           C  
ATOM     78  CB  LEU L  11      40.791  17.985  43.370  1.00 37.82           C  
ATOM     79  CG  LEU L  11      41.020  18.575  44.773  1.00 41.01           C  
ATOM     80  CD1 LEU L  11      41.221  17.477  45.821  1.00 39.31           C  
ATOM     81  CD2 LEU L  11      42.132  19.632  44.775  1.00 40.47           C  
ATOM     82  C   LEU L  11      42.356  16.039  43.508  1.00 34.73           C  
ATOM     83  O   LEU L  11      41.494  15.269  43.928  1.00 34.55           O  
ATOM     84  N   PRO L  12      43.640  15.832  43.711  1.00 34.99           N  
ATOM     85  CA  PRO L  12      44.068  14.739  44.553  1.00 34.21           C  
ATOM     86  CD  PRO L  12      44.580  16.070  42.628  1.00 35.96           C  
ATOM     87  CB  PRO L  12      45.513  14.436  44.164  1.00 34.35           C  
ATOM     88  CG  PRO L  12      45.607  14.929  42.710  1.00 35.37           C  
ATOM     89  C   PRO L  12      43.929  15.118  45.992  1.00 33.23           C  
ATOM     90  O   PRO L  12      44.331  16.225  46.349  1.00 34.43           O  
ATOM     91  N   VAL L  13      43.417  14.216  46.851  1.00 31.12           N  
ATOM     92  CA  VAL L  13      43.273  14.578  48.231  1.00 31.46           C  
ATOM     93  CB  VAL L  13      41.959  15.255  48.504  1.00 34.62           C  
ATOM     94  CG1 VAL L  13      40.824  14.319  48.057  1.00 34.64           C  
ATOM     95  CG2 VAL L  13      41.898  15.651  49.986  1.00 34.32           C  
ATOM     96  C   VAL L  13      43.358  13.331  49.053  1.00 31.21           C  
ATOM     97  O   VAL L  13      42.911  12.264  48.636  1.00 31.60           O  
ATOM     98  N   SER L  14      43.953  13.444  50.257  1.00 31.47           N  
ATOM     99  CA  SER L  14      44.093  12.315  51.130  1.00 32.10           C  
ATOM    100  CB  SER L  14      45.246  12.456  52.139  1.00 35.70           C  
ATOM    101  OG  SER L  14      46.484  12.564  51.450  1.00 46.88           O  
ATOM    102  C   SER L  14      42.831  12.179  51.918  1.00 31.48           C  
ATOM    103  O   SER L  14      42.081  13.139  52.079  1.00 32.28           O  
ATOM    104  N   LEU L  15      42.578  10.968  52.445  1.00 31.10           N  
ATOM    105  CA  LEU L  15      41.381  10.741  53.202  1.00 32.56           C  
ATOM    106  CB  LEU L  15      41.207   9.275  53.639  1.00 30.86           C  
ATOM    107  CG  LEU L  15      41.077   8.273  52.478  1.00 31.73           C  
ATOM    108  CD1 LEU L  15      40.907   6.839  53.002  1.00 31.62           C  
ATOM    109  CD2 LEU L  15      39.960   8.682  51.506  1.00 29.96           C  
ATOM    110  C   LEU L  15      41.480  11.548  54.454  1.00 34.61           C  
ATOM    111  O   LEU L  15      42.538  11.623  55.077  1.00 37.87           O  
ATOM    112  N   GLY L  16      40.363  12.194  54.846  1.00 34.82           N  
ATOM    113  CA  GLY L  16      40.318  12.938  56.071  1.00 34.21           C  
ATOM    114  C   GLY L  16      40.626  14.380  55.813  1.00 34.63           C  
ATOM    115  O   GLY L  16      40.369  15.228  56.668  1.00 36.88           O  
ATOM    116  N   ASP L  17      41.171  14.707  54.627  1.00 33.54           N  
ATOM    117  CA  ASP L  17      41.530  16.070  54.346  1.00 34.18           C  
ATOM    118  CB  ASP L  17      42.636  16.218  53.287  1.00 37.25           C  
ATOM    119  CG  ASP L  17      43.955  15.772  53.903  1.00 44.09           C  
ATOM    120  OD1 ASP L  17      43.978  15.517  55.136  1.00 46.81           O  
ATOM    121  OD2 ASP L  17      44.960  15.684  53.148  1.00 46.70           O1-
ATOM    122  C   ASP L  17      40.328  16.804  53.843  1.00 34.90           C  
ATOM    123  O   ASP L  17      39.244  16.241  53.699  1.00 31.59           O  
ATOM    124  N   GLN L  18      40.512  18.113  53.577  1.00 35.22           N  
ATOM    125  CA  GLN L  18      39.454  18.967  53.123  1.00 37.76           C  
ATOM    126  CB  GLN L  18      39.430  20.284  53.923  1.00 42.66           C  
ATOM    127  CG  GLN L  18      38.217  21.182  53.692  1.00 51.69           C  
ATOM    128  CD  GLN L  18      38.398  22.411  54.576  1.00 56.05           C  
ATOM    129  OE1 GLN L  18      37.482  23.216  54.742  1.00 58.90           O  
ATOM    130  NE2 GLN L  18      39.616  22.559  55.163  1.00 55.71           N  
ATOM    131  C   GLN L  18      39.718  19.269  51.677  1.00 36.56           C  
ATOM    132  O   GLN L  18      40.865  19.437  51.271  1.00 38.57           O  
ATOM    133  N   ALA L  19      38.653  19.319  50.850  1.00 36.21           N  
ATOM    134  CA  ALA L  19      38.834  19.585  49.449  1.00 34.17           C  
ATOM    135  CB  ALA L  19      38.413  18.413  48.545  1.00 32.14           C  
ATOM    136  C   ALA L  19      37.976  20.757  49.089  1.00 33.22           C  
ATOM    137  O   ALA L  19      36.895  20.942  49.647  1.00 34.23           O  
ATOM    138  N   SER L  20      38.458  21.595  48.148  1.00 32.70           N  
ATOM    139  CA  SER L  20      37.710  22.748  47.743  1.00 33.68           C  
ATOM    140  CB  SER L  20      38.357  24.058  48.227  1.00 34.32           C  
ATOM    141  OG  SER L  20      37.592  25.178  47.811  1.00 42.89           O  
ATOM    142  C   SER L  20      37.688  22.777  46.244  1.00 34.07           C  
ATOM    143  O   SER L  20      38.726  22.645  45.596  1.00 36.44           O  
ATOM    144  N   ILE L  21      36.493  22.958  45.650  1.00 33.25           N  
ATOM    145  CA  ILE L  21      36.372  22.998  44.219  1.00 29.75           C  
ATOM    146  CB  ILE L  21      35.474  21.917  43.696  1.00 28.37           C  
ATOM    147  CG1 ILE L  21      36.060  20.546  44.079  1.00 27.03           C  
ATOM    148  CG2 ILE L  21      35.294  22.111  42.181  1.00 27.54           C  
ATOM    149  CD1 ILE L  21      35.072  19.391  43.929  1.00 29.12           C  
ATOM    150  C   ILE L  21      35.769  24.328  43.887  1.00 30.58           C  
ATOM    151  O   ILE L  21      34.814  24.756  44.534  1.00 32.87           O  
ATOM    152  N   SER L  22      36.313  25.030  42.870  1.00 30.59           N  
ATOM    153  CA  SER L  22      35.806  26.346  42.594  1.00 33.22           C  
ATOM    154  CB  SER L  22      36.887  27.439  42.537  1.00 36.04           C  
ATOM    155  OG  SER L  22      37.684  27.279  41.374  1.00 43.21           O  
ATOM    156  C   SER L  22      35.106  26.362  41.273  1.00 33.57           C  
ATOM    157  O   SER L  22      35.432  25.607  40.359  1.00 34.66           O  
ATOM    158  N   CYS L  23      34.085  27.237  41.159  1.00 32.17           N  
ATOM    159  CA  CYS L  23      33.324  27.388  39.949  1.00 33.13           C  
ATOM    160  CB  CYS L  23      31.929  26.724  40.055  1.00 33.63           C  
ATOM    161  SG  CYS L  23      30.903  26.849  38.558  1.00 37.25           S  
ATOM    162  C   CYS L  23      33.169  28.866  39.725  1.00 34.94           C  
ATOM    163  O   CYS L  23      32.907  29.618  40.664  1.00 36.89           O  
ATOM    164  N   ARG L  24      33.350  29.323  38.468  1.00 35.48           N  
ATOM    165  CA  ARG L  24      33.261  30.728  38.165  1.00 36.24           C  
ATOM    166  CB  ARG L  24      34.588  31.304  37.656  1.00 41.16           C  
ATOM    167  CG  ARG L  24      35.775  30.995  38.563  1.00 64.52           C  
ATOM    168  CD  ARG L  24      37.118  31.233  37.875  1.00 73.56           C  
ATOM    169  NE  ARG L  24      38.159  30.516  38.661  1.00 83.77           N  
ATOM    170  CZ  ARG L  24      39.278  30.054  38.032  1.00 88.33           C  
ATOM    171  NH1 ARG L  24      39.421  30.216  36.684  1.00 90.32           N1+
ATOM    172  NH2 ARG L  24      40.259  29.430  38.749  1.00 89.89           N  
ATOM    173  C   ARG L  24      32.315  30.867  37.014  1.00 36.55           C  
ATOM    174  O   ARG L  24      32.312  30.038  36.106  1.00 37.74           O  
ATOM    175  N   SER L  25      31.497  31.938  37.003  1.00 37.04           N  
ATOM    176  CA  SER L  25      30.548  32.106  35.939  1.00 39.12           C  
ATOM    177  CB  SER L  25      29.112  32.276  36.456  1.00 38.53           C  
ATOM    178  OG  SER L  25      29.059  33.357  37.375  1.00 40.96           O  
ATOM    179  C   SER L  25      30.906  33.329  35.148  1.00 41.94           C  
ATOM    180  O   SER L  25      31.484  34.281  35.669  1.00 42.90           O  
ATOM    181  N   SER L  26      30.612  33.291  33.831  1.00 57.86           N  
ATOM    182  CA  SER L  26      30.932  34.350  32.915  1.00 59.24           C  
ATOM    183  CB  SER L  26      30.652  33.968  31.451  1.00 58.66           C  
ATOM    184  OG  SER L  26      29.266  33.722  31.269  1.00 58.10           O  
ATOM    185  C   SER L  26      30.112  35.563  33.230  1.00 59.85           C  
ATOM    186  O   SER L  26      30.584  36.690  33.082  1.00 62.10           O  
ATOM    187  N   GLN L  27      28.850  35.362  33.656  1.00 59.05           N  
ATOM    188  CA  GLN L  27      27.976  36.455  33.980  1.00 59.70           C  
ATOM    189  CB  GLN L  27      26.760  36.564  33.040  1.00 60.00           C  
ATOM    190  CG  GLN L  27      27.139  36.921  31.599  1.00 61.38           C  
ATOM    191  CD  GLN L  27      25.891  36.846  30.733  1.00 62.62           C  
ATOM    192  OE1 GLN L  27      25.612  35.822  30.110  1.00 62.83           O  
ATOM    193  NE2 GLN L  27      25.116  37.961  30.685  1.00 62.25           N  
ATOM    194  C   GLN L  27      27.476  36.226  35.372  1.00 58.66           C  
ATOM    195  O   GLN L  27      27.650  35.144  35.931  1.00 59.64           O  
ATOM    196  N   SER L  28      26.864  37.258  35.988  1.00 58.14           N  
ATOM    197  CA  SER L  28      26.408  37.117  37.343  1.00 56.98           C  
ATOM    198  CB  SER L  28      25.980  38.441  38.000  1.00 57.67           C  
ATOM    199  OG  SER L  28      25.539  38.206  39.329  1.00 57.76           O  
ATOM    200  C   SER L  28      25.248  36.172  37.402  1.00 56.07           C  
ATOM    201  O   SER L  28      24.352  36.177  36.560  1.00 56.09           O  
ATOM    202  N   LEU L  29      25.295  35.286  38.411  1.00 55.43           N  
ATOM    203  CA  LEU L  29      24.301  34.295  38.686  1.00 56.30           C  
ATOM    204  CB  LEU L  29      24.852  33.068  39.423  1.00 55.59           C  
ATOM    205  CG  LEU L  29      25.897  32.339  38.560  1.00 53.50           C  
ATOM    206  CD1 LEU L  29      26.186  30.925  39.085  1.00 52.94           C  
ATOM    207  CD2 LEU L  29      25.498  32.362  37.077  1.00 52.34           C  
ATOM    208  C   LEU L  29      23.104  34.844  39.397  1.00 57.67           C  
ATOM    209  O   LEU L  29      22.105  34.140  39.531  1.00 58.02           O  
ATOM    210  N   VAL L  30      23.193  36.056  39.983  1.00 59.02           N  
ATOM    211  CA  VAL L  30      22.039  36.558  40.680  1.00 59.64           C  
ATOM    212  CB  VAL L  30      22.249  37.849  41.418  1.00 60.57           C  
ATOM    213  CG1 VAL L  30      23.210  37.600  42.588  1.00 61.29           C  
ATOM    214  CG2 VAL L  30      22.742  38.907  40.421  1.00 61.06           C  
ATOM    215  C   VAL L  30      20.935  36.783  39.708  1.00 59.98           C  
ATOM    216  O   VAL L  30      21.103  37.384  38.648  1.00 58.33           O  
ATOM    217  N   HIS L  31      19.747  36.282  40.076  1.00 60.35           N  
ATOM    218  CA  HIS L  31      18.600  36.424  39.244  1.00 60.97           C  
ATOM    219  ND1 HIS L  31      16.804  34.343  37.184  1.00 64.52           N  
ATOM    220  CG  HIS L  31      16.650  35.187  38.259  1.00 63.66           C  
ATOM    221  CB  HIS L  31      17.615  35.257  39.396  1.00 62.31           C  
ATOM    222  NE2 HIS L  31      14.952  35.512  36.812  1.00 64.25           N  
ATOM    223  CD2 HIS L  31      15.514  35.894  38.016  1.00 64.31           C  
ATOM    224  CE1 HIS L  31      15.763  34.578  36.349  1.00 63.89           C  
ATOM    225  C   HIS L  31      17.918  37.685  39.667  1.00 61.04           C  
ATOM    226  O   HIS L  31      18.157  38.197  40.760  1.00 57.03           O  
ATOM    227  N   SER L  32      17.036  38.216  38.802  1.00 61.88           N  
ATOM    228  CA  SER L  32      16.357  39.448  39.091  1.00 63.36           C  
ATOM    229  CB  SER L  32      15.352  39.843  37.997  1.00 64.42           C  
ATOM    230  OG  SER L  32      16.034  40.116  36.783  1.00 65.90           O  
ATOM    231  C   SER L  32      15.570  39.269  40.348  1.00 63.82           C  
ATOM    232  O   SER L  32      15.449  40.192  41.153  1.00 65.32           O  
ATOM    233  N   ASN L  33      15.024  38.058  40.543  1.00 63.56           N  
ATOM    234  CA  ASN L  33      14.220  37.758  41.690  1.00 63.01           C  
ATOM    235  CB  ASN L  33      13.450  36.431  41.582  1.00 63.47           C  
ATOM    236  CG  ASN L  33      14.409  35.285  41.328  1.00 64.75           C  
ATOM    237  OD1 ASN L  33      15.624  35.452  41.287  1.00 64.73           O  
ATOM    238  ND2 ASN L  33      13.831  34.075  41.120  1.00 64.56           N  
ATOM    239  C   ASN L  33      15.069  37.810  42.925  1.00 61.19           C  
ATOM    240  O   ASN L  33      14.558  37.943  44.035  1.00 57.57           O  
ATOM    241  N   GLY L  34      16.399  37.686  42.784  1.00 61.15           N  
ATOM    242  CA  GLY L  34      17.223  37.801  43.953  1.00 60.75           C  
ATOM    243  C   GLY L  34      17.772  36.455  44.293  1.00 60.06           C  
ATOM    244  O   GLY L  34      18.644  36.332  45.153  1.00 58.80           O  
ATOM    245  N   ASN L  35      17.271  35.401  43.624  1.00 59.08           N  
ATOM    246  CA  ASN L  35      17.774  34.086  43.884  1.00 56.20           C  
ATOM    247  CB  ASN L  35      16.778  32.975  43.512  1.00 56.83           C  
ATOM    248  CG  ASN L  35      15.604  33.069  44.473  1.00 57.98           C  
ATOM    249  OD1 ASN L  35      14.459  33.243  44.060  1.00 59.22           O  
ATOM    250  ND2 ASN L  35      15.895  32.955  45.796  1.00 57.16           N  
ATOM    251  C   ASN L  35      18.997  33.879  43.048  1.00 52.90           C  
ATOM    252  O   ASN L  35      19.126  34.448  41.965  1.00 50.25           O  
ATOM    253  N   THR L  36      19.947  33.068  43.550  1.00 51.75           N  
ATOM    254  CA  THR L  36      21.105  32.743  42.767  1.00 51.42           C  
ATOM    255  CB  THR L  36      22.410  33.065  43.448  1.00 52.42           C  
ATOM    256  OG1 THR L  36      22.488  34.455  43.730  1.00 54.36           O  
ATOM    257  CG2 THR L  36      23.569  32.657  42.526  1.00 52.03           C  
ATOM    258  C   THR L  36      21.022  31.266  42.526  1.00 50.24           C  
ATOM    259  O   THR L  36      21.167  30.463  43.448  1.00 47.88           O  
ATOM    260  N   TYR L  37      20.822  30.868  41.254  1.00 49.92           N  
ATOM    261  CA  TYR L  37      20.577  29.481  40.988  1.00 50.14           C  
ATOM    262  CB  TYR L  37      19.648  29.281  39.781  1.00 51.81           C  
ATOM    263  CG  TYR L  37      18.331  29.879  40.130  1.00 54.53           C  
ATOM    264  CD1 TYR L  37      17.418  29.148  40.852  1.00 54.60           C  
ATOM    265  CD2 TYR L  37      18.011  31.163  39.749  1.00 55.78           C  
ATOM    266  CE1 TYR L  37      16.198  29.680  41.185  1.00 55.57           C  
ATOM    267  CE2 TYR L  37      16.791  31.706  40.077  1.00 56.89           C  
ATOM    268  CZ  TYR L  37      15.888  30.958  40.793  1.00 56.74           C  
ATOM    269  OH  TYR L  37      14.638  31.502  41.135  1.00 56.39           O  
ATOM    270  C   TYR L  37      21.858  28.787  40.666  1.00 48.09           C  
ATOM    271  O   TYR L  37      22.167  28.538  39.498  1.00 48.44           O  
ATOM    272  N   LEU L  38      22.620  28.406  41.713  1.00 22.18           N  
ATOM    273  CA  LEU L  38      23.845  27.721  41.424  1.00 24.49           C  
ATOM    274  CB  LEU L  38      25.077  28.486  41.951  1.00 23.96           C  
ATOM    275  CG  LEU L  38      26.445  27.826  41.689  1.00 24.89           C  
ATOM    276  CD1 LEU L  38      26.659  26.589  42.572  1.00 24.96           C  
ATOM    277  CD2 LEU L  38      26.649  27.533  40.194  1.00 21.84           C  
ATOM    278  C   LEU L  38      23.731  26.400  42.130  1.00 26.51           C  
ATOM    279  O   LEU L  38      23.274  26.341  43.272  1.00 28.90           O  
ATOM    280  N   HIS L  39      24.119  25.296  41.456  1.00 25.92           N  
ATOM    281  CA  HIS L  39      23.948  24.008  42.073  1.00 23.48           C  
ATOM    282  ND1 HIS L  39      20.793  24.464  42.466  1.00 24.69           N  
ATOM    283  CG  HIS L  39      21.522  24.036  41.378  1.00 24.73           C  
ATOM    284  CB  HIS L  39      22.781  23.218  41.460  1.00 24.29           C  
ATOM    285  NE2 HIS L  39      19.752  25.240  40.662  1.00 24.24           N  
ATOM    286  CD2 HIS L  39      20.870  24.519  40.285  1.00 24.16           C  
ATOM    287  CE1 HIS L  39      19.748  25.181  41.981  1.00 24.29           C  
ATOM    288  C   HIS L  39      25.205  23.197  41.895  1.00 23.37           C  
ATOM    289  O   HIS L  39      26.060  23.512  41.065  1.00 25.62           O  
ATOM    290  N   TRP L  40      25.359  22.130  42.713  1.00 22.88           N  
ATOM    291  CA  TRP L  40      26.507  21.266  42.632  1.00 20.95           C  
ATOM    292  CB  TRP L  40      27.428  21.365  43.859  1.00 22.34           C  
ATOM    293  CG  TRP L  40      28.116  22.699  44.003  1.00 22.97           C  
ATOM    294  CD2 TRP L  40      29.365  23.033  43.378  1.00 24.09           C  
ATOM    295  CD1 TRP L  40      27.727  23.804  44.703  1.00 21.63           C  
ATOM    296  NE1 TRP L  40      28.656  24.806  44.554  1.00 21.47           N  
ATOM    297  CE2 TRP L  40      29.671  24.344  43.741  1.00 22.87           C  
ATOM    298  CE3 TRP L  40      30.190  22.305  42.570  1.00 22.80           C  
ATOM    299  CZ2 TRP L  40      30.811  24.951  43.295  1.00 23.18           C  
ATOM    300  CZ3 TRP L  40      31.339  22.920  42.123  1.00 22.09           C  
ATOM    301  CH2 TRP L  40      31.644  24.217  42.479  1.00 23.27           C  
ATOM    302  C   TRP L  40      26.032  19.844  42.568  1.00 21.36           C  
ATOM    303  O   TRP L  40      25.201  19.416  43.369  1.00 20.64           O  
ATOM    304  N   SER L  41      26.579  19.059  41.617  1.00 21.57           N  
ATOM    305  CA  SER L  41      26.173  17.687  41.477  1.00 20.89           C  
ATOM    306  CB  SER L  41      25.477  17.388  40.138  1.00 19.19           C  
ATOM    307  OG  SER L  41      26.385  17.584  39.065  1.00  0.00           O  
ATOM    308  C   SER L  41      27.394  16.821  41.541  1.00 21.50           C  
ATOM    309  O   SER L  41      28.507  17.267  41.265  1.00 22.03           O  
ATOM    310  N   LEU L  42      27.206  15.550  41.957  1.00 24.25           N  
ATOM    311  CA  LEU L  42      28.284  14.603  42.002  1.00 26.88           C  
ATOM    312  CB  LEU L  42      28.542  14.022  43.404  1.00 27.59           C  
ATOM    313  CG  LEU L  42      29.599  12.899  43.421  1.00 27.17           C  
ATOM    314  CD1 LEU L  42      30.951  13.388  42.884  1.00 25.91           C  
ATOM    315  CD2 LEU L  42      29.717  12.265  44.816  1.00 27.23           C  
ATOM    316  C   LEU L  42      27.920  13.461  41.112  1.00 26.52           C  
ATOM    317  O   LEU L  42      26.838  12.887  41.229  1.00 28.14           O  
ATOM    318  N   GLN L  43      28.822  13.100  40.183  1.00 25.66           N  
ATOM    319  CA  GLN L  43      28.532  12.010  39.304  1.00 26.27           C  
ATOM    320  CB  GLN L  43      28.627  12.390  37.814  1.00 22.80           C  
ATOM    321  CG  GLN L  43      28.313  11.231  36.866  1.00 20.03           C  
ATOM    322  CD  GLN L  43      28.343  11.759  35.440  1.00 20.94           C  
ATOM    323  OE1 GLN L  43      29.126  12.648  35.107  1.00 21.16           O  
ATOM    324  NE2 GLN L  43      27.462  11.198  34.569  1.00 21.67           N  
ATOM    325  C   GLN L  43      29.527  10.928  39.561  1.00 29.54           C  
ATOM    326  O   GLN L  43      30.732  11.114  39.386  1.00 28.54           O  
ATOM    327  N   LYS L  44      29.031   9.759  40.009  1.00 34.67           N  
ATOM    328  CA  LYS L  44      29.881   8.629  40.235  1.00 38.61           C  
ATOM    329  CB  LYS L  44      29.392   7.730  41.381  1.00 38.02           C  
ATOM    330  CG  LYS L  44      29.451   8.443  42.733  1.00 40.52           C  
ATOM    331  CD  LYS L  44      28.667   7.746  43.845  1.00 44.30           C  
ATOM    332  CE  LYS L  44      29.380   6.520  44.414  1.00 48.34           C  
ATOM    333  NZ  LYS L  44      30.556   6.938  45.209  1.00 52.82           N1+
ATOM    334  C   LYS L  44      29.876   7.847  38.962  1.00 42.40           C  
ATOM    335  O   LYS L  44      28.922   7.902  38.187  1.00 40.23           O  
ATOM    336  N   PRO L  45      30.920   7.112  38.725  1.00 46.48           N  
ATOM    337  CA  PRO L  45      31.107   6.388  37.502  1.00 47.18           C  
ATOM    338  CD  PRO L  45      32.005   6.931  39.673  1.00 48.72           C  
ATOM    339  CB  PRO L  45      32.407   5.604  37.679  1.00 48.98           C  
ATOM    340  CG  PRO L  45      33.138   6.323  38.829  1.00 49.57           C  
ATOM    341  C   PRO L  45      29.952   5.485  37.223  1.00 46.05           C  
ATOM    342  O   PRO L  45      29.517   4.767  38.122  1.00 44.89           O  
ATOM    343  N   GLY L  46      29.447   5.515  35.975  1.00 45.16           N  
ATOM    344  CA  GLY L  46      28.399   4.636  35.551  1.00 44.54           C  
ATOM    345  C   GLY L  46      27.106   5.034  36.187  1.00 43.97           C  
ATOM    346  O   GLY L  46      26.172   4.235  36.225  1.00 47.05           O  
ATOM    347  N   GLN L  47      27.003   6.272  36.705  1.00 42.25           N  
ATOM    348  CA  GLN L  47      25.762   6.642  37.324  1.00 38.54           C  
ATOM    349  CB  GLN L  47      25.810   6.671  38.862  1.00 39.74           C  
ATOM    350  CG  GLN L  47      26.028   5.292  39.489  1.00 45.31           C  
ATOM    351  CD  GLN L  47      25.962   5.443  41.001  1.00 49.50           C  
ATOM    352  OE1 GLN L  47      25.051   6.075  41.534  1.00 52.91           O  
ATOM    353  NE2 GLN L  47      26.951   4.849  41.718  1.00 51.13           N  
ATOM    354  C   GLN L  47      25.373   8.007  36.857  1.00 35.47           C  
ATOM    355  O   GLN L  47      26.167   8.728  36.254  1.00 34.59           O  
ATOM    356  N   SER L  48      24.098   8.376  37.092  1.00 33.18           N  
ATOM    357  CA  SER L  48      23.610   9.678  36.739  1.00 31.69           C  
ATOM    358  CB  SER L  48      22.077   9.734  36.615  1.00 29.72           C  
ATOM    359  OG  SER L  48      21.469   9.310  37.826  1.00 35.17           O  
ATOM    360  C   SER L  48      24.047  10.619  37.821  1.00 28.84           C  
ATOM    361  O   SER L  48      24.445  10.188  38.901  1.00 33.41           O  
ATOM    362  N   PRO L  49      23.998  11.898  37.560  1.00 25.89           N  
ATOM    363  CA  PRO L  49      24.427  12.856  38.547  1.00 22.99           C  
ATOM    364  CD  PRO L  49      24.198  12.385  36.204  1.00 25.78           C  
ATOM    365  CB  PRO L  49      24.573  14.178  37.801  1.00 23.48           C  
ATOM    366  CG  PRO L  49      24.890  13.749  36.357  1.00 24.44           C  
ATOM    367  C   PRO L  49      23.464  12.920  39.691  1.00 24.78           C  
ATOM    368  O   PRO L  49      22.293  12.598  39.501  1.00 27.05           O  
ATOM    369  N   ASN L  50      23.946  13.313  40.889  1.00 24.42           N  
ATOM    370  CA  ASN L  50      23.107  13.432  42.048  1.00 25.86           C  
ATOM    371  CB  ASN L  50      23.494  12.479  43.192  1.00 30.31           C  
ATOM    372  CG  ASN L  50      23.244  11.048  42.737  1.00 37.17           C  
ATOM    373  OD1 ASN L  50      24.159  10.358  42.291  1.00  0.00           O  
ATOM    374  ND2 ASN L  50      21.971  10.585  42.857  1.00  0.00           N  
ATOM    375  C   ASN L  50      23.309  14.820  42.572  1.00 24.12           C  
ATOM    376  O   ASN L  50      24.429  15.327  42.577  1.00 22.96           O  
ATOM    377  N   LEU L  51      22.227  15.470  43.041  1.00 20.63           N  
ATOM    378  CA  LEU L  51      22.307  16.833  43.496  1.00 20.27           C  
ATOM    379  CB  LEU L  51      20.925  17.504  43.440  1.00 18.15           C  
ATOM    380  CG  LEU L  51      20.888  18.964  43.908  1.00 15.76           C  
ATOM    381  CD1 LEU L  51      21.679  19.870  42.953  1.00 13.35           C  
ATOM    382  CD2 LEU L  51      19.444  19.443  44.112  1.00 14.42           C  
ATOM    383  C   LEU L  51      22.777  16.884  44.921  1.00 21.43           C  
ATOM    384  O   LEU L  51      22.173  16.256  45.788  1.00 25.20           O  
ATOM    385  N   LEU L  52      23.956  17.509  45.171  1.00 21.86           N  
ATOM    386  CA  LEU L  52      24.457  17.756  46.507  1.00 21.44           C  
ATOM    387  CB  LEU L  52      25.988  17.893  46.566  1.00 21.50           C  
ATOM    388  CG  LEU L  52      26.762  16.566  46.469  1.00 19.96           C  
ATOM    389  CD1 LEU L  52      26.438  15.794  45.188  1.00 21.39           C  
ATOM    390  CD2 LEU L  52      28.269  16.810  46.612  1.00 20.36           C  
ATOM    391  C   LEU L  52      23.911  19.005  47.141  1.00 20.72           C  
ATOM    392  O   LEU L  52      23.288  18.966  48.201  1.00 22.96           O  
ATOM    393  N   ILE L  53      24.122  20.161  46.468  1.00 21.38           N  
ATOM    394  CA  ILE L  53      23.779  21.437  47.032  1.00 20.30           C  
ATOM    395  CB  ILE L  53      24.974  22.199  47.525  1.00 19.72           C  
ATOM    396  CG1 ILE L  53      25.593  21.454  48.720  1.00 20.14           C  
ATOM    397  CG2 ILE L  53      24.550  23.641  47.840  1.00 18.35           C  
ATOM    398  CD1 ILE L  53      26.947  21.997  49.163  1.00 19.01           C  
ATOM    399  C   ILE L  53      23.099  22.255  45.984  1.00 22.08           C  
ATOM    400  O   ILE L  53      23.517  22.269  44.827  1.00 26.22           O  
ATOM    401  N   TYR L  54      22.026  22.969  46.382  1.00 21.53           N  
ATOM    402  CA  TYR L  54      21.256  23.778  45.486  1.00 20.98           C  
ATOM    403  CB  TYR L  54      19.817  23.258  45.271  1.00 22.56           C  
ATOM    404  CG  TYR L  54      19.127  23.118  46.591  1.00 22.03           C  
ATOM    405  CD1 TYR L  54      19.266  21.967  47.332  1.00 23.28           C  
ATOM    406  CD2 TYR L  54      18.335  24.127  47.089  1.00 22.61           C  
ATOM    407  CE1 TYR L  54      18.635  21.823  48.546  1.00 23.51           C  
ATOM    408  CE2 TYR L  54      17.700  23.992  48.303  1.00 23.91           C  
ATOM    409  CZ  TYR L  54      17.850  22.838  49.033  1.00 23.83           C  
ATOM    410  OH  TYR L  54      17.201  22.696  50.278  1.00 25.30           O  
ATOM    411  C   TYR L  54      21.172  25.160  46.052  1.00 24.13           C  
ATOM    412  O   TYR L  54      21.290  25.358  47.261  1.00 26.40           O  
ATOM    413  N   LYS L  55      20.966  26.149  45.170  1.00 32.38           N  
ATOM    414  CA  LYS L  55      20.815  27.506  45.587  1.00 33.36           C  
ATOM    415  CB  LYS L  55      19.478  27.751  46.308  1.00 33.43           C  
ATOM    416  CG  LYS L  55      18.281  27.583  45.362  1.00 35.19           C  
ATOM    417  CD  LYS L  55      16.923  27.445  46.054  1.00 36.42           C  
ATOM    418  CE  LYS L  55      16.578  28.639  46.941  1.00 37.43           C  
ATOM    419  NZ  LYS L  55      16.676  29.882  46.151  1.00 40.05           N1+
ATOM    420  C   LYS L  55      21.981  27.916  46.435  1.00 34.39           C  
ATOM    421  O   LYS L  55      21.827  28.461  47.527  1.00 34.21           O  
ATOM    422  N   VAL L  56      23.187  27.599  45.929  1.00 34.26           N  
ATOM    423  CA  VAL L  56      24.473  27.996  46.429  1.00 33.73           C  
ATOM    424  CB  VAL L  56      24.591  29.483  46.603  1.00 33.40           C  
ATOM    425  CG1 VAL L  56      25.968  29.793  47.208  1.00 32.73           C  
ATOM    426  CG2 VAL L  56      24.332  30.162  45.248  1.00 33.41           C  
ATOM    427  C   VAL L  56      24.833  27.366  47.743  1.00 34.49           C  
ATOM    428  O   VAL L  56      26.013  27.097  47.962  1.00 34.17           O  
ATOM    429  N   SER L  57      23.880  27.028  48.636  1.00 35.05           N  
ATOM    430  CA  SER L  57      24.427  26.537  49.875  1.00 36.29           C  
ATOM    431  CB  SER L  57      24.852  27.677  50.813  1.00 37.95           C  
ATOM    432  OG  SER L  57      23.716  28.430  51.212  1.00 39.30           O  
ATOM    433  C   SER L  57      23.458  25.697  50.654  1.00 36.27           C  
ATOM    434  O   SER L  57      23.680  25.456  51.837  1.00 36.13           O  
ATOM    435  N   ASN L  58      22.389  25.187  50.028  1.00 21.56           N  
ATOM    436  CA  ASN L  58      21.412  24.411  50.732  1.00 21.48           C  
ATOM    437  CB  ASN L  58      19.971  24.765  50.331  1.00 22.54           C  
ATOM    438  CG  ASN L  58      19.717  26.202  50.767  1.00 22.97           C  
ATOM    439  OD1 ASN L  58      19.507  26.480  51.946  1.00 26.24           O  
ATOM    440  ND2 ASN L  58      19.754  27.146  49.789  1.00 23.51           N  
ATOM    441  C   ASN L  58      21.651  22.976  50.381  1.00 22.53           C  
ATOM    442  O   ASN L  58      21.871  22.639  49.218  1.00 24.34           O  
ATOM    443  N   ARG L  59      21.635  22.093  51.400  1.00 22.04           N  
ATOM    444  CA  ARG L  59      21.883  20.699  51.173  1.00 22.27           C  
ATOM    445  CB  ARG L  59      22.383  19.951  52.422  1.00 22.47           C  
ATOM    446  CG  ARG L  59      23.808  20.337  52.826  1.00 21.65           C  
ATOM    447  CD  ARG L  59      24.357  19.543  54.013  1.00 25.35           C  
ATOM    448  NE  ARG L  59      23.686  20.033  55.250  1.00 30.19           N  
ATOM    449  CZ  ARG L  59      24.291  20.987  56.018  1.00 32.93           C  
ATOM    450  NH1 ARG L  59      25.507  21.489  55.654  1.00 33.48           N1+
ATOM    451  NH2 ARG L  59      23.686  21.433  57.158  1.00 30.47           N  
ATOM    452  C   ARG L  59      20.626  20.025  50.690  1.00 23.01           C  
ATOM    453  O   ARG L  59      19.509  20.357  51.091  1.00 23.28           O  
ATOM    454  N   PHE L  60      20.801  19.047  49.778  1.00 21.82           N  
ATOM    455  CA  PHE L  60      19.722  18.260  49.250  1.00 23.75           C  
ATOM    456  CB  PHE L  60      20.096  17.550  47.933  1.00 21.78           C  
ATOM    457  CG  PHE L  60      18.897  16.868  47.362  1.00 24.38           C  
ATOM    458  CD1 PHE L  60      17.895  17.596  46.763  1.00 26.57           C  
ATOM    459  CD2 PHE L  60      18.788  15.498  47.395  1.00 26.36           C  
ATOM    460  CE1 PHE L  60      16.793  16.971  46.228  1.00 29.08           C  
ATOM    461  CE2 PHE L  60      17.688  14.866  46.861  1.00 27.12           C  
ATOM    462  CZ  PHE L  60      16.687  15.603  46.276  1.00 27.29           C  
ATOM    463  C   PHE L  60      19.444  17.238  50.297  1.00 27.73           C  
ATOM    464  O   PHE L  60      20.297  16.974  51.137  1.00 30.38           O  
ATOM    465  N   SER L  61      18.239  16.642  50.303  1.00 31.96           N  
ATOM    466  CA  SER L  61      17.947  15.740  51.377  0.90 34.63           C  
ATOM    467  CB  SER L  61      16.528  15.149  51.313  0.90 37.86           C  
ATOM    468  OG  SER L  61      15.563  16.184  51.436  0.90 44.98           O  
ATOM    469  C   SER L  61      18.919  14.600  51.369  1.00 34.40           C  
ATOM    470  O   SER L  61      19.206  14.012  50.328  1.00 34.60           O  
ATOM    471  N   GLY L  62      19.460  14.274  52.564  1.00 32.72           N  
ATOM    472  CA  GLY L  62      20.318  13.135  52.740  1.00 29.35           C  
ATOM    473  C   GLY L  62      21.769  13.504  52.648  1.00 28.14           C  
ATOM    474  O   GLY L  62      22.626  12.723  53.061  1.00 30.43           O  
ATOM    475  N   VAL L  63      22.103  14.698  52.123  1.00 26.44           N  
ATOM    476  CA  VAL L  63      23.494  15.041  51.984  1.00 25.47           C  
ATOM    477  CB  VAL L  63      23.722  16.211  51.068  1.00 22.00           C  
ATOM    478  CG1 VAL L  63      25.219  16.550  51.057  1.00 20.64           C  
ATOM    479  CG2 VAL L  63      23.166  15.860  49.680  1.00 19.74           C  
ATOM    480  C   VAL L  63      24.039  15.394  53.335  1.00 29.16           C  
ATOM    481  O   VAL L  63      23.403  16.103  54.114  1.00 31.99           O  
ATOM    482  N   PRO L  64      25.220  14.900  53.615  1.00 31.97           N  
ATOM    483  CA  PRO L  64      25.881  15.121  54.879  1.00 31.79           C  
ATOM    484  CD  PRO L  64      25.724  13.720  52.936  1.00 33.73           C  
ATOM    485  CB  PRO L  64      26.938  14.020  55.004  1.00 32.60           C  
ATOM    486  CG  PRO L  64      27.099  13.473  53.576  1.00 33.89           C  
ATOM    487  C   PRO L  64      26.451  16.502  55.008  1.00 31.90           C  
ATOM    488  O   PRO L  64      26.772  17.128  54.000  1.00 31.71           O  
ATOM    489  N   ASP L  65      26.643  16.951  56.261  1.00 32.59           N  
ATOM    490  CA  ASP L  65      27.098  18.263  56.627  1.00 34.89           C  
ATOM    491  CB  ASP L  65      27.034  18.534  58.143  1.00 41.81           C  
ATOM    492  CG  ASP L  65      27.952  17.572  58.884  1.00 55.85           C  
ATOM    493  OD1 ASP L  65      28.096  16.406  58.428  1.00 59.81           O  
ATOM    494  OD2 ASP L  65      28.520  17.995  59.925  1.00 61.46           O1-
ATOM    495  C   ASP L  65      28.499  18.496  56.145  1.00 33.34           C  
ATOM    496  O   ASP L  65      28.969  19.632  56.128  1.00 36.09           O  
ATOM    497  N   ARG L  66      29.220  17.424  55.773  1.00 33.05           N  
ATOM    498  CA  ARG L  66      30.583  17.550  55.332  1.00 31.74           C  
ATOM    499  CB  ARG L  66      31.203  16.206  54.910  1.00 30.95           C  
ATOM    500  CG  ARG L  66      31.311  15.205  56.060  1.00 32.63           C  
ATOM    501  CD  ARG L  66      32.229  14.013  55.771  1.00 34.96           C  
ATOM    502  NE  ARG L  66      31.524  13.057  54.868  1.00 30.58           N  
ATOM    503  CZ  ARG L  66      31.616  13.183  53.514  1.00 30.15           C  
ATOM    504  NH1 ARG L  66      32.278  14.247  52.975  1.00 30.93           N1+
ATOM    505  NH2 ARG L  66      31.058  12.242  52.697  1.00 26.51           N  
ATOM    506  C   ARG L  66      30.622  18.446  54.130  1.00 31.41           C  
ATOM    507  O   ARG L  66      31.603  19.162  53.922  1.00 32.27           O  
ATOM    508  N   PHE L  67      29.566  18.406  53.292  1.00 29.91           N  
ATOM    509  CA  PHE L  67      29.533  19.199  52.093  1.00 28.20           C  
ATOM    510  CB  PHE L  67      28.646  18.584  50.992  1.00 24.44           C  
ATOM    511  CG  PHE L  67      29.240  17.291  50.541  1.00 21.90           C  
ATOM    512  CD1 PHE L  67      30.195  17.268  49.551  1.00 20.51           C  
ATOM    513  CD2 PHE L  67      28.836  16.099  51.098  1.00 22.12           C  
ATOM    514  CE1 PHE L  67      30.741  16.078  49.128  1.00 20.72           C  
ATOM    515  CE2 PHE L  67      29.380  14.907  50.680  1.00 19.69           C  
ATOM    516  CZ  PHE L  67      30.334  14.893  49.692  1.00 19.98           C  
ATOM    517  C   PHE L  67      28.952  20.550  52.393  1.00 27.58           C  
ATOM    518  O   PHE L  67      27.901  20.667  53.022  1.00 27.53           O  
ATOM    519  N   SER L  68      29.635  21.621  51.937  1.00 26.69           N  
ATOM    520  CA  SER L  68      29.148  22.954  52.152  1.00 27.37           C  
ATOM    521  CB  SER L  68      29.864  23.690  53.298  1.00 29.21           C  
ATOM    522  OG  SER L  68      31.238  23.869  52.982  1.00 35.65           O  
ATOM    523  C   SER L  68      29.406  23.735  50.902  1.00 27.37           C  
ATOM    524  O   SER L  68      30.395  23.505  50.207  1.00 27.87           O  
ATOM    525  N   GLY L  69      28.512  24.695  50.587  1.00 27.25           N  
ATOM    526  CA  GLY L  69      28.693  25.484  49.406  1.00 27.00           C  
ATOM    527  C   GLY L  69      28.647  26.918  49.815  1.00 28.92           C  
ATOM    528  O   GLY L  69      28.008  27.274  50.804  1.00 29.81           O  
ATOM    529  N   SER L  70      29.341  27.783  49.052  1.00 30.33           N  
ATOM    530  CA  SER L  70      29.361  29.180  49.367  1.00 32.02           C  
ATOM    531  CB  SER L  70      30.449  29.559  50.384  1.00 33.32           C  
ATOM    532  OG  SER L  70      31.731  29.296  49.833  1.00 39.72           O  
ATOM    533  C   SER L  70      29.679  29.919  48.107  1.00 32.64           C  
ATOM    534  O   SER L  70      29.976  29.314  47.079  1.00 34.25           O  
ATOM    535  N   GLY L  71      29.591  31.264  48.151  1.00 32.88           N  
ATOM    536  CA  GLY L  71      29.951  32.035  46.994  1.00 34.99           C  
ATOM    537  C   GLY L  71      28.936  33.112  46.785  1.00 35.52           C  
ATOM    538  O   GLY L  71      27.929  33.187  47.487  1.00 36.62           O  
ATOM    539  N   SER L  72      29.205  33.999  45.805  1.00 35.28           N  
ATOM    540  CA  SER L  72      28.277  35.040  45.480  1.00 35.77           C  
ATOM    541  CB  SER L  72      28.387  36.288  46.373  1.00 36.19           C  
ATOM    542  OG  SER L  72      27.952  35.996  47.693  1.00 41.06           O  
ATOM    543  C   SER L  72      28.565  35.496  44.088  1.00 36.41           C  
ATOM    544  O   SER L  72      29.703  35.436  43.623  1.00 38.23           O  
ATOM    545  N   GLY L  73      27.518  35.966  43.385  1.00 36.24           N  
ATOM    546  CA  GLY L  73      27.691  36.514  42.074  1.00 35.12           C  
ATOM    547  C   GLY L  73      28.292  35.496  41.154  1.00 35.62           C  
ATOM    548  O   GLY L  73      27.607  34.594  40.678  1.00 37.19           O  
ATOM    549  N   THR L  74      29.551  35.753  40.749  1.00 36.32           N  
ATOM    550  CA  THR L  74      30.343  34.940  39.863  1.00 37.18           C  
ATOM    551  CB  THR L  74      31.370  35.747  39.125  1.00 36.97           C  
ATOM    552  OG1 THR L  74      32.295  36.319  40.037  1.00 40.22           O  
ATOM    553  CG2 THR L  74      30.644  36.851  38.340  1.00 36.93           C  
ATOM    554  C   THR L  74      31.076  33.785  40.495  1.00 38.59           C  
ATOM    555  O   THR L  74      31.256  32.757  39.843  1.00 40.08           O  
ATOM    556  N   ASP L  75      31.572  33.917  41.746  1.00 38.43           N  
ATOM    557  CA  ASP L  75      32.439  32.878  42.251  1.00 41.50           C  
ATOM    558  CB  ASP L  75      33.759  33.403  42.843  1.00 48.17           C  
ATOM    559  CG  ASP L  75      34.659  33.834  41.692  1.00 55.44           C  
ATOM    560  OD1 ASP L  75      34.358  33.460  40.528  1.00 59.55           O  
ATOM    561  OD2 ASP L  75      35.668  34.538  41.963  1.00 59.03           O1-
ATOM    562  C   ASP L  75      31.775  32.044  43.303  1.00 39.62           C  
ATOM    563  O   ASP L  75      31.182  32.565  44.246  1.00 41.79           O  
ATOM    564  N   PHE L  76      31.881  30.700  43.167  1.00 36.20           N  
ATOM    565  CA  PHE L  76      31.267  29.824  44.127  1.00 33.05           C  
ATOM    566  CB  PHE L  76      29.993  29.130  43.608  1.00 30.85           C  
ATOM    567  CG  PHE L  76      29.062  30.182  43.106  1.00 28.11           C  
ATOM    568  CD1 PHE L  76      28.322  30.956  43.966  1.00 27.22           C  
ATOM    569  CD2 PHE L  76      28.955  30.412  41.757  1.00 25.46           C  
ATOM    570  CE1 PHE L  76      27.472  31.926  43.489  1.00 25.61           C  
ATOM    571  CE2 PHE L  76      28.106  31.379  41.275  1.00 25.53           C  
ATOM    572  CZ  PHE L  76      27.362  32.143  42.140  1.00 25.25           C  
ATOM    573  C   PHE L  76      32.233  28.722  44.460  1.00 33.03           C  
ATOM    574  O   PHE L  76      33.051  28.333  43.625  1.00 31.58           O  
ATOM    575  N   THR L  77      32.157  28.185  45.702  1.00 33.46           N  
ATOM    576  CA  THR L  77      33.066  27.147  46.099  1.00 31.80           C  
ATOM    577  CB  THR L  77      34.126  27.640  47.040  1.00 32.61           C  
ATOM    578  OG1 THR L  77      34.854  28.703  46.443  1.00 36.71           O  
ATOM    579  CG2 THR L  77      35.071  26.477  47.372  1.00 32.34           C  
ATOM    580  C   THR L  77      32.324  26.050  46.807  1.00 31.25           C  
ATOM    581  O   THR L  77      31.402  26.294  47.585  1.00 31.21           O  
ATOM    582  N   LEU L  78      32.726  24.793  46.535  1.00 30.03           N  
ATOM    583  CA  LEU L  78      32.180  23.632  47.177  1.00 28.84           C  
ATOM    584  CB  LEU L  78      31.828  22.513  46.181  1.00 26.24           C  
ATOM    585  CG  LEU L  78      31.273  21.234  46.833  1.00 25.54           C  
ATOM    586  CD1 LEU L  78      29.944  21.502  47.556  1.00 24.14           C  
ATOM    587  CD2 LEU L  78      31.175  20.091  45.811  1.00 24.08           C  
ATOM    588  C   LEU L  78      33.265  23.108  48.061  1.00 30.69           C  
ATOM    589  O   LEU L  78      34.403  22.955  47.619  1.00 30.90           O  
ATOM    590  N   LYS L  79      32.956  22.840  49.344  1.00 32.57           N  
ATOM    591  CA  LYS L  79      33.996  22.335  50.194  1.00 32.98           C  
ATOM    592  CB  LYS L  79      34.427  23.287  51.320  1.00 33.32           C  
ATOM    593  CG  LYS L  79      35.275  24.458  50.826  1.00 40.69           C  
ATOM    594  CD  LYS L  79      35.694  25.414  51.942  1.00 47.15           C  
ATOM    595  CE  LYS L  79      36.747  26.430  51.500  1.00 51.73           C  
ATOM    596  NZ  LYS L  79      37.376  27.052  52.685  1.00 55.74           N1+
ATOM    597  C   LYS L  79      33.561  21.062  50.835  1.00 33.39           C  
ATOM    598  O   LYS L  79      32.395  20.877  51.180  1.00 34.32           O  
ATOM    599  N   ILE L  80      34.524  20.134  50.983  1.00 33.82           N  
ATOM    600  CA  ILE L  80      34.280  18.880  51.626  1.00 34.57           C  
ATOM    601  CB  ILE L  80      34.629  17.714  50.746  1.00 30.42           C  
ATOM    602  CG1 ILE L  80      33.852  17.816  49.422  1.00 30.72           C  
ATOM    603  CG2 ILE L  80      34.322  16.418  51.511  1.00 28.19           C  
ATOM    604  CD1 ILE L  80      34.345  16.856  48.339  1.00 29.63           C  
ATOM    605  C   ILE L  80      35.195  18.877  52.813  1.00 37.27           C  
ATOM    606  O   ILE L  80      36.413  18.962  52.668  1.00 40.19           O  
ATOM    607  N   SER L  81      34.615  18.806  54.027  1.00 38.57           N  
ATOM    608  CA  SER L  81      35.355  18.892  55.257  1.00 40.84           C  
ATOM    609  CB  SER L  81      34.426  18.959  56.480  1.00 41.55           C  
ATOM    610  OG  SER L  81      35.194  19.034  57.670  1.00 46.65           O  
ATOM    611  C   SER L  81      36.271  17.724  55.453  1.00 41.16           C  
ATOM    612  O   SER L  81      37.462  17.909  55.700  1.00 43.42           O  
ATOM    613  N   ARG L  82      35.732  16.485  55.383  1.00 39.11           N  
ATOM    614  CA  ARG L  82      36.548  15.316  55.567  1.00 38.06           C  
ATOM    615  CB  ARG L  82      36.116  14.416  56.739  1.00 41.71           C  
ATOM    616  CG  ARG L  82      36.081  15.083  58.111  1.00 50.05           C  
ATOM    617  CD  ARG L  82      35.758  14.109  59.250  1.00 57.14           C  
ATOM    618  NE  ARG L  82      34.465  13.427  58.938  1.00 65.05           N  
ATOM    619  CZ  ARG L  82      34.442  12.162  58.420  1.00 68.41           C  
ATOM    620  NH1 ARG L  82      35.607  11.500  58.164  1.00 71.41           N1+
ATOM    621  NH2 ARG L  82      33.250  11.537  58.189  1.00 68.87           N  
ATOM    622  C   ARG L  82      36.310  14.458  54.374  1.00 38.41           C  
ATOM    623  O   ARG L  82      35.229  13.893  54.220  1.00 40.98           O  
ATOM    624  N   VAL L  83      37.324  14.293  53.516  1.00 35.80           N  
ATOM    625  CA  VAL L  83      37.110  13.506  52.339  1.00 33.24           C  
ATOM    626  CB  VAL L  83      38.172  13.705  51.296  1.00 31.95           C  
ATOM    627  CG1 VAL L  83      37.900  12.751  50.123  1.00 30.41           C  
ATOM    628  CG2 VAL L  83      38.192  15.190  50.893  1.00 29.72           C  
ATOM    629  C   VAL L  83      37.094  12.059  52.718  1.00 35.27           C  
ATOM    630  O   VAL L  83      37.922  11.594  53.499  1.00 36.80           O  
ATOM    631  N   GLU L  84      36.122  11.310  52.158  1.00 37.64           N  
ATOM    632  CA  GLU L  84      36.006   9.903  52.409  1.00 39.65           C  
ATOM    633  CB  GLU L  84      34.632   9.489  52.968  1.00 42.12           C  
ATOM    634  CG  GLU L  84      34.420   9.964  54.405  1.00 48.17           C  
ATOM    635  CD  GLU L  84      33.021   9.584  54.866  1.00 53.32           C  
ATOM    636  OE1 GLU L  84      32.066   9.742  54.063  1.00 54.80           O  
ATOM    637  OE2 GLU L  84      32.889   9.134  56.036  1.00 54.56           O1-
ATOM    638  C   GLU L  84      36.210   9.216  51.097  1.00 39.45           C  
ATOM    639  O   GLU L  84      36.162   9.841  50.040  1.00 38.51           O  
ATOM    640  N   ALA L  85      36.449   7.893  51.136  1.00 41.08           N  
ATOM    641  CA  ALA L  85      36.740   7.121  49.959  1.00 43.22           C  
ATOM    642  CB  ALA L  85      36.991   5.636  50.271  1.00 43.64           C  
ATOM    643  C   ALA L  85      35.584   7.190  49.003  1.00 44.74           C  
ATOM    644  O   ALA L  85      35.769   7.215  47.788  1.00 45.84           O  
ATOM    645  N   GLU L  86      34.358   7.230  49.547  1.00 45.30           N  
ATOM    646  CA  GLU L  86      33.107   7.213  48.836  0.90 46.28           C  
ATOM    647  CB  GLU L  86      31.927   7.334  49.809  0.90 48.24           C  
ATOM    648  CG  GLU L  86      31.917   6.259  50.889  0.88 57.35           C  
ATOM    649  CD  GLU L  86      31.071   6.785  52.037  1.00 72.19           C  
ATOM    650  OE1 GLU L  86      30.549   7.926  51.922  1.00 74.42           O  
ATOM    651  OE2 GLU L  86      30.941   6.048  53.050  1.00 73.71           O1-
ATOM    652  C   GLU L  86      32.994   8.419  47.953  1.00 44.79           C  
ATOM    653  O   GLU L  86      32.333   8.379  46.918  1.00 46.67           O  
ATOM    654  N   ASP L  87      33.630   9.526  48.366  1.00 40.28           N  
ATOM    655  CA  ASP L  87      33.529  10.831  47.772  1.00 36.84           C  
ATOM    656  CB  ASP L  87      34.258  11.904  48.598  1.00 34.82           C  
ATOM    657  CG  ASP L  87      33.467  12.108  49.886  1.00 35.51           C  
ATOM    658  OD1 ASP L  87      32.293  11.653  49.939  1.00 34.69           O  
ATOM    659  OD2 ASP L  87      34.025  12.725  50.831  1.00 35.05           O1-
ATOM    660  C   ASP L  87      34.057  10.884  46.363  1.00 35.81           C  
ATOM    661  O   ASP L  87      33.747  11.827  45.637  1.00 38.98           O  
ATOM    662  N   LEU L  88      34.886   9.918  45.935  1.00 34.70           N  
ATOM    663  CA  LEU L  88      35.467   9.975  44.620  1.00 34.59           C  
ATOM    664  CB  LEU L  88      36.223   8.702  44.223  1.00 36.98           C  
ATOM    665  CG  LEU L  88      37.475   8.406  45.055  1.00 39.70           C  
ATOM    666  CD1 LEU L  88      38.151   7.116  44.569  1.00 43.04           C  
ATOM    667  CD2 LEU L  88      38.425   9.610  45.059  1.00 43.20           C  
ATOM    668  C   LEU L  88      34.393  10.099  43.588  1.00 32.47           C  
ATOM    669  O   LEU L  88      33.308   9.538  43.725  1.00 31.03           O  
ATOM    670  N   GLY L  89      34.691  10.862  42.514  1.00 30.10           N  
ATOM    671  CA  GLY L  89      33.765  11.032  41.435  1.00 27.16           C  
ATOM    672  C   GLY L  89      34.058  12.352  40.796  1.00 25.31           C  
ATOM    673  O   GLY L  89      35.098  12.959  41.044  1.00 25.04           O  
ATOM    674  N   VAL L  90      33.133  12.823  39.934  1.00 26.56           N  
ATOM    675  CA  VAL L  90      33.323  14.084  39.277  1.00 25.23           C  
ATOM    676  CB  VAL L  90      33.182  13.998  37.788  1.00 23.45           C  
ATOM    677  CG1 VAL L  90      33.287  15.415  37.199  1.00 19.85           C  
ATOM    678  CG2 VAL L  90      34.248  13.022  37.259  1.00 22.12           C  
ATOM    679  C   VAL L  90      32.275  15.027  39.781  1.00 25.04           C  
ATOM    680  O   VAL L  90      31.097  14.682  39.854  1.00 24.92           O  
ATOM    681  N   TYR L  91      32.689  16.262  40.134  1.00 23.62           N  
ATOM    682  CA  TYR L  91      31.787  17.244  40.670  1.00 23.84           C  
ATOM    683  CB  TYR L  91      32.342  17.977  41.908  1.00 24.73           C  
ATOM    684  CG  TYR L  91      32.474  17.012  43.038  1.00 24.98           C  
ATOM    685  CD1 TYR L  91      33.543  16.147  43.106  1.00 26.03           C  
ATOM    686  CD2 TYR L  91      31.533  16.984  44.043  1.00 27.93           C  
ATOM    687  CE1 TYR L  91      33.666  15.262  44.152  1.00 26.13           C  
ATOM    688  CE2 TYR L  91      31.651  16.102  45.091  1.00 27.40           C  
ATOM    689  CZ  TYR L  91      32.717  15.236  45.145  1.00 28.28           C  
ATOM    690  OH  TYR L  91      32.838  14.330  46.220  1.00 29.97           O  
ATOM    691  C   TYR L  91      31.556  18.292  39.624  1.00 24.52           C  
ATOM    692  O   TYR L  91      32.499  18.790  39.009  1.00 25.11           O  
ATOM    693  N   PHE L  92      30.272  18.644  39.395  1.00 24.54           N  
ATOM    694  CA  PHE L  92      29.925  19.631  38.412  1.00 24.32           C  
ATOM    695  CB  PHE L  92      28.953  19.124  37.326  1.00 20.45           C  
ATOM    696  CG  PHE L  92      29.584  18.080  36.468  1.00 21.49           C  
ATOM    697  CD1 PHE L  92      30.405  18.430  35.421  1.00 21.15           C  
ATOM    698  CD2 PHE L  92      29.333  16.746  36.692  1.00 20.71           C  
ATOM    699  CE1 PHE L  92      30.979  17.468  34.623  1.00 20.94           C  
ATOM    700  CE2 PHE L  92      29.903  15.779  35.898  1.00 21.75           C  
ATOM    701  CZ  PHE L  92      30.728  16.138  34.860  1.00 21.15           C  
ATOM    702  C   PHE L  92      29.162  20.721  39.100  1.00 27.08           C  
ATOM    703  O   PHE L  92      28.441  20.478  40.066  1.00 29.68           O  
ATOM    704  N   CYS L  93      29.324  21.969  38.620  1.00 28.91           N  
ATOM    705  CA  CYS L  93      28.549  23.071  39.102  1.00 28.29           C  
ATOM    706  CB  CYS L  93      29.386  24.328  39.449  1.00 29.43           C  
ATOM    707  SG  CYS L  93      30.422  24.925  38.076  1.00 29.99           S  
ATOM    708  C   CYS L  93      27.641  23.400  37.960  1.00 28.70           C  
ATOM    709  O   CYS L  93      28.009  23.195  36.803  1.00 28.37           O  
ATOM    710  N   SER L  94      26.408  23.866  38.240  1.00 27.22           N  
ATOM    711  CA  SER L  94      25.517  24.189  37.162  1.00 27.45           C  
ATOM    712  CB  SER L  94      24.507  23.079  36.846  1.00 27.89           C  
ATOM    713  OG  SER L  94      23.707  22.824  37.985  1.00 36.70           O  
ATOM    714  C   SER L  94      24.764  25.421  37.553  1.00 29.07           C  
ATOM    715  O   SER L  94      24.726  25.773  38.731  1.00 31.91           O  
ATOM    716  N   GLN L  95      24.182  26.139  36.565  1.00 27.26           N  
ATOM    717  CA  GLN L  95      23.426  27.319  36.888  1.00 26.13           C  
ATOM    718  CB  GLN L  95      24.172  28.628  36.562  1.00 26.13           C  
ATOM    719  CG  GLN L  95      24.441  28.847  35.072  1.00 25.96           C  
ATOM    720  CD  GLN L  95      23.209  29.496  34.460  1.00 25.40           C  
ATOM    721  OE1 GLN L  95      22.539  30.306  35.097  1.00 28.94           O  
ATOM    722  NE2 GLN L  95      22.902  29.135  33.184  1.00 22.75           N  
ATOM    723  C   GLN L  95      22.137  27.307  36.123  1.00 27.77           C  
ATOM    724  O   GLN L  95      22.101  26.975  34.940  1.00 27.83           O  
ATOM    725  N   SER L  96      21.027  27.672  36.796  1.00 46.51           N  
ATOM    726  CA  SER L  96      19.735  27.836  36.179  1.00 48.57           C  
ATOM    727  CB  SER L  96      18.644  27.109  36.963  1.00 48.47           C  
ATOM    728  OG  SER L  96      18.999  25.735  37.025  1.00 47.27           O  
ATOM    729  C   SER L  96      19.330  29.279  35.983  1.00 49.74           C  
ATOM    730  O   SER L  96      18.240  29.547  35.479  1.00 51.47           O  
ATOM    731  N   THR L  97      20.160  30.250  36.402  1.00 50.60           N  
ATOM    732  CA  THR L  97      19.772  31.637  36.376  1.00 50.76           C  
ATOM    733  CB  THR L  97      20.873  32.522  36.879  1.00 50.82           C  
ATOM    734  OG1 THR L  97      21.250  32.112  38.185  1.00 52.32           O  
ATOM    735  CG2 THR L  97      20.390  33.984  36.909  1.00 50.34           C  
ATOM    736  C   THR L  97      19.464  32.054  34.976  1.00 51.28           C  
ATOM    737  O   THR L  97      18.438  32.682  34.723  1.00 51.42           O  
ATOM    738  N   HIS L  98      20.338  31.701  34.017  1.00 51.73           N  
ATOM    739  CA  HIS L  98      20.102  32.137  32.676  1.00 53.07           C  
ATOM    740  ND1 HIS L  98      21.268  35.421  32.462  1.00 62.80           N  
ATOM    741  CG  HIS L  98      21.635  34.150  32.848  1.00 61.06           C  
ATOM    742  CB  HIS L  98      21.301  32.900  32.080  1.00 56.45           C  
ATOM    743  NE2 HIS L  98      22.359  35.637  34.388  1.00 62.57           N  
ATOM    744  CD2 HIS L  98      22.304  34.303  34.024  1.00 61.14           C  
ATOM    745  CE1 HIS L  98      21.726  36.269  33.417  1.00 63.09           C  
ATOM    746  C   HIS L  98      19.852  30.928  31.829  1.00 51.32           C  
ATOM    747  O   HIS L  98      20.255  29.818  32.170  1.00 51.19           O  
ATOM    748  N   ASP L  99      19.118  31.121  30.716  1.00 50.67           N  
ATOM    749  CA  ASP L  99      18.853  30.059  29.792  1.00 49.70           C  
ATOM    750  CB  ASP L  99      17.385  29.999  29.337  1.00 49.74           C  
ATOM    751  CG  ASP L  99      17.030  31.331  28.695  1.00  0.00           C  
ATOM    752  OD1 ASP L  99      17.235  32.384  29.354  1.00  0.00           O  
ATOM    753  OD2 ASP L  99      16.531  31.311  27.538  1.00  0.00           O1-
ATOM    754  C   ASP L  99      19.708  30.303  28.593  1.00 50.20           C  
ATOM    755  O   ASP L  99      19.913  31.448  28.193  1.00 51.24           O  
ATOM    756  N   PRO L 100      20.243  29.255  28.028  1.00 49.91           N  
ATOM    757  CA  PRO L 100      20.023  27.926  28.530  1.00 47.77           C  
ATOM    758  CD  PRO L 100      20.556  29.255  26.610  1.00 49.50           C  
ATOM    759  CB  PRO L 100      20.355  26.972  27.380  1.00 48.67           C  
ATOM    760  CG  PRO L 100      21.100  27.840  26.351  1.00 49.69           C  
ATOM    761  C   PRO L 100      20.815  27.660  29.768  1.00 45.30           C  
ATOM    762  O   PRO L 100      21.771  28.383  30.047  1.00 43.51           O  
ATOM    763  N   TRP L 101      20.409  26.626  30.527  1.00 43.76           N  
ATOM    764  CA  TRP L 101      21.067  26.278  31.747  1.00 42.69           C  
ATOM    765  CB  TRP L 101      20.158  25.423  32.654  1.00 43.54           C  
ATOM    766  CG  TRP L 101      18.909  26.220  32.997  1.00 46.34           C  
ATOM    767  CD2 TRP L 101      17.728  25.738  33.665  1.00 47.15           C  
ATOM    768  CD1 TRP L 101      18.658  27.526  32.694  1.00 47.34           C  
ATOM    769  NE1 TRP L 101      17.401  27.884  33.119  1.00 49.71           N  
ATOM    770  CE2 TRP L 101      16.817  26.795  33.718  1.00 49.30           C  
ATOM    771  CE3 TRP L 101      17.418  24.525  34.187  1.00 47.18           C  
ATOM    772  CZ2 TRP L 101      15.583  26.647  34.293  1.00 49.02           C  
ATOM    773  CZ3 TRP L 101      16.176  24.379  34.770  1.00 47.24           C  
ATOM    774  CH2 TRP L 101      15.270  25.417  34.824  1.00 48.09           C  
ATOM    775  C   TRP L 101      22.341  25.592  31.371  1.00 41.73           C  
ATOM    776  O   TRP L 101      22.408  24.890  30.362  1.00 41.71           O  
ATOM    777  N   THR L 102      23.401  25.815  32.174  1.00 29.12           N  
ATOM    778  CA  THR L 102      24.708  25.366  31.775  1.00 28.29           C  
ATOM    779  CB  THR L 102      25.598  26.476  31.289  1.00 27.20           C  
ATOM    780  OG1 THR L 102      25.687  27.494  32.270  1.00 30.43           O  
ATOM    781  CG2 THR L 102      25.037  27.045  29.979  1.00 26.75           C  
ATOM    782  C   THR L 102      25.404  24.690  32.919  1.00 29.23           C  
ATOM    783  O   THR L 102      25.129  24.958  34.087  1.00 30.75           O  
ATOM    784  N   PHE L 103      26.349  23.780  32.591  1.00 28.93           N  
ATOM    785  CA  PHE L 103      27.073  23.035  33.586  1.00 28.09           C  
ATOM    786  CB  PHE L 103      26.965  21.505  33.427  1.00 25.78           C  
ATOM    787  CG  PHE L 103      25.570  21.051  33.693  1.00 27.04           C  
ATOM    788  CD1 PHE L 103      24.595  21.168  32.730  1.00 28.99           C  
ATOM    789  CD2 PHE L 103      25.242  20.482  34.903  1.00 26.26           C  
ATOM    790  CE1 PHE L 103      23.311  20.741  32.976  1.00 29.26           C  
ATOM    791  CE2 PHE L 103      23.959  20.052  35.154  1.00 27.83           C  
ATOM    792  CZ  PHE L 103      22.991  20.181  34.189  1.00 27.80           C  
ATOM    793  C   PHE L 103      28.532  23.344  33.447  1.00 29.27           C  
ATOM    794  O   PHE L 103      28.980  23.879  32.434  1.00 32.41           O  
ATOM    795  N   GLY L 104      29.312  23.031  34.501  1.00 30.25           N  
ATOM    796  CA  GLY L 104      30.732  23.226  34.458  1.00 29.87           C  
ATOM    797  C   GLY L 104      31.326  22.017  33.796  1.00 30.92           C  
ATOM    798  O   GLY L 104      30.618  21.071  33.455  1.00 31.92           O  
ATOM    799  N   GLY L 105      32.655  22.052  33.570  1.00 32.37           N  
ATOM    800  CA  GLY L 105      33.411  20.992  32.953  1.00 32.67           C  
ATOM    801  C   GLY L 105      33.497  19.791  33.847  1.00 33.15           C  
ATOM    802  O   GLY L 105      33.534  18.655  33.373  1.00 36.06           O  
ATOM    803  N   GLY L 106      33.586  20.011  35.172  1.00 30.28           N  
ATOM    804  CA  GLY L 106      33.709  18.918  36.093  1.00 29.78           C  
ATOM    805  C   GLY L 106      35.086  18.927  36.682  1.00 30.53           C  
ATOM    806  O   GLY L 106      36.045  19.383  36.060  1.00 32.84           O  
ATOM    807  N   THR L 107      35.195  18.449  37.940  1.00 29.20           N  
ATOM    808  CA  THR L 107      36.459  18.319  38.606  1.00 28.47           C  
ATOM    809  CB  THR L 107      36.614  19.246  39.777  1.00 28.64           C  
ATOM    810  OG1 THR L 107      36.494  20.596  39.352  1.00 28.19           O  
ATOM    811  CG2 THR L 107      37.993  19.015  40.421  1.00 25.64           C  
ATOM    812  C   THR L 107      36.491  16.920  39.128  1.00 30.03           C  
ATOM    813  O   THR L 107      35.590  16.506  39.854  1.00 30.25           O  
ATOM    814  N   LYS L 108      37.533  16.142  38.776  1.00 31.52           N  
ATOM    815  CA  LYS L 108      37.561  14.789  39.247  1.00 31.60           C  
ATOM    816  CB  LYS L 108      38.256  13.798  38.295  1.00 34.77           C  
ATOM    817  CG  LYS L 108      38.259  12.366  38.840  1.00 40.43           C  
ATOM    818  CD  LYS L 108      38.693  11.299  37.833  1.00 46.14           C  
ATOM    819  CE  LYS L 108      38.682   9.885  38.418  1.00 51.30           C  
ATOM    820  NZ  LYS L 108      39.158   8.911  37.411  1.00 55.57           N1+
ATOM    821  C   LYS L 108      38.309  14.766  40.538  1.00 30.19           C  
ATOM    822  O   LYS L 108      39.439  15.244  40.636  1.00 29.25           O  
ATOM    823  N   LEU L 109      37.673  14.193  41.574  1.00 28.42           N  
ATOM    824  CA  LEU L 109      38.292  14.110  42.864  1.00 29.14           C  
ATOM    825  CB  LEU L 109      37.269  14.072  44.012  1.00 27.14           C  
ATOM    826  CG  LEU L 109      37.896  14.014  45.418  1.00 27.09           C  
ATOM    827  CD1 LEU L 109      38.463  15.377  45.839  1.00 28.18           C  
ATOM    828  CD2 LEU L 109      36.924  13.420  46.443  1.00 27.78           C  
ATOM    829  C   LEU L 109      39.009  12.798  42.896  1.00 30.17           C  
ATOM    830  O   LEU L 109      38.419  11.759  42.604  1.00 30.10           O  
ATOM    831  N   GLU L 110      40.312  12.816  43.241  1.00 32.50           N  
ATOM    832  CA  GLU L 110      41.082  11.605  43.289  1.00 34.46           C  
ATOM    833  CB  GLU L 110      42.277  11.618  42.319  1.00 38.61           C  
ATOM    834  CG  GLU L 110      41.865  11.630  40.845  1.00 48.51           C  
ATOM    835  CD  GLU L 110      43.104  11.887  39.996  1.00 54.89           C  
ATOM    836  OE1 GLU L 110      44.129  12.344  40.570  1.00 56.59           O  
ATOM    837  OE2 GLU L 110      43.044  11.637  38.764  1.00 59.34           O1-
ATOM    838  C   GLU L 110      41.642  11.482  44.673  1.00 32.93           C  
ATOM    839  O   GLU L 110      42.105  12.462  45.253  1.00 32.69           O  
ATOM    840  N   ILE L 111      41.620  10.256  45.237  1.00 32.09           N  
ATOM    841  CA  ILE L 111      42.115  10.039  46.568  1.00 31.88           C  
ATOM    842  CB  ILE L 111      41.408   8.946  47.319  1.00 29.77           C  
ATOM    843  CG1 ILE L 111      39.939   9.317  47.574  1.00 28.62           C  
ATOM    844  CG2 ILE L 111      42.199   8.676  48.610  1.00 28.63           C  
ATOM    845  CD1 ILE L 111      39.762  10.556  48.448  1.00 30.44           C  
ATOM    846  C   ILE L 111      43.549   9.636  46.488  1.00 35.05           C  
ATOM    847  O   ILE L 111      43.936   8.823  45.650  1.00 36.62           O  
ATOM    848  N   LYS L 112      44.389  10.229  47.357  1.00 37.41           N  
ATOM    849  CA  LYS L 112      45.769   9.855  47.344  1.00 34.86           C  
ATOM    850  CB  LYS L 112      46.712  10.989  46.898  1.00 35.37           C  
ATOM    851  CG  LYS L 112      46.750  12.214  47.808  1.00 40.59           C  
ATOM    852  CD  LYS L 112      47.879  13.181  47.437  1.00 44.86           C  
ATOM    853  CE  LYS L 112      47.960  14.422  48.327  1.00 47.11           C  
ATOM    854  NZ  LYS L 112      48.891  14.179  49.451  1.00 49.54           N1+
ATOM    855  C   LYS L 112      46.169   9.403  48.743  1.00 34.80           C  
ATOM    856  O   LYS L 112      45.265   9.249  49.607  1.00 33.19           O  
ATOM    857  OXT LYS L 112      47.393   9.195  48.962  1.00  0.00           O1-
TER     858      LYS L 112 
ATOM    859  N   GLN H 113       8.645   6.480  46.090  1.00 59.16           N1+
ATOM    860  CA  GLN H 113       9.861   7.174  45.609  1.00 57.35           C  
ATOM    861  CB  GLN H 113      11.085   6.245  45.728  1.00 59.45           C  
ATOM    862  CG  GLN H 113      10.975   4.980  44.870  1.00 77.95           C  
ATOM    863  CD  GLN H 113      12.234   4.145  45.068  1.00 83.25           C  
ATOM    864  OE1 GLN H 113      12.710   3.968  46.188  1.00 87.35           O  
ATOM    865  NE2 GLN H 113      12.797   3.623  43.945  1.00 84.84           N  
ATOM    866  C   GLN H 113       9.717   7.606  44.187  1.00 55.53           C  
ATOM    867  O   GLN H 113       9.037   6.959  43.391  1.00 55.12           O  
ATOM    868  N   VAL H 114      10.353   8.744  43.838  1.00 55.37           N  
ATOM    869  CA  VAL H 114      10.270   9.232  42.495  1.00 53.38           C  
ATOM    870  CB  VAL H 114      10.679  10.671  42.384  1.00 52.72           C  
ATOM    871  CG1 VAL H 114      10.700  11.092  40.906  1.00 40.70           C  
ATOM    872  CG2 VAL H 114       9.718  11.500  43.251  1.00 44.17           C  
ATOM    873  C   VAL H 114      11.199   8.405  41.669  1.00 51.48           C  
ATOM    874  O   VAL H 114      12.338   8.153  42.061  1.00 51.73           O  
ATOM    875  N   GLN H 115      10.725   7.942  40.496  1.00 50.84           N  
ATOM    876  CA  GLN H 115      11.570   7.113  39.691  1.00 50.99           C  
ATOM    877  CB  GLN H 115      11.279   5.615  39.896  1.00 56.50           C  
ATOM    878  CG  GLN H 115      12.302   4.679  39.252  1.00 64.57           C  
ATOM    879  CD  GLN H 115      11.929   3.255  39.640  1.00 70.39           C  
ATOM    880  OE1 GLN H 115      10.910   3.024  40.289  1.00 73.44           O  
ATOM    881  NE2 GLN H 115      12.777   2.270  39.240  1.00 73.20           N  
ATOM    882  C   GLN H 115      11.337   7.449  38.250  1.00 48.88           C  
ATOM    883  O   GLN H 115      10.199   7.623  37.816  1.00 50.01           O  
ATOM    884  N   LEU H 116      12.431   7.572  37.473  1.00 46.26           N  
ATOM    885  CA  LEU H 116      12.309   7.858  36.072  1.00 43.58           C  
ATOM    886  CB  LEU H 116      13.045   9.145  35.666  1.00 41.68           C  
ATOM    887  CG  LEU H 116      12.468  10.417  36.322  1.00 39.20           C  
ATOM    888  CD1 LEU H 116      13.237  11.672  35.885  1.00 36.72           C  
ATOM    889  CD2 LEU H 116      10.956  10.535  36.077  1.00 38.20           C  
ATOM    890  C   LEU H 116      12.946   6.711  35.351  1.00 45.14           C  
ATOM    891  O   LEU H 116      14.155   6.499  35.445  1.00 46.44           O  
ATOM    892  N   GLN H 117      12.145   5.935  34.593  1.00 46.56           N  
ATOM    893  CA  GLN H 117      12.722   4.795  33.947  1.00 47.54           C  
ATOM    894  CB  GLN H 117      11.891   3.510  34.100  1.00 51.39           C  
ATOM    895  CG  GLN H 117      11.875   3.038  35.556  1.00 59.11           C  
ATOM    896  CD  GLN H 117      11.054   1.770  35.672  1.00 72.12           C  
ATOM    897  OE1 GLN H 117      11.345   0.766  35.021  1.00 74.13           O  
ATOM    898  NE2 GLN H 117      10.002   1.807  36.531  1.00 74.64           N  
ATOM    899  C   GLN H 117      12.939   5.087  32.497  1.00 46.51           C  
ATOM    900  O   GLN H 117      12.035   5.517  31.781  1.00 48.11           O  
ATOM    901  N   GLN H 118      14.188   4.849  32.043  1.00 44.00           N  
ATOM    902  CA  GLN H 118      14.587   5.099  30.690  1.00 41.93           C  
ATOM    903  CB  GLN H 118      15.777   6.065  30.575  1.00 39.92           C  
ATOM    904  CG  GLN H 118      15.450   7.475  31.068  1.00 34.70           C  
ATOM    905  CD  GLN H 118      16.693   8.338  30.910  1.00 33.62           C  
ATOM    906  OE1 GLN H 118      17.298   8.760  31.892  1.00 35.41           O  
ATOM    907  NE2 GLN H 118      17.093   8.608  29.638  1.00 32.53           N  
ATOM    908  C   GLN H 118      14.990   3.789  30.072  1.00 43.48           C  
ATOM    909  O   GLN H 118      15.169   2.788  30.762  1.00 43.88           O  
ATOM    910  N   SER H 119      15.142   3.786  28.731  1.00 44.84           N  
ATOM    911  CA  SER H 119      15.372   2.617  27.921  1.00 44.99           C  
ATOM    912  CB  SER H 119      15.414   2.958  26.422  1.00 45.04           C  
ATOM    913  OG  SER H 119      14.183   3.538  26.018  1.00 49.25           O  
ATOM    914  C   SER H 119      16.639   1.875  28.247  1.00 44.03           C  
ATOM    915  O   SER H 119      16.595   0.676  28.505  1.00 48.48           O  
ATOM    916  N   GLY H 120      17.810   2.533  28.244  1.00 40.52           N  
ATOM    917  CA  GLY H 120      19.031   1.838  28.556  1.00 37.56           C  
ATOM    918  C   GLY H 120      19.975   1.906  27.393  1.00 36.90           C  
ATOM    919  O   GLY H 120      21.101   2.378  27.552  1.00 38.11           O  
ATOM    920  N   ALA H 121      19.561   1.465  26.187  1.00 34.72           N  
ATOM    921  CA  ALA H 121      20.491   1.549  25.093  1.00 35.45           C  
ATOM    922  CB  ALA H 121      21.478   0.369  25.033  1.00 34.54           C  
ATOM    923  C   ALA H 121      19.731   1.549  23.806  1.00 35.58           C  
ATOM    924  O   ALA H 121      18.646   0.977  23.704  1.00 35.14           O  
ATOM    925  N   GLU H 122      20.293   2.215  22.779  1.00 33.70           N  
ATOM    926  CA  GLU H 122      19.642   2.236  21.503  1.00 36.01           C  
ATOM    927  CB  GLU H 122      18.753   3.466  21.294  1.00 39.64           C  
ATOM    928  CG  GLU H 122      17.516   3.481  22.187  1.00 47.20           C  
ATOM    929  CD  GLU H 122      16.768   4.765  21.886  1.00 52.41           C  
ATOM    930  OE1 GLU H 122      17.436   5.745  21.460  1.00 54.92           O  
ATOM    931  OE2 GLU H 122      15.523   4.787  22.074  1.00 56.33           O1-
ATOM    932  C   GLU H 122      20.697   2.295  20.447  1.00 37.11           C  
ATOM    933  O   GLU H 122      21.690   3.007  20.578  1.00 37.11           O  
ATOM    934  N   LEU H 123      20.492   1.529  19.360  1.00 38.42           N  
ATOM    935  CA  LEU H 123      21.415   1.538  18.263  1.00 37.43           C  
ATOM    936  CB  LEU H 123      21.964   0.127  17.952  1.00 34.90           C  
ATOM    937  CG  LEU H 123      23.055   0.030  16.862  1.00 33.64           C  
ATOM    938  CD1 LEU H 123      23.586  -1.406  16.764  1.00 33.17           C  
ATOM    939  CD2 LEU H 123      22.575   0.529  15.492  1.00 32.82           C  
ATOM    940  C   LEU H 123      20.633   2.048  17.094  1.00 38.83           C  
ATOM    941  O   LEU H 123      19.535   1.565  16.820  1.00 39.58           O  
ATOM    942  N   VAL H 124      21.168   3.064  16.381  1.00 38.89           N  
ATOM    943  CA  VAL H 124      20.435   3.603  15.271  1.00 40.63           C  
ATOM    944  CB  VAL H 124      19.740   4.893  15.594  1.00 40.97           C  
ATOM    945  CG1 VAL H 124      18.674   4.625  16.670  1.00 46.10           C  
ATOM    946  CG2 VAL H 124      20.801   5.919  16.021  1.00 47.44           C  
ATOM    947  C   VAL H 124      21.380   3.886  14.144  1.00 42.08           C  
ATOM    948  O   VAL H 124      22.552   4.199  14.352  1.00 39.56           O  
ATOM    949  N   LYS H 125      20.866   3.771  12.902  1.00 44.23           N  
ATOM    950  CA  LYS H 125      21.625   4.023  11.712  1.00 45.57           C  
ATOM    951  CB  LYS H 125      20.951   3.483  10.438  1.00 48.77           C  
ATOM    952  CG  LYS H 125      20.783   1.960  10.412  1.00 71.40           C  
ATOM    953  CD  LYS H 125      22.104   1.190  10.412  1.00 76.60           C  
ATOM    954  CE  LYS H 125      21.932  -0.326  10.537  1.00 71.84           C  
ATOM    955  NZ  LYS H 125      21.527  -0.676  11.917  1.00 73.21           N1+
ATOM    956  C   LYS H 125      21.710   5.507  11.553  1.00 44.28           C  
ATOM    957  O   LYS H 125      20.807   6.236  11.960  1.00 43.99           O  
ATOM    958  N   THR H 126      22.804   5.997  10.942  1.00 43.20           N  
ATOM    959  CA  THR H 126      22.952   7.410  10.770  1.00 45.52           C  
ATOM    960  CB  THR H 126      24.292   7.802  10.219  1.00 43.81           C  
ATOM    961  OG1 THR H 126      25.326   7.363  11.087  1.00  0.00           O  
ATOM    962  CG2 THR H 126      24.339   9.332  10.062  1.00  0.00           C  
ATOM    963  C   THR H 126      21.914   7.877   9.800  1.00 47.71           C  
ATOM    964  O   THR H 126      21.547   7.164   8.869  1.00 48.30           O  
ATOM    965  N   GLY H 127      21.389   9.099  10.027  1.00 49.31           N  
ATOM    966  CA  GLY H 127      20.424   9.686   9.144  1.00 48.59           C  
ATOM    967  C   GLY H 127      19.048   9.337   9.615  1.00 48.37           C  
ATOM    968  O   GLY H 127      18.063   9.909   9.151  1.00 49.68           O  
ATOM    969  N   ALA H 128      18.945   8.383  10.556  1.00 46.56           N  
ATOM    970  CA  ALA H 128      17.672   7.962  11.066  1.00 47.53           C  
ATOM    971  CB  ALA H 128      17.672   6.522  11.609  1.00 47.94           C  
ATOM    972  C   ALA H 128      17.281   8.864  12.193  1.00 48.83           C  
ATOM    973  O   ALA H 128      18.009   9.787  12.556  1.00 47.62           O  
ATOM    974  N   SER H 129      16.070   8.640  12.740  1.00 50.14           N  
ATOM    975  CA  SER H 129      15.596   9.392  13.865  1.00 53.28           C  
ATOM    976  CB  SER H 129      14.367  10.257  13.538  1.00 54.72           C  
ATOM    977  OG  SER H 129      13.299   9.434  13.093  1.00 56.93           O  
ATOM    978  C   SER H 129      15.206   8.400  14.919  1.00 52.97           C  
ATOM    979  O   SER H 129      14.848   7.264  14.607  1.00 54.95           O  
ATOM    980  N   LEU H 130      15.307   8.788  16.209  1.00 49.58           N  
ATOM    981  CA  LEU H 130      14.943   7.869  17.251  1.00 45.76           C  
ATOM    982  CB  LEU H 130      16.153   7.209  17.947  1.00 43.94           C  
ATOM    983  CG  LEU H 130      17.079   8.156  18.745  1.00  0.00           C  
ATOM    984  CD1 LEU H 130      17.600   9.300  17.864  1.00  0.00           C  
ATOM    985  CD2 LEU H 130      16.462   8.627  20.073  1.00  0.00           C  
ATOM    986  C   LEU H 130      14.138   8.598  18.280  1.00 45.57           C  
ATOM    987  O   LEU H 130      14.287   9.805  18.462  1.00 46.50           O  
ATOM    988  N   ARG H 131      13.242   7.877  18.982  1.00 44.23           N  
ATOM    989  CA  ARG H 131      12.491   8.538  20.008  1.00 45.91           C  
ATOM    990  CB  ARG H 131      10.974   8.574  19.755  1.00 48.49           C  
ATOM    991  CG  ARG H 131      10.234   9.428  20.786  1.00 53.31           C  
ATOM    992  CD  ARG H 131       8.719   9.506  20.586  1.00 58.69           C  
ATOM    993  NE  ARG H 131       8.450  10.387  19.417  1.00  0.00           N  
ATOM    994  CZ  ARG H 131       8.329   9.849  18.168  1.00  0.00           C  
ATOM    995  NH1 ARG H 131       8.461   8.503  17.992  1.00  0.00           N1+
ATOM    996  NH2 ARG H 131       8.065  10.658  17.102  1.00  0.00           N  
ATOM    997  C   ARG H 131      12.748   7.820  21.297  1.00 45.57           C  
ATOM    998  O   ARG H 131      12.573   6.607  21.398  1.00 46.75           O  
ATOM    999  N   MET H 132      13.167   8.576  22.329  1.00 43.23           N  
ATOM   1000  CA  MET H 132      13.501   8.013  23.605  1.00 39.80           C  
ATOM   1001  CB  MET H 132      14.744   8.672  24.218  1.00 39.17           C  
ATOM   1002  CG  MET H 132      15.973   8.561  23.322  1.00 40.59           C  
ATOM   1003  SD  MET H 132      17.367   9.623  23.799  1.00 34.34           S  
ATOM   1004  CE  MET H 132      17.833   8.614  25.227  1.00 24.44           C  
ATOM   1005  C   MET H 132      12.372   8.311  24.535  1.00 38.05           C  
ATOM   1006  O   MET H 132      11.703   9.334  24.408  1.00 40.58           O  
ATOM   1007  N   SER H 133      12.138   7.416  25.515  1.00 37.54           N  
ATOM   1008  CA  SER H 133      11.038   7.609  26.413  1.00 38.73           C  
ATOM   1009  CB  SER H 133      10.032   6.447  26.377  1.00 39.76           C  
ATOM   1010  OG  SER H 133      10.667   5.245  26.785  1.00 42.50           O  
ATOM   1011  C   SER H 133      11.557   7.711  27.812  1.00 39.38           C  
ATOM   1012  O   SER H 133      12.672   7.285  28.112  1.00 38.54           O  
ATOM   1013  N   CYS H 134      10.759   8.335  28.700  1.00 38.57           N  
ATOM   1014  CA  CYS H 134      11.101   8.475  30.086  1.00 35.99           C  
ATOM   1015  CB  CYS H 134      11.718   9.859  30.397  1.00 32.52           C  
ATOM   1016  SG  CYS H 134      12.168  10.096  32.143  1.00 34.35           S  
ATOM   1017  C   CYS H 134       9.818   8.336  30.846  1.00 37.08           C  
ATOM   1018  O   CYS H 134       8.985   9.242  30.844  1.00 37.57           O  
ATOM   1019  N   LYS H 135       9.626   7.189  31.528  1.00 38.80           N  
ATOM   1020  CA  LYS H 135       8.404   6.940  32.241  1.00 38.72           C  
ATOM   1021  CB  LYS H 135       8.074   5.442  32.334  1.00 42.38           C  
ATOM   1022  CG  LYS H 135       6.701   5.137  32.932  1.00 47.41           C  
ATOM   1023  CD  LYS H 135       6.302   3.669  32.785  1.00 52.50           C  
ATOM   1024  CE  LYS H 135       4.869   3.369  33.228  1.00 56.76           C  
ATOM   1025  NZ  LYS H 135       3.922   3.764  32.161  1.00 57.88           N1+
ATOM   1026  C   LYS H 135       8.570   7.440  33.638  1.00 40.43           C  
ATOM   1027  O   LYS H 135       9.412   6.955  34.391  1.00 42.10           O  
ATOM   1028  N   SER H 136       7.751   8.434  34.025  1.00 41.64           N  
ATOM   1029  CA  SER H 136       7.850   8.999  35.338  1.00 41.97           C  
ATOM   1030  CB  SER H 136       7.428  10.475  35.394  1.00 41.38           C  
ATOM   1031  OG  SER H 136       6.043  10.584  35.099  1.00  0.00           O  
ATOM   1032  C   SER H 136       6.931   8.260  36.252  1.00 43.40           C  
ATOM   1033  O   SER H 136       5.856   7.814  35.852  1.00 44.78           O  
ATOM   1034  N   SER H 137       7.350   8.114  37.525  1.00 45.27           N  
ATOM   1035  CA  SER H 137       6.520   7.481  38.504  1.00 47.38           C  
ATOM   1036  CB  SER H 137       6.670   5.950  38.541  1.00 49.41           C  
ATOM   1037  OG  SER H 137       8.003   5.599  38.873  1.00 54.72           O  
ATOM   1038  C   SER H 137       6.936   8.024  39.834  1.00 47.73           C  
ATOM   1039  O   SER H 137       7.997   8.633  39.959  1.00 49.37           O  
ATOM   1040  N   GLY H 138       6.035   7.915  40.842  1.00 28.95           N  
ATOM   1041  CA  GLY H 138       6.317   8.281  42.206  1.00 28.59           C  
ATOM   1042  C   GLY H 138       5.816   9.654  42.549  1.00 29.70           C  
ATOM   1043  O   GLY H 138       5.500   9.909  43.710  1.00 31.84           O  
ATOM   1044  N   TYR H 139       5.716  10.584  41.579  1.00 27.80           N  
ATOM   1045  CA  TYR H 139       5.245  11.895  41.934  1.00 27.55           C  
ATOM   1046  CB  TYR H 139       6.349  12.960  41.977  1.00 26.70           C  
ATOM   1047  CG  TYR H 139       6.922  13.153  40.615  1.00 25.29           C  
ATOM   1048  CD1 TYR H 139       7.850  12.275  40.101  1.00 23.82           C  
ATOM   1049  CD2 TYR H 139       6.562  14.251  39.867  1.00 26.07           C  
ATOM   1050  CE1 TYR H 139       8.386  12.476  38.849  1.00 23.45           C  
ATOM   1051  CE2 TYR H 139       7.091  14.458  38.617  1.00 26.57           C  
ATOM   1052  CZ  TYR H 139       8.004  13.568  38.103  1.00 25.30           C  
ATOM   1053  OH  TYR H 139       8.549  13.784  36.817  1.00 25.42           O  
ATOM   1054  C   TYR H 139       4.235  12.316  40.922  1.00 28.21           C  
ATOM   1055  O   TYR H 139       4.021  11.627  39.926  1.00 27.07           O  
ATOM   1056  N   THR H 140       3.551  13.454  41.178  1.00 28.35           N  
ATOM   1057  CA  THR H 140       2.542  13.885  40.255  1.00 27.24           C  
ATOM   1058  CB  THR H 140       1.624  14.945  40.792  1.00 27.89           C  
ATOM   1059  OG1 THR H 140       0.973  14.480  41.965  1.00 17.76           O  
ATOM   1060  CG2 THR H 140       0.573  15.274  39.717  1.00 16.29           C  
ATOM   1061  C   THR H 140       3.254  14.416  39.062  1.00 27.34           C  
ATOM   1062  O   THR H 140       4.018  15.376  39.136  1.00 27.18           O  
ATOM   1063  N   PHE H 141       2.958  13.804  37.908  1.00 26.28           N  
ATOM   1064  CA  PHE H 141       3.613  14.042  36.663  1.00 25.02           C  
ATOM   1065  CB  PHE H 141       3.084  13.086  35.582  1.00 24.55           C  
ATOM   1066  CG  PHE H 141       3.857  13.268  34.327  1.00 23.21           C  
ATOM   1067  CD1 PHE H 141       5.222  13.114  34.314  1.00 23.19           C  
ATOM   1068  CD2 PHE H 141       3.205  13.539  33.147  1.00 21.47           C  
ATOM   1069  CE1 PHE H 141       5.936  13.264  33.148  1.00 21.79           C  
ATOM   1070  CE2 PHE H 141       3.913  13.690  31.977  1.00 21.79           C  
ATOM   1071  CZ  PHE H 141       5.279  13.554  31.976  1.00 20.90           C  
ATOM   1072  C   PHE H 141       3.432  15.470  36.253  1.00 25.90           C  
ATOM   1073  O   PHE H 141       4.365  16.082  35.741  1.00 28.00           O  
ATOM   1074  N   THR H 142       2.230  16.034  36.472  1.00 25.79           N  
ATOM   1075  CA  THR H 142       1.857  17.377  36.115  1.00 26.57           C  
ATOM   1076  CB  THR H 142       0.376  17.640  36.187  1.00 26.08           C  
ATOM   1077  OG1 THR H 142      -0.097  17.399  37.503  1.00 28.14           O  
ATOM   1078  CG2 THR H 142      -0.357  16.747  35.167  1.00 25.83           C  
ATOM   1079  C   THR H 142       2.558  18.404  36.972  1.00 27.29           C  
ATOM   1080  O   THR H 142       2.545  19.589  36.651  1.00 28.18           O  
ATOM   1081  N   ARG H 143       3.091  18.007  38.140  1.00 27.40           N  
ATOM   1082  CA  ARG H 143       3.712  18.893  39.096  1.00 28.60           C  
ATOM   1083  CB  ARG H 143       3.957  18.205  40.446  1.00 33.61           C  
ATOM   1084  CG  ARG H 143       2.643  17.942  41.175  1.00 41.28           C  
ATOM   1085  CD  ARG H 143       1.973  19.245  41.613  1.00 54.06           C  
ATOM   1086  NE  ARG H 143       0.578  18.926  42.012  1.00 60.26           N  
ATOM   1087  CZ  ARG H 143      -0.380  18.872  41.044  1.00 63.14           C  
ATOM   1088  NH1 ARG H 143      -0.046  19.067  39.734  1.00 62.42           N1+
ATOM   1089  NH2 ARG H 143      -1.675  18.619  41.386  1.00 63.89           N  
ATOM   1090  C   ARG H 143       5.020  19.491  38.648  1.00 26.85           C  
ATOM   1091  O   ARG H 143       5.346  20.601  39.070  1.00 28.40           O  
ATOM   1092  N   PHE H 144       5.833  18.780  37.835  1.00 24.75           N  
ATOM   1093  CA  PHE H 144       7.132  19.311  37.530  1.00 21.09           C  
ATOM   1094  CB  PHE H 144       8.250  18.495  38.190  1.00 21.35           C  
ATOM   1095  CG  PHE H 144       8.009  18.483  39.658  1.00 21.02           C  
ATOM   1096  CD1 PHE H 144       7.005  17.704  40.183  1.00 20.20           C  
ATOM   1097  CD2 PHE H 144       8.798  19.219  40.510  1.00 19.39           C  
ATOM   1098  CE1 PHE H 144       6.777  17.678  41.538  1.00 18.53           C  
ATOM   1099  CE2 PHE H 144       8.573  19.194  41.866  1.00 20.82           C  
ATOM   1100  CZ  PHE H 144       7.561  18.424  42.382  1.00 20.57           C  
ATOM   1101  C   PHE H 144       7.400  19.239  36.044  1.00 19.90           C  
ATOM   1102  O   PHE H 144       6.776  18.486  35.306  1.00 18.82           O  
ATOM   1103  N   TRP H 145       8.367  20.053  35.584  1.00 43.36           N  
ATOM   1104  CA  TRP H 145       8.879  20.177  34.248  1.00 45.09           C  
ATOM   1105  CB  TRP H 145       9.701  21.459  34.116  1.00 47.31           C  
ATOM   1106  CG  TRP H 145       8.898  22.664  34.522  1.00 50.18           C  
ATOM   1107  CD2 TRP H 145       9.368  24.016  34.455  1.00 51.40           C  
ATOM   1108  CD1 TRP H 145       7.628  22.720  35.011  1.00 51.26           C  
ATOM   1109  NE1 TRP H 145       7.267  24.024  35.238  1.00 52.43           N  
ATOM   1110  CE2 TRP H 145       8.328  24.832  34.900  1.00 51.34           C  
ATOM   1111  CE3 TRP H 145      10.561  24.530  34.050  1.00 53.51           C  
ATOM   1112  CZ2 TRP H 145       8.469  26.188  34.943  1.00 53.02           C  
ATOM   1113  CZ3 TRP H 145      10.701  25.900  34.099  1.00 54.43           C  
ATOM   1114  CH2 TRP H 145       9.675  26.712  34.536  1.00 54.84           C  
ATOM   1115  C   TRP H 145       9.806  19.030  33.971  1.00 44.13           C  
ATOM   1116  O   TRP H 145      10.519  18.566  34.858  1.00 44.95           O  
ATOM   1117  N   MET H 146       9.832  18.536  32.718  1.00 41.11           N  
ATOM   1118  CA  MET H 146      10.722  17.453  32.411  1.00 39.22           C  
ATOM   1119  CB  MET H 146      10.035  16.307  31.648  1.00 38.98           C  
ATOM   1120  CG  MET H 146      10.943  15.107  31.387  1.00 39.86           C  
ATOM   1121  SD  MET H 146      11.429  14.192  32.881  1.00 44.67           S  
ATOM   1122  CE  MET H 146       9.775  13.532  33.223  1.00 41.97           C  
ATOM   1123  C   MET H 146      11.823  17.995  31.553  1.00 36.75           C  
ATOM   1124  O   MET H 146      11.582  18.648  30.538  1.00 38.77           O  
ATOM   1125  N   HIS H 147      13.076  17.707  31.948  1.00 35.44           N  
ATOM   1126  CA  HIS H 147      14.243  18.236  31.298  1.00 31.76           C  
ATOM   1127  ND1 HIS H 147      15.080  21.459  32.344  1.00 18.07           N  
ATOM   1128  CG  HIS H 147      14.700  20.222  32.816  1.00 34.83           C  
ATOM   1129  CB  HIS H 147      15.216  18.926  32.266  1.00 32.64           C  
ATOM   1130  NE2 HIS H 147      13.629  21.827  33.984  1.00 33.77           N  
ATOM   1131  CD2 HIS H 147      13.811  20.465  33.817  1.00 16.28           C  
ATOM   1132  CE1 HIS H 147      14.410  22.382  33.078  1.00 20.76           C  
ATOM   1133  C   HIS H 147      14.997  17.100  30.677  1.00 30.20           C  
ATOM   1134  O   HIS H 147      14.849  15.948  31.079  1.00 29.98           O  
ATOM   1135  N   TRP H 148      15.808  17.404  29.639  1.00 25.88           N  
ATOM   1136  CA  TRP H 148      16.619  16.396  29.020  1.00 24.45           C  
ATOM   1137  CB  TRP H 148      16.138  15.999  27.614  1.00 25.14           C  
ATOM   1138  CG  TRP H 148      14.855  15.201  27.634  1.00 23.82           C  
ATOM   1139  CD2 TRP H 148      14.793  13.772  27.508  1.00 24.21           C  
ATOM   1140  CD1 TRP H 148      13.566  15.631  27.774  1.00 24.17           C  
ATOM   1141  NE1 TRP H 148      12.708  14.558  27.751  1.00 25.18           N  
ATOM   1142  CE2 TRP H 148      13.451  13.406  27.583  1.00 24.93           C  
ATOM   1143  CE3 TRP H 148      15.777  12.839  27.340  1.00 24.63           C  
ATOM   1144  CZ2 TRP H 148      13.071  12.097  27.497  1.00 26.46           C  
ATOM   1145  CZ3 TRP H 148      15.391  11.521  27.250  1.00 24.94           C  
ATOM   1146  CH2 TRP H 148      14.064  11.156  27.327  1.00 24.78           C  
ATOM   1147  C   TRP H 148      18.016  16.926  28.929  1.00 25.29           C  
ATOM   1148  O   TRP H 148      18.227  18.107  28.651  1.00 24.57           O  
ATOM   1149  N   ILE H 149      19.010  16.049  29.181  1.00 25.44           N  
ATOM   1150  CA  ILE H 149      20.391  16.442  29.177  1.00 24.57           C  
ATOM   1151  CB  ILE H 149      21.003  16.448  30.549  1.00 23.66           C  
ATOM   1152  CG1 ILE H 149      20.261  17.438  31.461  1.00 22.55           C  
ATOM   1153  CG2 ILE H 149      22.504  16.748  30.404  1.00 23.33           C  
ATOM   1154  CD1 ILE H 149      20.323  18.884  30.970  1.00 26.38           C  
ATOM   1155  C   ILE H 149      21.153  15.441  28.362  1.00 26.23           C  
ATOM   1156  O   ILE H 149      20.784  14.270  28.280  1.00 30.34           O  
ATOM   1157  N   LYS H 150      22.242  15.902  27.719  1.00 27.10           N  
ATOM   1158  CA  LYS H 150      23.066  15.065  26.891  1.00 28.91           C  
ATOM   1159  CB  LYS H 150      23.244  15.677  25.492  1.00 30.54           C  
ATOM   1160  CG  LYS H 150      24.210  14.945  24.563  1.00 30.05           C  
ATOM   1161  CD  LYS H 150      24.180  15.515  23.143  1.00 33.11           C  
ATOM   1162  CE  LYS H 150      25.332  15.045  22.256  1.00 36.34           C  
ATOM   1163  NZ  LYS H 150      25.208  15.656  20.914  1.00 34.34           N1+
ATOM   1164  C   LYS H 150      24.424  15.009  27.521  1.00 30.71           C  
ATOM   1165  O   LYS H 150      24.914  16.019  28.019  1.00 33.38           O  
ATOM   1166  N   GLN H 151      25.061  13.816  27.545  1.00 31.27           N  
ATOM   1167  CA  GLN H 151      26.392  13.736  28.078  1.00 33.28           C  
ATOM   1168  CB  GLN H 151      26.464  13.175  29.512  1.00 29.50           C  
ATOM   1169  CG  GLN H 151      27.887  13.136  30.081  1.00 26.79           C  
ATOM   1170  CD  GLN H 151      27.828  12.625  31.517  1.00 27.99           C  
ATOM   1171  OE1 GLN H 151      27.046  11.734  31.844  1.00 29.71           O  
ATOM   1172  NE2 GLN H 151      28.677  13.212  32.404  1.00 25.58           N  
ATOM   1173  C   GLN H 151      27.208  12.838  27.199  1.00 35.81           C  
ATOM   1174  O   GLN H 151      26.841  11.694  26.934  1.00 36.79           O  
ATOM   1175  N   SER H 152      28.350  13.360  26.708  1.00 39.43           N  
ATOM   1176  CA  SER H 152      29.242  12.591  25.890  1.00 46.47           C  
ATOM   1177  CB  SER H 152      29.934  13.447  24.810  1.00 48.04           C  
ATOM   1178  OG  SER H 152      30.793  14.400  25.418  1.00  0.00           O  
ATOM   1179  C   SER H 152      30.288  12.047  26.818  1.00 51.23           C  
ATOM   1180  O   SER H 152      30.482  12.577  27.911  1.00 48.77           O  
ATOM   1181  N   PRO H 153      31.000  11.028  26.417  1.00 57.08           N  
ATOM   1182  CA  PRO H 153      31.959  10.374  27.270  1.00 60.21           C  
ATOM   1183  CD  PRO H 153      31.211  10.717  25.011  1.00 59.70           C  
ATOM   1184  CB  PRO H 153      32.657   9.343  26.382  1.00 61.12           C  
ATOM   1185  CG  PRO H 153      32.538   9.943  24.968  1.00 61.33           C  
ATOM   1186  C   PRO H 153      32.940  11.351  27.871  1.00 63.09           C  
ATOM   1187  O   PRO H 153      33.508  11.049  28.919  1.00 64.19           O  
ATOM   1188  N   GLY H 154      33.133  12.525  27.242  1.00 65.52           N  
ATOM   1189  CA  GLY H 154      34.059  13.560  27.633  1.00 68.30           C  
ATOM   1190  C   GLY H 154      33.730  14.038  29.019  1.00 69.51           C  
ATOM   1191  O   GLY H 154      34.579  14.620  29.691  1.00 70.04           O  
ATOM   1192  N   GLN H 155      32.486  13.781  29.461  1.00 69.86           N  
ATOM   1193  CA  GLN H 155      31.817  14.151  30.685  1.00 68.67           C  
ATOM   1194  CB  GLN H 155      32.706  14.198  31.937  1.00 71.93           C  
ATOM   1195  CG  GLN H 155      33.038  12.813  32.487  1.00 75.79           C  
ATOM   1196  CD  GLN H 155      33.473  12.998  33.928  1.00 79.30           C  
ATOM   1197  OE1 GLN H 155      32.657  12.921  34.846  1.00 80.18           O  
ATOM   1198  NE2 GLN H 155      34.790  13.262  34.134  1.00 81.36           N  
ATOM   1199  C   GLN H 155      31.071  15.448  30.624  1.00 65.59           C  
ATOM   1200  O   GLN H 155      30.187  15.647  31.450  1.00 65.50           O  
ATOM   1201  N   GLY H 156      31.247  16.305  29.607  1.00 61.10           N  
ATOM   1202  CA  GLY H 156      30.495  17.535  29.659  1.00 54.43           C  
ATOM   1203  C   GLY H 156      29.022  17.242  29.545  1.00 50.31           C  
ATOM   1204  O   GLY H 156      28.608  16.300  28.874  1.00 49.57           O  
ATOM   1205  N   LEU H 157      28.187  18.079  30.203  1.00 45.26           N  
ATOM   1206  CA  LEU H 157      26.755  17.915  30.225  1.00 39.63           C  
ATOM   1207  CB  LEU H 157      26.200  17.922  31.664  1.00 36.79           C  
ATOM   1208  CG  LEU H 157      26.590  16.679  32.484  1.00 33.49           C  
ATOM   1209  CD1 LEU H 157      26.238  16.837  33.970  1.00 32.10           C  
ATOM   1210  CD2 LEU H 157      25.931  15.423  31.900  1.00 30.63           C  
ATOM   1211  C   LEU H 157      26.128  19.077  29.507  1.00 37.76           C  
ATOM   1212  O   LEU H 157      26.479  20.229  29.752  1.00 39.09           O  
ATOM   1213  N   GLU H 158      25.168  18.799  28.595  1.00 36.39           N  
ATOM   1214  CA  GLU H 158      24.522  19.861  27.868  1.00 36.45           C  
ATOM   1215  CB  GLU H 158      24.735  19.790  26.346  1.00 38.82           C  
ATOM   1216  CG  GLU H 158      26.174  20.045  25.897  1.00 48.33           C  
ATOM   1217  CD  GLU H 158      26.204  19.936  24.379  1.00 54.19           C  
ATOM   1218  OE1 GLU H 158      25.107  19.944  23.761  1.00 56.96           O  
ATOM   1219  OE2 GLU H 158      27.328  19.848  23.815  1.00 55.20           O1-
ATOM   1220  C   GLU H 158      23.042  19.764  28.092  1.00 35.96           C  
ATOM   1221  O   GLU H 158      22.484  18.672  28.156  1.00 36.80           O  
ATOM   1222  N   TRP H 159      22.361  20.927  28.198  1.00 33.97           N  
ATOM   1223  CA  TRP H 159      20.943  20.942  28.446  1.00 33.33           C  
ATOM   1224  CB  TRP H 159      20.519  22.112  29.352  1.00 32.75           C  
ATOM   1225  CG  TRP H 159      19.038  22.214  29.619  1.00 33.44           C  
ATOM   1226  CD2 TRP H 159      18.178  23.172  28.984  1.00 33.89           C  
ATOM   1227  CD1 TRP H 159      18.255  21.497  30.475  1.00 34.87           C  
ATOM   1228  NE1 TRP H 159      16.956  21.942  30.406  1.00 35.39           N  
ATOM   1229  CE2 TRP H 159      16.894  22.975  29.492  1.00 35.34           C  
ATOM   1230  CE3 TRP H 159      18.435  24.139  28.053  1.00 33.24           C  
ATOM   1231  CZ2 TRP H 159      15.845  23.744  29.076  1.00 35.77           C  
ATOM   1232  CZ3 TRP H 159      17.375  24.911  27.633  1.00 32.90           C  
ATOM   1233  CH2 TRP H 159      16.104  24.716  28.134  1.00 33.26           C  
ATOM   1234  C   TRP H 159      20.219  21.073  27.139  1.00 34.06           C  
ATOM   1235  O   TRP H 159      20.497  21.972  26.351  1.00 35.68           O  
ATOM   1236  N   ILE H 160      19.344  20.089  26.833  1.00 33.05           N  
ATOM   1237  CA  ILE H 160      18.556  20.062  25.628  1.00 31.90           C  
ATOM   1238  CB  ILE H 160      18.136  18.664  25.276  1.00 33.34           C  
ATOM   1239  CG1 ILE H 160      19.385  17.804  25.022  1.00 32.83           C  
ATOM   1240  CG2 ILE H 160      17.179  18.729  24.074  1.00 29.80           C  
ATOM   1241  CD1 ILE H 160      19.098  16.307  24.928  1.00 33.03           C  
ATOM   1242  C   ILE H 160      17.322  20.931  25.645  1.00 32.15           C  
ATOM   1243  O   ILE H 160      17.121  21.737  24.737  1.00 32.61           O  
ATOM   1244  N   GLY H 161      16.458  20.802  26.680  1.00 29.89           N  
ATOM   1245  CA  GLY H 161      15.218  21.545  26.683  1.00 32.62           C  
ATOM   1246  C   GLY H 161      14.310  20.991  27.746  1.00 34.37           C  
ATOM   1247  O   GLY H 161      14.675  20.048  28.447  1.00 35.04           O  
ATOM   1248  N   TYR H 162      13.107  21.593  27.929  1.00 35.33           N  
ATOM   1249  CA  TYR H 162      12.193  21.035  28.892  1.00 35.03           C  
ATOM   1250  CB  TYR H 162      12.276  21.611  30.325  1.00 37.22           C  
ATOM   1251  CG  TYR H 162      11.693  22.979  30.455  1.00 40.17           C  
ATOM   1252  CD1 TYR H 162      10.339  23.150  30.652  1.00 17.74           C  
ATOM   1253  CD2 TYR H 162      12.501  24.091  30.414  1.00 15.08           C  
ATOM   1254  CE1 TYR H 162       9.798  24.408  30.791  1.00 16.33           C  
ATOM   1255  CE2 TYR H 162      11.967  25.350  30.551  1.00 16.77           C  
ATOM   1256  CZ  TYR H 162      10.615  25.512  30.738  1.00 35.40           C  
ATOM   1257  OH  TYR H 162      10.073  26.807  30.880  1.00  0.00           O  
ATOM   1258  C   TYR H 162      10.791  21.165  28.387  1.00 34.54           C  
ATOM   1259  O   TYR H 162      10.509  21.910  27.449  1.00 33.25           O  
ATOM   1260  N   ILE H 163       9.877  20.370  28.981  1.00 36.37           N  
ATOM   1261  CA  ILE H 163       8.496  20.399  28.608  1.00 38.74           C  
ATOM   1262  CB  ILE H 163       8.082  19.206  27.796  1.00 39.09           C  
ATOM   1263  CG1 ILE H 163       6.620  19.340  27.337  1.00 39.65           C  
ATOM   1264  CG2 ILE H 163       8.383  17.938  28.614  1.00 37.19           C  
ATOM   1265  CD1 ILE H 163       6.221  18.314  26.280  1.00 37.29           C  
ATOM   1266  C   ILE H 163       7.670  20.399  29.849  1.00 41.29           C  
ATOM   1267  O   ILE H 163       8.012  19.751  30.837  1.00 41.73           O  
ATOM   1268  N   ASN H 164       6.550  21.146  29.829  1.00 45.95           N  
ATOM   1269  CA  ASN H 164       5.679  21.163  30.970  1.00 47.11           C  
ATOM   1270  CB  ASN H 164       5.085  22.563  31.229  1.00 47.05           C  
ATOM   1271  CG  ASN H 164       4.539  22.644  32.648  1.00 49.83           C  
ATOM   1272  OD1 ASN H 164       4.466  21.647  33.362  1.00 52.31           O  
ATOM   1273  ND2 ASN H 164       4.133  23.875  33.066  1.00  0.00           N  
ATOM   1274  C   ASN H 164       4.566  20.219  30.622  1.00 48.42           C  
ATOM   1275  O   ASN H 164       3.822  20.481  29.689  1.00 48.51           O  
ATOM   1276  N   PRO H 165       4.530  19.095  31.292  1.00 42.66           N  
ATOM   1277  CA  PRO H 165       3.618  18.018  31.006  1.00 43.91           C  
ATOM   1278  CD  PRO H 165       5.613  18.694  32.171  1.00 42.43           C  
ATOM   1279  CB  PRO H 165       3.967  16.912  32.001  1.00 43.78           C  
ATOM   1280  CG  PRO H 165       5.447  17.178  32.347  1.00 43.68           C  
ATOM   1281  C   PRO H 165       2.201  18.455  31.089  1.00 46.34           C  
ATOM   1282  O   PRO H 165       1.373  17.936  30.341  1.00 47.08           O  
ATOM   1283  N   SER H 166       1.895  19.372  32.015  1.00 47.26           N  
ATOM   1284  CA  SER H 166       0.539  19.792  32.157  1.00 48.69           C  
ATOM   1285  CB  SER H 166       0.324  20.699  33.379  1.00 50.34           C  
ATOM   1286  OG  SER H 166      -1.041  21.079  33.469  1.00 55.45           O  
ATOM   1287  C   SER H 166       0.109  20.550  30.936  1.00 48.74           C  
ATOM   1288  O   SER H 166      -0.839  20.152  30.261  1.00 47.84           O  
ATOM   1289  N   THR H 167       0.791  21.679  30.642  1.00 47.97           N  
ATOM   1290  CA  THR H 167       0.471  22.569  29.550  1.00 44.89           C  
ATOM   1291  CB  THR H 167       1.125  23.909  29.702  1.00 43.42           C  
ATOM   1292  OG1 THR H 167       2.536  23.762  29.759  1.00 43.91           O  
ATOM   1293  CG2 THR H 167       0.603  24.570  30.989  1.00 41.41           C  
ATOM   1294  C   THR H 167       0.840  22.034  28.192  1.00 44.63           C  
ATOM   1295  O   THR H 167       0.063  22.158  27.245  1.00 43.92           O  
ATOM   1296  N   GLY H 168       2.028  21.414  28.055  1.00 44.15           N  
ATOM   1297  CA  GLY H 168       2.510  20.960  26.778  1.00 44.74           C  
ATOM   1298  C   GLY H 168       3.484  21.972  26.245  1.00 46.22           C  
ATOM   1299  O   GLY H 168       3.951  21.862  25.113  1.00 47.07           O  
ATOM   1300  N   TYR H 169       3.821  22.975  27.077  1.00 52.03           N  
ATOM   1301  CA  TYR H 169       4.669  24.088  26.753  1.00 53.91           C  
ATOM   1302  CB  TYR H 169       4.558  25.205  27.812  1.00 57.32           C  
ATOM   1303  CG  TYR H 169       5.553  26.286  27.555  1.00 60.76           C  
ATOM   1304  CD1 TYR H 169       5.360  27.201  26.548  1.00 62.77           C  
ATOM   1305  CD2 TYR H 169       6.671  26.402  28.351  1.00 62.79           C  
ATOM   1306  CE1 TYR H 169       6.278  28.203  26.327  1.00 64.48           C  
ATOM   1307  CE2 TYR H 169       7.592  27.401  28.136  1.00 64.95           C  
ATOM   1308  CZ  TYR H 169       7.397  28.303  27.119  1.00 65.60           C  
ATOM   1309  OH  TYR H 169       8.339  29.329  26.892  1.00 67.49           O  
ATOM   1310  C   TYR H 169       6.077  23.581  26.739  1.00 52.23           C  
ATOM   1311  O   TYR H 169       6.490  22.863  27.647  1.00 52.98           O  
ATOM   1312  N   THR H 170       6.850  23.921  25.684  1.00 49.58           N  
ATOM   1313  CA  THR H 170       8.199  23.434  25.622  1.00 47.99           C  
ATOM   1314  CB  THR H 170       8.457  22.474  24.497  1.00 48.20           C  
ATOM   1315  OG1 THR H 170       8.224  23.107  23.249  1.00 46.68           O  
ATOM   1316  CG2 THR H 170       7.546  21.249  24.650  1.00 45.63           C  
ATOM   1317  C   THR H 170       9.140  24.578  25.419  1.00 46.97           C  
ATOM   1318  O   THR H 170       8.778  25.617  24.869  1.00 48.33           O  
ATOM   1319  N   GLU H 171      10.388  24.403  25.902  1.00 46.42           N  
ATOM   1320  CA  GLU H 171      11.416  25.387  25.724  1.00 46.10           C  
ATOM   1321  CB  GLU H 171      11.690  26.194  27.006  1.00 49.73           C  
ATOM   1322  CG  GLU H 171      12.525  27.454  26.781  1.00 56.29           C  
ATOM   1323  CD  GLU H 171      12.330  28.355  27.992  1.00 30.85           C  
ATOM   1324  OE1 GLU H 171      11.155  28.691  28.300  1.00 34.79           O  
ATOM   1325  OE2 GLU H 171      13.357  28.717  28.628  1.00 35.83           O1-
ATOM   1326  C   GLU H 171      12.656  24.632  25.347  1.00 44.67           C  
ATOM   1327  O   GLU H 171      13.012  23.649  25.996  1.00 45.13           O  
ATOM   1328  N   TYR H 172      13.367  25.083  24.292  1.00 42.09           N  
ATOM   1329  CA  TYR H 172      14.498  24.322  23.835  1.00 40.45           C  
ATOM   1330  CB  TYR H 172      14.388  23.845  22.373  1.00 39.33           C  
ATOM   1331  CG  TYR H 172      13.268  22.881  22.184  1.00 40.61           C  
ATOM   1332  CD1 TYR H 172      11.980  23.332  22.010  1.00 41.99           C  
ATOM   1333  CD2 TYR H 172      13.509  21.527  22.158  1.00 40.87           C  
ATOM   1334  CE1 TYR H 172      10.949  22.444  21.821  1.00 43.90           C  
ATOM   1335  CE2 TYR H 172      12.482  20.633  21.969  1.00 44.10           C  
ATOM   1336  CZ  TYR H 172      11.198  21.093  21.802  1.00 43.80           C  
ATOM   1337  OH  TYR H 172      10.136  20.185  21.608  1.00 44.74           O  
ATOM   1338  C   TYR H 172      15.726  25.170  23.828  1.00 40.17           C  
ATOM   1339  O   TYR H 172      15.669  26.395  23.732  1.00 40.49           O  
ATOM   1340  N   ASN H 173      16.888  24.499  23.961  1.00 41.80           N  
ATOM   1341  CA  ASN H 173      18.160  25.141  23.821  1.00 44.05           C  
ATOM   1342  CB  ASN H 173      19.326  24.229  24.255  1.00 42.24           C  
ATOM   1343  CG  ASN H 173      20.649  24.987  24.251  1.00 43.36           C  
ATOM   1344  OD1 ASN H 173      20.789  26.045  23.641  1.00 44.04           O  
ATOM   1345  ND2 ASN H 173      21.668  24.416  24.946  1.00 44.87           N  
ATOM   1346  C   ASN H 173      18.262  25.373  22.347  1.00 47.34           C  
ATOM   1347  O   ASN H 173      17.806  24.552  21.555  1.00 47.25           O  
ATOM   1348  N   GLN H 174      18.865  26.499  21.933  1.00 52.01           N  
ATOM   1349  CA  GLN H 174      18.913  26.849  20.544  1.00 55.56           C  
ATOM   1350  CB  GLN H 174      19.579  28.213  20.293  1.00 59.04           C  
ATOM   1351  CG  GLN H 174      18.746  29.396  20.790  1.00 66.17           C  
ATOM   1352  CD  GLN H 174      17.552  29.533  19.856  1.00 71.44           C  
ATOM   1353  OE1 GLN H 174      17.711  29.634  18.640  1.00 74.03           O  
ATOM   1354  NE2 GLN H 174      16.323  29.523  20.436  1.00 73.64           N  
ATOM   1355  C   GLN H 174      19.674  25.828  19.757  1.00 55.45           C  
ATOM   1356  O   GLN H 174      19.292  25.505  18.633  1.00 56.16           O  
ATOM   1357  N   LYS H 175      20.762  25.276  20.321  1.00 54.83           N  
ATOM   1358  CA  LYS H 175      21.593  24.373  19.571  1.00 53.61           C  
ATOM   1359  CB  LYS H 175      22.807  23.879  20.379  1.00 54.99           C  
ATOM   1360  CG  LYS H 175      23.806  24.994  20.699  1.00 60.99           C  
ATOM   1361  CD  LYS H 175      24.853  24.613  21.749  1.00 65.93           C  
ATOM   1362  CE  LYS H 175      26.142  24.036  21.158  1.00 68.11           C  
ATOM   1363  NZ  LYS H 175      25.881  22.699  20.585  1.00 70.80           N1+
ATOM   1364  C   LYS H 175      20.799  23.174  19.137  1.00 50.99           C  
ATOM   1365  O   LYS H 175      20.993  22.654  18.040  1.00 51.05           O  
ATOM   1366  N   PHE H 176      19.910  22.692  20.016  1.00 48.20           N  
ATOM   1367  CA  PHE H 176      19.066  21.538  19.859  1.00 47.92           C  
ATOM   1368  CB  PHE H 176      18.632  20.924  21.197  1.00 45.81           C  
ATOM   1369  CG  PHE H 176      19.903  20.489  21.839  1.00 45.11           C  
ATOM   1370  CD1 PHE H 176      20.575  19.386  21.376  1.00 44.58           C  
ATOM   1371  CD2 PHE H 176      20.455  21.203  22.874  1.00 43.92           C  
ATOM   1372  CE1 PHE H 176      21.755  18.987  21.954  1.00 44.38           C  
ATOM   1373  CE2 PHE H 176      21.637  20.806  23.456  1.00 43.81           C  
ATOM   1374  CZ  PHE H 176      22.292  19.691  23.000  1.00 43.28           C  
ATOM   1375  C   PHE H 176      17.842  21.796  19.032  1.00 49.26           C  
ATOM   1376  O   PHE H 176      17.109  20.854  18.737  1.00 49.60           O  
ATOM   1377  N   LYS H 177      17.554  23.067  18.687  1.00 52.71           N  
ATOM   1378  CA  LYS H 177      16.293  23.470  18.117  1.00 55.89           C  
ATOM   1379  CB  LYS H 177      16.379  24.885  17.514  1.00 57.26           C  
ATOM   1380  CG  LYS H 177      15.033  25.538  17.200  1.00 54.86           C  
ATOM   1381  CD  LYS H 177      14.287  26.024  18.444  1.00 62.31           C  
ATOM   1382  CE  LYS H 177      13.367  24.971  19.060  1.00 92.57           C  
ATOM   1383  NZ  LYS H 177      12.214  24.736  18.163  1.00 94.39           N1+
ATOM   1384  C   LYS H 177      15.856  22.552  17.007  1.00 57.09           C  
ATOM   1385  O   LYS H 177      14.723  22.073  17.030  1.00 57.14           O  
ATOM   1386  N   ASP H 178      16.707  22.282  16.004  1.00 59.51           N  
ATOM   1387  CA  ASP H 178      16.323  21.413  14.921  1.00 63.67           C  
ATOM   1388  CB  ASP H 178      17.241  21.563  13.697  1.00 55.28           C  
ATOM   1389  CG  ASP H 178      16.961  22.928  13.084  1.00 57.89           C  
ATOM   1390  OD1 ASP H 178      15.764  23.323  13.038  1.00 59.75           O  
ATOM   1391  OD2 ASP H 178      17.940  23.600  12.667  1.00 57.32           O1-
ATOM   1392  C   ASP H 178      16.314  19.957  15.310  1.00 64.37           C  
ATOM   1393  O   ASP H 178      15.543  19.168  14.763  1.00 67.52           O  
ATOM   1394  N   LYS H 179      17.232  19.558  16.210  1.00 61.98           N  
ATOM   1395  CA  LYS H 179      17.480  18.193  16.594  1.00 57.59           C  
ATOM   1396  CB  LYS H 179      18.782  18.089  17.406  1.00 58.88           C  
ATOM   1397  CG  LYS H 179      19.193  16.658  17.739  1.00 62.48           C  
ATOM   1398  CD  LYS H 179      19.609  15.841  16.517  1.00 63.26           C  
ATOM   1399  CE  LYS H 179      20.895  16.343  15.861  1.00 64.61           C  
ATOM   1400  NZ  LYS H 179      21.262  15.462  14.733  1.00 64.56           N1+
ATOM   1401  C   LYS H 179      16.403  17.516  17.406  1.00 54.93           C  
ATOM   1402  O   LYS H 179      15.995  16.401  17.076  1.00 54.48           O  
ATOM   1403  N   ALA H 180      15.892  18.162  18.475  1.00 49.12           N  
ATOM   1404  CA  ALA H 180      15.040  17.431  19.377  1.00 44.81           C  
ATOM   1405  CB  ALA H 180      15.539  17.463  20.833  1.00 45.85           C  
ATOM   1406  C   ALA H 180      13.647  17.969  19.380  1.00 42.48           C  
ATOM   1407  O   ALA H 180      13.412  19.150  19.130  1.00 41.70           O  
ATOM   1408  N   THR H 181      12.675  17.066  19.629  1.00 41.03           N  
ATOM   1409  CA  THR H 181      11.298  17.442  19.740  1.00 42.10           C  
ATOM   1410  CB  THR H 181      10.491  17.045  18.532  1.00 44.27           C  
ATOM   1411  OG1 THR H 181       9.174  17.561  18.621  1.00 43.48           O  
ATOM   1412  CG2 THR H 181      10.466  15.517  18.400  1.00 41.08           C  
ATOM   1413  C   THR H 181      10.772  16.760  20.968  1.00 42.37           C  
ATOM   1414  O   THR H 181      10.859  15.541  21.109  1.00 42.93           O  
ATOM   1415  N   LEU H 182      10.205  17.541  21.908  1.00 41.29           N  
ATOM   1416  CA  LEU H 182       9.755  16.970  23.144  1.00 42.06           C  
ATOM   1417  CB  LEU H 182      10.133  17.806  24.382  1.00 40.47           C  
ATOM   1418  CG  LEU H 182      11.651  17.984  24.575  1.00 39.86           C  
ATOM   1419  CD1 LEU H 182      11.965  18.696  25.900  1.00 38.27           C  
ATOM   1420  CD2 LEU H 182      12.395  16.651  24.420  1.00 39.54           C  
ATOM   1421  C   LEU H 182       8.265  16.886  23.134  1.00 43.03           C  
ATOM   1422  O   LEU H 182       7.571  17.803  22.695  1.00 44.21           O  
ATOM   1423  N   THR H 183       7.741  15.744  23.616  1.00 44.38           N  
ATOM   1424  CA  THR H 183       6.332  15.523  23.720  1.00 46.32           C  
ATOM   1425  CB  THR H 183       5.794  14.621  22.649  1.00 46.20           C  
ATOM   1426  OG1 THR H 183       6.456  13.366  22.693  1.00 37.66           O  
ATOM   1427  CG2 THR H 183       6.013  15.290  21.280  1.00 38.78           C  
ATOM   1428  C   THR H 183       6.114  14.850  25.036  1.00 48.00           C  
ATOM   1429  O   THR H 183       7.068  14.443  25.696  1.00 51.40           O  
ATOM   1430  N   ALA H 184       4.847  14.740  25.476  1.00 48.05           N  
ATOM   1431  CA  ALA H 184       4.605  14.103  26.736  1.00 48.07           C  
ATOM   1432  CB  ALA H 184       4.598  15.081  27.923  1.00 46.75           C  
ATOM   1433  C   ALA H 184       3.256  13.470  26.683  1.00 50.86           C  
ATOM   1434  O   ALA H 184       2.409  13.837  25.868  1.00 51.82           O  
ATOM   1435  N   ASP H 185       3.038  12.459  27.544  1.00 54.79           N  
ATOM   1436  CA  ASP H 185       1.755  11.830  27.573  1.00 57.69           C  
ATOM   1437  CB  ASP H 185       1.752  10.408  26.985  1.00 60.19           C  
ATOM   1438  CG  ASP H 185       0.308   9.930  26.870  1.00 60.91           C  
ATOM   1439  OD1 ASP H 185      -0.600  10.616  27.410  1.00 64.07           O  
ATOM   1440  OD2 ASP H 185       0.095   8.862  26.239  1.00 63.02           O1-
ATOM   1441  C   ASP H 185       1.338  11.730  29.000  1.00 59.49           C  
ATOM   1442  O   ASP H 185       1.885  10.945  29.769  1.00 60.18           O  
ATOM   1443  N   ARG H 186       0.337  12.533  29.390  1.00 33.17           N  
ATOM   1444  CA  ARG H 186      -0.099  12.554  30.751  1.00 32.46           C  
ATOM   1445  CB  ARG H 186      -1.066  13.710  31.052  1.00 34.11           C  
ATOM   1446  CG  ARG H 186      -2.257  13.773  30.104  1.00 37.81           C  
ATOM   1447  CD  ARG H 186      -3.011  15.099  30.188  1.00 42.92           C  
ATOM   1448  NE  ARG H 186      -3.792  15.224  28.929  1.00 65.36           N  
ATOM   1449  CZ  ARG H 186      -3.140  15.623  27.798  1.00 71.38           C  
ATOM   1450  NH1 ARG H 186      -1.798  15.875  27.845  1.00 73.36           N1+
ATOM   1451  NH2 ARG H 186      -3.819  15.764  26.623  1.00 76.35           N  
ATOM   1452  C   ARG H 186      -0.705  11.248  31.147  1.00 33.07           C  
ATOM   1453  O   ARG H 186      -0.501  10.790  32.270  1.00 32.02           O  
ATOM   1454  N   SER H 187      -1.449  10.594  30.239  1.00 36.50           N  
ATOM   1455  CA  SER H 187      -2.109   9.373  30.602  1.00 39.10           C  
ATOM   1456  CB  SER H 187      -2.862   8.744  29.420  1.00 41.40           C  
ATOM   1457  OG  SER H 187      -3.835   9.655  28.929  1.00 47.70           O  
ATOM   1458  C   SER H 187      -1.097   8.366  31.066  1.00 38.06           C  
ATOM   1459  O   SER H 187      -1.247   7.778  32.137  1.00 40.38           O  
ATOM   1460  N   SER H 188      -0.060   8.120  30.240  1.00 35.49           N  
ATOM   1461  CA  SER H 188       0.975   7.152  30.494  1.00 32.33           C  
ATOM   1462  CB  SER H 188       1.607   6.606  29.204  1.00 32.88           C  
ATOM   1463  OG  SER H 188       2.272   7.648  28.505  1.00 34.38           O  
ATOM   1464  C   SER H 188       2.085   7.688  31.358  1.00 30.65           C  
ATOM   1465  O   SER H 188       3.032   6.960  31.649  1.00 32.57           O  
ATOM   1466  N   THR H 189       2.034   8.975  31.752  1.00 47.95           N  
ATOM   1467  CA  THR H 189       3.069   9.587  32.541  1.00 48.83           C  
ATOM   1468  CB  THR H 189       3.143   9.127  33.976  1.00 48.79           C  
ATOM   1469  OG1 THR H 189       3.481   7.751  34.059  1.00 19.73           O  
ATOM   1470  CG2 THR H 189       1.784   9.385  34.645  1.00 19.28           C  
ATOM   1471  C   THR H 189       4.395   9.356  31.894  1.00 48.18           C  
ATOM   1472  O   THR H 189       5.375   9.011  32.553  1.00 50.77           O  
ATOM   1473  N   THR H 190       4.470   9.559  30.566  1.00 44.52           N  
ATOM   1474  CA  THR H 190       5.724   9.347  29.914  1.00 41.96           C  
ATOM   1475  CB  THR H 190       5.683   8.219  28.925  1.00 41.16           C  
ATOM   1476  OG1 THR H 190       5.265   7.026  29.572  1.00 42.99           O  
ATOM   1477  CG2 THR H 190       7.090   8.023  28.341  1.00 41.08           C  
ATOM   1478  C   THR H 190       6.099  10.599  29.182  1.00 41.10           C  
ATOM   1479  O   THR H 190       5.254  11.347  28.695  1.00 42.44           O  
ATOM   1480  N   ALA H 191       7.411  10.877  29.111  1.00 39.11           N  
ATOM   1481  CA  ALA H 191       7.871  12.018  28.378  1.00 37.63           C  
ATOM   1482  CB  ALA H 191       8.777  12.957  29.193  1.00 36.36           C  
ATOM   1483  C   ALA H 191       8.697  11.452  27.277  1.00 38.83           C  
ATOM   1484  O   ALA H 191       9.305  10.400  27.450  1.00 40.25           O  
ATOM   1485  N   TYR H 192       8.721  12.115  26.103  1.00 40.03           N  
ATOM   1486  CA  TYR H 192       9.461  11.570  25.000  1.00 37.99           C  
ATOM   1487  CB  TYR H 192       8.573  11.106  23.833  1.00 39.13           C  
ATOM   1488  CG  TYR H 192       7.665  10.016  24.294  1.00 41.55           C  
ATOM   1489  CD1 TYR H 192       6.463  10.315  24.893  1.00 43.44           C  
ATOM   1490  CD2 TYR H 192       8.010   8.695  24.118  1.00 43.53           C  
ATOM   1491  CE1 TYR H 192       5.617   9.316  25.313  1.00 45.23           C  
ATOM   1492  CE2 TYR H 192       7.168   7.691  24.537  1.00 45.10           C  
ATOM   1493  CZ  TYR H 192       5.970   8.001  25.135  1.00 46.16           C  
ATOM   1494  OH  TYR H 192       5.105   6.972  25.563  1.00 50.48           O  
ATOM   1495  C   TYR H 192      10.337  12.639  24.422  1.00 37.25           C  
ATOM   1496  O   TYR H 192      10.036  13.827  24.507  1.00 37.03           O  
ATOM   1497  N   MET H 193      11.476  12.216  23.839  1.00 38.22           N  
ATOM   1498  CA  MET H 193      12.352  13.118  23.148  1.00 41.63           C  
ATOM   1499  CB  MET H 193      13.681  13.387  23.874  1.00 42.32           C  
ATOM   1500  CG  MET H 193      14.588  14.361  23.117  1.00 40.86           C  
ATOM   1501  SD  MET H 193      16.118  14.813  23.988  1.00 45.49           S  
ATOM   1502  CE  MET H 193      16.904  13.185  23.820  1.00 42.33           C  
ATOM   1503  C   MET H 193      12.693  12.455  21.856  1.00 44.87           C  
ATOM   1504  O   MET H 193      13.079  11.288  21.825  1.00 45.72           O  
ATOM   1505  N   GLN H 194      12.552  13.190  20.741  1.00 46.87           N  
ATOM   1506  CA  GLN H 194      12.850  12.611  19.468  1.00 46.73           C  
ATOM   1507  CB  GLN H 194      11.678  12.730  18.481  1.00 51.08           C  
ATOM   1508  CG  GLN H 194      11.931  12.095  17.117  1.00 57.14           C  
ATOM   1509  CD  GLN H 194      10.678  12.305  16.281  1.00 62.26           C  
ATOM   1510  OE1 GLN H 194       9.712  12.917  16.735  1.00 64.40           O  
ATOM   1511  NE2 GLN H 194      10.689  11.792  15.024  1.00 63.10           N  
ATOM   1512  C   GLN H 194      14.020  13.357  18.907  1.00 45.51           C  
ATOM   1513  O   GLN H 194      14.083  14.584  18.967  1.00 44.72           O  
ATOM   1514  N   LEU H 195      14.996  12.603  18.367  1.00 44.85           N  
ATOM   1515  CA  LEU H 195      16.172  13.167  17.769  1.00 45.01           C  
ATOM   1516  CB  LEU H 195      17.466  12.473  18.239  1.00 44.07           C  
ATOM   1517  CG  LEU H 195      17.777  12.680  19.735  1.00 43.28           C  
ATOM   1518  CD1 LEU H 195      19.070  11.956  20.144  1.00 43.20           C  
ATOM   1519  CD2 LEU H 195      17.823  14.176  20.093  1.00 41.87           C  
ATOM   1520  C   LEU H 195      16.034  12.928  16.298  1.00 46.69           C  
ATOM   1521  O   LEU H 195      15.334  12.006  15.880  1.00 46.06           O  
ATOM   1522  N   ILE H 196      16.671  13.771  15.460  1.00 48.91           N  
ATOM   1523  CA  ILE H 196      16.520  13.599  14.042  1.00 51.40           C  
ATOM   1524  CB  ILE H 196      15.611  14.635  13.435  1.00 54.10           C  
ATOM   1525  CG1 ILE H 196      14.222  14.559  14.088  1.00  0.00           C  
ATOM   1526  CG2 ILE H 196      15.570  14.436  11.909  1.00  0.00           C  
ATOM   1527  CD1 ILE H 196      13.535  13.209  13.891  1.00  0.00           C  
ATOM   1528  C   ILE H 196      17.860  13.742  13.382  1.00 51.19           C  
ATOM   1529  O   ILE H 196      18.746  14.424  13.895  1.00 49.79           O  
ATOM   1530  N   SER H 197      18.028  13.089  12.209  1.00 51.03           N  
ATOM   1531  CA  SER H 197      19.228  13.180  11.420  1.00 50.91           C  
ATOM   1532  CB  SER H 197      19.406  14.549  10.741  1.00 53.19           C  
ATOM   1533  OG  SER H 197      18.344  14.786   9.830  1.00 59.77           O  
ATOM   1534  C   SER H 197      20.421  12.931  12.282  1.00 49.54           C  
ATOM   1535  O   SER H 197      21.295  13.786  12.419  1.00 49.77           O  
ATOM   1536  N   LEU H 198      20.488  11.724  12.867  1.00 48.11           N  
ATOM   1537  CA  LEU H 198      21.530  11.343  13.774  1.00 44.09           C  
ATOM   1538  CB  LEU H 198      21.234   9.988  14.435  1.00 40.51           C  
ATOM   1539  CG  LEU H 198      19.962  10.011  15.302  1.00 38.87           C  
ATOM   1540  CD1 LEU H 198      19.621   8.614  15.833  1.00 38.38           C  
ATOM   1541  CD2 LEU H 198      20.088  11.041  16.434  1.00 40.20           C  
ATOM   1542  C   LEU H 198      22.847  11.223  13.069  1.00 44.21           C  
ATOM   1543  O   LEU H 198      22.929  10.788  11.920  1.00 45.63           O  
ATOM   1544  N   THR H 199      23.925  11.630  13.776  1.00 45.36           N  
ATOM   1545  CA  THR H 199      25.272  11.544  13.287  1.00 47.87           C  
ATOM   1546  CB  THR H 199      25.890  12.872  12.957  1.00 49.30           C  
ATOM   1547  OG1 THR H 199      25.979  13.683  14.119  1.00 53.68           O  
ATOM   1548  CG2 THR H 199      25.033  13.565  11.885  1.00 52.33           C  
ATOM   1549  C   THR H 199      26.089  10.942  14.391  1.00 47.82           C  
ATOM   1550  O   THR H 199      25.585  10.693  15.484  1.00 46.51           O  
ATOM   1551  N   SER H 200      27.387  10.701  14.134  1.00 49.35           N  
ATOM   1552  CA  SER H 200      28.235  10.070  15.106  1.00 52.77           C  
ATOM   1553  CB  SER H 200      29.672   9.869  14.601  1.00 53.75           C  
ATOM   1554  OG  SER H 200      30.452   9.248  15.611  1.00 57.11           O  
ATOM   1555  C   SER H 200      28.307  10.936  16.325  1.00 54.65           C  
ATOM   1556  O   SER H 200      28.475  10.443  17.440  1.00 57.84           O  
ATOM   1557  N   GLY H 201      28.168  12.261  16.143  1.00 54.76           N  
ATOM   1558  CA  GLY H 201      28.244  13.201  17.228  1.00 55.75           C  
ATOM   1559  C   GLY H 201      27.132  12.929  18.193  1.00 52.66           C  
ATOM   1560  O   GLY H 201      27.279  13.144  19.395  1.00 53.85           O  
ATOM   1561  N   ASP H 202      25.984  12.469  17.671  1.00 48.02           N  
ATOM   1562  CA  ASP H 202      24.781  12.211  18.413  1.00 45.54           C  
ATOM   1563  CB  ASP H 202      23.568  11.890  17.526  1.00 46.91           C  
ATOM   1564  CG  ASP H 202      23.097  13.201  16.914  1.00 49.16           C  
ATOM   1565  OD1 ASP H 202      23.619  14.271  17.328  1.00 48.99           O  
ATOM   1566  OD2 ASP H 202      22.202  13.152  16.029  1.00 50.29           O1-
ATOM   1567  C   ASP H 202      24.958  11.080  19.377  1.00 42.66           C  
ATOM   1568  O   ASP H 202      24.109  10.886  20.244  1.00 41.20           O  
ATOM   1569  N   SER H 203      25.992  10.236  19.212  1.00 39.75           N  
ATOM   1570  CA  SER H 203      26.134   9.170  20.161  1.00 37.37           C  
ATOM   1571  CB  SER H 203      27.255   8.179  19.807  1.00 37.89           C  
ATOM   1572  OG  SER H 203      26.960   7.534  18.577  1.00 42.15           O  
ATOM   1573  C   SER H 203      26.455   9.787  21.484  1.00 36.04           C  
ATOM   1574  O   SER H 203      27.405  10.559  21.604  1.00 35.47           O  
ATOM   1575  N   ALA H 204      25.657   9.459  22.522  1.00 31.37           N  
ATOM   1576  CA  ALA H 204      25.875  10.004  23.829  1.00 30.32           C  
ATOM   1577  CB  ALA H 204      25.714  11.533  23.897  1.00 29.04           C  
ATOM   1578  C   ALA H 204      24.850   9.409  24.738  1.00 30.35           C  
ATOM   1579  O   ALA H 204      24.014   8.614  24.309  1.00 30.99           O  
ATOM   1580  N   VAL H 205      24.915   9.760  26.039  1.00 28.45           N  
ATOM   1581  CA  VAL H 205      23.946   9.276  26.979  1.00 26.19           C  
ATOM   1582  CB  VAL H 205      24.527   9.015  28.336  1.00 25.98           C  
ATOM   1583  CG1 VAL H 205      23.411   8.509  29.263  1.00 22.61           C  
ATOM   1584  CG2 VAL H 205      25.719   8.059  28.190  1.00 23.29           C  
ATOM   1585  C   VAL H 205      22.949  10.384  27.135  1.00 27.20           C  
ATOM   1586  O   VAL H 205      23.329  11.546  27.275  1.00 27.37           O  
ATOM   1587  N   TYR H 206      21.640  10.058  27.105  1.00 27.02           N  
ATOM   1588  CA  TYR H 206      20.646  11.088  27.232  1.00 27.55           C  
ATOM   1589  CB  TYR H 206      19.636  11.121  26.070  1.00 27.94           C  
ATOM   1590  CG  TYR H 206      20.367  11.535  24.837  1.00 30.44           C  
ATOM   1591  CD1 TYR H 206      20.613  12.864  24.590  1.00 31.84           C  
ATOM   1592  CD2 TYR H 206      20.796  10.603  23.920  1.00 31.17           C  
ATOM   1593  CE1 TYR H 206      21.287  13.258  23.459  1.00 31.72           C  
ATOM   1594  CE2 TYR H 206      21.472  10.990  22.785  1.00 30.70           C  
ATOM   1595  CZ  TYR H 206      21.715  12.322  22.551  1.00 31.42           C  
ATOM   1596  OH  TYR H 206      22.407  12.725  21.390  1.00 31.23           O  
ATOM   1597  C   TYR H 206      19.878  10.830  28.490  1.00 27.89           C  
ATOM   1598  O   TYR H 206      19.459   9.704  28.750  1.00 28.71           O  
ATOM   1599  N   TYR H 207      19.672  11.886  29.307  1.00 27.89           N  
ATOM   1600  CA  TYR H 207      18.991  11.729  30.562  1.00 28.17           C  
ATOM   1601  CB  TYR H 207      19.749  12.230  31.808  1.00 25.92           C  
ATOM   1602  CG  TYR H 207      21.072  11.569  32.000  1.00 25.54           C  
ATOM   1603  CD1 TYR H 207      21.177  10.293  32.497  1.00 25.05           C  
ATOM   1604  CD2 TYR H 207      22.224  12.240  31.678  1.00 26.62           C  
ATOM   1605  CE1 TYR H 207      22.407   9.701  32.674  1.00 24.08           C  
ATOM   1606  CE2 TYR H 207      23.457  11.655  31.854  1.00 26.54           C  
ATOM   1607  CZ  TYR H 207      23.553  10.383  32.356  1.00 24.87           C  
ATOM   1608  OH  TYR H 207      24.816   9.780  32.539  1.00 31.26           O  
ATOM   1609  C   TYR H 207      17.774  12.598  30.561  1.00 29.01           C  
ATOM   1610  O   TYR H 207      17.738  13.649  29.923  1.00 30.51           O  
ATOM   1611  N   CYS H 208      16.725  12.138  31.272  1.00 28.28           N  
ATOM   1612  CA  CYS H 208      15.555  12.928  31.520  1.00 29.38           C  
ATOM   1613  CB  CYS H 208      14.235  12.169  31.250  1.00 28.90           C  
ATOM   1614  SG  CYS H 208      14.148  10.572  32.117  1.00 32.77           S  
ATOM   1615  C   CYS H 208      15.638  13.236  32.987  1.00 31.46           C  
ATOM   1616  O   CYS H 208      16.204  12.455  33.748  1.00 28.88           O  
ATOM   1617  N   ALA H 209      15.121  14.399  33.433  1.00 32.76           N  
ATOM   1618  CA  ALA H 209      15.251  14.710  34.835  1.00 30.67           C  
ATOM   1619  CB  ALA H 209      16.627  15.288  35.207  1.00 26.53           C  
ATOM   1620  C   ALA H 209      14.226  15.730  35.217  1.00 32.88           C  
ATOM   1621  O   ALA H 209      13.740  16.480  34.371  1.00 37.13           O  
ATOM   1622  N   ARG H 210      13.881  15.763  36.525  1.00 31.51           N  
ATOM   1623  CA  ARG H 210      12.922  16.677  37.083  1.00 30.50           C  
ATOM   1624  CB  ARG H 210      12.373  16.244  38.444  1.00 31.58           C  
ATOM   1625  CG  ARG H 210      11.361  17.243  38.995  1.00 33.14           C  
ATOM   1626  CD  ARG H 210      11.069  17.052  40.477  1.00 19.74           C  
ATOM   1627  NE  ARG H 210      10.443  15.720  40.642  1.00 20.05           N  
ATOM   1628  CZ  ARG H 210       9.801  15.440  41.809  1.00 21.41           C  
ATOM   1629  NH1 ARG H 210       9.776  16.370  42.805  1.00 20.11           N1+
ATOM   1630  NH2 ARG H 210       9.162  14.249  41.984  1.00 14.49           N  
ATOM   1631  C   ARG H 210      13.561  18.016  37.276  1.00 31.53           C  
ATOM   1632  O   ARG H 210      14.727  18.112  37.645  1.00 31.84           O  
ATOM   1633  N   SER H 211      12.762  19.073  37.034  1.00 33.07           N  
ATOM   1634  CA  SER H 211      13.140  20.459  36.939  1.00 31.98           C  
ATOM   1635  CB  SER H 211      12.046  21.287  36.247  1.00 28.70           C  
ATOM   1636  OG  SER H 211      10.841  21.258  36.993  1.00 24.80           O  
ATOM   1637  C   SER H 211      13.583  21.264  38.128  1.00 34.30           C  
ATOM   1638  O   SER H 211      14.698  21.798  38.083  1.00 37.73           O  
ATOM   1639  N   ASP H 212      12.558  21.122  39.019  1.00 31.27           N  
ATOM   1640  CA  ASP H 212      12.025  21.384  40.317  1.00 31.27           C  
ATOM   1641  CB  ASP H 212      13.045  21.675  41.424  1.00 32.57           C  
ATOM   1642  CG  ASP H 212      12.434  20.980  42.634  1.00 33.58           C  
ATOM   1643  OD1 ASP H 212      11.211  20.690  42.575  1.00 56.77           O  
ATOM   1644  OD2 ASP H 212      13.169  20.713  43.620  1.00 58.92           O1-
ATOM   1645  C   ASP H 212      10.929  22.390  40.183  1.00 30.64           C  
ATOM   1646  O   ASP H 212      11.085  23.451  39.587  1.00 30.20           O  
ATOM   1647  N   GLN H 213       9.731  22.054  40.683  1.00 30.26           N  
ATOM   1648  CA  GLN H 213       8.679  22.999  40.498  1.00 30.41           C  
ATOM   1649  CB  GLN H 213       7.316  22.518  41.013  1.00 30.85           C  
ATOM   1650  CG  GLN H 213       6.207  23.548  40.794  1.00 28.02           C  
ATOM   1651  CD  GLN H 213       4.904  22.985  41.342  1.00  0.00           C  
ATOM   1652  OE1 GLN H 213       4.867  21.901  41.924  1.00  0.00           O  
ATOM   1653  NE2 GLN H 213       3.801  23.758  41.162  1.00  0.00           N  
ATOM   1654  C   GLN H 213       9.016  24.250  41.252  1.00 30.47           C  
ATOM   1655  O   GLN H 213       9.240  24.235  42.463  1.00 31.18           O  
ATOM   1656  N   THR H 214       9.034  25.375  40.513  1.00 30.26           N  
ATOM   1657  CA  THR H 214       9.283  26.696  41.018  1.00 30.15           C  
ATOM   1658  CB  THR H 214       8.378  27.045  42.170  1.00 40.47           C  
ATOM   1659  OG1 THR H 214       7.022  26.917  41.761  1.00  0.00           O  
ATOM   1660  CG2 THR H 214       8.640  28.495  42.623  1.00  0.00           C  
ATOM   1661  C   THR H 214      10.728  26.839  41.428  1.00 30.20           C  
ATOM   1662  O   THR H 214      11.172  27.941  41.746  1.00 30.53           O  
ATOM   1663  N   ASN H 215      11.536  25.759  41.381  1.00 30.02           N  
ATOM   1664  CA  ASN H 215      12.937  25.935  41.666  1.00 30.25           C  
ATOM   1665  CB  ASN H 215      13.422  25.484  43.064  1.00 30.78           C  
ATOM   1666  CG  ASN H 215      13.006  24.046  43.323  1.00 20.68           C  
ATOM   1667  OD1 ASN H 215      11.904  23.647  42.958  1.00  3.10           O  
ATOM   1668  ND2 ASN H 215      13.883  23.255  44.000  1.00  3.10           N  
ATOM   1669  C   ASN H 215      13.728  25.260  40.611  1.00 30.45           C  
ATOM   1670  O   ASN H 215      13.441  24.131  40.209  1.00 30.27           O  
ATOM   1671  N   TYR H 216      14.787  25.922  40.118  1.00 30.70           N  
ATOM   1672  CA  TYR H 216      15.324  25.241  38.991  1.00 30.99           C  
ATOM   1673  CB  TYR H 216      15.430  26.125  37.738  1.00 29.95           C  
ATOM   1674  CG  TYR H 216      14.081  26.716  37.509  1.00 29.03           C  
ATOM   1675  CD1 TYR H 216      13.058  25.987  36.946  1.00 29.38           C  
ATOM   1676  CD2 TYR H 216      13.836  28.011  37.893  1.00 29.19           C  
ATOM   1677  CE1 TYR H 216      11.821  26.556  36.754  1.00 29.96           C  
ATOM   1678  CE2 TYR H 216      12.604  28.587  37.704  1.00 29.85           C  
ATOM   1679  CZ  TYR H 216      11.592  27.859  37.131  1.00 30.41           C  
ATOM   1680  OH  TYR H 216      10.324  28.445  36.935  1.00 30.44           O  
ATOM   1681  C   TYR H 216      16.678  24.700  39.268  1.00 31.38           C  
ATOM   1682  O   TYR H 216      17.652  25.435  39.179  1.00 31.76           O  
ATOM   1683  N   LEU H 217      16.738  23.392  39.597  1.00 30.96           N  
ATOM   1684  CA  LEU H 217      17.885  22.548  39.830  1.00 31.30           C  
ATOM   1685  CB  LEU H 217      18.344  22.522  41.297  1.00 43.74           C  
ATOM   1686  CG  LEU H 217      17.317  21.858  42.243  1.00 43.38           C  
ATOM   1687  CD1 LEU H 217      17.797  21.843  43.689  1.00 43.21           C  
ATOM   1688  CD2 LEU H 217      15.939  22.520  42.154  1.00 43.62           C  
ATOM   1689  C   LEU H 217      17.325  21.174  39.588  1.00 32.25           C  
ATOM   1690  O   LEU H 217      16.168  20.951  39.930  1.00 33.15           O  
ATOM   1691  N   PHE H 218      18.082  20.192  39.037  1.00 32.29           N  
ATOM   1692  CA  PHE H 218      17.336  18.991  38.730  1.00 32.38           C  
ATOM   1693  CB  PHE H 218      17.631  18.441  37.314  1.00 31.97           C  
ATOM   1694  CG  PHE H 218      17.446  19.566  36.324  1.00 31.74           C  
ATOM   1695  CD1 PHE H 218      16.291  20.328  36.270  1.00 32.06           C  
ATOM   1696  CD2 PHE H 218      18.440  19.845  35.408  1.00 31.48           C  
ATOM   1697  CE1 PHE H 218      16.149  21.349  35.353  1.00 31.82           C  
ATOM   1698  CE2 PHE H 218      18.291  20.860  34.487  1.00 31.34           C  
ATOM   1699  CZ  PHE H 218      17.146  21.617  34.456  1.00 31.42           C  
ATOM   1700  C   PHE H 218      17.558  17.924  39.793  1.00 32.60           C  
ATOM   1701  O   PHE H 218      18.681  17.481  40.027  1.00 33.12           O  
ATOM   1702  N   PRO H 219      16.490  17.578  40.505  1.00 32.47           N  
ATOM   1703  CA  PRO H 219      16.462  16.624  41.601  1.00 33.10           C  
ATOM   1704  CD  PRO H 219      15.257  18.340  40.424  1.00  0.00           C  
ATOM   1705  CB  PRO H 219      15.173  16.921  42.374  1.00 33.33           C  
ATOM   1706  CG  PRO H 219      14.267  17.616  41.346  1.00 49.52           C  
ATOM   1707  C   PRO H 219      16.649  15.136  41.409  1.00 33.76           C  
ATOM   1708  O   PRO H 219      17.462  14.551  42.120  1.00 34.56           O  
ATOM   1709  N   TYR H 220      15.888  14.521  40.480  1.00 28.68           N  
ATOM   1710  CA  TYR H 220      15.829  13.142  40.130  1.00 27.68           C  
ATOM   1711  CB  TYR H 220      14.438  12.510  40.328  1.00 29.53           C  
ATOM   1712  CG  TYR H 220      14.182  12.471  41.796  1.00 33.81           C  
ATOM   1713  CD1 TYR H 220      13.728  13.586  42.462  1.00 35.86           C  
ATOM   1714  CD2 TYR H 220      14.398  11.313  42.507  1.00 35.87           C  
ATOM   1715  CE1 TYR H 220      13.492  13.545  43.817  1.00 39.02           C  
ATOM   1716  CE2 TYR H 220      14.164  11.265  43.861  1.00 40.33           C  
ATOM   1717  CZ  TYR H 220      13.713  12.383  44.518  1.00 41.06           C  
ATOM   1718  OH  TYR H 220      13.472  12.338  45.907  1.00 52.20           O  
ATOM   1719  C   TYR H 220      16.184  13.021  38.694  1.00 30.53           C  
ATOM   1720  O   TYR H 220      15.646  13.729  37.843  1.00 30.32           O  
ATOM   1721  N   TRP H 221      17.111  12.094  38.401  1.00 31.14           N  
ATOM   1722  CA  TRP H 221      17.561  11.892  37.061  1.00 28.29           C  
ATOM   1723  CB  TRP H 221      19.088  12.023  36.908  1.00 26.08           C  
ATOM   1724  CG  TRP H 221      19.640  13.412  37.116  1.00 24.74           C  
ATOM   1725  CD2 TRP H 221      20.302  14.176  36.096  1.00 23.44           C  
ATOM   1726  CD1 TRP H 221      19.684  14.165  38.252  1.00 21.31           C  
ATOM   1727  NE1 TRP H 221      20.320  15.358  38.000  1.00 22.25           N  
ATOM   1728  CE2 TRP H 221      20.708  15.376  36.677  1.00 23.22           C  
ATOM   1729  CE3 TRP H 221      20.558  13.898  34.785  1.00 23.32           C  
ATOM   1730  CZ2 TRP H 221      21.382  16.319  35.952  1.00 23.87           C  
ATOM   1731  CZ3 TRP H 221      21.227  14.854  34.054  1.00 24.90           C  
ATOM   1732  CH2 TRP H 221      21.631  16.043  34.626  1.00 24.20           C  
ATOM   1733  C   TRP H 221      17.246  10.480  36.702  1.00 31.24           C  
ATOM   1734  O   TRP H 221      17.188   9.606  37.566  1.00 33.47           O  
ATOM   1735  N   GLY H 222      17.013  10.229  35.401  1.00 31.34           N  
ATOM   1736  CA  GLY H 222      16.764   8.892  34.954  1.00 31.67           C  
ATOM   1737  C   GLY H 222      18.103   8.239  34.824  1.00 33.35           C  
ATOM   1738  O   GLY H 222      19.137   8.890  34.961  1.00 32.82           O  
ATOM   1739  N   GLN H 223      18.111   6.920  34.551  1.00 36.67           N  
ATOM   1740  CA  GLN H 223      19.329   6.169  34.436  1.00 39.07           C  
ATOM   1741  CB  GLN H 223      19.139   4.636  34.504  1.00 46.12           C  
ATOM   1742  CG  GLN H 223      18.287   3.997  33.411  1.00 57.40           C  
ATOM   1743  CD  GLN H 223      18.220   2.500  33.705  1.00 65.75           C  
ATOM   1744  OE1 GLN H 223      17.795   1.709  32.864  1.00 70.76           O  
ATOM   1745  NE2 GLN H 223      18.648   2.097  34.933  1.00 67.17           N  
ATOM   1746  C   GLN H 223      20.102   6.593  33.220  1.00 36.92           C  
ATOM   1747  O   GLN H 223      21.327   6.475  33.191  1.00 38.77           O  
ATOM   1748  N   GLY H 224      19.413   7.066  32.163  1.00 34.33           N  
ATOM   1749  CA  GLY H 224      20.104   7.524  30.988  1.00 30.61           C  
ATOM   1750  C   GLY H 224      20.001   6.464  29.943  1.00 30.30           C  
ATOM   1751  O   GLY H 224      19.976   5.274  30.251  1.00 31.75           O  
ATOM   1752  N   THR H 225      19.930   6.881  28.665  1.00 28.32           N  
ATOM   1753  CA  THR H 225      19.866   5.946  27.582  1.00 26.06           C  
ATOM   1754  CB  THR H 225      18.690   6.164  26.674  1.00 26.99           C  
ATOM   1755  OG1 THR H 225      17.475   6.074  27.403  1.00 28.83           O  
ATOM   1756  CG2 THR H 225      18.727   5.101  25.564  1.00 26.43           C  
ATOM   1757  C   THR H 225      21.097   6.159  26.759  1.00 28.78           C  
ATOM   1758  O   THR H 225      21.453   7.293  26.438  1.00 30.24           O  
ATOM   1759  N   LEU H 226      21.786   5.062  26.397  1.00 29.53           N  
ATOM   1760  CA  LEU H 226      22.977   5.189  25.604  1.00 31.99           C  
ATOM   1761  CB  LEU H 226      23.990   4.052  25.832  1.00 31.71           C  
ATOM   1762  CG  LEU H 226      24.597   3.989  27.246  1.00  0.00           C  
ATOM   1763  CD1 LEU H 226      25.497   5.200  27.519  1.00  0.00           C  
ATOM   1764  CD2 LEU H 226      23.517   3.783  28.319  1.00  0.00           C  
ATOM   1765  C   LEU H 226      22.557   5.077  24.174  1.00 34.28           C  
ATOM   1766  O   LEU H 226      21.984   4.068  23.767  1.00 34.00           O  
ATOM   1767  N   VAL H 227      22.830   6.119  23.363  1.00 35.69           N  
ATOM   1768  CA  VAL H 227      22.442   6.058  21.984  1.00 35.45           C  
ATOM   1769  CB  VAL H 227      21.739   7.297  21.500  1.00 34.38           C  
ATOM   1770  CG1 VAL H 227      21.402   7.127  20.007  1.00 46.41           C  
ATOM   1771  CG2 VAL H 227      20.505   7.540  22.385  1.00 46.49           C  
ATOM   1772  C   VAL H 227      23.681   5.896  21.162  1.00 35.83           C  
ATOM   1773  O   VAL H 227      24.570   6.747  21.168  1.00 37.24           O  
ATOM   1774  N   THR H 228      23.761   4.778  20.418  1.00 36.47           N  
ATOM   1775  CA  THR H 228      24.898   4.537  19.580  1.00 36.52           C  
ATOM   1776  CB  THR H 228      25.450   3.149  19.717  1.00 37.52           C  
ATOM   1777  OG1 THR H 228      25.857   2.914  21.056  1.00 40.15           O  
ATOM   1778  CG2 THR H 228      26.643   2.988  18.760  1.00 35.05           C  
ATOM   1779  C   THR H 228      24.436   4.678  18.168  1.00 36.55           C  
ATOM   1780  O   THR H 228      23.512   3.992  17.733  1.00 37.77           O  
ATOM   1781  N   VAL H 229      25.071   5.590  17.408  1.00 35.59           N  
ATOM   1782  CA  VAL H 229      24.671   5.774  16.046  1.00 38.70           C  
ATOM   1783  CB  VAL H 229      24.664   7.216  15.631  1.00 39.56           C  
ATOM   1784  CG1 VAL H 229      24.238   7.310  14.156  1.00 39.04           C  
ATOM   1785  CG2 VAL H 229      23.766   8.004  16.602  1.00 40.10           C  
ATOM   1786  C   VAL H 229      25.688   5.079  15.205  1.00 38.67           C  
ATOM   1787  O   VAL H 229      26.836   5.515  15.125  1.00 37.79           O  
ATOM   1788  N   SER H 230      25.295   3.969  14.554  1.00 37.76           N  
ATOM   1789  CA  SER H 230      26.251   3.277  13.742  1.00 38.03           C  
ATOM   1790  CB  SER H 230      27.136   2.304  14.541  1.00 40.76           C  
ATOM   1791  OG  SER H 230      27.915   3.020  15.488  1.00 43.10           O  
ATOM   1792  C   SER H 230      25.512   2.460  12.733  1.00 38.05           C  
ATOM   1793  O   SER H 230      24.380   2.038  12.961  1.00 38.27           O  
ATOM   1794  N   ALA H 231      26.154   2.214  11.575  1.00 40.01           N  
ATOM   1795  CA  ALA H 231      25.534   1.426  10.553  1.00 44.55           C  
ATOM   1796  CB  ALA H 231      25.318   2.192   9.236  1.00 46.12           C  
ATOM   1797  C   ALA H 231      26.468   0.265  10.244  1.00 45.40           C  
ATOM   1798  O   ALA H 231      26.963  -0.366  11.215  1.00 46.62           O  
ATOM   1799  OXT ALA H 231      26.698  -0.007   9.035  1.00  0.00           O1-
TER    1800      ALA H 231 
CONECT  161  707
CONECT  707  161
CONECT 1016 1614
CONECT 1614 1016
END
