# Supplementary material for: Fully automated antibody structure prediction using BIOVIA tools: Validation study
Source: PLoS One. 2017 May 18;12(5):e0177923. doi: 10.1371/journal.pone.0177923 (PMC5436848; doi:10.1371/journal.pone.0177923)
Supplement: S1 Dataset — Predicted structures using the Top5 framework method, Chothia CDR definition with no canonical filtering and generating 50 models. These were used in the detailed discussion of outliers and for comparison against predictions using canonical filtering. (ZIP) [file pone.0177923.s003.zip › 4U6V_LH_FV_FinalModel.pdb]

REMARK   Accelrys Discovery Studio PDB file
REMARK   Created:  2015-05-08T08:57:27Z
SSBOND   1 CYS L   23    CYS L   88                                     
SSBOND   2 CYS H  128    CYS H  201                                     
ATOM      1  N   ASP L   1      25.412  33.128  26.221  1.00 59.50           N1+
ATOM      2  CA  ASP L   1      25.364  32.004  27.182  1.00 56.56           C  
ATOM      3  CB  ASP L   1      25.731  30.692  26.466  1.00 61.06           C  
ATOM      4  CG  ASP L   1      24.667  30.431  25.404  1.00 48.46           C  
ATOM      5  OD1 ASP L   1      23.475  30.272  25.777  1.00 49.46           O  
ATOM      6  OD2 ASP L   1      25.040  30.385  24.202  1.00 52.55           O1-
ATOM      7  C   ASP L   1      26.369  32.282  28.250  1.00 55.15           C  
ATOM      8  O   ASP L   1      27.335  33.009  28.022  1.00 58.85           O  
ATOM      9  N   ILE L   2      26.171  31.719  29.456  1.00 50.83           N  
ATOM     10  CA  ILE L   2      27.105  32.015  30.500  1.00 46.43           C  
ATOM     11  CB  ILE L   2      26.460  32.281  31.831  1.00 45.59           C  
ATOM     12  CG1 ILE L   2      25.570  33.533  31.737  1.00 43.78           C  
ATOM     13  CG2 ILE L   2      27.569  32.403  32.890  1.00 42.83           C  
ATOM     14  CD1 ILE L   2      24.679  33.747  32.960  1.00 46.40           C  
ATOM     15  C   ILE L   2      28.033  30.855  30.632  1.00 46.39           C  
ATOM     16  O   ILE L   2      27.615  29.720  30.853  1.00 45.32           O  
ATOM     17  N   GLN L   3      29.340  31.134  30.470  1.00 44.23           N  
ATOM     18  CA  GLN L   3      30.345  30.114  30.534  1.00 44.71           C  
ATOM     19  CB  GLN L   3      31.708  30.542  29.967  1.00 49.99           C  
ATOM     20  CG  GLN L   3      31.731  30.776  28.459  1.00 59.03           C  
ATOM     21  CD  GLN L   3      33.149  31.199  28.110  1.00 66.17           C  
ATOM     22  OE1 GLN L   3      33.565  31.140  26.955  1.00 67.69           O  
ATOM     23  NE2 GLN L   3      33.920  31.639  29.142  1.00 65.77           N  
ATOM     24  C   GLN L   3      30.599  29.788  31.962  1.00 43.27           C  
ATOM     25  O   GLN L   3      30.542  30.653  32.835  1.00 44.16           O  
ATOM     26  N   MET L   4      30.891  28.504  32.231  1.00 40.98           N  
ATOM     27  CA  MET L   4      31.193  28.111  33.569  1.00 38.42           C  
ATOM     28  CB  MET L   4      30.259  27.018  34.115  1.00 39.65           C  
ATOM     29  CG  MET L   4      28.789  27.445  34.124  1.00 40.11           C  
ATOM     30  SD  MET L   4      28.447  28.976  35.042  1.00 17.53           S  
ATOM     31  CE  MET L   4      28.688  28.258  36.691  1.00 17.55           C  
ATOM     32  C   MET L   4      32.577  27.556  33.543  1.00 40.46           C  
ATOM     33  O   MET L   4      32.916  26.744  32.683  1.00 42.79           O  
ATOM     34  N   THR L   5      33.423  28.008  34.487  1.00 40.99           N  
ATOM     35  CA  THR L   5      34.775  27.545  34.538  1.00 39.66           C  
ATOM     36  CB  THR L   5      35.765  28.664  34.392  1.00 42.07           C  
ATOM     37  OG1 THR L   5      35.551  29.342  33.163  1.00 45.32           O  
ATOM     38  CG2 THR L   5      37.187  28.086  34.432  1.00 45.00           C  
ATOM     39  C   THR L   5      34.984  26.950  35.892  1.00 38.22           C  
ATOM     40  O   THR L   5      34.784  27.616  36.909  1.00 42.43           O  
ATOM     41  N   GLN L   6      35.388  25.670  35.954  1.00 35.97           N  
ATOM     42  CA  GLN L   6      35.619  25.136  37.261  1.00 36.18           C  
ATOM     43  CB  GLN L   6      34.655  24.010  37.694  1.00 36.44           C  
ATOM     44  CG  GLN L   6      34.680  22.722  36.879  1.00 38.22           C  
ATOM     45  CD  GLN L   6      33.580  21.825  37.435  1.00 41.11           C  
ATOM     46  OE1 GLN L   6      32.535  21.641  36.812  1.00 40.01           O  
ATOM     47  NE2 GLN L   6      33.805  21.264  38.653  1.00 37.89           N  
ATOM     48  C   GLN L   6      37.051  24.725  37.388  1.00 39.63           C  
ATOM     49  O   GLN L   6      37.702  24.343  36.416  1.00 41.82           O  
ATOM     50  N   SER L   7      37.597  24.868  38.610  1.00 40.58           N  
ATOM     51  CA  SER L   7      38.966  24.516  38.847  1.00 39.63           C  
ATOM     52  CB  SER L   7      39.908  25.732  38.882  1.00 40.68           C  
ATOM     53  OG  SER L   7      39.564  26.586  39.962  1.00 47.67           O  
ATOM     54  C   SER L   7      39.026  23.876  40.193  1.00 40.78           C  
ATOM     55  O   SER L   7      38.269  24.242  41.092  1.00 41.14           O  
ATOM     56  N   PRO L   8      39.899  22.921  40.383  1.00 39.69           N  
ATOM     57  CA  PRO L   8      40.786  22.432  39.359  1.00 40.50           C  
ATOM     58  CD  PRO L   8      40.405  22.651  41.718  1.00 40.63           C  
ATOM     59  CB  PRO L   8      41.989  21.835  40.095  1.00 40.25           C  
ATOM     60  CG  PRO L   8      41.477  21.569  41.520  1.00 41.40           C  
ATOM     61  C   PRO L   8      40.082  21.419  38.516  1.00 42.49           C  
ATOM     62  O   PRO L   8      38.949  21.059  38.832  1.00 41.89           O  
ATOM     63  N   SER L   9      40.719  20.987  37.410  1.00 43.07           N  
ATOM     64  CA  SER L   9      40.175  19.964  36.571  1.00 39.27           C  
ATOM     65  CB  SER L   9      41.003  19.761  35.292  1.00 40.58           C  
ATOM     66  OG  SER L   9      40.434  18.729  34.502  1.00 48.45           O  
ATOM     67  C   SER L   9      40.191  18.683  37.346  1.00 40.31           C  
ATOM     68  O   SER L   9      39.222  17.926  37.332  1.00 44.06           O  
ATOM     69  N   THR L  10      41.315  18.392  38.033  1.00 42.14           N  
ATOM     70  CA  THR L  10      41.382  17.208  38.846  1.00 40.53           C  
ATOM     71  CB  THR L  10      41.968  16.011  38.160  1.00 43.07           C  
ATOM     72  OG1 THR L  10      41.722  14.844  38.932  1.00  0.00           O  
ATOM     73  CG2 THR L  10      43.484  16.225  38.013  1.00  0.00           C  
ATOM     74  C   THR L  10      42.273  17.508  40.010  1.00 41.35           C  
ATOM     75  O   THR L  10      43.129  18.390  39.935  1.00 41.88           O  
ATOM     76  N   LEU L  11      42.077  16.791  41.137  1.00 40.07           N  
ATOM     77  CA  LEU L  11      42.925  17.012  42.272  1.00 40.47           C  
ATOM     78  CB  LEU L  11      42.392  18.101  43.227  1.00 40.39           C  
ATOM     79  CG  LEU L  11      41.123  17.743  44.028  1.00 42.00           C  
ATOM     80  CD1 LEU L  11      39.992  17.267  43.115  1.00 41.34           C  
ATOM     81  CD2 LEU L  11      41.409  16.793  45.194  1.00 40.97           C  
ATOM     82  C   LEU L  11      43.057  15.715  43.005  1.00 43.26           C  
ATOM     83  O   LEU L  11      42.145  14.892  42.998  1.00 45.44           O  
ATOM     84  N   SER L  12      44.219  15.489  43.648  1.00 44.86           N  
ATOM     85  CA  SER L  12      44.395  14.274  44.385  1.00 45.13           C  
ATOM     86  CB  SER L  12      45.692  13.534  44.015  1.00 48.13           C  
ATOM     87  OG  SER L  12      46.800  14.411  44.134  1.00 56.52           O  
ATOM     88  C   SER L  12      44.426  14.631  45.837  1.00 44.42           C  
ATOM     89  O   SER L  12      45.127  15.556  46.249  1.00 47.98           O  
ATOM     90  N   ALA L  13      43.642  13.898  46.653  1.00 41.86           N  
ATOM     91  CA  ALA L  13      43.574  14.177  48.057  1.00 41.96           C  
ATOM     92  CB  ALA L  13      42.346  15.013  48.452  1.00 41.81           C  
ATOM     93  C   ALA L  13      43.479  12.873  48.781  1.00 43.88           C  
ATOM     94  O   ALA L  13      43.233  11.827  48.182  1.00 46.82           O  
ATOM     95  N   SER L  14      43.696  12.905  50.109  1.00 45.23           N  
ATOM     96  CA  SER L  14      43.643  11.703  50.887  1.00 46.14           C  
ATOM     97  CB  SER L  14      44.872  11.523  51.799  1.00 46.32           C  
ATOM     98  OG  SER L  14      46.054  11.444  51.015  1.00 52.18           O  
ATOM     99  C   SER L  14      42.429  11.791  51.752  1.00 46.13           C  
ATOM    100  O   SER L  14      41.860  12.867  51.934  1.00 44.20           O  
ATOM    101  N   VAL L  15      41.991  10.643  52.299  1.00 44.62           N  
ATOM    102  CA  VAL L  15      40.806  10.624  53.101  1.00 45.94           C  
ATOM    103  CB  VAL L  15      40.448   9.243  53.569  1.00 46.54           C  
ATOM    104  CG1 VAL L  15      39.220   9.334  54.490  1.00 47.29           C  
ATOM    105  CG2 VAL L  15      40.244   8.343  52.338  1.00 46.17           C  
ATOM    106  C   VAL L  15      41.046  11.471  54.308  1.00 49.38           C  
ATOM    107  O   VAL L  15      42.093  11.377  54.949  1.00 52.21           O  
ATOM    108  N   GLY L  16      40.060  12.333  54.639  1.00 48.83           N  
ATOM    109  CA  GLY L  16      40.141  13.172  55.800  1.00 48.66           C  
ATOM    110  C   GLY L  16      40.554  14.565  55.425  1.00 48.30           C  
ATOM    111  O   GLY L  16      40.496  15.465  56.261  1.00 48.86           O  
ATOM    112  N   ASP L  17      40.978  14.800  54.168  1.00 44.69           N  
ATOM    113  CA  ASP L  17      41.413  16.121  53.797  1.00 43.52           C  
ATOM    114  CB  ASP L  17      42.283  16.142  52.526  1.00 44.50           C  
ATOM    115  CG  ASP L  17      43.639  15.513  52.820  1.00 48.44           C  
ATOM    116  OD1 ASP L  17      43.948  15.289  54.022  1.00 50.61           O  
ATOM    117  OD2 ASP L  17      44.389  15.256  51.841  1.00 53.95           O1-
ATOM    118  C   ASP L  17      40.217  16.979  53.511  1.00 45.11           C  
ATOM    119  O   ASP L  17      39.125  16.480  53.243  1.00 49.32           O  
ATOM    120  N   ARG L  18      40.392  18.317  53.566  1.00 44.96           N  
ATOM    121  CA  ARG L  18      39.288  19.163  53.225  1.00 43.27           C  
ATOM    122  CB  ARG L  18      39.083  20.384  54.141  1.00 43.16           C  
ATOM    123  CG  ARG L  18      40.240  21.378  54.162  1.00 48.16           C  
ATOM    124  CD  ARG L  18      39.964  22.574  55.075  1.00 48.90           C  
ATOM    125  NE  ARG L  18      38.797  23.300  54.500  1.00 53.10           N  
ATOM    126  CZ  ARG L  18      37.953  24.003  55.310  1.00 57.09           C  
ATOM    127  NH1 ARG L  18      38.161  24.029  56.658  1.00 53.34           N1+
ATOM    128  NH2 ARG L  18      36.891  24.668  54.767  1.00 55.87           N  
ATOM    129  C   ARG L  18      39.566  19.639  51.841  1.00 43.65           C  
ATOM    130  O   ARG L  18      40.664  20.106  51.542  1.00 45.71           O  
ATOM    131  N   VAL L  19      38.567  19.507  50.950  1.00 42.56           N  
ATOM    132  CA  VAL L  19      38.773  19.836  49.574  1.00 40.48           C  
ATOM    133  CB  VAL L  19      38.397  18.704  48.654  1.00 43.85           C  
ATOM    134  CG1 VAL L  19      38.589  19.152  47.199  1.00 44.07           C  
ATOM    135  CG2 VAL L  19      39.220  17.459  49.022  1.00 43.04           C  
ATOM    136  C   VAL L  19      37.905  21.000  49.222  1.00 39.54           C  
ATOM    137  O   VAL L  19      36.800  21.150  49.739  1.00 41.43           O  
ATOM    138  N   THR L  20      38.425  21.876  48.337  1.00 38.07           N  
ATOM    139  CA  THR L  20      37.694  23.015  47.865  1.00 39.34           C  
ATOM    140  CB  THR L  20      38.317  24.330  48.229  1.00 41.61           C  
ATOM    141  OG1 THR L  20      39.678  24.339  47.829  1.00 44.20           O  
ATOM    142  CG2 THR L  20      38.187  24.589  49.732  1.00 43.23           C  
ATOM    143  C   THR L  20      37.669  22.977  46.369  1.00 40.72           C  
ATOM    144  O   THR L  20      38.704  22.831  45.719  1.00 42.62           O  
ATOM    145  N   ILE L  21      36.464  23.126  45.785  1.00 39.30           N  
ATOM    146  CA  ILE L  21      36.303  23.134  44.357  1.00 35.22           C  
ATOM    147  CB  ILE L  21      35.357  22.076  43.871  1.00 35.80           C  
ATOM    148  CG1 ILE L  21      35.868  20.680  44.265  1.00 36.48           C  
ATOM    149  CG2 ILE L  21      35.177  22.253  42.354  1.00 36.78           C  
ATOM    150  CD1 ILE L  21      34.813  19.585  44.110  1.00 36.85           C  
ATOM    151  C   ILE L  21      35.691  24.462  44.027  1.00 35.91           C  
ATOM    152  O   ILE L  21      34.768  24.907  44.707  1.00 37.76           O  
ATOM    153  N   THR L  22      36.189  25.135  42.969  1.00 36.98           N  
ATOM    154  CA  THR L  22      35.694  26.446  42.663  1.00 37.11           C  
ATOM    155  CB  THR L  22      36.789  27.470  42.588  1.00 40.37           C  
ATOM    156  OG1 THR L  22      37.524  27.494  43.803  1.00 44.04           O  
ATOM    157  CG2 THR L  22      36.149  28.844  42.346  1.00 40.41           C  
ATOM    158  C   THR L  22      35.005  26.422  41.330  1.00 38.19           C  
ATOM    159  O   THR L  22      35.378  25.674  40.428  1.00 39.50           O  
ATOM    160  N   CYS L  23      33.935  27.233  41.196  1.00 37.91           N  
ATOM    161  CA  CYS L  23      33.210  27.345  39.961  1.00 35.25           C  
ATOM    162  CB  CYS L  23      31.833  26.641  40.011  0.89 36.12           C  
ATOM    163  SG  CYS L  23      30.939  26.651  38.427  0.89 42.50           S  
ATOM    164  C   CYS L  23      33.024  28.814  39.712  1.00 36.40           C  
ATOM    165  O   CYS L  23      32.542  29.543  40.580  1.00 37.51           O  
ATOM    166  N   ARG L  24      33.413  29.276  38.502  1.00 35.94           N  
ATOM    167  CA  ARG L  24      33.398  30.668  38.139  1.00 36.38           C  
ATOM    168  CB  ARG L  24      34.788  31.099  37.640  1.00 38.70           C  
ATOM    169  CG  ARG L  24      35.049  32.599  37.518  1.00 47.14           C  
ATOM    170  CD  ARG L  24      36.429  32.874  36.912  1.00 53.78           C  
ATOM    171  NE  ARG L  24      36.827  34.267  37.253  1.00 60.58           N  
ATOM    172  CZ  ARG L  24      38.115  34.667  37.040  1.00 64.82           C  
ATOM    173  NH1 ARG L  24      39.013  33.819  36.455  1.00 63.29           N1+
ATOM    174  NH2 ARG L  24      38.506  35.919  37.414  1.00 63.55           N  
ATOM    175  C   ARG L  24      32.447  30.835  36.989  1.00 39.28           C  
ATOM    176  O   ARG L  24      32.404  30.008  36.081  1.00 40.96           O  
ATOM    177  N   ALA L  25      31.663  31.933  36.998  1.00 38.32           N  
ATOM    178  CA  ALA L  25      30.707  32.177  35.958  1.00 39.00           C  
ATOM    179  CB  ALA L  25      29.280  32.402  36.481  1.00 37.64           C  
ATOM    180  C   ALA L  25      31.113  33.435  35.255  1.00 42.02           C  
ATOM    181  O   ALA L  25      31.714  34.328  35.849  1.00 42.64           O  
ATOM    182  N   SER L  26      30.867  33.465  33.927  1.00 39.58           N  
ATOM    183  CA  SER L  26      31.262  34.529  33.042  1.00 40.52           C  
ATOM    184  CB  SER L  26      30.932  34.231  31.567  1.00 40.42           C  
ATOM    185  OG  SER L  26      29.530  34.090  31.396  1.00 39.68           O  
ATOM    186  C   SER L  26      30.556  35.785  33.422  1.00 41.88           C  
ATOM    187  O   SER L  26      31.112  36.878  33.308  1.00 44.10           O  
ATOM    188  N   GLN L  27      29.292  35.660  33.863  1.00 41.06           N  
ATOM    189  CA  GLN L  27      28.559  36.812  34.296  1.00 41.85           C  
ATOM    190  CB  GLN L  27      27.530  37.330  33.275  1.00 43.12           C  
ATOM    191  CG  GLN L  27      26.416  36.339  32.938  1.00 44.12           C  
ATOM    192  CD  GLN L  27      25.498  37.012  31.926  1.00 46.00           C  
ATOM    193  OE1 GLN L  27      24.574  36.394  31.401  1.00 48.09           O  
ATOM    194  NE2 GLN L  27      25.755  38.317  31.642  1.00 46.46           N  
ATOM    195  C   GLN L  27      27.868  36.435  35.569  1.00 41.86           C  
ATOM    196  O   GLN L  27      27.797  35.254  35.909  1.00 41.84           O  
ATOM    197  N   SER L  28      27.346  37.433  36.315  1.00 42.43           N  
ATOM    198  CA  SER L  28      26.774  37.146  37.603  1.00 43.17           C  
ATOM    199  CB  SER L  28      26.293  38.378  38.381  1.00 36.69           C  
ATOM    200  OG  SER L  28      25.036  38.797  37.871  1.00 39.20           O  
ATOM    201  C   SER L  28      25.570  36.284  37.440  1.00 42.60           C  
ATOM    202  O   SER L  28      24.751  36.496  36.545  1.00 42.75           O  
ATOM    203  N   ILE L  29      25.446  35.264  38.311  1.00 41.05           N  
ATOM    204  CA  ILE L  29      24.299  34.411  38.240  1.00 39.08           C  
ATOM    205  CB  ILE L  29      24.683  32.996  37.912  1.00 35.88           C  
ATOM    206  CG1 ILE L  29      25.570  32.403  39.018  1.00 33.20           C  
ATOM    207  CG2 ILE L  29      25.356  32.991  36.530  1.00 35.72           C  
ATOM    208  CD1 ILE L  29      25.803  30.900  38.871  1.00 30.58           C  
ATOM    209  C   ILE L  29      23.615  34.380  39.573  1.00 40.35           C  
ATOM    210  O   ILE L  29      22.907  33.418  39.865  1.00 39.79           O  
ATOM    211  N   SER L  30      23.756  35.441  40.398  1.00 42.04           N  
ATOM    212  CA  SER L  30      23.096  35.427  41.674  1.00 42.39           C  
ATOM    213  CB  SER L  30      21.563  35.464  41.569  1.00 42.75           C  
ATOM    214  OG  SER L  30      21.147  36.683  40.969  1.00 47.24           O  
ATOM    215  C   SER L  30      23.510  34.187  42.412  1.00 42.27           C  
ATOM    216  O   SER L  30      24.651  33.743  42.311  1.00 43.81           O  
ATOM    217  N   SER L  31      22.598  33.653  43.249  1.00 41.34           N  
ATOM    218  CA  SER L  31      22.794  32.441  43.998  1.00 40.66           C  
ATOM    219  CB  SER L  31      21.970  32.399  45.295  1.00 43.98           C  
ATOM    220  OG  SER L  31      22.423  33.406  46.185  1.00 63.56           O  
ATOM    221  C   SER L  31      22.398  31.224  43.205  1.00 37.36           C  
ATOM    222  O   SER L  31      22.382  30.125  43.757  1.00 34.20           O  
ATOM    223  N   TRP L  32      22.049  31.356  41.911  1.00 36.48           N  
ATOM    224  CA  TRP L  32      21.498  30.225  41.207  1.00 35.31           C  
ATOM    225  CB  TRP L  32      20.830  30.635  39.882  1.00 34.98           C  
ATOM    226  CG  TRP L  32      19.875  31.804  39.972  1.00 36.82           C  
ATOM    227  CD2 TRP L  32      18.687  31.837  40.773  1.00 38.23           C  
ATOM    228  CD1 TRP L  32      19.971  33.029  39.377  1.00 36.80           C  
ATOM    229  NE1 TRP L  32      18.914  33.821  39.754  1.00 37.99           N  
ATOM    230  CE2 TRP L  32      18.116  33.102  40.615  1.00 39.14           C  
ATOM    231  CE3 TRP L  32      18.125  30.895  41.580  1.00 38.42           C  
ATOM    232  CZ2 TRP L  32      16.965  33.445  41.265  1.00 42.47           C  
ATOM    233  CZ3 TRP L  32      16.963  31.244  42.225  1.00 41.08           C  
ATOM    234  CH2 TRP L  32      16.392  32.491  42.073  1.00 42.33           C  
ATOM    235  C   TRP L  32      22.601  29.304  40.765  1.00 34.29           C  
ATOM    236  O   TRP L  32      22.891  29.234  39.572  1.00 33.97           O  
ATOM    237  N   LEU L  33      23.209  28.527  41.685  1.00 33.92           N  
ATOM    238  CA  LEU L  33      24.278  27.641  41.294  1.00 34.17           C  
ATOM    239  CB  LEU L  33      25.640  28.185  41.769  1.00 33.57           C  
ATOM    240  CG  LEU L  33      26.893  27.552  41.135  1.00 33.63           C  
ATOM    241  CD1 LEU L  33      26.926  26.043  41.332  1.00 34.99           C  
ATOM    242  CD2 LEU L  33      27.079  27.959  39.672  1.00 34.84           C  
ATOM    243  C   LEU L  33      24.034  26.323  41.995  1.00 33.41           C  
ATOM    244  O   LEU L  33      23.760  26.304  43.193  1.00 32.47           O  
ATOM    245  N   ALA L  34      24.138  25.181  41.272  1.00 34.94           N  
ATOM    246  CA  ALA L  34      23.886  23.890  41.868  1.00 34.05           C  
ATOM    247  CB  ALA L  34      22.704  23.148  41.226  1.00 34.07           C  
ATOM    248  C   ALA L  34      25.097  23.001  41.724  1.00 32.96           C  
ATOM    249  O   ALA L  34      25.886  23.145  40.792  1.00 33.28           O  
ATOM    250  N   TRP L  35      25.277  22.048  42.672  1.00 31.73           N  
ATOM    251  CA  TRP L  35      26.414  21.163  42.622  1.00 32.01           C  
ATOM    252  CB  TRP L  35      27.345  21.308  43.839  1.00 31.82           C  
ATOM    253  CG  TRP L  35      28.066  22.637  43.879  1.00 32.67           C  
ATOM    254  CD2 TRP L  35      29.321  22.889  43.229  1.00 33.50           C  
ATOM    255  CD1 TRP L  35      27.700  23.802  44.487  1.00 33.50           C  
ATOM    256  NE1 TRP L  35      28.646  24.772  44.248  1.00 33.23           N  
ATOM    257  CE2 TRP L  35      29.650  24.224  43.476  1.00 33.92           C  
ATOM    258  CE3 TRP L  35      30.136  22.080  42.488  1.00 32.27           C  
ATOM    259  CZ2 TRP L  35      30.802  24.766  42.982  1.00 34.53           C  
ATOM    260  CZ3 TRP L  35      31.295  22.630  41.989  1.00 33.10           C  
ATOM    261  CH2 TRP L  35      31.619  23.949  42.232  1.00 33.93           C  
ATOM    262  C   TRP L  35      25.947  19.735  42.563  1.00 33.17           C  
ATOM    263  O   TRP L  35      25.077  19.318  43.327  1.00 35.11           O  
ATOM    264  N   TYR L  36      26.551  18.938  41.652  1.00 33.36           N  
ATOM    265  CA  TYR L  36      26.165  17.561  41.470  1.00 32.69           C  
ATOM    266  CB  TYR L  36      25.623  17.235  40.064  1.00 32.69           C  
ATOM    267  CG  TYR L  36      24.386  18.020  39.784  1.00 32.94           C  
ATOM    268  CD1 TYR L  36      23.154  17.541  40.152  1.00 32.63           C  
ATOM    269  CD2 TYR L  36      24.444  19.234  39.147  1.00 33.16           C  
ATOM    270  CE1 TYR L  36      22.009  18.256  39.894  1.00 32.70           C  
ATOM    271  CE2 TYR L  36      23.302  19.956  38.884  1.00 33.10           C  
ATOM    272  CZ  TYR L  36      22.075  19.471  39.257  1.00 34.09           C  
ATOM    273  OH  TYR L  36      20.901  20.208  38.991  1.00 34.16           O  
ATOM    274  C   TYR L  36      27.372  16.675  41.626  1.00 34.81           C  
ATOM    275  O   TYR L  36      28.500  17.075  41.337  1.00 36.65           O  
ATOM    276  N   GLN L  37      27.144  15.429  42.102  1.00 34.16           N  
ATOM    277  CA  GLN L  37      28.182  14.443  42.269  1.00 34.60           C  
ATOM    278  CB  GLN L  37      28.203  13.821  43.681  1.00 35.27           C  
ATOM    279  CG  GLN L  37      29.291  12.762  43.885  1.00 38.61           C  
ATOM    280  CD  GLN L  37      29.093  12.137  45.260  1.00 44.04           C  
ATOM    281  OE1 GLN L  37      28.017  11.639  45.583  1.00 46.70           O  
ATOM    282  NE2 GLN L  37      30.163  12.171  46.097  1.00 45.09           N  
ATOM    283  C   GLN L  37      27.881  13.316  41.328  1.00 37.40           C  
ATOM    284  O   GLN L  37      26.754  12.829  41.276  1.00 39.79           O  
ATOM    285  N   GLN L  38      28.884  12.867  40.546  1.00 37.61           N  
ATOM    286  CA  GLN L  38      28.624  11.774  39.652  1.00 36.89           C  
ATOM    287  CB  GLN L  38      28.595  12.181  38.165  1.00 36.54           C  
ATOM    288  CG  GLN L  38      28.305  11.004  37.230  1.00 38.55           C  
ATOM    289  CD  GLN L  38      28.285  11.501  35.791  1.00 41.87           C  
ATOM    290  OE1 GLN L  38      29.211  12.169  35.335  1.00 44.85           O  
ATOM    291  NE2 GLN L  38      27.193  11.171  35.052  1.00 39.14           N  
ATOM    292  C   GLN L  38      29.695  10.741  39.820  1.00 38.50           C  
ATOM    293  O   GLN L  38      30.882  11.056  39.876  1.00 41.76           O  
ATOM    294  N   LYS L  39      29.284   9.460  39.905  1.00 39.87           N  
ATOM    295  CA  LYS L  39      30.204   8.370  40.038  1.00 41.16           C  
ATOM    296  CB  LYS L  39      29.765   7.327  41.081  1.00 43.16           C  
ATOM    297  CG  LYS L  39      29.772   7.853  42.519  1.00 46.92           C  
ATOM    298  CD  LYS L  39      29.028   6.947  43.505  1.00 51.93           C  
ATOM    299  CE  LYS L  39      29.100   7.414  44.960  1.00 56.42           C  
ATOM    300  NZ  LYS L  39      28.297   6.513  45.819  1.00 61.56           N1+
ATOM    301  C   LYS L  39      30.241   7.696  38.703  1.00 45.48           C  
ATOM    302  O   LYS L  39      29.347   7.880  37.880  1.00 46.02           O  
ATOM    303  N   PRO L  40      31.263   6.922  38.463  1.00 46.90           N  
ATOM    304  CA  PRO L  40      31.401   6.305  37.176  1.00 48.58           C  
ATOM    305  CD  PRO L  40      32.547   7.153  39.102  1.00 48.21           C  
ATOM    306  CB  PRO L  40      32.804   5.702  37.162  1.00 50.42           C  
ATOM    307  CG  PRO L  40      33.597   6.621  38.112  1.00 49.65           C  
ATOM    308  C   PRO L  40      30.296   5.356  36.850  1.00 49.37           C  
ATOM    309  O   PRO L  40      29.990   4.480  37.657  1.00 50.23           O  
ATOM    310  N   GLY L  41      29.694   5.517  35.657  1.00 49.29           N  
ATOM    311  CA  GLY L  41      28.663   4.634  35.201  1.00 53.24           C  
ATOM    312  C   GLY L  41      27.379   4.921  35.918  1.00 52.41           C  
ATOM    313  O   GLY L  41      26.454   4.111  35.863  1.00 54.38           O  
ATOM    314  N   LYS L  42      27.267   6.071  36.611  1.00 47.16           N  
ATOM    315  CA  LYS L  42      26.033   6.310  37.312  1.00 41.20           C  
ATOM    316  CB  LYS L  42      26.155   6.145  38.837  1.00 43.65           C  
ATOM    317  CG  LYS L  42      26.474   4.699  39.226  1.00 48.08           C  
ATOM    318  CD  LYS L  42      26.752   4.471  40.713  0.80 52.86           C  
ATOM    319  CE  LYS L  42      27.122   3.018  41.024  0.80 59.05           C  
ATOM    320  NZ  LYS L  42      26.966   2.743  42.468  0.80 63.24           N1+
ATOM    321  C   LYS L  42      25.543   7.696  37.013  1.00 40.58           C  
ATOM    322  O   LYS L  42      26.252   8.514  36.429  1.00 40.10           O  
ATOM    323  N   ALA L  43      24.272   7.979  37.372  1.00 38.50           N  
ATOM    324  CA  ALA L  43      23.688   9.273  37.131  1.00 36.92           C  
ATOM    325  CB  ALA L  43      22.151   9.264  37.092  1.00 36.85           C  
ATOM    326  C   ALA L  43      24.125  10.211  38.217  1.00 36.45           C  
ATOM    327  O   ALA L  43      24.502   9.792  39.309  1.00 39.43           O  
ATOM    328  N   PRO L  44      24.086  11.487  37.929  1.00 34.18           N  
ATOM    329  CA  PRO L  44      24.512  12.467  38.897  1.00 33.52           C  
ATOM    330  CD  PRO L  44      24.288  11.945  36.565  1.00 34.33           C  
ATOM    331  CB  PRO L  44      24.673  13.769  38.122  1.00 33.57           C  
ATOM    332  CG  PRO L  44      24.983  13.310  36.687  1.00 35.87           C  
ATOM    333  C   PRO L  44      23.534  12.587  40.030  1.00 34.36           C  
ATOM    334  O   PRO L  44      22.381  12.191  39.864  1.00 38.46           O  
ATOM    335  N   LYS L  45      23.987  13.104  41.195  1.00 34.69           N  
ATOM    336  CA  LYS L  45      23.139  13.312  42.340  1.00 34.89           C  
ATOM    337  CB  LYS L  45      23.584  12.520  43.580  1.00 37.00           C  
ATOM    338  CG  LYS L  45      22.658  12.689  44.788  1.00 51.67           C  
ATOM    339  CD  LYS L  45      23.104  11.897  46.017  1.00 60.63           C  
ATOM    340  CE  LYS L  45      23.300  10.403  45.770  1.00 87.60           C  
ATOM    341  NZ  LYS L  45      24.011   9.807  46.922  1.00 94.90           N1+
ATOM    342  C   LYS L  45      23.260  14.761  42.718  1.00 36.47           C  
ATOM    343  O   LYS L  45      24.339  15.340  42.609  1.00 37.78           O  
ATOM    344  N   LEU L  46      22.155  15.378  43.195  1.00 35.44           N  
ATOM    345  CA  LEU L  46      22.133  16.777  43.556  1.00 35.41           C  
ATOM    346  CB  LEU L  46      20.720  17.383  43.477  1.00 33.57           C  
ATOM    347  CG  LEU L  46      20.628  18.852  43.925  1.00 33.10           C  
ATOM    348  CD1 LEU L  46      21.412  19.784  42.992  1.00 32.41           C  
ATOM    349  CD2 LEU L  46      19.164  19.280  44.098  1.00 32.28           C  
ATOM    350  C   LEU L  46      22.590  16.927  44.976  1.00 36.27           C  
ATOM    351  O   LEU L  46      21.944  16.431  45.898  1.00 37.23           O  
ATOM    352  N   LEU L  47      23.797  17.507  45.167  1.00 35.02           N  
ATOM    353  CA  LEU L  47      24.333  17.791  46.468  1.00 36.34           C  
ATOM    354  CB  LEU L  47      25.866  17.878  46.438  1.00 36.21           C  
ATOM    355  CG  LEU L  47      26.531  16.565  45.983  1.00 36.61           C  
ATOM    356  CD1 LEU L  47      28.063  16.687  45.962  1.00 37.88           C  
ATOM    357  CD2 LEU L  47      26.042  15.372  46.822  1.00 37.86           C  
ATOM    358  C   LEU L  47      23.824  19.069  47.074  1.00 35.84           C  
ATOM    359  O   LEU L  47      23.295  19.079  48.185  1.00 36.17           O  
ATOM    360  N   ILE L  48      23.972  20.191  46.333  1.00 33.65           N  
ATOM    361  CA  ILE L  48      23.643  21.482  46.872  1.00 34.28           C  
ATOM    362  CB  ILE L  48      24.853  22.214  47.374  1.00 36.31           C  
ATOM    363  CG1 ILE L  48      25.455  21.458  48.570  1.00 37.02           C  
ATOM    364  CG2 ILE L  48      24.459  23.668  47.682  1.00 36.17           C  
ATOM    365  CD1 ILE L  48      26.861  21.918  48.942  1.00 41.36           C  
ATOM    366  C   ILE L  48      23.029  22.307  45.799  1.00 35.03           C  
ATOM    367  O   ILE L  48      23.407  22.213  44.632  1.00 36.26           O  
ATOM    368  N   TYR L  49      22.048  23.145  46.178  1.00 35.08           N  
ATOM    369  CA  TYR L  49      21.409  24.002  45.226  1.00 35.07           C  
ATOM    370  CB  TYR L  49      20.046  23.487  44.755  1.00 34.97           C  
ATOM    371  CG  TYR L  49      19.155  23.182  45.911  1.00 36.07           C  
ATOM    372  CD1 TYR L  49      19.242  21.965  46.546  1.00 37.15           C  
ATOM    373  CD2 TYR L  49      18.224  24.092  46.356  1.00 38.08           C  
ATOM    374  CE1 TYR L  49      18.417  21.657  47.601  1.00 39.04           C  
ATOM    375  CE2 TYR L  49      17.395  23.792  47.413  1.00 38.09           C  
ATOM    376  CZ  TYR L  49      17.492  22.571  48.041  1.00 39.84           C  
ATOM    377  OH  TYR L  49      16.646  22.248  49.125  1.00 43.26           O  
ATOM    378  C   TYR L  49      21.274  25.362  45.845  1.00 37.25           C  
ATOM    379  O   TYR L  49      21.434  25.513  47.054  1.00 36.91           O  
ATOM    380  N   LYS L  50      20.984  26.408  45.051  1.00 21.17           N  
ATOM    381  CA  LYS L  50      20.815  27.716  45.632  1.00 20.88           C  
ATOM    382  CB  LYS L  50      19.702  27.753  46.691  1.00 22.68           C  
ATOM    383  CG  LYS L  50      18.303  27.511  46.130  1.00 25.79           C  
ATOM    384  CD  LYS L  50      17.799  28.628  45.218  1.00 27.51           C  
ATOM    385  CE  LYS L  50      16.417  28.327  44.640  1.00 21.55           C  
ATOM    386  NZ  LYS L  50      15.735  29.580  44.265  1.00 21.92           N1+
ATOM    387  C   LYS L  50      22.085  28.138  46.310  1.00 20.47           C  
ATOM    388  O   LYS L  50      22.060  28.909  47.268  1.00 19.48           O  
ATOM    389  N   ALA L  51      23.224  27.616  45.821  1.00 20.22           N  
ATOM    390  CA  ALA L  51      24.566  27.948  46.222  1.00 20.08           C  
ATOM    391  CB  ALA L  51      24.850  29.461  46.188  1.00 20.22           C  
ATOM    392  C   ALA L  51      24.894  27.448  47.597  1.00 20.48           C  
ATOM    393  O   ALA L  51      26.060  27.175  47.883  1.00 21.43           O  
ATOM    394  N   SER L  52      23.900  27.224  48.478  1.00 21.26           N  
ATOM    395  CA  SER L  52      24.331  26.836  49.789  1.00 21.37           C  
ATOM    396  CB  SER L  52      24.406  28.024  50.760  1.00 20.74           C  
ATOM    397  OG  SER L  52      23.106  28.542  50.996  1.00 22.30           O  
ATOM    398  C   SER L  52      23.363  25.864  50.369  1.00 22.23           C  
ATOM    399  O   SER L  52      23.687  25.210  51.362  1.00 24.21           O  
ATOM    400  N   SER L  53      22.160  25.725  49.770  1.00 39.05           N  
ATOM    401  CA  SER L  53      21.219  24.859  50.429  1.00 37.90           C  
ATOM    402  CB  SER L  53      19.777  25.044  49.928  1.00 38.49           C  
ATOM    403  OG  SER L  53      19.336  26.371  50.172  1.00 71.19           O  
ATOM    404  C   SER L  53      21.594  23.433  50.153  1.00 38.64           C  
ATOM    405  O   SER L  53      21.844  23.065  49.008  1.00 39.28           O  
ATOM    406  N   LEU L  54      21.635  22.579  51.201  1.00 38.36           N  
ATOM    407  CA  LEU L  54      21.953  21.196  50.968  1.00 39.47           C  
ATOM    408  CB  LEU L  54      22.590  20.434  52.151  1.00 41.95           C  
ATOM    409  CG  LEU L  54      23.973  20.923  52.615  1.00 44.61           C  
ATOM    410  CD1 LEU L  54      23.867  22.201  53.456  1.00 46.47           C  
ATOM    411  CD2 LEU L  54      24.756  19.802  53.319  1.00 46.04           C  
ATOM    412  C   LEU L  54      20.686  20.468  50.666  1.00 40.94           C  
ATOM    413  O   LEU L  54      19.623  20.802  51.189  1.00 45.38           O  
ATOM    414  N   GLU L  55      20.760  19.439  49.799  1.00 40.94           N  
ATOM    415  CA  GLU L  55      19.556  18.704  49.559  1.00 40.46           C  
ATOM    416  CB  GLU L  55      19.498  17.884  48.269  1.00 42.42           C  
ATOM    417  CG  GLU L  55      18.092  17.307  48.089  1.00 56.09           C  
ATOM    418  CD  GLU L  55      18.070  16.488  46.827  1.00 57.53           C  
ATOM    419  OE1 GLU L  55      19.154  16.379  46.200  1.00 55.57           O  
ATOM    420  OE2 GLU L  55      16.983  15.960  46.470  1.00 79.17           O1-
ATOM    421  C   GLU L  55      19.396  17.743  50.687  1.00 43.07           C  
ATOM    422  O   GLU L  55      20.354  17.405  51.381  1.00 44.67           O  
ATOM    423  N   SER L  56      18.153  17.283  50.915  1.00 44.39           N  
ATOM    424  CA  SER L  56      17.932  16.388  52.006  1.00 44.68           C  
ATOM    425  CB  SER L  56      16.440  16.112  52.269  1.00 47.14           C  
ATOM    426  OG  SER L  56      15.845  15.508  51.130  1.00 68.86           O  
ATOM    427  C   SER L  56      18.616  15.094  51.712  1.00 43.89           C  
ATOM    428  O   SER L  56      18.586  14.600  50.587  1.00 43.18           O  
ATOM    429  N   GLY L  57      19.263  14.514  52.744  1.00 42.85           N  
ATOM    430  CA  GLY L  57      19.909  13.241  52.605  1.00 44.40           C  
ATOM    431  C   GLY L  57      21.381  13.410  52.355  1.00 46.44           C  
ATOM    432  O   GLY L  57      22.128  12.436  52.427  1.00 47.81           O  
ATOM    433  N   VAL L  58      21.849  14.641  52.059  1.00 43.51           N  
ATOM    434  CA  VAL L  58      23.249  14.843  51.779  1.00 42.17           C  
ATOM    435  CB  VAL L  58      23.511  16.073  50.953  1.00 42.62           C  
ATOM    436  CG1 VAL L  58      25.028  16.256  50.787  1.00 43.07           C  
ATOM    437  CG2 VAL L  58      22.753  15.942  49.622  1.00 41.66           C  
ATOM    438  C   VAL L  58      23.982  15.004  53.077  1.00 44.25           C  
ATOM    439  O   VAL L  58      23.486  15.639  54.007  1.00 44.10           O  
ATOM    440  N   PRO L  59      25.172  14.452  53.146  1.00 42.11           N  
ATOM    441  CA  PRO L  59      25.949  14.524  54.355  1.00 42.43           C  
ATOM    442  CD  PRO L  59      25.476  13.252  52.380  1.00 43.72           C  
ATOM    443  CB  PRO L  59      27.095  13.531  54.173  1.00 45.41           C  
ATOM    444  CG  PRO L  59      26.511  12.478  53.214  1.00 47.69           C  
ATOM    445  C   PRO L  59      26.386  15.927  54.651  1.00 44.46           C  
ATOM    446  O   PRO L  59      26.631  16.693  53.723  1.00 46.06           O  
ATOM    447  N   SER L  60      26.516  16.254  55.950  1.00 46.48           N  
ATOM    448  CA  SER L  60      26.822  17.562  56.463  1.00 45.75           C  
ATOM    449  CB  SER L  60      26.733  17.602  57.995  1.00 47.53           C  
ATOM    450  OG  SER L  60      27.622  16.649  58.559  1.00 58.45           O  
ATOM    451  C   SER L  60      28.206  17.992  56.075  1.00 45.39           C  
ATOM    452  O   SER L  60      28.538  19.173  56.168  1.00 45.61           O  
ATOM    453  N   ARG L  61      29.051  17.051  55.626  1.00 42.33           N  
ATOM    454  CA  ARG L  61      30.412  17.352  55.278  1.00 40.20           C  
ATOM    455  CB  ARG L  61      31.212  16.104  54.853  1.00 40.09           C  
ATOM    456  CG  ARG L  61      30.651  15.405  53.613  1.00 42.22           C  
ATOM    457  CD  ARG L  61      31.375  14.106  53.246  1.00 41.69           C  
ATOM    458  NE  ARG L  61      30.816  13.028  54.110  1.00 43.14           N  
ATOM    459  CZ  ARG L  61      30.327  11.880  53.558  1.00 47.01           C  
ATOM    460  NH1 ARG L  61      30.384  11.687  52.208  1.00 47.49           N1+
ATOM    461  NH2 ARG L  61      29.763  10.931  54.361  1.00 46.96           N  
ATOM    462  C   ARG L  61      30.427  18.305  54.122  1.00 40.87           C  
ATOM    463  O   ARG L  61      31.383  19.063  53.957  1.00 42.68           O  
ATOM    464  N   PHE L  62      29.391  18.247  53.262  1.00 38.51           N  
ATOM    465  CA  PHE L  62      29.309  19.068  52.085  1.00 37.77           C  
ATOM    466  CB  PHE L  62      28.375  18.466  51.024  1.00 37.96           C  
ATOM    467  CG  PHE L  62      29.020  17.238  50.476  1.00 37.01           C  
ATOM    468  CD1 PHE L  62      29.071  16.070  51.196  1.00 37.36           C  
ATOM    469  CD2 PHE L  62      29.564  17.252  49.218  1.00 38.28           C  
ATOM    470  CE1 PHE L  62      29.665  14.943  50.676  1.00 36.97           C  
ATOM    471  CE2 PHE L  62      30.158  16.130  48.693  1.00 38.46           C  
ATOM    472  CZ  PHE L  62      30.211  14.967  49.419  1.00 38.01           C  
ATOM    473  C   PHE L  62      28.760  20.422  52.428  1.00 38.89           C  
ATOM    474  O   PHE L  62      27.767  20.546  53.144  1.00 40.94           O  
ATOM    475  N   SER L  63      29.389  21.484  51.884  1.00 36.47           N  
ATOM    476  CA  SER L  63      28.950  22.818  52.172  1.00 38.42           C  
ATOM    477  CB  SER L  63      29.789  23.439  53.304  1.00 40.44           C  
ATOM    478  OG  SER L  63      29.293  24.714  53.669  1.00 46.76           O  
ATOM    479  C   SER L  63      29.174  23.632  50.932  1.00 37.95           C  
ATOM    480  O   SER L  63      30.058  23.321  50.134  1.00 39.09           O  
ATOM    481  N   GLY L  64      28.373  24.703  50.732  1.00 36.70           N  
ATOM    482  CA  GLY L  64      28.543  25.512  49.556  1.00 36.02           C  
ATOM    483  C   GLY L  64      28.517  26.951  49.963  1.00 39.08           C  
ATOM    484  O   GLY L  64      27.908  27.316  50.967  1.00 39.41           O  
ATOM    485  N   SER L  65      29.195  27.812  49.175  1.00 36.94           N  
ATOM    486  CA  SER L  65      29.239  29.217  49.474  1.00 38.08           C  
ATOM    487  CB  SER L  65      30.417  29.604  50.385  1.00 39.35           C  
ATOM    488  OG  SER L  65      30.307  28.953  51.641  1.00 49.45           O  
ATOM    489  C   SER L  65      29.453  29.960  48.187  1.00 38.83           C  
ATOM    490  O   SER L  65      29.705  29.355  47.145  1.00 40.35           O  
ATOM    491  N   GLY L  66      29.350  31.308  48.239  1.00 41.54           N  
ATOM    492  CA  GLY L  66      29.617  32.133  47.090  1.00 44.00           C  
ATOM    493  C   GLY L  66      28.355  32.725  46.539  1.00 46.34           C  
ATOM    494  O   GLY L  66      27.252  32.233  46.774  1.00 47.93           O  
ATOM    495  N   SER L  67      28.509  33.849  45.806  1.00 46.45           N  
ATOM    496  CA  SER L  67      27.410  34.485  45.138  1.00 47.42           C  
ATOM    497  CB  SER L  67      26.547  35.382  46.043  1.00 50.49           C  
ATOM    498  OG  SER L  67      27.310  36.465  46.548  1.00 58.08           O  
ATOM    499  C   SER L  67      27.991  35.311  44.035  1.00 46.46           C  
ATOM    500  O   SER L  67      29.186  35.605  44.027  1.00 48.74           O  
ATOM    501  N   GLY L  68      27.151  35.713  43.062  1.00 45.28           N  
ATOM    502  CA  GLY L  68      27.658  36.491  41.970  1.00 46.21           C  
ATOM    503  C   GLY L  68      28.385  35.594  41.016  1.00 46.92           C  
ATOM    504  O   GLY L  68      27.803  34.680  40.438  1.00 47.40           O  
ATOM    505  N   THR L  69      29.651  35.945  40.720  1.00 44.20           N  
ATOM    506  CA  THR L  69      30.508  35.224  39.820  1.00 42.72           C  
ATOM    507  CB  THR L  69      31.539  36.109  39.192  1.00 45.13           C  
ATOM    508  OG1 THR L  69      32.197  35.412  38.148  1.00 50.62           O  
ATOM    509  CG2 THR L  69      32.542  36.555  40.267  1.00 47.12           C  
ATOM    510  C   THR L  69      31.217  34.025  40.405  1.00 43.05           C  
ATOM    511  O   THR L  69      31.504  33.081  39.670  1.00 45.77           O  
ATOM    512  N   GLU L  70      31.576  34.025  41.711  1.00 42.93           N  
ATOM    513  CA  GLU L  70      32.403  32.943  42.196  1.00 41.50           C  
ATOM    514  CB  GLU L  70      33.734  33.419  42.809  1.00 43.92           C  
ATOM    515  CG  GLU L  70      34.758  33.919  41.786  1.00 49.91           C  
ATOM    516  CD  GLU L  70      35.670  32.758  41.409  1.00  0.00           C  
ATOM    517  OE1 GLU L  70      35.366  31.607  41.825  1.00  0.00           O  
ATOM    518  OE2 GLU L  70      36.686  33.004  40.704  1.00  0.00           O1-
ATOM    519  C   GLU L  70      31.706  32.132  43.252  1.00 41.63           C  
ATOM    520  O   GLU L  70      31.084  32.674  44.164  1.00 44.32           O  
ATOM    521  N   PHE L  71      31.827  30.786  43.154  1.00 40.06           N  
ATOM    522  CA  PHE L  71      31.198  29.898  44.095  1.00 38.91           C  
ATOM    523  CB  PHE L  71      29.948  29.191  43.529  1.00 38.00           C  
ATOM    524  CG  PHE L  71      28.928  30.230  43.214  1.00 37.68           C  
ATOM    525  CD1 PHE L  71      28.918  30.855  41.987  1.00 38.89           C  
ATOM    526  CD2 PHE L  71      27.982  30.583  44.144  1.00 38.63           C  
ATOM    527  CE1 PHE L  71      27.978  31.815  41.694  1.00 40.97           C  
ATOM    528  CE2 PHE L  71      27.041  31.543  43.857  1.00 39.73           C  
ATOM    529  CZ  PHE L  71      27.037  32.163  42.632  1.00 40.83           C  
ATOM    530  C   PHE L  71      32.181  28.821  44.447  1.00 38.87           C  
ATOM    531  O   PHE L  71      33.065  28.504  43.651  1.00 40.19           O  
ATOM    532  N   THR L  72      32.063  28.230  45.660  1.00 37.04           N  
ATOM    533  CA  THR L  72      32.986  27.198  46.045  1.00 37.26           C  
ATOM    534  CB  THR L  72      34.030  27.685  47.008  1.00 40.79           C  
ATOM    535  OG1 THR L  72      34.717  28.797  46.461  1.00 40.93           O  
ATOM    536  CG2 THR L  72      35.036  26.555  47.258  1.00 40.08           C  
ATOM    537  C   THR L  72      32.234  26.102  46.746  1.00 38.97           C  
ATOM    538  O   THR L  72      31.236  26.346  47.424  1.00 39.83           O  
ATOM    539  N   LEU L  73      32.710  24.849  46.589  1.00 37.10           N  
ATOM    540  CA  LEU L  73      32.142  23.694  47.230  1.00 36.94           C  
ATOM    541  CB  LEU L  73      31.815  22.577  46.226  1.00 36.08           C  
ATOM    542  CG  LEU L  73      31.219  21.307  46.857  1.00 37.31           C  
ATOM    543  CD1 LEU L  73      29.881  21.598  47.551  1.00 38.90           C  
ATOM    544  CD2 LEU L  73      31.123  20.174  45.822  1.00 40.31           C  
ATOM    545  C   LEU L  73      33.194  23.167  48.156  1.00 39.03           C  
ATOM    546  O   LEU L  73      34.351  23.029  47.761  1.00 43.12           O  
ATOM    547  N   THR L  74      32.843  22.864  49.424  1.00 38.63           N  
ATOM    548  CA  THR L  74      33.883  22.401  50.300  1.00 39.23           C  
ATOM    549  CB  THR L  74      34.237  23.384  51.379  1.00 42.03           C  
ATOM    550  OG1 THR L  74      34.640  24.618  50.801  1.00 42.20           O  
ATOM    551  CG2 THR L  74      35.399  22.802  52.200  1.00 40.93           C  
ATOM    552  C   THR L  74      33.465  21.127  50.959  1.00 40.35           C  
ATOM    553  O   THR L  74      32.317  20.959  51.366  1.00 41.72           O  
ATOM    554  N   ILE L  75      34.417  20.178  51.056  1.00 41.37           N  
ATOM    555  CA  ILE L  75      34.173  18.927  51.714  1.00 42.40           C  
ATOM    556  CB  ILE L  75      34.605  17.742  50.895  1.00 41.12           C  
ATOM    557  CG1 ILE L  75      33.905  17.749  49.527  1.00 39.93           C  
ATOM    558  CG2 ILE L  75      34.313  16.471  51.709  1.00 41.78           C  
ATOM    559  CD1 ILE L  75      34.515  16.767  48.525  1.00 42.35           C  
ATOM    560  C   ILE L  75      35.034  18.972  52.939  1.00 45.74           C  
ATOM    561  O   ILE L  75      36.261  18.966  52.850  1.00 47.38           O  
ATOM    562  N   SER L  76      34.399  19.001  54.125  1.00 45.26           N  
ATOM    563  CA  SER L  76      35.119  19.169  55.357  1.00 45.45           C  
ATOM    564  CB  SER L  76      34.208  19.112  56.593  1.00 46.33           C  
ATOM    565  OG  SER L  76      33.225  20.133  56.527  1.00 53.86           O  
ATOM    566  C   SER L  76      36.112  18.066  55.509  1.00 48.76           C  
ATOM    567  O   SER L  76      37.287  18.314  55.777  1.00 52.10           O  
ATOM    568  N   SER L  77      35.663  16.806  55.363  1.00 47.35           N  
ATOM    569  CA  SER L  77      36.580  15.715  55.488  1.00 49.95           C  
ATOM    570  CB  SER L  77      36.502  15.023  56.859  1.00 51.06           C  
ATOM    571  OG  SER L  77      35.190  14.531  57.089  1.00 60.41           O  
ATOM    572  C   SER L  77      36.216  14.723  54.434  1.00 48.92           C  
ATOM    573  O   SER L  77      35.121  14.164  54.441  1.00 47.64           O  
ATOM    574  N   LEU L  78      37.163  14.457  53.519  1.00 46.60           N  
ATOM    575  CA  LEU L  78      36.932  13.594  52.398  1.00 44.55           C  
ATOM    576  CB  LEU L  78      38.117  13.649  51.415  1.00 45.18           C  
ATOM    577  CG  LEU L  78      37.864  13.019  50.039  1.00 46.21           C  
ATOM    578  CD1 LEU L  78      36.815  13.822  49.254  1.00 47.70           C  
ATOM    579  CD2 LEU L  78      39.175  12.859  49.256  1.00 47.58           C  
ATOM    580  C   LEU L  78      36.763  12.189  52.905  1.00 47.17           C  
ATOM    581  O   LEU L  78      37.516  11.729  53.763  1.00 46.69           O  
ATOM    582  N   GLN L  79      35.743  11.476  52.373  1.00 47.91           N  
ATOM    583  CA  GLN L  79      35.433  10.123  52.760  1.00 48.10           C  
ATOM    584  CB  GLN L  79      33.955   9.931  53.148  1.00 49.20           C  
ATOM    585  CG  GLN L  79      33.502  10.768  54.348  1.00 54.39           C  
ATOM    586  CD  GLN L  79      33.967  10.101  55.635  1.00 64.70           C  
ATOM    587  OE1 GLN L  79      35.099  10.283  56.080  1.00 62.73           O  
ATOM    588  NE2 GLN L  79      33.061   9.303  56.260  1.00 66.23           N  
ATOM    589  C   GLN L  79      35.683   9.265  51.552  1.00 48.36           C  
ATOM    590  O   GLN L  79      35.806   9.770  50.438  1.00 48.75           O  
ATOM    591  N   PRO L  80      35.763   7.976  51.733  1.00 49.11           N  
ATOM    592  CA  PRO L  80      36.069   7.085  50.645  1.00 50.22           C  
ATOM    593  CD  PRO L  80      36.060   7.392  53.032  1.00 49.26           C  
ATOM    594  CB  PRO L  80      36.201   5.702  51.280  1.00 52.63           C  
ATOM    595  CG  PRO L  80      36.652   6.006  52.724  1.00 50.85           C  
ATOM    596  C   PRO L  80      35.067   7.156  49.536  1.00 50.21           C  
ATOM    597  O   PRO L  80      35.451   7.005  48.377  1.00 53.22           O  
ATOM    598  N   ASP L  81      33.782   7.362  49.869  1.00 48.24           N  
ATOM    599  CA  ASP L  81      32.734   7.426  48.890  1.00 47.30           C  
ATOM    600  CB  ASP L  81      31.316   7.245  49.467  1.00 49.63           C  
ATOM    601  CG  ASP L  81      31.001   8.359  50.445  1.00 55.98           C  
ATOM    602  OD1 ASP L  81      31.942   9.107  50.822  1.00  0.00           O  
ATOM    603  OD2 ASP L  81      29.809   8.469  50.836  1.00  0.00           O1-
ATOM    604  C   ASP L  81      32.806   8.710  48.108  1.00 47.34           C  
ATOM    605  O   ASP L  81      32.252   8.792  47.016  1.00 48.84           O  
ATOM    606  N   ASP L  82      33.461   9.751  48.663  1.00 46.11           N  
ATOM    607  CA  ASP L  82      33.540  11.075  48.095  1.00 43.81           C  
ATOM    608  CB  ASP L  82      34.222  12.083  49.037  1.00 44.82           C  
ATOM    609  CG  ASP L  82      33.305  12.301  50.235  1.00 46.43           C  
ATOM    610  OD1 ASP L  82      32.166  11.762  50.218  1.00 47.62           O  
ATOM    611  OD2 ASP L  82      33.732  13.013  51.183  1.00 50.04           O1-
ATOM    612  C   ASP L  82      34.286  11.102  46.785  1.00 44.65           C  
ATOM    613  O   ASP L  82      34.082  12.008  45.980  1.00 43.03           O  
ATOM    614  N   PHE L  83      35.221  10.169  46.553  1.00 44.06           N  
ATOM    615  CA  PHE L  83      35.931  10.136  45.300  1.00 44.51           C  
ATOM    616  CB  PHE L  83      36.820   8.869  45.260  1.00 45.25           C  
ATOM    617  CG  PHE L  83      37.207   8.425  43.889  1.00 45.14           C  
ATOM    618  CD1 PHE L  83      38.283   8.947  43.211  1.00 46.00           C  
ATOM    619  CD2 PHE L  83      36.480   7.419  43.295  1.00 46.29           C  
ATOM    620  CE1 PHE L  83      38.603   8.488  41.951  1.00 47.70           C  
ATOM    621  CE2 PHE L  83      36.793   6.956  42.040  1.00 47.24           C  
ATOM    622  CZ  PHE L  83      37.858   7.494  41.361  1.00 46.67           C  
ATOM    623  C   PHE L  83      34.910  10.092  44.196  1.00 44.68           C  
ATOM    624  O   PHE L  83      34.153   9.132  44.099  1.00 46.53           O  
ATOM    625  N   ALA L  84      34.866  11.137  43.328  1.00 40.55           N  
ATOM    626  CA  ALA L  84      33.899  11.199  42.257  1.00 39.08           C  
ATOM    627  CB  ALA L  84      32.441  11.265  42.748  1.00 38.72           C  
ATOM    628  C   ALA L  84      34.169  12.448  41.463  1.00 38.75           C  
ATOM    629  O   ALA L  84      35.145  13.152  41.711  1.00 40.56           O  
ATOM    630  N   THR L  85      33.324  12.733  40.451  1.00 36.95           N  
ATOM    631  CA  THR L  85      33.496  13.922  39.662  1.00 36.27           C  
ATOM    632  CB  THR L  85      33.335  13.681  38.189  1.00 36.82           C  
ATOM    633  OG1 THR L  85      34.254  12.691  37.752  1.00 50.07           O  
ATOM    634  CG2 THR L  85      33.594  14.999  37.443  1.00 44.47           C  
ATOM    635  C   THR L  85      32.417  14.867  40.091  1.00 37.28           C  
ATOM    636  O   THR L  85      31.296  14.451  40.375  1.00 38.25           O  
ATOM    637  N   TYR L  86      32.733  16.176  40.168  1.00 35.15           N  
ATOM    638  CA  TYR L  86      31.753  17.126  40.615  1.00 33.78           C  
ATOM    639  CB  TYR L  86      32.175  17.888  41.886  1.00 34.18           C  
ATOM    640  CG  TYR L  86      32.216  16.924  43.029  1.00 35.86           C  
ATOM    641  CD1 TYR L  86      33.329  16.149  43.262  1.00 35.51           C  
ATOM    642  CD2 TYR L  86      31.140  16.799  43.879  1.00 36.58           C  
ATOM    643  CE1 TYR L  86      33.364  15.264  44.315  1.00 36.60           C  
ATOM    644  CE2 TYR L  86      31.169  15.915  44.933  1.00 37.27           C  
ATOM    645  CZ  TYR L  86      32.282  15.145  45.155  1.00 38.65           C  
ATOM    646  OH  TYR L  86      32.311  14.239  46.237  1.00 39.93           O  
ATOM    647  C   TYR L  86      31.520  18.135  39.531  1.00 34.28           C  
ATOM    648  O   TYR L  86      32.456  18.567  38.858  1.00 35.12           O  
ATOM    649  N   TYR L  87      30.241  18.525  39.323  1.00 33.04           N  
ATOM    650  CA  TYR L  87      29.929  19.486  38.302  1.00 30.95           C  
ATOM    651  CB  TYR L  87      29.004  18.972  37.178  1.00 30.14           C  
ATOM    652  CG  TYR L  87      29.512  17.709  36.567  1.00 31.69           C  
ATOM    653  CD1 TYR L  87      30.562  17.703  35.682  1.00 32.80           C  
ATOM    654  CD2 TYR L  87      28.925  16.511  36.899  1.00 32.81           C  
ATOM    655  CE1 TYR L  87      31.009  16.526  35.129  1.00 33.00           C  
ATOM    656  CE2 TYR L  87      29.365  15.327  36.351  1.00 33.23           C  
ATOM    657  CZ  TYR L  87      30.413  15.337  35.462  1.00 35.16           C  
ATOM    658  OH  TYR L  87      30.880  14.137  34.888  1.00 39.18           O  
ATOM    659  C   TYR L  87      29.125  20.579  38.946  1.00 31.81           C  
ATOM    660  O   TYR L  87      28.350  20.340  39.872  1.00 33.01           O  
ATOM    661  N   CYS L  88      29.304  21.825  38.467  1.00 32.08           N  
ATOM    662  CA  CYS L  88      28.525  22.930  38.940  1.00 33.43           C  
ATOM    663  CB  CYS L  88      29.371  24.173  39.317  0.89 32.30           C  
ATOM    664  SG  CYS L  88      30.535  24.693  38.018  0.89 36.73           S  
ATOM    665  C   CYS L  88      27.600  23.289  37.817  1.00 35.83           C  
ATOM    666  O   CYS L  88      27.889  23.003  36.656  1.00 35.36           O  
ATOM    667  N   LYS L  89      26.427  23.877  38.136  1.00 34.41           N  
ATOM    668  CA  LYS L  89      25.504  24.233  37.095  1.00 32.68           C  
ATOM    669  CB  LYS L  89      24.397  23.189  36.882  1.00 33.32           C  
ATOM    670  CG  LYS L  89      23.408  23.559  35.775  1.00 32.44           C  
ATOM    671  CD  LYS L  89      22.477  22.414  35.381  1.00 36.57           C  
ATOM    672  CE  LYS L  89      21.489  22.783  34.273  1.00  0.00           C  
ATOM    673  NZ  LYS L  89      20.632  21.618  33.954  1.00  0.00           N1+
ATOM    674  C   LYS L  89      24.822  25.501  37.499  1.00 32.28           C  
ATOM    675  O   LYS L  89      24.597  25.740  38.685  1.00 34.68           O  
ATOM    676  N   GLN L  90      24.474  26.349  36.508  1.00 31.39           N  
ATOM    677  CA  GLN L  90      23.800  27.583  36.792  1.00 30.51           C  
ATOM    678  CB  GLN L  90      24.528  28.817  36.216  1.00 30.40           C  
ATOM    679  CG  GLN L  90      24.711  28.821  34.694  1.00 35.91           C  
ATOM    680  CD  GLN L  90      23.512  29.487  34.038  1.00 46.53           C  
ATOM    681  OE1 GLN L  90      22.930  30.424  34.581  1.00 49.55           O  
ATOM    682  NE2 GLN L  90      23.139  28.997  32.825  1.00 37.90           N  
ATOM    683  C   GLN L  90      22.420  27.495  36.222  1.00 33.38           C  
ATOM    684  O   GLN L  90      22.236  27.039  35.096  1.00 33.43           O  
ATOM    685  N   TYR L  91      21.423  27.854  37.011  1.00 24.68           N  
ATOM    686  CA  TYR L  91      20.157  27.860  36.387  1.00 26.04           C  
ATOM    687  CB  TYR L  91      19.190  26.922  37.093  1.00 25.74           C  
ATOM    688  CG  TYR L  91      19.443  27.063  38.560  1.00 29.24           C  
ATOM    689  CD1 TYR L  91      19.000  28.155  39.272  1.00 46.09           C  
ATOM    690  CD2 TYR L  91      20.137  26.079  39.226  1.00 31.79           C  
ATOM    691  CE1 TYR L  91      19.240  28.262  40.623  1.00 51.97           C  
ATOM    692  CE2 TYR L  91      20.381  26.177  40.573  1.00 41.50           C  
ATOM    693  CZ  TYR L  91      19.933  27.269  41.273  1.00 46.83           C  
ATOM    694  OH  TYR L  91      20.185  27.369  42.657  1.00 43.17           O  
ATOM    695  C   TYR L  91      19.623  29.247  36.451  1.00 27.32           C  
ATOM    696  O   TYR L  91      18.437  29.439  36.707  1.00 28.10           O  
ATOM    697  N   ALA L  92      20.476  30.257  36.188  1.00 27.05           N  
ATOM    698  CA  ALA L  92      19.974  31.596  36.247  1.00 26.48           C  
ATOM    699  CB  ALA L  92      21.063  32.654  36.008  1.00 26.09           C  
ATOM    700  C   ALA L  92      18.979  31.732  35.156  1.00 25.48           C  
ATOM    701  O   ALA L  92      17.853  32.179  35.364  1.00 26.47           O  
ATOM    702  N   ASP L  93      19.378  31.303  33.951  1.00 25.29           N  
ATOM    703  CA  ASP L  93      18.502  31.379  32.829  1.00 27.77           C  
ATOM    704  CB  ASP L  93      18.902  32.497  31.849  1.00 28.40           C  
ATOM    705  CG  ASP L  93      17.743  32.808  30.907  1.00 32.11           C  
ATOM    706  OD1 ASP L  93      16.755  32.027  30.874  1.00  0.00           O  
ATOM    707  OD2 ASP L  93      17.835  33.852  30.208  1.00 31.15           O1-
ATOM    708  C   ASP L  93      18.664  30.065  32.157  1.00 27.01           C  
ATOM    709  O   ASP L  93      18.234  29.022  32.648  1.00 26.30           O  
ATOM    710  N   TYR L  94      19.366  30.068  31.019  1.00 28.03           N  
ATOM    711  CA  TYR L  94      19.664  28.863  30.305  1.00 25.40           C  
ATOM    712  CB  TYR L  94      20.576  29.075  29.087  1.00 25.04           C  
ATOM    713  CG  TYR L  94      19.881  30.020  28.170  1.00 18.26           C  
ATOM    714  CD1 TYR L  94      20.031  31.376  28.341  1.00 15.97           C  
ATOM    715  CD2 TYR L  94      19.075  29.563  27.153  1.00 16.02           C  
ATOM    716  CE1 TYR L  94      19.397  32.263  27.507  1.00  0.00           C  
ATOM    717  CE2 TYR L  94      18.437  30.447  26.315  1.00  0.00           C  
ATOM    718  CZ  TYR L  94      18.598  31.800  26.493  1.00  0.00           C  
ATOM    719  OH  TYR L  94      17.946  32.710  25.636  1.00  0.00           O  
ATOM    720  C   TYR L  94      20.373  27.929  31.241  1.00 24.71           C  
ATOM    721  O   TYR L  94      20.646  28.244  32.398  1.00 25.61           O  
ATOM    722  N   TRP L  95      20.588  26.678  30.809  1.00 24.51           N  
ATOM    723  CA  TRP L  95      21.316  25.804  31.675  1.00 26.76           C  
ATOM    724  CB  TRP L  95      20.532  24.523  31.988  1.00 25.02           C  
ATOM    725  CG  TRP L  95      19.273  24.795  32.769  1.00 20.75           C  
ATOM    726  CD2 TRP L  95      18.045  25.250  32.179  1.00 22.21           C  
ATOM    727  CD1 TRP L  95      19.048  24.704  34.111  1.00 17.37           C  
ATOM    728  NE1 TRP L  95      17.753  25.069  34.394  1.00 18.46           N  
ATOM    729  CE2 TRP L  95      17.125  25.410  33.214  1.00 20.69           C  
ATOM    730  CE3 TRP L  95      17.711  25.514  30.881  1.00 20.36           C  
ATOM    731  CZ2 TRP L  95      15.852  25.841  32.968  1.00 19.78           C  
ATOM    732  CZ3 TRP L  95      16.425  25.945  30.635  1.00 21.64           C  
ATOM    733  CH2 TRP L  95      15.516  26.106  31.660  1.00 21.24           C  
ATOM    734  C   TRP L  95      22.590  25.397  30.991  1.00 28.60           C  
ATOM    735  O   TRP L  95      22.589  24.886  29.877  1.00 33.63           O  
ATOM    736  N   THR L  96      23.717  25.665  31.665  1.00 35.19           N  
ATOM    737  CA  THR L  96      25.080  25.266  31.378  1.00 34.22           C  
ATOM    738  CB  THR L  96      25.977  26.412  31.009  1.00 35.81           C  
ATOM    739  OG1 THR L  96      26.091  27.312  32.101  1.00 38.30           O  
ATOM    740  CG2 THR L  96      25.383  27.141  29.792  1.00 38.01           C  
ATOM    741  C   THR L  96      25.706  24.628  32.599  1.00 34.85           C  
ATOM    742  O   THR L  96      25.327  24.924  33.730  1.00 35.31           O  
ATOM    743  N   PHE L  97      26.712  23.742  32.378  1.00 34.55           N  
ATOM    744  CA  PHE L  97      27.419  23.031  33.421  1.00 33.92           C  
ATOM    745  CB  PHE L  97      27.356  21.492  33.300  1.00 32.81           C  
ATOM    746  CG  PHE L  97      26.024  20.936  33.683  1.00 33.69           C  
ATOM    747  CD1 PHE L  97      24.950  20.993  32.827  1.00 32.95           C  
ATOM    748  CD2 PHE L  97      25.862  20.318  34.902  1.00 34.55           C  
ATOM    749  CE1 PHE L  97      23.735  20.460  33.191  1.00 34.35           C  
ATOM    750  CE2 PHE L  97      24.650  19.784  35.270  1.00 33.94           C  
ATOM    751  CZ  PHE L  97      23.578  19.855  34.415  1.00 33.46           C  
ATOM    752  C   PHE L  97      28.881  23.349  33.314  1.00 35.54           C  
ATOM    753  O   PHE L  97      29.353  23.854  32.296  1.00 37.12           O  
ATOM    754  N   GLY L  98      29.639  23.067  34.399  1.00 35.45           N  
ATOM    755  CA  GLY L  98      31.059  23.268  34.398  1.00 34.25           C  
ATOM    756  C   GLY L  98      31.672  22.054  33.772  1.00 37.20           C  
ATOM    757  O   GLY L  98      30.989  21.066  33.515  1.00 37.50           O  
ATOM    758  N   GLN L  99      32.993  22.106  33.516  1.00 36.84           N  
ATOM    759  CA  GLN L  99      33.729  21.032  32.907  1.00 37.88           C  
ATOM    760  CB  GLN L  99      35.131  21.447  32.412  1.00 38.15           C  
ATOM    761  CG  GLN L  99      36.042  22.067  33.469  1.00 53.72           C  
ATOM    762  CD  GLN L  99      35.796  23.571  33.469  1.00 60.44           C  
ATOM    763  OE1 GLN L  99      34.718  24.043  33.107  1.00 62.85           O  
ATOM    764  NE2 GLN L  99      36.832  24.349  33.876  1.00 61.27           N  
ATOM    765  C   GLN L  99      33.815  19.839  33.816  1.00 36.11           C  
ATOM    766  O   GLN L  99      33.911  18.707  33.344  1.00 38.79           O  
ATOM    767  N   GLY L 100      33.821  20.048  35.148  1.00 35.88           N  
ATOM    768  CA  GLY L 100      33.872  18.934  36.056  1.00 34.90           C  
ATOM    769  C   GLY L 100      35.206  18.892  36.733  1.00 39.06           C  
ATOM    770  O   GLY L 100      36.239  19.205  36.143  1.00 39.16           O  
ATOM    771  N   THR L 101      35.199  18.498  38.025  1.00 36.26           N  
ATOM    772  CA  THR L 101      36.412  18.384  38.781  1.00 34.78           C  
ATOM    773  CB  THR L 101      36.454  19.301  39.974  1.00 35.76           C  
ATOM    774  OG1 THR L 101      36.310  20.652  39.561  1.00 36.80           O  
ATOM    775  CG2 THR L 101      37.794  19.114  40.706  1.00 35.26           C  
ATOM    776  C   THR L 101      36.459  16.983  39.294  1.00 35.86           C  
ATOM    777  O   THR L 101      35.559  16.544  40.008  1.00 35.75           O  
ATOM    778  N   LYS L 102      37.527  16.235  38.953  1.00 36.92           N  
ATOM    779  CA  LYS L 102      37.557  14.884  39.417  1.00 37.80           C  
ATOM    780  CB  LYS L 102      37.982  13.861  38.348  1.00 39.07           C  
ATOM    781  CG  LYS L 102      37.627  12.425  38.743  1.00 50.83           C  
ATOM    782  CD  LYS L 102      37.434  11.488  37.550  1.00 59.22           C  
ATOM    783  CE  LYS L 102      38.726  11.055  36.865  1.00 39.03           C  
ATOM    784  NZ  LYS L 102      38.404  10.173  35.722  1.00 39.26           N1+
ATOM    785  C   LYS L 102      38.451  14.805  40.611  1.00 41.09           C  
ATOM    786  O   LYS L 102      39.568  15.321  40.612  1.00 43.67           O  
ATOM    787  N   VAL L 103      37.938  14.161  41.678  1.00 39.12           N  
ATOM    788  CA  VAL L 103      38.649  14.034  42.916  1.00 38.79           C  
ATOM    789  CB  VAL L 103      37.742  14.177  44.106  1.00 38.69           C  
ATOM    790  CG1 VAL L 103      38.534  13.867  45.387  1.00 15.30           C  
ATOM    791  CG2 VAL L 103      37.113  15.582  44.071  1.00 13.84           C  
ATOM    792  C   VAL L 103      39.212  12.648  42.960  1.00 42.33           C  
ATOM    793  O   VAL L 103      38.467  11.673  43.015  1.00 42.44           O  
ATOM    794  N   GLU L 104      40.555  12.534  42.970  1.00 44.73           N  
ATOM    795  CA  GLU L 104      41.186  11.246  42.951  1.00 46.49           C  
ATOM    796  CB  GLU L 104      42.232  11.081  41.832  1.00 51.01           C  
ATOM    797  CG  GLU L 104      43.377  12.095  41.881  1.00 61.29           C  
ATOM    798  CD  GLU L 104      44.441  11.642  40.889  1.00 71.57           C  
ATOM    799  OE1 GLU L 104      45.202  10.699  41.234  1.00 71.23           O  
ATOM    800  OE2 GLU L 104      44.509  12.228  39.775  1.00 76.09           O1-
ATOM    801  C   GLU L 104      41.890  11.028  44.251  1.00 48.15           C  
ATOM    802  O   GLU L 104      42.197  11.971  44.979  1.00 49.63           O  
ATOM    803  N   ILE L 105      42.162   9.746  44.568  1.00 48.01           N  
ATOM    804  CA  ILE L 105      42.769   9.393  45.817  1.00 50.65           C  
ATOM    805  CB  ILE L 105      42.336   8.041  46.300  1.00 51.11           C  
ATOM    806  CG1 ILE L 105      40.817   8.018  46.525  1.00 52.08           C  
ATOM    807  CG2 ILE L 105      43.148   7.699  47.557  1.00 53.77           C  
ATOM    808  CD1 ILE L 105      40.247   6.613  46.688  1.00 54.80           C  
ATOM    809  C   ILE L 105      44.253   9.366  45.660  1.00 52.57           C  
ATOM    810  O   ILE L 105      44.791   8.738  44.748  1.00 55.42           O  
ATOM    811  N   LYS L 106      44.958  10.080  46.556  1.00 56.69           N  
ATOM    812  CA  LYS L 106      46.386  10.037  46.502  1.00 56.71           C  
ATOM    813  CB  LYS L 106      47.087  11.286  47.054  1.00 58.76           C  
ATOM    814  CG  LYS L 106      48.610  11.152  46.962  1.00 67.91           C  
ATOM    815  CD  LYS L 106      49.389  12.450  47.163  1.00 73.39           C  
ATOM    816  CE  LYS L 106      50.904  12.251  47.066  1.00 79.14           C  
ATOM    817  NZ  LYS L 106      51.595  13.558  47.110  1.00 81.87           N1+
ATOM    818  C   LYS L 106      46.832   8.875  47.377  1.00 58.85           C  
ATOM    819  O   LYS L 106      46.627   8.956  48.618  1.00 59.09           O  
ATOM    820  OXT LYS L 106      47.391   7.892  46.819  1.00  0.00           O1-
TER     821      LYS L 106 
ATOM    822  N   GLU H 107       9.671   5.070  45.616  1.00 57.32           N1+
ATOM    823  CA  GLU H 107       9.924   6.525  45.635  1.00 56.90           C  
ATOM    824  CB  GLU H 107      11.323   6.812  46.215  1.00 60.76           C  
ATOM    825  CG  GLU H 107      11.539   8.252  46.690  1.00 77.36           C  
ATOM    826  CD  GLU H 107      10.952   8.390  48.090  1.00 84.22           C  
ATOM    827  OE1 GLU H 107       9.994   7.635  48.409  1.00 70.69           O  
ATOM    828  OE2 GLU H 107      11.455   9.252  48.860  1.00 82.60           O1-
ATOM    829  C   GLU H 107       9.847   7.032  44.230  1.00 53.74           C  
ATOM    830  O   GLU H 107       9.140   6.467  43.398  1.00 53.29           O  
ATOM    831  N   VAL H 108      10.568   8.129  43.932  1.00 49.12           N  
ATOM    832  CA  VAL H 108      10.523   8.688  42.614  1.00 45.12           C  
ATOM    833  CB  VAL H 108      10.935  10.129  42.592  1.00 41.84           C  
ATOM    834  CG1 VAL H 108      10.941  10.618  41.136  1.00 41.05           C  
ATOM    835  CG2 VAL H 108       9.995  10.913  43.526  1.00 41.05           C  
ATOM    836  C   VAL H 108      11.463   7.923  41.741  1.00 46.65           C  
ATOM    837  O   VAL H 108      12.586   7.623  42.141  1.00 48.39           O  
ATOM    838  N   GLN H 109      11.014   7.571  40.516  1.00 43.95           N  
ATOM    839  CA  GLN H 109      11.873   6.871  39.605  1.00 41.31           C  
ATOM    840  CB  GLN H 109      11.649   5.345  39.545  1.00 45.34           C  
ATOM    841  CG  GLN H 109      12.149   4.593  40.779  1.00 55.37           C  
ATOM    842  CD  GLN H 109      11.884   3.105  40.585  1.00 62.63           C  
ATOM    843  OE1 GLN H 109      12.531   2.264  41.205  1.00 63.60           O  
ATOM    844  NE2 GLN H 109      10.910   2.766  39.699  1.00 62.95           N  
ATOM    845  C   GLN H 109      11.640   7.392  38.223  1.00 39.36           C  
ATOM    846  O   GLN H 109      10.532   7.789  37.863  1.00 42.13           O  
ATOM    847  N   LEU H 110      12.721   7.422  37.421  1.00 38.17           N  
ATOM    848  CA  LEU H 110      12.671   7.850  36.053  1.00 36.45           C  
ATOM    849  CB  LEU H 110      13.489   9.133  35.824  1.00 35.35           C  
ATOM    850  CG  LEU H 110      12.974  10.356  36.606  1.00 36.01           C  
ATOM    851  CD1 LEU H 110      13.850  11.592  36.347  1.00 34.64           C  
ATOM    852  CD2 LEU H 110      11.494  10.624  36.301  1.00 36.04           C  
ATOM    853  C   LEU H 110      13.341   6.764  35.266  1.00 37.80           C  
ATOM    854  O   LEU H 110      14.490   6.420  35.541  1.00 39.20           O  
ATOM    855  N   VAL H 111      12.644   6.180  34.268  1.00 39.06           N  
ATOM    856  CA  VAL H 111      13.264   5.126  33.517  1.00 37.08           C  
ATOM    857  CB  VAL H 111      12.540   3.820  33.639  1.00 38.96           C  
ATOM    858  CG1 VAL H 111      13.249   2.786  32.750  1.00 40.76           C  
ATOM    859  CG2 VAL H 111      12.481   3.429  35.126  1.00 40.61           C  
ATOM    860  C   VAL H 111      13.260   5.509  32.070  1.00 38.43           C  
ATOM    861  O   VAL H 111      12.205   5.676  31.458  1.00 41.27           O  
ATOM    862  N   GLU H 112      14.465   5.651  31.483  1.00 37.86           N  
ATOM    863  CA  GLU H 112      14.591   6.024  30.104  1.00 38.19           C  
ATOM    864  CB  GLU H 112      15.899   6.762  29.771  1.00 39.24           C  
ATOM    865  CG  GLU H 112      16.105   8.085  30.512  1.00 39.47           C  
ATOM    866  CD  GLU H 112      16.823   7.783  31.820  1.00 42.57           C  
ATOM    867  OE1 GLU H 112      16.937   6.577  32.161  1.00 41.93           O  
ATOM    868  OE2 GLU H 112      17.269   8.749  32.495  1.00 38.73           O1-
ATOM    869  C   GLU H 112      14.616   4.780  29.271  1.00 39.56           C  
ATOM    870  O   GLU H 112      14.957   3.701  29.755  1.00 42.42           O  
ATOM    871  N   SER H 113      14.236   4.907  27.984  1.00 40.73           N  
ATOM    872  CA  SER H 113      14.306   3.792  27.083  1.00 39.70           C  
ATOM    873  CB  SER H 113      13.150   2.790  27.242  1.00 41.98           C  
ATOM    874  OG  SER H 113      11.909   3.424  26.966  1.00 50.42           O  
ATOM    875  C   SER H 113      14.267   4.334  25.686  1.00 40.49           C  
ATOM    876  O   SER H 113      13.980   5.513  25.479  1.00 39.87           O  
ATOM    877  N   GLY H 114      14.552   3.475  24.683  1.00 40.06           N  
ATOM    878  CA  GLY H 114      14.497   3.914  23.316  1.00 42.29           C  
ATOM    879  C   GLY H 114      15.869   4.103  22.729  1.00 44.17           C  
ATOM    880  O   GLY H 114      15.989   4.450  21.556  1.00 48.91           O  
ATOM    881  N   GLY H 115      16.949   3.884  23.503  1.00 43.67           N  
ATOM    882  CA  GLY H 115      18.262   4.082  22.946  1.00 42.22           C  
ATOM    883  C   GLY H 115      18.612   2.921  22.069  1.00 44.74           C  
ATOM    884  O   GLY H 115      17.997   1.859  22.139  1.00 46.53           O  
ATOM    885  N   GLY H 116      19.644   3.104  21.216  1.00 43.09           N  
ATOM    886  CA  GLY H 116      20.052   2.047  20.335  1.00 46.06           C  
ATOM    887  C   GLY H 116      21.011   2.612  19.329  1.00 47.41           C  
ATOM    888  O   GLY H 116      21.456   3.753  19.443  1.00 47.11           O  
ATOM    889  N   LEU H 117      21.351   1.799  18.309  1.00 46.09           N  
ATOM    890  CA  LEU H 117      22.268   2.187  17.274  1.00 44.32           C  
ATOM    891  CB  LEU H 117      23.131   1.014  16.774  1.00 43.74           C  
ATOM    892  CG  LEU H 117      24.067   1.355  15.596  1.00 58.02           C  
ATOM    893  CD1 LEU H 117      25.219   2.273  16.017  1.00 56.56           C  
ATOM    894  CD2 LEU H 117      24.553   0.085  14.886  1.00 60.85           C  
ATOM    895  C   LEU H 117      21.471   2.641  16.094  1.00 46.38           C  
ATOM    896  O   LEU H 117      20.525   1.971  15.684  1.00 50.37           O  
ATOM    897  N   VAL H 118      21.828   3.808  15.516  1.00 44.52           N  
ATOM    898  CA  VAL H 118      21.116   4.252  14.355  1.00 45.34           C  
ATOM    899  CB  VAL H 118      20.042   5.256  14.653  1.00 45.56           C  
ATOM    900  CG1 VAL H 118      20.705   6.586  15.039  1.00 44.62           C  
ATOM    901  CG2 VAL H 118      19.086   5.336  13.449  1.00 46.15           C  
ATOM    902  C   VAL H 118      22.102   4.876  13.412  1.00 48.79           C  
ATOM    903  O   VAL H 118      23.193   5.285  13.808  1.00 49.99           O  
ATOM    904  N   GLN H 119      21.726   4.935  12.118  1.00 48.52           N  
ATOM    905  CA  GLN H 119      22.548   5.460  11.061  1.00 49.40           C  
ATOM    906  CB  GLN H 119      22.037   5.056   9.665  1.00 51.92           C  
ATOM    907  CG  GLN H 119      21.869   3.547   9.452  1.00 57.07           C  
ATOM    908  CD  GLN H 119      23.182   2.957   8.960  0.80 60.28           C  
ATOM    909  OE1 GLN H 119      23.824   2.172   9.656  0.80 60.10           O  
ATOM    910  NE2 GLN H 119      23.589   3.336   7.720  0.80 62.71           N  
ATOM    911  C   GLN H 119      22.454   6.953  11.116  1.00 49.14           C  
ATOM    912  O   GLN H 119      21.485   7.502  11.635  1.00 50.46           O  
ATOM    913  N   PRO H 120      23.436   7.641  10.599  1.00 50.88           N  
ATOM    914  CA  PRO H 120      23.348   9.070  10.621  1.00 49.79           C  
ATOM    915  CD  PRO H 120      24.813   7.185  10.699  1.00 53.37           C  
ATOM    916  CB  PRO H 120      24.741   9.584  10.266  1.00 48.45           C  
ATOM    917  CG  PRO H 120      25.666   8.466  10.783  1.00 50.39           C  
ATOM    918  C   PRO H 120      22.248   9.520   9.719  1.00 51.79           C  
ATOM    919  O   PRO H 120      22.057   8.924   8.661  1.00 55.19           O  
ATOM    920  N   GLY H 121      21.504  10.564  10.129  1.00 52.03           N  
ATOM    921  CA  GLY H 121      20.436  11.065   9.319  1.00 50.45           C  
ATOM    922  C   GLY H 121      19.161  10.380   9.716  1.00 50.90           C  
ATOM    923  O   GLY H 121      18.080  10.786   9.294  1.00 51.73           O  
ATOM    924  N   GLY H 122      19.250   9.335  10.559  1.00 48.98           N  
ATOM    925  CA  GLY H 122      18.066   8.618  10.941  1.00 49.81           C  
ATOM    926  C   GLY H 122      17.419   9.344  12.077  1.00 50.02           C  
ATOM    927  O   GLY H 122      17.835  10.441  12.449  1.00 49.98           O  
ATOM    928  N   SER H 123      16.355   8.747  12.649  1.00 49.93           N  
ATOM    929  CA  SER H 123      15.674   9.379  13.743  1.00 48.38           C  
ATOM    930  CB  SER H 123      14.350  10.039  13.321  1.00 51.14           C  
ATOM    931  OG  SER H 123      13.498   9.083  12.710  1.00 60.02           O  
ATOM    932  C   SER H 123      15.378   8.352  14.797  1.00 48.86           C  
ATOM    933  O   SER H 123      15.300   7.157  14.513  1.00 49.53           O  
ATOM    934  N   LEU H 124      15.256   8.805  16.065  1.00 46.15           N  
ATOM    935  CA  LEU H 124      14.935   7.934  17.167  1.00 43.86           C  
ATOM    936  CB  LEU H 124      16.150   7.424  17.964  1.00 43.11           C  
ATOM    937  CG  LEU H 124      17.003   6.385  17.218  1.00 45.10           C  
ATOM    938  CD1 LEU H 124      18.106   5.815  18.123  1.00 47.79           C  
ATOM    939  CD2 LEU H 124      16.120   5.289  16.604  1.00 44.50           C  
ATOM    940  C   LEU H 124      14.094   8.695  18.140  1.00 43.62           C  
ATOM    941  O   LEU H 124      14.183   9.919  18.229  1.00 44.32           O  
ATOM    942  N   ARG H 125      13.227   7.984  18.888  1.00 41.42           N  
ATOM    943  CA  ARG H 125      12.454   8.671  19.878  1.00 42.19           C  
ATOM    944  CB  ARG H 125      10.933   8.588  19.684  1.00 45.14           C  
ATOM    945  CG  ARG H 125      10.187   9.422  20.726  1.00 49.04           C  
ATOM    946  CD  ARG H 125       8.678   9.463  20.524  1.00 51.81           C  
ATOM    947  NE  ARG H 125       8.190   8.060  20.573  1.00 54.94           N  
ATOM    948  CZ  ARG H 125       6.849   7.819  20.523  1.00 57.36           C  
ATOM    949  NH1 ARG H 125       5.973   8.864  20.490  1.00 51.48           N1+
ATOM    950  NH2 ARG H 125       6.390   6.535  20.505  1.00 54.60           N  
ATOM    951  C   ARG H 125      12.780   8.057  21.202  1.00 43.15           C  
ATOM    952  O   ARG H 125      12.742   6.838  21.368  1.00 42.02           O  
ATOM    953  N   LEU H 126      13.118   8.916  22.182  1.00 40.54           N  
ATOM    954  CA  LEU H 126      13.484   8.481  23.498  1.00 40.10           C  
ATOM    955  CB  LEU H 126      14.613   9.332  24.111  1.00 39.89           C  
ATOM    956  CG  LEU H 126      15.959   9.225  23.367  1.00 39.57           C  
ATOM    957  CD1 LEU H 126      17.012  10.158  23.975  1.00 39.52           C  
ATOM    958  CD2 LEU H 126      16.460   7.776  23.324  1.00 42.40           C  
ATOM    959  C   LEU H 126      12.287   8.639  24.378  1.00 40.48           C  
ATOM    960  O   LEU H 126      11.455   9.518  24.157  1.00 42.49           O  
ATOM    961  N   SER H 127      12.166   7.763  25.398  1.00 39.66           N  
ATOM    962  CA  SER H 127      11.055   7.841  26.303  1.00 39.21           C  
ATOM    963  CB  SER H 127      10.069   6.668  26.153  1.00 39.77           C  
ATOM    964  OG  SER H 127       9.497   6.673  24.853  1.00 49.35           O  
ATOM    965  C   SER H 127      11.589   7.785  27.705  1.00 40.37           C  
ATOM    966  O   SER H 127      12.598   7.137  27.977  1.00 42.02           O  
ATOM    967  N   CYS H 128      10.924   8.502  28.634  1.00 37.36           N  
ATOM    968  CA  CYS H 128      11.310   8.503  30.018  1.00 37.42           C  
ATOM    969  CB  CYS H 128      11.995   9.829  30.445  1.00 38.41           C  
ATOM    970  SG  CYS H 128      12.315   9.978  32.233  1.00 35.71           S  
ATOM    971  C   CYS H 128      10.050   8.332  30.807  1.00 38.71           C  
ATOM    972  O   CYS H 128       9.175   9.196  30.783  1.00 39.84           O  
ATOM    973  N   ALA H 129       9.927   7.201  31.533  1.00 37.50           N  
ATOM    974  CA  ALA H 129       8.738   6.942  32.292  1.00 37.12           C  
ATOM    975  CB  ALA H 129       8.419   5.443  32.433  1.00 37.66           C  
ATOM    976  C   ALA H 129       8.960   7.480  33.665  1.00 39.59           C  
ATOM    977  O   ALA H 129       9.983   7.216  34.291  1.00 39.76           O  
ATOM    978  N   ALA H 130       7.986   8.255  34.173  1.00 38.97           N  
ATOM    979  CA  ALA H 130       8.131   8.837  35.472  1.00 37.61           C  
ATOM    980  CB  ALA H 130       7.875  10.354  35.488  1.00 34.92           C  
ATOM    981  C   ALA H 130       7.125   8.204  36.372  1.00 39.76           C  
ATOM    982  O   ALA H 130       6.013   7.882  35.954  1.00 42.26           O  
ATOM    983  N   SER H 131       7.514   7.984  37.643  1.00 38.69           N  
ATOM    984  CA  SER H 131       6.603   7.382  38.567  1.00 38.88           C  
ATOM    985  CB  SER H 131       6.668   5.845  38.550  1.00 38.80           C  
ATOM    986  OG  SER H 131       7.965   5.410  38.932  1.00 45.06           O  
ATOM    987  C   SER H 131       6.980   7.819  39.946  1.00 42.34           C  
ATOM    988  O   SER H 131       8.121   8.201  40.197  1.00 43.67           O  
ATOM    989  N   GLY H 132       6.008   7.786  40.877  1.00 61.65           N  
ATOM    990  CA  GLY H 132       6.303   8.074  42.251  1.00 62.06           C  
ATOM    991  C   GLY H 132       6.041   9.508  42.592  1.00 63.29           C  
ATOM    992  O   GLY H 132       6.105   9.877  43.765  1.00 64.34           O  
ATOM    993  N   PHE H 133       5.744  10.367  41.597  1.00 61.13           N  
ATOM    994  CA  PHE H 133       5.500  11.740  41.943  1.00 60.09           C  
ATOM    995  CB  PHE H 133       6.762  12.628  41.906  1.00 59.20           C  
ATOM    996  CG  PHE H 133       7.329  12.664  40.525  1.00 57.78           C  
ATOM    997  CD1 PHE H 133       8.145  11.653  40.074  1.00 56.49           C  
ATOM    998  CD2 PHE H 133       7.067  13.718  39.682  1.00 59.12           C  
ATOM    999  CE1 PHE H 133       8.672  11.687  38.803  1.00 56.24           C  
ATOM   1000  CE2 PHE H 133       7.593  13.753  38.412  1.00 58.37           C  
ATOM   1001  CZ  PHE H 133       8.399  12.737  37.965  1.00 55.80           C  
ATOM   1002  C   PHE H 133       4.485  12.306  41.001  1.00 60.39           C  
ATOM   1003  O   PHE H 133       4.056  11.647  40.055  1.00 59.86           O  
ATOM   1004  N   THR H 134       4.059  13.561  41.263  1.00 57.10           N  
ATOM   1005  CA  THR H 134       3.076  14.185  40.429  1.00 57.22           C  
ATOM   1006  CB  THR H 134       2.347  15.292  41.136  1.00 62.15           C  
ATOM   1007  OG1 THR H 134       1.734  14.791  42.316  1.00 63.25           O  
ATOM   1008  CG2 THR H 134       1.272  15.859  40.197  1.00 62.53           C  
ATOM   1009  C   THR H 134       3.803  14.761  39.253  1.00 56.79           C  
ATOM   1010  O   THR H 134       4.453  15.801  39.345  1.00 55.21           O  
ATOM   1011  N   PHE H 135       3.668  14.084  38.099  1.00 55.91           N  
ATOM   1012  CA  PHE H 135       4.357  14.390  36.877  1.00 55.10           C  
ATOM   1013  CB  PHE H 135       4.091  13.320  35.803  1.00 55.40           C  
ATOM   1014  CG  PHE H 135       4.820  13.674  34.553  1.00 55.47           C  
ATOM   1015  CD1 PHE H 135       6.191  13.653  34.500  1.00 56.04           C  
ATOM   1016  CD2 PHE H 135       4.124  13.991  33.409  1.00 55.35           C  
ATOM   1017  CE1 PHE H 135       6.857  13.972  33.340  1.00 56.68           C  
ATOM   1018  CE2 PHE H 135       4.783  14.309  32.246  1.00 55.96           C  
ATOM   1019  CZ  PHE H 135       6.154  14.300  32.208  1.00 55.89           C  
ATOM   1020  C   PHE H 135       3.949  15.729  36.340  1.00 57.14           C  
ATOM   1021  O   PHE H 135       4.770  16.448  35.775  1.00 56.90           O  
ATOM   1022  N   SER H 136       2.658  16.091  36.466  1.00 56.25           N  
ATOM   1023  CA  SER H 136       2.182  17.323  35.903  1.00 55.87           C  
ATOM   1024  CB  SER H 136       0.644  17.431  35.887  1.00 56.90           C  
ATOM   1025  OG  SER H 136       0.130  17.470  37.209  1.00 60.28           O  
ATOM   1026  C   SER H 136       2.748  18.505  36.639  1.00 56.85           C  
ATOM   1027  O   SER H 136       2.894  19.581  36.063  1.00 56.47           O  
ATOM   1028  N   SER H 137       3.086  18.333  37.931  1.00 53.89           N  
ATOM   1029  CA  SER H 137       3.550  19.408  38.766  1.00 51.47           C  
ATOM   1030  CB  SER H 137       3.547  19.049  40.263  1.00 52.26           C  
ATOM   1031  OG  SER H 137       2.215  18.855  40.712  1.00 55.31           O  
ATOM   1032  C   SER H 137       4.939  19.878  38.428  1.00 52.03           C  
ATOM   1033  O   SER H 137       5.266  21.024  38.731  1.00 53.02           O  
ATOM   1034  N   HIS H 138       5.804  19.043  37.809  1.00 48.20           N  
ATOM   1035  CA  HIS H 138       7.161  19.498  37.625  1.00 46.63           C  
ATOM   1036  ND1 HIS H 138       8.585  19.614  40.599  1.00  0.00           N  
ATOM   1037  CG  HIS H 138       8.105  18.600  39.798  1.00 50.19           C  
ATOM   1038  CB  HIS H 138       8.205  18.593  38.300  1.00 47.84           C  
ATOM   1039  NE2 HIS H 138       7.691  18.102  41.960  1.00  0.00           N  
ATOM   1040  CD2 HIS H 138       7.562  17.685  40.648  1.00 51.57           C  
ATOM   1041  CE1 HIS H 138       8.311  19.265  41.881  1.00 53.48           C  
ATOM   1042  C   HIS H 138       7.529  19.593  36.170  1.00 47.78           C  
ATOM   1043  O   HIS H 138       6.940  18.957  35.300  1.00 45.33           O  
ATOM   1044  N   ASP H 139       8.511  20.467  35.873  1.00 30.78           N  
ATOM   1045  CA  ASP H 139       9.065  20.691  34.566  1.00 30.88           C  
ATOM   1046  CB  ASP H 139       9.676  22.094  34.387  1.00 32.03           C  
ATOM   1047  CG  ASP H 139       8.534  23.110  34.351  1.00 44.15           C  
ATOM   1048  OD1 ASP H 139       7.353  22.674  34.327  1.00 45.59           O  
ATOM   1049  OD2 ASP H 139       8.827  24.336  34.352  1.00 44.16           O1-
ATOM   1050  C   ASP H 139      10.133  19.659  34.380  1.00 32.70           C  
ATOM   1051  O   ASP H 139      10.746  19.207  35.346  1.00 32.44           O  
ATOM   1052  N   MET H 140      10.401  19.270  33.119  1.00 33.00           N  
ATOM   1053  CA  MET H 140      11.322  18.195  32.894  1.00 30.91           C  
ATOM   1054  CB  MET H 140      10.672  16.993  32.198  1.00 32.36           C  
ATOM   1055  CG  MET H 140       9.529  16.375  33.002  1.00 31.84           C  
ATOM   1056  SD  MET H 140      10.025  15.684  34.607  1.00 39.20           S  
ATOM   1057  CE  MET H 140      10.822  14.209  33.913  1.00 32.96           C  
ATOM   1058  C   MET H 140      12.439  18.656  32.013  1.00 33.08           C  
ATOM   1059  O   MET H 140      12.313  19.630  31.269  1.00 31.45           O  
ATOM   1060  N   HIS H 141      13.588  17.949  32.104  1.00 30.75           N  
ATOM   1061  CA  HIS H 141      14.720  18.286  31.283  1.00 30.47           C  
ATOM   1062  ND1 HIS H 141      15.449  21.549  31.699  1.00 42.96           N  
ATOM   1063  CG  HIS H 141      15.386  20.422  32.487  1.00 40.03           C  
ATOM   1064  CB  HIS H 141      15.812  19.057  32.037  1.00 31.09           C  
ATOM   1065  NE2 HIS H 141      14.656  22.197  33.669  1.00 43.15           N  
ATOM   1066  CD2 HIS H 141      14.897  20.835  33.687  1.00 42.41           C  
ATOM   1067  CE1 HIS H 141      15.001  22.582  32.456  1.00 42.03           C  
ATOM   1068  C   HIS H 141      15.370  17.027  30.777  1.00 32.23           C  
ATOM   1069  O   HIS H 141      15.186  15.943  31.326  1.00 30.02           O  
ATOM   1070  N   TRP H 142      16.135  17.154  29.671  1.00 30.96           N  
ATOM   1071  CA  TRP H 142      16.921  16.080  29.120  1.00 31.89           C  
ATOM   1072  CB  TRP H 142      16.543  15.665  27.682  1.00 31.77           C  
ATOM   1073  CG  TRP H 142      15.218  14.945  27.530  1.00 32.92           C  
ATOM   1074  CD2 TRP H 142      15.034  13.525  27.689  1.00 33.55           C  
ATOM   1075  CD1 TRP H 142      13.995  15.458  27.211  1.00 34.26           C  
ATOM   1076  NE1 TRP H 142      13.060  14.450  27.162  1.00 35.21           N  
ATOM   1077  CE2 TRP H 142      13.687  13.255  27.454  1.00 33.78           C  
ATOM   1078  CE3 TRP H 142      15.914  12.528  28.005  1.00 34.00           C  
ATOM   1079  CZ2 TRP H 142      13.197  11.981  27.534  1.00 33.75           C  
ATOM   1080  CZ3 TRP H 142      15.416  11.245  28.080  1.00 34.32           C  
ATOM   1081  CH2 TRP H 142      14.084  10.976  27.850  1.00 34.80           C  
ATOM   1082  C   TRP H 142      18.335  16.578  29.083  1.00 33.29           C  
ATOM   1083  O   TRP H 142      18.593  17.695  28.635  1.00 30.71           O  
ATOM   1084  N   VAL H 143      19.287  15.759  29.578  1.00 32.69           N  
ATOM   1085  CA  VAL H 143      20.680  16.115  29.600  1.00 34.03           C  
ATOM   1086  CB  VAL H 143      21.196  16.313  30.996  1.00 35.82           C  
ATOM   1087  CG1 VAL H 143      22.696  16.636  30.934  1.00 39.10           C  
ATOM   1088  CG2 VAL H 143      20.349  17.399  31.680  1.00 39.58           C  
ATOM   1089  C   VAL H 143      21.437  14.961  29.019  1.00 35.17           C  
ATOM   1090  O   VAL H 143      21.084  13.809  29.264  1.00 35.13           O  
ATOM   1091  N   ARG H 144      22.500  15.225  28.223  1.00 36.02           N  
ATOM   1092  CA  ARG H 144      23.227  14.101  27.700  1.00 37.03           C  
ATOM   1093  CB  ARG H 144      23.115  13.867  26.181  1.00 35.15           C  
ATOM   1094  CG  ARG H 144      23.663  14.948  25.247  1.00 37.15           C  
ATOM   1095  CD  ARG H 144      23.765  14.388  23.824  1.00 39.78           C  
ATOM   1096  NE  ARG H 144      24.296  15.412  22.883  1.00 41.92           N  
ATOM   1097  CZ  ARG H 144      23.442  16.011  22.003  1.00 47.02           C  
ATOM   1098  NH1 ARG H 144      22.097  15.837  22.141  1.00 43.82           N1+
ATOM   1099  NH2 ARG H 144      23.933  16.742  20.961  1.00 44.83           N  
ATOM   1100  C   ARG H 144      24.674  14.218  28.062  1.00 38.70           C  
ATOM   1101  O   ARG H 144      25.157  15.292  28.420  1.00 38.71           O  
ATOM   1102  N   GLN H 145      25.387  13.073  28.024  1.00 37.96           N  
ATOM   1103  CA  GLN H 145      26.777  13.027  28.376  1.00 37.72           C  
ATOM   1104  CB  GLN H 145      26.982  12.346  29.742  1.00 36.27           C  
ATOM   1105  CG  GLN H 145      28.429  12.252  30.223  1.00 39.86           C  
ATOM   1106  CD  GLN H 145      28.392  11.548  31.575  1.00 42.88           C  
ATOM   1107  OE1 GLN H 145      27.490  10.760  31.853  1.00 47.79           O  
ATOM   1108  NE2 GLN H 145      29.393  11.840  32.448  1.00 42.44           N  
ATOM   1109  C   GLN H 145      27.489  12.191  27.354  1.00 39.04           C  
ATOM   1110  O   GLN H 145      27.243  10.990  27.239  1.00 38.20           O  
ATOM   1111  N   ALA H 146      28.413  12.812  26.592  1.00 41.95           N  
ATOM   1112  CA  ALA H 146      29.160  12.103  25.592  1.00 45.91           C  
ATOM   1113  CB  ALA H 146      29.899  13.024  24.610  1.00 46.88           C  
ATOM   1114  C   ALA H 146      30.184  11.294  26.310  1.00 50.37           C  
ATOM   1115  O   ALA H 146      30.574  11.627  27.427  1.00 51.20           O  
ATOM   1116  N   THR H 147      30.658  10.206  25.677  1.00 52.75           N  
ATOM   1117  CA  THR H 147      31.590   9.359  26.355  1.00 54.65           C  
ATOM   1118  CB  THR H 147      32.019   8.171  25.545  1.00 56.92           C  
ATOM   1119  OG1 THR H 147      32.710   8.594  24.378  0.00157.34           O  
ATOM   1120  CG2 THR H 147      30.769   7.364  25.157  0.00152.01           C  
ATOM   1121  C   THR H 147      32.822  10.140  26.690  1.00 56.79           C  
ATOM   1122  O   THR H 147      33.496  10.676  25.811  1.00 57.85           O  
ATOM   1123  N   GLY H 148      33.139  10.221  28.001  1.00 56.22           N  
ATOM   1124  CA  GLY H 148      34.344  10.849  28.468  1.00 56.53           C  
ATOM   1125  C   GLY H 148      34.211  12.342  28.473  1.00 55.46           C  
ATOM   1126  O   GLY H 148      35.215  13.050  28.544  1.00 55.71           O  
ATOM   1127  N   LYS H 149      32.975  12.871  28.414  1.00 52.80           N  
ATOM   1128  CA  LYS H 149      32.813  14.298  28.385  1.00 50.56           C  
ATOM   1129  CB  LYS H 149      32.059  14.809  27.143  1.00 51.87           C  
ATOM   1130  CG  LYS H 149      32.744  14.546  25.802  1.00 55.67           C  
ATOM   1131  CD  LYS H 149      34.105  15.218  25.642  1.00 65.61           C  
ATOM   1132  CE  LYS H 149      34.750  14.925  24.286  1.00 71.68           C  
ATOM   1133  NZ  LYS H 149      36.152  15.407  24.268  1.00 76.18           N1+
ATOM   1134  C   LYS H 149      31.964  14.702  29.550  1.00 48.75           C  
ATOM   1135  O   LYS H 149      31.577  13.883  30.381  1.00 49.24           O  
ATOM   1136  N   GLY H 150      31.660  16.014  29.631  1.00 46.37           N  
ATOM   1137  CA  GLY H 150      30.858  16.537  30.697  1.00 44.92           C  
ATOM   1138  C   GLY H 150      29.416  16.419  30.320  1.00 45.23           C  
ATOM   1139  O   GLY H 150      29.061  15.801  29.318  1.00 45.75           O  
ATOM   1140  N   LEU H 151      28.544  17.023  31.148  1.00 42.62           N  
ATOM   1141  CA  LEU H 151      27.129  16.967  30.937  1.00 39.49           C  
ATOM   1142  CB  LEU H 151      26.351  17.063  32.258  1.00 37.15           C  
ATOM   1143  CG  LEU H 151      26.673  15.905  33.217  1.00 38.45           C  
ATOM   1144  CD1 LEU H 151      25.887  16.023  34.526  1.00 39.48           C  
ATOM   1145  CD2 LEU H 151      26.452  14.549  32.534  1.00 38.46           C  
ATOM   1146  C   LEU H 151      26.738  18.124  30.070  1.00 40.04           C  
ATOM   1147  O   LEU H 151      27.254  19.233  30.213  1.00 40.06           O  
ATOM   1148  N   GLU H 152      25.816  17.873  29.120  1.00 37.75           N  
ATOM   1149  CA  GLU H 152      25.342  18.893  28.230  1.00 36.74           C  
ATOM   1150  CB  GLU H 152      25.655  18.607  26.753  1.00 38.10           C  
ATOM   1151  CG  GLU H 152      25.171  19.712  25.811  1.00 45.38           C  
ATOM   1152  CD  GLU H 152      25.351  19.239  24.374  1.00 53.04           C  
ATOM   1153  OE1 GLU H 152      25.849  18.098  24.180  1.00 53.02           O  
ATOM   1154  OE2 GLU H 152      24.983  20.015  23.452  1.00 54.23           O1-
ATOM   1155  C   GLU H 152      23.847  18.908  28.337  1.00 39.09           C  
ATOM   1156  O   GLU H 152      23.206  17.861  28.285  1.00 42.51           O  
ATOM   1157  N   TRP H 153      23.249  20.107  28.484  1.00 38.62           N  
ATOM   1158  CA  TRP H 153      21.817  20.221  28.605  1.00 38.26           C  
ATOM   1159  CB  TRP H 153      21.408  21.531  29.302  1.00 36.09           C  
ATOM   1160  CG  TRP H 153      19.925  21.751  29.465  1.00 36.89           C  
ATOM   1161  CD2 TRP H 153      19.185  22.757  28.759  1.00 35.17           C  
ATOM   1162  CD1 TRP H 153      19.038  21.120  30.283  1.00 35.73           C  
ATOM   1163  NE1 TRP H 153      17.785  21.662  30.122  1.00 35.90           N  
ATOM   1164  CE2 TRP H 153      17.863  22.672  29.188  1.00 35.66           C  
ATOM   1165  CE3 TRP H 153      19.578  23.680  27.835  1.00 37.87           C  
ATOM   1166  CZ2 TRP H 153      16.906  23.512  28.693  1.00 36.09           C  
ATOM   1167  CZ3 TRP H 153      18.611  24.519  27.328  1.00 38.48           C  
ATOM   1168  CH2 TRP H 153      17.301  24.434  27.749  1.00 38.14           C  
ATOM   1169  C   TRP H 153      21.226  20.182  27.225  1.00 39.11           C  
ATOM   1170  O   TRP H 153      21.661  20.924  26.351  1.00 39.33           O  
ATOM   1171  N   VAL H 154      20.319  19.210  26.965  1.00 36.56           N  
ATOM   1172  CA  VAL H 154      19.645  19.037  25.701  1.00 35.52           C  
ATOM   1173  CB  VAL H 154      19.267  17.604  25.450  1.00 35.92           C  
ATOM   1174  CG1 VAL H 154      18.553  17.514  24.092  1.00 39.23           C  
ATOM   1175  CG2 VAL H 154      20.531  16.731  25.542  1.00 38.33           C  
ATOM   1176  C   VAL H 154      18.401  19.858  25.513  1.00 35.90           C  
ATOM   1177  O   VAL H 154      18.228  20.495  24.480  1.00 35.65           O  
ATOM   1178  N   SER H 155      17.464  19.844  26.488  1.00 35.40           N  
ATOM   1179  CA  SER H 155      16.233  20.568  26.285  1.00 33.85           C  
ATOM   1180  CB  SER H 155      15.354  20.001  25.152  1.00 34.71           C  
ATOM   1181  OG  SER H 155      14.884  18.700  25.478  1.00123.66           O  
ATOM   1182  C   SER H 155      15.425  20.522  27.547  1.00 34.46           C  
ATOM   1183  O   SER H 155      15.693  19.724  28.446  1.00 35.94           O  
ATOM   1184  N   GLY H 156      14.401  21.397  27.643  1.00 35.28           N  
ATOM   1185  CA  GLY H 156      13.580  21.432  28.820  1.00 34.01           C  
ATOM   1186  C   GLY H 156      12.182  21.759  28.408  1.00 35.84           C  
ATOM   1187  O   GLY H 156      11.960  22.459  27.422  1.00 34.88           O  
ATOM   1188  N   ILE H 157      11.198  21.236  29.167  1.00 35.00           N  
ATOM   1189  CA  ILE H 157       9.815  21.493  28.885  1.00 35.07           C  
ATOM   1190  CB  ILE H 157       9.106  20.297  28.318  1.00 34.95           C  
ATOM   1191  CG1 ILE H 157       7.731  20.694  27.760  1.00 34.06           C  
ATOM   1192  CG2 ILE H 157       9.070  19.202  29.397  1.00 33.78           C  
ATOM   1193  CD1 ILE H 157       7.124  19.632  26.846  1.00 36.96           C  
ATOM   1194  C   ILE H 157       9.151  21.878  30.171  1.00 34.21           C  
ATOM   1195  O   ILE H 157       9.377  21.252  31.207  1.00 34.57           O  
ATOM   1196  N   GLY H 158       8.304  22.927  30.122  1.00 33.25           N  
ATOM   1197  CA  GLY H 158       7.648  23.438  31.294  1.00 33.33           C  
ATOM   1198  C   GLY H 158       6.339  22.736  31.490  1.00 34.44           C  
ATOM   1199  O   GLY H 158       6.017  21.773  30.795  1.00 38.43           O  
ATOM   1200  N   THR H 159       5.579  23.179  32.512  1.00 67.32           N  
ATOM   1201  CA  THR H 159       4.315  22.602  32.861  1.00 68.01           C  
ATOM   1202  CB  THR H 159       3.740  23.180  34.121  1.00 79.97           C  
ATOM   1203  OG1 THR H 159       3.483  24.565  33.952  1.00 79.79           O  
ATOM   1204  CG2 THR H 159       4.742  22.972  35.268  1.00 79.62           C  
ATOM   1205  C   THR H 159       3.362  22.904  31.760  1.00 70.09           C  
ATOM   1206  O   THR H 159       2.577  22.052  31.348  1.00 70.76           O  
ATOM   1207  N   ALA H 160       3.426  24.164  31.285  1.00 69.10           N  
ATOM   1208  CA  ALA H 160       2.632  24.703  30.223  1.00 69.85           C  
ATOM   1209  CB  ALA H 160       2.868  26.208  30.009  1.00 84.69           C  
ATOM   1210  C   ALA H 160       3.000  23.995  28.962  1.00 71.82           C  
ATOM   1211  O   ALA H 160       2.152  23.765  28.100  1.00 73.27           O  
ATOM   1212  N   GLY H 161       4.282  23.607  28.827  1.00 70.04           N  
ATOM   1213  CA  GLY H 161       4.684  22.964  27.611  1.00 70.04           C  
ATOM   1214  C   GLY H 161       5.612  23.857  26.827  1.00 71.39           C  
ATOM   1215  O   GLY H 161       5.838  23.608  25.644  1.00 72.28           O  
ATOM   1216  N   ASP H 162       6.149  24.933  27.454  1.00 40.02           N  
ATOM   1217  CA  ASP H 162       7.100  25.807  26.812  1.00 38.99           C  
ATOM   1218  CB  ASP H 162       7.460  27.061  27.627  1.00 50.72           C  
ATOM   1219  CG  ASP H 162       6.273  28.010  27.590  1.00 75.95           C  
ATOM   1220  OD1 ASP H 162       5.448  27.895  26.645  1.00102.35           O  
ATOM   1221  OD2 ASP H 162       6.177  28.865  28.510  1.00 78.73           O1-
ATOM   1222  C   ASP H 162       8.361  25.025  26.621  1.00 38.29           C  
ATOM   1223  O   ASP H 162       8.750  24.241  27.483  1.00 35.17           O  
ATOM   1224  N   THR H 163       9.057  25.224  25.484  1.00 36.81           N  
ATOM   1225  CA  THR H 163      10.192  24.385  25.242  1.00 36.49           C  
ATOM   1226  CB  THR H 163      10.069  23.589  23.974  1.00 36.95           C  
ATOM   1227  OG1 THR H 163       8.891  22.800  23.977  1.00 41.43           O  
ATOM   1228  CG2 THR H 163      11.292  22.674  23.881  1.00 38.43           C  
ATOM   1229  C   THR H 163      11.416  25.223  25.066  1.00 38.01           C  
ATOM   1230  O   THR H 163      11.347  26.324  24.525  1.00 40.09           O  
ATOM   1231  N   TYR H 164      12.572  24.723  25.554  1.00 37.65           N  
ATOM   1232  CA  TYR H 164      13.805  25.417  25.308  1.00 37.76           C  
ATOM   1233  CB  TYR H 164      14.436  26.127  26.518  1.00 38.77           C  
ATOM   1234  CG  TYR H 164      13.472  27.110  27.082  1.00 47.99           C  
ATOM   1235  CD1 TYR H 164      13.049  28.200  26.355  1.00 48.74           C  
ATOM   1236  CD2 TYR H 164      12.962  26.913  28.340  1.00 50.39           C  
ATOM   1237  CE1 TYR H 164      12.155  29.096  26.893  1.00 51.03           C  
ATOM   1238  CE2 TYR H 164      12.072  27.804  28.885  1.00 51.98           C  
ATOM   1239  CZ  TYR H 164      11.668  28.899  28.162  1.00 54.36           C  
ATOM   1240  OH  TYR H 164      10.754  29.813  28.723  1.00 55.17           O  
ATOM   1241  C   TYR H 164      14.815  24.398  24.855  1.00 37.91           C  
ATOM   1242  O   TYR H 164      14.849  23.286  25.379  1.00 38.19           O  
ATOM   1243  N   TYR H 165      15.668  24.745  23.864  1.00 37.56           N  
ATOM   1244  CA  TYR H 165      16.649  23.807  23.378  1.00 38.28           C  
ATOM   1245  CB  TYR H 165      16.394  23.322  21.937  1.00 39.04           C  
ATOM   1246  CG  TYR H 165      15.020  22.785  21.729  1.00 37.41           C  
ATOM   1247  CD1 TYR H 165      14.723  21.462  21.948  1.00 37.01           C  
ATOM   1248  CD2 TYR H 165      14.023  23.622  21.290  1.00 36.72           C  
ATOM   1249  CE1 TYR H 165      13.452  20.986  21.734  1.00 38.94           C  
ATOM   1250  CE2 TYR H 165      12.751  23.153  21.074  1.00 38.17           C  
ATOM   1251  CZ  TYR H 165      12.462  21.831  21.294  1.00 39.81           C  
ATOM   1252  OH  TYR H 165      11.156  21.347  21.071  1.00 52.27           O  
ATOM   1253  C   TYR H 165      17.954  24.541  23.216  1.00 40.71           C  
ATOM   1254  O   TYR H 165      17.967  25.730  22.908  1.00 41.92           O  
ATOM   1255  N   PRO H 166      19.054  23.862  23.410  1.00 39.35           N  
ATOM   1256  CA  PRO H 166      20.320  24.462  23.096  1.00 39.08           C  
ATOM   1257  CD  PRO H 166      19.172  23.112  24.641  1.00 56.75           C  
ATOM   1258  CB  PRO H 166      21.390  23.658  23.804  1.00 38.56           C  
ATOM   1259  CG  PRO H 166      20.651  23.194  25.052  1.00 60.63           C  
ATOM   1260  C   PRO H 166      20.528  24.547  21.624  1.00 42.61           C  
ATOM   1261  O   PRO H 166      19.842  23.869  20.861  1.00 45.00           O  
ATOM   1262  N   ASP H 167      21.501  25.377  21.223  1.00 46.47           N  
ATOM   1263  CA  ASP H 167      21.781  25.682  19.856  1.00 49.21           C  
ATOM   1264  CB  ASP H 167      22.963  26.656  19.711  1.00 53.53           C  
ATOM   1265  CG  ASP H 167      22.580  27.987  20.342  1.00 58.00           C  
ATOM   1266  OD1 ASP H 167      21.359  28.272  20.465  1.00 59.72           O  
ATOM   1267  OD2 ASP H 167      23.514  28.741  20.714  1.00 60.62           O1-
ATOM   1268  C   ASP H 167      22.166  24.435  19.127  1.00 49.36           C  
ATOM   1269  O   ASP H 167      21.873  24.291  17.942  1.00 51.01           O  
ATOM   1270  N   SER H 168      22.857  23.508  19.812  1.00 48.15           N  
ATOM   1271  CA  SER H 168      23.336  22.327  19.151  1.00 48.10           C  
ATOM   1272  CB  SER H 168      24.141  21.423  20.101  1.00 49.85           C  
ATOM   1273  OG  SER H 168      23.324  21.002  21.182  1.00 63.92           O  
ATOM   1274  C   SER H 168      22.196  21.517  18.600  1.00 47.68           C  
ATOM   1275  O   SER H 168      22.217  21.109  17.439  1.00 47.29           O  
ATOM   1276  N   VAL H 169      21.204  21.217  19.458  1.00 45.87           N  
ATOM   1277  CA  VAL H 169      20.045  20.415  19.169  1.00 43.96           C  
ATOM   1278  CB  VAL H 169      19.426  19.843  20.414  1.00 40.12           C  
ATOM   1279  CG1 VAL H 169      20.470  18.946  21.097  1.00 38.35           C  
ATOM   1280  CG2 VAL H 169      18.916  20.985  21.302  1.00 41.11           C  
ATOM   1281  C   VAL H 169      18.977  21.147  18.412  1.00 46.89           C  
ATOM   1282  O   VAL H 169      18.166  20.512  17.743  1.00 47.75           O  
ATOM   1283  N   LYS H 170      18.920  22.487  18.536  1.00 47.34           N  
ATOM   1284  CA  LYS H 170      17.856  23.298  17.999  1.00 49.84           C  
ATOM   1285  CB  LYS H 170      18.240  24.787  17.954  1.00 53.92           C  
ATOM   1286  CG  LYS H 170      17.130  25.712  17.457  0.80 58.80           C  
ATOM   1287  CD  LYS H 170      17.500  27.197  17.513  0.80 64.33           C  
ATOM   1288  CE  LYS H 170      18.181  27.689  16.234  0.80 66.16           C  
ATOM   1289  NZ  LYS H 170      18.351  29.156  16.271  0.80 68.09           N1+
ATOM   1290  C   LYS H 170      17.497  22.899  16.595  1.00 52.22           C  
ATOM   1291  O   LYS H 170      18.343  22.847  15.705  1.00 55.37           O  
ATOM   1292  N   GLY H 171      16.200  22.581  16.396  1.00 50.17           N  
ATOM   1293  CA  GLY H 171      15.625  22.286  15.113  1.00 49.77           C  
ATOM   1294  C   GLY H 171      15.534  20.806  14.906  1.00 51.25           C  
ATOM   1295  O   GLY H 171      14.516  20.299  14.433  1.00 54.20           O  
ATOM   1296  N   ARG H 172      16.615  20.077  15.225  1.00 47.33           N  
ATOM   1297  CA  ARG H 172      16.667  18.653  15.050  1.00 43.67           C  
ATOM   1298  CB  ARG H 172      18.089  18.088  15.153  1.00 46.43           C  
ATOM   1299  CG  ARG H 172      19.025  18.570  14.046  1.00 49.25           C  
ATOM   1300  CD  ARG H 172      20.455  18.072  14.238  1.00 50.21           C  
ATOM   1301  NE  ARG H 172      20.880  18.514  15.594  1.00 50.33           N  
ATOM   1302  CZ  ARG H 172      21.716  17.725  16.327  1.00 53.90           C  
ATOM   1303  NH1 ARG H 172      22.217  16.573  15.789  1.00 53.47           N1+
ATOM   1304  NH2 ARG H 172      22.026  18.077  17.609  1.00 51.95           N  
ATOM   1305  C   ARG H 172      15.839  17.934  16.075  1.00 43.43           C  
ATOM   1306  O   ARG H 172      15.209  16.922  15.772  1.00 46.99           O  
ATOM   1307  N   PHE H 173      15.831  18.441  17.325  1.00 41.48           N  
ATOM   1308  CA  PHE H 173      15.217  17.773  18.443  1.00 39.68           C  
ATOM   1309  CB  PHE H 173      16.085  17.841  19.711  1.00 40.44           C  
ATOM   1310  CG  PHE H 173      17.231  16.898  19.590  1.00 44.25           C  
ATOM   1311  CD1 PHE H 173      18.151  17.008  18.573  1.00 45.29           C  
ATOM   1312  CD2 PHE H 173      17.408  15.922  20.542  1.00 44.70           C  
ATOM   1313  CE1 PHE H 173      19.210  16.134  18.492  1.00 44.47           C  
ATOM   1314  CE2 PHE H 173      18.467  15.050  20.465  1.00 43.86           C  
ATOM   1315  CZ  PHE H 173      19.367  15.148  19.436  1.00 42.65           C  
ATOM   1316  C   PHE H 173      13.930  18.439  18.806  1.00 40.52           C  
ATOM   1317  O   PHE H 173      13.747  19.636  18.589  1.00 43.53           O  
ATOM   1318  N   THR H 174      12.990  17.642  19.358  1.00 39.13           N  
ATOM   1319  CA  THR H 174      11.730  18.143  19.822  1.00 39.13           C  
ATOM   1320  CB  THR H 174      10.590  17.793  18.906  1.00 40.94           C  
ATOM   1321  OG1 THR H 174      10.825  18.316  17.605  1.00 41.43           O  
ATOM   1322  CG2 THR H 174       9.292  18.381  19.481  1.00 39.41           C  
ATOM   1323  C   THR H 174      11.465  17.480  21.143  1.00 39.65           C  
ATOM   1324  O   THR H 174      11.655  16.273  21.285  1.00 39.41           O  
ATOM   1325  N   ILE H 175      11.012  18.253  22.152  1.00 38.27           N  
ATOM   1326  CA  ILE H 175      10.725  17.692  23.444  1.00 36.96           C  
ATOM   1327  CB  ILE H 175      11.337  18.453  24.585  1.00 34.62           C  
ATOM   1328  CG1 ILE H 175      11.152  17.676  25.902  1.00 33.77           C  
ATOM   1329  CG2 ILE H 175      10.734  19.866  24.600  1.00 33.96           C  
ATOM   1330  CD1 ILE H 175      11.988  18.223  27.057  1.00 34.80           C  
ATOM   1331  C   ILE H 175       9.241  17.734  23.626  1.00 38.36           C  
ATOM   1332  O   ILE H 175       8.591  18.683  23.194  1.00 38.78           O  
ATOM   1333  N   SER H 176       8.658  16.676  24.231  1.00 34.63           N  
ATOM   1334  CA  SER H 176       7.235  16.637  24.414  1.00 34.75           C  
ATOM   1335  CB  SER H 176       6.509  15.937  23.254  1.00 36.17           C  
ATOM   1336  OG  SER H 176       6.960  14.595  23.146  1.00 40.84           O  
ATOM   1337  C   SER H 176       6.936  15.855  25.652  1.00 37.33           C  
ATOM   1338  O   SER H 176       7.739  15.032  26.091  1.00 38.28           O  
ATOM   1339  N   ARG H 177       5.753  16.104  26.250  1.00 37.90           N  
ATOM   1340  CA  ARG H 177       5.368  15.433  27.457  1.00 37.15           C  
ATOM   1341  CB  ARG H 177       5.487  16.339  28.696  1.00 36.19           C  
ATOM   1342  CG  ARG H 177       4.649  17.616  28.592  1.00 43.18           C  
ATOM   1343  CD  ARG H 177       4.938  18.643  29.692  1.00 46.02           C  
ATOM   1344  NE  ARG H 177       4.340  18.141  30.960  1.00 43.97           N  
ATOM   1345  CZ  ARG H 177       4.975  18.353  32.148  1.00 47.46           C  
ATOM   1346  NH1 ARG H 177       6.181  18.993  32.178  1.00 42.06           N1+
ATOM   1347  NH2 ARG H 177       4.401  17.921  33.308  1.00 43.88           N  
ATOM   1348  C   ARG H 177       3.935  15.031  27.340  1.00 39.28           C  
ATOM   1349  O   ARG H 177       3.140  15.712  26.695  1.00 40.03           O  
ATOM   1350  N   GLU H 178       3.587  13.880  27.951  1.00 39.86           N  
ATOM   1351  CA  GLU H 178       2.232  13.411  27.967  1.00 39.40           C  
ATOM   1352  CB  GLU H 178       2.065  12.137  27.128  1.00 43.61           C  
ATOM   1353  CG  GLU H 178       2.107  12.465  25.638  1.00 47.22           C  
ATOM   1354  CD  GLU H 178       2.630  11.268  24.861  1.00152.29           C  
ATOM   1355  OE1 GLU H 178       2.262  10.114  25.202  1.00156.38           O  
ATOM   1356  OE2 GLU H 178       3.423  11.508  23.912  1.00144.21           O1-
ATOM   1357  C   GLU H 178       1.906  13.105  29.393  1.00 40.31           C  
ATOM   1358  O   GLU H 178       2.363  12.109  29.948  1.00 40.09           O  
ATOM   1359  N   ASN H 179       1.069  13.961  30.006  1.00 39.53           N  
ATOM   1360  CA  ASN H 179       0.725  13.871  31.397  1.00 41.52           C  
ATOM   1361  CB  ASN H 179      -0.207  15.010  31.852  1.00 39.56           C  
ATOM   1362  CG  ASN H 179       0.491  16.348  31.644  1.00 45.31           C  
ATOM   1363  OD1 ASN H 179       1.685  16.494  31.899  1.00 52.55           O  
ATOM   1364  ND2 ASN H 179      -0.282  17.357  31.163  1.00 51.03           N  
ATOM   1365  C   ASN H 179      -0.021  12.598  31.660  1.00 44.45           C  
ATOM   1366  O   ASN H 179       0.202  11.939  32.673  1.00 47.20           O  
ATOM   1367  N   ALA H 180      -0.942  12.221  30.754  1.00 44.82           N  
ATOM   1368  CA  ALA H 180      -1.755  11.057  30.975  1.00 46.52           C  
ATOM   1369  CB  ALA H 180      -2.773  10.819  29.848  1.00 46.40           C  
ATOM   1370  C   ALA H 180      -0.883   9.842  31.041  1.00 48.27           C  
ATOM   1371  O   ALA H 180      -1.085   8.962  31.876  1.00 49.03           O  
ATOM   1372  N   LYS H 181       0.096   9.774  30.124  1.00 47.75           N  
ATOM   1373  CA  LYS H 181       1.064   8.722  29.986  1.00 48.46           C  
ATOM   1374  CB  LYS H 181       1.883   8.860  28.692  1.00 50.35           C  
ATOM   1375  CG  LYS H 181       1.074   8.720  27.400  1.00 56.25           C  
ATOM   1376  CD  LYS H 181       0.479   7.329  27.175  1.00 60.15           C  
ATOM   1377  CE  LYS H 181      -0.341   7.220  25.886  1.00 67.06           C  
ATOM   1378  NZ  LYS H 181       0.548   7.395  24.713  1.00 71.80           N1+
ATOM   1379  C   LYS H 181       2.051   8.781  31.119  1.00 48.13           C  
ATOM   1380  O   LYS H 181       2.645   7.768  31.487  1.00 50.16           O  
ATOM   1381  N   ASN H 182       2.272   9.988  31.680  1.00 44.40           N  
ATOM   1382  CA  ASN H 182       3.280  10.191  32.682  1.00 43.87           C  
ATOM   1383  CB  ASN H 182       3.103   9.350  33.960  1.00 44.79           C  
ATOM   1384  CG  ASN H 182       2.084  10.034  34.861  1.00 50.67           C  
ATOM   1385  OD1 ASN H 182       2.050  11.259  34.966  1.00 52.59           O  
ATOM   1386  ND2 ASN H 182       1.237   9.224  35.547  1.00 47.29           N  
ATOM   1387  C   ASN H 182       4.604   9.852  32.077  1.00 43.08           C  
ATOM   1388  O   ASN H 182       5.468   9.269  32.731  1.00 42.92           O  
ATOM   1389  N   SER H 183       4.800  10.223  30.796  1.00 39.66           N  
ATOM   1390  CA  SER H 183       6.052   9.946  30.156  1.00 37.79           C  
ATOM   1391  CB  SER H 183       5.967   8.857  29.075  1.00 40.31           C  
ATOM   1392  OG  SER H 183       5.625   7.616  29.670  1.00116.51           O  
ATOM   1393  C   SER H 183       6.550  11.193  29.490  1.00 38.05           C  
ATOM   1394  O   SER H 183       5.777  12.076  29.121  1.00 38.77           O  
ATOM   1395  N   LEU H 184       7.887  11.288  29.334  1.00 37.07           N  
ATOM   1396  CA  LEU H 184       8.515  12.416  28.707  1.00 35.26           C  
ATOM   1397  CB  LEU H 184       9.603  13.033  29.601  1.00 33.51           C  
ATOM   1398  CG  LEU H 184      10.307  14.264  29.010  1.00 35.59           C  
ATOM   1399  CD1 LEU H 184       9.312  15.406  28.764  1.00 35.38           C  
ATOM   1400  CD2 LEU H 184      11.478  14.701  29.903  1.00 36.70           C  
ATOM   1401  C   LEU H 184       9.151  11.898  27.453  1.00 35.53           C  
ATOM   1402  O   LEU H 184       9.653  10.777  27.436  1.00 37.55           O  
ATOM   1403  N   TYR H 185       9.130  12.691  26.357  1.00 33.60           N  
ATOM   1404  CA  TYR H 185       9.679  12.168  25.136  1.00 33.76           C  
ATOM   1405  CB  TYR H 185       8.649  11.875  24.022  1.00 35.41           C  
ATOM   1406  CG  TYR H 185       7.671  10.849  24.488  1.00 36.38           C  
ATOM   1407  CD1 TYR H 185       8.046   9.538  24.644  1.00 36.87           C  
ATOM   1408  CD2 TYR H 185       6.376  11.194  24.790  1.00 38.83           C  
ATOM   1409  CE1 TYR H 185       7.151   8.588  25.075  1.00 37.40           C  
ATOM   1410  CE2 TYR H 185       5.477  10.246  25.221  1.00 38.45           C  
ATOM   1411  CZ  TYR H 185       5.861   8.937  25.365  1.00 37.78           C  
ATOM   1412  OH  TYR H 185       4.945   7.960  25.807  1.00 40.95           O  
ATOM   1413  C   TYR H 185      10.643  13.140  24.538  1.00 34.75           C  
ATOM   1414  O   TYR H 185      10.630  14.336  24.826  1.00 35.85           O  
ATOM   1415  N   LEU H 186      11.549  12.598  23.703  1.00 34.41           N  
ATOM   1416  CA  LEU H 186      12.492  13.409  22.995  1.00 34.36           C  
ATOM   1417  CB  LEU H 186      13.882  13.394  23.653  1.00 33.92           C  
ATOM   1418  CG  LEU H 186      14.924  14.307  22.983  1.00 34.63           C  
ATOM   1419  CD1 LEU H 186      14.481  15.778  23.008  1.00 33.53           C  
ATOM   1420  CD2 LEU H 186      16.310  14.100  23.614  1.00 34.27           C  
ATOM   1421  C   LEU H 186      12.605  12.832  21.616  1.00 37.50           C  
ATOM   1422  O   LEU H 186      13.069  11.705  21.438  1.00 39.02           O  
ATOM   1423  N   GLN H 187      12.177  13.598  20.594  1.00 36.92           N  
ATOM   1424  CA  GLN H 187      12.256  13.113  19.247  1.00 37.84           C  
ATOM   1425  CB  GLN H 187      11.103  13.594  18.348  1.00 40.02           C  
ATOM   1426  CG  GLN H 187      11.170  13.077  16.907  1.00 42.96           C  
ATOM   1427  CD  GLN H 187      10.705  11.628  16.884  1.00 48.21           C  
ATOM   1428  OE1 GLN H 187       9.662  11.288  17.440  1.00 46.46           O  
ATOM   1429  NE2 GLN H 187      11.501  10.742  16.225  1.00 46.73           N  
ATOM   1430  C   GLN H 187      13.530  13.646  18.687  1.00 40.81           C  
ATOM   1431  O   GLN H 187      13.794  14.847  18.753  1.00 41.59           O  
ATOM   1432  N   MET H 188      14.373  12.752  18.134  1.00 40.06           N  
ATOM   1433  CA  MET H 188      15.632  13.196  17.617  1.00 38.85           C  
ATOM   1434  CB  MET H 188      16.816  12.448  18.249  1.00 39.30           C  
ATOM   1435  CG  MET H 188      16.872  12.609  19.771  1.00 39.86           C  
ATOM   1436  SD  MET H 188      18.234  11.710  20.570  1.00 42.63           S  
ATOM   1437  CE  MET H 188      17.630  10.077  20.053  1.00 42.63           C  
ATOM   1438  C   MET H 188      15.638  12.908  16.146  1.00 42.40           C  
ATOM   1439  O   MET H 188      15.488  11.759  15.730  1.00 44.87           O  
ATOM   1440  N   ASN H 189      15.824  13.961  15.321  1.00 43.71           N  
ATOM   1441  CA  ASN H 189      15.816  13.801  13.895  1.00 45.12           C  
ATOM   1442  CB  ASN H 189      14.763  14.670  13.183  1.00 46.11           C  
ATOM   1443  CG  ASN H 189      13.375  14.227  13.616  1.00 52.12           C  
ATOM   1444  OD1 ASN H 189      13.012  13.055  13.522  1.00 51.34           O  
ATOM   1445  ND2 ASN H 189      12.572  15.205  14.115  1.00 52.92           N  
ATOM   1446  C   ASN H 189      17.146  14.256  13.378  1.00 47.50           C  
ATOM   1447  O   ASN H 189      17.856  15.011  14.040  1.00 47.49           O  
ATOM   1448  N   SER H 190      17.517  13.787  12.166  1.00 47.92           N  
ATOM   1449  CA  SER H 190      18.741  14.191  11.532  1.00 47.13           C  
ATOM   1450  CB  SER H 190      18.715  15.664  11.086  1.00 49.40           C  
ATOM   1451  OG  SER H 190      17.670  15.871  10.148  1.00 58.92           O  
ATOM   1452  C   SER H 190      19.885  13.991  12.477  1.00 47.45           C  
ATOM   1453  O   SER H 190      20.700  14.890  12.686  1.00 49.11           O  
ATOM   1454  N   LEU H 191      19.986  12.779  13.058  1.00 43.64           N  
ATOM   1455  CA  LEU H 191      21.024  12.489  14.003  1.00 43.06           C  
ATOM   1456  CB  LEU H 191      20.851  11.142  14.723  1.00 41.40           C  
ATOM   1457  CG  LEU H 191      19.655  11.114  15.690  1.00 41.56           C  
ATOM   1458  CD1 LEU H 191      19.553   9.756  16.401  1.00 41.16           C  
ATOM   1459  CD2 LEU H 191      19.700  12.294  16.673  1.00 41.50           C  
ATOM   1460  C   LEU H 191      22.353  12.469  13.323  1.00 47.58           C  
ATOM   1461  O   LEU H 191      22.481  12.134  12.146  1.00 49.12           O  
ATOM   1462  N   ARG H 192      23.392  12.864  14.082  1.00 47.81           N  
ATOM   1463  CA  ARG H 192      24.726  12.883  13.576  1.00 46.85           C  
ATOM   1464  CB  ARG H 192      25.185  14.286  13.134  1.00 45.27           C  
ATOM   1465  CG  ARG H 192      25.012  15.385  14.177  1.00 49.25           C  
ATOM   1466  CD  ARG H 192      25.100  16.774  13.547  1.00 53.64           C  
ATOM   1467  NE  ARG H 192      24.894  17.778  14.624  1.00 59.43           N  
ATOM   1468  CZ  ARG H 192      24.821  19.101  14.294  1.00 62.48           C  
ATOM   1469  NH1 ARG H 192      24.942  19.481  12.990  1.00 59.44           N1+
ATOM   1470  NH2 ARG H 192      24.640  20.049  15.259  1.00 61.51           N  
ATOM   1471  C   ARG H 192      25.625  12.301  14.617  1.00 47.77           C  
ATOM   1472  O   ARG H 192      25.190  11.953  15.712  1.00 49.31           O  
ATOM   1473  N   ALA H 193      26.915  12.166  14.275  1.00 48.59           N  
ATOM   1474  CA  ALA H 193      27.888  11.512  15.100  1.00 47.69           C  
ATOM   1475  CB  ALA H 193      29.284  11.501  14.459  1.00 46.62           C  
ATOM   1476  C   ALA H 193      28.008  12.206  16.419  1.00 49.30           C  
ATOM   1477  O   ALA H 193      28.178  11.555  17.449  1.00 49.42           O  
ATOM   1478  N   GLY H 194      27.906  13.547  16.425  1.00 48.52           N  
ATOM   1479  CA  GLY H 194      28.099  14.344  17.605  1.00 46.71           C  
ATOM   1480  C   GLY H 194      27.111  13.949  18.661  1.00 46.12           C  
ATOM   1481  O   GLY H 194      27.361  14.128  19.849  1.00 48.19           O  
ATOM   1482  N   ASP H 195      25.933  13.461  18.239  1.00 46.68           N  
ATOM   1483  CA  ASP H 195      24.847  13.095  19.105  1.00 42.07           C  
ATOM   1484  CB  ASP H 195      23.555  12.777  18.340  1.00 42.45           C  
ATOM   1485  CG  ASP H 195      23.049  14.070  17.731  1.00 48.06           C  
ATOM   1486  OD1 ASP H 195      22.988  15.085  18.475  1.00 50.17           O  
ATOM   1487  OD2 ASP H 195      22.735  14.066  16.511  1.00 50.85           O1-
ATOM   1488  C   ASP H 195      25.149  11.884  19.936  1.00 43.08           C  
ATOM   1489  O   ASP H 195      24.450  11.631  20.912  1.00 44.05           O  
ATOM   1490  N   THR H 196      26.125  11.045  19.551  1.00 41.34           N  
ATOM   1491  CA  THR H 196      26.328   9.849  20.322  1.00 41.27           C  
ATOM   1492  CB  THR H 196      27.432   8.982  19.791  1.00 43.94           C  
ATOM   1493  OG1 THR H 196      27.153   8.617  18.447  1.00 45.21           O  
ATOM   1494  CG2 THR H 196      27.538   7.716  20.657  1.00 44.07           C  
ATOM   1495  C   THR H 196      26.645  10.214  21.742  1.00 43.88           C  
ATOM   1496  O   THR H 196      27.599  10.944  22.011  1.00 46.84           O  
ATOM   1497  N   ALA H 197      25.826   9.712  22.695  1.00 42.65           N  
ATOM   1498  CA  ALA H 197      26.035   9.988  24.092  1.00 39.83           C  
ATOM   1499  CB  ALA H 197      25.967  11.485  24.435  1.00 40.03           C  
ATOM   1500  C   ALA H 197      24.952   9.305  24.874  1.00 40.68           C  
ATOM   1501  O   ALA H 197      24.048   8.700  24.299  1.00 42.21           O  
ATOM   1502  N   VAL H 198      25.038   9.358  26.224  1.00 38.99           N  
ATOM   1503  CA  VAL H 198      24.006   8.777  27.036  1.00 37.99           C  
ATOM   1504  CB  VAL H 198      24.502   8.121  28.293  1.00 39.16           C  
ATOM   1505  CG1 VAL H 198      23.290   7.701  29.141  1.00 38.96           C  
ATOM   1506  CG2 VAL H 198      25.396   6.935  27.893  1.00 40.43           C  
ATOM   1507  C   VAL H 198      23.059   9.879  27.400  1.00 39.38           C  
ATOM   1508  O   VAL H 198      23.476  10.974  27.773  1.00 41.51           O  
ATOM   1509  N   TYR H 199      21.740   9.607  27.306  1.00 39.03           N  
ATOM   1510  CA  TYR H 199      20.750  10.623  27.534  1.00 36.58           C  
ATOM   1511  CB  TYR H 199      19.653  10.659  26.450  1.00 36.58           C  
ATOM   1512  CG  TYR H 199      20.246  11.156  25.174  1.00 38.93           C  
ATOM   1513  CD1 TYR H 199      21.033  10.344  24.393  1.00 39.97           C  
ATOM   1514  CD2 TYR H 199      19.993  12.440  24.746  1.00 39.84           C  
ATOM   1515  CE1 TYR H 199      21.570  10.809  23.214  1.00 40.17           C  
ATOM   1516  CE2 TYR H 199      20.525  12.911  23.570  1.00 41.29           C  
ATOM   1517  CZ  TYR H 199      21.318  12.095  22.801  1.00 42.97           C  
ATOM   1518  OH  TYR H 199      21.868  12.573  21.592  1.00 44.81           O  
ATOM   1519  C   TYR H 199      20.060  10.357  28.838  1.00 36.89           C  
ATOM   1520  O   TYR H 199      19.588   9.249  29.094  1.00 36.51           O  
ATOM   1521  N   TYR H 200      19.980  11.401  29.694  1.00 37.14           N  
ATOM   1522  CA  TYR H 200      19.368  11.269  30.989  1.00 35.43           C  
ATOM   1523  CB  TYR H 200      20.224  11.758  32.176  1.00 34.88           C  
ATOM   1524  CG  TYR H 200      21.540  11.060  32.265  1.00 36.43           C  
ATOM   1525  CD1 TYR H 200      21.667   9.855  32.909  1.00 37.93           C  
ATOM   1526  CD2 TYR H 200      22.662  11.624  31.712  1.00 37.51           C  
ATOM   1527  CE1 TYR H 200      22.883   9.222  32.995  1.00 38.65           C  
ATOM   1528  CE2 TYR H 200      23.884  10.997  31.796  1.00 39.57           C  
ATOM   1529  CZ  TYR H 200      23.999   9.790  32.439  1.00 41.69           C  
ATOM   1530  OH  TYR H 200      25.242   9.128  32.536  1.00 45.79           O  
ATOM   1531  C   TYR H 200      18.185  12.196  31.037  1.00 36.75           C  
ATOM   1532  O   TYR H 200      18.217  13.290  30.476  1.00 38.67           O  
ATOM   1533  N   CYS H 201      17.093  11.765  31.704  1.00 35.41           N  
ATOM   1534  CA  CYS H 201      15.965  12.634  31.897  1.00 35.82           C  
ATOM   1535  CB  CYS H 201      14.585  11.979  31.620  1.00 35.34           C  
ATOM   1536  SG  CYS H 201      14.309  10.379  32.442  1.00 38.93           S  
ATOM   1537  C   CYS H 201      16.041  13.104  33.320  1.00 35.68           C  
ATOM   1538  O   CYS H 201      16.410  12.339  34.210  1.00 35.79           O  
ATOM   1539  N   ALA H 202      15.735  14.395  33.572  1.00 33.85           N  
ATOM   1540  CA  ALA H 202      15.858  14.882  34.914  1.00 34.23           C  
ATOM   1541  CB  ALA H 202      17.101  15.762  35.127  1.00 36.61           C  
ATOM   1542  C   ALA H 202      14.659  15.703  35.261  1.00 33.67           C  
ATOM   1543  O   ALA H 202      14.053  16.337  34.399  1.00 33.75           O  
ATOM   1544  N   ARG H 203      14.278  15.709  36.556  1.00 31.64           N  
ATOM   1545  CA  ARG H 203      13.135  16.491  36.928  1.00 31.83           C  
ATOM   1546  CB  ARG H 203      12.050  15.757  37.734  1.00 31.72           C  
ATOM   1547  CG  ARG H 203      12.467  15.382  39.152  1.00 30.61           C  
ATOM   1548  CD  ARG H 203      11.299  14.893  40.011  1.00 31.22           C  
ATOM   1549  NE  ARG H 203      11.683  15.102  41.436  1.00 35.63           N  
ATOM   1550  CZ  ARG H 203      10.747  15.024  42.428  1.00 39.58           C  
ATOM   1551  NH1 ARG H 203       9.471  14.640  42.135  1.00 34.06           N1+
ATOM   1552  NH2 ARG H 203      11.084  15.331  43.717  1.00 35.90           N  
ATOM   1553  C   ARG H 203      13.620  17.602  37.804  1.00 32.98           C  
ATOM   1554  O   ARG H 203      14.640  17.479  38.480  1.00 36.92           O  
ATOM   1555  N   ASP H 204      12.915  18.749  37.772  1.00 33.43           N  
ATOM   1556  CA  ASP H 204      13.286  19.868  38.592  1.00 33.37           C  
ATOM   1557  CB  ASP H 204      12.850  21.216  38.014  1.00 31.28           C  
ATOM   1558  CG  ASP H 204      13.703  21.437  36.787  1.00 40.68           C  
ATOM   1559  OD1 ASP H 204      14.956  21.407  36.919  1.00  0.00           O  
ATOM   1560  OD2 ASP H 204      13.109  21.615  35.692  1.00  0.00           O1-
ATOM   1561  C   ASP H 204      12.648  19.707  39.940  1.00 35.29           C  
ATOM   1562  O   ASP H 204      11.576  19.116  40.058  1.00 34.10           O  
ATOM   1563  N   ARG H 205      13.404  20.216  40.920  1.00 17.83           N  
ATOM   1564  CA  ARG H 205      12.985  20.198  42.266  1.00 18.26           C  
ATOM   1565  CB  ARG H 205      14.063  19.754  43.267  1.00 19.52           C  
ATOM   1566  CG  ARG H 205      13.484  19.472  44.656  1.00 20.85           C  
ATOM   1567  CD  ARG H 205      14.534  19.179  45.728  1.00  0.00           C  
ATOM   1568  NE  ARG H 205      13.800  18.922  46.999  1.00  0.00           N  
ATOM   1569  CZ  ARG H 205      13.356  17.664  47.283  1.00 23.39           C  
ATOM   1570  NH1 ARG H 205      13.597  16.649  46.403  1.00  0.00           N1+
ATOM   1571  NH2 ARG H 205      12.676  17.419  48.440  1.00  0.00           N  
ATOM   1572  C   ARG H 205      12.642  21.601  42.589  1.00 18.73           C  
ATOM   1573  O   ARG H 205      13.359  22.534  42.228  1.00 18.20           O  
ATOM   1574  N   TYR H 206      11.500  21.790  43.259  1.00 19.26           N  
ATOM   1575  CA  TYR H 206      11.138  23.126  43.587  1.00 19.93           C  
ATOM   1576  CB  TYR H 206       9.819  23.623  42.963  1.00 19.90           C  
ATOM   1577  CG  TYR H 206       9.848  23.477  41.479  1.00 19.13           C  
ATOM   1578  CD1 TYR H 206      10.867  24.002  40.718  1.00 18.55           C  
ATOM   1579  CD2 TYR H 206       8.804  22.845  40.843  1.00 18.79           C  
ATOM   1580  CE1 TYR H 206      10.859  23.861  39.348  1.00 19.71           C  
ATOM   1581  CE2 TYR H 206       8.788  22.704  39.475  1.00 19.55           C  
ATOM   1582  CZ  TYR H 206       9.820  23.212  38.725  1.00 20.37           C  
ATOM   1583  OH  TYR H 206       9.806  23.068  37.321  1.00 21.75           O  
ATOM   1584  C   TYR H 206      10.897  23.154  45.052  1.00 21.08           C  
ATOM   1585  O   TYR H 206      10.625  22.125  45.669  1.00 21.10           O  
ATOM   1586  N   SER H 207      11.055  24.344  45.650  1.00 22.02           N  
ATOM   1587  CA  SER H 207      10.736  24.533  47.029  1.00 23.82           C  
ATOM   1588  CB  SER H 207      11.476  25.714  47.668  1.00 25.96           C  
ATOM   1589  OG  SER H 207      11.122  26.915  47.000  1.00  0.00           O  
ATOM   1590  C   SER H 207       9.285  24.883  47.041  1.00 23.95           C  
ATOM   1591  O   SER H 207       8.659  25.000  45.990  1.00 24.50           O  
ATOM   1592  N   PRO H 208       8.699  25.004  48.192  1.00 23.40           N  
ATOM   1593  CA  PRO H 208       7.335  25.430  48.213  1.00 24.09           C  
ATOM   1594  CD  PRO H 208       9.026  24.167  49.332  1.00  0.00           C  
ATOM   1595  CB  PRO H 208       6.817  25.126  49.622  1.00 23.93           C  
ATOM   1596  CG  PRO H 208       8.065  24.676  50.415  1.00 15.89           C  
ATOM   1597  C   PRO H 208       7.258  26.863  47.795  1.00 24.73           C  
ATOM   1598  O   PRO H 208       6.216  27.280  47.290  1.00 25.47           O  
ATOM   1599  N   THR H 209       8.332  27.638  48.048  1.00 24.76           N  
ATOM   1600  CA  THR H 209       8.360  29.030  47.696  1.00 24.45           C  
ATOM   1601  CB  THR H 209       9.465  29.792  48.366  1.00 24.92           C  
ATOM   1602  OG1 THR H 209      10.730  29.330  47.920  1.00 26.75           O  
ATOM   1603  CG2 THR H 209       9.337  29.590  49.883  1.00 25.17           C  
ATOM   1604  C   THR H 209       8.502  29.213  46.216  1.00 23.90           C  
ATOM   1605  O   THR H 209       7.775  30.004  45.617  1.00 23.83           O  
ATOM   1606  N   GLY H 210       9.427  28.476  45.569  1.00 23.39           N  
ATOM   1607  CA  GLY H 210       9.614  28.694  44.163  1.00 22.53           C  
ATOM   1608  C   GLY H 210      10.534  27.642  43.625  1.00 21.52           C  
ATOM   1609  O   GLY H 210      10.971  26.750  44.348  1.00 21.32           O  
ATOM   1610  N   HIS H 211      10.845  27.740  42.314  1.00 20.52           N  
ATOM   1611  CA  HIS H 211      11.665  26.783  41.631  1.00 19.49           C  
ATOM   1612  ND1 HIS H 211       9.228  26.206  39.558  1.00  0.00           N  
ATOM   1613  CG  HIS H 211      10.236  27.146  39.535  1.00 18.00           C  
ATOM   1614  CB  HIS H 211      11.616  26.949  40.100  1.00 19.27           C  
ATOM   1615  NE2 HIS H 211       8.408  27.990  38.511  1.00  0.00           N  
ATOM   1616  CD2 HIS H 211       9.716  28.229  38.892  1.00  8.98           C  
ATOM   1617  CE1 HIS H 211       8.159  26.763  38.933  1.00  7.65           C  
ATOM   1618  C   HIS H 211      13.093  27.015  42.019  1.00 19.32           C  
ATOM   1619  O   HIS H 211      13.543  28.153  42.121  1.00 19.29           O  
ATOM   1620  N   TYR H 212      13.822  25.919  42.303  1.00 19.05           N  
ATOM   1621  CA  TYR H 212      15.232  25.961  42.554  1.00 19.15           C  
ATOM   1622  CB  TYR H 212      15.804  24.699  43.217  1.00 20.25           C  
ATOM   1623  CG  TYR H 212      15.281  24.642  44.607  1.00 21.97           C  
ATOM   1624  CD1 TYR H 212      15.641  25.619  45.503  1.00 22.67           C  
ATOM   1625  CD2 TYR H 212      14.404  23.658  45.003  1.00 23.61           C  
ATOM   1626  CE1 TYR H 212      15.172  25.600  46.793  1.00 24.17           C  
ATOM   1627  CE2 TYR H 212      13.936  23.629  46.295  1.00 24.00           C  
ATOM   1628  CZ  TYR H 212      14.326  24.595  47.194  1.00 23.67           C  
ATOM   1629  OH  TYR H 212      13.854  24.569  48.522  1.00 24.90           O  
ATOM   1630  C   TYR H 212      15.951  26.147  41.254  1.00 18.86           C  
ATOM   1631  O   TYR H 212      17.020  26.752  41.205  1.00 18.72           O  
ATOM   1632  N   TYR H 213      15.370  25.613  40.161  1.00 18.07           N  
ATOM   1633  CA  TYR H 213      15.984  25.565  38.865  1.00 18.23           C  
ATOM   1634  CB  TYR H 213      16.512  26.906  38.319  1.00 18.05           C  
ATOM   1635  CG  TYR H 213      15.352  27.759  37.957  1.00 18.75           C  
ATOM   1636  CD1 TYR H 213      14.662  27.495  36.800  1.00 19.54           C  
ATOM   1637  CD2 TYR H 213      14.941  28.796  38.762  1.00 18.60           C  
ATOM   1638  CE1 TYR H 213      13.580  28.256  36.440  1.00 19.18           C  
ATOM   1639  CE2 TYR H 213      13.858  29.564  38.407  1.00 18.95           C  
ATOM   1640  CZ  TYR H 213      13.177  29.293  37.244  1.00 19.50           C  
ATOM   1641  OH  TYR H 213      12.063  30.076  36.873  1.00 20.09           O  
ATOM   1642  C   TYR H 213      17.100  24.575  38.893  1.00 18.06           C  
ATOM   1643  O   TYR H 213      18.057  24.668  38.129  1.00 18.28           O  
ATOM   1644  N   GLY H 214      16.976  23.564  39.772  1.00 18.00           N  
ATOM   1645  CA  GLY H 214      17.948  22.517  39.829  1.00 17.74           C  
ATOM   1646  C   GLY H 214      17.220  21.271  39.437  1.00 17.68           C  
ATOM   1647  O   GLY H 214      15.991  21.252  39.387  1.00 18.71           O  
ATOM   1648  N   MET H 215      17.966  20.193  39.126  1.00 18.65           N  
ATOM   1649  CA  MET H 215      17.325  18.961  38.760  1.00 18.65           C  
ATOM   1650  CB  MET H 215      17.805  18.433  37.394  1.00 19.14           C  
ATOM   1651  CG  MET H 215      17.424  19.364  36.236  1.00 18.52           C  
ATOM   1652  SD  MET H 215      18.159  18.931  34.635  1.00 20.55           S  
ATOM   1653  CE  MET H 215      19.857  19.130  35.243  1.00 18.55           C  
ATOM   1654  C   MET H 215      17.665  17.978  39.845  1.00 18.69           C  
ATOM   1655  O   MET H 215      18.818  17.578  40.001  1.00 18.63           O  
ATOM   1656  N   ASP H 216      16.662  17.630  40.679  1.00 19.12           N  
ATOM   1657  CA  ASP H 216      16.880  16.772  41.814  1.00 19.41           C  
ATOM   1658  CB  ASP H 216      15.791  16.942  42.888  1.00 19.13           C  
ATOM   1659  CG  ASP H 216      14.446  16.568  42.294  1.00 19.95           C  
ATOM   1660  OD1 ASP H 216      14.163  16.969  41.134  1.00 20.06           O  
ATOM   1661  OD2 ASP H 216      13.675  15.878  43.009  1.00 20.07           O1-
ATOM   1662  C   ASP H 216      17.035  15.313  41.493  1.00 19.62           C  
ATOM   1663  O   ASP H 216      17.982  14.667  41.941  1.00 20.42           O  
ATOM   1664  N   VAL H 217      16.108  14.765  40.686  1.00 36.39           N  
ATOM   1665  CA  VAL H 217      16.064  13.358  40.370  1.00 35.05           C  
ATOM   1666  CB  VAL H 217      14.696  12.763  40.531  1.00 38.18           C  
ATOM   1667  CG1 VAL H 217      14.741  11.288  40.099  1.00 61.28           C  
ATOM   1668  CG2 VAL H 217      14.247  12.965  41.987  1.00 65.61           C  
ATOM   1669  C   VAL H 217      16.494  13.128  38.950  1.00 36.17           C  
ATOM   1670  O   VAL H 217      16.029  13.800  38.030  1.00 38.97           O  
ATOM   1671  N   TRP H 218      17.390  12.133  38.743  1.00 37.21           N  
ATOM   1672  CA  TRP H 218      17.911  11.817  37.437  1.00 36.31           C  
ATOM   1673  CB  TRP H 218      19.447  11.953  37.348  1.00 34.82           C  
ATOM   1674  CG  TRP H 218      19.995  13.358  37.492  1.00 33.75           C  
ATOM   1675  CD2 TRP H 218      20.706  14.062  36.461  1.00 33.14           C  
ATOM   1676  CD1 TRP H 218      19.984  14.178  38.582  1.00 34.84           C  
ATOM   1677  NE1 TRP H 218      20.639  15.351  38.294  1.00 34.37           N  
ATOM   1678  CE2 TRP H 218      21.090  15.294  36.993  1.00 34.37           C  
ATOM   1679  CE3 TRP H 218      21.020  13.710  35.179  1.00 33.97           C  
ATOM   1680  CZ2 TRP H 218      21.797  16.193  36.249  1.00 34.03           C  
ATOM   1681  CZ3 TRP H 218      21.722  14.624  34.427  1.00 34.41           C  
ATOM   1682  CH2 TRP H 218      22.103  15.842  34.953  1.00 35.98           C  
ATOM   1683  C   TRP H 218      17.612  10.371  37.151  1.00 38.08           C  
ATOM   1684  O   TRP H 218      17.484   9.559  38.065  1.00 39.15           O  
ATOM   1685  N   GLY H 219      17.468  10.021  35.854  1.00 37.85           N  
ATOM   1686  CA  GLY H 219      17.220   8.660  35.457  1.00 38.92           C  
ATOM   1687  C   GLY H 219      18.545   8.003  35.199  1.00 43.97           C  
ATOM   1688  O   GLY H 219      19.594   8.629  35.322  1.00 45.58           O  
ATOM   1689  N   GLN H 220      18.513   6.701  34.845  1.00 46.02           N  
ATOM   1690  CA  GLN H 220      19.695   5.922  34.588  1.00 44.93           C  
ATOM   1691  CB  GLN H 220      19.435   4.408  34.552  1.00 49.67           C  
ATOM   1692  CG  GLN H 220      20.732   3.602  34.567  1.00 59.10           C  
ATOM   1693  CD  GLN H 220      21.416   3.859  35.903  1.00 65.41           C  
ATOM   1694  OE1 GLN H 220      21.643   5.003  36.297  1.00 65.46           O  
ATOM   1695  NE2 GLN H 220      21.745   2.760  36.631  1.00 65.41           N  
ATOM   1696  C   GLN H 220      20.349   6.312  33.295  1.00 44.09           C  
ATOM   1697  O   GLN H 220      21.573   6.261  33.181  1.00 47.82           O  
ATOM   1698  N   GLY H 221      19.554   6.661  32.264  1.00 42.87           N  
ATOM   1699  CA  GLY H 221      20.105   7.079  31.002  1.00 41.69           C  
ATOM   1700  C   GLY H 221      20.066   5.952  30.011  1.00 44.11           C  
ATOM   1701  O   GLY H 221      20.150   4.777  30.363  1.00 44.66           O  
ATOM   1702  N   THR H 222      19.940   6.305  28.715  1.00 42.43           N  
ATOM   1703  CA  THR H 222      19.929   5.323  27.668  1.00 43.09           C  
ATOM   1704  CB  THR H 222      18.634   5.269  26.909  1.00 46.76           C  
ATOM   1705  OG1 THR H 222      17.559   5.008  27.797  1.00 46.60           O  
ATOM   1706  CG2 THR H 222      18.711   4.141  25.871  1.00 44.65           C  
ATOM   1707  C   THR H 222      21.009   5.722  26.712  1.00 44.78           C  
ATOM   1708  O   THR H 222      21.232   6.910  26.481  1.00 46.42           O  
ATOM   1709  N   THR H 223      21.712   4.741  26.113  1.00 44.22           N  
ATOM   1710  CA  THR H 223      22.801   5.108  25.258  1.00 43.87           C  
ATOM   1711  CB  THR H 223      23.983   4.184  25.349  1.00 45.77           C  
ATOM   1712  OG1 THR H 223      25.108   4.786  24.732  1.00155.86           O  
ATOM   1713  CG2 THR H 223      23.647   2.849  24.665  1.00157.28           C  
ATOM   1714  C   THR H 223      22.335   5.146  23.838  1.00 44.66           C  
ATOM   1715  O   THR H 223      21.684   4.226  23.345  1.00 48.72           O  
ATOM   1716  N   VAL H 224      22.636   6.263  23.151  1.00 42.98           N  
ATOM   1717  CA  VAL H 224      22.266   6.397  21.776  1.00 42.94           C  
ATOM   1718  CB  VAL H 224      21.480   7.650  21.501  1.00 44.01           C  
ATOM   1719  CG1 VAL H 224      21.201   7.751  19.993  1.00 43.80           C  
ATOM   1720  CG2 VAL H 224      20.214   7.623  22.373  1.00 43.71           C  
ATOM   1721  C   VAL H 224      23.547   6.479  21.018  1.00 46.67           C  
ATOM   1722  O   VAL H 224      24.376   7.350  21.274  1.00 47.63           O  
ATOM   1723  N   THR H 225      23.756   5.558  20.062  1.00 47.53           N  
ATOM   1724  CA  THR H 225      24.990   5.622  19.343  1.00 46.55           C  
ATOM   1725  CB  THR H 225      25.838   4.402  19.548  1.00 47.29           C  
ATOM   1726  OG1 THR H 225      27.162   4.645  19.109  1.00 48.05           O  
ATOM   1727  CG2 THR H 225      25.220   3.219  18.801  1.00 45.74           C  
ATOM   1728  C   THR H 225      24.662   5.799  17.896  1.00 48.22           C  
ATOM   1729  O   THR H 225      23.831   5.081  17.337  1.00 49.77           O  
ATOM   1730  N   VAL H 226      25.288   6.798  17.245  1.00 47.22           N  
ATOM   1731  CA  VAL H 226      24.986   7.004  15.859  1.00 48.53           C  
ATOM   1732  CB  VAL H 226      24.578   8.416  15.546  1.00 48.50           C  
ATOM   1733  CG1 VAL H 226      24.295   8.531  14.040  1.00 48.41           C  
ATOM   1734  CG2 VAL H 226      23.376   8.794  16.424  1.00 47.59           C  
ATOM   1735  C   VAL H 226      26.219   6.718  15.067  1.00 56.63           C  
ATOM   1736  O   VAL H 226      27.243   7.379  15.235  1.00 56.61           O  
ATOM   1737  N   SER H 227      26.143   5.710  14.171  1.00 59.07           N  
ATOM   1738  CA  SER H 227      27.263   5.403  13.333  1.00 58.94           C  
ATOM   1739  CB  SER H 227      28.321   4.501  13.991  1.00 58.28           C  
ATOM   1740  OG  SER H 227      27.792   3.201  14.198  1.00 64.12           O  
ATOM   1741  C   SER H 227      26.752   4.680  12.126  1.00 61.61           C  
ATOM   1742  O   SER H 227      25.611   4.222  12.091  1.00 64.31           O  
ATOM   1743  N   SER H 228      27.599   4.575  11.084  1.00 63.77           N  
ATOM   1744  CA  SER H 228      27.193   3.896   9.890  1.00 68.47           C  
ATOM   1745  CB  SER H 228      27.674   4.580   8.599  1.00 66.83           C  
ATOM   1746  OG  SER H 228      29.091   4.526   8.514  1.00 69.67           O  
ATOM   1747  C   SER H 228      27.818   2.504   9.911  1.00 70.22           C  
ATOM   1748  O   SER H 228      28.450   2.151  10.942  1.00 75.21           O  
ATOM   1749  OXT SER H 228      27.675   1.779   8.891  1.00 53.06           O1-
TER    1750      SER H 228 
CONECT  163  664
CONECT  664  163
CONECT  970 1536
CONECT 1536  970
END
