# Supplementary material for: Fully automated antibody structure prediction using BIOVIA tools: Validation study
Source: PLoS One. 2017 May 18;12(5):e0177923. doi: 10.1371/journal.pone.0177923 (PMC5436848; doi:10.1371/journal.pone.0177923)
Supplement: S2 Dataset — Predicted structures using the Top5 framework method, Chothia CDR definition with canonical filtering and generating 50 models. These were used in the comparison against predictions using no filtering. (ZIP) [file pone.0177923.s004.zip › 2YMX_LH_FV_FinalModel.pdb]

REMARK   Accelrys Discovery Studio PDB file
REMARK   Created:  2015-04-10T02:34:33Z
SSBOND   1 CYS L   23    CYS L   88                                     
SSBOND   2 CYS H  129    CYS H  203                                     
ATOM      1  N   ASP L   1      24.535  33.730  26.565  1.00 68.89           N1+
ATOM      2  CA  ASP L   1      24.937  32.470  27.226  1.00 67.06           C  
ATOM      3  CB  ASP L   1      25.535  31.496  26.198  1.00 72.25           C  
ATOM      4  CG  ASP L   1      24.438  31.130  25.209  1.00 75.79           C  
ATOM      5  OD1 ASP L   1      23.274  31.557  25.431  1.00 80.71           O  
ATOM      6  OD2 ASP L   1      24.751  30.418  24.217  1.00 70.08           O1-
ATOM      7  C   ASP L   1      25.983  32.776  28.240  1.00 62.10           C  
ATOM      8  O   ASP L   1      26.805  33.668  28.043  1.00 61.53           O  
ATOM      9  N   ILE L   2      25.977  32.052  29.374  1.00 57.32           N  
ATOM     10  CA  ILE L   2      27.004  32.326  30.332  1.00 53.93           C  
ATOM     11  CB  ILE L   2      26.521  32.715  31.695  1.00 50.09           C  
ATOM     12  CG1 ILE L   2      25.791  31.570  32.386  1.00 47.83           C  
ATOM     13  CG2 ILE L   2      25.640  33.958  31.542  1.00 45.58           C  
ATOM     14  CD1 ILE L   2      25.560  31.865  33.864  1.00 59.82           C  
ATOM     15  C   ILE L   2      27.815  31.084  30.469  1.00 52.57           C  
ATOM     16  O   ILE L   2      27.293  29.972  30.376  1.00 57.42           O  
ATOM     17  N   GLN L   3      29.138  31.248  30.660  1.00 48.28           N  
ATOM     18  CA  GLN L   3      29.973  30.088  30.744  1.00 50.58           C  
ATOM     19  CB  GLN L   3      31.223  30.123  29.847  1.00 54.25           C  
ATOM     20  CG  GLN L   3      30.926  30.035  28.351  1.00 59.93           C  
ATOM     21  CD  GLN L   3      32.262  30.060  27.623  1.00 66.78           C  
ATOM     22  OE1 GLN L   3      33.322  30.079  28.248  1.00 70.10           O  
ATOM     23  NE2 GLN L   3      32.214  30.051  26.265  1.00 67.25           N  
ATOM     24  C   GLN L   3      30.460  29.919  32.140  1.00 50.70           C  
ATOM     25  O   GLN L   3      30.819  30.876  32.825  1.00 54.15           O  
ATOM     26  N   MET L   4      30.487  28.653  32.591  1.00 48.09           N  
ATOM     27  CA  MET L   4      30.946  28.358  33.911  1.00 47.04           C  
ATOM     28  CB  MET L   4      30.099  27.285  34.612  1.00 48.60           C  
ATOM     29  CG  MET L   4      28.610  27.637  34.658  1.00 46.52           C  
ATOM     30  SD  MET L   4      28.217  29.203  35.488  1.00 43.06           S  
ATOM     31  CE  MET L   4      28.577  28.567  37.147  1.00 72.79           C  
ATOM     32  C   MET L   4      32.324  27.801  33.756  1.00 47.24           C  
ATOM     33  O   MET L   4      32.575  26.996  32.862  1.00 46.76           O  
ATOM     34  N   THR L   5      33.265  28.250  34.609  1.00 46.43           N  
ATOM     35  CA  THR L   5      34.612  27.760  34.546  1.00 43.19           C  
ATOM     36  CB  THR L   5      35.624  28.851  34.351  1.00 45.76           C  
ATOM     37  OG1 THR L   5      35.354  29.560  33.150  1.00 50.82           O  
ATOM     38  CG2 THR L   5      37.027  28.223  34.292  1.00 40.18           C  
ATOM     39  C   THR L   5      34.891  27.112  35.865  1.00 40.56           C  
ATOM     40  O   THR L   5      34.780  27.745  36.912  1.00 44.53           O  
ATOM     41  N   GLN L   6      35.288  25.827  35.849  1.00 38.79           N  
ATOM     42  CA  GLN L   6      35.462  25.127  37.087  1.00 41.65           C  
ATOM     43  CB  GLN L   6      34.607  23.850  37.123  1.00 41.73           C  
ATOM     44  CG  GLN L   6      34.529  23.156  38.478  1.00 41.99           C  
ATOM     45  CD  GLN L   6      33.556  21.996  38.322  1.00 43.30           C  
ATOM     46  OE1 GLN L   6      32.767  21.955  37.379  1.00 38.00           O  
ATOM     47  NE2 GLN L   6      33.609  21.025  39.271  1.00 47.51           N  
ATOM     48  C   GLN L   6      36.906  24.754  37.248  1.00 41.95           C  
ATOM     49  O   GLN L   6      37.585  24.427  36.275  1.00 40.66           O  
ATOM     50  N   SER L   7      37.425  24.831  38.494  0.90 42.29           N  
ATOM     51  CA  SER L   7      38.792  24.460  38.739  0.90 46.00           C  
ATOM     52  CB  SER L   7      39.775  25.641  38.656  0.90 48.84           C  
ATOM     53  OG  SER L   7      39.515  26.567  39.699  0.90 51.87           O  
ATOM     54  C   SER L   7      38.878  23.906  40.127  0.90 47.27           C  
ATOM     55  O   SER L   7      38.086  24.274  40.993  0.90 47.24           O  
ATOM     56  N   PRO L   8      39.810  23.022  40.391  1.00 46.40           N  
ATOM     57  CA  PRO L   8      40.736  22.512  39.414  1.00 47.56           C  
ATOM     58  CD  PRO L   8      40.306  22.855  41.747  1.00 42.47           C  
ATOM     59  CB  PRO L   8      41.952  22.017  40.197  1.00 41.91           C  
ATOM     60  CG  PRO L   8      41.425  21.810  41.626  1.00 40.03           C  
ATOM     61  C   PRO L   8      40.085  21.416  38.632  1.00 49.35           C  
ATOM     62  O   PRO L   8      39.043  20.917  39.054  1.00 51.17           O  
ATOM     63  N   ALA L   9      40.670  21.046  37.476  1.00 44.35           N  
ATOM     64  CA  ALA L   9      40.147  19.985  36.665  1.00 44.24           C  
ATOM     65  CB  ALA L   9      40.901  19.833  35.332  1.00 44.05           C  
ATOM     66  C   ALA L   9      40.269  18.686  37.400  1.00 45.12           C  
ATOM     67  O   ALA L   9      39.352  17.866  37.378  1.00 44.47           O  
ATOM     68  N   SER L  10      41.413  18.452  38.070  1.00 44.10           N  
ATOM     69  CA  SER L  10      41.578  17.202  38.753  1.00 44.03           C  
ATOM     70  CB  SER L  10      42.421  16.186  37.961  1.00 47.19           C  
ATOM     71  OG  SER L  10      43.733  16.691  37.757  1.00 50.06           O  
ATOM     72  C   SER L  10      42.275  17.459  40.047  1.00 45.95           C  
ATOM     73  O   SER L  10      43.080  18.383  40.159  1.00 48.64           O  
ATOM     74  N   LEU L  11      41.965  16.642  41.073  1.00 45.09           N  
ATOM     75  CA  LEU L  11      42.585  16.858  42.345  1.00 47.43           C  
ATOM     76  CB  LEU L  11      41.740  17.794  43.228  1.00 50.58           C  
ATOM     77  CG  LEU L  11      42.398  18.209  44.553  1.00 52.36           C  
ATOM     78  CD1 LEU L  11      43.664  19.043  44.302  1.00 54.69           C  
ATOM     79  CD2 LEU L  11      41.391  18.929  45.463  1.00 51.65           C  
ATOM     80  C   LEU L  11      42.704  15.530  43.034  1.00 47.08           C  
ATOM     81  O   LEU L  11      41.794  14.705  42.975  1.00 48.34           O  
ATOM     82  N   SER L  12      43.851  15.281  43.702  1.00 45.34           N  
ATOM     83  CA  SER L  12      44.017  14.050  44.423  1.00 44.20           C  
ATOM     84  CB  SER L  12      45.306  13.281  44.078  1.00 45.37           C  
ATOM     85  OG  SER L  12      45.251  12.782  42.751  1.00 50.10           O  
ATOM     86  C   SER L  12      44.105  14.407  45.871  1.00 41.81           C  
ATOM     87  O   SER L  12      44.761  15.381  46.236  1.00 41.85           O  
ATOM     88  N   ALA L  13      43.425  13.632  46.741  1.00 41.76           N  
ATOM     89  CA  ALA L  13      43.471  13.949  48.140  1.00 44.03           C  
ATOM     90  CB  ALA L  13      42.404  14.970  48.569  1.00 41.55           C  
ATOM     91  C   ALA L  13      43.227  12.697  48.925  1.00 45.61           C  
ATOM     92  O   ALA L  13      42.621  11.744  48.440  1.00 49.16           O  
ATOM     93  N   SER L  14      43.721  12.669  50.178  1.00 46.69           N  
ATOM     94  CA  SER L  14      43.550  11.521  51.019  1.00 47.98           C  
ATOM     95  CB  SER L  14      44.687  11.329  52.038  1.00 49.91           C  
ATOM     96  OG  SER L  14      45.910  11.069  51.364  1.00 56.87           O  
ATOM     97  C   SER L  14      42.278  11.682  51.789  1.00 47.33           C  
ATOM     98  O   SER L  14      41.703  12.767  51.855  1.00 46.13           O  
ATOM     99  N   VAL L  15      41.808  10.577  52.399  1.00 47.52           N  
ATOM    100  CA  VAL L  15      40.601  10.618  53.169  1.00 47.65           C  
ATOM    101  CB  VAL L  15      40.115   9.257  53.579  1.00 41.21           C  
ATOM    102  CG1 VAL L  15      38.888   9.424  54.490  1.00 39.44           C  
ATOM    103  CG2 VAL L  15      39.840   8.427  52.315  1.00 41.06           C  
ATOM    104  C   VAL L  15      40.885  11.385  54.420  1.00 50.80           C  
ATOM    105  O   VAL L  15      41.966  11.277  54.996  1.00 54.96           O  
ATOM    106  N   GLY L  16      39.911  12.207  54.861  1.00 47.62           N  
ATOM    107  CA  GLY L  16      40.059  12.948  56.082  1.00 48.57           C  
ATOM    108  C   GLY L  16      40.480  14.351  55.771  1.00 50.65           C  
ATOM    109  O   GLY L  16      40.307  15.250  56.593  1.00 52.80           O  
ATOM    110  N   ALA L  17      41.040  14.581  54.569  1.00 48.53           N  
ATOM    111  CA  ALA L  17      41.495  15.895  54.208  1.00 53.54           C  
ATOM    112  CB  ALA L  17      42.533  15.896  53.072  1.00 55.54           C  
ATOM    113  C   ALA L  17      40.321  16.706  53.753  1.00 57.36           C  
ATOM    114  O   ALA L  17      39.251  16.167  53.478  1.00 55.07           O  
ATOM    115  N   THR L  18      40.501  18.045  53.681  1.00 57.48           N  
ATOM    116  CA  THR L  18      39.453  18.938  53.264  1.00 53.62           C  
ATOM    117  CB  THR L  18      39.319  20.158  54.130  1.00 53.01           C  
ATOM    118  OG1 THR L  18      39.042  19.787  55.472  1.00 51.67           O  
ATOM    119  CG2 THR L  18      38.179  21.028  53.578  1.00 50.26           C  
ATOM    120  C   THR L  18      39.779  19.421  51.882  1.00 53.97           C  
ATOM    121  O   THR L  18      40.944  19.653  51.558  1.00 54.10           O  
ATOM    122  N   VAL L  19      38.744  19.582  51.025  0.90 52.14           N  
ATOM    123  CA  VAL L  19      38.964  19.988  49.662  0.90 51.10           C  
ATOM    124  CB  VAL L  19      38.721  18.867  48.690  0.90 51.01           C  
ATOM    125  CG1 VAL L  19      38.835  19.406  47.257  0.90 49.02           C  
ATOM    126  CG2 VAL L  19      39.703  17.725  48.998  0.90 47.16           C  
ATOM    127  C   VAL L  19      38.007  21.087  49.302  0.90 50.87           C  
ATOM    128  O   VAL L  19      36.888  21.144  49.808  0.90 51.71           O  
ATOM    129  N   THR L  20      38.442  22.007  48.414  1.00 49.67           N  
ATOM    130  CA  THR L  20      37.587  23.072  47.968  1.00 48.42           C  
ATOM    131  CB  THR L  20      38.025  24.427  48.443  1.00 49.35           C  
ATOM    132  OG1 THR L  20      38.085  24.452  49.861  1.00 50.13           O  
ATOM    133  CG2 THR L  20      37.012  25.471  47.949  1.00 47.59           C  
ATOM    134  C   THR L  20      37.628  23.096  46.470  1.00 46.52           C  
ATOM    135  O   THR L  20      38.699  23.032  45.868  1.00 47.99           O  
ATOM    136  N   ILE L  21      36.446  23.192  45.826  1.00 44.99           N  
ATOM    137  CA  ILE L  21      36.373  23.236  44.390  1.00 44.56           C  
ATOM    138  CB  ILE L  21      35.525  22.141  43.811  1.00 44.62           C  
ATOM    139  CG1 ILE L  21      36.054  20.763  44.241  1.00 46.59           C  
ATOM    140  CG2 ILE L  21      35.497  22.319  42.286  1.00 41.05           C  
ATOM    141  CD1 ILE L  21      35.072  19.626  43.962  1.00 45.06           C  
ATOM    142  C   ILE L  21      35.718  24.540  44.042  1.00 44.44           C  
ATOM    143  O   ILE L  21      34.772  24.956  44.707  1.00 49.08           O  
ATOM    144  N   THR L  22      36.203  25.225  42.983  0.90 42.94           N  
ATOM    145  CA  THR L  22      35.671  26.525  42.666  0.90 44.24           C  
ATOM    146  CB  THR L  22      36.729  27.586  42.577  0.90 46.45           C  
ATOM    147  OG1 THR L  22      37.457  27.671  43.792  0.90 43.94           O  
ATOM    148  CG2 THR L  22      36.045  28.930  42.286  0.90 47.43           C  
ATOM    149  C   THR L  22      35.004  26.499  41.321  0.90 44.86           C  
ATOM    150  O   THR L  22      35.369  25.722  40.442  0.90 46.87           O  
ATOM    151  N   CYS L  23      33.976  27.357  41.145  0.90 46.66           N  
ATOM    152  CA  CYS L  23      33.282  27.483  39.890  0.90 48.38           C  
ATOM    153  CB  CYS L  23      31.888  26.797  39.931  0.90 46.86           C  
ATOM    154  SG  CYS L  23      30.977  26.776  38.353  0.90 63.83           S  
ATOM    155  C   CYS L  23      33.152  28.963  39.628  0.90 51.05           C  
ATOM    156  O   CYS L  23      32.861  29.735  40.540  0.90 54.23           O  
ATOM    157  N   ARG L  24      33.389  29.414  38.373  0.90 49.73           N  
ATOM    158  CA  ARG L  24      33.369  30.829  38.099  0.90 50.04           C  
ATOM    159  CB  ARG L  24      34.768  31.335  37.707  0.90 57.15           C  
ATOM    160  CG  ARG L  24      35.021  32.820  37.950  0.90 66.61           C  
ATOM    161  CD  ARG L  24      36.390  33.277  37.439  0.90 76.06           C  
ATOM    162  NE  ARG L  24      37.424  32.342  37.974  0.90 84.37           N  
ATOM    163  CZ  ARG L  24      38.054  32.594  39.159  0.90 84.63           C  
ATOM    164  NH1 ARG L  24      37.711  33.687  39.901  0.90 82.18           N1+
ATOM    165  NH2 ARG L  24      39.036  31.754  39.601  0.90 83.04           N  
ATOM    166  C   ARG L  24      32.437  31.088  36.946  0.90 52.36           C  
ATOM    167  O   ARG L  24      32.543  30.464  35.892  0.90 55.56           O  
ATOM    168  N   THR L  25      31.498  32.042  37.119  1.00 50.15           N  
ATOM    169  CA  THR L  25      30.514  32.350  36.114  1.00 49.18           C  
ATOM    170  CB  THR L  25      29.190  32.705  36.719  1.00 45.15           C  
ATOM    171  OG1 THR L  25      29.355  33.799  37.610  1.00  0.00           O  
ATOM    172  CG2 THR L  25      28.651  31.494  37.496  1.00  0.00           C  
ATOM    173  C   THR L  25      30.979  33.517  35.295  1.00 50.84           C  
ATOM    174  O   THR L  25      31.648  34.419  35.793  1.00 49.40           O  
ATOM    175  N   SER L  26      30.660  33.497  33.986  1.00 42.87           N  
ATOM    176  CA  SER L  26      31.025  34.550  33.083  1.00 43.44           C  
ATOM    177  CB  SER L  26      30.799  34.176  31.606  1.00 56.19           C  
ATOM    178  OG  SER L  26      29.420  33.948  31.367  1.00 55.60           O  
ATOM    179  C   SER L  26      30.188  35.752  33.384  1.00 43.99           C  
ATOM    180  O   SER L  26      30.617  36.886  33.177  1.00 44.69           O  
ATOM    181  N   GLU L  27      28.964  35.522  33.891  1.00 53.06           N  
ATOM    182  CA  GLU L  27      28.058  36.599  34.150  1.00 53.42           C  
ATOM    183  CB  GLU L  27      26.798  36.513  33.278  1.00 80.10           C  
ATOM    184  CG  GLU L  27      25.955  37.784  33.278  1.00 80.91           C  
ATOM    185  CD  GLU L  27      24.802  37.573  32.309  1.00 81.49           C  
ATOM    186  OE1 GLU L  27      24.038  36.588  32.493  1.00 82.04           O  
ATOM    187  OE2 GLU L  27      24.669  38.401  31.369  1.00 81.78           O1-
ATOM    188  C   GLU L  27      27.642  36.494  35.580  1.00 53.22           C  
ATOM    189  O   GLU L  27      28.010  35.552  36.280  1.00 53.02           O  
ATOM    190  N   ASN L  28      26.885  37.491  36.068  1.00 52.76           N  
ATOM    191  CA  ASN L  28      26.462  37.464  37.432  1.00 52.45           C  
ATOM    192  CB  ASN L  28      25.999  38.840  37.938  1.00 55.15           C  
ATOM    193  CG  ASN L  28      25.865  38.768  39.449  1.00 55.58           C  
ATOM    194  OD1 ASN L  28      25.413  37.768  40.003  1.00 55.64           O  
ATOM    195  ND2 ASN L  28      26.284  39.857  40.143  1.00 55.55           N  
ATOM    196  C   ASN L  28      25.296  36.542  37.548  1.00 51.79           C  
ATOM    197  O   ASN L  28      24.270  36.728  36.897  1.00 51.81           O  
ATOM    198  N   ILE L  29      25.455  35.508  38.389  1.00 63.64           N  
ATOM    199  CA  ILE L  29      24.405  34.604  38.745  1.00 62.53           C  
ATOM    200  CB  ILE L  29      24.851  33.167  38.770  1.00 47.55           C  
ATOM    201  CG1 ILE L  29      25.334  32.707  37.393  1.00 46.43           C  
ATOM    202  CG2 ILE L  29      23.687  32.318  39.297  1.00 47.24           C  
ATOM    203  CD1 ILE L  29      24.219  32.691  36.357  1.00 45.47           C  
ATOM    204  C   ILE L  29      24.244  34.988  40.165  1.00 62.22           C  
ATOM    205  O   ILE L  29      25.236  35.067  40.872  1.00 62.32           O  
ATOM    206  N   ASP L  30      23.043  35.328  40.634  1.00 49.00           N  
ATOM    207  CA  ASP L  30      23.047  35.766  41.997  1.00 48.58           C  
ATOM    208  CB  ASP L  30      21.660  36.244  42.453  1.00 59.29           C  
ATOM    209  CG  ASP L  30      21.279  37.454  41.606  1.00 70.01           C  
ATOM    210  OD1 ASP L  30      22.001  37.734  40.613  1.00  0.00           O  
ATOM    211  OD2 ASP L  30      20.255  38.108  41.936  1.00  0.00           O1-
ATOM    212  C   ASP L  30      23.459  34.640  42.889  1.00 47.81           C  
ATOM    213  O   ASP L  30      24.546  34.653  43.469  1.00 47.80           O  
ATOM    214  N   SER L  31      22.631  33.585  42.949  1.00 46.34           N  
ATOM    215  CA  SER L  31      22.972  32.481  43.786  1.00 46.22           C  
ATOM    216  CB  SER L  31      22.410  32.644  45.208  1.00 48.34           C  
ATOM    217  OG  SER L  31      22.766  31.533  46.014  1.00 50.00           O  
ATOM    218  C   SER L  31      22.318  31.294  43.174  1.00 45.45           C  
ATOM    219  O   SER L  31      22.004  30.324  43.862  1.00 44.67           O  
ATOM    220  N   TYR L  32      22.141  31.323  41.840  1.00 47.69           N  
ATOM    221  CA  TYR L  32      21.464  30.232  41.212  1.00 47.64           C  
ATOM    222  CB  TYR L  32      20.596  30.643  40.013  1.00 55.91           C  
ATOM    223  CG  TYR L  32      19.542  31.593  40.468  1.00 56.79           C  
ATOM    224  CD1 TYR L  32      18.349  31.135  40.973  1.00 57.33           C  
ATOM    225  CD2 TYR L  32      19.750  32.950  40.400  1.00 57.05           C  
ATOM    226  CE1 TYR L  32      17.378  32.014  41.390  1.00 57.50           C  
ATOM    227  CE2 TYR L  32      18.783  33.835  40.815  1.00 57.86           C  
ATOM    228  CZ  TYR L  32      17.592  33.367  41.311  1.00 57.63           C  
ATOM    229  OH  TYR L  32      16.595  34.268  41.739  1.00 58.46           O  
ATOM    230  C   TYR L  32      22.524  29.342  40.672  1.00 46.87           C  
ATOM    231  O   TYR L  32      22.907  29.431  39.507  1.00 46.84           O  
ATOM    232  N   LEU L  33      23.014  28.437  41.529  1.00 42.58           N  
ATOM    233  CA  LEU L  33      24.063  27.535  41.164  1.00 38.70           C  
ATOM    234  CB  LEU L  33      25.446  28.017  41.627  1.00 32.90           C  
ATOM    235  CG  LEU L  33      26.578  27.032  41.291  1.00 39.16           C  
ATOM    236  CD1 LEU L  33      26.821  26.939  39.779  1.00 38.18           C  
ATOM    237  CD2 LEU L  33      27.851  27.345  42.086  1.00 43.70           C  
ATOM    238  C   LEU L  33      23.819  26.239  41.859  1.00 39.64           C  
ATOM    239  O   LEU L  33      23.426  26.219  43.023  1.00 33.55           O  
ATOM    240  N   ALA L  34      24.068  25.113  41.160  1.00 36.66           N  
ATOM    241  CA  ALA L  34      23.859  23.829  41.762  1.00 31.98           C  
ATOM    242  CB  ALA L  34      22.750  23.003  41.086  1.00 29.95           C  
ATOM    243  C   ALA L  34      25.128  23.049  41.631  1.00 33.83           C  
ATOM    244  O   ALA L  34      25.947  23.313  40.753  1.00 36.53           O  
ATOM    245  N   TRP L  35      25.343  22.084  42.547  1.00 33.50           N  
ATOM    246  CA  TRP L  35      26.495  21.237  42.466  1.00 36.32           C  
ATOM    247  CB  TRP L  35      27.436  21.329  43.680  1.00 37.04           C  
ATOM    248  CG  TRP L  35      28.195  22.629  43.778  1.00 36.08           C  
ATOM    249  CD2 TRP L  35      29.450  22.873  43.123  1.00 35.84           C  
ATOM    250  CD1 TRP L  35      27.884  23.770  44.457  1.00 33.75           C  
ATOM    251  NE1 TRP L  35      28.869  24.711  44.267  1.00 35.31           N  
ATOM    252  CE2 TRP L  35      29.838  24.171  43.447  1.00 35.81           C  
ATOM    253  CE3 TRP L  35      30.213  22.078  42.317  1.00 33.49           C  
ATOM    254  CZ2 TRP L  35      31.003  24.698  42.967  1.00 35.19           C  
ATOM    255  CZ3 TRP L  35      31.388  22.612  41.834  1.00 34.94           C  
ATOM    256  CH2 TRP L  35      31.774  23.897  42.154  1.00 35.03           C  
ATOM    257  C   TRP L  35      26.009  19.824  42.410  1.00 36.88           C  
ATOM    258  O   TRP L  35      25.111  19.438  43.160  1.00 37.29           O  
ATOM    259  N   TYR L  36      26.607  19.015  41.512  1.00 34.34           N  
ATOM    260  CA  TYR L  36      26.219  17.637  41.375  1.00 33.88           C  
ATOM    261  CB  TYR L  36      25.683  17.252  39.982  1.00 32.87           C  
ATOM    262  CG  TYR L  36      24.501  18.086  39.624  1.00 33.80           C  
ATOM    263  CD1 TYR L  36      23.230  17.742  40.020  1.00 36.02           C  
ATOM    264  CD2 TYR L  36      24.665  19.228  38.880  1.00 33.09           C  
ATOM    265  CE1 TYR L  36      22.148  18.519  39.676  1.00 34.62           C  
ATOM    266  CE2 TYR L  36      23.587  20.007  38.534  1.00 35.75           C  
ATOM    267  CZ  TYR L  36      22.322  19.657  38.931  1.00 34.74           C  
ATOM    268  OH  TYR L  36      21.212  20.455  38.578  1.00 34.78           O  
ATOM    269  C   TYR L  36      27.434  16.770  41.545  1.00 34.13           C  
ATOM    270  O   TYR L  36      28.564  17.174  41.264  1.00 35.67           O  
ATOM    271  N   GLN L  37      27.215  15.532  42.037  1.00 34.48           N  
ATOM    272  CA  GLN L  37      28.288  14.586  42.171  1.00 34.38           C  
ATOM    273  CB  GLN L  37      28.429  13.983  43.581  1.00 31.69           C  
ATOM    274  CG  GLN L  37      29.582  12.981  43.685  1.00 35.85           C  
ATOM    275  CD  GLN L  37      29.583  12.397  45.090  1.00 41.92           C  
ATOM    276  OE1 GLN L  37      28.600  12.502  45.819  1.00 47.74           O  
ATOM    277  NE2 GLN L  37      30.717  11.754  45.478  1.00 38.05           N  
ATOM    278  C   GLN L  37      27.976  13.442  41.263  1.00 39.82           C  
ATOM    279  O   GLN L  37      26.836  12.980  41.189  1.00 41.41           O  
ATOM    280  N   GLN L  38      28.991  12.953  40.524  1.00 38.65           N  
ATOM    281  CA  GLN L  38      28.758  11.856  39.633  1.00 39.22           C  
ATOM    282  CB  GLN L  38      28.819  12.271  38.156  1.00 39.42           C  
ATOM    283  CG  GLN L  38      28.573  11.125  37.174  1.00 39.65           C  
ATOM    284  CD  GLN L  38      28.664  11.694  35.763  1.00 41.79           C  
ATOM    285  OE1 GLN L  38      29.542  12.503  35.464  1.00 43.81           O  
ATOM    286  NE2 GLN L  38      27.736  11.262  34.871  1.00 41.93           N  
ATOM    287  C   GLN L  38      29.825  10.826  39.851  1.00 43.34           C  
ATOM    288  O   GLN L  38      31.014  11.136  39.882  1.00 44.04           O  
ATOM    289  N   ARG L  39      29.413   9.555  39.997  1.00 46.01           N  
ATOM    290  CA  ARG L  39      30.354   8.489  40.172  1.00 46.25           C  
ATOM    291  CB  ARG L  39      29.958   7.500  41.281  1.00 44.86           C  
ATOM    292  CG  ARG L  39      29.992   8.135  42.673  1.00 46.79           C  
ATOM    293  CD  ARG L  39      29.601   7.175  43.798  1.00 52.21           C  
ATOM    294  NE  ARG L  39      30.515   6.002  43.718  1.00  0.00           N  
ATOM    295  CZ  ARG L  39      30.597   5.122  44.757  1.00  0.00           C  
ATOM    296  NH1 ARG L  39      29.858   5.328  45.886  1.00  0.00           N1+
ATOM    297  NH2 ARG L  39      31.422   4.037  44.669  1.00  0.00           N  
ATOM    298  C   ARG L  39      30.400   7.767  38.866  1.00 47.08           C  
ATOM    299  O   ARG L  39      29.451   7.817  38.087  1.00 50.88           O  
ATOM    300  N   GLN L  40      31.512   7.078  38.575  1.00 52.84           N  
ATOM    301  CA  GLN L  40      31.600   6.498  37.273  1.00 55.48           C  
ATOM    302  CB  GLN L  40      32.943   5.823  36.976  1.00 55.92           C  
ATOM    303  CG  GLN L  40      33.023   5.296  35.546  1.00 64.66           C  
ATOM    304  CD  GLN L  40      34.404   4.700  35.367  1.00 72.26           C  
ATOM    305  OE1 GLN L  40      35.205   4.678  36.299  1.00 74.87           O  
ATOM    306  NE2 GLN L  40      34.695   4.206  34.135  1.00 72.53           N  
ATOM    307  C   GLN L  40      30.524   5.491  37.103  1.00 55.65           C  
ATOM    308  O   GLN L  40      30.271   4.660  37.974  1.00 58.46           O  
ATOM    309  N   GLY L  41      29.841   5.578  35.949  1.00 54.94           N  
ATOM    310  CA  GLY L  41      28.821   4.638  35.616  1.00 54.24           C  
ATOM    311  C   GLY L  41      27.518   5.074  36.201  1.00 54.97           C  
ATOM    312  O   GLY L  41      26.520   4.369  36.061  1.00 54.27           O  
ATOM    313  N   LYS L  42      27.466   6.249  36.857  1.00 55.17           N  
ATOM    314  CA  LYS L  42      26.203   6.583  37.453  1.00 53.21           C  
ATOM    315  CB  LYS L  42      26.221   6.614  38.989  1.00 50.59           C  
ATOM    316  CG  LYS L  42      26.382   5.228  39.614  1.00 54.61           C  
ATOM    317  CD  LYS L  42      26.590   5.267  41.127  1.00 60.85           C  
ATOM    318  CE  LYS L  42      25.334   5.681  41.894  1.00 64.32           C  
ATOM    319  NZ  LYS L  42      25.587   5.606  43.350  1.00 64.50           N1+
ATOM    320  C   LYS L  42      25.733   7.923  36.992  1.00 51.04           C  
ATOM    321  O   LYS L  42      26.453   8.672  36.334  1.00 49.08           O  
ATOM    322  N   SER L  43      24.456   8.227  37.307  1.00 49.73           N  
ATOM    323  CA  SER L  43      23.866   9.490  36.975  1.00 49.22           C  
ATOM    324  CB  SER L  43      22.335   9.430  36.832  1.00 48.70           C  
ATOM    325  OG  SER L  43      21.753   8.887  38.005  1.00 52.12           O  
ATOM    326  C   SER L  43      24.245  10.485  38.031  1.00 48.92           C  
ATOM    327  O   SER L  43      24.584  10.116  39.154  1.00 47.35           O  
ATOM    328  N   PRO L  44      24.199  11.750  37.695  1.00 48.12           N  
ATOM    329  CA  PRO L  44      24.579  12.775  38.632  1.00 44.73           C  
ATOM    330  CD  PRO L  44      24.420  12.162  36.316  1.00 44.99           C  
ATOM    331  CB  PRO L  44      24.702  14.058  37.813  1.00 41.23           C  
ATOM    332  CG  PRO L  44      25.060  13.559  36.403  1.00 41.66           C  
ATOM    333  C   PRO L  44      23.597  12.880  39.752  1.00 42.41           C  
ATOM    334  O   PRO L  44      22.423  12.574  39.546  1.00 45.74           O  
ATOM    335  N   GLN L  45      24.061  13.297  40.948  0.90 34.75           N  
ATOM    336  CA  GLN L  45      23.190  13.452  42.081  0.90 38.52           C  
ATOM    337  CB  GLN L  45      23.585  12.572  43.279  0.90 45.53           C  
ATOM    338  CG  GLN L  45      23.517  11.068  42.999  0.90 51.37           C  
ATOM    339  CD  GLN L  45      22.056  10.643  42.961  0.80 57.87           C  
ATOM    340  OE1 GLN L  45      21.239  11.104  43.756  0.80 63.72           O  
ATOM    341  NE2 GLN L  45      21.716   9.737  42.006  0.80 56.05           N  
ATOM    342  C   GLN L  45      23.309  14.878  42.532  0.90 39.91           C  
ATOM    343  O   GLN L  45      24.364  15.492  42.389  0.90 38.18           O  
ATOM    344  N   LEU L  46      22.223  15.438  43.107  1.00 38.53           N  
ATOM    345  CA  LEU L  46      22.208  16.820  43.514  1.00 40.24           C  
ATOM    346  CB  LEU L  46      20.793  17.404  43.540  1.00 38.87           C  
ATOM    347  CG  LEU L  46      20.759  18.874  43.975  1.00 36.02           C  
ATOM    348  CD1 LEU L  46      21.354  19.799  42.903  1.00 35.60           C  
ATOM    349  CD2 LEU L  46      19.351  19.272  44.430  1.00 33.63           C  
ATOM    350  C   LEU L  46      22.748  16.970  44.911  1.00 41.22           C  
ATOM    351  O   LEU L  46      22.231  16.361  45.845  1.00 38.34           O  
ATOM    352  N   LEU L  47      23.902  17.666  45.056  1.00 42.54           N  
ATOM    353  CA  LEU L  47      24.490  17.994  46.335  1.00 41.56           C  
ATOM    354  CB  LEU L  47      26.012  18.171  46.239  1.00 40.71           C  
ATOM    355  CG  LEU L  47      26.765  16.886  45.858  1.00 40.77           C  
ATOM    356  CD1 LEU L  47      28.274  17.145  45.786  1.00 37.13           C  
ATOM    357  CD2 LEU L  47      26.419  15.727  46.806  1.00 41.37           C  
ATOM    358  C   LEU L  47      23.969  19.261  46.944  1.00 43.71           C  
ATOM    359  O   LEU L  47      23.527  19.285  48.093  1.00 42.80           O  
ATOM    360  N   VAL L  48      24.016  20.364  46.162  1.00 45.81           N  
ATOM    361  CA  VAL L  48      23.691  21.658  46.693  1.00 43.07           C  
ATOM    362  CB  VAL L  48      24.913  22.465  47.029  1.00 38.08           C  
ATOM    363  CG1 VAL L  48      24.484  23.877  47.451  1.00 36.14           C  
ATOM    364  CG2 VAL L  48      25.717  21.716  48.105  1.00 35.72           C  
ATOM    365  C   VAL L  48      22.936  22.438  45.665  1.00 43.49           C  
ATOM    366  O   VAL L  48      23.208  22.350  44.468  1.00 44.54           O  
ATOM    367  N   TYR L  49      21.955  23.238  46.125  1.00 43.37           N  
ATOM    368  CA  TYR L  49      21.180  24.058  45.239  1.00 44.65           C  
ATOM    369  CB  TYR L  49      19.761  23.514  44.992  1.00 45.37           C  
ATOM    370  CG  TYR L  49      19.050  23.349  46.295  1.00 45.81           C  
ATOM    371  CD1 TYR L  49      18.357  24.395  46.858  1.00 44.14           C  
ATOM    372  CD2 TYR L  49      19.068  22.140  46.951  1.00 45.67           C  
ATOM    373  CE1 TYR L  49      17.699  24.237  48.055  1.00 44.64           C  
ATOM    374  CE2 TYR L  49      18.412  21.973  48.149  1.00 47.23           C  
ATOM    375  CZ  TYR L  49      17.725  23.024  48.702  1.00 48.06           C  
ATOM    376  OH  TYR L  49      17.049  22.860  49.930  1.00 48.69           O  
ATOM    377  C   TYR L  49      21.087  25.423  45.850  1.00 43.84           C  
ATOM    378  O   TYR L  49      21.222  25.579  47.060  1.00 42.23           O  
ATOM    379  N   ALA L  50      20.849  26.447  45.005  1.00 29.78           N  
ATOM    380  CA  ALA L  50      20.758  27.805  45.466  1.00 30.39           C  
ATOM    381  CB  ALA L  50      19.694  28.001  46.561  1.00 26.82           C  
ATOM    382  C   ALA L  50      22.086  28.214  46.022  1.00 30.76           C  
ATOM    383  O   ALA L  50      22.183  29.144  46.822  1.00 34.06           O  
ATOM    384  N   ALA L  51      23.143  27.509  45.588  1.00 30.04           N  
ATOM    385  CA  ALA L  51      24.516  27.792  45.897  1.00 34.40           C  
ATOM    386  CB  ALA L  51      24.892  29.269  45.665  1.00 31.00           C  
ATOM    387  C   ALA L  51      24.878  27.441  47.313  1.00 34.29           C  
ATOM    388  O   ALA L  51      26.022  27.066  47.564  1.00 31.85           O  
ATOM    389  N   THR L  52      23.933  27.468  48.278  1.00 31.03           N  
ATOM    390  CA  THR L  52      24.393  27.179  49.611  1.00 30.35           C  
ATOM    391  CB  THR L  52      24.544  28.399  50.480  1.00 33.42           C  
ATOM    392  OG1 THR L  52      23.289  29.031  50.682  1.00 31.15           O  
ATOM    393  CG2 THR L  52      25.532  29.368  49.809  1.00 30.44           C  
ATOM    394  C   THR L  52      23.459  26.249  50.331  1.00 34.95           C  
ATOM    395  O   THR L  52      23.697  25.930  51.496  1.00 34.46           O  
ATOM    396  N   ASN L  53      22.390  25.758  49.674  1.00 47.29           N  
ATOM    397  CA  ASN L  53      21.477  24.889  50.368  1.00 48.47           C  
ATOM    398  CB  ASN L  53      20.010  25.114  49.971  1.00 50.94           C  
ATOM    399  CG  ASN L  53      19.615  26.511  50.431  1.00 39.98           C  
ATOM    400  OD1 ASN L  53      20.283  27.115  51.269  1.00 41.99           O  
ATOM    401  ND2 ASN L  53      18.495  27.040  49.870  1.00 40.88           N  
ATOM    402  C   ASN L  53      21.806  23.450  50.094  1.00 46.22           C  
ATOM    403  O   ASN L  53      22.002  23.055  48.945  1.00 45.46           O  
ATOM    404  N   LEU L  54      21.870  22.623  51.168  0.90 48.35           N  
ATOM    405  CA  LEU L  54      22.179  21.221  51.051  0.90 45.18           C  
ATOM    406  CB  LEU L  54      22.642  20.544  52.355  0.90 42.93           C  
ATOM    407  CG  LEU L  54      24.046  20.944  52.831  0.90 42.97           C  
ATOM    408  CD1 LEU L  54      24.406  20.205  54.129  0.90 40.60           C  
ATOM    409  CD2 LEU L  54      25.097  20.731  51.731  0.90 45.46           C  
ATOM    410  C   LEU L  54      20.963  20.460  50.620  0.90 46.07           C  
ATOM    411  O   LEU L  54      19.849  20.729  51.064  0.90 48.31           O  
ATOM    412  N   ALA L  55      21.176  19.459  49.746  1.00 46.78           N  
ATOM    413  CA  ALA L  55      20.114  18.623  49.268  1.00 48.09           C  
ATOM    414  CB  ALA L  55      20.489  17.798  48.024  1.00 41.78           C  
ATOM    415  C   ALA L  55      19.758  17.665  50.358  1.00 53.56           C  
ATOM    416  O   ALA L  55      20.534  17.442  51.284  1.00 54.34           O  
ATOM    417  N   ASP L  56      18.545  17.086  50.287  1.00 59.10           N  
ATOM    418  CA  ASP L  56      18.124  16.186  51.319  1.00 62.93           C  
ATOM    419  CB  ASP L  56      16.650  15.754  51.194  1.00 68.62           C  
ATOM    420  CG  ASP L  56      16.469  15.016  49.872  1.00 87.67           C  
ATOM    421  OD1 ASP L  56      16.997  15.508  48.840  1.00 70.38           O  
ATOM    422  OD2 ASP L  56      15.805  13.946  49.879  1.00 73.17           O1-
ATOM    423  C   ASP L  56      18.974  14.956  51.287  1.00 61.36           C  
ATOM    424  O   ASP L  56      19.206  14.368  50.233  1.00 58.84           O  
ATOM    425  N   GLY L  57      19.471  14.545  52.471  1.00 62.10           N  
ATOM    426  CA  GLY L  57      20.228  13.332  52.586  1.00 59.82           C  
ATOM    427  C   GLY L  57      21.690  13.594  52.392  1.00 57.28           C  
ATOM    428  O   GLY L  57      22.505  12.691  52.576  1.00 56.46           O  
ATOM    429  N   VAL L  58      22.076  14.830  52.018  1.00 56.57           N  
ATOM    430  CA  VAL L  58      23.474  15.095  51.813  1.00 53.21           C  
ATOM    431  CB  VAL L  58      23.737  16.339  51.010  1.00 49.57           C  
ATOM    432  CG1 VAL L  58      25.257  16.563  50.929  1.00 48.29           C  
ATOM    433  CG2 VAL L  58      23.060  16.189  49.638  1.00 43.41           C  
ATOM    434  C   VAL L  58      24.118  15.285  53.153  1.00 52.72           C  
ATOM    435  O   VAL L  58      23.541  15.890  54.055  1.00 52.82           O  
ATOM    436  N   PRO L  59      25.315  14.777  53.296  1.00 49.40           N  
ATOM    437  CA  PRO L  59      26.011  14.891  54.553  1.00 49.80           C  
ATOM    438  CD  PRO L  59      25.683  13.563  52.585  1.00 46.64           C  
ATOM    439  CB  PRO L  59      27.157  13.886  54.490  1.00 49.21           C  
ATOM    440  CG  PRO L  59      26.639  12.807  53.523  1.00 47.99           C  
ATOM    441  C   PRO L  59      26.457  16.294  54.829  1.00 49.93           C  
ATOM    442  O   PRO L  59      26.672  17.057  53.890  1.00 47.84           O  
ATOM    443  N   SER L  60      26.617  16.637  56.121  1.00 50.47           N  
ATOM    444  CA  SER L  60      26.962  17.954  56.584  1.00 50.59           C  
ATOM    445  CB  SER L  60      26.840  18.092  58.110  1.00 54.09           C  
ATOM    446  OG  SER L  60      27.732  17.195  58.755  1.00 60.63           O  
ATOM    447  C   SER L  60      28.366  18.316  56.204  1.00 51.12           C  
ATOM    448  O   SER L  60      28.755  19.478  56.306  1.00 47.31           O  
ATOM    449  N   ARG L  61      29.176  17.337  55.770  1.00 53.20           N  
ATOM    450  CA  ARG L  61      30.538  17.628  55.426  1.00 51.98           C  
ATOM    451  CB  ARG L  61      31.397  16.375  55.171  1.00 52.97           C  
ATOM    452  CG  ARG L  61      30.882  15.442  54.079  1.00 51.95           C  
ATOM    453  CD  ARG L  61      31.789  14.230  53.863  1.00 49.14           C  
ATOM    454  NE  ARG L  61      31.160  13.378  52.814  1.00 46.60           N  
ATOM    455  CZ  ARG L  61      30.529  12.216  53.153  1.00 49.28           C  
ATOM    456  NH1 ARG L  61      30.538  11.781  54.444  1.00 45.10           N1+
ATOM    457  NH2 ARG L  61      29.893  11.479  52.196  1.00 50.95           N  
ATOM    458  C   ARG L  61      30.572  18.530  54.226  1.00 51.23           C  
ATOM    459  O   ARG L  61      31.532  19.280  54.043  1.00 50.94           O  
ATOM    460  N   PHE L  62      29.539  18.450  53.358  1.00 50.12           N  
ATOM    461  CA  PHE L  62      29.470  19.257  52.169  1.00 47.12           C  
ATOM    462  CB  PHE L  62      28.546  18.658  51.095  1.00 47.06           C  
ATOM    463  CG  PHE L  62      29.132  17.373  50.615  1.00 47.64           C  
ATOM    464  CD1 PHE L  62      30.047  17.364  49.587  1.00 45.58           C  
ATOM    465  CD2 PHE L  62      28.765  16.177  51.187  1.00 46.34           C  
ATOM    466  CE1 PHE L  62      30.588  16.183  49.139  1.00 40.89           C  
ATOM    467  CE2 PHE L  62      29.304  14.991  50.743  1.00 45.04           C  
ATOM    468  CZ  PHE L  62      30.216  14.994  49.716  1.00 43.40           C  
ATOM    469  C   PHE L  62      28.914  20.614  52.500  1.00 47.68           C  
ATOM    470  O   PHE L  62      27.955  20.746  53.258  1.00 48.88           O  
ATOM    471  N   SER L  63      29.520  21.676  51.927  1.00 45.44           N  
ATOM    472  CA  SER L  63      29.027  23.004  52.161  1.00 45.73           C  
ATOM    473  CB  SER L  63      29.811  23.759  53.247  1.00 45.82           C  
ATOM    474  OG  SER L  63      31.171  23.894  52.859  1.00 50.24           O  
ATOM    475  C   SER L  63      29.163  23.778  50.887  1.00 46.07           C  
ATOM    476  O   SER L  63      30.134  23.615  50.149  1.00 45.66           O  
ATOM    477  N   GLY L  64      28.183  24.659  50.600  1.00 44.32           N  
ATOM    478  CA  GLY L  64      28.253  25.448  49.404  1.00 46.57           C  
ATOM    479  C   GLY L  64      28.368  26.878  49.818  1.00 47.59           C  
ATOM    480  O   GLY L  64      27.851  27.279  50.860  1.00 49.43           O  
ATOM    481  N   SER L  65      29.063  27.693  49.002  1.00 46.40           N  
ATOM    482  CA  SER L  65      29.207  29.074  49.355  1.00 50.32           C  
ATOM    483  CB  SER L  65      30.365  29.337  50.333  1.00 49.21           C  
ATOM    484  OG  SER L  65      31.606  29.020  49.722  1.00 49.34           O  
ATOM    485  C   SER L  65      29.490  29.856  48.115  1.00 52.95           C  
ATOM    486  O   SER L  65      29.692  29.300  47.037  1.00 50.15           O  
ATOM    487  N   GLY L  66      29.513  31.196  48.249  1.00 54.57           N  
ATOM    488  CA  GLY L  66      29.821  32.030  47.126  1.00 54.90           C  
ATOM    489  C   GLY L  66      28.598  32.765  46.684  1.00 54.21           C  
ATOM    490  O   GLY L  66      27.471  32.433  47.047  1.00 51.12           O  
ATOM    491  N   SER L  67      28.822  33.833  45.896  1.00 55.17           N  
ATOM    492  CA  SER L  67      27.763  34.632  45.364  1.00 56.93           C  
ATOM    493  CB  SER L  67      27.232  35.679  46.358  1.00 59.49           C  
ATOM    494  OG  SER L  67      28.266  36.583  46.717  1.00 56.58           O  
ATOM    495  C   SER L  67      28.344  35.363  44.202  1.00 54.36           C  
ATOM    496  O   SER L  67      29.547  35.293  43.953  1.00 52.15           O  
ATOM    497  N   GLY L  68      27.497  36.072  43.435  1.00 52.86           N  
ATOM    498  CA  GLY L  68      28.025  36.824  42.339  1.00 51.99           C  
ATOM    499  C   GLY L  68      28.597  35.871  41.338  1.00 51.40           C  
ATOM    500  O   GLY L  68      27.901  35.008  40.813  1.00 51.89           O  
ATOM    501  N   THR L  69      29.862  36.110  40.955  1.00 48.63           N  
ATOM    502  CA  THR L  69      30.606  35.331  40.004  1.00 49.46           C  
ATOM    503  CB  THR L  69      31.678  36.139  39.341  1.00 51.89           C  
ATOM    504  OG1 THR L  69      32.613  36.599  40.305  1.00 55.57           O  
ATOM    505  CG2 THR L  69      31.015  37.333  38.635  1.00 50.72           C  
ATOM    506  C   THR L  69      31.260  34.103  40.568  1.00 47.70           C  
ATOM    507  O   THR L  69      31.477  33.139  39.833  1.00 44.21           O  
ATOM    508  N   GLN L  70      31.652  34.102  41.859  1.00 48.14           N  
ATOM    509  CA  GLN L  70      32.451  32.985  42.282  1.00 46.51           C  
ATOM    510  CB  GLN L  70      33.817  33.405  42.842  1.00 47.94           C  
ATOM    511  CG  GLN L  70      34.736  32.212  43.081  1.00 56.90           C  
ATOM    512  CD  GLN L  70      36.113  32.738  43.432  1.00 65.04           C  
ATOM    513  OE1 GLN L  70      36.365  33.941  43.389  1.00 69.51           O  
ATOM    514  NE2 GLN L  70      37.039  31.810  43.786  1.00 68.44           N  
ATOM    515  C   GLN L  70      31.754  32.155  43.315  1.00 45.12           C  
ATOM    516  O   GLN L  70      31.128  32.671  44.241  1.00 44.46           O  
ATOM    517  N   TYR L  71      31.872  30.816  43.174  1.00 44.28           N  
ATOM    518  CA  TYR L  71      31.218  29.910  44.076  1.00 43.30           C  
ATOM    519  CB  TYR L  71      30.040  29.162  43.439  1.00 42.01           C  
ATOM    520  CG  TYR L  71      29.094  30.159  42.875  1.00 37.52           C  
ATOM    521  CD1 TYR L  71      29.283  30.631  41.598  1.00 37.43           C  
ATOM    522  CD2 TYR L  71      28.029  30.615  43.612  1.00 38.17           C  
ATOM    523  CE1 TYR L  71      28.414  31.545  41.058  1.00 42.61           C  
ATOM    524  CE2 TYR L  71      27.157  31.531  43.079  1.00 39.76           C  
ATOM    525  CZ  TYR L  71      27.353  31.991  41.802  1.00 40.75           C  
ATOM    526  OH  TYR L  71      26.458  32.924  41.256  1.00 16.76           O  
ATOM    527  C   TYR L  71      32.199  28.835  44.433  1.00 42.07           C  
ATOM    528  O   TYR L  71      33.188  28.637  43.726  1.00 44.43           O  
ATOM    529  N   SER L  72      31.961  28.114  45.552  0.90 42.07           N  
ATOM    530  CA  SER L  72      32.863  27.055  45.901  0.90 44.28           C  
ATOM    531  CB  SER L  72      33.962  27.477  46.889  0.90 44.51           C  
ATOM    532  OG  SER L  72      34.790  28.474  46.310  0.90 47.56           O  
ATOM    533  C   SER L  72      32.103  25.959  46.581  0.90 47.40           C  
ATOM    534  O   SER L  72      31.087  26.192  47.234  0.90 52.16           O  
ATOM    535  N   LEU L  73      32.594  24.715  46.419  1.00 47.02           N  
ATOM    536  CA  LEU L  73      32.049  23.572  47.084  1.00 47.77           C  
ATOM    537  CB  LEU L  73      31.702  22.422  46.122  1.00 44.35           C  
ATOM    538  CG  LEU L  73      31.106  21.186  46.819  1.00 39.88           C  
ATOM    539  CD1 LEU L  73      29.761  21.507  47.491  1.00 42.32           C  
ATOM    540  CD2 LEU L  73      31.010  20.001  45.849  1.00 35.21           C  
ATOM    541  C   LEU L  73      33.137  23.105  47.994  1.00 48.49           C  
ATOM    542  O   LEU L  73      34.299  23.058  47.594  1.00 48.75           O  
ATOM    543  N   LYS L  74      32.795  22.765  49.254  1.00 46.00           N  
ATOM    544  CA  LYS L  74      33.809  22.384  50.197  1.00 45.35           C  
ATOM    545  CB  LYS L  74      33.960  23.440  51.306  1.00 49.53           C  
ATOM    546  CG  LYS L  74      35.093  23.203  52.305  1.00 54.15           C  
ATOM    547  CD  LYS L  74      35.364  24.436  53.171  1.00 57.17           C  
ATOM    548  CE  LYS L  74      36.468  24.244  54.212  1.00 61.33           C  
ATOM    549  NZ  LYS L  74      36.640  25.487  54.997  1.00 60.42           N1+
ATOM    550  C   LYS L  74      33.408  21.094  50.851  1.00 47.72           C  
ATOM    551  O   LYS L  74      32.256  20.915  51.244  1.00 51.84           O  
ATOM    552  N   ILE L  75      34.366  20.151  50.964  1.00 46.52           N  
ATOM    553  CA  ILE L  75      34.126  18.890  51.614  1.00 47.22           C  
ATOM    554  CB  ILE L  75      34.401  17.733  50.700  1.00 47.85           C  
ATOM    555  CG1 ILE L  75      33.573  17.876  49.411  1.00 47.77           C  
ATOM    556  CG2 ILE L  75      34.094  16.436  51.463  1.00 49.90           C  
ATOM    557  CD1 ILE L  75      34.040  16.961  48.280  1.00 44.07           C  
ATOM    558  C   ILE L  75      35.120  18.828  52.747  1.00 50.34           C  
ATOM    559  O   ILE L  75      36.325  18.856  52.504  1.00 51.18           O  
ATOM    560  N   ASN L  76      34.650  18.804  54.017  0.90 52.69           N  
ATOM    561  CA  ASN L  76      35.553  18.843  55.146  0.90 56.01           C  
ATOM    562  CB  ASN L  76      34.847  19.235  56.457  0.90 58.57           C  
ATOM    563  CG  ASN L  76      34.612  20.739  56.430  0.90 66.74           C  
ATOM    564  OD1 ASN L  76      35.542  21.521  56.245  0.90 70.07           O  
ATOM    565  ND2 ASN L  76      33.333  21.159  56.623  0.90 69.33           N  
ATOM    566  C   ASN L  76      36.317  17.580  55.425  0.90 64.70           C  
ATOM    567  O   ASN L  76      37.539  17.550  55.296  0.90 71.38           O  
ATOM    568  N   SER L  77      35.626  16.483  55.791  1.00 65.02           N  
ATOM    569  CA  SER L  77      36.341  15.288  56.128  1.00 63.45           C  
ATOM    570  CB  SER L  77      35.850  14.642  57.436  1.00 65.62           C  
ATOM    571  OG  SER L  77      36.594  13.467  57.717  1.00 61.64           O  
ATOM    572  C   SER L  77      36.051  14.358  55.012  1.00 59.46           C  
ATOM    573  O   SER L  77      35.026  13.677  54.995  1.00 60.47           O  
ATOM    574  N   LEU L  78      36.991  14.281  54.064  0.90 53.78           N  
ATOM    575  CA  LEU L  78      36.754  13.538  52.872  0.90 53.60           C  
ATOM    576  CB  LEU L  78      37.927  13.668  51.881  0.90 53.57           C  
ATOM    577  CG  LEU L  78      37.644  13.171  50.453  0.90 53.40           C  
ATOM    578  CD1 LEU L  78      36.663  14.102  49.720  0.90 49.74           C  
ATOM    579  CD2 LEU L  78      38.947  12.969  49.671  0.90 58.02           C  
ATOM    580  C   LEU L  78      36.594  12.106  53.259  0.90 53.15           C  
ATOM    581  O   LEU L  78      37.260  11.615  54.170  0.90 57.66           O  
ATOM    582  N   GLN L  79      35.657  11.404  52.594  1.00 48.27           N  
ATOM    583  CA  GLN L  79      35.455  10.019  52.881  1.00 49.33           C  
ATOM    584  CB  GLN L  79      34.112   9.728  53.566  1.00 50.55           C  
ATOM    585  CG  GLN L  79      34.094  10.348  54.965  1.00 51.41           C  
ATOM    586  CD  GLN L  79      32.769  10.055  55.640  1.00 57.87           C  
ATOM    587  OE1 GLN L  79      32.139   9.032  55.387  1.00 60.84           O  
ATOM    588  NE2 GLN L  79      32.338  10.986  56.533  1.00 58.24           N  
ATOM    589  C   GLN L  79      35.554   9.284  51.581  1.00 52.23           C  
ATOM    590  O   GLN L  79      35.551   9.897  50.517  1.00 52.26           O  
ATOM    591  N   SER L  80      35.651   7.944  51.640  0.90 54.41           N  
ATOM    592  CA  SER L  80      35.877   7.141  50.469  0.90 55.04           C  
ATOM    593  CB  SER L  80      35.963   5.638  50.785  0.90 54.14           C  
ATOM    594  OG  SER L  80      37.072   5.379  51.634  0.75 32.47           O  
ATOM    595  C   SER L  80      34.758   7.319  49.486  0.90 53.87           C  
ATOM    596  O   SER L  80      34.981   7.294  48.277  0.90 54.83           O  
ATOM    597  N   GLU L  81      33.530   7.530  49.986  1.00 51.86           N  
ATOM    598  CA  GLU L  81      32.343   7.641  49.181  1.00 53.21           C  
ATOM    599  CB  GLU L  81      31.067   7.838  50.019  1.00 55.27           C  
ATOM    600  CG  GLU L  81      30.744   6.687  50.971  1.00 61.90           C  
ATOM    601  CD  GLU L  81      31.573   6.864  52.232  1.00 68.84           C  
ATOM    602  OE1 GLU L  81      32.740   6.390  52.247  1.00 69.75           O  
ATOM    603  OE2 GLU L  81      31.050   7.480  53.199  1.00 71.17           O1-
ATOM    604  C   GLU L  81      32.432   8.855  48.302  1.00 52.24           C  
ATOM    605  O   GLU L  81      31.748   8.945  47.287  1.00 53.80           O  
ATOM    606  N   ASP L  82      33.230   9.847  48.724  1.00 45.95           N  
ATOM    607  CA  ASP L  82      33.378  11.146  48.127  1.00 41.28           C  
ATOM    608  CB  ASP L  82      34.099  12.125  49.064  1.00 40.17           C  
ATOM    609  CG  ASP L  82      33.170  12.345  50.249  1.00 47.18           C  
ATOM    610  OD1 ASP L  82      31.978  11.954  50.133  1.00 49.04           O  
ATOM    611  OD2 ASP L  82      33.632  12.899  51.283  1.00 42.19           O1-
ATOM    612  C   ASP L  82      34.084  11.169  46.793  1.00 41.61           C  
ATOM    613  O   ASP L  82      34.015  12.183  46.105  1.00 46.27           O  
ATOM    614  N   VAL L  83      34.845  10.124  46.411  1.00 40.79           N  
ATOM    615  CA  VAL L  83      35.609  10.162  45.184  1.00 40.39           C  
ATOM    616  CB  VAL L  83      36.568   9.010  45.088  1.00 37.75           C  
ATOM    617  CG1 VAL L  83      35.755   7.708  45.186  1.00  0.00           C  
ATOM    618  CG2 VAL L  83      37.356   9.114  43.774  1.00  0.00           C  
ATOM    619  C   VAL L  83      34.706  10.085  43.989  1.00 42.22           C  
ATOM    620  O   VAL L  83      33.838   9.217  43.921  1.00 45.64           O  
ATOM    621  N   ALA L  84      34.919  10.988  42.998  1.00 37.94           N  
ATOM    622  CA  ALA L  84      34.101  11.015  41.814  1.00 36.13           C  
ATOM    623  CB  ALA L  84      32.598  10.862  42.107  1.00  0.00           C  
ATOM    624  C   ALA L  84      34.287  12.352  41.160  1.00 36.61           C  
ATOM    625  O   ALA L  84      35.210  13.094  41.496  1.00 38.35           O  
ATOM    626  N   ARG L  85      33.424  12.675  40.169  1.00 35.58           N  
ATOM    627  CA  ARG L  85      33.508  13.947  39.510  1.00 36.54           C  
ATOM    628  CB  ARG L  85      33.361  13.906  37.977  1.00 38.03           C  
ATOM    629  CG  ARG L  85      34.577  13.320  37.256  1.00  0.00           C  
ATOM    630  CD  ARG L  85      34.708  13.803  35.808  1.00  0.00           C  
ATOM    631  NE  ARG L  85      33.569  13.253  35.021  1.00  0.00           N  
ATOM    632  CZ  ARG L  85      33.796  12.273  34.099  1.00  0.00           C  
ATOM    633  NH1 ARG L  85      35.064  11.813  33.894  1.00  0.00           N1+
ATOM    634  NH2 ARG L  85      32.759  11.762  33.373  1.00  0.00           N  
ATOM    635  C   ARG L  85      32.425  14.835  40.040  1.00 39.78           C  
ATOM    636  O   ARG L  85      31.345  14.380  40.413  1.00 40.96           O  
ATOM    637  N   TYR L  86      32.721  16.149  40.100  1.00 39.08           N  
ATOM    638  CA  TYR L  86      31.798  17.122  40.607  1.00 36.83           C  
ATOM    639  CB  TYR L  86      32.342  17.893  41.820  1.00 34.93           C  
ATOM    640  CG  TYR L  86      32.431  16.954  42.970  1.00 33.52           C  
ATOM    641  CD1 TYR L  86      31.321  16.722  43.746  1.00 34.38           C  
ATOM    642  CD2 TYR L  86      33.608  16.308  43.278  1.00 33.01           C  
ATOM    643  CE1 TYR L  86      31.381  15.863  44.815  1.00 36.18           C  
ATOM    644  CE2 TYR L  86      33.674  15.446  44.348  1.00 34.54           C  
ATOM    645  CZ  TYR L  86      32.557  15.224  45.118  1.00 35.87           C  
ATOM    646  OH  TYR L  86      32.610  14.344  46.218  1.00 35.18           O  
ATOM    647  C   TYR L  86      31.567  18.136  39.529  1.00 35.59           C  
ATOM    648  O   TYR L  86      32.495  18.503  38.809  1.00 34.51           O  
ATOM    649  N   TYR L  87      30.307  18.602  39.382  1.00 36.20           N  
ATOM    650  CA  TYR L  87      29.994  19.571  38.368  1.00 35.15           C  
ATOM    651  CB  TYR L  87      29.142  19.012  37.211  1.00 31.62           C  
ATOM    652  CG  TYR L  87      29.927  18.054  36.377  1.00 32.66           C  
ATOM    653  CD1 TYR L  87      30.683  18.513  35.322  1.00 35.85           C  
ATOM    654  CD2 TYR L  87      29.900  16.701  36.634  1.00 33.87           C  
ATOM    655  CE1 TYR L  87      31.402  17.641  34.538  1.00 36.16           C  
ATOM    656  CE2 TYR L  87      30.617  15.824  35.854  1.00 34.88           C  
ATOM    657  CZ  TYR L  87      31.369  16.293  34.803  1.00 35.53           C  
ATOM    658  OH  TYR L  87      32.106  15.398  33.998  1.00 34.99           O  
ATOM    659  C   TYR L  87      29.156  20.662  38.968  1.00 36.15           C  
ATOM    660  O   TYR L  87      28.365  20.426  39.880  1.00 34.53           O  
ATOM    661  N   CYS L  88      29.327  21.902  38.457  1.00 36.81           N  
ATOM    662  CA  CYS L  88      28.518  23.021  38.858  1.00 34.92           C  
ATOM    663  CB  CYS L  88      29.334  24.290  39.232  1.00 31.86           C  
ATOM    664  SG  CYS L  88      30.532  24.816  37.960  1.00 59.06           S  
ATOM    665  C   CYS L  88      27.633  23.343  37.684  1.00 35.32           C  
ATOM    666  O   CYS L  88      28.004  23.100  36.539  1.00 34.18           O  
ATOM    667  N   GLN L  89      26.410  23.845  37.947  1.00 34.12           N  
ATOM    668  CA  GLN L  89      25.514  24.211  36.882  1.00 37.03           C  
ATOM    669  CB  GLN L  89      24.406  23.172  36.631  1.00 37.39           C  
ATOM    670  CG  GLN L  89      23.453  23.563  35.502  1.00 39.47           C  
ATOM    671  CD  GLN L  89      22.250  22.633  35.564  1.00 39.87           C  
ATOM    672  OE1 GLN L  89      22.193  21.722  36.388  1.00 36.81           O  
ATOM    673  NE2 GLN L  89      21.254  22.876  34.674  1.00 40.99           N  
ATOM    674  C   GLN L  89      24.805  25.466  37.286  1.00 40.28           C  
ATOM    675  O   GLN L  89      24.389  25.607  38.433  1.00 39.99           O  
ATOM    676  N   HIS L  90      24.635  26.415  36.341  1.00 40.39           N  
ATOM    677  CA  HIS L  90      23.954  27.635  36.688  1.00 39.43           C  
ATOM    678  ND1 HIS L  90      24.720  28.628  33.533  1.00 37.13           N  
ATOM    679  CG  HIS L  90      24.116  29.155  34.648  1.00 37.17           C  
ATOM    680  CB  HIS L  90      24.561  28.907  36.064  1.00 36.69           C  
ATOM    681  NE2 HIS L  90      23.023  29.862  32.802  1.00 35.15           N  
ATOM    682  CD2 HIS L  90      23.081  29.905  34.185  1.00 34.30           C  
ATOM    683  CE1 HIS L  90      24.028  29.082  32.457  1.00 34.98           C  
ATOM    684  C   HIS L  90      22.556  27.552  36.156  1.00 38.21           C  
ATOM    685  O   HIS L  90      22.330  26.947  35.109  1.00 39.10           O  
ATOM    686  N   TYR L  91      21.750  28.452  36.763  1.00 33.29           N  
ATOM    687  CA  TYR L  91      20.499  28.934  36.270  1.00 35.45           C  
ATOM    688  CB  TYR L  91      19.319  28.819  37.221  1.00 35.30           C  
ATOM    689  CG  TYR L  91      18.363  29.861  36.737  1.00 36.67           C  
ATOM    690  CD1 TYR L  91      17.902  29.842  35.449  1.00 35.54           C  
ATOM    691  CD2 TYR L  91      17.871  30.836  37.567  1.00 35.61           C  
ATOM    692  CE1 TYR L  91      17.009  30.749  34.952  1.00 37.62           C  
ATOM    693  CE2 TYR L  91      16.971  31.767  37.091  1.00 38.34           C  
ATOM    694  CZ  TYR L  91      16.539  31.727  35.785  1.00 38.47           C  
ATOM    695  OH  TYR L  91      15.615  32.679  35.303  1.00 83.41           O  
ATOM    696  C   TYR L  91      20.686  30.418  36.094  1.00 36.55           C  
ATOM    697  O   TYR L  91      20.973  31.162  37.029  1.00 35.82           O  
ATOM    698  N   SER L  92      20.481  30.912  34.871  1.00 37.09           N  
ATOM    699  CA  SER L  92      20.647  32.318  34.681  1.00 39.07           C  
ATOM    700  CB  SER L  92      22.088  32.713  34.324  1.00 39.72           C  
ATOM    701  OG  SER L  92      22.211  34.123  34.288  1.00 86.92           O  
ATOM    702  C   SER L  92      19.784  32.664  33.523  1.00 40.48           C  
ATOM    703  O   SER L  92      18.556  32.609  33.597  1.00 40.52           O  
ATOM    704  N   THR L  93      20.427  33.043  32.409  1.00 41.60           N  
ATOM    705  CA  THR L  93      19.712  33.370  31.220  1.00 42.65           C  
ATOM    706  CB  THR L  93      20.600  34.062  30.222  1.00 21.29           C  
ATOM    707  OG1 THR L  93      19.886  34.426  29.049  1.00  0.00           O  
ATOM    708  CG2 THR L  93      21.811  33.168  29.908  1.00  0.00           C  
ATOM    709  C   THR L  93      19.158  32.085  30.680  1.00 42.97           C  
ATOM    710  O   THR L  93      19.071  31.091  31.399  1.00 43.76           O  
ATOM    711  N   THR L  94      18.709  32.074  29.411  1.00 43.23           N  
ATOM    712  CA  THR L  94      18.127  30.886  28.849  1.00 43.53           C  
ATOM    713  CB  THR L  94      17.703  31.071  27.424  1.00 45.89           C  
ATOM    714  OG1 THR L  94      16.734  32.100  27.329  1.00 32.86           O  
ATOM    715  CG2 THR L  94      17.132  29.745  26.885  1.00 22.57           C  
ATOM    716  C   THR L  94      19.065  29.713  28.845  1.00 42.53           C  
ATOM    717  O   THR L  94      18.681  28.687  29.400  1.00 42.71           O  
ATOM    718  N   PRO L  95      20.250  29.769  28.278  1.00 39.95           N  
ATOM    719  CA  PRO L  95      21.140  28.642  28.290  1.00 37.85           C  
ATOM    720  CD  PRO L  95      20.971  30.997  27.992  1.00 38.59           C  
ATOM    721  CB  PRO L  95      22.403  29.090  27.578  1.00 37.74           C  
ATOM    722  CG  PRO L  95      22.450  30.582  27.937  1.00 38.39           C  
ATOM    723  C   PRO L  95      21.499  28.239  29.674  1.00 35.85           C  
ATOM    724  O   PRO L  95      21.844  29.087  30.492  1.00 35.28           O  
ATOM    725  N   TRP L  96      21.478  26.931  29.953  1.00 33.39           N  
ATOM    726  CA  TRP L  96      21.902  26.499  31.242  1.00 31.06           C  
ATOM    727  CB  TRP L  96      21.141  25.316  31.794  1.00 29.82           C  
ATOM    728  CG  TRP L  96      19.668  25.461  31.669  1.00 29.20           C  
ATOM    729  CD2 TRP L  96      18.765  24.858  32.577  1.00 28.60           C  
ATOM    730  CD1 TRP L  96      18.913  26.052  30.701  1.00 29.54           C  
ATOM    731  NE1 TRP L  96      17.592  25.790  30.929  1.00 28.72           N  
ATOM    732  CE2 TRP L  96      17.505  25.064  32.088  1.00 29.14           C  
ATOM    733  CE3 TRP L  96      18.970  24.167  33.714  1.00 28.68           C  
ATOM    734  CZ2 TRP L  96      16.462  24.552  32.744  1.00 29.57           C  
ATOM    735  CZ3 TRP L  96      17.898  23.667  34.400  1.00 29.25           C  
ATOM    736  CH2 TRP L  96      16.640  23.859  33.911  1.00 29.05           C  
ATOM    737  C   TRP L  96      23.202  25.924  30.876  1.00 30.46           C  
ATOM    738  O   TRP L  96      23.369  25.456  29.753  1.00 31.01           O  
ATOM    739  N   THR L  97      24.166  25.942  31.781  0.90 34.68           N  
ATOM    740  CA  THR L  97      25.417  25.472  31.310  0.90 36.74           C  
ATOM    741  CB  THR L  97      26.243  26.628  30.830  0.90 34.03           C  
ATOM    742  OG1 THR L  97      27.267  26.199  29.956  0.88 36.70           O  
ATOM    743  CG2 THR L  97      26.835  27.347  32.052  0.88 34.19           C  
ATOM    744  C   THR L  97      26.087  24.801  32.469  0.90 34.65           C  
ATOM    745  O   THR L  97      25.901  25.197  33.619  0.90 33.12           O  
ATOM    746  N   PHE L  98      26.870  23.739  32.197  1.00 34.45           N  
ATOM    747  CA  PHE L  98      27.533  23.021  33.253  1.00 33.96           C  
ATOM    748  CB  PHE L  98      27.552  21.490  33.079  1.00 35.08           C  
ATOM    749  CG  PHE L  98      26.199  20.910  33.300  1.00 38.16           C  
ATOM    750  CD1 PHE L  98      25.298  20.794  32.270  1.00 36.25           C  
ATOM    751  CD2 PHE L  98      25.835  20.462  34.548  1.00 38.69           C  
ATOM    752  CE1 PHE L  98      24.055  20.246  32.486  1.00 39.29           C  
ATOM    753  CE2 PHE L  98      24.594  19.914  34.766  1.00 36.59           C  
ATOM    754  CZ  PHE L  98      23.697  19.805  33.734  1.00 39.44           C  
ATOM    755  C   PHE L  98      28.975  23.412  33.257  1.00 33.54           C  
ATOM    756  O   PHE L  98      29.507  23.896  32.260  1.00 34.96           O  
ATOM    757  N   GLY L  99      29.642  23.225  34.412  1.00 33.89           N  
ATOM    758  CA  GLY L  99      31.048  23.488  34.494  1.00 35.21           C  
ATOM    759  C   GLY L  99      31.744  22.308  33.885  1.00 37.30           C  
ATOM    760  O   GLY L  99      31.122  21.285  33.604  1.00 38.91           O  
ATOM    761  N   GLY L 100      33.072  22.431  33.690  1.00 39.99           N  
ATOM    762  CA  GLY L 100      33.910  21.441  33.070  1.00 38.46           C  
ATOM    763  C   GLY L 100      33.948  20.184  33.887  1.00 38.86           C  
ATOM    764  O   GLY L 100      34.115  19.094  33.344  1.00 40.90           O  
ATOM    765  N   GLY L 101      33.860  20.301  35.222  1.00 35.60           N  
ATOM    766  CA  GLY L 101      33.890  19.135  36.058  1.00 37.20           C  
ATOM    767  C   GLY L 101      35.216  19.066  36.750  1.00 40.49           C  
ATOM    768  O   GLY L 101      36.221  19.580  36.259  1.00 43.56           O  
ATOM    769  N   THR L 102      35.223  18.442  37.946  1.00 39.17           N  
ATOM    770  CA  THR L 102      36.425  18.243  38.705  1.00 39.31           C  
ATOM    771  CB  THR L 102      36.469  19.037  39.980  1.00 41.81           C  
ATOM    772  OG1 THR L 102      36.402  20.426  39.692  1.00 45.19           O  
ATOM    773  CG2 THR L 102      37.767  18.711  40.740  1.00 40.76           C  
ATOM    774  C   THR L 102      36.469  16.795  39.081  1.00 39.93           C  
ATOM    775  O   THR L 102      35.519  16.264  39.654  1.00 40.22           O  
ATOM    776  N   GLN L 103      37.587  16.110  38.769  1.00 41.53           N  
ATOM    777  CA  GLN L 103      37.662  14.721  39.108  1.00 45.20           C  
ATOM    778  CB  GLN L 103      38.297  13.838  38.018  1.00 48.04           C  
ATOM    779  CG  GLN L 103      38.208  12.343  38.333  1.00 52.43           C  
ATOM    780  CD  GLN L 103      38.786  11.567  37.159  1.00 57.32           C  
ATOM    781  OE1 GLN L 103      39.908  11.820  36.722  1.00  0.00           O  
ATOM    782  NE2 GLN L 103      37.998  10.594  36.627  1.00  0.00           N  
ATOM    783  C   GLN L 103      38.480  14.609  40.351  1.00 46.25           C  
ATOM    784  O   GLN L 103      39.600  15.112  40.426  1.00 46.57           O  
ATOM    785  N   LEU L 104      37.920  13.938  41.372  1.00 42.66           N  
ATOM    786  CA  LEU L 104      38.586  13.838  42.635  1.00 43.17           C  
ATOM    787  CB  LEU L 104      37.624  14.174  43.786  1.00 46.45           C  
ATOM    788  CG  LEU L 104      38.284  14.360  45.158  1.00 47.34           C  
ATOM    789  CD1 LEU L 104      39.258  15.548  45.153  1.00 49.94           C  
ATOM    790  CD2 LEU L 104      37.220  14.502  46.252  1.00 46.50           C  
ATOM    791  C   LEU L 104      39.065  12.424  42.770  1.00 47.43           C  
ATOM    792  O   LEU L 104      38.270  11.486  42.763  1.00 48.69           O  
ATOM    793  N   GLU L 105      40.394  12.241  42.907  1.00 46.26           N  
ATOM    794  CA  GLU L 105      40.977  10.930  42.959  1.00 45.24           C  
ATOM    795  CB  GLU L 105      42.084  10.718  41.915  1.00 52.58           C  
ATOM    796  CG  GLU L 105      42.584   9.277  41.847  1.00 60.69           C  
ATOM    797  CD  GLU L 105      43.853   9.257  41.008  1.00 63.56           C  
ATOM    798  OE1 GLU L 105      44.880   9.817  41.477  1.00 62.63           O  
ATOM    799  OE2 GLU L 105      43.812   8.683  39.887  1.00 63.46           O1-
ATOM    800  C   GLU L 105      41.614  10.751  44.293  1.00 41.05           C  
ATOM    801  O   GLU L 105      41.799  11.708  45.042  1.00 39.38           O  
ATOM    802  N   ILE L 106      41.975   9.499  44.627  1.00 42.59           N  
ATOM    803  CA  ILE L 106      42.528   9.274  45.926  1.00 44.94           C  
ATOM    804  CB  ILE L 106      42.000   8.025  46.586  1.00 41.09           C  
ATOM    805  CG1 ILE L 106      42.130   8.119  48.112  1.00 42.60           C  
ATOM    806  CG2 ILE L 106      42.711   6.805  45.982  1.00 39.11           C  
ATOM    807  CD1 ILE L 106      41.153   9.106  48.754  1.00 43.01           C  
ATOM    808  C   ILE L 106      44.022   9.205  45.809  1.00 47.82           C  
ATOM    809  O   ILE L 106      44.578   8.522  44.949  1.00 44.72           O  
ATOM    810  N   LYS L 107      44.712   9.972  46.673  1.00 50.70           N  
ATOM    811  CA  LYS L 107      46.142  10.011  46.677  0.90 49.65           C  
ATOM    812  CB  LYS L 107      46.694  11.078  47.639  0.90 53.31           C  
ATOM    813  CG  LYS L 107      48.185  11.365  47.474  0.90 55.84           C  
ATOM    814  CD  LYS L 107      48.640  12.624  48.215  0.90 60.02           C  
ATOM    815  CE  LYS L 107      47.945  13.904  47.741  0.90 61.40           C  
ATOM    816  NZ  LYS L 107      48.314  14.192  46.337  0.90 56.86           N1+
ATOM    817  C   LYS L 107      46.617   8.648  47.161  1.00 46.12           C  
ATOM    818  O   LYS L 107      46.288   8.286  48.322  1.00 45.61           O  
ATOM    819  OXT LYS L 107      47.309   7.950  46.374  1.00  0.00           O1-
TER     820      LYS L 107 
ATOM    821  N   GLU H 108       8.710   5.696  45.210  1.00 75.29           N1+
ATOM    822  CA  GLU H 108       9.093   7.126  45.166  1.00 80.97           C  
ATOM    823  CB  GLU H 108      10.418   7.362  45.905  1.00 87.54           C  
ATOM    824  CG  GLU H 108      10.262   7.259  47.419  1.00 94.61           C  
ATOM    825  CD  GLU H 108       9.305   8.366  47.838  1.00 97.43           C  
ATOM    826  OE1 GLU H 108       9.193   9.366  47.079  1.00101.82           O  
ATOM    827  OE2 GLU H 108       8.670   8.224  48.915  1.00109.93           O1-
ATOM    828  C   GLU H 108       9.227   7.622  43.768  1.00 80.09           C  
ATOM    829  O   GLU H 108       8.682   7.039  42.832  1.00 82.76           O  
ATOM    830  N   VAL H 109       9.956   8.739  43.601  1.00 74.66           N  
ATOM    831  CA  VAL H 109      10.104   9.314  42.301  1.00 68.95           C  
ATOM    832  CB  VAL H 109      10.605  10.729  42.349  1.00 64.83           C  
ATOM    833  CG1 VAL H 109      10.836  11.229  40.914  1.00 56.94           C  
ATOM    834  CG2 VAL H 109       9.600  11.572  43.150  1.00 65.69           C  
ATOM    835  C   VAL H 109      11.103   8.511  41.536  1.00 65.49           C  
ATOM    836  O   VAL H 109      12.189   8.213  42.028  1.00 63.69           O  
ATOM    837  N   GLN H 110      10.750   8.126  40.295  1.00 63.15           N  
ATOM    838  CA  GLN H 110      11.704   7.396  39.518  1.00 63.28           C  
ATOM    839  CB  GLN H 110      11.621   5.869  39.701  1.00 68.99           C  
ATOM    840  CG  GLN H 110      10.314   5.229  39.239  1.00 71.92           C  
ATOM    841  CD  GLN H 110      10.428   3.737  39.519  1.00 75.15           C  
ATOM    842  OE1 GLN H 110       9.467   2.987  39.363  1.00 76.42           O  
ATOM    843  NE2 GLN H 110      11.637   3.293  39.959  1.00 75.45           N  
ATOM    844  C   GLN H 110      11.515   7.731  38.073  1.00 58.53           C  
ATOM    845  O   GLN H 110      10.391   7.889  37.594  1.00 55.43           O  
ATOM    846  N   LEU H 111      12.638   7.881  37.345  1.00 55.95           N  
ATOM    847  CA  LEU H 111      12.572   8.151  35.940  1.00 52.81           C  
ATOM    848  CB  LEU H 111      13.362   9.399  35.517  1.00 48.43           C  
ATOM    849  CG  LEU H 111      12.822  10.696  36.140  1.00 46.34           C  
ATOM    850  CD1 LEU H 111      13.593  11.924  35.632  1.00 47.60           C  
ATOM    851  CD2 LEU H 111      11.303  10.814  35.942  1.00 42.14           C  
ATOM    852  C   LEU H 111      13.196   6.981  35.248  1.00 53.81           C  
ATOM    853  O   LEU H 111      14.393   6.737  35.392  1.00 56.13           O  
ATOM    854  N   GLN H 112      12.395   6.221  34.468  1.00 49.74           N  
ATOM    855  CA  GLN H 112      12.924   5.081  33.769  1.00 50.19           C  
ATOM    856  CB  GLN H 112      12.019   3.836  33.791  1.00 56.57           C  
ATOM    857  CG  GLN H 112      12.144   2.994  35.060  1.00 65.31           C  
ATOM    858  CD  GLN H 112      13.442   2.199  34.957  1.00 69.66           C  
ATOM    859  OE1 GLN H 112      14.125   1.977  35.955  1.00 73.87           O  
ATOM    860  NE2 GLN H 112      13.791   1.752  33.719  1.00 67.93           N  
ATOM    861  C   GLN H 112      13.113   5.447  32.334  1.00 49.38           C  
ATOM    862  O   GLN H 112      12.168   5.825  31.644  1.00 50.44           O  
ATOM    863  N   GLN H 113      14.363   5.323  31.852  1.00 46.10           N  
ATOM    864  CA  GLN H 113      14.676   5.674  30.498  1.00 47.68           C  
ATOM    865  CB  GLN H 113      16.039   6.374  30.353  1.00 46.80           C  
ATOM    866  CG  GLN H 113      16.093   7.721  31.081  1.00 47.79           C  
ATOM    867  CD  GLN H 113      17.472   8.329  30.878  1.00 46.03           C  
ATOM    868  OE1 GLN H 113      18.135   8.729  31.835  1.00 46.36           O  
ATOM    869  NE2 GLN H 113      17.917   8.417  29.596  1.00 43.14           N  
ATOM    870  C   GLN H 113      14.685   4.448  29.639  1.00 46.72           C  
ATOM    871  O   GLN H 113      14.771   3.322  30.125  1.00 41.22           O  
ATOM    872  N   SER H 114      14.592   4.657  28.308  1.00 44.49           N  
ATOM    873  CA  SER H 114      14.585   3.574  27.369  1.00 43.99           C  
ATOM    874  CB  SER H 114      14.233   3.998  25.930  1.00 47.66           C  
ATOM    875  OG  SER H 114      15.206   4.901  25.426  1.00 59.25           O  
ATOM    876  C   SER H 114      15.950   2.967  27.364  1.00 42.49           C  
ATOM    877  O   SER H 114      16.886   3.513  27.944  1.00 44.58           O  
ATOM    878  N   GLY H 115      16.087   1.792  26.719  1.00 45.14           N  
ATOM    879  CA  GLY H 115      17.330   1.077  26.726  1.00 46.03           C  
ATOM    880  C   GLY H 115      18.253   1.638  25.690  1.00 46.57           C  
ATOM    881  O   GLY H 115      17.911   2.532  24.917  1.00 50.55           O  
ATOM    882  N   PRO H 116      19.433   1.074  25.683  1.00 46.41           N  
ATOM    883  CA  PRO H 116      20.498   1.474  24.802  1.00 46.41           C  
ATOM    884  CD  PRO H 116      19.646  -0.253  26.233  1.00 47.54           C  
ATOM    885  CB  PRO H 116      21.644   0.508  25.093  1.00 44.63           C  
ATOM    886  CG  PRO H 116      20.917  -0.774  25.541  1.00 47.57           C  
ATOM    887  C   PRO H 116      20.040   1.344  23.386  1.00 46.46           C  
ATOM    888  O   PRO H 116      19.239   0.457  23.095  1.00 51.67           O  
ATOM    889  N   GLU H 117      20.524   2.224  22.489  0.90 47.47           N  
ATOM    890  CA  GLU H 117      20.083   2.119  21.131  0.90 50.19           C  
ATOM    891  CB  GLU H 117      19.102   3.227  20.728  0.90 55.78           C  
ATOM    892  CG  GLU H 117      17.778   3.116  21.482  0.90 61.83           C  
ATOM    893  CD  GLU H 117      16.881   4.260  21.050  0.90 67.19           C  
ATOM    894  OE1 GLU H 117      17.369   5.422  21.044  0.90 67.66           O  
ATOM    895  OE2 GLU H 117      15.698   3.985  20.721  0.90 68.69           O1-
ATOM    896  C   GLU H 117      21.262   2.203  20.222  0.90 49.25           C  
ATOM    897  O   GLU H 117      22.206   2.951  20.463  0.90 48.16           O  
ATOM    898  N   LEU H 118      21.235   1.390  19.151  1.00 46.88           N  
ATOM    899  CA  LEU H 118      22.265   1.446  18.157  1.00 44.30           C  
ATOM    900  CB  LEU H 118      22.913   0.071  17.893  1.00 42.13           C  
ATOM    901  CG  LEU H 118      24.175   0.087  17.006  1.00 54.32           C  
ATOM    902  CD1 LEU H 118      24.732  -1.330  16.821  1.00 57.73           C  
ATOM    903  CD2 LEU H 118      23.942   0.781  15.657  1.00 55.29           C  
ATOM    904  C   LEU H 118      21.545   1.910  16.936  1.00 46.54           C  
ATOM    905  O   LEU H 118      20.488   1.380  16.594  1.00 49.41           O  
ATOM    906  N   VAL H 119      22.083   2.933  16.244  1.00 48.35           N  
ATOM    907  CA  VAL H 119      21.349   3.466  15.136  1.00 51.57           C  
ATOM    908  CB  VAL H 119      20.618   4.709  15.540  1.00 53.77           C  
ATOM    909  CG1 VAL H 119      21.658   5.818  15.753  1.00 52.22           C  
ATOM    910  CG2 VAL H 119      19.515   5.018  14.523  1.00 53.83           C  
ATOM    911  C   VAL H 119      22.317   3.818  14.047  1.00 50.28           C  
ATOM    912  O   VAL H 119      23.488   4.091  14.305  1.00 47.60           O  
ATOM    913  N   LYS H 120      21.837   3.808  12.786  1.00 49.13           N  
ATOM    914  CA  LYS H 120      22.663   4.089  11.645  1.00 49.74           C  
ATOM    915  CB  LYS H 120      22.052   3.595  10.321  1.00 55.92           C  
ATOM    916  CG  LYS H 120      21.608   2.129  10.336  1.00 60.02           C  
ATOM    917  CD  LYS H 120      22.710   1.114  10.642  1.00 66.36           C  
ATOM    918  CE  LYS H 120      22.188  -0.321  10.732  1.00 55.76           C  
ATOM    919  NZ  LYS H 120      23.279  -1.235  11.136  1.00 58.36           N1+
ATOM    920  C   LYS H 120      22.774   5.576  11.526  1.00 48.27           C  
ATOM    921  O   LYS H 120      21.889   6.306  11.965  1.00 47.08           O  
ATOM    922  N   PRO H 121      23.838   6.054  10.946  1.00 49.14           N  
ATOM    923  CA  PRO H 121      24.004   7.467  10.766  1.00 50.10           C  
ATOM    924  CD  PRO H 121      25.095   5.335  10.871  1.00 48.95           C  
ATOM    925  CB  PRO H 121      25.465   7.676  10.362  1.00 47.54           C  
ATOM    926  CG  PRO H 121      25.984   6.262  10.028  1.00 48.76           C  
ATOM    927  C   PRO H 121      22.999   7.964   9.779  1.00 50.51           C  
ATOM    928  O   PRO H 121      22.687   7.246   8.831  1.00 52.11           O  
ATOM    929  N   GLY H 122      22.472   9.183   9.998  1.00 50.17           N  
ATOM    930  CA  GLY H 122      21.505   9.757   9.108  1.00 49.56           C  
ATOM    931  C   GLY H 122      20.138   9.346   9.563  1.00 49.47           C  
ATOM    932  O   GLY H 122      19.134   9.831   9.044  1.00 50.97           O  
ATOM    933  N   ALA H 123      20.066   8.429  10.545  1.00 47.95           N  
ATOM    934  CA  ALA H 123      18.809   7.955  11.053  1.00 49.59           C  
ATOM    935  CB  ALA H 123      18.859   6.504  11.564  1.00 50.74           C  
ATOM    936  C   ALA H 123      18.392   8.822  12.200  1.00 50.45           C  
ATOM    937  O   ALA H 123      19.098   9.754  12.583  1.00 50.05           O  
ATOM    938  N   SER H 124      17.190   8.556  12.750  1.00 52.73           N  
ATOM    939  CA  SER H 124      16.716   9.297  13.883  1.00 54.47           C  
ATOM    940  CB  SER H 124      15.469  10.138  13.566  1.00 61.23           C  
ATOM    941  OG  SER H 124      14.416   9.296  13.120  1.00 66.58           O  
ATOM    942  C   SER H 124      16.353   8.308  14.954  1.00 52.20           C  
ATOM    943  O   SER H 124      15.942   7.189  14.657  1.00 56.06           O  
ATOM    944  N   VAL H 125      16.521   8.696  16.240  1.00 49.68           N  
ATOM    945  CA  VAL H 125      16.188   7.821  17.336  1.00 46.75           C  
ATOM    946  CB  VAL H 125      17.335   7.475  18.246  1.00 48.31           C  
ATOM    947  CG1 VAL H 125      18.433   6.775  17.446  1.00 47.64           C  
ATOM    948  CG2 VAL H 125      17.800   8.743  18.973  1.00 54.78           C  
ATOM    949  C   VAL H 125      15.235   8.559  18.223  1.00 46.43           C  
ATOM    950  O   VAL H 125      15.184   9.788  18.197  1.00 45.71           O  
ATOM    951  N   LYS H 126      14.439   7.817  19.024  1.00 44.00           N  
ATOM    952  CA  LYS H 126      13.513   8.437  19.935  1.00 42.31           C  
ATOM    953  CB  LYS H 126      12.046   8.175  19.549  1.00 41.40           C  
ATOM    954  CG  LYS H 126      11.025   8.952  20.381  1.00 45.62           C  
ATOM    955  CD  LYS H 126       9.601   8.876  19.826  1.00 53.56           C  
ATOM    956  CE  LYS H 126       8.882   7.570  20.171  1.00 65.29           C  
ATOM    957  NZ  LYS H 126       7.514   7.577  19.606  1.00 61.71           N1+
ATOM    958  C   LYS H 126      13.729   7.829  21.294  1.00 45.81           C  
ATOM    959  O   LYS H 126      13.460   6.647  21.497  1.00 51.02           O  
ATOM    960  N   ILE H 127      14.175   8.645  22.274  1.00 45.34           N  
ATOM    961  CA  ILE H 127      14.491   8.186  23.604  1.00 42.53           C  
ATOM    962  CB  ILE H 127      15.683   8.887  24.196  1.00 42.26           C  
ATOM    963  CG1 ILE H 127      16.927   8.777  23.296  1.00 49.28           C  
ATOM    964  CG2 ILE H 127      15.903   8.307  25.603  1.00 45.78           C  
ATOM    965  CD1 ILE H 127      17.506   7.372  23.184  1.00 31.44           C  
ATOM    966  C   ILE H 127      13.346   8.552  24.499  1.00 43.17           C  
ATOM    967  O   ILE H 127      12.788   9.642  24.387  1.00 42.98           O  
ATOM    968  N   SER H 128      12.960   7.646  25.421  1.00 42.44           N  
ATOM    969  CA  SER H 128      11.838   7.934  26.271  1.00 41.33           C  
ATOM    970  CB  SER H 128      10.712   6.892  26.169  1.00 42.46           C  
ATOM    971  OG  SER H 128      11.167   5.634  26.648  1.00 44.80           O  
ATOM    972  C   SER H 128      12.279   7.974  27.704  1.00 42.91           C  
ATOM    973  O   SER H 128      13.326   7.448  28.068  1.00 42.73           O  
ATOM    974  N   CYS H 129      11.480   8.659  28.550  1.00 43.15           N  
ATOM    975  CA  CYS H 129      11.751   8.750  29.956  1.00 45.40           C  
ATOM    976  CB  CYS H 129      12.450  10.085  30.315  1.00 44.79           C  
ATOM    977  SG  CYS H 129      12.845  10.305  32.078  1.00 52.20           S  
ATOM    978  C   CYS H 129      10.420   8.672  30.649  1.00 47.49           C  
ATOM    979  O   CYS H 129       9.626   9.607  30.588  1.00 44.44           O  
ATOM    980  N   LYS H 130      10.137   7.543  31.335  1.00 49.65           N  
ATOM    981  CA  LYS H 130       8.864   7.394  31.985  1.00 53.39           C  
ATOM    982  CB  LYS H 130       8.357   5.944  32.041  1.00 54.27           C  
ATOM    983  CG  LYS H 130       6.999   5.818  32.732  1.00 56.96           C  
ATOM    984  CD  LYS H 130       6.367   4.432  32.616  1.00 61.76           C  
ATOM    985  CE  LYS H 130       5.023   4.313  33.336  1.00 65.51           C  
ATOM    986  NZ  LYS H 130       4.618   2.894  33.407  1.00 64.91           N1+
ATOM    987  C   LYS H 130       9.003   7.864  33.396  1.00 52.38           C  
ATOM    988  O   LYS H 130       9.894   7.435  34.125  1.00 53.05           O  
ATOM    989  N   ALA H 131       8.089   8.751  33.828  1.00 52.43           N  
ATOM    990  CA  ALA H 131       8.179   9.316  35.141  1.00 53.90           C  
ATOM    991  CB  ALA H 131       7.943  10.834  35.165  1.00 54.60           C  
ATOM    992  C   ALA H 131       7.131   8.695  35.997  1.00 56.36           C  
ATOM    993  O   ALA H 131       6.032   8.386  35.540  1.00 56.01           O  
ATOM    994  N   SER H 132       7.464   8.475  37.285  1.00 59.36           N  
ATOM    995  CA  SER H 132       6.505   7.870  38.153  1.00 61.40           C  
ATOM    996  CB  SER H 132       6.613   6.337  38.131  1.00 59.79           C  
ATOM    997  OG  SER H 132       5.656   5.753  38.996  1.00 56.60           O  
ATOM    998  C   SER H 132       6.763   8.343  39.553  1.00 62.07           C  
ATOM    999  O   SER H 132       7.881   8.726  39.894  1.00 62.43           O  
ATOM   1000  N   GLY H 133       5.723   8.345  40.411  1.00 26.83           N  
ATOM   1001  CA  GLY H 133       5.929   8.699  41.787  1.00 25.53           C  
ATOM   1002  C   GLY H 133       5.515  10.115  42.062  1.00 28.50           C  
ATOM   1003  O   GLY H 133       5.328  10.473  43.223  1.00 28.68           O  
ATOM   1004  N   TYR H 134       5.366  10.970  41.027  1.00 26.28           N  
ATOM   1005  CA  TYR H 134       4.965  12.324  41.291  1.00 25.36           C  
ATOM   1006  CB  TYR H 134       6.142  13.313  41.353  1.00 24.05           C  
ATOM   1007  CG  TYR H 134       6.797  13.398  40.012  1.00 24.62           C  
ATOM   1008  CD1 TYR H 134       7.662  12.416  39.586  1.00 23.93           C  
ATOM   1009  CD2 TYR H 134       6.565  14.474  39.183  1.00 24.71           C  
ATOM   1010  CE1 TYR H 134       8.275  12.503  38.357  1.00 23.13           C  
ATOM   1011  CE2 TYR H 134       7.175  14.567  37.953  1.00 22.60           C  
ATOM   1012  CZ  TYR H 134       8.034  13.580  37.538  1.00 22.99           C  
ATOM   1013  OH  TYR H 134       8.664  13.673  36.279  1.00 23.32           O  
ATOM   1014  C   TYR H 134       4.045  12.779  40.200  1.00 26.88           C  
ATOM   1015  O   TYR H 134       3.750  12.032  39.268  1.00 26.28           O  
ATOM   1016  N   SER H 135       3.548  14.030  40.313  1.00 28.83           N  
ATOM   1017  CA  SER H 135       2.659  14.554  39.320  1.00 28.13           C  
ATOM   1018  CB  SER H 135       1.892  15.796  39.808  1.00 32.54           C  
ATOM   1019  OG  SER H 135       0.996  16.246  38.804  1.00  0.00           O  
ATOM   1020  C   SER H 135       3.517  14.952  38.163  1.00 27.26           C  
ATOM   1021  O   SER H 135       4.336  15.863  38.264  1.00 26.69           O  
ATOM   1022  N   PHE H 136       3.319  14.281  37.014  1.00 27.63           N  
ATOM   1023  CA  PHE H 136       4.144  14.457  35.850  1.00 28.18           C  
ATOM   1024  CB  PHE H 136       3.776  13.463  34.731  1.00 27.16           C  
ATOM   1025  CG  PHE H 136       4.707  13.654  33.578  1.00 24.39           C  
ATOM   1026  CD1 PHE H 136       5.993  13.163  33.618  1.00 25.37           C  
ATOM   1027  CD2 PHE H 136       4.283  14.302  32.441  1.00 23.88           C  
ATOM   1028  CE1 PHE H 136       6.846  13.335  32.553  1.00 26.10           C  
ATOM   1029  CE2 PHE H 136       5.131  14.476  31.373  1.00 25.08           C  
ATOM   1030  CZ  PHE H 136       6.417  13.997  31.427  1.00 24.02           C  
ATOM   1031  C   PHE H 136       4.010  15.855  35.317  1.00 27.03           C  
ATOM   1032  O   PHE H 136       4.994  16.459  34.892  1.00 28.42           O  
ATOM   1033  N   THR H 137       2.785  16.406  35.326  1.00 27.35           N  
ATOM   1034  CA  THR H 137       2.482  17.701  34.777  1.00 30.29           C  
ATOM   1035  CB  THR H 137       1.011  17.978  34.785  1.00 32.49           C  
ATOM   1036  OG1 THR H 137       0.316  16.962  34.076  1.00 33.89           O  
ATOM   1037  CG2 THR H 137       0.777  19.339  34.116  1.00 32.90           C  
ATOM   1038  C   THR H 137       3.142  18.782  35.580  1.00 30.96           C  
ATOM   1039  O   THR H 137       3.388  19.875  35.077  1.00 30.15           O  
ATOM   1040  N   GLY H 138       3.391  18.514  36.871  1.00 25.11           N  
ATOM   1041  CA  GLY H 138       3.922  19.472  37.803  1.00 26.98           C  
ATOM   1042  C   GLY H 138       5.305  19.969  37.460  1.00 28.73           C  
ATOM   1043  O   GLY H 138       5.612  21.123  37.754  1.00 29.03           O  
ATOM   1044  N   TYR H 139       6.193  19.141  36.864  1.00 27.90           N  
ATOM   1045  CA  TYR H 139       7.574  19.572  36.745  1.00 26.33           C  
ATOM   1046  CB  TYR H 139       8.539  18.646  37.507  1.00 24.47           C  
ATOM   1047  CG  TYR H 139       8.101  18.526  38.927  1.00 24.61           C  
ATOM   1048  CD1 TYR H 139       6.968  17.811  39.235  1.00 24.73           C  
ATOM   1049  CD2 TYR H 139       8.827  19.090  39.951  1.00 29.48           C  
ATOM   1050  CE1 TYR H 139       6.550  17.677  40.539  1.00 29.02           C  
ATOM   1051  CE2 TYR H 139       8.415  18.958  41.258  1.00 30.95           C  
ATOM   1052  CZ  TYR H 139       7.273  18.251  41.553  1.00 32.82           C  
ATOM   1053  OH  TYR H 139       6.845  18.111  42.890  1.00 37.23           O  
ATOM   1054  C   TYR H 139       8.049  19.486  35.308  1.00 27.00           C  
ATOM   1055  O   TYR H 139       7.519  18.731  34.500  1.00 25.19           O  
ATOM   1056  N   TYR H 140       9.102  20.264  34.966  1.00 44.64           N  
ATOM   1057  CA  TYR H 140       9.681  20.328  33.653  1.00 40.51           C  
ATOM   1058  CB  TYR H 140      10.524  21.592  33.405  1.00 40.26           C  
ATOM   1059  CG  TYR H 140       9.659  22.801  33.535  1.00 44.90           C  
ATOM   1060  CD1 TYR H 140       9.460  23.382  34.767  1.00 44.11           C  
ATOM   1061  CD2 TYR H 140       9.053  23.358  32.432  1.00 43.64           C  
ATOM   1062  CE1 TYR H 140       8.669  24.500  34.898  1.00  0.00           C  
ATOM   1063  CE2 TYR H 140       8.261  24.475  32.557  1.00 22.26           C  
ATOM   1064  CZ  TYR H 140       8.069  25.048  33.791  1.00  0.00           C  
ATOM   1065  OH  TYR H 140       7.257  26.195  33.921  1.00  0.00           O  
ATOM   1066  C   TYR H 140      10.622  19.176  33.523  1.00 42.62           C  
ATOM   1067  O   TYR H 140      11.210  18.729  34.506  1.00 44.78           O  
ATOM   1068  N   MET H 141      10.745  18.621  32.302  1.00 42.12           N  
ATOM   1069  CA  MET H 141      11.679  17.553  32.104  1.00 40.34           C  
ATOM   1070  CB  MET H 141      11.088  16.354  31.347  1.00 42.52           C  
ATOM   1071  CG  MET H 141      12.051  15.171  31.269  1.00 54.47           C  
ATOM   1072  SD  MET H 141      12.414  14.417  32.881  1.00 67.45           S  
ATOM   1073  CE  MET H 141      10.725  13.816  33.152  1.00 37.38           C  
ATOM   1074  C   MET H 141      12.808  18.109  31.294  1.00 38.95           C  
ATOM   1075  O   MET H 141      12.592  18.762  30.276  1.00 37.78           O  
ATOM   1076  N   ASN H 142      14.055  17.859  31.740  1.00 37.76           N  
ATOM   1077  CA  ASN H 142      15.217  18.405  31.095  1.00 36.76           C  
ATOM   1078  CB  ASN H 142      16.127  19.178  32.070  1.00 33.58           C  
ATOM   1079  CG  ASN H 142      15.389  20.407  32.586  1.00 34.85           C  
ATOM   1080  OD1 ASN H 142      15.622  21.525  32.128  1.00 37.28           O  
ATOM   1081  ND2 ASN H 142      14.467  20.198  33.565  1.00 28.41           N  
ATOM   1082  C   ASN H 142      16.034  17.266  30.569  1.00 35.32           C  
ATOM   1083  O   ASN H 142      15.968  16.154  31.090  1.00 37.55           O  
ATOM   1084  N   TRP H 143      16.818  17.513  29.499  1.00 34.31           N  
ATOM   1085  CA  TRP H 143      17.637  16.475  28.943  1.00 34.65           C  
ATOM   1086  CB  TRP H 143      17.208  16.079  27.521  1.00 34.27           C  
ATOM   1087  CG  TRP H 143      15.853  15.409  27.491  1.00 42.12           C  
ATOM   1088  CD2 TRP H 143      15.659  13.986  27.525  1.00 42.60           C  
ATOM   1089  CD1 TRP H 143      14.609  15.967  27.434  1.00 43.74           C  
ATOM   1090  NE1 TRP H 143      13.651  14.982  27.437  1.00 44.24           N  
ATOM   1091  CE2 TRP H 143      14.284  13.757  27.491  1.00 43.14           C  
ATOM   1092  CE3 TRP H 143      16.553  12.958  27.581  1.00 42.44           C  
ATOM   1093  CZ2 TRP H 143      13.781  12.487  27.512  1.00 43.46           C  
ATOM   1094  CZ3 TRP H 143      16.043  11.679  27.604  1.00 40.34           C  
ATOM   1095  CH2 TRP H 143      14.684  11.449  27.569  1.00 42.69           C  
ATOM   1096  C   TRP H 143      19.058  16.954  28.907  1.00 37.59           C  
ATOM   1097  O   TRP H 143      19.329  18.115  28.604  1.00 39.49           O  
ATOM   1098  N   VAL H 144      20.010  16.051  29.234  1.00 34.90           N  
ATOM   1099  CA  VAL H 144      21.406  16.389  29.273  1.00 32.14           C  
ATOM   1100  CB  VAL H 144      21.960  16.406  30.670  1.00 33.21           C  
ATOM   1101  CG1 VAL H 144      23.469  16.696  30.608  1.00 35.68           C  
ATOM   1102  CG2 VAL H 144      21.161  17.425  31.501  1.00 33.94           C  
ATOM   1103  C   VAL H 144      22.166  15.340  28.505  1.00 36.09           C  
ATOM   1104  O   VAL H 144      21.784  14.171  28.477  1.00 37.82           O  
ATOM   1105  N   LYS H 145      23.278  15.746  27.854  1.00 37.71           N  
ATOM   1106  CA  LYS H 145      24.075  14.845  27.062  1.00 36.25           C  
ATOM   1107  CB  LYS H 145      24.275  15.361  25.627  1.00 32.74           C  
ATOM   1108  CG  LYS H 145      25.158  14.480  24.742  1.00 34.55           C  
ATOM   1109  CD  LYS H 145      25.227  14.982  23.300  1.00 35.42           C  
ATOM   1110  CE  LYS H 145      26.279  14.276  22.447  1.00 37.70           C  
ATOM   1111  NZ  LYS H 145      26.315  14.883  21.099  1.00 40.70           N1+
ATOM   1112  C   LYS H 145      25.441  14.756  27.669  1.00 43.40           C  
ATOM   1113  O   LYS H 145      26.034  15.770  28.036  1.00 48.88           O  
ATOM   1114  N   GLN H 146      25.979  13.527  27.809  1.00 45.01           N  
ATOM   1115  CA  GLN H 146      27.314  13.399  28.323  1.00 42.20           C  
ATOM   1116  CB  GLN H 146      27.372  12.879  29.770  1.00 36.90           C  
ATOM   1117  CG  GLN H 146      28.779  12.904  30.371  1.00 36.25           C  
ATOM   1118  CD  GLN H 146      28.694  12.422  31.814  1.00 39.15           C  
ATOM   1119  OE1 GLN H 146      27.799  11.663  32.179  1.00 40.43           O  
ATOM   1120  NE2 GLN H 146      29.655  12.880  32.661  1.00 40.95           N  
ATOM   1121  C   GLN H 146      28.067  12.441  27.446  1.00 46.40           C  
ATOM   1122  O   GLN H 146      27.694  11.280  27.298  1.00 44.30           O  
ATOM   1123  N   SER H 147      29.178  12.917  26.855  1.00 52.68           N  
ATOM   1124  CA  SER H 147      30.011  12.147  25.969  1.00 53.32           C  
ATOM   1125  CB  SER H 147      30.950  13.068  25.176  1.00 53.52           C  
ATOM   1126  OG  SER H 147      30.174  14.028  24.473  1.00 59.60           O  
ATOM   1127  C   SER H 147      30.825  11.205  26.829  1.00 59.56           C  
ATOM   1128  O   SER H 147      30.806  11.333  28.052  1.00 61.29           O  
ATOM   1129  N   PRO H 148      31.561  10.269  26.261  1.00 65.08           N  
ATOM   1130  CA  PRO H 148      32.235   9.222  26.997  1.00 66.08           C  
ATOM   1131  CD  PRO H 148      31.805  10.189  24.829  1.00 61.80           C  
ATOM   1132  CB  PRO H 148      33.153   8.531  25.990  1.00 67.96           C  
ATOM   1133  CG  PRO H 148      32.508   8.835  24.624  1.00 69.23           C  
ATOM   1134  C   PRO H 148      32.927   9.607  28.267  1.00 66.27           C  
ATOM   1135  O   PRO H 148      32.495   9.160  29.328  1.00 65.87           O  
ATOM   1136  N   GLU H 149      33.994  10.412  28.231  1.00 66.76           N  
ATOM   1137  CA  GLU H 149      34.501  10.786  29.514  1.00 67.38           C  
ATOM   1138  CB  GLU H 149      35.882  10.214  29.853  1.00 77.70           C  
ATOM   1139  CG  GLU H 149      36.198  10.355  31.341  1.00 81.91           C  
ATOM   1140  CD  GLU H 149      37.276   9.342  31.684  1.00 84.74           C  
ATOM   1141  OE1 GLU H 149      38.033   8.952  30.757  1.00 86.65           O  
ATOM   1142  OE2 GLU H 149      37.351   8.938  32.876  1.00 86.65           O1-
ATOM   1143  C   GLU H 149      34.570  12.261  29.464  1.00 66.93           C  
ATOM   1144  O   GLU H 149      35.640  12.866  29.523  1.00 62.60           O  
ATOM   1145  N   LYS H 150      33.381  12.878  29.388  1.00 65.14           N  
ATOM   1146  CA  LYS H 150      33.379  14.285  29.196  1.00 62.76           C  
ATOM   1147  CB  LYS H 150      33.033  14.715  27.763  1.00 66.06           C  
ATOM   1148  CG  LYS H 150      34.094  14.369  26.723  1.00 68.49           C  
ATOM   1149  CD  LYS H 150      33.596  14.552  25.291  1.00 72.56           C  
ATOM   1150  CE  LYS H 150      33.140  15.980  24.989  1.00 68.43           C  
ATOM   1151  NZ  LYS H 150      32.820  16.120  23.551  1.00 70.49           N1+
ATOM   1152  C   LYS H 150      32.346  14.910  30.052  1.00 58.42           C  
ATOM   1153  O   LYS H 150      31.704  14.285  30.895  1.00 58.97           O  
ATOM   1154  N   SER H 151      32.191  16.216  29.813  1.00 53.80           N  
ATOM   1155  CA  SER H 151      31.309  17.062  30.537  1.00 51.95           C  
ATOM   1156  CB  SER H 151      31.656  18.547  30.353  1.00 54.47           C  
ATOM   1157  OG  SER H 151      31.611  18.875  28.970  1.00 62.63           O  
ATOM   1158  C   SER H 151      29.901  16.865  30.084  1.00 53.04           C  
ATOM   1159  O   SER H 151      29.615  16.244  29.060  1.00 50.16           O  
ATOM   1160  N   LEU H 152      28.982  17.389  30.912  1.00 51.93           N  
ATOM   1161  CA  LEU H 152      27.571  17.359  30.694  1.00 47.84           C  
ATOM   1162  CB  LEU H 152      26.802  17.461  32.020  1.00 43.12           C  
ATOM   1163  CG  LEU H 152      27.040  16.264  32.958  1.00 34.75           C  
ATOM   1164  CD1 LEU H 152      26.470  16.528  34.357  1.00 32.41           C  
ATOM   1165  CD2 LEU H 152      26.472  14.971  32.352  1.00 37.01           C  
ATOM   1166  C   LEU H 152      27.209  18.568  29.887  1.00 47.43           C  
ATOM   1167  O   LEU H 152      27.866  19.604  29.976  1.00 49.22           O  
ATOM   1168  N   GLU H 153      26.159  18.446  29.052  1.00 43.35           N  
ATOM   1169  CA  GLU H 153      25.654  19.550  28.279  1.00 41.18           C  
ATOM   1170  CB  GLU H 153      25.922  19.437  26.768  1.00 42.40           C  
ATOM   1171  CG  GLU H 153      27.351  19.777  26.356  1.00 47.29           C  
ATOM   1172  CD  GLU H 153      27.473  19.597  24.850  1.00 53.54           C  
ATOM   1173  OE1 GLU H 153      27.595  18.423  24.410  1.00 55.61           O  
ATOM   1174  OE2 GLU H 153      27.450  20.625  24.122  1.00 51.58           O1-
ATOM   1175  C   GLU H 153      24.166  19.525  28.436  1.00 39.34           C  
ATOM   1176  O   GLU H 153      23.563  18.455  28.496  1.00 38.35           O  
ATOM   1177  N   TRP H 154      23.529  20.712  28.492  1.00 38.80           N  
ATOM   1178  CA  TRP H 154      22.103  20.772  28.669  1.00 37.20           C  
ATOM   1179  CB  TRP H 154      21.675  21.983  29.519  1.00 36.09           C  
ATOM   1180  CG  TRP H 154      20.191  22.125  29.764  1.00 37.81           C  
ATOM   1181  CD2 TRP H 154      19.358  23.080  29.092  1.00 36.10           C  
ATOM   1182  CD1 TRP H 154      19.386  21.461  30.644  1.00 38.01           C  
ATOM   1183  NE1 TRP H 154      18.101  21.944  30.560  1.00 33.31           N  
ATOM   1184  CE2 TRP H 154      18.070  22.941  29.608  1.00 34.93           C  
ATOM   1185  CE3 TRP H 154      19.645  24.003  28.127  1.00 32.87           C  
ATOM   1186  CZ2 TRP H 154      17.045  23.728  29.166  1.00 36.79           C  
ATOM   1187  CZ3 TRP H 154      18.608  24.789  27.677  1.00 29.99           C  
ATOM   1188  CH2 TRP H 154      17.333  24.655  28.188  1.00 34.82           C  
ATOM   1189  C   TRP H 154      21.475  20.894  27.311  1.00 37.77           C  
ATOM   1190  O   TRP H 154      21.764  21.834  26.573  1.00 38.63           O  
ATOM   1191  N   ILE H 155      20.669  19.882  26.915  1.00 38.64           N  
ATOM   1192  CA  ILE H 155      19.983  19.860  25.651  1.00 42.00           C  
ATOM   1193  CB  ILE H 155      19.545  18.478  25.272  1.00 43.79           C  
ATOM   1194  CG1 ILE H 155      20.790  17.587  25.111  1.00 45.46           C  
ATOM   1195  CG2 ILE H 155      18.681  18.567  24.002  1.00 43.45           C  
ATOM   1196  CD1 ILE H 155      20.481  16.098  25.025  1.00 44.78           C  
ATOM   1197  C   ILE H 155      18.784  20.770  25.612  1.00 42.43           C  
ATOM   1198  O   ILE H 155      18.642  21.573  24.691  1.00 41.79           O  
ATOM   1199  N   GLY H 156      17.886  20.689  26.616  1.00 42.73           N  
ATOM   1200  CA  GLY H 156      16.698  21.502  26.578  1.00 43.37           C  
ATOM   1201  C   GLY H 156      15.719  20.977  27.583  1.00 42.98           C  
ATOM   1202  O   GLY H 156      16.029  20.063  28.345  1.00 39.63           O  
ATOM   1203  N   GLU H 157      14.499  21.560  27.614  1.00 43.68           N  
ATOM   1204  CA  GLU H 157      13.518  21.131  28.576  1.00 45.22           C  
ATOM   1205  CB  GLU H 157      13.546  21.938  29.888  1.00 42.16           C  
ATOM   1206  CG  GLU H 157      13.231  23.423  29.705  1.00 37.81           C  
ATOM   1207  CD  GLU H 157      13.291  24.090  31.073  1.00  0.00           C  
ATOM   1208  OE1 GLU H 157      14.091  23.619  31.926  1.00  0.00           O  
ATOM   1209  OE2 GLU H 157      12.538  25.077  31.283  1.00  0.00           O1-
ATOM   1210  C   GLU H 157      12.151  21.272  27.982  1.00 45.26           C  
ATOM   1211  O   GLU H 157      11.963  21.904  26.944  1.00 44.04           O  
ATOM   1212  N   MET H 158      11.153  20.648  28.640  1.00 40.59           N  
ATOM   1213  CA  MET H 158       9.794  20.659  28.173  1.00 42.52           C  
ATOM   1214  CB  MET H 158       9.441  19.329  27.479  1.00 43.29           C  
ATOM   1215  CG  MET H 158       7.958  19.079  27.195  1.00  0.00           C  
ATOM   1216  SD  MET H 158       7.220  20.074  25.869  1.00  0.00           S  
ATOM   1217  CE  MET H 158       5.805  18.958  25.633  1.00  0.00           C  
ATOM   1218  C   MET H 158       8.887  20.797  29.360  1.00 47.24           C  
ATOM   1219  O   MET H 158       9.145  20.230  30.419  1.00 48.90           O  
ATOM   1220  N   SER H 159       7.795  21.572  29.209  1.00 47.83           N  
ATOM   1221  CA  SER H 159       6.830  21.674  30.266  1.00 48.86           C  
ATOM   1222  CB  SER H 159       6.252  23.092  30.429  1.00 49.58           C  
ATOM   1223  OG  SER H 159       5.311  23.123  31.492  1.00 36.29           O  
ATOM   1224  C   SER H 159       5.720  20.771  29.852  1.00 51.67           C  
ATOM   1225  O   SER H 159       5.074  20.985  28.830  1.00 49.98           O  
ATOM   1226  N   PRO H 160       5.567  19.804  30.721  1.00 45.82           N  
ATOM   1227  CA  PRO H 160       4.614  18.738  30.572  1.00 47.25           C  
ATOM   1228  CD  PRO H 160       5.979  19.994  32.104  1.00 45.20           C  
ATOM   1229  CB  PRO H 160       4.712  17.944  31.876  1.00 46.80           C  
ATOM   1230  CG  PRO H 160       5.120  19.010  32.913  1.00 45.90           C  
ATOM   1231  C   PRO H 160       3.220  19.259  30.355  1.00 49.45           C  
ATOM   1232  O   PRO H 160       2.494  18.744  29.504  1.00 50.51           O  
ATOM   1233  N   SER H 161       2.802  20.257  31.145  1.00 50.57           N  
ATOM   1234  CA  SER H 161       1.456  20.748  31.039  1.00 53.05           C  
ATOM   1235  CB  SER H 161       1.046  21.609  32.248  1.00 53.51           C  
ATOM   1236  OG  SER H 161       1.818  22.800  32.291  1.00 38.04           O  
ATOM   1237  C   SER H 161       1.222  21.574  29.799  1.00 54.02           C  
ATOM   1238  O   SER H 161       0.309  21.283  29.024  1.00 53.72           O  
ATOM   1239  N   THR H 162       2.023  22.655  29.617  1.00 55.68           N  
ATOM   1240  CA  THR H 162       1.896  23.574  28.511  1.00 56.78           C  
ATOM   1241  CB  THR H 162       2.744  24.801  28.689  1.00 37.86           C  
ATOM   1242  OG1 THR H 162       4.116  24.440  28.732  1.00  0.00           O  
ATOM   1243  CG2 THR H 162       2.335  25.508  29.995  1.00  0.00           C  
ATOM   1244  C   THR H 162       2.312  22.935  27.208  1.00 55.76           C  
ATOM   1245  O   THR H 162       1.636  23.098  26.194  1.00 56.96           O  
ATOM   1246  N   GLY H 163       3.439  22.186  27.212  1.00 53.92           N  
ATOM   1247  CA  GLY H 163       4.010  21.513  26.064  1.00 52.47           C  
ATOM   1248  C   GLY H 163       5.090  22.361  25.462  1.00 52.32           C  
ATOM   1249  O   GLY H 163       5.676  22.017  24.434  1.00 52.40           O  
ATOM   1250  N   ARG H 164       5.384  23.483  26.138  0.90 50.93           N  
ATOM   1251  CA  ARG H 164       6.319  24.511  25.758  0.90 52.02           C  
ATOM   1252  CB  ARG H 164       6.278  25.748  26.677  0.88 58.19           C  
ATOM   1253  CG  ARG H 164       4.932  26.475  26.715  0.83 62.60           C  
ATOM   1254  CD  ARG H 164       4.873  27.600  27.754  1.00  0.00           C  
ATOM   1255  NE  ARG H 164       5.039  26.982  29.102  1.00  0.00           N  
ATOM   1256  CZ  ARG H 164       5.235  27.768  30.202  1.00  0.00           C  
ATOM   1257  NH1 ARG H 164       5.262  29.126  30.073  1.00  0.00           N1+
ATOM   1258  NH2 ARG H 164       5.410  27.195  31.430  1.00  0.00           N  
ATOM   1259  C   ARG H 164       7.694  23.939  25.910  0.90 52.01           C  
ATOM   1260  O   ARG H 164       7.940  23.137  26.809  0.90 52.78           O  
ATOM   1261  N   THR H 165       8.633  24.331  25.024  1.00 51.70           N  
ATOM   1262  CA  THR H 165       9.961  23.791  25.136  1.00 53.86           C  
ATOM   1263  CB  THR H 165      10.291  22.766  24.090  1.00 54.05           C  
ATOM   1264  OG1 THR H 165      10.200  23.347  22.798  1.00 57.21           O  
ATOM   1265  CG2 THR H 165       9.325  21.577  24.208  1.00 55.36           C  
ATOM   1266  C   THR H 165      10.980  24.875  24.969  1.00 52.10           C  
ATOM   1267  O   THR H 165      10.731  25.901  24.337  1.00 49.99           O  
ATOM   1268  N   THR H 166      12.170  24.663  25.569  1.00 49.60           N  
ATOM   1269  CA  THR H 166      13.279  25.559  25.403  1.00 48.45           C  
ATOM   1270  CB  THR H 166      13.672  26.297  26.652  1.00 51.60           C  
ATOM   1271  OG1 THR H 166      14.636  27.294  26.345  1.00  0.00           O  
ATOM   1272  CG2 THR H 166      14.252  25.300  27.669  1.00  0.00           C  
ATOM   1273  C   THR H 166      14.437  24.705  24.998  1.00 49.55           C  
ATOM   1274  O   THR H 166      14.624  23.614  25.536  1.00 48.70           O  
ATOM   1275  N   TYR H 167      15.249  25.175  24.031  1.00 53.68           N  
ATOM   1276  CA  TYR H 167      16.335  24.350  23.589  1.00 54.01           C  
ATOM   1277  CB  TYR H 167      16.289  23.951  22.102  1.00 53.21           C  
ATOM   1278  CG  TYR H 167      15.150  23.036  21.806  1.00 46.84           C  
ATOM   1279  CD1 TYR H 167      15.267  21.687  22.032  1.00 46.59           C  
ATOM   1280  CD2 TYR H 167      13.965  23.514  21.300  1.00 49.84           C  
ATOM   1281  CE1 TYR H 167      14.228  20.832  21.755  1.00 51.45           C  
ATOM   1282  CE2 TYR H 167      12.920  22.664  21.021  1.00 46.68           C  
ATOM   1283  CZ  TYR H 167      13.048  21.318  21.249  1.00 51.83           C  
ATOM   1284  OH  TYR H 167      11.981  20.440  20.964  1.00 55.89           O  
ATOM   1285  C   TYR H 167      17.621  25.093  23.721  1.00 55.97           C  
ATOM   1286  O   TYR H 167      17.670  26.320  23.648  1.00 60.02           O  
ATOM   1287  N   ASN H 168      18.706  24.330  23.954  1.00 57.65           N  
ATOM   1288  CA  ASN H 168      20.021  24.886  23.921  1.00 58.28           C  
ATOM   1289  CB  ASN H 168      21.100  23.852  24.306  1.00 58.61           C  
ATOM   1290  CG  ASN H 168      22.482  24.497  24.336  1.00 60.46           C  
ATOM   1291  OD1 ASN H 168      22.823  25.323  23.493  1.00 60.64           O  
ATOM   1292  ND2 ASN H 168      23.310  24.090  25.336  1.00 59.23           N  
ATOM   1293  C   ASN H 168      20.173  25.217  22.472  1.00 60.53           C  
ATOM   1294  O   ASN H 168      19.705  24.469  21.617  1.00 61.87           O  
ATOM   1295  N   GLN H 169      20.824  26.341  22.146  0.90 63.72           N  
ATOM   1296  CA  GLN H 169      20.879  26.764  20.777  0.90 63.68           C  
ATOM   1297  CB  GLN H 169      21.589  28.114  20.608  0.90 66.53           C  
ATOM   1298  CG  GLN H 169      20.781  29.246  21.241  0.90 74.66           C  
ATOM   1299  CD  GLN H 169      21.533  30.546  21.046  0.90 83.84           C  
ATOM   1300  OE1 GLN H 169      21.729  31.002  19.923  0.90 84.40           O  
ATOM   1301  NE2 GLN H 169      21.963  31.160  22.180  1.00 87.64           N  
ATOM   1302  C   GLN H 169      21.570  25.746  19.928  0.90 63.12           C  
ATOM   1303  O   GLN H 169      21.155  25.497  18.797  0.90 63.95           O  
ATOM   1304  N   ASN H 170      22.636  25.113  20.444  1.00 59.08           N  
ATOM   1305  CA  ASN H 170      23.379  24.185  19.636  1.00 57.69           C  
ATOM   1306  CB  ASN H 170      24.612  23.617  20.361  1.00 62.60           C  
ATOM   1307  CG  ASN H 170      25.648  24.728  20.450  1.00 73.40           C  
ATOM   1308  OD1 ASN H 170      25.484  25.791  19.855  1.00  0.00           O  
ATOM   1309  ND2 ASN H 170      26.753  24.472  21.201  1.00  0.00           N  
ATOM   1310  C   ASN H 170      22.521  23.024  19.227  1.00 58.71           C  
ATOM   1311  O   ASN H 170      22.597  22.550  18.095  1.00 59.39           O  
ATOM   1312  N   PHE H 171      21.692  22.527  20.154  1.00 63.25           N  
ATOM   1313  CA  PHE H 171      20.855  21.377  19.964  1.00 65.12           C  
ATOM   1314  CB  PHE H 171      20.426  20.731  21.290  1.00 63.00           C  
ATOM   1315  CG  PHE H 171      21.696  20.169  21.836  1.00 68.61           C  
ATOM   1316  CD1 PHE H 171      22.105  18.906  21.487  1.00 72.49           C  
ATOM   1317  CD2 PHE H 171      22.503  20.904  22.669  1.00 71.67           C  
ATOM   1318  CE1 PHE H 171      23.278  18.381  21.974  1.00 74.34           C  
ATOM   1319  CE2 PHE H 171      23.678  20.384  23.160  1.00 71.07           C  
ATOM   1320  CZ  PHE H 171      24.073  19.117  22.815  1.00 70.83           C  
ATOM   1321  C   PHE H 171      19.669  21.642  19.095  1.00 68.12           C  
ATOM   1322  O   PHE H 171      19.043  20.693  18.627  1.00 68.16           O  
ATOM   1323  N   LYS H 172      19.269  22.918  18.928  1.00 72.49           N  
ATOM   1324  CA  LYS H 172      18.107  23.208  18.136  1.00 72.24           C  
ATOM   1325  CB  LYS H 172      17.871  24.714  17.926  1.00 74.73           C  
ATOM   1326  CG  LYS H 172      17.509  25.443  19.220  1.00 76.24           C  
ATOM   1327  CD  LYS H 172      17.640  26.962  19.128  1.00 76.03           C  
ATOM   1328  CE  LYS H 172      17.323  27.684  20.439  1.00 76.92           C  
ATOM   1329  NZ  LYS H 172      15.860  27.758  20.641  1.00 73.22           N1+
ATOM   1330  C   LYS H 172      18.250  22.554  16.795  1.00 71.29           C  
ATOM   1331  O   LYS H 172      19.313  22.568  16.177  1.00 75.48           O  
ATOM   1332  N   ALA H 173      17.138  21.949  16.337  1.00 62.18           N  
ATOM   1333  CA  ALA H 173      16.993  21.232  15.100  1.00 62.27           C  
ATOM   1334  CB  ALA H 173      17.717  21.919  13.929  1.00 30.30           C  
ATOM   1335  C   ALA H 173      17.539  19.840  15.218  1.00 63.47           C  
ATOM   1336  O   ALA H 173      17.113  18.956  14.479  1.00 64.80           O  
ATOM   1337  N   LYS H 174      18.495  19.589  16.127  1.00 61.82           N  
ATOM   1338  CA  LYS H 174      18.962  18.246  16.332  1.00 57.72           C  
ATOM   1339  CB  LYS H 174      20.282  18.204  17.112  1.00 55.68           C  
ATOM   1340  CG  LYS H 174      21.058  16.904  16.930  1.00 52.24           C  
ATOM   1341  CD  LYS H 174      21.670  16.793  15.535  1.00 50.81           C  
ATOM   1342  CE  LYS H 174      22.597  15.594  15.357  1.00 50.85           C  
ATOM   1343  NZ  LYS H 174      23.210  15.632  14.012  1.00 52.95           N1+
ATOM   1344  C   LYS H 174      17.953  17.502  17.154  1.00 57.92           C  
ATOM   1345  O   LYS H 174      17.600  16.359  16.869  1.00 58.13           O  
ATOM   1346  N   ALA H 175      17.436  18.167  18.206  1.00 55.53           N  
ATOM   1347  CA  ALA H 175      16.590  17.488  19.141  1.00 48.18           C  
ATOM   1348  CB  ALA H 175      17.043  17.664  20.601  1.00 44.17           C  
ATOM   1349  C   ALA H 175      15.198  18.015  19.044  1.00 47.49           C  
ATOM   1350  O   ALA H 175      14.973  19.160  18.655  1.00 50.90           O  
ATOM   1351  N   THR H 176      14.218  17.139  19.344  1.00 45.77           N  
ATOM   1352  CA  THR H 176      12.837  17.521  19.380  1.00 42.47           C  
ATOM   1353  CB  THR H 176      12.041  16.945  18.248  1.00 41.21           C  
ATOM   1354  OG1 THR H 176      12.584  17.373  17.008  1.00 41.48           O  
ATOM   1355  CG2 THR H 176      10.580  17.409  18.381  1.00 34.31           C  
ATOM   1356  C   THR H 176      12.277  16.956  20.652  1.00 47.85           C  
ATOM   1357  O   THR H 176      12.329  15.747  20.875  1.00 47.58           O  
ATOM   1358  N   LEU H 177      11.707  17.816  21.519  1.00 47.26           N  
ATOM   1359  CA  LEU H 177      11.210  17.333  22.778  1.00 46.29           C  
ATOM   1360  CB  LEU H 177      11.591  18.234  23.965  1.00 42.94           C  
ATOM   1361  CG  LEU H 177      13.114  18.409  24.110  1.00 41.39           C  
ATOM   1362  CD1 LEU H 177      13.482  19.163  25.393  1.00 45.03           C  
ATOM   1363  CD2 LEU H 177      13.849  17.071  23.972  1.00 41.21           C  
ATOM   1364  C   LEU H 177       9.716  17.265  22.718  1.00 43.88           C  
ATOM   1365  O   LEU H 177       9.061  18.136  22.147  1.00 47.57           O  
ATOM   1366  N   THR H 178       9.143  16.195  23.304  1.00 45.31           N  
ATOM   1367  CA  THR H 178       7.721  16.011  23.285  1.00 45.84           C  
ATOM   1368  CB  THR H 178       7.302  15.187  22.102  1.00 49.48           C  
ATOM   1369  OG1 THR H 178       5.890  15.113  22.014  1.00 53.44           O  
ATOM   1370  CG2 THR H 178       7.923  13.788  22.222  1.00 47.27           C  
ATOM   1371  C   THR H 178       7.321  15.317  24.560  1.00 48.08           C  
ATOM   1372  O   THR H 178       8.174  14.834  25.302  1.00 52.63           O  
ATOM   1373  N   VAL H 179       6.006  15.280  24.871  1.00 49.22           N  
ATOM   1374  CA  VAL H 179       5.568  14.644  26.088  1.00 50.53           C  
ATOM   1375  CB  VAL H 179       5.404  15.605  27.232  1.00 52.11           C  
ATOM   1376  CG1 VAL H 179       4.694  14.886  28.388  1.00 62.56           C  
ATOM   1377  CG2 VAL H 179       6.788  16.152  27.620  1.00 55.99           C  
ATOM   1378  C   VAL H 179       4.225  14.011  25.874  1.00 55.24           C  
ATOM   1379  O   VAL H 179       3.398  14.515  25.114  1.00 59.53           O  
ATOM   1380  N   ASP H 180       3.990  12.864  26.547  1.00 54.17           N  
ATOM   1381  CA  ASP H 180       2.722  12.193  26.508  1.00 53.63           C  
ATOM   1382  CB  ASP H 180       2.824  10.735  26.026  1.00 54.67           C  
ATOM   1383  CG  ASP H 180       1.414  10.185  25.862  1.00 59.12           C  
ATOM   1384  OD1 ASP H 180       0.446  10.937  26.150  1.00 62.92           O  
ATOM   1385  OD2 ASP H 180       1.288   9.002  25.448  1.00 59.69           O1-
ATOM   1386  C   ASP H 180       2.228  12.166  27.922  1.00 54.96           C  
ATOM   1387  O   ASP H 180       2.691  11.371  28.737  1.00 54.82           O  
ATOM   1388  N   GLN H 181       1.253  13.035  28.243  1.00 53.27           N  
ATOM   1389  CA  GLN H 181       0.764  13.164  29.589  1.00 55.68           C  
ATOM   1390  CB  GLN H 181      -0.267  14.293  29.749  1.00 57.64           C  
ATOM   1391  CG  GLN H 181       0.313  15.687  29.502  1.00 73.12           C  
ATOM   1392  CD  GLN H 181      -0.805  16.700  29.702  1.00 76.06           C  
ATOM   1393  OE1 GLN H 181      -1.926  16.342  30.058  1.00  0.00           O  
ATOM   1394  NE2 GLN H 181      -0.490  18.003  29.476  1.00  0.00           N  
ATOM   1395  C   GLN H 181       0.121  11.887  30.033  1.00 60.42           C  
ATOM   1396  O   GLN H 181       0.218  11.509  31.199  1.00 59.98           O  
ATOM   1397  N   SER H 182      -0.557  11.182  29.114  1.00 62.01           N  
ATOM   1398  CA  SER H 182      -1.275   9.999  29.489  1.00 60.53           C  
ATOM   1399  CB  SER H 182      -1.892   9.283  28.274  1.00 64.07           C  
ATOM   1400  OG  SER H 182      -2.763  10.166  27.584  1.00 65.09           O  
ATOM   1401  C   SER H 182      -0.334   9.026  30.129  1.00 60.26           C  
ATOM   1402  O   SER H 182      -0.620   8.505  31.206  1.00 61.67           O  
ATOM   1403  N   SER H 183       0.792   8.735  29.446  1.00 60.05           N  
ATOM   1404  CA  SER H 183       1.793   7.802  29.886  1.00 57.73           C  
ATOM   1405  CB  SER H 183       2.581   7.184  28.719  1.00 56.89           C  
ATOM   1406  OG  SER H 183       3.235   8.197  27.970  1.00 60.98           O  
ATOM   1407  C   SER H 183       2.767   8.417  30.853  1.00 59.38           C  
ATOM   1408  O   SER H 183       3.585   7.706  31.437  1.00 62.84           O  
ATOM   1409  N   SER H 184       2.716   9.746  31.062  1.00 56.78           N  
ATOM   1410  CA  SER H 184       3.684  10.380  31.914  1.00 55.34           C  
ATOM   1411  CB  SER H 184       3.652   9.882  33.369  1.00 54.02           C  
ATOM   1412  OG  SER H 184       2.426  10.251  33.983  1.00 61.30           O  
ATOM   1413  C   SER H 184       5.042  10.088  31.360  1.00 55.22           C  
ATOM   1414  O   SER H 184       5.971   9.759  32.096  1.00 49.64           O  
ATOM   1415  N   THR H 185       5.190  10.203  30.025  1.00 55.37           N  
ATOM   1416  CA  THR H 185       6.465   9.919  29.434  1.00 55.48           C  
ATOM   1417  CB  THR H 185       6.432   8.709  28.547  1.00 54.27           C  
ATOM   1418  OG1 THR H 185       6.003   7.575  29.288  1.00 55.50           O  
ATOM   1419  CG2 THR H 185       7.843   8.466  27.988  1.00 48.37           C  
ATOM   1420  C   THR H 185       6.907  11.091  28.609  1.00 53.31           C  
ATOM   1421  O   THR H 185       6.115  11.718  27.906  1.00 52.26           O  
ATOM   1422  N   ALA H 186       8.215  11.413  28.684  1.00 48.51           N  
ATOM   1423  CA  ALA H 186       8.783  12.486  27.920  1.00 47.69           C  
ATOM   1424  CB  ALA H 186       9.691  13.416  28.743  1.00 43.61           C  
ATOM   1425  C   ALA H 186       9.642  11.836  26.885  1.00 48.93           C  
ATOM   1426  O   ALA H 186      10.176  10.751  27.114  1.00 47.65           O  
ATOM   1427  N   TYR H 187       9.778  12.471  25.702  1.00 49.92           N  
ATOM   1428  CA  TYR H 187      10.548  11.867  24.653  1.00 48.71           C  
ATOM   1429  CB  TYR H 187       9.693  11.409  23.454  1.00 50.79           C  
ATOM   1430  CG  TYR H 187       8.747  10.340  23.888  1.00 52.47           C  
ATOM   1431  CD1 TYR H 187       9.150   9.025  23.961  1.00 50.77           C  
ATOM   1432  CD2 TYR H 187       7.444  10.651  24.209  1.00 53.12           C  
ATOM   1433  CE1 TYR H 187       8.272   8.042  24.355  1.00 50.92           C  
ATOM   1434  CE2 TYR H 187       6.561   9.672  24.603  1.00 55.77           C  
ATOM   1435  CZ  TYR H 187       6.976   8.365  24.678  1.00 53.83           C  
ATOM   1436  OH  TYR H 187       6.072   7.358  25.080  1.00 53.68           O  
ATOM   1437  C   TYR H 187      11.504  12.873  24.101  1.00 49.43           C  
ATOM   1438  O   TYR H 187      11.281  14.080  24.165  1.00 52.20           O  
ATOM   1439  N   MET H 188      12.636  12.374  23.569  1.00 46.58           N  
ATOM   1440  CA  MET H 188      13.586  13.202  22.890  1.00 49.26           C  
ATOM   1441  CB  MET H 188      14.911  13.377  23.650  1.00 48.32           C  
ATOM   1442  CG  MET H 188      15.920  14.263  22.916  1.00 46.31           C  
ATOM   1443  SD  MET H 188      17.500  14.493  23.785  1.00 46.70           S  
ATOM   1444  CE  MET H 188      18.001  12.750  23.672  1.00 35.89           C  
ATOM   1445  C   MET H 188      13.899  12.490  21.617  1.00 50.93           C  
ATOM   1446  O   MET H 188      14.196  11.298  21.626  1.00 48.67           O  
ATOM   1447  N   GLN H 189      13.822  13.200  20.476  0.90 51.54           N  
ATOM   1448  CA  GLN H 189      14.136  12.551  19.241  0.90 48.28           C  
ATOM   1449  CB  GLN H 189      12.993  12.585  18.214  0.90 53.13           C  
ATOM   1450  CG  GLN H 189      13.335  11.863  16.912  0.90 59.23           C  
ATOM   1451  CD  GLN H 189      12.100  11.889  16.025  0.90 61.03           C  
ATOM   1452  OE1 GLN H 189      11.410  12.902  15.929  0.90 58.29           O  
ATOM   1453  NE2 GLN H 189      11.805  10.739  15.362  0.90 63.33           N  
ATOM   1454  C   GLN H 189      15.305  13.274  18.665  0.90 49.02           C  
ATOM   1455  O   GLN H 189      15.352  14.502  18.650  0.90 50.09           O  
ATOM   1456  N   LEU H 190      16.303  12.506  18.198  1.00 48.51           N  
ATOM   1457  CA  LEU H 190      17.480  13.086  17.630  1.00 46.41           C  
ATOM   1458  CB  LEU H 190      18.754  12.469  18.223  1.00 42.82           C  
ATOM   1459  CG  LEU H 190      18.880  12.693  19.740  1.00 43.61           C  
ATOM   1460  CD1 LEU H 190      20.106  11.967  20.308  1.00 42.32           C  
ATOM   1461  CD2 LEU H 190      18.884  14.191  20.082  1.00 46.15           C  
ATOM   1462  C   LEU H 190      17.454  12.735  16.180  1.00 48.47           C  
ATOM   1463  O   LEU H 190      17.406  11.559  15.820  1.00 51.75           O  
ATOM   1464  N   LYS H 191      17.485  13.754  15.303  1.00 50.74           N  
ATOM   1465  CA  LYS H 191      17.428  13.489  13.896  1.00 53.07           C  
ATOM   1466  CB  LYS H 191      16.427  14.375  13.130  1.00 54.98           C  
ATOM   1467  CG  LYS H 191      16.297  15.804  13.660  1.00 57.74           C  
ATOM   1468  CD  LYS H 191      15.608  15.861  15.026  1.00 54.68           C  
ATOM   1469  CE  LYS H 191      15.202  17.266  15.471  1.00 55.03           C  
ATOM   1470  NZ  LYS H 191      14.205  17.825  14.530  1.00 55.55           N1+
ATOM   1471  C   LYS H 191      18.783  13.653  13.279  1.00 51.81           C  
ATOM   1472  O   LYS H 191      19.679  14.264  13.860  1.00 48.66           O  
ATOM   1473  N   SER H 192      18.957  13.067  12.073  1.00 53.35           N  
ATOM   1474  CA  SER H 192      20.176  13.161  11.319  1.00 54.74           C  
ATOM   1475  CB  SER H 192      20.421  14.556  10.725  1.00 49.31           C  
ATOM   1476  OG  SER H 192      19.404  14.862   9.784  1.00 52.93           O  
ATOM   1477  C   SER H 192      21.338  12.820  12.193  1.00 52.24           C  
ATOM   1478  O   SER H 192      22.268  13.610  12.336  1.00 53.71           O  
ATOM   1479  N   LEU H 193      21.330  11.607  12.770  1.00 48.39           N  
ATOM   1480  CA  LEU H 193      22.350  11.217  13.693  1.00 49.73           C  
ATOM   1481  CB  LEU H 193      22.057   9.867  14.365  1.00 47.72           C  
ATOM   1482  CG  LEU H 193      20.804   9.903  15.261  1.00 44.73           C  
ATOM   1483  CD1 LEU H 193      20.538   8.539  15.911  1.00 47.64           C  
ATOM   1484  CD2 LEU H 193      20.900  11.024  16.306  1.00 40.04           C  
ATOM   1485  C   LEU H 193      23.677  11.108  13.010  1.00 47.85           C  
ATOM   1486  O   LEU H 193      23.784  10.661  11.868  1.00 47.76           O  
ATOM   1487  N   THR H 194      24.732  11.548  13.727  1.00 47.32           N  
ATOM   1488  CA  THR H 194      26.085  11.472  13.268  1.00 48.53           C  
ATOM   1489  CB  THR H 194      26.698  12.799  12.921  1.00 52.59           C  
ATOM   1490  OG1 THR H 194      26.734  13.642  14.062  1.00 54.78           O  
ATOM   1491  CG2 THR H 194      25.872  13.454  11.803  1.00 47.78           C  
ATOM   1492  C   THR H 194      26.876  10.896  14.402  1.00 50.12           C  
ATOM   1493  O   THR H 194      26.354  10.691  15.495  1.00 48.86           O  
ATOM   1494  N   SER H 195      28.175  10.632  14.168  1.00 55.34           N  
ATOM   1495  CA  SER H 195      29.020   9.997  15.142  1.00 58.99           C  
ATOM   1496  CB  SER H 195      30.452   9.782  14.628  1.00 61.36           C  
ATOM   1497  OG  SER H 195      30.444   8.899  13.517  1.00 63.03           O  
ATOM   1498  C   SER H 195      29.118  10.848  16.371  1.00 54.41           C  
ATOM   1499  O   SER H 195      29.287  10.329  17.474  1.00 51.91           O  
ATOM   1500  N   GLU H 196      28.997  12.177  16.216  0.90 51.32           N  
ATOM   1501  CA  GLU H 196      29.132  13.095  17.315  0.90 57.45           C  
ATOM   1502  CB  GLU H 196      29.014  14.567  16.883  0.90 64.90           C  
ATOM   1503  CG  GLU H 196      30.168  15.049  16.005  0.90 72.70           C  
ATOM   1504  CD  GLU H 196      29.912  16.510  15.659  1.00 78.26           C  
ATOM   1505  OE1 GLU H 196      29.057  17.135  16.341  1.00 81.29           O  
ATOM   1506  OE2 GLU H 196      30.566  17.018  14.710  1.00 81.04           O1-
ATOM   1507  C   GLU H 196      28.043  12.837  18.310  0.90 55.34           C  
ATOM   1508  O   GLU H 196      28.224  13.044  19.507  0.90 57.57           O  
ATOM   1509  N   ASP H 197      26.873  12.392  17.825  1.00 51.14           N  
ATOM   1510  CA  ASP H 197      25.703  12.168  18.626  1.00 47.39           C  
ATOM   1511  CB  ASP H 197      24.471  11.809  17.783  1.00 46.92           C  
ATOM   1512  CG  ASP H 197      24.065  13.066  17.032  1.00 52.17           C  
ATOM   1513  OD1 ASP H 197      24.419  14.176  17.509  1.00 53.28           O  
ATOM   1514  OD2 ASP H 197      23.401  12.935  15.970  1.00 52.73           O1-
ATOM   1515  C   ASP H 197      25.906  11.060  19.617  1.00 46.34           C  
ATOM   1516  O   ASP H 197      25.204  11.014  20.623  1.00 44.82           O  
ATOM   1517  N   SER H 198      26.814  10.100  19.361  1.00 44.24           N  
ATOM   1518  CA  SER H 198      26.940   9.025  20.307  1.00 42.18           C  
ATOM   1519  CB  SER H 198      27.963   7.954  19.891  1.00 43.75           C  
ATOM   1520  OG  SER H 198      29.241   8.539  19.693  1.00 46.85           O  
ATOM   1521  C   SER H 198      27.305   9.585  21.647  1.00 42.39           C  
ATOM   1522  O   SER H 198      28.291  10.307  21.794  1.00 40.93           O  
ATOM   1523  N   ALA H 199      26.490   9.251  22.671  1.00 39.02           N  
ATOM   1524  CA  ALA H 199      26.711   9.761  23.992  1.00 38.64           C  
ATOM   1525  CB  ALA H 199      26.549  11.286  24.096  1.00 36.13           C  
ATOM   1526  C   ALA H 199      25.677   9.158  24.887  1.00 37.99           C  
ATOM   1527  O   ALA H 199      24.871   8.334  24.460  1.00 38.14           O  
ATOM   1528  N   VAL H 200      25.702   9.532  26.180  1.00 35.94           N  
ATOM   1529  CA  VAL H 200      24.694   9.039  27.065  1.00 36.96           C  
ATOM   1530  CB  VAL H 200      25.212   8.615  28.407  1.00 33.56           C  
ATOM   1531  CG1 VAL H 200      25.618   9.862  29.206  1.00 27.34           C  
ATOM   1532  CG2 VAL H 200      24.144   7.750  29.091  1.00 31.30           C  
ATOM   1533  C   VAL H 200      23.737  10.171  27.253  1.00 38.68           C  
ATOM   1534  O   VAL H 200      24.143  11.321  27.415  1.00 39.43           O  
ATOM   1535  N   TYR H 201      22.424   9.875  27.209  1.00 35.09           N  
ATOM   1536  CA  TYR H 201      21.470  10.931  27.351  1.00 36.22           C  
ATOM   1537  CB  TYR H 201      20.420  11.007  26.227  1.00 32.01           C  
ATOM   1538  CG  TYR H 201      21.121  11.329  24.952  1.00 33.31           C  
ATOM   1539  CD1 TYR H 201      21.734  12.545  24.799  1.00 33.93           C  
ATOM   1540  CD2 TYR H 201      21.211  10.422  23.924  1.00 33.61           C  
ATOM   1541  CE1 TYR H 201      22.393  12.871  23.641  1.00 37.10           C  
ATOM   1542  CE2 TYR H 201      21.868  10.744  22.758  1.00 37.61           C  
ATOM   1543  CZ  TYR H 201      22.458  11.974  22.611  1.00 38.81           C  
ATOM   1544  OH  TYR H 201      23.135  12.321  21.424  1.00 34.05           O  
ATOM   1545  C   TYR H 201      20.723  10.698  28.621  1.00 38.07           C  
ATOM   1546  O   TYR H 201      20.318   9.575  28.918  1.00 38.60           O  
ATOM   1547  N   TYR H 202      20.531  11.777  29.409  1.00 36.41           N  
ATOM   1548  CA  TYR H 202      19.852  11.675  30.669  1.00 36.48           C  
ATOM   1549  CB  TYR H 202      20.663  12.199  31.872  1.00 28.78           C  
ATOM   1550  CG  TYR H 202      21.862  11.364  32.172  1.00 35.85           C  
ATOM   1551  CD1 TYR H 202      21.747  10.208  32.911  1.00 33.74           C  
ATOM   1552  CD2 TYR H 202      23.108  11.756  31.738  1.00 36.17           C  
ATOM   1553  CE1 TYR H 202      22.852   9.444  33.203  1.00 33.65           C  
ATOM   1554  CE2 TYR H 202      24.218  10.996  32.027  1.00 35.45           C  
ATOM   1555  CZ  TYR H 202      24.091   9.839  32.761  1.00 35.75           C  
ATOM   1556  OH  TYR H 202      25.228   9.060  33.061  1.00 37.62           O  
ATOM   1557  C   TYR H 202      18.657  12.576  30.642  1.00 35.06           C  
ATOM   1558  O   TYR H 202      18.677  13.638  30.023  1.00 36.53           O  
ATOM   1559  N   CYS H 203      17.564  12.141  31.298  1.00 34.28           N  
ATOM   1560  CA  CYS H 203      16.419  12.980  31.505  1.00 37.84           C  
ATOM   1561  CB  CYS H 203      15.063  12.282  31.228  1.00 32.86           C  
ATOM   1562  SG  CYS H 203      14.844  10.724  32.147  1.00 61.86           S  
ATOM   1563  C   CYS H 203      16.487  13.332  32.959  1.00 36.87           C  
ATOM   1564  O   CYS H 203      16.964  12.537  33.769  1.00 33.97           O  
ATOM   1565  N   ALA H 204      16.063  14.556  33.326  1.00 33.87           N  
ATOM   1566  CA  ALA H 204      16.120  14.954  34.705  1.00 35.22           C  
ATOM   1567  CB  ALA H 204      17.364  15.788  35.054  1.00 36.54           C  
ATOM   1568  C   ALA H 204      14.930  15.811  34.967  1.00 38.90           C  
ATOM   1569  O   ALA H 204      14.392  16.429  34.051  1.00 40.54           O  
ATOM   1570  N   ARG H 205      14.487  15.867  36.238  1.00 40.92           N  
ATOM   1571  CA  ARG H 205      13.328  16.636  36.584  1.00 43.36           C  
ATOM   1572  CB  ARG H 205      12.404  15.885  37.557  1.00 43.34           C  
ATOM   1573  CG  ARG H 205      11.132  16.641  37.932  1.00 44.03           C  
ATOM   1574  CD  ARG H 205      10.244  15.872  38.912  1.00 43.71           C  
ATOM   1575  NE  ARG H 205      10.707  16.200  40.291  1.00 48.21           N  
ATOM   1576  CZ  ARG H 205      10.012  15.734  41.368  1.00 52.19           C  
ATOM   1577  NH1 ARG H 205       8.927  14.934  41.174  1.00 50.59           N1+
ATOM   1578  NH2 ARG H 205      10.389  16.064  42.636  1.00 55.15           N  
ATOM   1579  C   ARG H 205      13.783  17.897  37.260  1.00 42.31           C  
ATOM   1580  O   ARG H 205      14.744  17.894  38.031  1.00 44.38           O  
ATOM   1581  N   SER H 206      13.097  19.027  36.981  1.00 41.33           N  
ATOM   1582  CA  SER H 206      13.499  20.263  37.597  1.00 44.91           C  
ATOM   1583  CB  SER H 206      13.547  21.490  36.660  1.00 46.56           C  
ATOM   1584  OG  SER H 206      13.950  22.646  37.382  1.00 48.24           O  
ATOM   1585  C   SER H 206      12.521  20.608  38.672  1.00 44.99           C  
ATOM   1586  O   SER H 206      11.314  20.441  38.511  1.00 44.60           O  
ATOM   1587  N   VAL H 207      13.181  20.612  39.870  1.00 31.85           N  
ATOM   1588  CA  VAL H 207      12.734  20.450  41.237  1.00 30.77           C  
ATOM   1589  CB  VAL H 207      13.886  20.442  42.193  1.00 31.88           C  
ATOM   1590  CG1 VAL H 207      14.929  21.394  41.618  1.00  0.00           C  
ATOM   1591  CG2 VAL H 207      13.408  20.817  43.606  1.00  0.00           C  
ATOM   1592  C   VAL H 207      11.669  21.384  41.681  1.00 33.00           C  
ATOM   1593  O   VAL H 207      10.889  20.986  42.553  1.00 31.91           O  
ATOM   1594  N   PRO H 208      11.626  22.605  41.226  1.00 36.61           N  
ATOM   1595  CA  PRO H 208      10.495  23.410  41.570  1.00 41.13           C  
ATOM   1596  CD  PRO H 208      12.814  23.425  41.077  1.00  0.00           C  
ATOM   1597  CB  PRO H 208      10.954  24.868  41.541  1.00 43.35           C  
ATOM   1598  CG  PRO H 208      12.477  24.784  41.697  1.00 47.37           C  
ATOM   1599  C   PRO H 208       9.488  23.142  40.508  1.00 44.22           C  
ATOM   1600  O   PRO H 208       9.874  22.684  39.431  1.00 44.51           O  
ATOM   1601  N   LEU H 209       8.205  23.429  40.778  1.00 47.70           N  
ATOM   1602  CA  LEU H 209       7.229  23.255  39.752  1.00 49.04           C  
ATOM   1603  CB  LEU H 209       5.940  22.580  40.254  1.00 56.45           C  
ATOM   1604  CG  LEU H 209       6.183  21.205  40.909  1.00 57.94           C  
ATOM   1605  CD1 LEU H 209       6.983  21.345  42.219  1.00  0.00           C  
ATOM   1606  CD2 LEU H 209       4.866  20.434  41.100  1.00  0.00           C  
ATOM   1607  C   LEU H 209       6.880  24.653  39.353  1.00 50.25           C  
ATOM   1608  O   LEU H 209       7.062  25.544  40.178  1.00 49.35           O  
ATOM   1609  N   THR H 210       6.511  24.886  38.064  1.00 49.34           N  
ATOM   1610  CA  THR H 210       5.951  26.125  37.561  1.00 50.15           C  
ATOM   1611  CB  THR H 210       5.444  27.067  38.633  1.00  0.00           C  
ATOM   1612  OG1 THR H 210       4.561  26.344  39.480  1.00  0.00           O  
ATOM   1613  CG2 THR H 210       4.654  28.240  38.023  1.00  0.00           C  
ATOM   1614  C   THR H 210       6.881  26.822  36.580  1.00 51.39           C  
ATOM   1615  O   THR H 210       8.073  26.534  36.535  1.00 50.95           O  
ATOM   1616  N   THR H 211       6.329  27.810  35.816  1.00 51.79           N  
ATOM   1617  CA  THR H 211       6.769  28.594  34.664  1.00 52.97           C  
ATOM   1618  CB  THR H 211       5.765  29.641  34.266  1.00 53.38           C  
ATOM   1619  OG1 THR H 211       5.579  30.570  35.324  1.00  0.00           O  
ATOM   1620  CG2 THR H 211       4.429  28.963  33.922  1.00  0.00           C  
ATOM   1621  C   THR H 211       8.048  29.307  34.821  1.00 54.79           C  
ATOM   1622  O   THR H 211       8.870  29.305  33.902  1.00 53.66           O  
ATOM   1623  N   LEU H 212       8.213  29.969  35.963  1.00 56.44           N  
ATOM   1624  CA  LEU H 212       9.369  30.759  36.195  1.00 57.65           C  
ATOM   1625  CB  LEU H 212       9.251  31.569  37.497  1.00 57.61           C  
ATOM   1626  CG  LEU H 212      10.434  32.514  37.765  1.00 57.73           C  
ATOM   1627  CD1 LEU H 212      10.489  33.637  36.718  1.00 73.67           C  
ATOM   1628  CD2 LEU H 212      10.405  33.043  39.208  1.00 76.07           C  
ATOM   1629  C   LEU H 212      10.572  29.901  36.310  1.00 57.58           C  
ATOM   1630  O   LEU H 212      11.656  30.323  35.913  1.00 58.72           O  
ATOM   1631  N   ILE H 213      10.412  28.682  36.861  1.00 56.28           N  
ATOM   1632  CA  ILE H 213      11.563  27.868  37.120  1.00 53.18           C  
ATOM   1633  CB  ILE H 213      11.242  26.783  38.124  1.00 49.01           C  
ATOM   1634  CG1 ILE H 213      10.669  27.398  39.412  1.00 63.10           C  
ATOM   1635  CG2 ILE H 213      12.506  25.948  38.396  1.00 62.74           C  
ATOM   1636  CD1 ILE H 213      11.646  28.318  40.142  1.00 39.58           C  
ATOM   1637  C   ILE H 213      11.951  27.200  35.833  1.00 53.30           C  
ATOM   1638  O   ILE H 213      11.984  25.972  35.721  1.00 51.99           O  
ATOM   1639  N   GLU H 214      12.289  28.026  34.824  1.00 55.29           N  
ATOM   1640  CA  GLU H 214      12.678  27.515  33.554  1.00 54.83           C  
ATOM   1641  CB  GLU H 214      12.816  28.643  32.517  1.00 66.46           C  
ATOM   1642  CG  GLU H 214      11.492  29.368  32.246  1.00 74.28           C  
ATOM   1643  CD  GLU H 214      11.781  30.556  31.344  1.00 82.11           C  
ATOM   1644  OE1 GLU H 214      12.790  31.260  31.610  1.00  0.00           O  
ATOM   1645  OE2 GLU H 214      11.004  30.772  30.376  1.00  0.00           O1-
ATOM   1646  C   GLU H 214      13.990  26.871  33.735  1.00 54.18           C  
ATOM   1647  O   GLU H 214      14.132  25.730  33.321  1.00 53.09           O  
ATOM   1648  N   ASP H 215      14.971  27.549  34.378  1.00 54.82           N  
ATOM   1649  CA  ASP H 215      16.215  26.864  34.536  1.00 55.18           C  
ATOM   1650  CB  ASP H 215      17.411  27.519  33.840  1.00 53.88           C  
ATOM   1651  CG  ASP H 215      17.008  28.010  32.460  1.00 48.98           C  
ATOM   1652  OD1 ASP H 215      15.953  27.557  31.941  1.00  0.00           O  
ATOM   1653  OD2 ASP H 215      17.760  28.851  31.901  1.00 76.59           O1-
ATOM   1654  C   ASP H 215      16.481  26.746  36.005  1.00 55.56           C  
ATOM   1655  O   ASP H 215      16.711  27.727  36.698  1.00 57.39           O  
ATOM   1656  N   TRP H 216      16.444  25.524  36.547  1.00 55.52           N  
ATOM   1657  CA  TRP H 216      16.642  25.391  37.959  1.00 56.35           C  
ATOM   1658  CB  TRP H 216      15.323  25.135  38.707  1.00 54.61           C  
ATOM   1659  CG  TRP H 216      15.380  25.410  40.187  1.00 56.37           C  
ATOM   1660  CD2 TRP H 216      15.191  26.725  40.728  1.00 54.66           C  
ATOM   1661  CD1 TRP H 216      15.605  24.584  41.245  1.00 54.60           C  
ATOM   1662  NE1 TRP H 216      15.566  25.305  42.418  1.00 58.86           N  
ATOM   1663  CE2 TRP H 216      15.312  26.627  42.110  1.00 54.45           C  
ATOM   1664  CE3 TRP H 216      14.929  27.918  40.117  1.00 55.89           C  
ATOM   1665  CZ2 TRP H 216      15.173  27.727  42.910  1.00 60.35           C  
ATOM   1666  CZ3 TRP H 216      14.800  29.028  40.922  1.00 62.53           C  
ATOM   1667  CH2 TRP H 216      14.919  28.934  42.292  1.00 62.49           C  
ATOM   1668  C   TRP H 216      17.510  24.182  38.108  1.00 55.87           C  
ATOM   1669  O   TRP H 216      18.083  23.717  37.127  1.00 57.87           O  
ATOM   1670  N   TYR H 217      17.665  23.654  39.336  1.00 53.05           N  
ATOM   1671  CA  TYR H 217      18.462  22.473  39.509  1.00 50.11           C  
ATOM   1672  CB  TYR H 217      19.219  22.359  40.850  1.00 46.23           C  
ATOM   1673  CG  TYR H 217      18.289  22.179  41.998  1.00 33.42           C  
ATOM   1674  CD1 TYR H 217      17.914  20.920  42.403  1.00 35.04           C  
ATOM   1675  CD2 TYR H 217      17.805  23.267  42.682  1.00 34.34           C  
ATOM   1676  CE1 TYR H 217      17.062  20.758  43.471  1.00 37.21           C  
ATOM   1677  CE2 TYR H 217      16.950  23.107  43.748  1.00 37.90           C  
ATOM   1678  CZ  TYR H 217      16.578  21.847  44.147  1.00 38.57           C  
ATOM   1679  OH  TYR H 217      15.705  21.670  45.241  1.00 41.19           O  
ATOM   1680  C   TYR H 217      17.561  21.299  39.323  1.00 48.86           C  
ATOM   1681  O   TYR H 217      16.342  21.452  39.293  1.00 48.44           O  
ATOM   1682  N   PHE H 218      18.148  20.113  39.077  1.00 45.26           N  
ATOM   1683  CA  PHE H 218      17.376  18.934  38.801  1.00 42.93           C  
ATOM   1684  CB  PHE H 218      18.005  18.074  37.693  1.00 42.25           C  
ATOM   1685  CG  PHE H 218      18.381  18.959  36.555  1.00 42.32           C  
ATOM   1686  CD1 PHE H 218      17.434  19.564  35.764  1.00 41.48           C  
ATOM   1687  CD2 PHE H 218      19.712  19.162  36.259  1.00 42.55           C  
ATOM   1688  CE1 PHE H 218      17.810  20.370  34.716  1.00 42.93           C  
ATOM   1689  CE2 PHE H 218      20.095  19.966  35.211  1.00 41.82           C  
ATOM   1690  CZ  PHE H 218      19.139  20.573  34.437  1.00 42.66           C  
ATOM   1691  C   PHE H 218      17.374  18.061  40.025  1.00 42.58           C  
ATOM   1692  O   PHE H 218      18.421  17.742  40.583  1.00 42.92           O  
ATOM   1693  N   ASP H 219      16.171  17.683  40.494  1.00 43.12           N  
ATOM   1694  CA  ASP H 219      16.028  16.901  41.692  1.00 45.46           C  
ATOM   1695  CB  ASP H 219      14.637  17.052  42.346  1.00 46.97           C  
ATOM   1696  CG  ASP H 219      13.558  16.511  41.422  1.00 48.70           C  
ATOM   1697  OD1 ASP H 219      13.335  17.113  40.339  1.00 49.54           O  
ATOM   1698  OD2 ASP H 219      12.928  15.489  41.799  1.00 48.69           O1-
ATOM   1699  C   ASP H 219      16.316  15.429  41.553  1.00 46.60           C  
ATOM   1700  O   ASP H 219      16.803  14.817  42.503  1.00 47.99           O  
ATOM   1701  N   VAL H 220      15.972  14.830  40.391  1.00 42.91           N  
ATOM   1702  CA  VAL H 220      16.013  13.415  40.131  1.00 42.65           C  
ATOM   1703  CB  VAL H 220      14.677  12.747  40.283  1.00 44.95           C  
ATOM   1704  CG1 VAL H 220      14.213  12.904  41.741  1.00  0.00           C  
ATOM   1705  CG2 VAL H 220      13.711  13.344  39.246  1.00  0.00           C  
ATOM   1706  C   VAL H 220      16.451  13.193  38.717  1.00 44.90           C  
ATOM   1707  O   VAL H 220      16.031  13.908  37.808  1.00 47.67           O  
ATOM   1708  N   TRP H 221      17.291  12.161  38.493  1.00 40.51           N  
ATOM   1709  CA  TRP H 221      17.821  11.920  37.179  1.00 39.97           C  
ATOM   1710  CB  TRP H 221      19.359  12.007  37.138  1.00 37.97           C  
ATOM   1711  CG  TRP H 221      19.929  13.381  37.409  1.00 37.05           C  
ATOM   1712  CD2 TRP H 221      20.708  14.141  36.469  1.00 36.90           C  
ATOM   1713  CD1 TRP H 221      19.875  14.123  38.552  1.00 38.01           C  
ATOM   1714  NE1 TRP H 221      20.560  15.302  38.381  1.00 38.20           N  
ATOM   1715  CE2 TRP H 221      21.082  15.324  37.105  1.00 37.79           C  
ATOM   1716  CE3 TRP H 221      21.088  13.871  35.185  1.00 36.23           C  
ATOM   1717  CZ2 TRP H 221      21.844  16.260  36.464  1.00 38.09           C  
ATOM   1718  CZ3 TRP H 221      21.851  14.820  34.540  1.00 36.25           C  
ATOM   1719  CH2 TRP H 221      22.221  15.992  35.167  1.00 36.10           C  
ATOM   1720  C   TRP H 221      17.470  10.529  36.745  1.00 44.36           C  
ATOM   1721  O   TRP H 221      17.229   9.641  37.560  1.00 46.97           O  
ATOM   1722  N   GLY H 222      17.418  10.316  35.414  1.00 42.55           N  
ATOM   1723  CA  GLY H 222      17.152   9.009  34.887  1.00 41.18           C  
ATOM   1724  C   GLY H 222      18.452   8.267  34.895  1.00 43.37           C  
ATOM   1725  O   GLY H 222      19.509   8.846  35.140  1.00 41.74           O  
ATOM   1726  N   THR H 223      18.391   6.955  34.603  1.00 44.35           N  
ATOM   1727  CA  THR H 223      19.520   6.065  34.607  1.00 41.39           C  
ATOM   1728  CB  THR H 223      19.128   4.628  34.430  1.00 39.58           C  
ATOM   1729  OG1 THR H 223      20.250   3.785  34.646  1.00  0.00           O  
ATOM   1730  CG2 THR H 223      18.582   4.434  33.005  1.00  0.00           C  
ATOM   1731  C   THR H 223      20.472   6.411  33.502  1.00 41.34           C  
ATOM   1732  O   THR H 223      21.677   6.201  33.629  1.00 40.04           O  
ATOM   1733  N   GLY H 224      19.954   6.915  32.367  1.00 39.36           N  
ATOM   1734  CA  GLY H 224      20.797   7.252  31.253  1.00 40.34           C  
ATOM   1735  C   GLY H 224      20.573   6.244  30.168  1.00 42.45           C  
ATOM   1736  O   GLY H 224      20.269   5.082  30.429  1.00 42.21           O  
ATOM   1737  N   THR H 225      20.697   6.689  28.901  1.00 43.86           N  
ATOM   1738  CA  THR H 225      20.532   5.799  27.787  1.00 39.62           C  
ATOM   1739  CB  THR H 225      19.298   6.092  26.982  1.00 39.22           C  
ATOM   1740  OG1 THR H 225      18.146   5.977  27.805  1.00 41.57           O  
ATOM   1741  CG2 THR H 225      19.215   5.103  25.809  1.00 32.65           C  
ATOM   1742  C   THR H 225      21.719   5.984  26.893  1.00 41.60           C  
ATOM   1743  O   THR H 225      22.054   7.104  26.508  1.00 39.57           O  
ATOM   1744  N   THR H 226      22.388   4.877  26.517  1.00 44.24           N  
ATOM   1745  CA  THR H 226      23.551   5.017  25.690  1.00 40.55           C  
ATOM   1746  CB  THR H 226      24.612   3.993  25.951  1.00 41.10           C  
ATOM   1747  OG1 THR H 226      24.062   2.692  25.842  1.00 33.74           O  
ATOM   1748  CG2 THR H 226      25.200   4.215  27.347  1.00 32.62           C  
ATOM   1749  C   THR H 226      23.154   4.900  24.259  1.00 41.42           C  
ATOM   1750  O   THR H 226      22.518   3.932  23.844  1.00 44.64           O  
ATOM   1751  N   VAL H 227      23.533   5.916  23.462  1.00 38.71           N  
ATOM   1752  CA  VAL H 227      23.217   5.930  22.065  1.00 40.68           C  
ATOM   1753  CB  VAL H 227      22.584   7.229  21.637  1.00 39.32           C  
ATOM   1754  CG1 VAL H 227      22.494   7.273  20.106  1.00 46.39           C  
ATOM   1755  CG2 VAL H 227      21.213   7.359  22.322  1.00 62.90           C  
ATOM   1756  C   VAL H 227      24.499   5.773  21.310  1.00 43.36           C  
ATOM   1757  O   VAL H 227      25.429   6.564  21.465  1.00 42.15           O  
ATOM   1758  N   THR H 228      24.580   4.729  20.463  1.00 43.30           N  
ATOM   1759  CA  THR H 228      25.770   4.522  19.691  1.00 45.17           C  
ATOM   1760  CB  THR H 228      26.347   3.148  19.853  1.00 47.62           C  
ATOM   1761  OG1 THR H 228      26.639   2.902  21.221  1.00 47.56           O  
ATOM   1762  CG2 THR H 228      27.633   3.050  19.014  1.00 39.57           C  
ATOM   1763  C   THR H 228      25.386   4.683  18.255  1.00 44.88           C  
ATOM   1764  O   THR H 228      24.448   4.046  17.778  1.00 46.09           O  
ATOM   1765  N   VAL H 229      26.103   5.560  17.524  1.00 43.69           N  
ATOM   1766  CA  VAL H 229      25.774   5.773  16.144  1.00 43.43           C  
ATOM   1767  CB  VAL H 229      25.682   7.227  15.791  1.00 43.66           C  
ATOM   1768  CG1 VAL H 229      25.452   7.358  14.277  1.00 41.38           C  
ATOM   1769  CG2 VAL H 229      24.577   7.864  16.650  1.00 42.62           C  
ATOM   1770  C   VAL H 229      26.863   5.179  15.311  1.00 47.78           C  
ATOM   1771  O   VAL H 229      27.996   5.659  15.315  1.00 47.87           O  
ATOM   1772  N   SER H 230      26.538   4.116  14.550  1.00 50.08           N  
ATOM   1773  CA  SER H 230      27.551   3.495  13.749  1.00 50.97           C  
ATOM   1774  CB  SER H 230      28.364   2.429  14.504  1.00 53.26           C  
ATOM   1775  OG  SER H 230      27.519   1.354  14.891  1.00 56.83           O  
ATOM   1776  C   SER H 230      26.902   2.809  12.593  1.00 51.62           C  
ATOM   1777  O   SER H 230      25.690   2.596  12.572  1.00 47.25           O  
ATOM   1778  N   SER H 231      27.716   2.450  11.581  0.90 54.97           N  
ATOM   1779  CA  SER H 231      27.201   1.772  10.430  0.90 57.72           C  
ATOM   1780  CB  SER H 231      28.203   1.696   9.264  0.90 58.83           C  
ATOM   1781  OG  SER H 231      28.509   2.999   8.788  0.90 60.96           O  
ATOM   1782  C   SER H 231      26.892   0.344  10.857  0.90 61.15           C  
ATOM   1783  O   SER H 231      27.865  -0.417  11.110  0.90 63.13           O  
ATOM   1784  OXT SER H 231      25.684  -0.007  10.934  1.00  0.00           O1-
TER    1785      SER H 231 
CONECT  154  664
CONECT  664  154
CONECT  977 1562
CONECT 1562  977
END
