# Supplementary material for: Fully automated antibody structure prediction using BIOVIA tools: Validation study
Source: PLoS One. 2017 May 18;12(5):e0177923. doi: 10.1371/journal.pone.0177923 (PMC5436848; doi:10.1371/journal.pone.0177923)
Supplement: S2 Dataset — Predicted structures using the Top5 framework method, Chothia CDR definition with canonical filtering and generating 50 models. These were used in the comparison against predictions using no filtering. (ZIP) [file pone.0177923.s004.zip › 3W2D_LH_FV_FinalModel.pdb]

REMARK   Accelrys Discovery Studio PDB file
REMARK   Created:  2015-04-10T02:30:18Z
SSBOND   1 CYS L   23    CYS L   89                                     
SSBOND   2 CYS H  130    CYS H  204                                     
ATOM      1  N   GLU L   1      26.142  31.863  26.078  1.00 47.58           N1+
ATOM      2  CA  GLU L   1      25.834  31.183  27.347  1.00 47.50           C  
ATOM      3  CB  GLU L   1      25.833  29.653  27.166  1.00 49.46           C  
ATOM      4  CG  GLU L   1      27.165  29.079  26.672  1.00 51.84           C  
ATOM      5  CD  GLU L   1      27.153  29.076  25.149  1.00 67.20           C  
ATOM      6  OE1 GLU L   1      26.052  28.891  24.566  1.00 69.62           O  
ATOM      7  OE2 GLU L   1      28.247  29.250  24.548  1.00104.91           O1-
ATOM      8  C   GLU L   1      26.851  31.531  28.378  1.00 45.47           C  
ATOM      9  O   GLU L   1      28.033  31.687  28.075  1.00 45.72           O  
ATOM     10  N   ASN L   2      26.401  31.685  29.635  1.00 41.42           N  
ATOM     11  CA  ASN L   2      27.321  31.984  30.684  1.00 37.53           C  
ATOM     12  CB  ASN L   2      26.619  32.184  32.037  1.00 37.04           C  
ATOM     13  CG  ASN L   2      27.579  32.830  33.020  1.00 83.73           C  
ATOM     14  OD1 ASN L   2      27.190  33.209  34.125  1.00 83.12           O  
ATOM     15  ND2 ASN L   2      28.866  32.971  32.607  1.00 83.81           N  
ATOM     16  C   ASN L   2      28.180  30.771  30.779  1.00 35.09           C  
ATOM     17  O   ASN L   2      27.673  29.660  30.910  1.00 32.97           O  
ATOM     18  N   VAL L   3      29.510  30.943  30.696  1.00 33.22           N  
ATOM     19  CA  VAL L   3      30.358  29.792  30.746  1.00 31.09           C  
ATOM     20  CB  VAL L   3      31.612  29.945  29.934  1.00 31.42           C  
ATOM     21  CG1 VAL L   3      32.469  28.681  30.111  1.00 32.76           C  
ATOM     22  CG2 VAL L   3      31.226  30.245  28.476  1.00 32.31           C  
ATOM     23  C   VAL L   3      30.776  29.598  32.167  1.00 30.30           C  
ATOM     24  O   VAL L   3      31.073  30.562  32.872  1.00 31.09           O  
ATOM     25  N   LEU L   4      30.791  28.332  32.628  1.00 29.87           N  
ATOM     26  CA  LEU L   4      31.206  28.059  33.976  1.00 28.86           C  
ATOM     27  CB  LEU L   4      30.216  27.169  34.745  1.00 28.70           C  
ATOM     28  CG  LEU L   4      28.856  27.845  35.002  1.00 28.93           C  
ATOM     29  CD1 LEU L   4      27.908  26.919  35.776  1.00 29.78           C  
ATOM     30  CD2 LEU L   4      29.039  29.207  35.692  1.00 30.12           C  
ATOM     31  C   LEU L   4      32.506  27.321  33.904  1.00 29.23           C  
ATOM     32  O   LEU L   4      32.622  26.318  33.201  1.00 31.51           O  
ATOM     33  N   THR L   5      33.534  27.805  34.633  1.00 29.05           N  
ATOM     34  CA  THR L   5      34.814  27.153  34.627  1.00 29.87           C  
ATOM     35  CB  THR L   5      35.971  28.060  34.315  1.00 31.03           C  
ATOM     36  OG1 THR L   5      35.966  29.180  35.187  1.00 30.13           O  
ATOM     37  CG2 THR L   5      35.904  28.502  32.849  1.00 31.73           C  
ATOM     38  C   THR L   5      35.073  26.600  35.987  1.00 29.28           C  
ATOM     39  O   THR L   5      34.966  27.304  36.991  1.00 30.54           O  
ATOM     40  N   GLN L   6      35.443  25.306  36.048  1.00 30.20           N  
ATOM     41  CA  GLN L   6      35.696  24.706  37.320  1.00 29.53           C  
ATOM     42  CB  GLN L   6      34.903  23.410  37.572  1.00 27.24           C  
ATOM     43  CG  GLN L   6      33.397  23.650  37.688  1.00 27.36           C  
ATOM     44  CD  GLN L   6      32.718  22.316  37.960  1.00 27.39           C  
ATOM     45  OE1 GLN L   6      32.136  21.704  37.065  1.00 27.37           O  
ATOM     46  NE2 GLN L   6      32.792  21.848  39.236  1.00 26.79           N  
ATOM     47  C   GLN L   6      37.150  24.381  37.427  1.00 31.18           C  
ATOM     48  O   GLN L   6      37.794  23.975  36.460  1.00 32.04           O  
ATOM     49  N   SER L   7      37.707  24.589  38.635  1.00 32.09           N  
ATOM     50  CA  SER L   7      39.082  24.285  38.881  1.00 33.53           C  
ATOM     51  CB  SER L   7      40.004  25.512  38.777  1.00 36.85           C  
ATOM     52  OG  SER L   7      39.629  26.485  39.739  1.00 41.49           O  
ATOM     53  C   SER L   7      39.170  23.756  40.278  1.00 34.08           C  
ATOM     54  O   SER L   7      38.405  24.162  41.153  1.00 33.86           O  
ATOM     55  N   PRO L   8      40.072  22.843  40.524  1.00 33.47           N  
ATOM     56  CA  PRO L   8      40.943  22.305  39.513  1.00 31.96           C  
ATOM     57  CD  PRO L   8      40.624  22.690  41.858  1.00 34.29           C  
ATOM     58  CB  PRO L   8      42.152  21.732  40.253  1.00 33.51           C  
ATOM     59  CG  PRO L   8      41.679  21.585  41.708  1.00 33.44           C  
ATOM     60  C   PRO L   8      40.203  21.279  38.717  1.00 30.03           C  
ATOM     61  O   PRO L   8      39.150  20.826  39.163  1.00 30.49           O  
ATOM     62  N   ALA L   9      40.710  20.940  37.516  1.00 27.00           N  
ATOM     63  CA  ALA L   9      40.093  19.939  36.696  1.00 25.09           C  
ATOM     64  CB  ALA L   9      40.744  19.819  35.308  1.00 27.27           C  
ATOM     65  C   ALA L   9      40.216  18.603  37.361  1.00 25.40           C  
ATOM     66  O   ALA L   9      39.256  17.837  37.418  1.00 24.68           O  
ATOM     67  N   ILE L  10      41.418  18.293  37.885  1.00 26.18           N  
ATOM     68  CA  ILE L  10      41.648  17.023  38.514  1.00 28.49           C  
ATOM     69  CB  ILE L  10      42.602  16.156  37.747  1.00 29.72           C  
ATOM     70  CG1 ILE L  10      42.092  15.910  36.317  1.00 32.29           C  
ATOM     71  CG2 ILE L  10      42.800  14.859  38.544  1.00 29.68           C  
ATOM     72  CD1 ILE L  10      40.764  15.157  36.248  1.00 35.07           C  
ATOM     73  C   ILE L  10      42.288  17.311  39.833  1.00 28.52           C  
ATOM     74  O   ILE L  10      43.086  18.242  39.950  1.00 29.08           O  
ATOM     75  N   MET L  11      41.947  16.524  40.871  1.00 27.73           N  
ATOM     76  CA  MET L  11      42.500  16.790  42.166  1.00 28.70           C  
ATOM     77  CB  MET L  11      41.577  17.717  42.981  1.00 30.85           C  
ATOM     78  CG  MET L  11      42.072  18.068  44.383  1.00 33.24           C  
ATOM     79  SD  MET L  11      40.864  18.978  45.396  1.00 38.12           S  
ATOM     80  CE  MET L  11      41.270  20.627  44.754  1.00 35.32           C  
ATOM     81  C   MET L  11      42.596  15.491  42.905  1.00 28.64           C  
ATOM     82  O   MET L  11      41.729  14.628  42.778  1.00 28.94           O  
ATOM     83  N   SER L  12      43.671  15.317  43.702  1.00 28.19           N  
ATOM     84  CA  SER L  12      43.812  14.120  44.481  1.00 29.14           C  
ATOM     85  CB  SER L  12      45.123  13.357  44.227  1.00 31.31           C  
ATOM     86  OG  SER L  12      45.156  12.838  42.907  1.00 40.60           O  
ATOM     87  C   SER L  12      43.861  14.545  45.913  1.00 28.84           C  
ATOM     88  O   SER L  12      44.594  15.466  46.271  1.00 30.35           O  
ATOM     89  N   ALA L  13      43.078  13.877  46.780  1.00 26.98           N  
ATOM     90  CA  ALA L  13      43.088  14.257  48.161  1.00 26.68           C  
ATOM     91  CB  ALA L  13      41.806  14.977  48.612  1.00 26.73           C  
ATOM     92  C   ALA L  13      43.206  13.013  48.979  1.00 26.95           C  
ATOM     93  O   ALA L  13      42.758  11.942  48.576  1.00 26.46           O  
ATOM     94  N   SER L  14      43.864  13.128  50.149  1.00 26.69           N  
ATOM     95  CA  SER L  14      43.999  12.016  51.043  1.00 27.30           C  
ATOM     96  CB  SER L  14      45.292  12.064  51.876  1.00 27.31           C  
ATOM     97  OG  SER L  14      45.383  13.302  52.565  1.00 29.83           O  
ATOM     98  C   SER L  14      42.827  12.044  51.963  1.00 27.56           C  
ATOM     99  O   SER L  14      42.224  13.093  52.171  1.00 28.53           O  
ATOM    100  N   PRO L  15      42.483  10.927  52.540  1.00 28.34           N  
ATOM    101  CA  PRO L  15      41.328  10.912  53.389  1.00 29.76           C  
ATOM    102  CD  PRO L  15      42.725   9.635  51.920  1.00 30.34           C  
ATOM    103  CB  PRO L  15      41.038   9.440  53.668  1.00 29.14           C  
ATOM    104  CG  PRO L  15      41.585   8.727  52.417  1.00 29.26           C  
ATOM    105  C   PRO L  15      41.538  11.746  54.605  1.00 29.63           C  
ATOM    106  O   PRO L  15      42.627  11.710  55.177  1.00 31.34           O  
ATOM    107  N   GLY L  16      40.502  12.502  55.018  1.00 29.20           N  
ATOM    108  CA  GLY L  16      40.588  13.304  56.202  1.00 28.73           C  
ATOM    109  C   GLY L  16      40.986  14.704  55.845  1.00 29.50           C  
ATOM    110  O   GLY L  16      40.904  15.600  56.683  1.00 32.22           O  
ATOM    111  N   GLU L  17      41.416  14.944  54.592  1.00 30.75           N  
ATOM    112  CA  GLU L  17      41.853  16.264  54.228  1.00 32.35           C  
ATOM    113  CB  GLU L  17      42.829  16.270  53.039  1.00 34.36           C  
ATOM    114  CG  GLU L  17      43.604  17.579  52.895  1.00 41.20           C  
ATOM    115  CD  GLU L  17      44.520  17.458  51.685  1.00 49.71           C  
ATOM    116  OE1 GLU L  17      44.412  16.431  50.963  1.00 49.23           O  
ATOM    117  OE2 GLU L  17      45.334  18.394  51.461  1.00 52.94           O1-
ATOM    118  C   GLU L  17      40.665  17.098  53.848  1.00 31.71           C  
ATOM    119  O   GLU L  17      39.621  16.576  53.463  1.00 30.25           O  
ATOM    120  N   THR L  18      40.791  18.437  53.977  1.00 32.23           N  
ATOM    121  CA  THR L  18      39.718  19.306  53.581  1.00 32.67           C  
ATOM    122  CB  THR L  18      39.669  20.596  54.350  1.00 34.88           C  
ATOM    123  OG1 THR L  18      38.496  21.323  54.015  1.00  0.00           O  
ATOM    124  CG2 THR L  18      40.922  21.421  54.015  1.00  0.00           C  
ATOM    125  C   THR L  18      39.924  19.647  52.135  1.00 31.77           C  
ATOM    126  O   THR L  18      41.052  19.876  51.702  1.00 33.48           O  
ATOM    127  N   VAL L  19      38.839  19.676  51.332  1.00 29.52           N  
ATOM    128  CA  VAL L  19      39.012  20.010  49.945  1.00 28.45           C  
ATOM    129  CB  VAL L  19      38.804  18.872  48.987  1.00 29.64           C  
ATOM    130  CG1 VAL L  19      39.971  17.889  49.098  1.00 29.86           C  
ATOM    131  CG2 VAL L  19      37.451  18.223  49.300  1.00 28.87           C  
ATOM    132  C   VAL L  19      38.041  21.074  49.549  1.00 27.12           C  
ATOM    133  O   VAL L  19      36.926  21.149  50.060  1.00 27.27           O  
ATOM    134  N   THR L  20      38.472  21.952  48.619  1.00 27.59           N  
ATOM    135  CA  THR L  20      37.607  22.982  48.125  1.00 27.72           C  
ATOM    136  CB  THR L  20      37.950  24.353  48.632  1.00 27.87           C  
ATOM    137  OG1 THR L  20      37.886  24.376  50.050  1.00 33.20           O  
ATOM    138  CG2 THR L  20      36.946  25.359  48.043  1.00 26.76           C  
ATOM    139  C   THR L  20      37.727  23.006  46.631  1.00 28.05           C  
ATOM    140  O   THR L  20      38.821  22.896  46.080  1.00 28.18           O  
ATOM    141  N   MET L  21      36.579  23.155  45.937  1.00 28.31           N  
ATOM    142  CA  MET L  21      36.536  23.199  44.501  1.00 27.30           C  
ATOM    143  CB  MET L  21      35.600  22.142  43.900  1.00 27.52           C  
ATOM    144  CG  MET L  21      35.958  20.717  44.308  1.00 29.33           C  
ATOM    145  SD  MET L  21      34.741  19.463  43.824  1.00 35.83           S  
ATOM    146  CE  MET L  21      35.444  18.222  44.945  1.00 34.80           C  
ATOM    147  C   MET L  21      35.926  24.519  44.149  1.00 27.71           C  
ATOM    148  O   MET L  21      35.206  25.099  44.960  1.00 28.98           O  
ATOM    149  N   THR L  22      36.194  25.038  42.932  1.00 28.54           N  
ATOM    150  CA  THR L  22      35.664  26.331  42.601  1.00 27.65           C  
ATOM    151  CB  THR L  22      36.728  27.381  42.468  1.00 29.25           C  
ATOM    152  OG1 THR L  22      37.464  27.487  43.677  1.00 32.72           O  
ATOM    153  CG2 THR L  22      36.061  28.726  42.137  1.00 32.97           C  
ATOM    154  C   THR L  22      34.939  26.278  41.291  1.00 28.25           C  
ATOM    155  O   THR L  22      35.247  25.465  40.420  1.00 28.81           O  
ATOM    156  N   CYS L  23      33.921  27.154  41.140  1.00 28.51           N  
ATOM    157  CA  CYS L  23      33.172  27.271  39.920  1.00 28.61           C  
ATOM    158  CB  CYS L  23      31.744  26.680  40.030  1.00 27.97           C  
ATOM    159  SG  CYS L  23      30.766  26.814  38.501  1.00 30.77           S  
ATOM    160  C   CYS L  23      33.060  28.740  39.629  1.00 29.81           C  
ATOM    161  O   CYS L  23      32.468  29.493  40.405  1.00 32.02           O  
ATOM    162  N   ARG L  24      33.634  29.202  38.500  1.00 30.40           N  
ATOM    163  CA  ARG L  24      33.546  30.611  38.227  1.00 31.50           C  
ATOM    164  CB  ARG L  24      34.902  31.320  38.102  1.00 32.46           C  
ATOM    165  CG  ARG L  24      35.659  31.317  39.433  1.00 91.26           C  
ATOM    166  CD  ARG L  24      36.763  32.369  39.531  1.00 93.36           C  
ATOM    167  NE  ARG L  24      37.397  32.216  40.870  1.00 94.44           N  
ATOM    168  CZ  ARG L  24      38.419  31.327  41.021  1.00 95.64           C  
ATOM    169  NH1 ARG L  24      38.857  30.612  39.943  1.00 95.82           N1+
ATOM    170  NH2 ARG L  24      39.009  31.154  42.240  1.00 95.10           N  
ATOM    171  C   ARG L  24      32.764  30.820  36.972  1.00 32.16           C  
ATOM    172  O   ARG L  24      32.864  30.050  36.020  1.00 33.59           O  
ATOM    173  N   ALA L  25      31.955  31.899  36.952  1.00 33.49           N  
ATOM    174  CA  ALA L  25      31.083  32.163  35.844  1.00 34.23           C  
ATOM    175  CB  ALA L  25      29.633  32.451  36.269  1.00 34.00           C  
ATOM    176  C   ALA L  25      31.569  33.366  35.103  1.00 34.71           C  
ATOM    177  O   ALA L  25      32.175  34.270  35.674  1.00 34.60           O  
ATOM    178  N   THR L  26      31.281  33.416  33.788  1.00 46.46           N  
ATOM    179  CA  THR L  26      31.622  34.540  32.961  1.00 47.18           C  
ATOM    180  CB  THR L  26      31.211  34.359  31.528  1.00 47.78           C  
ATOM    181  OG1 THR L  26      31.800  33.186  30.984  1.00  0.00           O  
ATOM    182  CG2 THR L  26      31.662  35.598  30.732  1.00  0.00           C  
ATOM    183  C   THR L  26      30.880  35.744  33.468  1.00 47.12           C  
ATOM    184  O   THR L  26      31.461  36.821  33.596  1.00 47.15           O  
ATOM    185  N   SER L  27      29.570  35.587  33.775  1.00 47.38           N  
ATOM    186  CA  SER L  27      28.775  36.677  34.278  1.00 47.87           C  
ATOM    187  CB  SER L  27      27.650  37.144  33.341  1.00 48.10           C  
ATOM    188  OG  SER L  27      28.209  37.784  32.205  1.00 49.64           O  
ATOM    189  C   SER L  27      28.142  36.245  35.565  1.00 47.58           C  
ATOM    190  O   SER L  27      28.201  35.074  35.939  1.00 48.19           O  
ATOM    191  N   SER L  28      27.518  37.198  36.287  1.00 46.90           N  
ATOM    192  CA  SER L  28      26.996  36.884  37.585  1.00 46.23           C  
ATOM    193  CB  SER L  28      26.526  38.115  38.387  1.00 46.23           C  
ATOM    194  OG  SER L  28      27.630  38.951  38.701  1.00 48.41           O  
ATOM    195  C   SER L  28      25.847  35.932  37.464  1.00 45.19           C  
ATOM    196  O   SER L  28      25.154  35.895  36.450  1.00 44.74           O  
ATOM    197  N   VAL L  29      25.655  35.108  38.519  1.00 44.46           N  
ATOM    198  CA  VAL L  29      24.571  34.172  38.593  1.00 43.75           C  
ATOM    199  CB  VAL L  29      25.010  32.734  38.531  1.00 44.05           C  
ATOM    200  CG1 VAL L  29      23.786  31.820  38.704  1.00 43.35           C  
ATOM    201  CG2 VAL L  29      25.735  32.517  37.194  1.00 43.61           C  
ATOM    202  C   VAL L  29      23.941  34.391  39.930  1.00 43.74           C  
ATOM    203  O   VAL L  29      24.629  34.729  40.891  1.00 43.61           O  
ATOM    204  N   SER L  30      22.606  34.227  40.029  1.00 43.59           N  
ATOM    205  CA  SER L  30      21.974  34.442  41.298  1.00 43.18           C  
ATOM    206  CB  SER L  30      20.432  34.492  41.238  1.00 43.38           C  
ATOM    207  OG  SER L  30      19.889  34.733  42.528  1.00 43.71           O  
ATOM    208  C   SER L  30      22.364  33.290  42.162  1.00 42.56           C  
ATOM    209  O   SER L  30      22.522  32.165  41.691  1.00 42.37           O  
ATOM    210  N   SER L  31      22.522  33.550  43.470  1.00 41.87           N  
ATOM    211  CA  SER L  31      22.957  32.524  44.367  1.00 41.65           C  
ATOM    212  CB  SER L  31      23.164  33.034  45.807  1.00 42.09           C  
ATOM    213  OG  SER L  31      21.927  33.463  46.356  1.00 43.68           O  
ATOM    214  C   SER L  31      21.911  31.450  44.388  1.00 40.85           C  
ATOM    215  O   SER L  31      22.205  30.293  44.677  1.00 40.38           O  
ATOM    216  N   THR L  32      20.652  31.813  44.075  1.00 39.94           N  
ATOM    217  CA  THR L  32      19.549  30.892  44.112  1.00 39.51           C  
ATOM    218  CB  THR L  32      18.232  31.548  43.813  1.00 40.32           C  
ATOM    219  OG1 THR L  32      18.245  32.075  42.494  1.00  0.00           O  
ATOM    220  CG2 THR L  32      17.978  32.667  44.834  1.00  0.00           C  
ATOM    221  C   THR L  32      19.713  29.812  43.086  1.00 38.43           C  
ATOM    222  O   THR L  32      19.393  28.661  43.347  1.00 38.35           O  
ATOM    223  N   TYR L  33      20.195  30.180  41.888  1.00 37.41           N  
ATOM    224  CA  TYR L  33      20.332  29.404  40.678  1.00 37.37           C  
ATOM    225  CB  TYR L  33      20.523  30.232  39.403  1.00 37.58           C  
ATOM    226  CG  TYR L  33      19.323  31.077  39.187  1.00 38.78           C  
ATOM    227  CD1 TYR L  33      18.110  30.516  38.856  1.00 39.03           C  
ATOM    228  CD2 TYR L  33      19.410  32.437  39.349  1.00 38.61           C  
ATOM    229  CE1 TYR L  33      17.002  31.306  38.658  1.00 39.08           C  
ATOM    230  CE2 TYR L  33      18.307  33.230  39.151  1.00 38.00           C  
ATOM    231  CZ  TYR L  33      17.103  32.669  38.801  1.00 39.12           C  
ATOM    232  OH  TYR L  33      15.976  33.495  38.598  1.00 39.71           O  
ATOM    233  C   TYR L  33      21.450  28.399  40.631  1.00 36.90           C  
ATOM    234  O   TYR L  33      21.553  27.687  39.636  1.00 37.23           O  
ATOM    235  N   LEU L  34      22.391  28.419  41.590  1.00 25.40           N  
ATOM    236  CA  LEU L  34      23.696  27.814  41.415  1.00 24.41           C  
ATOM    237  CB  LEU L  34      24.841  28.663  42.003  1.00 23.37           C  
ATOM    238  CG  LEU L  34      26.264  28.195  41.625  1.00 25.72           C  
ATOM    239  CD1 LEU L  34      26.603  26.809  42.196  1.00 40.97           C  
ATOM    240  CD2 LEU L  34      26.494  28.290  40.108  1.00 41.14           C  
ATOM    241  C   LEU L  34      23.671  26.503  42.131  1.00 23.88           C  
ATOM    242  O   LEU L  34      23.458  26.438  43.342  1.00 23.91           O  
ATOM    243  N   HIS L  35      23.857  25.399  41.380  1.00 23.36           N  
ATOM    244  CA  HIS L  35      23.669  24.116  41.981  1.00 21.53           C  
ATOM    245  ND1 HIS L  35      20.292  23.865  42.882  1.00 39.47           N  
ATOM    246  CG  HIS L  35      21.224  24.350  42.008  1.00 24.82           C  
ATOM    247  CB  HIS L  35      22.362  23.535  41.483  1.00 21.65           C  
ATOM    248  NE2 HIS L  35      19.749  25.987  42.503  1.00 40.18           N  
ATOM    249  CD2 HIS L  35      20.878  25.651  41.792  1.00 26.55           C  
ATOM    250  CE1 HIS L  35      19.440  24.882  43.140  1.00 27.40           C  
ATOM    251  C   HIS L  35      24.825  23.218  41.670  1.00 20.64           C  
ATOM    252  O   HIS L  35      25.559  23.436  40.710  1.00 21.09           O  
ATOM    253  N   TRP L  36      25.031  22.187  42.517  1.00 20.53           N  
ATOM    254  CA  TRP L  36      26.147  21.299  42.343  1.00 20.61           C  
ATOM    255  CB  TRP L  36      27.142  21.332  43.518  1.00 19.02           C  
ATOM    256  CG  TRP L  36      27.864  22.650  43.687  1.00 18.99           C  
ATOM    257  CD2 TRP L  36      29.186  22.918  43.195  1.00 19.84           C  
ATOM    258  CD1 TRP L  36      27.446  23.784  44.315  1.00 19.04           C  
ATOM    259  NE1 TRP L  36      28.423  24.749  44.242  1.00 19.72           N  
ATOM    260  CE2 TRP L  36      29.500  24.229  43.555  1.00 20.90           C  
ATOM    261  CE3 TRP L  36      30.067  22.140  42.498  1.00 20.16           C  
ATOM    262  CZ2 TRP L  36      30.704  24.782  43.224  1.00 21.52           C  
ATOM    263  CZ3 TRP L  36      31.280  22.700  42.166  1.00 19.64           C  
ATOM    264  CH2 TRP L  36      31.591  23.997  42.522  1.00 20.67           C  
ATOM    265  C   TRP L  36      25.635  19.893  42.254  1.00 21.51           C  
ATOM    266  O   TRP L  36      24.645  19.536  42.891  1.00 23.68           O  
ATOM    267  N   TYR L  37      26.316  19.057  41.444  1.00 21.13           N  
ATOM    268  CA  TYR L  37      25.932  17.682  41.275  1.00 21.22           C  
ATOM    269  CB  TYR L  37      25.550  17.293  39.847  1.00 20.33           C  
ATOM    270  CG  TYR L  37      24.412  18.125  39.409  1.00 19.81           C  
ATOM    271  CD1 TYR L  37      24.659  19.386  38.928  1.00 17.99           C  
ATOM    272  CD2 TYR L  37      23.128  17.644  39.478  1.00 19.89           C  
ATOM    273  CE1 TYR L  37      23.627  20.173  38.501  1.00 18.26           C  
ATOM    274  CE2 TYR L  37      22.088  18.428  39.052  1.00 19.29           C  
ATOM    275  CZ  TYR L  37      22.351  19.683  38.561  1.00 18.40           C  
ATOM    276  OH  TYR L  37      21.294  20.491  38.117  1.00 21.52           O  
ATOM    277  C   TYR L  37      27.128  16.818  41.527  1.00 21.82           C  
ATOM    278  O   TYR L  37      28.262  17.205  41.259  1.00 24.14           O  
ATOM    279  N   GLN L  38      26.888  15.597  42.046  1.00 21.10           N  
ATOM    280  CA  GLN L  38      27.948  14.656  42.263  1.00 20.66           C  
ATOM    281  CB  GLN L  38      27.941  14.058  43.679  1.00 19.93           C  
ATOM    282  CG  GLN L  38      29.066  13.056  43.931  1.00 19.83           C  
ATOM    283  CD  GLN L  38      28.727  12.288  45.201  1.00 21.53           C  
ATOM    284  OE1 GLN L  38      27.708  11.601  45.271  1.00 21.54           O  
ATOM    285  NE2 GLN L  38      29.602  12.404  46.236  1.00 21.05           N  
ATOM    286  C   GLN L  38      27.706  13.513  41.326  1.00 21.02           C  
ATOM    287  O   GLN L  38      26.590  13.007  41.242  1.00 23.14           O  
ATOM    288  N   GLN L  39      28.739  13.072  40.582  1.00 21.19           N  
ATOM    289  CA  GLN L  39      28.473  11.982  39.686  1.00 23.15           C  
ATOM    290  CB  GLN L  39      28.434  12.399  38.203  1.00 22.16           C  
ATOM    291  CG  GLN L  39      27.959  11.279  37.274  1.00 21.65           C  
ATOM    292  CD  GLN L  39      27.831  11.838  35.864  1.00 24.49           C  
ATOM    293  OE1 GLN L  39      28.500  12.802  35.496  1.00 26.09           O  
ATOM    294  NE2 GLN L  39      26.936  11.220  35.048  1.00 24.21           N  
ATOM    295  C   GLN L  39      29.501  10.899  39.840  1.00 24.12           C  
ATOM    296  O   GLN L  39      30.705  11.124  39.721  1.00 24.95           O  
ATOM    297  N   LYS L  40      29.016   9.674  40.112  1.00 25.72           N  
ATOM    298  CA  LYS L  40      29.820   8.491  40.213  1.00 27.27           C  
ATOM    299  CB  LYS L  40      29.130   7.365  41.004  1.00 27.80           C  
ATOM    300  CG  LYS L  40      28.964   7.633  42.504  1.00 28.95           C  
ATOM    301  CD  LYS L  40      30.282   7.645  43.281  1.00 30.89           C  
ATOM    302  CE  LYS L  40      30.105   7.644  44.802  1.00 32.14           C  
ATOM    303  NZ  LYS L  40      29.821   9.010  45.288  1.00 34.17           N1+
ATOM    304  C   LYS L  40      29.980   7.993  38.801  1.00 29.75           C  
ATOM    305  O   LYS L  40      29.213   8.353  37.910  1.00 29.42           O  
ATOM    306  N   SER L  41      30.962   7.103  38.565  1.00 33.74           N  
ATOM    307  CA  SER L  41      31.300   6.694  37.228  1.00 35.31           C  
ATOM    308  CB  SER L  41      32.347   5.566  37.205  1.00 35.80           C  
ATOM    309  OG  SER L  41      32.644   5.198  35.866  1.00 62.23           O  
ATOM    310  C   SER L  41      30.110   6.218  36.446  1.00 36.68           C  
ATOM    311  O   SER L  41      29.761   6.827  35.441  1.00 36.81           O  
ATOM    312  N   GLY L  42      29.479   5.107  36.859  1.00 37.47           N  
ATOM    313  CA  GLY L  42      28.379   4.499  36.154  1.00 40.17           C  
ATOM    314  C   GLY L  42      27.100   5.275  36.238  1.00 41.89           C  
ATOM    315  O   GLY L  42      26.323   5.275  35.287  1.00 43.83           O  
ATOM    316  N   ALA L  43      26.826   5.912  37.391  1.00 40.15           N  
ATOM    317  CA  ALA L  43      25.543   6.510  37.659  1.00 36.82           C  
ATOM    318  CB  ALA L  43      25.251   6.645  39.161  1.00 37.86           C  
ATOM    319  C   ALA L  43      25.368   7.870  37.054  1.00 34.39           C  
ATOM    320  O   ALA L  43      26.300   8.477  36.530  1.00 33.26           O  
ATOM    321  N   SER L  44      24.104   8.359  37.083  1.00 32.76           N  
ATOM    322  CA  SER L  44      23.748   9.672  36.621  1.00 29.93           C  
ATOM    323  CB  SER L  44      22.257   9.798  36.261  1.00 32.12           C  
ATOM    324  OG  SER L  44      21.454   9.511  37.397  1.00 34.28           O  
ATOM    325  C   SER L  44      24.064  10.633  37.728  1.00 26.93           C  
ATOM    326  O   SER L  44      24.314  10.222  38.859  1.00 28.01           O  
ATOM    327  N   PRO L  45      24.064  11.909  37.439  1.00 23.44           N  
ATOM    328  CA  PRO L  45      24.405  12.905  38.419  1.00 21.88           C  
ATOM    329  CD  PRO L  45      24.233  12.391  36.081  1.00 22.06           C  
ATOM    330  CB  PRO L  45      24.614  14.207  37.638  1.00 22.21           C  
ATOM    331  CG  PRO L  45      24.088  13.911  36.218  1.00 21.83           C  
ATOM    332  C   PRO L  45      23.367  12.984  39.487  1.00 22.60           C  
ATOM    333  O   PRO L  45      22.204  12.688  39.216  1.00 24.06           O  
ATOM    334  N   LYS L  46      23.777  13.351  40.717  1.00 23.07           N  
ATOM    335  CA  LYS L  46      22.850  13.459  41.802  1.00 23.46           C  
ATOM    336  CB  LYS L  46      23.191  12.490  42.947  1.00 25.41           C  
ATOM    337  CG  LYS L  46      22.091  12.322  43.991  1.00 30.60           C  
ATOM    338  CD  LYS L  46      22.369  11.178  44.965  1.00 35.04           C  
ATOM    339  CE  LYS L  46      21.238  10.941  45.964  1.00 45.58           C  
ATOM    340  NZ  LYS L  46      20.162  10.158  45.316  1.00 46.11           N1+
ATOM    341  C   LYS L  46      22.981  14.846  42.344  1.00 22.78           C  
ATOM    342  O   LYS L  46      24.094  15.353  42.482  1.00 24.10           O  
ATOM    343  N   LEU L  47      21.834  15.490  42.656  1.00 22.00           N  
ATOM    344  CA  LEU L  47      21.813  16.813  43.221  1.00 21.80           C  
ATOM    345  CB  LEU L  47      20.401  17.279  43.542  1.00 21.47           C  
ATOM    346  CG  LEU L  47      20.458  18.302  44.677  1.00 21.62           C  
ATOM    347  CD1 LEU L  47      21.140  19.612  44.267  1.00 23.41           C  
ATOM    348  CD2 LEU L  47      19.103  18.408  45.375  1.00 21.64           C  
ATOM    349  C   LEU L  47      22.530  16.799  44.536  1.00 21.74           C  
ATOM    350  O   LEU L  47      22.172  16.051  45.448  1.00 22.33           O  
ATOM    351  N   TRP L  48      23.661  17.528  44.615  1.00 21.99           N  
ATOM    352  CA  TRP L  48      24.396  17.634  45.842  1.00 21.90           C  
ATOM    353  CB  TRP L  48      25.904  17.620  45.552  1.00 20.54           C  
ATOM    354  CG  TRP L  48      26.713  17.007  46.661  1.00 18.90           C  
ATOM    355  CD2 TRP L  48      26.583  15.613  46.977  1.00 18.82           C  
ATOM    356  CD1 TRP L  48      27.610  17.526  47.547  1.00 18.73           C  
ATOM    357  NE1 TRP L  48      28.069  16.529  48.378  1.00 24.47           N  
ATOM    358  CE2 TRP L  48      27.436  15.349  48.045  1.00 24.81           C  
ATOM    359  CE3 TRP L  48      25.807  14.636  46.422  1.00 25.48           C  
ATOM    360  CZ2 TRP L  48      27.529  14.094  48.575  1.00 22.72           C  
ATOM    361  CZ3 TRP L  48      25.903  13.372  46.958  1.00 25.26           C  
ATOM    362  CH2 TRP L  48      26.749  13.105  48.015  1.00 27.20           C  
ATOM    363  C   TRP L  48      24.024  18.836  46.675  1.00 22.25           C  
ATOM    364  O   TRP L  48      23.727  18.732  47.864  1.00 21.73           O  
ATOM    365  N   ILE L  49      24.047  20.033  46.045  1.00 23.03           N  
ATOM    366  CA  ILE L  49      23.804  21.269  46.740  1.00 22.85           C  
ATOM    367  CB  ILE L  49      25.068  22.007  47.084  1.00 22.23           C  
ATOM    368  CG1 ILE L  49      25.937  21.163  48.032  1.00 22.08           C  
ATOM    369  CG2 ILE L  49      24.684  23.382  47.651  1.00 20.16           C  
ATOM    370  CD1 ILE L  49      27.356  21.699  48.212  1.00 22.36           C  
ATOM    371  C   ILE L  49      23.017  22.155  45.841  1.00 23.66           C  
ATOM    372  O   ILE L  49      23.339  22.298  44.664  1.00 26.34           O  
ATOM    373  N   TYR L  50      21.980  22.805  46.401  1.00 23.25           N  
ATOM    374  CA  TYR L  50      21.123  23.641  45.624  1.00 24.38           C  
ATOM    375  CB  TYR L  50      19.692  23.103  45.572  1.00 26.56           C  
ATOM    376  CG  TYR L  50      19.086  22.979  46.928  1.00 29.20           C  
ATOM    377  CD1 TYR L  50      19.387  21.910  47.739  1.00 30.21           C  
ATOM    378  CD2 TYR L  50      18.216  23.931  47.395  1.00 30.44           C  
ATOM    379  CE1 TYR L  50      18.824  21.788  48.988  1.00 32.40           C  
ATOM    380  CE2 TYR L  50      17.648  23.818  48.641  1.00 32.73           C  
ATOM    381  CZ  TYR L  50      17.949  22.744  49.441  1.00 33.27           C  
ATOM    382  OH  TYR L  50      17.367  22.626  50.721  1.00 35.10           O  
ATOM    383  C   TYR L  50      21.107  25.014  46.224  1.00 25.31           C  
ATOM    384  O   TYR L  50      21.324  25.195  47.422  1.00 26.68           O  
ATOM    385  N   SER L  51      20.919  26.031  45.358  1.00 35.51           N  
ATOM    386  CA  SER L  51      20.882  27.411  45.756  1.00 36.07           C  
ATOM    387  CB  SER L  51      19.641  27.787  46.593  1.00 36.59           C  
ATOM    388  OG  SER L  51      18.460  27.658  45.814  1.00 37.64           O  
ATOM    389  C   SER L  51      22.111  27.749  46.545  1.00 36.48           C  
ATOM    390  O   SER L  51      22.027  28.331  47.624  1.00 35.95           O  
ATOM    391  N   THR L  52      23.272  27.305  46.026  1.00 36.40           N  
ATOM    392  CA  THR L  52      24.632  27.562  46.420  1.00 36.67           C  
ATOM    393  CB  THR L  52      25.026  29.016  46.358  1.00 36.80           C  
ATOM    394  OG1 THR L  52      24.248  29.801  47.246  1.00 36.38           O  
ATOM    395  CG2 THR L  52      24.838  29.517  44.917  1.00 37.26           C  
ATOM    396  C   THR L  52      25.013  27.000  47.763  1.00 37.04           C  
ATOM    397  O   THR L  52      26.142  26.535  47.920  1.00 36.78           O  
ATOM    398  N   SER L  53      24.091  26.905  48.741  1.00 37.43           N  
ATOM    399  CA  SER L  53      24.571  26.477  50.026  1.00 38.28           C  
ATOM    400  CB  SER L  53      24.695  27.650  51.015  1.00 39.20           C  
ATOM    401  OG  SER L  53      23.415  28.198  51.287  1.00 40.41           O  
ATOM    402  C   SER L  53      23.615  25.512  50.633  1.00 38.33           C  
ATOM    403  O   SER L  53      23.905  24.943  51.687  1.00 38.19           O  
ATOM    404  N   ASN L  54      22.448  25.283  50.002  1.00 27.81           N  
ATOM    405  CA  ASN L  54      21.604  24.310  50.643  1.00 29.27           C  
ATOM    406  CB  ASN L  54      20.106  24.570  50.417  1.00 30.62           C  
ATOM    407  CG  ASN L  54      19.731  25.789  51.249  1.00 35.00           C  
ATOM    408  OD1 ASN L  54      19.740  25.741  52.477  1.00 38.15           O  
ATOM    409  ND2 ASN L  54      19.404  26.917  50.563  1.00 35.54           N  
ATOM    410  C   ASN L  54      21.921  22.922  50.201  1.00 29.26           C  
ATOM    411  O   ASN L  54      21.969  22.614  49.012  1.00 30.31           O  
ATOM    412  N   LEU L  55      22.142  22.035  51.194  1.00 30.20           N  
ATOM    413  CA  LEU L  55      22.489  20.664  50.942  1.00 30.97           C  
ATOM    414  CB  LEU L  55      23.116  19.967  52.162  1.00 30.72           C  
ATOM    415  CG  LEU L  55      24.487  20.531  52.579  1.00 31.64           C  
ATOM    416  CD1 LEU L  55      25.043  19.787  53.801  1.00 30.92           C  
ATOM    417  CD2 LEU L  55      25.474  20.531  51.403  1.00 33.08           C  
ATOM    418  C   LEU L  55      21.255  19.898  50.578  1.00 31.36           C  
ATOM    419  O   LEU L  55      20.176  20.127  51.124  1.00 31.73           O  
ATOM    420  N   ALA L  56      21.409  18.944  49.638  1.00 32.15           N  
ATOM    421  CA  ALA L  56      20.344  18.073  49.229  1.00 34.10           C  
ATOM    422  CB  ALA L  56      20.682  17.212  48.003  1.00 35.71           C  
ATOM    423  C   ALA L  56      20.088  17.149  50.380  1.00 33.58           C  
ATOM    424  O   ALA L  56      20.860  17.105  51.332  1.00 34.95           O  
ATOM    425  N   SER L  57      18.982  16.384  50.315  1.00 35.43           N  
ATOM    426  CA  SER L  57      18.532  15.585  51.425  1.00 37.41           C  
ATOM    427  CB  SER L  57      17.294  14.746  51.072  1.00 40.69           C  
ATOM    428  OG  SER L  57      16.888  13.979  52.194  1.00 43.57           O  
ATOM    429  C   SER L  57      19.573  14.631  51.960  1.00 37.40           C  
ATOM    430  O   SER L  57      19.993  14.757  53.107  1.00 39.15           O  
ATOM    431  N   GLY L  58      20.017  13.659  51.147  1.00 36.05           N  
ATOM    432  CA  GLY L  58      20.905  12.600  51.561  1.00 34.83           C  
ATOM    433  C   GLY L  58      22.265  13.102  51.955  1.00 33.41           C  
ATOM    434  O   GLY L  58      22.945  12.481  52.768  1.00 34.54           O  
ATOM    435  N   VAL L  59      22.714  14.217  51.359  1.00 31.11           N  
ATOM    436  CA  VAL L  59      24.065  14.696  51.491  1.00 28.70           C  
ATOM    437  CB  VAL L  59      24.284  15.973  50.736  1.00 27.64           C  
ATOM    438  CG1 VAL L  59      25.739  16.432  50.923  1.00 27.73           C  
ATOM    439  CG2 VAL L  59      23.870  15.738  49.274  1.00 26.93           C  
ATOM    440  C   VAL L  59      24.474  14.915  52.924  1.00 30.22           C  
ATOM    441  O   VAL L  59      23.740  15.447  53.753  1.00 30.60           O  
ATOM    442  N   PRO L  60      25.688  14.486  53.197  1.00 30.76           N  
ATOM    443  CA  PRO L  60      26.296  14.591  54.502  1.00 29.11           C  
ATOM    444  CD  PRO L  60      26.320  13.466  52.378  1.00 30.67           C  
ATOM    445  CB  PRO L  60      27.439  13.574  54.517  1.00 28.85           C  
ATOM    446  CG  PRO L  60      27.692  13.252  53.034  1.00 30.82           C  
ATOM    447  C   PRO L  60      26.751  15.985  54.824  1.00 27.64           C  
ATOM    448  O   PRO L  60      27.061  16.753  53.917  1.00 27.19           O  
ATOM    449  N   ALA L  61      26.855  16.285  56.131  1.00 27.42           N  
ATOM    450  CA  ALA L  61      27.188  17.561  56.705  1.00 26.77           C  
ATOM    451  CB  ALA L  61      27.172  17.540  58.241  1.00 27.32           C  
ATOM    452  C   ALA L  61      28.556  17.995  56.281  1.00 26.65           C  
ATOM    453  O   ALA L  61      28.842  19.190  56.229  1.00 29.39           O  
ATOM    454  N   ARG L  62      29.454  17.042  55.986  1.00 24.98           N  
ATOM    455  CA  ARG L  62      30.815  17.376  55.675  1.00 23.11           C  
ATOM    456  CB  ARG L  62      31.693  16.150  55.350  1.00 21.99           C  
ATOM    457  CG  ARG L  62      31.247  15.321  54.143  1.00 24.01           C  
ATOM    458  CD  ARG L  62      32.228  14.194  53.802  1.00 23.03           C  
ATOM    459  NE  ARG L  62      31.912  13.024  54.669  1.00 23.60           N  
ATOM    460  CZ  ARG L  62      31.120  12.016  54.198  1.00 21.02           C  
ATOM    461  NH1 ARG L  62      30.670  12.043  52.910  1.00 19.67           N1+
ATOM    462  NH2 ARG L  62      30.779  10.974  55.010  1.00 19.60           N  
ATOM    463  C   ARG L  62      30.852  18.317  54.504  1.00 23.93           C  
ATOM    464  O   ARG L  62      31.789  19.107  54.382  1.00 24.39           O  
ATOM    465  N   PHE L  63      29.868  18.227  53.585  1.00 25.41           N  
ATOM    466  CA  PHE L  63      29.829  19.091  52.433  1.00 25.86           C  
ATOM    467  CB  PHE L  63      29.016  18.511  51.263  1.00 26.01           C  
ATOM    468  CG  PHE L  63      29.743  17.334  50.706  1.00 26.27           C  
ATOM    469  CD1 PHE L  63      29.620  16.088  51.278  1.00 26.15           C  
ATOM    470  CD2 PHE L  63      30.544  17.473  49.597  1.00 25.46           C  
ATOM    471  CE1 PHE L  63      30.287  15.003  50.757  1.00 26.55           C  
ATOM    472  CE2 PHE L  63      31.213  16.393  49.071  1.00 28.03           C  
ATOM    473  CZ  PHE L  63      31.087  15.154  49.651  1.00 26.06           C  
ATOM    474  C   PHE L  63      29.229  20.428  52.771  1.00 28.42           C  
ATOM    475  O   PHE L  63      28.434  20.557  53.701  1.00 28.35           O  
ATOM    476  N   SER L  64      29.632  21.474  52.011  1.00 29.01           N  
ATOM    477  CA  SER L  64      29.113  22.805  52.188  1.00 29.32           C  
ATOM    478  CB  SER L  64      29.886  23.642  53.222  1.00 30.00           C  
ATOM    479  OG  SER L  64      29.775  23.071  54.514  1.00 35.76           O  
ATOM    480  C   SER L  64      29.291  23.536  50.893  1.00 29.99           C  
ATOM    481  O   SER L  64      30.147  23.183  50.082  1.00 29.89           O  
ATOM    482  N   GLY L  65      28.489  24.600  50.676  1.00 29.85           N  
ATOM    483  CA  GLY L  65      28.610  25.370  49.471  1.00 29.28           C  
ATOM    484  C   GLY L  65      28.534  26.815  49.846  1.00 31.37           C  
ATOM    485  O   GLY L  65      27.858  27.182  50.806  1.00 33.69           O  
ATOM    486  N   SER L  66      29.236  27.685  49.087  1.00 31.64           N  
ATOM    487  CA  SER L  66      29.206  29.090  49.381  1.00 33.66           C  
ATOM    488  CB  SER L  66      30.246  29.519  50.433  1.00 35.61           C  
ATOM    489  OG  SER L  66      31.560  29.356  49.920  1.00 41.73           O  
ATOM    490  C   SER L  66      29.532  29.840  48.125  1.00 34.77           C  
ATOM    491  O   SER L  66      29.948  29.252  47.129  1.00 34.02           O  
ATOM    492  N   GLY L  67      29.319  31.174  48.128  1.00 36.14           N  
ATOM    493  CA  GLY L  67      29.699  31.940  46.976  1.00 35.48           C  
ATOM    494  C   GLY L  67      28.620  32.907  46.608  1.00 36.25           C  
ATOM    495  O   GLY L  67      27.533  32.915  47.183  1.00 36.03           O  
ATOM    496  N   SER L  68      28.932  33.778  45.627  1.00 37.77           N  
ATOM    497  CA  SER L  68      27.997  34.733  45.115  1.00 39.19           C  
ATOM    498  CB  SER L  68      27.693  35.881  46.091  1.00 42.09           C  
ATOM    499  OG  SER L  68      28.872  36.632  46.343  1.00 44.27           O  
ATOM    500  C   SER L  68      28.628  35.332  43.899  1.00 38.18           C  
ATOM    501  O   SER L  68      29.834  35.211  43.688  1.00 37.23           O  
ATOM    502  N   GLY L  69      27.813  35.984  43.052  1.00 38.37           N  
ATOM    503  CA  GLY L  69      28.345  36.642  41.895  1.00 36.94           C  
ATOM    504  C   GLY L  69      28.954  35.642  40.959  1.00 37.27           C  
ATOM    505  O   GLY L  69      28.300  34.720  40.480  1.00 40.09           O  
ATOM    506  N   THR L  70      30.219  35.909  40.591  1.00 36.05           N  
ATOM    507  CA  THR L  70      31.024  35.132  39.694  1.00 34.44           C  
ATOM    508  CB  THR L  70      32.121  35.947  39.080  1.00 35.08           C  
ATOM    509  OG1 THR L  70      32.784  35.192  38.078  1.00 39.58           O  
ATOM    510  CG2 THR L  70      33.106  36.368  40.181  1.00 36.05           C  
ATOM    511  C   THR L  70      31.645  33.918  40.322  1.00 33.71           C  
ATOM    512  O   THR L  70      31.978  32.978  39.603  1.00 33.33           O  
ATOM    513  N   SER L  71      31.888  33.894  41.651  1.00 32.53           N  
ATOM    514  CA  SER L  71      32.638  32.767  42.141  1.00 33.06           C  
ATOM    515  CB  SER L  71      33.986  33.192  42.759  1.00 35.41           C  
ATOM    516  OG  SER L  71      34.716  32.058  43.198  1.00 40.93           O  
ATOM    517  C   SER L  71      31.875  32.001  43.181  1.00 32.29           C  
ATOM    518  O   SER L  71      31.292  32.574  44.100  1.00 31.90           O  
ATOM    519  N   TYR L  72      31.882  30.652  43.051  1.00 30.17           N  
ATOM    520  CA  TYR L  72      31.203  29.766  43.959  1.00 29.07           C  
ATOM    521  CB  TYR L  72      29.953  29.107  43.348  1.00 26.17           C  
ATOM    522  CG  TYR L  72      28.952  30.172  43.056  1.00 27.14           C  
ATOM    523  CD1 TYR L  72      29.048  30.932  41.912  1.00 27.58           C  
ATOM    524  CD2 TYR L  72      27.910  30.405  43.924  1.00 27.44           C  
ATOM    525  CE1 TYR L  72      28.121  31.912  41.641  1.00 27.90           C  
ATOM    526  CE2 TYR L  72      26.980  31.382  43.658  1.00 28.19           C  
ATOM    527  CZ  TYR L  72      27.085  32.137  42.516  1.00 29.40           C  
ATOM    528  OH  TYR L  72      26.133  33.141  42.240  1.00 32.82           O  
ATOM    529  C   TYR L  72      32.151  28.645  44.289  1.00 29.32           C  
ATOM    530  O   TYR L  72      33.041  28.331  43.498  1.00 29.57           O  
ATOM    531  N   SER L  73      31.991  28.013  45.476  1.00 28.22           N  
ATOM    532  CA  SER L  73      32.889  26.950  45.841  1.00 28.35           C  
ATOM    533  CB  SER L  73      34.001  27.384  46.812  1.00 31.36           C  
ATOM    534  OG  SER L  73      34.872  28.316  46.193  1.00 34.88           O  
ATOM    535  C   SER L  73      32.145  25.865  46.562  1.00 28.43           C  
ATOM    536  O   SER L  73      31.143  26.107  47.234  1.00 29.94           O  
ATOM    537  N   LEU L  74      32.646  24.621  46.434  1.00 27.02           N  
ATOM    538  CA  LEU L  74      32.091  23.485  47.108  1.00 25.98           C  
ATOM    539  CB  LEU L  74      31.697  22.373  46.107  1.00 25.59           C  
ATOM    540  CG  LEU L  74      31.068  21.094  46.695  1.00 25.14           C  
ATOM    541  CD1 LEU L  74      30.550  20.183  45.573  1.00 25.47           C  
ATOM    542  CD2 LEU L  74      32.040  20.331  47.603  1.00 26.38           C  
ATOM    543  C   LEU L  74      33.181  23.011  48.021  1.00 25.98           C  
ATOM    544  O   LEU L  74      34.332  22.885  47.602  1.00 26.18           O  
ATOM    545  N   THR L  75      32.856  22.753  49.305  1.00 24.96           N  
ATOM    546  CA  THR L  75      33.890  22.391  50.237  1.00 26.25           C  
ATOM    547  CB  THR L  75      34.081  23.418  51.312  1.00 26.90           C  
ATOM    548  OG1 THR L  75      34.421  24.669  50.736  1.00 29.86           O  
ATOM    549  CG2 THR L  75      35.193  22.943  52.262  1.00 26.67           C  
ATOM    550  C   THR L  75      33.538  21.118  50.942  1.00 27.62           C  
ATOM    551  O   THR L  75      32.374  20.848  51.236  1.00 29.86           O  
ATOM    552  N   ILE L  76      34.570  20.290  51.218  1.00 27.98           N  
ATOM    553  CA  ILE L  76      34.403  19.078  51.967  1.00 26.59           C  
ATOM    554  CB  ILE L  76      34.873  17.859  51.226  1.00 24.59           C  
ATOM    555  CG1 ILE L  76      34.081  17.687  49.921  1.00 25.37           C  
ATOM    556  CG2 ILE L  76      34.763  16.649  52.165  1.00 23.30           C  
ATOM    557  CD1 ILE L  76      34.656  16.611  48.999  1.00 25.60           C  
ATOM    558  C   ILE L  76      35.283  19.232  53.171  1.00 27.73           C  
ATOM    559  O   ILE L  76      36.501  19.343  53.043  1.00 28.99           O  
ATOM    560  N   SER L  77      34.684  19.233  54.378  1.00 28.26           N  
ATOM    561  CA  SER L  77      35.448  19.443  55.576  1.00 29.45           C  
ATOM    562  CB  SER L  77      34.577  19.445  56.844  1.00 27.87           C  
ATOM    563  OG  SER L  77      33.987  18.168  57.034  1.00 30.33           O  
ATOM    564  C   SER L  77      36.455  18.347  55.712  1.00 30.30           C  
ATOM    565  O   SER L  77      37.640  18.608  55.915  1.00 31.80           O  
ATOM    566  N   SER L  78      36.008  17.079  55.617  1.00 30.15           N  
ATOM    567  CA  SER L  78      36.939  15.991  55.680  1.00 30.99           C  
ATOM    568  CB  SER L  78      36.891  15.198  56.995  1.00 32.63           C  
ATOM    569  OG  SER L  78      35.643  14.531  57.115  1.00 46.07           O  
ATOM    570  C   SER L  78      36.557  15.052  54.585  1.00 30.58           C  
ATOM    571  O   SER L  78      35.411  14.618  54.496  1.00 30.77           O  
ATOM    572  N   VAL L  79      37.523  14.700  53.719  1.00 27.93           N  
ATOM    573  CA  VAL L  79      37.206  13.865  52.602  1.00 27.19           C  
ATOM    574  CB  VAL L  79      38.162  13.993  51.456  1.00 27.54           C  
ATOM    575  CG1 VAL L  79      38.119  15.437  50.929  1.00 54.61           C  
ATOM    576  CG2 VAL L  79      39.542  13.543  51.939  1.00 57.42           C  
ATOM    577  C   VAL L  79      37.183  12.432  53.020  1.00 26.71           C  
ATOM    578  O   VAL L  79      37.955  11.995  53.874  1.00 26.60           O  
ATOM    579  N   GLU L  80      36.253  11.666  52.420  1.00 27.65           N  
ATOM    580  CA  GLU L  80      36.168  10.262  52.680  1.00 29.07           C  
ATOM    581  CB  GLU L  80      34.875   9.821  53.378  1.00 30.57           C  
ATOM    582  CG  GLU L  80      34.776  10.377  54.796  1.00 35.65           C  
ATOM    583  CD  GLU L  80      33.768   9.544  55.561  1.00 38.80           C  
ATOM    584  OE1 GLU L  80      33.601   8.350  55.198  1.00 41.66           O  
ATOM    585  OE2 GLU L  80      33.156  10.082  56.521  1.00 37.64           O1-
ATOM    586  C   GLU L  80      36.252   9.573  51.354  1.00 27.81           C  
ATOM    587  O   GLU L  80      36.116  10.200  50.307  1.00 27.27           O  
ATOM    588  N   ALA L  81      36.472   8.249  51.372  1.00 26.67           N  
ATOM    589  CA  ALA L  81      36.671   7.485  50.170  1.00 25.65           C  
ATOM    590  CB  ALA L  81      36.904   5.990  50.446  1.00 26.59           C  
ATOM    591  C   ALA L  81      35.464   7.597  49.288  1.00 25.81           C  
ATOM    592  O   ALA L  81      35.583   7.671  48.066  1.00 26.72           O  
ATOM    593  N   GLU L  82      34.269   7.638  49.895  1.00 25.69           N  
ATOM    594  CA  GLU L  82      33.002   7.655  49.216  1.00 28.03           C  
ATOM    595  CB  GLU L  82      31.845   7.837  50.203  1.00 30.16           C  
ATOM    596  CG  GLU L  82      31.813   6.797  51.317  1.00 35.87           C  
ATOM    597  CD  GLU L  82      30.856   7.323  52.373  1.00 40.73           C  
ATOM    598  OE1 GLU L  82      29.692   7.626  52.006  1.00 42.18           O  
ATOM    599  OE2 GLU L  82      31.274   7.439  53.557  1.00 41.31           O1-
ATOM    600  C   GLU L  82      32.929   8.861  48.332  1.00 26.32           C  
ATOM    601  O   GLU L  82      32.227   8.862  47.323  1.00 27.12           O  
ATOM    602  N   ASP L  83      33.625   9.932  48.742  1.00 24.07           N  
ATOM    603  CA  ASP L  83      33.636  11.239  48.146  1.00 22.33           C  
ATOM    604  CB  ASP L  83      34.376  12.259  49.026  1.00 23.23           C  
ATOM    605  CG  ASP L  83      33.571  12.429  50.309  1.00 25.48           C  
ATOM    606  OD1 ASP L  83      32.345  12.141  50.279  1.00 26.01           O  
ATOM    607  OD2 ASP L  83      34.171  12.839  51.339  1.00 24.80           O1-
ATOM    608  C   ASP L  83      34.267  11.258  46.783  1.00 22.53           C  
ATOM    609  O   ASP L  83      34.055  12.210  46.033  1.00 22.66           O  
ATOM    610  N   ALA L  84      35.115  10.272  46.432  1.00 23.43           N  
ATOM    611  CA  ALA L  84      35.726  10.351  45.135  1.00 23.24           C  
ATOM    612  CB  ALA L  84      36.691   9.191  44.839  1.00 24.32           C  
ATOM    613  C   ALA L  84      34.637  10.336  44.106  1.00 23.61           C  
ATOM    614  O   ALA L  84      33.757   9.477  44.129  1.00 26.42           O  
ATOM    615  N   ALA L  85      34.680  11.304  43.165  1.00 22.52           N  
ATOM    616  CA  ALA L  85      33.676  11.409  42.146  1.00 22.23           C  
ATOM    617  CB  ALA L  85      32.240  11.469  42.695  1.00 22.43           C  
ATOM    618  C   ALA L  85      33.927  12.692  41.413  1.00 22.55           C  
ATOM    619  O   ALA L  85      34.904  13.390  41.679  1.00 23.82           O  
ATOM    620  N   THR L  86      33.056  13.024  40.440  1.00 21.80           N  
ATOM    621  CA  THR L  86      33.221  14.246  39.708  1.00 21.21           C  
ATOM    622  CB  THR L  86      33.127  14.059  38.222  1.00 21.24           C  
ATOM    623  OG1 THR L  86      34.105  13.126  37.787  1.00 24.88           O  
ATOM    624  CG2 THR L  86      33.359  15.417  37.539  1.00 23.95           C  
ATOM    625  C   THR L  86      32.110  15.154  40.135  1.00 20.87           C  
ATOM    626  O   THR L  86      30.977  14.709  40.307  1.00 20.69           O  
ATOM    627  N   TYR L  87      32.411  16.457  40.333  1.00 18.26           N  
ATOM    628  CA  TYR L  87      31.405  17.375  40.790  1.00 18.24           C  
ATOM    629  CB  TYR L  87      31.795  18.100  42.094  1.00 18.38           C  
ATOM    630  CG  TYR L  87      31.889  17.083  43.185  1.00 18.01           C  
ATOM    631  CD1 TYR L  87      33.007  16.289  43.308  1.00 15.24           C  
ATOM    632  CD2 TYR L  87      30.866  16.929  44.094  1.00 17.53           C  
ATOM    633  CE1 TYR L  87      33.098  15.354  44.312  1.00 16.20           C  
ATOM    634  CE2 TYR L  87      30.951  15.996  45.101  1.00 16.37           C  
ATOM    635  CZ  TYR L  87      32.069  15.206  45.209  1.00 18.00           C  
ATOM    636  OH  TYR L  87      32.161  14.246  46.242  1.00 18.31           O  
ATOM    637  C   TYR L  87      31.198  18.420  39.737  1.00 19.63           C  
ATOM    638  O   TYR L  87      32.159  18.982  39.211  1.00 21.92           O  
ATOM    639  N   TYR L  88      29.918  18.707  39.405  1.00 18.86           N  
ATOM    640  CA  TYR L  88      29.621  19.672  38.382  1.00 19.29           C  
ATOM    641  CB  TYR L  88      28.758  19.144  37.218  1.00 18.85           C  
ATOM    642  CG  TYR L  88      29.426  17.995  36.548  1.00 19.99           C  
ATOM    643  CD1 TYR L  88      30.427  18.191  35.628  1.00 20.72           C  
ATOM    644  CD2 TYR L  88      29.050  16.708  36.851  1.00 21.18           C  
ATOM    645  CE1 TYR L  88      31.035  17.122  35.014  1.00 20.48           C  
ATOM    646  CE2 TYR L  88      29.653  15.636  36.239  1.00 22.49           C  
ATOM    647  CZ  TYR L  88      30.649  15.841  35.316  1.00 21.22           C  
ATOM    648  OH  TYR L  88      31.272  14.747  34.684  1.00 26.52           O  
ATOM    649  C   TYR L  88      28.793  20.761  38.989  1.00 21.52           C  
ATOM    650  O   TYR L  88      27.930  20.508  39.828  1.00 21.37           O  
ATOM    651  N   CYS L  89      29.054  22.019  38.581  1.00 20.93           N  
ATOM    652  CA  CYS L  89      28.257  23.128  39.028  1.00 21.78           C  
ATOM    653  CB  CYS L  89      29.086  24.389  39.374  1.00 22.63           C  
ATOM    654  SG  CYS L  89      30.213  24.903  38.039  1.00 27.32           S  
ATOM    655  C   CYS L  89      27.337  23.453  37.890  1.00 22.10           C  
ATOM    656  O   CYS L  89      27.669  23.208  36.731  1.00 21.86           O  
ATOM    657  N   GLN L  90      26.129  23.974  38.198  1.00 22.39           N  
ATOM    658  CA  GLN L  90      25.169  24.305  37.176  1.00 23.42           C  
ATOM    659  CB  GLN L  90      23.949  23.378  37.123  1.00 23.03           C  
ATOM    660  CG  GLN L  90      22.962  23.776  36.023  1.00 24.61           C  
ATOM    661  CD  GLN L  90      21.610  23.203  36.398  1.00 30.97           C  
ATOM    662  OE1 GLN L  90      21.326  23.003  37.576  1.00 32.14           O  
ATOM    663  NE2 GLN L  90      20.744  22.935  35.383  1.00 32.53           N  
ATOM    664  C   GLN L  90      24.597  25.653  37.489  1.00 23.74           C  
ATOM    665  O   GLN L  90      24.504  26.052  38.649  1.00 25.27           O  
ATOM    666  N   GLN L  91      24.185  26.402  36.445  1.00 23.90           N  
ATOM    667  CA  GLN L  91      23.628  27.697  36.706  1.00 24.59           C  
ATOM    668  CB  GLN L  91      24.664  28.834  36.595  1.00 25.42           C  
ATOM    669  CG  GLN L  91      25.319  28.974  35.216  1.00 27.09           C  
ATOM    670  CD  GLN L  91      24.382  29.718  34.275  1.00 29.86           C  
ATOM    671  OE1 GLN L  91      23.775  30.721  34.647  1.00 31.44           O  
ATOM    672  NE2 GLN L  91      24.264  29.217  33.016  1.00 29.80           N  
ATOM    673  C   GLN L  91      22.508  27.969  35.752  1.00 27.63           C  
ATOM    674  O   GLN L  91      22.383  27.324  34.712  1.00 28.05           O  
ATOM    675  N   TYR L  92      21.511  28.576  36.456  1.00 18.94           N  
ATOM    676  CA  TYR L  92      20.220  28.943  35.960  1.00 20.25           C  
ATOM    677  CB  TYR L  92      19.034  28.558  36.858  1.00 20.56           C  
ATOM    678  CG  TYR L  92      18.795  27.107  36.793  1.00 21.35           C  
ATOM    679  CD1 TYR L  92      19.657  26.260  37.423  1.00 22.94           C  
ATOM    680  CD2 TYR L  92      17.696  26.605  36.133  1.00 23.62           C  
ATOM    681  CE1 TYR L  92      19.423  24.918  37.355  1.00 22.38           C  
ATOM    682  CE2 TYR L  92      17.467  25.251  36.071  1.00 23.77           C  
ATOM    683  CZ  TYR L  92      18.343  24.398  36.692  1.00 25.00           C  
ATOM    684  OH  TYR L  92      18.146  23.001  36.651  1.00 27.96           O  
ATOM    685  C   TYR L  92      20.081  30.424  35.975  1.00 21.11           C  
ATOM    686  O   TYR L  92      18.969  30.924  36.147  1.00 21.71           O  
ATOM    687  N   ILE L  93      21.161  31.197  35.821  1.00 21.13           N  
ATOM    688  CA  ILE L  93      20.828  32.584  35.796  1.00 22.45           C  
ATOM    689  CB  ILE L  93      21.988  33.526  35.942  1.00 21.81           C  
ATOM    690  CG1 ILE L  93      21.432  34.929  36.247  1.00  0.00           C  
ATOM    691  CG2 ILE L  93      22.884  33.457  34.692  1.00  0.00           C  
ATOM    692  CD1 ILE L  93      22.449  35.886  36.864  1.00  0.00           C  
ATOM    693  C   ILE L  93      20.109  32.865  34.511  1.00 23.56           C  
ATOM    694  O   ILE L  93      19.078  33.535  34.507  1.00 24.66           O  
ATOM    695  N   ASN L  94      20.636  32.334  33.385  1.00 23.78           N  
ATOM    696  CA  ASN L  94      20.025  32.571  32.108  1.00 24.94           C  
ATOM    697  CB  ASN L  94      20.753  33.620  31.246  1.00 27.59           C  
ATOM    698  CG  ASN L  94      20.570  35.001  31.849  1.00 33.47           C  
ATOM    699  OD1 ASN L  94      21.436  35.498  32.566  1.00 36.59           O  
ATOM    700  ND2 ASN L  94      19.414  35.646  31.542  1.00 39.22           N  
ATOM    701  C   ASN L  94      20.095  31.311  31.309  1.00 25.52           C  
ATOM    702  O   ASN L  94      20.866  30.402  31.612  1.00 25.32           O  
ATOM    703  N   TYR L  95      19.251  31.241  30.264  1.00 25.14           N  
ATOM    704  CA  TYR L  95      19.231  30.157  29.327  1.00 22.81           C  
ATOM    705  CB  TYR L  95      17.874  29.943  28.635  1.00 23.24           C  
ATOM    706  CG  TYR L  95      16.893  29.333  29.580  1.00 25.37           C  
ATOM    707  CD1 TYR L  95      16.205  30.086  30.504  1.00 28.97           C  
ATOM    708  CD2 TYR L  95      16.658  27.980  29.517  1.00 26.65           C  
ATOM    709  CE1 TYR L  95      15.300  29.491  31.354  1.00 29.24           C  
ATOM    710  CE2 TYR L  95      15.757  27.378  30.361  1.00 27.20           C  
ATOM    711  CZ  TYR L  95      15.074  28.137  31.279  1.00 30.15           C  
ATOM    712  OH  TYR L  95      14.144  27.524  32.148  1.00 30.77           O  
ATOM    713  C   TYR L  95      20.202  30.515  28.250  1.00 23.29           C  
ATOM    714  O   TYR L  95      20.347  31.693  27.924  1.00 25.52           O  
ATOM    715  N   PRO L  96      20.879  29.554  27.675  1.00 22.05           N  
ATOM    716  CA  PRO L  96      20.749  28.152  27.974  1.00 22.37           C  
ATOM    717  CD  PRO L  96      21.903  29.820  26.682  1.00 22.05           C  
ATOM    718  CB  PRO L  96      21.514  27.436  26.864  1.00 21.90           C  
ATOM    719  CG  PRO L  96      22.584  28.463  26.452  1.00 23.45           C  
ATOM    720  C   PRO L  96      21.341  27.856  29.312  1.00 21.50           C  
ATOM    721  O   PRO L  96      22.254  28.569  29.724  1.00 20.84           O  
ATOM    722  N   LEU L  97      20.844  26.810  30.002  1.00 18.87           N  
ATOM    723  CA  LEU L  97      21.373  26.443  31.285  1.00 18.85           C  
ATOM    724  CB  LEU L  97      20.538  25.350  31.976  1.00 19.23           C  
ATOM    725  CG  LEU L  97      19.050  25.712  32.151  1.00 20.67           C  
ATOM    726  CD1 LEU L  97      18.276  24.588  32.860  1.00 20.78           C  
ATOM    727  CD2 LEU L  97      18.868  27.087  32.812  1.00 20.07           C  
ATOM    728  C   LEU L  97      22.713  25.842  31.020  1.00 19.74           C  
ATOM    729  O   LEU L  97      22.873  25.115  30.040  1.00 19.65           O  
ATOM    730  N   THR L  98      23.724  26.121  31.871  1.00 26.01           N  
ATOM    731  CA  THR L  98      24.950  25.473  31.518  1.00 25.88           C  
ATOM    732  CB  THR L  98      25.947  26.402  30.886  1.00 25.04           C  
ATOM    733  OG1 THR L  98      26.202  27.504  31.741  1.00 25.29           O  
ATOM    734  CG2 THR L  98      25.391  26.891  29.538  1.00 25.49           C  
ATOM    735  C   THR L  98      25.587  24.825  32.706  1.00 24.63           C  
ATOM    736  O   THR L  98      25.310  25.162  33.857  1.00 24.68           O  
ATOM    737  N   PHE L  99      26.478  23.852  32.418  1.00 23.17           N  
ATOM    738  CA  PHE L  99      27.158  23.102  33.432  1.00 20.96           C  
ATOM    739  CB  PHE L  99      27.019  21.575  33.270  1.00 20.07           C  
ATOM    740  CG  PHE L  99      25.593  21.167  33.418  1.00 19.90           C  
ATOM    741  CD1 PHE L  99      24.722  21.256  32.356  1.00 18.69           C  
ATOM    742  CD2 PHE L  99      25.126  20.677  34.616  1.00 20.67           C  
ATOM    743  CE1 PHE L  99      23.407  20.875  32.487  1.00 17.81           C  
ATOM    744  CE2 PHE L  99      23.812  20.294  34.752  1.00 19.17           C  
ATOM    745  CZ  PHE L  99      22.948  20.393  33.689  1.00 19.45           C  
ATOM    746  C   PHE L  99      28.627  23.376  33.295  1.00 21.05           C  
ATOM    747  O   PHE L  99      29.099  23.819  32.248  1.00 22.33           O  
ATOM    748  N   GLY L 100      29.389  23.128  34.379  1.00 20.86           N  
ATOM    749  CA  GLY L 100      30.810  23.323  34.353  1.00 19.50           C  
ATOM    750  C   GLY L 100      31.437  22.081  33.792  1.00 21.25           C  
ATOM    751  O   GLY L 100      30.760  21.092  33.519  1.00 23.19           O  
ATOM    752  N   GLY L 101      32.770  22.125  33.606  1.00 22.39           N  
ATOM    753  CA  GLY L 101      33.569  21.050  33.081  1.00 22.42           C  
ATOM    754  C   GLY L 101      33.577  19.907  34.046  1.00 24.39           C  
ATOM    755  O   GLY L 101      33.778  18.755  33.662  1.00 27.32           O  
ATOM    756  N   GLY L 102      33.448  20.208  35.350  1.00 23.68           N  
ATOM    757  CA  GLY L 102      33.462  19.175  36.340  1.00 20.69           C  
ATOM    758  C   GLY L 102      34.830  19.140  36.933  1.00 21.77           C  
ATOM    759  O   GLY L 102      35.802  19.578  36.318  1.00 21.49           O  
ATOM    760  N   THR L 103      34.921  18.642  38.180  1.00 21.65           N  
ATOM    761  CA  THR L 103      36.183  18.485  38.838  1.00 21.20           C  
ATOM    762  CB  THR L 103      36.325  19.348  40.058  1.00 20.86           C  
ATOM    763  OG1 THR L 103      36.216  20.719  39.705  1.00 20.42           O  
ATOM    764  CG2 THR L 103      37.689  19.075  40.712  1.00 18.59           C  
ATOM    765  C   THR L 103      36.232  17.063  39.293  1.00 23.25           C  
ATOM    766  O   THR L 103      35.340  16.606  40.005  1.00 22.98           O  
ATOM    767  N   LYS L 104      37.282  16.317  38.899  1.00 22.99           N  
ATOM    768  CA  LYS L 104      37.344  14.944  39.302  1.00 23.38           C  
ATOM    769  CB  LYS L 104      38.004  14.013  38.269  1.00 24.62           C  
ATOM    770  CG  LYS L 104      37.905  12.541  38.671  1.00 30.29           C  
ATOM    771  CD  LYS L 104      38.221  11.554  37.547  1.00 33.68           C  
ATOM    772  CE  LYS L 104      38.053  10.094  37.972  1.00 34.20           C  
ATOM    773  NZ  LYS L 104      38.241   9.202  36.810  1.00 40.21           N1+
ATOM    774  C   LYS L 104      38.142  14.869  40.558  1.00 23.65           C  
ATOM    775  O   LYS L 104      39.238  15.418  40.651  1.00 25.47           O  
ATOM    776  N   LEU L 105      37.592  14.182  41.573  1.00 22.74           N  
ATOM    777  CA  LEU L 105      38.272  14.083  42.827  1.00 22.53           C  
ATOM    778  CB  LEU L 105      37.353  14.439  44.010  1.00 20.94           C  
ATOM    779  CG  LEU L 105      38.057  14.524  45.375  1.00 20.77           C  
ATOM    780  CD1 LEU L 105      39.064  15.685  45.410  1.00 20.13           C  
ATOM    781  CD2 LEU L 105      37.037  14.603  46.521  1.00 21.03           C  
ATOM    782  C   LEU L 105      38.710  12.661  42.974  1.00 26.00           C  
ATOM    783  O   LEU L 105      37.894  11.740  42.964  1.00 27.92           O  
ATOM    784  N   GLU L 106      40.034  12.451  43.119  1.00 27.09           N  
ATOM    785  CA  GLU L 106      40.555  11.119  43.226  1.00 28.78           C  
ATOM    786  CB  GLU L 106      41.655  10.824  42.194  1.00 33.42           C  
ATOM    787  CG  GLU L 106      41.132  10.864  40.756  1.00 39.63           C  
ATOM    788  CD  GLU L 106      42.297  10.560  39.831  1.00 43.04           C  
ATOM    789  OE1 GLU L 106      43.363  10.145  40.354  1.00 43.94           O  
ATOM    790  OE2 GLU L 106      42.144  10.742  38.594  1.00 46.38           O1-
ATOM    791  C   GLU L 106      41.137  10.951  44.593  1.00 29.54           C  
ATOM    792  O   GLU L 106      41.531  11.918  45.241  1.00 29.19           O  
ATOM    793  N   LEU L 107      41.182   9.692  45.068  1.00 28.12           N  
ATOM    794  CA  LEU L 107      41.650   9.406  46.391  1.00 27.43           C  
ATOM    795  CB  LEU L 107      40.981   8.153  46.984  1.00 26.19           C  
ATOM    796  CG  LEU L 107      41.324   7.892  48.459  1.00 16.33           C  
ATOM    797  CD1 LEU L 107      40.750   8.996  49.362  1.00 29.75           C  
ATOM    798  CD2 LEU L 107      40.890   6.485  48.896  1.00 14.21           C  
ATOM    799  C   LEU L 107      43.128   9.172  46.337  1.00 28.47           C  
ATOM    800  O   LEU L 107      43.641   8.519  45.429  1.00 29.64           O  
ATOM    801  N   LYS L 108      43.850   9.721  47.332  1.00 29.00           N  
ATOM    802  CA  LYS L 108      45.275   9.600  47.401  1.00 28.44           C  
ATOM    803  CB  LYS L 108      45.923  10.804  48.109  1.00 29.15           C  
ATOM    804  CG  LYS L 108      47.452  10.793  48.093  1.00 35.09           C  
ATOM    805  CD  LYS L 108      48.079  12.106  48.569  1.00 38.76           C  
ATOM    806  CE  LYS L 108      47.959  13.253  47.563  1.00 40.63           C  
ATOM    807  NZ  LYS L 108      46.610  13.859  47.639  1.00 43.70           N1+
ATOM    808  C   LYS L 108      45.605   8.360  48.225  1.00 28.49           C  
ATOM    809  O   LYS L 108      44.683   7.822  48.896  1.00 29.90           O  
ATOM    810  OXT LYS L 108      46.792   7.941  48.197  1.00  0.00           O1-
TER     811      LYS L 108 
ATOM    812  N   ASP H 109       7.838   6.926  44.986  1.00 63.35           N1+
ATOM    813  CA  ASP H 109       8.716   8.052  44.598  1.00 61.57           C  
ATOM    814  CB  ASP H 109      10.181   7.729  44.935  1.00 65.03           C  
ATOM    815  CG  ASP H 109      10.329   7.689  46.450  1.00 68.33           C  
ATOM    816  OD1 ASP H 109       9.609   8.459  47.138  1.00 76.74           O  
ATOM    817  OD2 ASP H 109      11.173   6.890  46.937  1.00 74.63           O1-
ATOM    818  C   ASP H 109       8.614   8.286  43.129  1.00 58.28           C  
ATOM    819  O   ASP H 109       7.971   7.522  42.411  1.00 58.23           O  
ATOM    820  N   VAL H 110       9.238   9.375  42.648  1.00 53.31           N  
ATOM    821  CA  VAL H 110       9.182   9.685  41.253  1.00 48.48           C  
ATOM    822  CB  VAL H 110       9.348  11.149  40.979  1.00 47.14           C  
ATOM    823  CG1 VAL H 110       9.279  11.381  39.461  1.00 45.21           C  
ATOM    824  CG2 VAL H 110       8.283  11.916  41.783  1.00 48.20           C  
ATOM    825  C   VAL H 110      10.304   8.966  40.571  1.00 46.75           C  
ATOM    826  O   VAL H 110      11.416   8.892  41.094  1.00 46.01           O  
ATOM    827  N   GLN H 111      10.029   8.391  39.382  1.00 43.93           N  
ATOM    828  CA  GLN H 111      11.072   7.737  38.645  1.00 40.34           C  
ATOM    829  CB  GLN H 111      11.092   6.200  38.736  1.00 42.75           C  
ATOM    830  CG  GLN H 111      11.655   5.669  40.052  1.00 48.52           C  
ATOM    831  CD  GLN H 111      11.905   4.175  39.902  1.00 51.75           C  
ATOM    832  OE1 GLN H 111      11.365   3.522  39.010  1.00 54.84           O  
ATOM    833  NE2 GLN H 111      12.762   3.618  40.798  1.00 52.96           N  
ATOM    834  C   GLN H 111      10.940   8.069  37.194  1.00 37.17           C  
ATOM    835  O   GLN H 111       9.842   8.183  36.651  1.00 36.17           O  
ATOM    836  N   LEU H 112      12.097   8.244  36.530  1.00 32.32           N  
ATOM    837  CA  LEU H 112      12.120   8.518  35.123  1.00 29.64           C  
ATOM    838  CB  LEU H 112      12.824   9.837  34.761  1.00 26.38           C  
ATOM    839  CG  LEU H 112      12.170  11.099  35.353  1.00 23.82           C  
ATOM    840  CD1 LEU H 112      12.296  11.132  36.884  1.00 21.96           C  
ATOM    841  CD2 LEU H 112      12.720  12.371  34.687  1.00 21.09           C  
ATOM    842  C   LEU H 112      12.927   7.436  34.472  1.00 29.60           C  
ATOM    843  O   LEU H 112      13.947   7.006  35.010  1.00 30.67           O  
ATOM    844  N   GLN H 113      12.481   6.948  33.294  1.00 28.79           N  
ATOM    845  CA  GLN H 113      13.261   5.938  32.634  1.00 30.14           C  
ATOM    846  CB  GLN H 113      12.706   4.514  32.808  1.00 34.49           C  
ATOM    847  CG  GLN H 113      13.629   3.435  32.240  1.00 41.75           C  
ATOM    848  CD  GLN H 113      13.035   2.075  32.573  1.00 47.39           C  
ATOM    849  OE1 GLN H 113      11.840   1.845  32.399  1.00 49.18           O  
ATOM    850  NE2 GLN H 113      13.891   1.144  33.071  1.00 49.63           N  
ATOM    851  C   GLN H 113      13.322   6.239  31.165  1.00 28.43           C  
ATOM    852  O   GLN H 113      12.299   6.396  30.502  1.00 28.47           O  
ATOM    853  N   GLU H 114      14.554   6.319  30.622  1.00 26.07           N  
ATOM    854  CA  GLU H 114      14.781   6.614  29.234  1.00 25.12           C  
ATOM    855  CB  GLU H 114      16.175   7.199  28.938  1.00 24.69           C  
ATOM    856  CG  GLU H 114      16.435   8.563  29.581  1.00 24.53           C  
ATOM    857  CD  GLU H 114      16.821   8.344  31.036  1.00 26.69           C  
ATOM    858  OE1 GLU H 114      16.880   7.165  31.473  1.00 27.11           O  
ATOM    859  OE2 GLU H 114      17.072   9.363  31.735  1.00 28.10           O1-
ATOM    860  C   GLU H 114      14.680   5.343  28.456  1.00 24.46           C  
ATOM    861  O   GLU H 114      14.860   4.254  28.996  1.00 24.67           O  
ATOM    862  N   SER H 115      14.369   5.458  27.149  1.00 23.92           N  
ATOM    863  CA  SER H 115      14.254   4.292  26.325  1.00 24.72           C  
ATOM    864  CB  SER H 115      12.878   3.625  26.488  1.00 25.18           C  
ATOM    865  OG  SER H 115      12.778   2.470  25.670  1.00 31.58           O  
ATOM    866  C   SER H 115      14.384   4.730  24.897  1.00 25.42           C  
ATOM    867  O   SER H 115      14.125   5.885  24.569  1.00 24.41           O  
ATOM    868  N   GLY H 116      14.803   3.809  24.000  1.00 28.26           N  
ATOM    869  CA  GLY H 116      14.927   4.162  22.613  1.00 30.06           C  
ATOM    870  C   GLY H 116      16.009   3.320  22.010  1.00 30.09           C  
ATOM    871  O   GLY H 116      16.618   2.491  22.681  1.00 30.24           O  
ATOM    872  N   PRO H 117      16.251   3.510  20.736  1.00 31.78           N  
ATOM    873  CA  PRO H 117      17.272   2.753  20.064  1.00 31.95           C  
ATOM    874  CD  PRO H 117      15.215   3.954  19.821  1.00 32.23           C  
ATOM    875  CB  PRO H 117      16.991   2.887  18.564  1.00 31.60           C  
ATOM    876  CG  PRO H 117      15.931   4.002  18.462  1.00 32.04           C  
ATOM    877  C   PRO H 117      18.644   3.165  20.490  1.00 30.88           C  
ATOM    878  O   PRO H 117      18.906   4.359  20.631  1.00 33.58           O  
ATOM    879  N   GLY H 118      19.512   2.166  20.733  1.00 28.66           N  
ATOM    880  CA  GLY H 118      20.874   2.332  21.142  1.00 28.60           C  
ATOM    881  C   GLY H 118      21.732   2.829  20.023  1.00 27.53           C  
ATOM    882  O   GLY H 118      22.714   3.529  20.259  1.00 28.01           O  
ATOM    883  N   LEU H 119      21.445   2.416  18.774  1.00 26.07           N  
ATOM    884  CA  LEU H 119      22.328   2.811  17.712  1.00 28.12           C  
ATOM    885  CB  LEU H 119      23.073   1.615  17.095  1.00 28.66           C  
ATOM    886  CG  LEU H 119      24.126   1.998  16.041  1.00 29.95           C  
ATOM    887  CD1 LEU H 119      25.310   2.747  16.672  1.00 30.75           C  
ATOM    888  CD2 LEU H 119      24.565   0.774  15.227  1.00 30.98           C  
ATOM    889  C   LEU H 119      21.528   3.461  16.625  1.00 30.40           C  
ATOM    890  O   LEU H 119      20.430   3.015  16.297  1.00 32.23           O  
ATOM    891  N   VAL H 120      22.064   4.555  16.043  1.00 28.58           N  
ATOM    892  CA  VAL H 120      21.382   5.220  14.969  1.00 30.48           C  
ATOM    893  CB  VAL H 120      20.725   6.509  15.374  1.00 31.76           C  
ATOM    894  CG1 VAL H 120      19.569   6.195  16.335  1.00 32.75           C  
ATOM    895  CG2 VAL H 120      21.796   7.427  15.984  1.00 33.38           C  
ATOM    896  C   VAL H 120      22.375   5.542  13.894  1.00 31.71           C  
ATOM    897  O   VAL H 120      23.535   5.851  14.165  1.00 32.23           O  
ATOM    898  N   ARG H 121      21.921   5.470  12.627  1.00 32.04           N  
ATOM    899  CA  ARG H 121      22.749   5.750  11.491  1.00 32.34           C  
ATOM    900  CB  ARG H 121      22.176   5.215  10.167  1.00 33.91           C  
ATOM    901  CG  ARG H 121      22.204   3.692  10.036  1.00 39.35           C  
ATOM    902  CD  ARG H 121      23.585   3.157   9.660  1.00 44.55           C  
ATOM    903  NE  ARG H 121      24.034   3.921   8.462  1.00  0.00           N  
ATOM    904  CZ  ARG H 121      24.539   3.274   7.372  1.00  0.00           C  
ATOM    905  NH1 ARG H 121      24.604   1.912   7.351  1.00  0.00           N1+
ATOM    906  NH2 ARG H 121      24.982   3.997   6.302  1.00  0.00           N  
ATOM    907  C   ARG H 121      22.852   7.232  11.346  1.00 30.94           C  
ATOM    908  O   ARG H 121      21.963   7.979  11.746  1.00 32.47           O  
ATOM    909  N   PRO H 122      23.927   7.670  10.758  1.00 30.25           N  
ATOM    910  CA  PRO H 122      24.122   9.079  10.588  1.00 29.52           C  
ATOM    911  CD  PRO H 122      25.191   6.955  10.861  1.00 29.14           C  
ATOM    912  CB  PRO H 122      25.565   9.244  10.122  1.00 28.40           C  
ATOM    913  CG  PRO H 122      26.282   8.034  10.751  1.00 28.26           C  
ATOM    914  C   PRO H 122      23.103   9.656   9.660  1.00 31.08           C  
ATOM    915  O   PRO H 122      22.622   8.950   8.775  1.00 32.47           O  
ATOM    916  N   SER H 123      22.775  10.947   9.856  1.00 33.80           N  
ATOM    917  CA  SER H 123      21.821  11.670   9.066  1.00 35.56           C  
ATOM    918  CB  SER H 123      22.094  11.572   7.553  1.00 36.58           C  
ATOM    919  OG  SER H 123      23.335  12.187   7.237  1.00 46.22           O  
ATOM    920  C   SER H 123      20.430  11.172   9.319  1.00 35.51           C  
ATOM    921  O   SER H 123      19.501  11.552   8.611  1.00 37.74           O  
ATOM    922  N   GLN H 124      20.230  10.335  10.355  1.00 36.20           N  
ATOM    923  CA  GLN H 124      18.899   9.890  10.663  1.00 37.59           C  
ATOM    924  CB  GLN H 124      18.759   8.390  10.976  1.00 39.68           C  
ATOM    925  CG  GLN H 124      18.894   7.474   9.758  1.00 45.05           C  
ATOM    926  CD  GLN H 124      18.515   6.069  10.206  1.00 49.37           C  
ATOM    927  OE1 GLN H 124      19.321   5.346  10.789  1.00 51.26           O  
ATOM    928  NE2 GLN H 124      17.244   5.672   9.934  1.00 51.37           N  
ATOM    929  C   GLN H 124      18.464  10.625  11.889  1.00 37.07           C  
ATOM    930  O   GLN H 124      19.216  11.430  12.437  1.00 37.11           O  
ATOM    931  N   SER H 125      17.216  10.380  12.336  1.00 36.94           N  
ATOM    932  CA  SER H 125      16.716  11.062  13.493  1.00 36.51           C  
ATOM    933  CB  SER H 125      15.254  11.514  13.349  1.00 37.21           C  
ATOM    934  OG  SER H 125      15.139  12.471  12.307  1.00 43.19           O  
ATOM    935  C   SER H 125      16.785  10.129  14.662  1.00 34.50           C  
ATOM    936  O   SER H 125      16.526   8.934  14.549  1.00 34.31           O  
ATOM    937  N   LEU H 126      17.153  10.687  15.829  1.00 32.98           N  
ATOM    938  CA  LEU H 126      17.302   9.975  17.068  1.00 32.97           C  
ATOM    939  CB  LEU H 126      18.557  10.500  17.804  1.00 32.33           C  
ATOM    940  CG  LEU H 126      18.810  10.050  19.255  1.00 33.31           C  
ATOM    941  CD1 LEU H 126      17.809  10.696  20.219  1.00 32.35           C  
ATOM    942  CD2 LEU H 126      18.886   8.527  19.395  1.00 33.17           C  
ATOM    943  C   LEU H 126      16.069  10.255  17.879  1.00 32.25           C  
ATOM    944  O   LEU H 126      15.691  11.410  18.050  1.00 32.03           O  
ATOM    945  N   SER H 127      15.386   9.199  18.378  1.00 31.93           N  
ATOM    946  CA  SER H 127      14.192   9.421  19.149  1.00 29.76           C  
ATOM    947  CB  SER H 127      12.913   8.904  18.467  1.00 31.84           C  
ATOM    948  OG  SER H 127      12.668   9.625  17.269  1.00 37.69           O  
ATOM    949  C   SER H 127      14.315   8.690  20.450  1.00 28.08           C  
ATOM    950  O   SER H 127      14.704   7.524  20.490  1.00 29.97           O  
ATOM    951  N   LEU H 128      13.977   9.377  21.560  1.00 25.90           N  
ATOM    952  CA  LEU H 128      14.054   8.786  22.868  1.00 23.62           C  
ATOM    953  CB  LEU H 128      15.177   9.380  23.733  1.00 22.55           C  
ATOM    954  CG  LEU H 128      16.585   9.053  23.213  1.00 23.19           C  
ATOM    955  CD1 LEU H 128      17.662   9.669  24.112  1.00 24.98           C  
ATOM    956  CD2 LEU H 128      16.776   7.539  23.047  1.00 23.52           C  
ATOM    957  C   LEU H 128      12.773   9.076  23.579  1.00 23.02           C  
ATOM    958  O   LEU H 128      12.117  10.083  23.318  1.00 23.06           O  
ATOM    959  N   THR H 129      12.388   8.176  24.504  1.00 22.40           N  
ATOM    960  CA  THR H 129      11.177   8.343  25.247  1.00 23.36           C  
ATOM    961  CB  THR H 129      10.205   7.226  25.011  1.00 23.17           C  
ATOM    962  OG1 THR H 129       9.871   7.152  23.632  1.00 27.61           O  
ATOM    963  CG2 THR H 129       8.946   7.467  25.858  1.00 23.93           C  
ATOM    964  C   THR H 129      11.521   8.313  26.705  1.00 24.12           C  
ATOM    965  O   THR H 129      12.347   7.516  27.143  1.00 26.39           O  
ATOM    966  N   CYS H 130      10.900   9.209  27.499  1.00 24.54           N  
ATOM    967  CA  CYS H 130      11.131   9.192  28.916  1.00 23.68           C  
ATOM    968  CB  CYS H 130      11.668  10.530  29.466  1.00 22.79           C  
ATOM    969  SG  CYS H 130      11.949  10.509  31.263  1.00 23.82           S  
ATOM    970  C   CYS H 130       9.797   8.922  29.543  1.00 24.11           C  
ATOM    971  O   CYS H 130       8.840   9.669  29.341  1.00 26.70           O  
ATOM    972  N   THR H 131       9.705   7.829  30.327  1.00 25.04           N  
ATOM    973  CA  THR H 131       8.466   7.452  30.946  1.00 24.26           C  
ATOM    974  CB  THR H 131       8.245   5.967  30.930  1.00 24.68           C  
ATOM    975  OG1 THR H 131       8.263   5.475  29.602  1.00 27.77           O  
ATOM    976  CG2 THR H 131       6.893   5.655  31.584  1.00 24.56           C  
ATOM    977  C   THR H 131       8.576   7.829  32.389  1.00 23.62           C  
ATOM    978  O   THR H 131       9.507   7.411  33.074  1.00 22.24           O  
ATOM    979  N   VAL H 132       7.611   8.619  32.894  1.00 23.81           N  
ATOM    980  CA  VAL H 132       7.701   9.067  34.251  1.00 24.83           C  
ATOM    981  CB  VAL H 132       7.432  10.535  34.396  1.00 24.92           C  
ATOM    982  CG1 VAL H 132       7.543  10.920  35.869  1.00 24.75           C  
ATOM    983  CG2 VAL H 132       8.374  11.317  33.484  1.00 23.33           C  
ATOM    984  C   VAL H 132       6.629   8.376  35.028  1.00 26.94           C  
ATOM    985  O   VAL H 132       5.525   8.155  34.528  1.00 27.04           O  
ATOM    986  N   THR H 133       6.946   7.997  36.281  1.00 28.37           N  
ATOM    987  CA  THR H 133       5.969   7.348  37.098  1.00 29.39           C  
ATOM    988  CB  THR H 133       6.216   5.873  37.212  1.00 29.43           C  
ATOM    989  OG1 THR H 133       5.143   5.242  37.888  1.00 32.78           O  
ATOM    990  CG2 THR H 133       7.538   5.643  37.959  1.00 30.97           C  
ATOM    991  C   THR H 133       6.042   7.960  38.463  1.00 29.10           C  
ATOM    992  O   THR H 133       7.108   8.371  38.914  1.00 29.02           O  
ATOM    993  N   GLY H 134       4.874   8.103  39.126  1.00 22.45           N  
ATOM    994  CA  GLY H 134       4.803   8.618  40.466  1.00 23.58           C  
ATOM    995  C   GLY H 134       4.353  10.053  40.469  1.00 25.14           C  
ATOM    996  O   GLY H 134       3.802  10.516  41.467  1.00 25.18           O  
ATOM    997  N   TYR H 135       4.578  10.807  39.371  1.00 23.38           N  
ATOM    998  CA  TYR H 135       4.180  12.194  39.380  1.00 23.01           C  
ATOM    999  CB  TYR H 135       5.400  13.119  39.614  1.00 20.89           C  
ATOM   1000  CG  TYR H 135       5.026  14.534  39.936  1.00 24.36           C  
ATOM   1001  CD1 TYR H 135       4.852  15.486  38.954  1.00 22.09           C  
ATOM   1002  CD2 TYR H 135       4.873  14.920  41.249  1.00 23.09           C  
ATOM   1003  CE1 TYR H 135       4.520  16.787  39.265  1.00 21.85           C  
ATOM   1004  CE2 TYR H 135       4.541  16.218  41.569  1.00 23.53           C  
ATOM   1005  CZ  TYR H 135       4.361  17.154  40.579  1.00 23.15           C  
ATOM   1006  OH  TYR H 135       4.020  18.483  40.909  1.00 24.07           O  
ATOM   1007  C   TYR H 135       3.611  12.486  38.021  1.00 22.95           C  
ATOM   1008  O   TYR H 135       4.048  11.904  37.029  1.00 22.51           O  
ATOM   1009  N   SER H 136       2.607  13.385  37.930  1.00 20.75           N  
ATOM   1010  CA  SER H 136       2.034  13.686  36.646  1.00 21.58           C  
ATOM   1011  CB  SER H 136       0.594  14.226  36.717  1.00 25.70           C  
ATOM   1012  OG  SER H 136       0.108  14.497  35.411  1.00 30.91           O  
ATOM   1013  C   SER H 136       2.881  14.715  35.957  1.00 24.17           C  
ATOM   1014  O   SER H 136       3.380  15.661  36.568  1.00 21.94           O  
ATOM   1015  N   LEU H 137       3.045  14.550  34.635  1.00 22.07           N  
ATOM   1016  CA  LEU H 137       3.830  15.405  33.791  1.00 21.06           C  
ATOM   1017  CB  LEU H 137       3.911  14.819  32.364  1.00 21.51           C  
ATOM   1018  CG  LEU H 137       4.825  15.518  31.338  1.00  0.00           C  
ATOM   1019  CD1 LEU H 137       4.356  16.939  30.997  1.00 22.76           C  
ATOM   1020  CD2 LEU H 137       6.294  15.435  31.761  1.00  0.00           C  
ATOM   1021  C   LEU H 137       3.178  16.758  33.725  1.00 19.92           C  
ATOM   1022  O   LEU H 137       3.854  17.769  33.559  1.00 21.02           O  
ATOM   1023  N   THR H 138       1.833  16.788  33.794  1.00 18.92           N  
ATOM   1024  CA  THR H 138       1.002  17.961  33.673  1.00 19.11           C  
ATOM   1025  CB  THR H 138      -0.452  17.624  33.514  1.00 21.35           C  
ATOM   1026  OG1 THR H 138      -0.917  16.910  34.650  1.00 23.58           O  
ATOM   1027  CG2 THR H 138      -0.624  16.776  32.243  1.00 23.14           C  
ATOM   1028  C   THR H 138       1.140  18.844  34.865  1.00 19.76           C  
ATOM   1029  O   THR H 138       0.910  20.050  34.791  1.00 21.06           O  
ATOM   1030  N   SER H 139       1.445  18.256  36.027  1.00 19.82           N  
ATOM   1031  CA  SER H 139       1.583  19.078  37.185  0.83 20.89           C  
ATOM   1032  CB  SER H 139       1.306  18.334  38.500  0.83 20.01           C  
ATOM   1033  OG  SER H 139      -0.061  17.954  38.549  0.83 22.45           O  
ATOM   1034  C   SER H 139       2.974  19.573  37.186  1.00 19.94           C  
ATOM   1035  O   SER H 139       3.779  19.107  36.385  1.00 19.83           O  
ATOM   1036  N   ASP H 140       3.258  20.510  38.110  1.00 20.22           N  
ATOM   1037  CA  ASP H 140       4.478  21.233  38.287  1.00 22.08           C  
ATOM   1038  CB  ASP H 140       4.706  21.649  39.743  1.00 19.76           C  
ATOM   1039  CG  ASP H 140       3.616  22.644  40.097  1.00 22.33           C  
ATOM   1040  OD1 ASP H 140       3.182  23.397  39.187  1.00 24.23           O  
ATOM   1041  OD2 ASP H 140       3.188  22.655  41.282  1.00 23.22           O1-
ATOM   1042  C   ASP H 140       5.659  20.437  37.869  1.00 22.23           C  
ATOM   1043  O   ASP H 140       5.684  19.216  37.975  1.00 22.29           O  
ATOM   1044  N   PHE H 141       6.626  21.163  37.285  1.00 20.24           N  
ATOM   1045  CA  PHE H 141       7.935  20.720  36.928  1.00 20.05           C  
ATOM   1046  CB  PHE H 141       8.321  19.254  37.272  1.00 22.01           C  
ATOM   1047  CG  PHE H 141       8.644  19.134  38.738  1.00 21.99           C  
ATOM   1048  CD1 PHE H 141       9.896  19.452  39.201  1.00 22.98           C  
ATOM   1049  CD2 PHE H 141       7.727  18.707  39.669  1.00 22.65           C  
ATOM   1050  CE1 PHE H 141      10.198  19.349  40.536  1.00 22.58           C  
ATOM   1051  CE2 PHE H 141       8.015  18.603  41.006  1.00 24.16           C  
ATOM   1052  CZ  PHE H 141       9.268  18.927  41.449  1.00 23.36           C  
ATOM   1053  C   PHE H 141       8.180  20.966  35.486  1.00 20.45           C  
ATOM   1054  O   PHE H 141       7.268  20.997  34.655  1.00 21.89           O  
ATOM   1055  N   ALA H 142       9.457  21.241  35.187  1.00 25.45           N  
ATOM   1056  CA  ALA H 142       9.901  21.195  33.822  1.00 22.34           C  
ATOM   1057  CB  ALA H 142      10.852  22.350  33.469  1.00 21.33           C  
ATOM   1058  C   ALA H 142      10.646  19.909  33.640  1.00 22.12           C  
ATOM   1059  O   ALA H 142      11.437  19.503  34.492  1.00 22.31           O  
ATOM   1060  N   TRP H 143      10.410  19.239  32.494  1.00 22.07           N  
ATOM   1061  CA  TRP H 143      10.975  17.942  32.253  1.00 22.32           C  
ATOM   1062  CB  TRP H 143       9.882  16.960  31.817  1.00 21.93           C  
ATOM   1063  CG  TRP H 143       8.769  16.960  32.843  1.00 24.94           C  
ATOM   1064  CD2 TRP H 143       8.707  16.124  34.009  1.00 23.96           C  
ATOM   1065  CD1 TRP H 143       7.674  17.772  32.893  1.00 25.98           C  
ATOM   1066  NE1 TRP H 143       6.942  17.509  34.024  1.00 25.46           N  
ATOM   1067  CE2 TRP H 143       7.564  16.496  34.720  1.00 24.80           C  
ATOM   1068  CE3 TRP H 143       9.539  15.137  34.458  1.00 23.36           C  
ATOM   1069  CZ2 TRP H 143       7.235  15.883  35.894  1.00 24.98           C  
ATOM   1070  CZ3 TRP H 143       9.198  14.514  35.638  1.00 24.23           C  
ATOM   1071  CH2 TRP H 143       8.069  14.882  36.340  1.00 25.76           C  
ATOM   1072  C   TRP H 143      12.009  18.095  31.179  1.00 22.26           C  
ATOM   1073  O   TRP H 143      11.699  18.413  30.031  1.00 23.66           O  
ATOM   1074  N   ASN H 144      13.276  17.812  31.533  1.00 19.39           N  
ATOM   1075  CA  ASN H 144      14.383  18.130  30.677  1.00 18.81           C  
ATOM   1076  CB  ASN H 144      15.537  18.799  31.445  1.00 17.52           C  
ATOM   1077  CG  ASN H 144      15.045  20.063  32.126  1.00 18.50           C  
ATOM   1078  OD1 ASN H 144      14.931  21.117  31.506  1.00 19.43           O  
ATOM   1079  ND2 ASN H 144      14.747  19.963  33.448  1.00 19.23           N  
ATOM   1080  C   ASN H 144      15.024  16.910  30.096  1.00 19.09           C  
ATOM   1081  O   ASN H 144      14.855  15.790  30.575  1.00 20.14           O  
ATOM   1082  N   TRP H 145      15.779  17.141  29.002  1.00 18.63           N  
ATOM   1083  CA  TRP H 145      16.612  16.152  28.381  1.00 17.81           C  
ATOM   1084  CB  TRP H 145      16.316  15.906  26.891  1.00 17.10           C  
ATOM   1085  CG  TRP H 145      15.070  15.102  26.619  1.00 17.83           C  
ATOM   1086  CD2 TRP H 145      15.017  13.672  26.734  1.00 18.02           C  
ATOM   1087  CD1 TRP H 145      13.825  15.508  26.239  1.00 18.01           C  
ATOM   1088  NE1 TRP H 145      12.999  14.417  26.102  1.00 18.64           N  
ATOM   1089  CE2 TRP H 145      13.721  13.280  26.408  1.00 17.83           C  
ATOM   1090  CE3 TRP H 145      15.973  12.762  27.086  1.00 18.31           C  
ATOM   1091  CZ2 TRP H 145      13.357  11.964  26.427  1.00 18.46           C  
ATOM   1092  CZ3 TRP H 145      15.606  11.436  27.104  1.00 18.36           C  
ATOM   1093  CH2 TRP H 145      14.323  11.046  26.781  1.00 19.54           C  
ATOM   1094  C   TRP H 145      18.006  16.700  28.458  1.00 18.81           C  
ATOM   1095  O   TRP H 145      18.268  17.821  28.021  1.00 18.43           O  
ATOM   1096  N   ILE H 146      18.939  15.920  29.039  1.00 19.78           N  
ATOM   1097  CA  ILE H 146      20.299  16.363  29.170  1.00 20.70           C  
ATOM   1098  CB  ILE H 146      20.656  16.683  30.587  1.00 21.98           C  
ATOM   1099  CG1 ILE H 146      19.742  17.816  31.075  1.00 21.34           C  
ATOM   1100  CG2 ILE H 146      22.155  17.023  30.661  1.00 20.02           C  
ATOM   1101  CD1 ILE H 146      19.733  17.992  32.590  1.00 23.58           C  
ATOM   1102  C   ILE H 146      21.183  15.255  28.690  1.00 20.47           C  
ATOM   1103  O   ILE H 146      20.915  14.084  28.948  1.00 22.36           O  
ATOM   1104  N   ARG H 147      22.266  15.591  27.958  1.00 19.66           N  
ATOM   1105  CA  ARG H 147      23.100  14.527  27.476  1.00 20.15           C  
ATOM   1106  CB  ARG H 147      23.068  14.344  25.948  1.00 20.13           C  
ATOM   1107  CG  ARG H 147      23.494  15.568  25.142  1.00 20.62           C  
ATOM   1108  CD  ARG H 147      23.383  15.332  23.635  1.00 21.10           C  
ATOM   1109  NE  ARG H 147      23.816  16.576  22.945  1.00 21.28           N  
ATOM   1110  CZ  ARG H 147      23.728  16.668  21.589  1.00 21.58           C  
ATOM   1111  NH1 ARG H 147      23.243  15.619  20.864  1.00 19.01           N1+
ATOM   1112  NH2 ARG H 147      24.117  17.815  20.957  1.00 22.82           N  
ATOM   1113  C   ARG H 147      24.513  14.737  27.909  1.00 20.22           C  
ATOM   1114  O   ARG H 147      24.971  15.866  28.085  1.00 19.74           O  
ATOM   1115  N   GLN H 148      25.235  13.619  28.123  1.00 20.42           N  
ATOM   1116  CA  GLN H 148      26.602  13.695  28.544  1.00 21.41           C  
ATOM   1117  CB  GLN H 148      26.856  12.975  29.882  1.00 20.71           C  
ATOM   1118  CG  GLN H 148      28.253  13.198  30.463  1.00 19.88           C  
ATOM   1119  CD  GLN H 148      28.249  12.666  31.891  1.00 21.07           C  
ATOM   1120  OE1 GLN H 148      27.624  11.650  32.190  1.00 24.45           O  
ATOM   1121  NE2 GLN H 148      28.957  13.384  32.803  1.00 20.87           N  
ATOM   1122  C   GLN H 148      27.437  13.049  27.483  1.00 21.67           C  
ATOM   1123  O   GLN H 148      27.239  11.886  27.135  1.00 21.37           O  
ATOM   1124  N   PHE H 149      28.411  13.811  26.951  1.00 25.74           N  
ATOM   1125  CA  PHE H 149      29.251  13.357  25.882  1.00 27.63           C  
ATOM   1126  CB  PHE H 149      29.897  14.503  25.076  1.00 24.65           C  
ATOM   1127  CG  PHE H 149      28.827  15.336  24.452  1.00 25.92           C  
ATOM   1128  CD1 PHE H 149      28.262  16.377  25.148  1.00 27.17           C  
ATOM   1129  CD2 PHE H 149      28.390  15.091  23.171  1.00 25.03           C  
ATOM   1130  CE1 PHE H 149      27.279  17.153  24.580  1.00 27.24           C  
ATOM   1131  CE2 PHE H 149      27.406  15.865  22.600  1.00 25.82           C  
ATOM   1132  CZ  PHE H 149      26.844  16.899  23.304  1.00 26.38           C  
ATOM   1133  C   PHE H 149      30.374  12.570  26.467  1.00 29.86           C  
ATOM   1134  O   PHE H 149      30.580  12.548  27.680  1.00 29.56           O  
ATOM   1135  N   PRO H 150      31.085  11.872  25.627  1.00 32.44           N  
ATOM   1136  CA  PRO H 150      32.223  11.166  26.118  1.00 33.53           C  
ATOM   1137  CD  PRO H 150      30.503  11.230  24.460  1.00 33.10           C  
ATOM   1138  CB  PRO H 150      32.686  10.273  24.973  1.00 34.75           C  
ATOM   1139  CG  PRO H 150      31.381   9.992  24.200  1.00 34.44           C  
ATOM   1140  C   PRO H 150      33.146  12.271  26.492  1.00 35.66           C  
ATOM   1141  O   PRO H 150      33.154  13.301  25.822  1.00 36.97           O  
ATOM   1142  N   GLY H 151      33.943  12.109  27.549  1.00 36.20           N  
ATOM   1143  CA  GLY H 151      34.720  13.243  27.936  1.00 36.98           C  
ATOM   1144  C   GLY H 151      34.003  13.852  29.101  1.00 38.40           C  
ATOM   1145  O   GLY H 151      34.545  14.700  29.804  1.00 38.89           O  
ATOM   1146  N   ASN H 152      32.760  13.386  29.334  1.00 36.76           N  
ATOM   1147  CA  ASN H 152      31.935  13.740  30.459  1.00 36.67           C  
ATOM   1148  CB  ASN H 152      32.704  13.639  31.789  1.00 42.06           C  
ATOM   1149  CG  ASN H 152      33.126  12.192  32.003  1.00 47.50           C  
ATOM   1150  OD1 ASN H 152      32.373  11.262  31.717  1.00 50.74           O  
ATOM   1151  ND2 ASN H 152      34.370  11.994  32.518  1.00 49.36           N  
ATOM   1152  C   ASN H 152      31.355  15.128  30.404  1.00 34.27           C  
ATOM   1153  O   ASN H 152      30.841  15.608  31.412  1.00 34.73           O  
ATOM   1154  N   LYS H 153      31.360  15.804  29.244  1.00 31.67           N  
ATOM   1155  CA  LYS H 153      30.757  17.110  29.162  1.00 30.78           C  
ATOM   1156  CB  LYS H 153      31.035  17.756  27.792  1.00 33.23           C  
ATOM   1157  CG  LYS H 153      30.450  19.149  27.583  1.00 38.80           C  
ATOM   1158  CD  LYS H 153      30.847  19.753  26.232  1.00 43.87           C  
ATOM   1159  CE  LYS H 153      30.115  21.052  25.896  1.00 47.48           C  
ATOM   1160  NZ  LYS H 153      30.477  21.503  24.534  1.00 47.13           N1+
ATOM   1161  C   LYS H 153      29.266  16.929  29.274  1.00 29.72           C  
ATOM   1162  O   LYS H 153      28.711  16.010  28.678  1.00 29.05           O  
ATOM   1163  N   LEU H 154      28.579  17.801  30.052  1.00 27.38           N  
ATOM   1164  CA  LEU H 154      27.146  17.740  30.212  1.00 25.40           C  
ATOM   1165  CB  LEU H 154      26.683  17.919  31.670  1.00 23.22           C  
ATOM   1166  CG  LEU H 154      26.944  16.704  32.578  1.00 20.18           C  
ATOM   1167  CD1 LEU H 154      26.551  17.001  34.034  1.00 19.64           C  
ATOM   1168  CD2 LEU H 154      26.217  15.459  32.044  1.00 19.83           C  
ATOM   1169  C   LEU H 154      26.552  18.872  29.430  1.00 24.41           C  
ATOM   1170  O   LEU H 154      27.067  19.988  29.465  1.00 26.15           O  
ATOM   1171  N   GLU H 155      25.456  18.606  28.685  1.00 21.45           N  
ATOM   1172  CA  GLU H 155      24.847  19.647  27.904  1.00 21.29           C  
ATOM   1173  CB  GLU H 155      25.089  19.478  26.394  1.00 22.43           C  
ATOM   1174  CG  GLU H 155      24.460  20.572  25.531  1.00 25.40           C  
ATOM   1175  CD  GLU H 155      24.727  20.210  24.078  1.00 28.31           C  
ATOM   1176  OE1 GLU H 155      24.336  19.080  23.683  1.00 30.01           O  
ATOM   1177  OE2 GLU H 155      25.322  21.042  23.345  1.00 28.29           O1-
ATOM   1178  C   GLU H 155      23.361  19.582  28.102  1.00 22.13           C  
ATOM   1179  O   GLU H 155      22.752  18.522  27.974  1.00 23.50           O  
ATOM   1180  N   TRP H 156      22.730  20.731  28.411  1.00 22.27           N  
ATOM   1181  CA  TRP H 156      21.305  20.753  28.589  1.00 21.95           C  
ATOM   1182  CB  TRP H 156      20.829  21.873  29.525  1.00 21.81           C  
ATOM   1183  CG  TRP H 156      19.330  22.003  29.601  1.00 21.05           C  
ATOM   1184  CD2 TRP H 156      18.585  23.035  28.936  1.00 20.66           C  
ATOM   1185  CD1 TRP H 156      18.422  21.250  30.286  1.00 19.96           C  
ATOM   1186  NE1 TRP H 156      17.157  21.746  30.086  1.00 20.09           N  
ATOM   1187  CE2 TRP H 156      17.244  22.847  29.260  1.00 21.42           C  
ATOM   1188  CE3 TRP H 156      18.989  24.062  28.130  1.00 21.78           C  
ATOM   1189  CZ2 TRP H 156      16.280  23.684  28.779  1.00 22.73           C  
ATOM   1190  CZ3 TRP H 156      18.012  24.902  27.644  1.00 21.51           C  
ATOM   1191  CH2 TRP H 156      16.682  24.717  27.962  1.00 20.81           C  
ATOM   1192  C   TRP H 156      20.687  20.998  27.249  1.00 21.59           C  
ATOM   1193  O   TRP H 156      20.990  21.999  26.606  1.00 23.32           O  
ATOM   1194  N   MET H 157      19.895  20.023  26.755  1.00 20.07           N  
ATOM   1195  CA  MET H 157      19.222  20.127  25.486  1.00 20.76           C  
ATOM   1196  CB  MET H 157      18.865  18.756  24.890  1.00 20.17           C  
ATOM   1197  CG  MET H 157      20.105  17.987  24.431  1.00 18.70           C  
ATOM   1198  SD  MET H 157      19.758  16.390  23.638  1.00 21.94           S  
ATOM   1199  CE  MET H 157      19.599  15.496  25.203  1.00 20.56           C  
ATOM   1200  C   MET H 157      17.988  20.988  25.467  1.00 22.47           C  
ATOM   1201  O   MET H 157      17.786  21.757  24.527  1.00 21.91           O  
ATOM   1202  N   GLY H 158      17.113  20.880  26.489  1.00 23.08           N  
ATOM   1203  CA  GLY H 158      15.890  21.639  26.457  1.00 22.80           C  
ATOM   1204  C   GLY H 158      14.887  20.951  27.334  1.00 23.88           C  
ATOM   1205  O   GLY H 158      15.158  19.883  27.879  1.00 24.24           O  
ATOM   1206  N   TYR H 159      13.701  21.570  27.523  1.00 24.78           N  
ATOM   1207  CA  TYR H 159      12.708  20.918  28.328  1.00 24.22           C  
ATOM   1208  CB  TYR H 159      12.761  21.237  29.837  1.00 24.84           C  
ATOM   1209  CG  TYR H 159      12.492  22.682  30.109  1.00 24.80           C  
ATOM   1210  CD1 TYR H 159      11.212  23.187  30.062  1.00 26.27           C  
ATOM   1211  CD2 TYR H 159      13.521  23.528  30.450  1.00 27.12           C  
ATOM   1212  CE1 TYR H 159      10.964  24.514  30.327  1.00 26.17           C  
ATOM   1213  CE2 TYR H 159      13.279  24.854  30.716  1.00 28.92           C  
ATOM   1214  CZ  TYR H 159      12.001  25.352  30.652  1.00 29.54           C  
ATOM   1215  OH  TYR H 159      11.757  26.716  30.925  1.00 31.96           O  
ATOM   1216  C   TYR H 159      11.341  21.255  27.846  1.00 24.14           C  
ATOM   1217  O   TYR H 159      11.153  22.097  26.968  1.00 23.83           O  
ATOM   1218  N   ILE H 160      10.348  20.532  28.398  1.00 25.24           N  
ATOM   1219  CA  ILE H 160       8.969  20.805  28.147  1.00 24.76           C  
ATOM   1220  CB  ILE H 160       8.277  19.709  27.389  1.00 21.83           C  
ATOM   1221  CG1 ILE H 160       6.850  20.135  27.022  1.00 26.38           C  
ATOM   1222  CG2 ILE H 160       8.380  18.403  28.191  1.00 27.40           C  
ATOM   1223  CD1 ILE H 160       6.193  19.211  26.000  1.00 25.01           C  
ATOM   1224  C   ILE H 160       8.360  20.943  29.504  1.00 25.71           C  
ATOM   1225  O   ILE H 160       8.526  20.076  30.360  1.00 26.98           O  
ATOM   1226  N   ASN H 161       7.659  22.062  29.755  1.00 26.31           N  
ATOM   1227  CA  ASN H 161       7.127  22.246  31.071  1.00 27.67           C  
ATOM   1228  CB  ASN H 161       7.147  23.707  31.564  1.00 28.39           C  
ATOM   1229  CG  ASN H 161       6.389  24.588  30.591  1.00 43.24           C  
ATOM   1230  OD1 ASN H 161       5.532  24.116  29.847  1.00 45.50           O  
ATOM   1231  ND2 ASN H 161       6.724  25.907  30.588  1.00 45.50           N  
ATOM   1232  C   ASN H 161       5.756  21.661  31.179  1.00 28.14           C  
ATOM   1233  O   ASN H 161       5.168  21.178  30.214  1.00 29.08           O  
ATOM   1234  N   TYR H 162       5.220  21.702  32.409  1.00 29.67           N  
ATOM   1235  CA  TYR H 162       3.972  21.087  32.758  1.00 30.83           C  
ATOM   1236  CB  TYR H 162       3.580  21.288  34.234  1.00 29.98           C  
ATOM   1237  CG  TYR H 162       3.573  22.741  34.570  1.00 32.76           C  
ATOM   1238  CD1 TYR H 162       4.743  23.369  34.934  1.00 35.39           C  
ATOM   1239  CD2 TYR H 162       2.411  23.477  34.535  1.00 35.62           C  
ATOM   1240  CE1 TYR H 162       4.761  24.706  35.258  1.00 39.51           C  
ATOM   1241  CE2 TYR H 162       2.423  24.814  34.859  1.00 38.20           C  
ATOM   1242  CZ  TYR H 162       3.597  25.434  35.219  1.00 40.73           C  
ATOM   1243  OH  TYR H 162       3.607  26.806  35.552  1.00 43.29           O  
ATOM   1244  C   TYR H 162       2.888  21.630  31.883  1.00 31.21           C  
ATOM   1245  O   TYR H 162       1.915  20.929  31.618  1.00 31.23           O  
ATOM   1246  N   SER H 163       2.986  22.915  31.489  1.00 32.74           N  
ATOM   1247  CA  SER H 163       2.014  23.510  30.613  1.00 32.63           C  
ATOM   1248  CB  SER H 163       2.037  25.048  30.655  0.85 34.92           C  
ATOM   1249  OG  SER H 163       3.329  25.539  30.337  0.85 37.99           O  
ATOM   1250  C   SER H 163       2.197  23.071  29.181  1.00 34.79           C  
ATOM   1251  O   SER H 163       1.278  23.211  28.376  1.00 35.20           O  
ATOM   1252  N   GLY H 164       3.378  22.537  28.806  1.00 31.57           N  
ATOM   1253  CA  GLY H 164       3.563  22.112  27.444  1.00 32.74           C  
ATOM   1254  C   GLY H 164       4.385  23.110  26.673  1.00 31.89           C  
ATOM   1255  O   GLY H 164       4.568  22.953  25.466  1.00 34.85           O  
ATOM   1256  N   TYR H 165       4.886  24.189  27.314  1.00 35.43           N  
ATOM   1257  CA  TYR H 165       5.756  25.048  26.557  1.00 35.36           C  
ATOM   1258  CB  TYR H 165       5.810  26.500  27.053  1.00 40.53           C  
ATOM   1259  CG  TYR H 165       4.500  27.111  26.702  1.00 70.60           C  
ATOM   1260  CD1 TYR H 165       4.310  27.610  25.436  1.00 94.95           C  
ATOM   1261  CD2 TYR H 165       3.464  27.171  27.605  1.00 96.23           C  
ATOM   1262  CE1 TYR H 165       3.111  28.177  25.076  1.00 98.07           C  
ATOM   1263  CE2 TYR H 165       2.262  27.738  27.251  1.00 99.25           C  
ATOM   1264  CZ  TYR H 165       2.086  28.244  25.986  1.00 99.92           C  
ATOM   1265  OH  TYR H 165       0.856  28.827  25.618  1.00100.97           O  
ATOM   1266  C   TYR H 165       7.142  24.494  26.592  1.00 34.17           C  
ATOM   1267  O   TYR H 165       7.610  24.019  27.625  1.00 35.10           O  
ATOM   1268  N   THR H 166       7.835  24.529  25.436  1.00 32.93           N  
ATOM   1269  CA  THR H 166       9.149  23.963  25.364  1.00 32.00           C  
ATOM   1270  CB  THR H 166       9.334  23.042  24.193  1.00 31.21           C  
ATOM   1271  OG1 THR H 166       9.132  23.747  22.978  1.00 32.50           O  
ATOM   1272  CG2 THR H 166       8.329  21.884  24.303  1.00 30.51           C  
ATOM   1273  C   THR H 166      10.169  25.050  25.236  1.00 32.59           C  
ATOM   1274  O   THR H 166       9.921  26.095  24.636  1.00 31.88           O  
ATOM   1275  N   ASN H 167      11.350  24.811  25.845  1.00 30.80           N  
ATOM   1276  CA  ASN H 167      12.469  25.709  25.804  1.00 32.61           C  
ATOM   1277  CB  ASN H 167      12.828  26.252  27.196  1.00 34.75           C  
ATOM   1278  CG  ASN H 167      11.620  27.014  27.736  1.00 35.39           C  
ATOM   1279  OD1 ASN H 167      10.471  26.655  27.487  1.00 34.67           O  
ATOM   1280  ND2 ASN H 167      11.894  28.106  28.498  1.00  0.00           N  
ATOM   1281  C   ASN H 167      13.624  24.881  25.321  1.00 31.14           C  
ATOM   1282  O   ASN H 167      13.848  23.781  25.823  1.00 30.32           O  
ATOM   1283  N   TYR H 168      14.405  25.386  24.342  1.00 29.99           N  
ATOM   1284  CA  TYR H 168      15.455  24.563  23.799  1.00 27.61           C  
ATOM   1285  CB  TYR H 168      15.309  24.258  22.295  1.00 27.19           C  
ATOM   1286  CG  TYR H 168      14.037  23.537  22.012  1.00 28.08           C  
ATOM   1287  CD1 TYR H 168      13.936  22.181  22.202  1.00 30.07           C  
ATOM   1288  CD2 TYR H 168      12.936  24.217  21.557  1.00 29.25           C  
ATOM   1289  CE1 TYR H 168      12.763  21.514  21.936  1.00 31.65           C  
ATOM   1290  CE2 TYR H 168      11.760  23.556  21.287  1.00 28.52           C  
ATOM   1291  CZ  TYR H 168      11.669  22.200  21.476  1.00 28.67           C  
ATOM   1292  OH  TYR H 168      10.464  21.519  21.201  1.00 30.93           O  
ATOM   1293  C   TYR H 168      16.773  25.278  23.891  1.00 29.55           C  
ATOM   1294  O   TYR H 168      16.841  26.500  24.000  1.00 28.05           O  
ATOM   1295  N   ASN H 169      17.870  24.494  23.860  1.00 29.26           N  
ATOM   1296  CA  ASN H 169      19.197  25.040  23.855  1.00 29.89           C  
ATOM   1297  CB  ASN H 169      20.257  23.942  24.086  1.00 28.52           C  
ATOM   1298  CG  ASN H 169      21.658  24.536  24.122  1.00 29.46           C  
ATOM   1299  OD1 ASN H 169      22.101  25.176  23.171  1.00 29.62           O  
ATOM   1300  ND2 ASN H 169      22.384  24.305  25.249  1.00 30.82           N  
ATOM   1301  C   ASN H 169      19.390  25.629  22.486  1.00 30.81           C  
ATOM   1302  O   ASN H 169      19.167  24.962  21.478  1.00 32.06           O  
ATOM   1303  N   PRO H 170      19.808  26.863  22.422  1.00 33.93           N  
ATOM   1304  CA  PRO H 170      19.932  27.580  21.179  1.00 35.51           C  
ATOM   1305  CD  PRO H 170      20.533  27.500  23.507  1.00 36.52           C  
ATOM   1306  CB  PRO H 170      20.534  28.932  21.554  1.00 36.66           C  
ATOM   1307  CG  PRO H 170      21.333  28.629  22.833  1.00 38.05           C  
ATOM   1308  C   PRO H 170      20.756  26.869  20.149  1.00 35.66           C  
ATOM   1309  O   PRO H 170      20.458  27.010  18.964  1.00 37.25           O  
ATOM   1310  N   SER H 171      21.806  26.132  20.551  1.00 37.17           N  
ATOM   1311  CA  SER H 171      22.627  25.490  19.563  1.00 39.47           C  
ATOM   1312  CB  SER H 171      23.872  24.818  20.170  1.00 40.16           C  
ATOM   1313  OG  SER H 171      23.489  23.787  21.070  1.00 41.81           O  
ATOM   1314  C   SER H 171      21.832  24.439  18.842  1.00 38.54           C  
ATOM   1315  O   SER H 171      21.887  24.325  17.619  1.00 39.91           O  
ATOM   1316  N   LEU H 172      21.090  23.634  19.618  1.00 39.85           N  
ATOM   1317  CA  LEU H 172      20.280  22.506  19.232  1.00 39.00           C  
ATOM   1318  CB  LEU H 172      19.895  21.653  20.451  1.00 38.06           C  
ATOM   1319  CG  LEU H 172      21.108  21.063  21.190  1.00 37.23           C  
ATOM   1320  CD1 LEU H 172      20.660  20.221  22.392  1.00 38.68           C  
ATOM   1321  CD2 LEU H 172      22.023  20.280  20.237  1.00 36.78           C  
ATOM   1322  C   LEU H 172      18.998  22.908  18.572  1.00 40.60           C  
ATOM   1323  O   LEU H 172      18.356  22.084  17.928  1.00 40.46           O  
ATOM   1324  N   LYS H 173      18.581  24.176  18.715  1.00 41.74           N  
ATOM   1325  CA  LYS H 173      17.246  24.596  18.378  1.00 43.76           C  
ATOM   1326  CB  LYS H 173      17.098  26.120  18.380  1.00 46.94           C  
ATOM   1327  CG  LYS H 173      15.662  26.559  18.116  1.00 51.33           C  
ATOM   1328  CD  LYS H 173      15.479  28.074  18.127  1.00 54.48           C  
ATOM   1329  CE  LYS H 173      15.893  28.715  16.802  1.00 55.02           C  
ATOM   1330  NZ  LYS H 173      15.657  30.174  16.848  1.00 56.49           N1+
ATOM   1331  C   LYS H 173      16.802  24.143  17.014  1.00 43.56           C  
ATOM   1332  O   LYS H 173      15.626  23.834  16.836  1.00 46.06           O  
ATOM   1333  N   SER H 174      17.683  24.128  16.000  1.00 43.97           N  
ATOM   1334  CA  SER H 174      17.239  23.722  14.689  1.00 42.26           C  
ATOM   1335  CB  SER H 174      18.332  23.929  13.628  1.00 44.09           C  
ATOM   1336  OG  SER H 174      17.862  23.523  12.354  1.00 44.92           O  
ATOM   1337  C   SER H 174      16.857  22.266  14.656  1.00 40.82           C  
ATOM   1338  O   SER H 174      15.827  21.894  14.092  1.00 40.34           O  
ATOM   1339  N   ARG H 175      17.733  21.409  15.216  1.00 37.54           N  
ATOM   1340  CA  ARG H 175      17.637  19.972  15.209  1.00 33.96           C  
ATOM   1341  CB  ARG H 175      18.988  19.300  15.500  1.00 32.22           C  
ATOM   1342  CG  ARG H 175      20.047  19.630  14.448  1.00 32.30           C  
ATOM   1343  CD  ARG H 175      21.278  18.724  14.502  1.00 31.75           C  
ATOM   1344  NE  ARG H 175      22.026  19.020  15.756  1.00 33.37           N  
ATOM   1345  CZ  ARG H 175      22.892  18.092  16.260  1.00 32.85           C  
ATOM   1346  NH1 ARG H 175      23.017  16.874  15.656  1.00 33.24           N1+
ATOM   1347  NH2 ARG H 175      23.635  18.381  17.367  1.00 32.73           N  
ATOM   1348  C   ARG H 175      16.634  19.359  16.152  1.00 32.26           C  
ATOM   1349  O   ARG H 175      16.066  18.314  15.834  1.00 33.93           O  
ATOM   1350  N   ILE H 176      16.374  19.956  17.333  1.00 30.18           N  
ATOM   1351  CA  ILE H 176      15.649  19.188  18.315  1.00 29.88           C  
ATOM   1352  CB  ILE H 176      16.239  19.227  19.699  1.00 29.38           C  
ATOM   1353  CG1 ILE H 176      16.117  20.611  20.339  1.00 29.45           C  
ATOM   1354  CG2 ILE H 176      17.695  18.765  19.599  1.00 30.74           C  
ATOM   1355  CD1 ILE H 176      16.517  20.601  21.815  1.00 31.45           C  
ATOM   1356  C   ILE H 176      14.216  19.586  18.463  1.00 30.03           C  
ATOM   1357  O   ILE H 176      13.806  20.692  18.116  1.00 29.18           O  
ATOM   1358  N   SER H 177      13.402  18.615  18.934  1.00 29.26           N  
ATOM   1359  CA  SER H 177      12.013  18.836  19.202  1.00 28.70           C  
ATOM   1360  CB  SER H 177      11.109  18.400  18.036  1.00 30.59           C  
ATOM   1361  OG  SER H 177       9.744  18.640  18.347  1.00 36.69           O  
ATOM   1362  C   SER H 177      11.645  18.000  20.394  1.00 28.63           C  
ATOM   1363  O   SER H 177      11.954  16.810  20.450  1.00 31.10           O  
ATOM   1364  N   ILE H 178      10.961  18.608  21.386  1.00 27.12           N  
ATOM   1365  CA  ILE H 178      10.553  17.886  22.558  1.00 24.73           C  
ATOM   1366  CB  ILE H 178      11.045  18.500  23.840  1.00 23.08           C  
ATOM   1367  CG1 ILE H 178      12.581  18.467  23.905  1.00 22.51           C  
ATOM   1368  CG2 ILE H 178      10.365  17.775  25.011  1.00 22.72           C  
ATOM   1369  CD1 ILE H 178      13.157  19.313  25.040  1.00 21.54           C  
ATOM   1370  C   ILE H 178       9.057  17.922  22.588  1.00 25.12           C  
ATOM   1371  O   ILE H 178       8.452  18.982  22.440  1.00 25.87           O  
ATOM   1372  N   THR H 179       8.424  16.745  22.770  1.00 25.70           N  
ATOM   1373  CA  THR H 179       6.991  16.661  22.769  1.00 24.63           C  
ATOM   1374  CB  THR H 179       6.448  16.055  21.509  1.00 23.56           C  
ATOM   1375  OG1 THR H 179       6.964  14.743  21.334  1.00 24.95           O  
ATOM   1376  CG2 THR H 179       6.854  16.944  20.321  1.00 22.42           C  
ATOM   1377  C   THR H 179       6.576  15.781  23.908  1.00 25.66           C  
ATOM   1378  O   THR H 179       7.420  15.226  24.608  1.00 26.86           O  
ATOM   1379  N   ARG H 180       5.253  15.655  24.147  1.00 25.59           N  
ATOM   1380  CA  ARG H 180       4.829  14.829  25.242  1.00 27.36           C  
ATOM   1381  CB  ARG H 180       4.631  15.599  26.559  1.00 27.74           C  
ATOM   1382  CG  ARG H 180       3.560  16.689  26.483  1.00 28.86           C  
ATOM   1383  CD  ARG H 180       3.323  17.395  27.820  1.00 29.73           C  
ATOM   1384  NE  ARG H 180       2.265  18.425  27.613  1.00 31.04           N  
ATOM   1385  CZ  ARG H 180       1.818  19.158  28.673  1.00 31.91           C  
ATOM   1386  NH1 ARG H 180       2.320  18.922  29.920  1.00 33.18           N1+
ATOM   1387  NH2 ARG H 180       0.868  20.121  28.489  1.00 30.59           N  
ATOM   1388  C   ARG H 180       3.519  14.176  24.933  1.00 27.65           C  
ATOM   1389  O   ARG H 180       2.808  14.556  24.002  1.00 29.55           O  
ATOM   1390  N   ASP H 181       3.198  13.132  25.726  1.00 27.90           N  
ATOM   1391  CA  ASP H 181       1.968  12.400  25.631  1.00 30.42           C  
ATOM   1392  CB  ASP H 181       2.193  10.957  25.146  1.00 32.99           C  
ATOM   1393  CG  ASP H 181       0.853  10.301  24.854  1.00 34.61           C  
ATOM   1394  OD1 ASP H 181      -0.195  10.865  25.266  1.00 37.45           O  
ATOM   1395  OD2 ASP H 181       0.861   9.217  24.209  1.00 36.13           O1-
ATOM   1396  C   ASP H 181       1.423  12.339  27.027  1.00 32.22           C  
ATOM   1397  O   ASP H 181       1.816  11.484  27.820  1.00 31.60           O  
ATOM   1398  N   THR H 182       0.474  13.235  27.355  1.00 35.22           N  
ATOM   1399  CA  THR H 182      -0.062  13.343  28.683  1.00 36.29           C  
ATOM   1400  CB  THR H 182      -1.047  14.469  28.830  1.00 36.96           C  
ATOM   1401  OG1 THR H 182      -2.140  14.293  27.941  1.00 37.60           O  
ATOM   1402  CG2 THR H 182      -0.331  15.801  28.542  1.00 36.76           C  
ATOM   1403  C   THR H 182      -0.744  12.069  29.079  1.00 37.14           C  
ATOM   1404  O   THR H 182      -0.681  11.664  30.239  1.00 39.06           O  
ATOM   1405  N   SER H 183      -1.429  11.398  28.137  1.00 36.24           N  
ATOM   1406  CA  SER H 183      -2.142  10.199  28.478  1.00 36.69           C  
ATOM   1407  CB  SER H 183      -2.823   9.555  27.260  1.00 37.87           C  
ATOM   1408  OG  SER H 183      -3.761  10.457  26.693  1.00 42.47           O  
ATOM   1409  C   SER H 183      -1.177   9.185  29.016  1.00 35.74           C  
ATOM   1410  O   SER H 183      -1.424   8.571  30.052  1.00 35.74           O  
ATOM   1411  N   LYS H 184      -0.067   8.970  28.283  1.00 36.24           N  
ATOM   1412  CA  LYS H 184       0.980   8.037  28.607  1.00 35.76           C  
ATOM   1413  CB  LYS H 184       1.902   7.704  27.421  1.00 36.72           C  
ATOM   1414  CG  LYS H 184       1.224   6.874  26.327  1.00 39.78           C  
ATOM   1415  CD  LYS H 184       2.134   6.606  25.125  1.00 43.40           C  
ATOM   1416  CE  LYS H 184       1.489   5.763  24.023  1.00 47.13           C  
ATOM   1417  NZ  LYS H 184       0.884   6.645  23.003  1.00 50.13           N1+
ATOM   1418  C   LYS H 184       1.838   8.530  29.741  1.00 33.94           C  
ATOM   1419  O   LYS H 184       2.487   7.732  30.415  1.00 35.45           O  
ATOM   1420  N   ASN H 185       1.878   9.857  29.976  1.00 31.62           N  
ATOM   1421  CA  ASN H 185       2.734  10.438  30.978  1.00 30.31           C  
ATOM   1422  CB  ASN H 185       2.518   9.864  32.389  1.00 29.22           C  
ATOM   1423  CG  ASN H 185       3.164  10.819  33.385  1.00 27.94           C  
ATOM   1424  OD1 ASN H 185       3.014  12.036  33.281  1.00 28.40           O  
ATOM   1425  ND2 ASN H 185       3.903  10.256  34.379  1.00 28.48           N  
ATOM   1426  C   ASN H 185       4.169  10.232  30.592  1.00 29.68           C  
ATOM   1427  O   ASN H 185       4.987   9.753  31.381  1.00 29.58           O  
ATOM   1428  N   GLN H 186       4.502  10.586  29.332  1.00 27.64           N  
ATOM   1429  CA  GLN H 186       5.844  10.459  28.842  1.00 27.37           C  
ATOM   1430  CB  GLN H 186       6.023   9.253  27.908  1.00 29.52           C  
ATOM   1431  CG  GLN H 186       5.669   7.910  28.538  1.00 31.51           C  
ATOM   1432  CD  GLN H 186       5.677   6.866  27.433  1.00 33.02           C  
ATOM   1433  OE1 GLN H 186       5.758   7.194  26.250  1.00 32.94           O  
ATOM   1434  NE2 GLN H 186       5.580   5.568  27.826  1.00 34.01           N  
ATOM   1435  C   GLN H 186       6.131  11.642  27.967  1.00 27.25           C  
ATOM   1436  O   GLN H 186       5.228  12.194  27.341  1.00 27.71           O  
ATOM   1437  N   PHE H 187       7.413  12.062  27.898  1.00 25.21           N  
ATOM   1438  CA  PHE H 187       7.789  13.113  26.994  1.00 24.68           C  
ATOM   1439  CB  PHE H 187       8.211  14.438  27.671  1.00 21.76           C  
ATOM   1440  CG  PHE H 187       9.336  14.239  28.628  1.00 20.29           C  
ATOM   1441  CD1 PHE H 187       9.126  13.606  29.831  1.00 20.92           C  
ATOM   1442  CD2 PHE H 187      10.590  14.727  28.344  1.00 19.76           C  
ATOM   1443  CE1 PHE H 187      10.158  13.437  30.724  1.00 19.79           C  
ATOM   1444  CE2 PHE H 187      11.626  14.562  29.233  1.00 18.74           C  
ATOM   1445  CZ  PHE H 187      11.412  13.912  30.424  1.00 19.70           C  
ATOM   1446  C   PHE H 187       8.867  12.567  26.102  1.00 26.19           C  
ATOM   1447  O   PHE H 187       9.527  11.591  26.456  1.00 28.51           O  
ATOM   1448  N   PHE H 188       9.056  13.161  24.901  1.00 26.19           N  
ATOM   1449  CA  PHE H 188       9.962  12.545  23.967  1.00 24.44           C  
ATOM   1450  CB  PHE H 188       9.246  12.030  22.704  1.00 25.67           C  
ATOM   1451  CG  PHE H 188       8.076  11.209  23.125  1.00 25.51           C  
ATOM   1452  CD1 PHE H 188       8.186   9.857  23.359  1.00 26.47           C  
ATOM   1453  CD2 PHE H 188       6.848  11.811  23.287  1.00 26.39           C  
ATOM   1454  CE1 PHE H 188       7.087   9.125  23.746  1.00 27.81           C  
ATOM   1455  CE2 PHE H 188       5.748  11.083  23.673  1.00 27.63           C  
ATOM   1456  CZ  PHE H 188       5.866   9.735  23.903  1.00 29.23           C  
ATOM   1457  C   PHE H 188      10.971  13.538  23.467  1.00 24.55           C  
ATOM   1458  O   PHE H 188      10.771  14.751  23.522  1.00 26.74           O  
ATOM   1459  N   LEU H 189      12.113  13.014  22.970  1.00 24.51           N  
ATOM   1460  CA  LEU H 189      13.147  13.828  22.398  1.00 24.11           C  
ATOM   1461  CB  LEU H 189      14.497  13.710  23.127  1.00 23.90           C  
ATOM   1462  CG  LEU H 189      15.620  14.545  22.481  1.00 21.98           C  
ATOM   1463  CD1 LEU H 189      15.300  16.048  22.513  1.00 21.38           C  
ATOM   1464  CD2 LEU H 189      16.987  14.215  23.101  1.00 22.33           C  
ATOM   1465  C   LEU H 189      13.374  13.370  20.993  1.00 25.33           C  
ATOM   1466  O   LEU H 189      13.519  12.177  20.731  1.00 24.86           O  
ATOM   1467  N   GLN H 190      13.385  14.318  20.038  1.00 26.25           N  
ATOM   1468  CA  GLN H 190      13.654  13.953  18.681  1.00 27.12           C  
ATOM   1469  CB  GLN H 190      12.454  14.147  17.742  1.00 30.53           C  
ATOM   1470  CG  GLN H 190      12.768  13.746  16.302  1.00 38.10           C  
ATOM   1471  CD  GLN H 190      11.490  13.815  15.486  1.00 41.78           C  
ATOM   1472  OE1 GLN H 190      11.523  13.757  14.258  1.00 42.80           O  
ATOM   1473  NE2 GLN H 190      10.328  13.940  16.179  1.00 42.49           N  
ATOM   1474  C   GLN H 190      14.770  14.827  18.209  1.00 26.62           C  
ATOM   1475  O   GLN H 190      14.697  16.053  18.290  1.00 27.29           O  
ATOM   1476  N   LEU H 191      15.853  14.197  17.715  1.00 26.70           N  
ATOM   1477  CA  LEU H 191      16.998  14.929  17.256  1.00 26.86           C  
ATOM   1478  CB  LEU H 191      18.264  14.493  18.012  1.00 24.73           C  
ATOM   1479  CG  LEU H 191      19.518  15.326  17.720  1.00 24.79           C  
ATOM   1480  CD1 LEU H 191      19.372  16.760  18.238  1.00 26.14           C  
ATOM   1481  CD2 LEU H 191      20.766  14.641  18.284  1.00 24.97           C  
ATOM   1482  C   LEU H 191      17.173  14.571  15.810  1.00 28.18           C  
ATOM   1483  O   LEU H 191      17.323  13.400  15.468  1.00 26.54           O  
ATOM   1484  N   ASN H 192      17.156  15.580  14.915  1.00 30.41           N  
ATOM   1485  CA  ASN H 192      17.233  15.321  13.503  1.00 31.42           C  
ATOM   1486  CB  ASN H 192      16.420  16.324  12.668  1.00 33.49           C  
ATOM   1487  CG  ASN H 192      14.956  16.163  13.047  1.00 39.09           C  
ATOM   1488  OD1 ASN H 192      14.436  15.050  13.113  1.00 35.62           O  
ATOM   1489  ND2 ASN H 192      14.272  17.307  13.317  1.00 39.40           N  
ATOM   1490  C   ASN H 192      18.653  15.400  13.021  1.00 32.06           C  
ATOM   1491  O   ASN H 192      19.517  15.980  13.675  1.00 32.32           O  
ATOM   1492  N   SER H 193      18.911  14.766  11.854  1.00 33.40           N  
ATOM   1493  CA  SER H 193      20.168  14.795  11.152  1.00 33.96           C  
ATOM   1494  CB  SER H 193      20.392  16.070  10.316  1.00 35.27           C  
ATOM   1495  OG  SER H 193      20.477  17.213  11.152  1.00 41.57           O  
ATOM   1496  C   SER H 193      21.304  14.622  12.104  1.00 33.55           C  
ATOM   1497  O   SER H 193      22.185  15.472  12.202  1.00 35.04           O  
ATOM   1498  N   VAL H 194      21.310  13.487  12.817  1.00 30.49           N  
ATOM   1499  CA  VAL H 194      22.296  13.194  13.811  1.00 30.46           C  
ATOM   1500  CB  VAL H 194      21.843  12.051  14.676  1.00 30.53           C  
ATOM   1501  CG1 VAL H 194      21.611  10.828  13.782  1.00 30.27           C  
ATOM   1502  CG2 VAL H 194      22.850  11.805  15.797  1.00 31.98           C  
ATOM   1503  C   VAL H 194      23.613  12.874  13.161  1.00 31.94           C  
ATOM   1504  O   VAL H 194      23.672  12.384  12.034  1.00 31.96           O  
ATOM   1505  N   THR H 195      24.720  13.199  13.866  1.00 33.27           N  
ATOM   1506  CA  THR H 195      26.042  12.938  13.368  1.00 31.37           C  
ATOM   1507  CB  THR H 195      26.824  14.171  13.018  1.00 30.35           C  
ATOM   1508  OG1 THR H 195      27.022  14.977  14.168  1.00 31.60           O  
ATOM   1509  CG2 THR H 195      26.057  14.958  11.943  1.00 29.84           C  
ATOM   1510  C   THR H 195      26.795  12.215  14.443  1.00 31.98           C  
ATOM   1511  O   THR H 195      26.267  11.931  15.515  1.00 30.24           O  
ATOM   1512  N   THR H 196      28.078  11.917  14.175  1.00 33.72           N  
ATOM   1513  CA  THR H 196      28.906  11.154  15.063  1.00 34.73           C  
ATOM   1514  CB  THR H 196      30.296  10.959  14.531  1.00 36.24           C  
ATOM   1515  OG1 THR H 196      30.253  10.305  13.272  1.00 38.06           O  
ATOM   1516  CG2 THR H 196      31.086  10.110  15.538  1.00 37.06           C  
ATOM   1517  C   THR H 196      29.021  11.879  16.370  1.00 34.05           C  
ATOM   1518  O   THR H 196      29.129  11.260  17.427  1.00 34.19           O  
ATOM   1519  N   GLU H 197      28.994  13.218  16.325  1.00 33.60           N  
ATOM   1520  CA  GLU H 197      29.167  14.051  17.482  1.00 33.98           C  
ATOM   1521  CB  GLU H 197      29.153  15.541  17.113  1.00 39.23           C  
ATOM   1522  CG  GLU H 197      30.358  15.931  16.259  1.00 48.31           C  
ATOM   1523  CD  GLU H 197      30.162  17.360  15.790  1.00 54.66           C  
ATOM   1524  OE1 GLU H 197      28.986  17.800  15.690  1.00 58.70           O  
ATOM   1525  OE2 GLU H 197      31.192  18.031  15.519  1.00 57.16           O1-
ATOM   1526  C   GLU H 197      28.077  13.805  18.485  1.00 31.94           C  
ATOM   1527  O   GLU H 197      28.284  13.981  19.685  1.00 33.10           O  
ATOM   1528  N   ASP H 198      26.882  13.414  18.013  1.00 28.33           N  
ATOM   1529  CA  ASP H 198      25.708  13.191  18.813  1.00 27.06           C  
ATOM   1530  CB  ASP H 198      24.444  13.006  17.966  1.00 27.50           C  
ATOM   1531  CG  ASP H 198      24.140  14.354  17.332  1.00 28.37           C  
ATOM   1532  OD1 ASP H 198      24.219  15.376  18.065  1.00 30.88           O  
ATOM   1533  OD2 ASP H 198      23.842  14.382  16.109  1.00 28.19           O1-
ATOM   1534  C   ASP H 198      25.845  11.992  19.709  1.00 25.83           C  
ATOM   1535  O   ASP H 198      24.997  11.786  20.574  1.00 26.01           O  
ATOM   1536  N   THR H 199      26.839  11.109  19.490  1.00 24.14           N  
ATOM   1537  CA  THR H 199      26.935   9.978  20.377  1.00 23.89           C  
ATOM   1538  CB  THR H 199      28.096   9.060  20.114  1.00 22.97           C  
ATOM   1539  OG1 THR H 199      29.319   9.777  20.177  1.00 24.59           O  
ATOM   1540  CG2 THR H 199      27.940   8.401  18.744  1.00 19.25           C  
ATOM   1541  C   THR H 199      27.111  10.483  21.773  1.00 23.24           C  
ATOM   1542  O   THR H 199      27.954  11.340  22.035  1.00 24.03           O  
ATOM   1543  N   ALA H 200      26.297   9.957  22.712  1.00 22.41           N  
ATOM   1544  CA  ALA H 200      26.385  10.370  24.082  1.00 22.67           C  
ATOM   1545  CB  ALA H 200      26.072  11.860  24.296  1.00 21.61           C  
ATOM   1546  C   ALA H 200      25.354   9.601  24.845  1.00 22.67           C  
ATOM   1547  O   ALA H 200      24.613   8.802  24.274  1.00 23.38           O  
ATOM   1548  N   THR H 201      25.303   9.804  26.179  1.00 20.99           N  
ATOM   1549  CA  THR H 201      24.289   9.154  26.960  1.00 19.95           C  
ATOM   1550  CB  THR H 201      24.769   8.575  28.260  1.00 20.63           C  
ATOM   1551  OG1 THR H 201      25.362   9.584  29.058  1.00 24.15           O  
ATOM   1552  CG2 THR H 201      25.786   7.463  27.978  1.00 19.98           C  
ATOM   1553  C   THR H 201      23.259  10.195  27.260  1.00 18.88           C  
ATOM   1554  O   THR H 201      23.582  11.293  27.711  1.00 18.77           O  
ATOM   1555  N   TYR H 202      21.977   9.870  27.008  1.00 18.91           N  
ATOM   1556  CA  TYR H 202      20.918  10.828  27.156  1.00 18.51           C  
ATOM   1557  CB  TYR H 202      19.903  10.776  25.999  1.00 18.71           C  
ATOM   1558  CG  TYR H 202      20.586  11.232  24.752  1.00 19.15           C  
ATOM   1559  CD1 TYR H 202      21.490  10.419  24.104  1.00 19.81           C  
ATOM   1560  CD2 TYR H 202      20.305  12.468  24.219  1.00 19.61           C  
ATOM   1561  CE1 TYR H 202      22.114  10.842  22.951  1.00 17.95           C  
ATOM   1562  CE2 TYR H 202      20.925  12.896  23.067  1.00 20.03           C  
ATOM   1563  CZ  TYR H 202      21.832  12.083  22.434  1.00 19.73           C  
ATOM   1564  OH  TYR H 202      22.470  12.523  21.254  1.00 21.59           O  
ATOM   1565  C   TYR H 202      20.161  10.564  28.421  1.00 18.54           C  
ATOM   1566  O   TYR H 202      19.821   9.424  28.731  1.00 19.27           O  
ATOM   1567  N   TYR H 203      19.881  11.638  29.196  1.00 17.76           N  
ATOM   1568  CA  TYR H 203      19.154  11.473  30.422  1.00 18.19           C  
ATOM   1569  CB  TYR H 203      19.890  11.923  31.701  1.00 18.43           C  
ATOM   1570  CG  TYR H 203      21.224  11.277  31.869  1.00 13.02           C  
ATOM   1571  CD1 TYR H 203      21.352   9.963  32.248  1.00 12.75           C  
ATOM   1572  CD2 TYR H 203      22.366  12.004  31.637  1.00 14.88           C  
ATOM   1573  CE1 TYR H 203      22.592   9.388  32.404  1.00 12.78           C  
ATOM   1574  CE2 TYR H 203      23.606  11.435  31.794  1.00 15.47           C  
ATOM   1575  CZ  TYR H 203      23.725  10.124  32.178  1.00 14.44           C  
ATOM   1576  OH  TYR H 203      24.998   9.535  32.341  1.00 17.67           O  
ATOM   1577  C   TYR H 203      17.978  12.399  30.392  1.00 18.76           C  
ATOM   1578  O   TYR H 203      18.044  13.492  29.830  1.00 19.17           O  
ATOM   1579  N   CYS H 204      16.853  11.969  30.996  1.00 20.41           N  
ATOM   1580  CA  CYS H 204      15.731  12.845  31.155  1.00 20.99           C  
ATOM   1581  CB  CYS H 204      14.377  12.248  30.709  1.00 21.69           C  
ATOM   1582  SG  CYS H 204      13.971  10.654  31.478  1.00 25.42           S  
ATOM   1583  C   CYS H 204      15.696  13.155  32.620  1.00 19.88           C  
ATOM   1584  O   CYS H 204      15.941  12.282  33.451  1.00 19.47           O  
ATOM   1585  N   ALA H 205      15.424  14.425  32.984  1.00 18.96           N  
ATOM   1586  CA  ALA H 205      15.475  14.768  34.378  1.00 19.22           C  
ATOM   1587  CB  ALA H 205      16.810  15.399  34.804  1.00 18.38           C  
ATOM   1588  C   ALA H 205      14.399  15.755  34.690  1.00 19.98           C  
ATOM   1589  O   ALA H 205      13.860  16.418  33.803  1.00 19.54           O  
ATOM   1590  N   ARG H 206      14.060  15.871  35.991  1.00 21.31           N  
ATOM   1591  CA  ARG H 206      13.000  16.746  36.389  1.00 22.33           C  
ATOM   1592  CB  ARG H 206      12.073  16.131  37.451  1.00 22.95           C  
ATOM   1593  CG  ARG H 206      10.768  16.905  37.644  1.00 28.48           C  
ATOM   1594  CD  ARG H 206       9.767  16.202  38.562  1.00 32.80           C  
ATOM   1595  NE  ARG H 206      10.219  16.405  39.964  1.00 34.27           N  
ATOM   1596  CZ  ARG H 206       9.424  16.022  41.003  1.00 35.85           C  
ATOM   1597  NH1 ARG H 206       8.224  15.419  40.759  1.00 35.85           N1+
ATOM   1598  NH2 ARG H 206       9.827  16.240  42.287  1.00 36.28           N  
ATOM   1599  C   ARG H 206      13.614  17.983  36.945  1.00 23.58           C  
ATOM   1600  O   ARG H 206      14.571  17.920  37.714  1.00 23.20           O  
ATOM   1601  N   GLU H 207      13.066  19.144  36.541  1.00 24.78           N  
ATOM   1602  CA  GLU H 207      13.570  20.424  36.939  1.00 26.21           C  
ATOM   1603  CB  GLU H 207      13.568  21.427  35.770  1.00 20.22           C  
ATOM   1604  CG  GLU H 207      14.226  22.769  36.081  1.00 24.83           C  
ATOM   1605  CD  GLU H 207      14.150  23.648  34.841  1.00  0.00           C  
ATOM   1606  OE1 GLU H 207      13.020  24.077  34.479  1.00  0.00           O  
ATOM   1607  OE2 GLU H 207      15.226  23.902  34.237  1.00  0.00           O1-
ATOM   1608  C   GLU H 207      12.683  20.972  38.010  1.00 27.00           C  
ATOM   1609  O   GLU H 207      11.504  21.240  37.801  1.00 25.92           O  
ATOM   1610  N   ALA H 208      13.209  21.167  39.256  1.00 16.92           N  
ATOM   1611  CA  ALA H 208      12.392  21.544  40.400  1.00 17.78           C  
ATOM   1612  CB  ALA H 208      12.591  20.648  41.636  1.00 19.45           C  
ATOM   1613  C   ALA H 208      12.679  22.948  40.822  1.00 18.31           C  
ATOM   1614  O   ALA H 208      13.787  23.455  40.679  1.00 18.32           O  
ATOM   1615  N   TYR H 209      11.644  23.591  41.404  1.00 19.39           N  
ATOM   1616  CA  TYR H 209      11.699  24.980  41.747  1.00 20.16           C  
ATOM   1617  CB  TYR H 209      10.380  25.670  41.364  1.00 18.73           C  
ATOM   1618  CG  TYR H 209      10.513  27.137  41.513  1.00 19.29           C  
ATOM   1619  CD1 TYR H 209      10.966  27.889  40.460  1.00 21.95           C  
ATOM   1620  CD2 TYR H 209      10.188  27.757  42.692  1.00 19.99           C  
ATOM   1621  CE1 TYR H 209      11.092  29.249  40.573  1.00 21.82           C  
ATOM   1622  CE2 TYR H 209      10.312  29.120  42.813  1.00 22.08           C  
ATOM   1623  CZ  TYR H 209      10.764  29.867  41.752  1.00 23.61           C  
ATOM   1624  OH  TYR H 209      10.894  31.267  41.869  1.00 26.26           O  
ATOM   1625  C   TYR H 209      11.855  25.125  43.230  1.00 22.88           C  
ATOM   1626  O   TYR H 209      11.052  24.609  44.008  1.00 22.84           O  
ATOM   1627  N   TYR H 210      12.945  25.796  43.660  1.00 23.62           N  
ATOM   1628  CA  TYR H 210      13.081  26.100  45.052  1.00 26.77           C  
ATOM   1629  CB  TYR H 210      13.852  25.054  45.873  1.00 28.73           C  
ATOM   1630  CG  TYR H 210      13.661  25.415  47.313  1.00 31.19           C  
ATOM   1631  CD1 TYR H 210      12.579  24.925  48.012  1.00 33.86           C  
ATOM   1632  CD2 TYR H 210      14.543  26.247  47.968  1.00 31.37           C  
ATOM   1633  CE1 TYR H 210      12.385  25.249  49.336  1.00 34.40           C  
ATOM   1634  CE2 TYR H 210      14.355  26.574  49.294  1.00 32.66           C  
ATOM   1635  CZ  TYR H 210      13.274  26.075  49.982  1.00 35.07           C  
ATOM   1636  OH  TYR H 210      13.076  26.408  51.341  1.00 34.84           O  
ATOM   1637  C   TYR H 210      13.857  27.380  45.152  1.00 27.67           C  
ATOM   1638  O   TYR H 210      14.886  27.546  44.500  1.00 28.68           O  
ATOM   1639  N   GLY H 211      13.373  28.338  45.964  1.00 27.73           N  
ATOM   1640  CA  GLY H 211      14.138  29.525  46.215  1.00 29.08           C  
ATOM   1641  C   GLY H 211      14.415  30.269  44.948  1.00 31.03           C  
ATOM   1642  O   GLY H 211      15.535  30.730  44.736  1.00 32.06           O  
ATOM   1643  N   ARG H 212      13.400  30.424  44.080  1.00 30.25           N  
ATOM   1644  CA  ARG H 212      13.582  31.139  42.850  1.00 31.41           C  
ATOM   1645  CB  ARG H 212      13.958  32.617  43.037  1.00 34.74           C  
ATOM   1646  CG  ARG H 212      12.800  33.486  43.529  1.00 40.60           C  
ATOM   1647  CD  ARG H 212      13.139  34.976  43.603  1.00  0.00           C  
ATOM   1648  NE  ARG H 212      11.912  35.676  44.073  1.00  0.00           N  
ATOM   1649  CZ  ARG H 212      11.648  35.728  45.410  1.00  0.00           C  
ATOM   1650  NH1 ARG H 212      12.513  35.149  46.291  1.00  0.00           N1+
ATOM   1651  NH2 ARG H 212      10.522  36.353  45.867  1.00  0.00           N  
ATOM   1652  C   ARG H 212      14.660  30.497  42.032  1.00 30.57           C  
ATOM   1653  O   ARG H 212      15.419  31.188  41.354  1.00 30.77           O  
ATOM   1654  N   ALA H 213      14.757  29.153  42.048  1.00 28.93           N  
ATOM   1655  CA  ALA H 213      15.762  28.500  41.253  1.00 27.61           C  
ATOM   1656  CB  ALA H 213      17.076  28.274  41.988  1.00 27.62           C  
ATOM   1657  C   ALA H 213      15.288  27.131  40.914  1.00 26.68           C  
ATOM   1658  O   ALA H 213      14.400  26.595  41.572  1.00 24.61           O  
ATOM   1659  N   TYR H 214      15.906  26.526  39.879  1.00 24.37           N  
ATOM   1660  CA  TYR H 214      15.529  25.209  39.456  1.00 24.02           C  
ATOM   1661  CB  TYR H 214      15.125  25.108  37.978  1.00 23.80           C  
ATOM   1662  CG  TYR H 214      13.830  25.812  37.809  1.00 28.45           C  
ATOM   1663  CD1 TYR H 214      13.785  27.180  37.679  1.00 27.00           C  
ATOM   1664  CD2 TYR H 214      12.661  25.089  37.772  1.00 27.69           C  
ATOM   1665  CE1 TYR H 214      12.582  27.825  37.522  1.00 28.18           C  
ATOM   1666  CE2 TYR H 214      11.458  25.733  37.616  1.00 30.38           C  
ATOM   1667  CZ  TYR H 214      11.415  27.101  37.492  1.00 28.81           C  
ATOM   1668  OH  TYR H 214      10.181  27.764  37.332  1.00 26.24           O  
ATOM   1669  C   TYR H 214      16.718  24.323  39.614  1.00 22.17           C  
ATOM   1670  O   TYR H 214      17.859  24.772  39.571  1.00 21.58           O  
ATOM   1671  N   TRP H 215      16.465  23.027  39.856  1.00 21.47           N  
ATOM   1672  CA  TRP H 215      17.496  22.052  40.036  1.00 20.11           C  
ATOM   1673  CB  TRP H 215      17.956  22.012  41.508  1.00 19.75           C  
ATOM   1674  CG  TRP H 215      16.879  22.442  42.488  1.00 20.52           C  
ATOM   1675  CD2 TRP H 215      15.910  21.596  43.130  1.00 23.73           C  
ATOM   1676  CD1 TRP H 215      16.635  23.709  42.937  1.00 22.97           C  
ATOM   1677  NE1 TRP H 215      15.573  23.708  43.807  1.00 24.19           N  
ATOM   1678  CE2 TRP H 215      15.118  22.414  43.939  1.00 23.12           C  
ATOM   1679  CE3 TRP H 215      15.696  20.250  43.053  1.00 25.07           C  
ATOM   1680  CZ2 TRP H 215      14.098  21.897  44.685  1.00 26.02           C  
ATOM   1681  CZ3 TRP H 215      14.667  19.735  43.809  1.00 27.02           C  
ATOM   1682  CH2 TRP H 215      13.882  20.539  44.609  1.00 29.00           C  
ATOM   1683  C   TRP H 215      16.951  20.730  39.588  1.00 18.77           C  
ATOM   1684  O   TRP H 215      15.740  20.519  39.613  1.00 18.78           O  
ATOM   1685  N   PHE H 216      17.821  19.804  39.130  1.00 17.07           N  
ATOM   1686  CA  PHE H 216      17.279  18.556  38.675  1.00 15.55           C  
ATOM   1687  CB  PHE H 216      18.013  17.982  37.450  1.00 16.77           C  
ATOM   1688  CG  PHE H 216      18.056  19.077  36.440  1.00 17.50           C  
ATOM   1689  CD1 PHE H 216      16.903  19.704  36.037  1.00 18.48           C  
ATOM   1690  CD2 PHE H 216      19.253  19.452  35.873  1.00 19.55           C  
ATOM   1691  CE1 PHE H 216      16.959  20.712  35.105  1.00 19.97           C  
ATOM   1692  CE2 PHE H 216      19.313  20.456  34.936  1.00 20.57           C  
ATOM   1693  CZ  PHE H 216      18.160  21.092  34.553  1.00 19.72           C  
ATOM   1694  C   PHE H 216      17.424  17.559  39.785  1.00 15.93           C  
ATOM   1695  O   PHE H 216      18.493  16.992  39.989  1.00 17.41           O  
ATOM   1696  N   ALA H 217      16.340  17.364  40.564  1.00 16.39           N  
ATOM   1697  CA  ALA H 217      16.304  16.434  41.661  1.00 16.91           C  
ATOM   1698  CB  ALA H 217      15.082  16.637  42.570  1.00 17.03           C  
ATOM   1699  C   ALA H 217      16.280  15.003  41.208  1.00 16.66           C  
ATOM   1700  O   ALA H 217      16.927  14.149  41.813  1.00 19.69           O  
ATOM   1701  N   TYR H 218      15.508  14.703  40.142  1.00 26.53           N  
ATOM   1702  CA  TYR H 218      15.319  13.339  39.725  1.00 28.13           C  
ATOM   1703  CB  TYR H 218      13.835  12.941  39.646  1.00 27.44           C  
ATOM   1704  CG  TYR H 218      13.251  13.101  41.008  1.00 31.75           C  
ATOM   1705  CD1 TYR H 218      12.854  14.341  41.452  1.00 34.60           C  
ATOM   1706  CD2 TYR H 218      13.095  12.017  41.839  1.00 33.19           C  
ATOM   1707  CE1 TYR H 218      12.312  14.498  42.707  1.00 36.47           C  
ATOM   1708  CE2 TYR H 218      12.555  12.168  43.095  1.00 35.57           C  
ATOM   1709  CZ  TYR H 218      12.164  13.410  43.532  1.00 37.67           C  
ATOM   1710  OH  TYR H 218      11.610  13.568  44.819  1.00 42.63           O  
ATOM   1711  C   TYR H 218      15.880  13.141  38.349  1.00 28.11           C  
ATOM   1712  O   TYR H 218      15.525  13.858  37.413  1.00 27.42           O  
ATOM   1713  N   TRP H 219      16.756  12.126  38.189  1.00 28.10           N  
ATOM   1714  CA  TRP H 219      17.362  11.848  36.916  1.00 26.06           C  
ATOM   1715  CB  TRP H 219      18.894  11.970  36.944  1.00 24.47           C  
ATOM   1716  CG  TRP H 219      19.410  13.378  37.113  1.00 23.69           C  
ATOM   1717  CD2 TRP H 219      20.101  14.106  36.087  1.00 23.49           C  
ATOM   1718  CD1 TRP H 219      19.372  14.195  38.205  1.00 22.23           C  
ATOM   1719  NE1 TRP H 219      19.988  15.390  37.921  1.00 22.09           N  
ATOM   1720  CE2 TRP H 219      20.445  15.347  36.620  1.00 22.63           C  
ATOM   1721  CE3 TRP H 219      20.428  13.764  34.806  1.00 23.11           C  
ATOM   1722  CZ2 TRP H 219      21.121  16.271  35.875  1.00 22.41           C  
ATOM   1723  CZ3 TRP H 219      21.107  14.698  34.056  1.00 23.83           C  
ATOM   1724  CH2 TRP H 219      21.447  15.927  34.581  1.00 23.72           C  
ATOM   1725  C   TRP H 219      17.064  10.426  36.543  1.00 26.08           C  
ATOM   1726  O   TRP H 219      16.885   9.566  37.403  1.00 28.29           O  
ATOM   1727  N   GLY H 220      16.998  10.149  35.225  1.00 25.53           N  
ATOM   1728  CA  GLY H 220      16.764   8.812  34.759  1.00 26.17           C  
ATOM   1729  C   GLY H 220      18.084   8.103  34.816  1.00 28.19           C  
ATOM   1730  O   GLY H 220      19.113   8.703  35.111  1.00 28.10           O  
ATOM   1731  N   GLN H 221      18.083   6.791  34.523  1.00 30.66           N  
ATOM   1732  CA  GLN H 221      19.272   5.986  34.582  1.00 33.07           C  
ATOM   1733  CB  GLN H 221      18.972   4.510  34.338  1.00 37.36           C  
ATOM   1734  CG  GLN H 221      18.084   3.938  35.433  1.00 47.14           C  
ATOM   1735  CD  GLN H 221      17.656   2.566  34.976  1.00 52.00           C  
ATOM   1736  OE1 GLN H 221      17.948   2.147  33.858  1.00 55.34           O  
ATOM   1737  NE2 GLN H 221      16.929   1.848  35.867  1.00 51.10           N  
ATOM   1738  C   GLN H 221      20.246   6.430  33.538  1.00 31.83           C  
ATOM   1739  O   GLN H 221      21.457   6.389  33.753  1.00 32.82           O  
ATOM   1740  N   GLY H 222      19.734   6.838  32.364  1.00 30.19           N  
ATOM   1741  CA  GLY H 222      20.581   7.284  31.294  1.00 26.58           C  
ATOM   1742  C   GLY H 222      20.620   6.216  30.251  1.00 27.38           C  
ATOM   1743  O   GLY H 222      20.712   5.031  30.565  1.00 30.27           O  
ATOM   1744  N   THR H 223      20.549   6.620  28.966  1.00 26.59           N  
ATOM   1745  CA  THR H 223      20.596   5.654  27.906  1.00 26.17           C  
ATOM   1746  CB  THR H 223      19.301   5.536  27.153  1.00 27.07           C  
ATOM   1747  OG1 THR H 223      19.368   4.465  26.224  1.00 27.09           O  
ATOM   1748  CG2 THR H 223      19.010   6.862  26.431  1.00 23.05           C  
ATOM   1749  C   THR H 223      21.662   6.071  26.941  1.00 26.87           C  
ATOM   1750  O   THR H 223      21.730   7.228  26.530  1.00 26.15           O  
ATOM   1751  N   LEU H 224      22.542   5.129  26.543  1.00 27.45           N  
ATOM   1752  CA  LEU H 224      23.594   5.535  25.660  1.00 26.77           C  
ATOM   1753  CB  LEU H 224      24.943   4.823  25.908  1.00 26.88           C  
ATOM   1754  CG  LEU H 224      25.161   3.476  25.196  1.00 23.33           C  
ATOM   1755  CD1 LEU H 224      24.020   2.487  25.478  1.00  7.36           C  
ATOM   1756  CD2 LEU H 224      25.501   3.665  23.707  1.00  8.18           C  
ATOM   1757  C   LEU H 224      23.149   5.338  24.250  1.00 25.86           C  
ATOM   1758  O   LEU H 224      22.482   4.359  23.916  1.00 26.43           O  
ATOM   1759  N   VAL H 225      23.499   6.303  23.379  1.00 25.47           N  
ATOM   1760  CA  VAL H 225      23.147   6.194  21.997  1.00 25.66           C  
ATOM   1761  CB  VAL H 225      22.163   7.241  21.558  1.00 25.35           C  
ATOM   1762  CG1 VAL H 225      21.950   7.122  20.040  1.00 26.76           C  
ATOM   1763  CG2 VAL H 225      20.875   7.064  22.380  1.00 28.21           C  
ATOM   1764  C   VAL H 225      24.399   6.383  21.206  1.00 25.11           C  
ATOM   1765  O   VAL H 225      25.152   7.331  21.424  1.00 25.08           O  
ATOM   1766  N   THR H 226      24.654   5.467  20.254  1.00 23.71           N  
ATOM   1767  CA  THR H 226      25.831   5.593  19.449  1.00 23.63           C  
ATOM   1768  CB  THR H 226      26.683   4.359  19.426  1.00 24.83           C  
ATOM   1769  OG1 THR H 226      27.090   4.024  20.743  1.00 29.75           O  
ATOM   1770  CG2 THR H 226      27.913   4.624  18.542  1.00 26.11           C  
ATOM   1771  C   THR H 226      25.384   5.853  18.052  1.00 23.40           C  
ATOM   1772  O   THR H 226      24.457   5.220  17.547  1.00 22.80           O  
ATOM   1773  N   VAL H 227      26.027   6.831  17.394  1.00 22.64           N  
ATOM   1774  CA  VAL H 227      25.686   7.128  16.039  1.00 24.24           C  
ATOM   1775  CB  VAL H 227      25.555   8.599  15.780  1.00 22.70           C  
ATOM   1776  CG1 VAL H 227      25.233   8.813  14.293  1.00 21.59           C  
ATOM   1777  CG2 VAL H 227      24.496   9.166  16.740  1.00 21.12           C  
ATOM   1778  C   VAL H 227      26.816   6.624  15.205  1.00 24.62           C  
ATOM   1779  O   VAL H 227      27.935   7.126  15.298  1.00 26.10           O  
ATOM   1780  N   SER H 228      26.553   5.600  14.372  1.00 25.36           N  
ATOM   1781  CA  SER H 228      27.610   5.081  13.557  1.00 26.37           C  
ATOM   1782  CB  SER H 228      28.492   4.048  14.277  1.00 26.42           C  
ATOM   1783  OG  SER H 228      29.159   4.655  15.373  1.00 28.77           O  
ATOM   1784  C   SER H 228      27.004   4.377  12.390  1.00 27.79           C  
ATOM   1785  O   SER H 228      25.859   3.931  12.434  1.00 27.34           O  
ATOM   1786  N   ALA H 229      27.784   4.256  11.298  1.00 29.23           N  
ATOM   1787  CA  ALA H 229      27.300   3.588  10.130  1.00 30.69           C  
ATOM   1788  CB  ALA H 229      28.123   3.899   8.868  1.00 30.69           C  
ATOM   1789  C   ALA H 229      27.406   2.094  10.403  1.00 31.81           C  
ATOM   1790  O   ALA H 229      28.169   1.416   9.668  1.00 32.46           O  
ATOM   1791  OXT ALA H 229      26.727   1.612  11.350  1.00  0.00           O1-
TER    1792      ALA H 229 
CONECT  159  654
CONECT  654  159
CONECT  969 1582
CONECT 1582  969
END
