# Supplementary material for: Fully automated antibody structure prediction using BIOVIA tools: Validation study
Source: PLoS One. 2017 May 18;12(5):e0177923. doi: 10.1371/journal.pone.0177923 (PMC5436848; doi:10.1371/journal.pone.0177923)
Supplement: S2 Dataset — Predicted structures using the Top5 framework method, Chothia CDR definition with canonical filtering and generating 50 models. These were used in the comparison against predictions using no filtering. (ZIP) [file pone.0177923.s004.zip › 3W9E_BA_FV_FinalModel.pdb]

REMARK   Accelrys Discovery Studio PDB file
REMARK   Created:  2015-04-10T02:28:56Z
SSBOND   1 CYS L   23    CYS L   89                                     
SSBOND   2 CYS H  129    CYS H  203                                     
ATOM      1  N   GLU L   1      26.086  32.495  25.946  1.00 44.96           N1+
ATOM      2  CA  GLU L   1      25.495  32.011  27.212  1.00 44.11           C  
ATOM      3  CB  GLU L   1      25.169  30.513  27.108  1.00 45.72           C  
ATOM      4  CG  GLU L   1      24.066  30.212  26.091  1.00 49.26           C  
ATOM      5  CD  GLU L   1      23.828  28.709  26.069  0.88 91.85           C  
ATOM      6  OE1 GLU L   1      24.503  27.989  26.851  0.88 57.57           O  
ATOM      7  OE2 GLU L   1      22.964  28.260  25.268  0.88 76.01           O1-
ATOM      8  C   GLU L   1      26.461  32.219  28.330  1.00 41.99           C  
ATOM      9  O   GLU L   1      27.512  32.833  28.151  1.00 43.07           O  
ATOM     10  N   ILE L   2      26.120  31.711  29.528  1.00 39.29           N  
ATOM     11  CA  ILE L   2      26.988  31.888  30.649  1.00 36.14           C  
ATOM     12  CB  ILE L   2      26.251  31.964  31.955  1.00 35.85           C  
ATOM     13  CG1 ILE L   2      25.297  33.171  31.946  1.00 38.39           C  
ATOM     14  CG2 ILE L   2      27.284  32.008  33.094  1.00 31.42           C  
ATOM     15  CD1 ILE L   2      24.284  33.166  33.090  1.00 30.68           C  
ATOM     16  C   ILE L   2      27.890  30.701  30.689  1.00 34.63           C  
ATOM     17  O   ILE L   2      27.436  29.558  30.666  1.00 33.62           O  
ATOM     18  N   VAL L   3      29.215  30.949  30.732  1.00 33.66           N  
ATOM     19  CA  VAL L   3      30.127  29.847  30.745  1.00 31.91           C  
ATOM     20  CB  VAL L   3      31.329  30.042  29.867  1.00 32.97           C  
ATOM     21  CG1 VAL L   3      32.205  31.160  30.457  1.00 31.33           C  
ATOM     22  CG2 VAL L   3      32.052  28.694  29.736  1.00 32.53           C  
ATOM     23  C   VAL L   3      30.610  29.666  32.144  1.00 31.87           C  
ATOM     24  O   VAL L   3      30.944  30.628  32.834  1.00 33.07           O  
ATOM     25  N   LEU L   4      30.634  28.403  32.607  1.00 30.36           N  
ATOM     26  CA  LEU L   4      31.077  28.119  33.940  1.00 28.33           C  
ATOM     27  CB  LEU L   4      30.133  27.173  34.697  1.00 26.97           C  
ATOM     28  CG  LEU L   4      28.723  27.756  34.913  1.00 26.23           C  
ATOM     29  CD1 LEU L   4      27.823  26.772  35.680  1.00 30.80           C  
ATOM     30  CD2 LEU L   4      28.784  29.141  35.578  1.00 25.37           C  
ATOM     31  C   LEU L   4      32.401  27.435  33.824  1.00 28.58           C  
ATOM     32  O   LEU L   4      32.547  26.469  33.078  1.00 29.31           O  
ATOM     33  N   THR L   5      33.413  27.939  34.560  1.00 28.56           N  
ATOM     34  CA  THR L   5      34.716  27.341  34.514  1.00 29.19           C  
ATOM     35  CB  THR L   5      35.805  28.309  34.166  1.00 30.37           C  
ATOM     36  OG1 THR L   5      35.789  29.404  35.068  1.00 26.58           O  
ATOM     37  CG2 THR L   5      35.605  28.792  32.726  1.00 26.46           C  
ATOM     38  C   THR L   5      35.023  26.792  35.866  1.00 28.67           C  
ATOM     39  O   THR L   5      34.949  27.498  36.871  1.00 28.30           O  
ATOM     40  N   GLN L   6      35.394  25.500  35.922  1.00 27.59           N  
ATOM     41  CA  GLN L   6      35.673  24.896  37.190  1.00 26.82           C  
ATOM     42  CB  GLN L   6      34.935  23.560  37.400  1.00 25.25           C  
ATOM     43  CG  GLN L   6      33.412  23.721  37.433  1.00 23.60           C  
ATOM     44  CD  GLN L   6      32.772  22.356  37.642  1.00 26.44           C  
ATOM     45  OE1 GLN L   6      31.952  21.913  36.840  1.00 24.47           O  
ATOM     46  NE2 GLN L   6      33.151  21.670  38.753  1.00 23.92           N  
ATOM     47  C   GLN L   6      37.144  24.641  37.281  1.00 28.30           C  
ATOM     48  O   GLN L   6      37.815  24.407  36.276  1.00 27.45           O  
ATOM     49  N   SER L   7      37.689  24.736  38.512  1.00 29.23           N  
ATOM     50  CA  SER L   7      39.081  24.478  38.751  0.90 30.55           C  
ATOM     51  CB  SER L   7      39.944  25.751  38.807  0.90 28.91           C  
ATOM     52  OG  SER L   7      39.932  26.417  37.555  0.90 39.22           O  
ATOM     53  C   SER L   7      39.183  23.846  40.104  1.00 30.40           C  
ATOM     54  O   SER L   7      38.358  24.123  40.976  1.00 31.56           O  
ATOM     55  N   PRO L   8      40.147  22.988  40.329  1.00 30.55           N  
ATOM     56  CA  PRO L   8      41.088  22.559  39.326  1.00 30.34           C  
ATOM     57  CD  PRO L   8      40.665  22.796  41.675  1.00 30.71           C  
ATOM     58  CB  PRO L   8      42.337  22.101  40.082  1.00 30.78           C  
ATOM     59  CG  PRO L   8      41.837  21.818  41.508  1.00 31.37           C  
ATOM     60  C   PRO L   8      40.454  21.454  38.543  1.00 30.05           C  
ATOM     61  O   PRO L   8      39.394  20.978  38.944  1.00 29.83           O  
ATOM     62  N   GLY L   9      41.072  21.040  37.419  1.00 29.96           N  
ATOM     63  CA  GLY L   9      40.522  19.974  36.633  1.00 30.52           C  
ATOM     64  C   GLY L   9      40.515  18.720  37.452  1.00 30.12           C  
ATOM     65  O   GLY L   9      39.538  17.973  37.444  1.00 29.72           O  
ATOM     66  N   THR L  10      41.622  18.440  38.170  1.00 30.78           N  
ATOM     67  CA  THR L  10      41.660  17.259  38.985  1.00 30.31           C  
ATOM     68  CB  THR L  10      42.557  16.177  38.452  1.00 30.66           C  
ATOM     69  OG1 THR L  10      42.130  15.782  37.156  1.00 32.10           O  
ATOM     70  CG2 THR L  10      42.514  14.973  39.412  1.00 29.24           C  
ATOM     71  C   THR L  10      42.179  17.645  40.332  1.00 29.96           C  
ATOM     72  O   THR L  10      43.107  18.442  40.449  1.00 30.55           O  
ATOM     73  N   LEU L  11      41.570  17.087  41.398  1.00 29.87           N  
ATOM     74  CA  LEU L  11      42.013  17.395  42.726  1.00 31.13           C  
ATOM     75  CB  LEU L  11      40.898  18.064  43.556  1.00 30.23           C  
ATOM     76  CG  LEU L  11      41.326  18.571  44.942  1.00 34.73           C  
ATOM     77  CD1 LEU L  11      42.372  19.690  44.830  1.00 33.53           C  
ATOM     78  CD2 LEU L  11      40.103  18.997  45.769  1.00 40.15           C  
ATOM     79  C   LEU L  11      42.388  16.089  43.364  1.00 32.18           C  
ATOM     80  O   LEU L  11      41.568  15.174  43.444  1.00 32.39           O  
ATOM     81  N   SER L  12      43.650  15.951  43.827  1.00 32.34           N  
ATOM     82  CA  SER L  12      44.049  14.699  44.412  1.00 33.81           C  
ATOM     83  CB  SER L  12      45.316  14.100  43.774  1.00 34.15           C  
ATOM     84  OG  SER L  12      45.062  13.762  42.418  1.00 42.11           O  
ATOM     85  C   SER L  12      44.327  14.924  45.865  1.00 34.30           C  
ATOM     86  O   SER L  12      45.223  15.686  46.230  1.00 35.13           O  
ATOM     87  N   LEU L  13      43.558  14.240  46.738  1.00 33.01           N  
ATOM     88  CA  LEU L  13      43.704  14.436  48.152  1.00 32.94           C  
ATOM     89  CB  LEU L  13      42.629  15.373  48.729  1.00 32.80           C  
ATOM     90  CG  LEU L  13      42.717  16.817  48.200  1.00 33.14           C  
ATOM     91  CD1 LEU L  13      41.621  17.703  48.810  1.00 35.84           C  
ATOM     92  CD2 LEU L  13      44.124  17.400  48.417  1.00 29.29           C  
ATOM     93  C   LEU L  13      43.548  13.115  48.842  1.00 33.12           C  
ATOM     94  O   LEU L  13      42.988  12.168  48.291  1.00 33.41           O  
ATOM     95  N   SER L  14      44.083  13.020  50.076  1.00 34.01           N  
ATOM     96  CA  SER L  14      43.953  11.829  50.866  1.00 35.13           C  
ATOM     97  CB  SER L  14      45.151  11.574  51.796  1.00 36.41           C  
ATOM     98  OG  SER L  14      45.345  12.676  52.668  1.00 40.51           O  
ATOM     99  C   SER L  14      42.710  11.955  51.691  1.00 34.14           C  
ATOM    100  O   SER L  14      42.109  13.024  51.783  1.00 33.68           O  
ATOM    101  N   PRO L  15      42.305  10.873  52.297  1.00 35.07           N  
ATOM    102  CA  PRO L  15      41.099  10.892  53.077  1.00 35.97           C  
ATOM    103  CD  PRO L  15      42.596   9.549  51.769  1.00 35.03           C  
ATOM    104  CB  PRO L  15      40.780   9.431  53.384  1.00 36.70           C  
ATOM    105  CG  PRO L  15      41.418   8.665  52.211  1.00 35.11           C  
ATOM    106  C   PRO L  15      41.270  11.728  54.299  1.00 36.65           C  
ATOM    107  O   PRO L  15      42.356  11.724  54.876  1.00 36.80           O  
ATOM    108  N   GLY L  16      40.211  12.454  54.705  1.00 36.00           N  
ATOM    109  CA  GLY L  16      40.269  13.246  55.897  1.00 37.37           C  
ATOM    110  C   GLY L  16      40.628  14.659  55.551  1.00 37.57           C  
ATOM    111  O   GLY L  16      40.380  15.572  56.337  1.00 38.34           O  
ATOM    112  N   GLU L  17      41.209  14.884  54.356  1.00 35.02           N  
ATOM    113  CA  GLU L  17      41.618  16.210  53.978  1.00 33.81           C  
ATOM    114  CB  GLU L  17      42.712  16.233  52.895  1.00 34.21           C  
ATOM    115  CG  GLU L  17      44.059  15.731  53.425  1.00 33.22           C  
ATOM    116  CD  GLU L  17      45.085  15.785  52.303  1.00 41.44           C  
ATOM    117  OE1 GLU L  17      44.670  15.953  51.126  1.00 42.73           O  
ATOM    118  OE2 GLU L  17      46.301  15.658  52.608  1.00 53.61           O1-
ATOM    119  C   GLU L  17      40.423  16.964  53.489  1.00 33.17           C  
ATOM    120  O   GLU L  17      39.369  16.382  53.240  1.00 31.55           O  
ATOM    121  N   ARG L  18      40.549  18.303  53.383  1.00 33.12           N  
ATOM    122  CA  ARG L  18      39.444  19.120  52.963  1.00 31.85           C  
ATOM    123  CB  ARG L  18      39.384  20.466  53.708  1.00 32.45           C  
ATOM    124  CG  ARG L  18      38.219  21.364  53.293  1.00 34.82           C  
ATOM    125  CD  ARG L  18      38.101  22.641  54.130  1.00 45.72           C  
ATOM    126  NE  ARG L  18      39.136  23.603  53.655  1.00 51.31           N  
ATOM    127  CZ  ARG L  18      38.937  24.943  53.826  1.00 63.88           C  
ATOM    128  NH1 ARG L  18      37.793  25.393  54.418  1.00 40.96           N1+
ATOM    129  NH2 ARG L  18      39.880  25.835  53.405  0.90 38.22           N  
ATOM    130  C   ARG L  18      39.586  19.401  51.497  1.00 30.81           C  
ATOM    131  O   ARG L  18      40.685  19.642  51.002  1.00 31.59           O  
ATOM    132  N   ALA L  19      38.456  19.357  50.755  1.00 30.17           N  
ATOM    133  CA  ALA L  19      38.501  19.608  49.343  1.00 28.49           C  
ATOM    134  CB  ALA L  19      37.867  18.490  48.495  1.00 27.55           C  
ATOM    135  C   ALA L  19      37.728  20.858  49.065  1.00 27.88           C  
ATOM    136  O   ALA L  19      36.623  21.049  49.574  1.00 28.68           O  
ATOM    137  N   THR L  20      38.316  21.756  48.251  1.00 27.08           N  
ATOM    138  CA  THR L  20      37.652  22.973  47.888  1.00 27.16           C  
ATOM    139  CB  THR L  20      38.380  24.202  48.344  1.00 27.91           C  
ATOM    140  OG1 THR L  20      38.525  24.187  49.756  1.00 32.69           O  
ATOM    141  CG2 THR L  20      37.586  25.442  47.901  1.00 28.23           C  
ATOM    142  C   THR L  20      37.609  23.018  46.393  1.00 27.06           C  
ATOM    143  O   THR L  20      38.649  23.001  45.738  1.00 27.62           O  
ATOM    144  N   LEU L  21      36.393  23.076  45.812  1.00 27.27           N  
ATOM    145  CA  LEU L  21      36.274  23.116  44.383  1.00 26.60           C  
ATOM    146  CB  LEU L  21      35.339  22.037  43.813  1.00 25.19           C  
ATOM    147  CG  LEU L  21      35.844  20.601  44.057  1.00 28.23           C  
ATOM    148  CD1 LEU L  21      35.857  20.247  45.550  1.00 28.76           C  
ATOM    149  CD2 LEU L  21      35.059  19.585  43.220  1.00 31.03           C  
ATOM    150  C   LEU L  21      35.716  24.452  44.006  1.00 27.67           C  
ATOM    151  O   LEU L  21      34.857  24.994  44.697  1.00 28.87           O  
ATOM    152  N   SER L  22      36.195  25.019  42.878  1.00 28.43           N  
ATOM    153  CA  SER L  22      35.765  26.335  42.503  0.90 29.41           C  
ATOM    154  CB  SER L  22      36.932  27.334  42.391  0.90 30.11           C  
ATOM    155  OG  SER L  22      37.914  26.840  41.493  0.90 34.05           O  
ATOM    156  C   SER L  22      35.032  26.305  41.196  1.00 29.21           C  
ATOM    157  O   SER L  22      35.324  25.506  40.307  1.00 28.52           O  
ATOM    158  N   CYS L  23      34.012  27.183  41.078  1.00 30.07           N  
ATOM    159  CA  CYS L  23      33.242  27.329  39.874  1.00 30.46           C  
ATOM    160  CB  CYS L  23      31.827  26.704  39.979  1.00 29.30           C  
ATOM    161  SG  CYS L  23      30.819  26.872  38.470  1.00 33.66           S  
ATOM    162  C   CYS L  23      33.104  28.808  39.640  1.00 32.02           C  
ATOM    163  O   CYS L  23      32.557  29.528  40.475  1.00 32.22           O  
ATOM    164  N   ARG L  24      33.613  29.297  38.488  1.00 31.59           N  
ATOM    165  CA  ARG L  24      33.550  30.704  38.185  1.00 32.34           C  
ATOM    166  CB  ARG L  24      34.898  31.321  37.775  1.00 33.22           C  
ATOM    167  CG  ARG L  24      35.912  31.440  38.911  1.00 41.72           C  
ATOM    168  CD  ARG L  24      37.240  32.059  38.471  1.00 72.44           C  
ATOM    169  NE  ARG L  24      38.127  32.119  39.667  1.00 70.30           N  
ATOM    170  CZ  ARG L  24      39.476  31.960  39.525  1.00 92.51           C  
ATOM    171  NH1 ARG L  24      40.007  31.709  38.294  1.00 59.36           N1+
ATOM    172  NH2 ARG L  24      40.294  32.050  40.614  1.00 62.42           N  
ATOM    173  C   ARG L  24      32.650  30.884  37.007  1.00 31.46           C  
ATOM    174  O   ARG L  24      32.669  30.087  36.070  1.00 31.69           O  
ATOM    175  N   ALA L  25      31.842  31.962  37.021  1.00 31.09           N  
ATOM    176  CA  ALA L  25      30.917  32.196  35.952  1.00 31.24           C  
ATOM    177  CB  ALA L  25      29.482  32.473  36.434  1.00 30.59           C  
ATOM    178  C   ALA L  25      31.364  33.397  35.177  1.00 32.43           C  
ATOM    179  O   ALA L  25      31.940  34.332  35.729  1.00 34.74           O  
ATOM    180  N   SER L  26      31.171  33.401  33.843  1.00 40.71           N  
ATOM    181  CA  SER L  26      31.627  34.530  33.075  1.00 41.25           C  
ATOM    182  CB  SER L  26      31.602  34.336  31.557  1.00 40.11           C  
ATOM    183  OG  SER L  26      32.832  33.764  31.150  1.00 42.18           O  
ATOM    184  C   SER L  26      30.833  35.746  33.400  1.00 42.16           C  
ATOM    185  O   SER L  26      31.333  36.863  33.278  1.00 42.48           O  
ATOM    186  N   GLN L  27      29.560  35.569  33.788  1.00 40.96           N  
ATOM    187  CA  GLN L  27      28.808  36.724  34.164  1.00 43.60           C  
ATOM    188  CB  GLN L  27      27.742  37.144  33.141  1.00 45.89           C  
ATOM    189  CG  GLN L  27      27.179  38.537  33.422  1.00 47.73           C  
ATOM    190  CD  GLN L  27      26.221  38.906  32.301  1.00 50.91           C  
ATOM    191  OE1 GLN L  27      25.679  40.010  32.270  1.00 55.76           O  
ATOM    192  NE2 GLN L  27      26.008  37.956  31.352  1.00 52.49           N  
ATOM    193  C   GLN L  27      28.142  36.393  35.459  1.00 45.74           C  
ATOM    194  O   GLN L  27      28.122  35.235  35.871  1.00 41.22           O  
ATOM    195  N   SER L  28      27.592  37.411  36.147  1.00 43.73           N  
ATOM    196  CA  SER L  28      26.999  37.198  37.435  1.00 46.50           C  
ATOM    197  CB  SER L  28      26.491  38.498  38.087  1.00 52.19           C  
ATOM    198  OG  SER L  28      25.908  38.228  39.354  1.00 56.92           O  
ATOM    199  C   SER L  28      25.841  36.259  37.292  1.00 44.45           C  
ATOM    200  O   SER L  28      25.090  36.313  36.320  1.00 43.47           O  
ATOM    201  N   VAL L  29      25.690  35.354  38.280  1.00 42.47           N  
ATOM    202  CA  VAL L  29      24.636  34.380  38.310  1.00 39.36           C  
ATOM    203  CB  VAL L  29      25.146  32.970  38.461  1.00 38.68           C  
ATOM    204  CG1 VAL L  29      23.951  32.011  38.609  1.00 39.87           C  
ATOM    205  CG2 VAL L  29      26.072  32.643  37.280  1.00 38.87           C  
ATOM    206  C   VAL L  29      23.857  34.662  39.551  1.00 41.62           C  
ATOM    207  O   VAL L  29      24.433  35.016  40.578  1.00 42.23           O  
ATOM    208  N   THR L  30      22.517  34.534  39.490  1.00 41.19           N  
ATOM    209  CA  THR L  30      21.768  34.722  40.695  1.00 45.26           C  
ATOM    210  CB  THR L  30      20.284  34.722  40.472  1.00 49.00           C  
ATOM    211  OG1 THR L  30      19.603  35.080  41.665  1.00  0.00           O  
ATOM    212  CG2 THR L  30      19.855  33.320  40.010  1.00  0.00           C  
ATOM    213  C   THR L  30      22.120  33.557  41.565  1.00 42.08           C  
ATOM    214  O   THR L  30      22.229  32.427  41.088  1.00 40.73           O  
ATOM    215  N   SER L  31      22.318  33.805  42.872  1.00 40.05           N  
ATOM    216  CA  SER L  31      22.754  32.746  43.736  1.00 40.71           C  
ATOM    217  CB  SER L  31      23.125  33.221  45.151  1.00 42.95           C  
ATOM    218  OG  SER L  31      24.319  33.990  45.097  1.00 49.22           O  
ATOM    219  C   SER L  31      21.684  31.716  43.833  1.00 38.73           C  
ATOM    220  O   SER L  31      21.970  30.528  43.982  1.00 37.98           O  
ATOM    221  N   SER L  32      20.416  32.135  43.694  1.00 39.85           N  
ATOM    222  CA  SER L  32      19.356  31.189  43.840  1.00 40.85           C  
ATOM    223  CB  SER L  32      17.959  31.816  43.678  1.00 44.21           C  
ATOM    224  OG  SER L  32      17.785  32.325  42.364  1.00 48.55           O  
ATOM    225  C   SER L  32      19.524  30.120  42.808  1.00 37.96           C  
ATOM    226  O   SER L  32      18.967  29.032  42.949  1.00 36.32           O  
ATOM    227  N   GLN L  33      20.295  30.382  41.733  1.00 36.21           N  
ATOM    228  CA  GLN L  33      20.353  29.339  40.756  1.00 34.45           C  
ATOM    229  CB  GLN L  33      19.770  29.801  39.412  1.00 35.70           C  
ATOM    230  CG  GLN L  33      18.298  30.205  39.544  1.00 39.77           C  
ATOM    231  CD  GLN L  33      17.794  30.682  38.192  1.00  0.00           C  
ATOM    232  OE1 GLN L  33      17.356  29.889  37.362  1.00  0.00           O  
ATOM    233  NE2 GLN L  33      17.854  32.021  37.963  1.00  0.00           N  
ATOM    234  C   GLN L  33      21.756  28.816  40.513  1.00 34.32           C  
ATOM    235  O   GLN L  33      22.160  28.715  39.355  1.00 31.58           O  
ATOM    236  N   LEU L  34      22.534  28.425  41.558  1.00 25.56           N  
ATOM    237  CA  LEU L  34      23.798  27.774  41.287  1.00 25.64           C  
ATOM    238  CB  LEU L  34      25.006  28.581  41.797  1.00 24.79           C  
ATOM    239  CG  LEU L  34      26.383  28.010  41.396  1.00 29.39           C  
ATOM    240  CD1 LEU L  34      26.679  26.686  42.101  1.00 22.02           C  
ATOM    241  CD2 LEU L  34      26.531  27.902  39.871  1.00 24.72           C  
ATOM    242  C   LEU L  34      23.728  26.454  42.015  1.00 25.30           C  
ATOM    243  O   LEU L  34      23.372  26.422  43.193  1.00 25.27           O  
ATOM    244  N   ALA L  35      24.049  25.321  41.339  1.00 24.86           N  
ATOM    245  CA  ALA L  35      23.917  24.034  41.979  1.00 23.35           C  
ATOM    246  CB  ALA L  35      22.710  23.223  41.477  1.00 22.88           C  
ATOM    247  C   ALA L  35      25.137  23.199  41.747  1.00 22.98           C  
ATOM    248  O   ALA L  35      25.900  23.423  40.809  1.00 22.29           O  
ATOM    249  N   TRP L  36      25.354  22.208  42.639  1.00 23.05           N  
ATOM    250  CA  TRP L  36      26.483  21.321  42.524  1.00 21.91           C  
ATOM    251  CB  TRP L  36      27.439  21.408  43.728  1.00 21.48           C  
ATOM    252  CG  TRP L  36      28.150  22.736  43.855  1.00 21.16           C  
ATOM    253  CD2 TRP L  36      29.425  23.029  43.264  1.00 18.90           C  
ATOM    254  CD1 TRP L  36      27.761  23.865  44.516  1.00 18.03           C  
ATOM    255  NE1 TRP L  36      28.715  24.845  44.371  1.00 22.58           N  
ATOM    256  CE2 TRP L  36      29.746  24.345  43.604  1.00 23.70           C  
ATOM    257  CE3 TRP L  36      30.262  22.267  42.500  1.00 20.54           C  
ATOM    258  CZ2 TRP L  36      30.912  24.918  43.183  1.00 26.82           C  
ATOM    259  CZ3 TRP L  36      31.438  22.848  42.077  1.00 23.32           C  
ATOM    260  CH2 TRP L  36      31.755  24.148  42.413  1.00 21.90           C  
ATOM    261  C   TRP L  36      25.970  19.908  42.461  1.00 22.60           C  
ATOM    262  O   TRP L  36      25.010  19.548  43.144  1.00 23.13           O  
ATOM    263  N   TYR L  37      26.607  19.066  41.616  1.00 23.14           N  
ATOM    264  CA  TYR L  37      26.204  17.689  41.481  1.00 22.02           C  
ATOM    265  CB  TYR L  37      25.602  17.331  40.111  1.00 20.71           C  
ATOM    266  CG  TYR L  37      24.376  18.143  39.864  1.00 22.56           C  
ATOM    267  CD1 TYR L  37      23.150  17.740  40.338  1.00 21.97           C  
ATOM    268  CD2 TYR L  37      24.452  19.318  39.155  1.00 22.91           C  
ATOM    269  CE1 TYR L  37      22.023  18.494  40.104  1.00 22.28           C  
ATOM    270  CE2 TYR L  37      23.329  20.074  38.917  1.00 21.22           C  
ATOM    271  CZ  TYR L  37      22.108  19.662  39.392  1.00 21.85           C  
ATOM    272  OH  TYR L  37      20.949  20.432  39.152  1.00 27.32           O  
ATOM    273  C   TYR L  37      27.412  16.814  41.617  1.00 22.06           C  
ATOM    274  O   TYR L  37      28.528  17.220  41.292  1.00 22.78           O  
ATOM    275  N   GLN L  38      27.209  15.577  42.118  1.00 21.44           N  
ATOM    276  CA  GLN L  38      28.276  14.622  42.248  1.00 22.15           C  
ATOM    277  CB  GLN L  38      28.398  14.025  43.665  1.00 22.53           C  
ATOM    278  CG  GLN L  38      29.531  13.003  43.814  1.00 23.74           C  
ATOM    279  CD  GLN L  38      29.483  12.423  45.223  1.00 30.93           C  
ATOM    280  OE1 GLN L  38      28.435  11.985  45.692  1.00 26.59           O  
ATOM    281  NE2 GLN L  38      30.649  12.413  45.921  1.00 22.97           N  
ATOM    282  C   GLN L  38      27.955  13.481  41.333  1.00 22.66           C  
ATOM    283  O   GLN L  38      26.806  13.047  41.257  1.00 23.30           O  
ATOM    284  N   GLN L  39      28.956  12.976  40.583  1.00 22.36           N  
ATOM    285  CA  GLN L  39      28.677  11.859  39.726  1.00 23.33           C  
ATOM    286  CB  GLN L  39      28.662  12.212  38.228  1.00 21.32           C  
ATOM    287  CG  GLN L  39      28.264  11.034  37.334  1.00 25.31           C  
ATOM    288  CD  GLN L  39      28.282  11.496  35.883  1.00 21.78           C  
ATOM    289  OE1 GLN L  39      28.847  12.537  35.555  1.00 28.08           O  
ATOM    290  NE2 GLN L  39      27.643  10.699  34.985  1.00 30.92           N  
ATOM    291  C   GLN L  39      29.732  10.817  39.923  1.00 24.67           C  
ATOM    292  O   GLN L  39      30.909  11.050  39.654  1.00 24.05           O  
ATOM    293  N   LYS L  40      29.315   9.627  40.397  1.00 26.18           N  
ATOM    294  CA  LYS L  40      30.199   8.514  40.600  1.00 28.54           C  
ATOM    295  CB  LYS L  40      29.737   7.583  41.735  1.00 28.71           C  
ATOM    296  CG  LYS L  40      29.753   8.288  43.094  1.00 31.08           C  
ATOM    297  CD  LYS L  40      28.973   7.564  44.195  1.00 30.91           C  
ATOM    298  CE  LYS L  40      28.994   8.305  45.535  1.00 37.31           C  
ATOM    299  NZ  LYS L  40      28.204   7.559  46.539  1.00 44.01           N1+
ATOM    300  C   LYS L  40      30.228   7.748  39.315  1.00 31.31           C  
ATOM    301  O   LYS L  40      29.339   7.889  38.479  1.00 31.66           O  
ATOM    302  N   PRO L  41      31.227   6.935  39.118  1.00 34.03           N  
ATOM    303  CA  PRO L  41      31.312   6.259  37.856  1.00 34.85           C  
ATOM    304  CD  PRO L  41      32.540   7.182  39.691  1.00 34.28           C  
ATOM    305  CB  PRO L  41      32.698   5.619  37.825  1.00 35.63           C  
ATOM    306  CG  PRO L  41      33.543   6.571  38.695  1.00 34.28           C  
ATOM    307  C   PRO L  41      30.172   5.331  37.599  1.00 35.67           C  
ATOM    308  O   PRO L  41      29.790   4.579  38.495  1.00 35.53           O  
ATOM    309  N   GLY L  42      29.615   5.388  36.371  1.00 36.73           N  
ATOM    310  CA  GLY L  42      28.564   4.506  35.952  1.00 36.63           C  
ATOM    311  C   GLY L  42      27.267   4.893  36.590  1.00 37.12           C  
ATOM    312  O   GLY L  42      26.315   4.114  36.566  1.00 37.75           O  
ATOM    313  N   GLN L  43      27.173   6.102  37.175  1.00 34.50           N  
ATOM    314  CA  GLN L  43      25.925   6.430  37.802  1.00 32.25           C  
ATOM    315  CB  GLN L  43      25.975   6.444  39.337  1.00 32.02           C  
ATOM    316  CG  GLN L  43      26.224   5.063  39.944  1.00 38.58           C  
ATOM    317  CD  GLN L  43      26.106   5.188  41.454  1.00 57.42           C  
ATOM    318  OE1 GLN L  43      26.490   6.197  42.042  1.00 37.96           O  
ATOM    319  NE2 GLN L  43      25.544   4.135  42.103  1.00 67.05           N  
ATOM    320  C   GLN L  43      25.482   7.785  37.359  1.00 30.20           C  
ATOM    321  O   GLN L  43      26.244   8.551  36.772  1.00 28.24           O  
ATOM    322  N   ALA L  44      24.194   8.090  37.614  1.00 28.34           N  
ATOM    323  CA  ALA L  44      23.624   9.360  37.270  1.00 27.51           C  
ATOM    324  CB  ALA L  44      22.088   9.376  37.292  1.00 28.15           C  
ATOM    325  C   ALA L  44      24.109  10.367  38.269  1.00 26.54           C  
ATOM    326  O   ALA L  44      24.532  10.018  39.369  1.00 25.39           O  
ATOM    327  N   PRO L  45      24.068  11.619  37.895  1.00 26.21           N  
ATOM    328  CA  PRO L  45      24.514  12.669  38.774  1.00 24.80           C  
ATOM    329  CD  PRO L  45      24.183  11.985  36.492  1.00 26.14           C  
ATOM    330  CB  PRO L  45      24.590  13.923  37.904  1.00 24.46           C  
ATOM    331  CG  PRO L  45      24.839  13.375  36.485  1.00 23.72           C  
ATOM    332  C   PRO L  45      23.576  12.810  39.936  1.00 25.17           C  
ATOM    333  O   PRO L  45      22.411  12.437  39.803  1.00 25.97           O  
ATOM    334  N   ARG L  46      24.066  13.312  41.092  1.00 24.45           N  
ATOM    335  CA  ARG L  46      23.199  13.510  42.222  1.00 24.34           C  
ATOM    336  CB  ARG L  46      23.506  12.609  43.432  1.00 25.09           C  
ATOM    337  CG  ARG L  46      24.882  12.842  44.054  1.00 27.64           C  
ATOM    338  CD  ARG L  46      25.221  11.848  45.167  1.00 36.53           C  
ATOM    339  NE  ARG L  46      24.203  11.999  46.244  1.00 41.11           N  
ATOM    340  CZ  ARG L  46      24.404  11.399  47.454  1.00 48.15           C  
ATOM    341  NH1 ARG L  46      25.544  10.687  47.684  1.00 43.16           N1+
ATOM    342  NH2 ARG L  46      23.468  11.514  48.438  1.00 34.07           N  
ATOM    343  C   ARG L  46      23.359  14.932  42.676  1.00 23.60           C  
ATOM    344  O   ARG L  46      24.459  15.478  42.657  1.00 23.20           O  
ATOM    345  N   LEU L  47      22.245  15.562  43.104  1.00 23.39           N  
ATOM    346  CA  LEU L  47      22.219  16.947  43.515  1.00 22.56           C  
ATOM    347  CB  LEU L  47      20.783  17.512  43.511  1.00 23.02           C  
ATOM    348  CG  LEU L  47      20.630  18.972  43.984  1.00 26.91           C  
ATOM    349  CD1 LEU L  47      21.354  19.956  43.051  1.00 16.27           C  
ATOM    350  CD2 LEU L  47      19.143  19.328  44.188  1.00 18.77           C  
ATOM    351  C   LEU L  47      22.751  17.071  44.913  1.00 23.52           C  
ATOM    352  O   LEU L  47      22.196  16.480  45.836  1.00 24.75           O  
ATOM    353  N   LEU L  48      23.926  17.725  45.070  1.00 23.29           N  
ATOM    354  CA  LEU L  48      24.511  18.032  46.350  1.00 23.80           C  
ATOM    355  CB  LEU L  48      26.036  18.200  46.252  1.00 24.39           C  
ATOM    356  CG  LEU L  48      26.791  16.923  45.837  1.00 24.50           C  
ATOM    357  CD1 LEU L  48      28.303  17.182  45.758  1.00 33.69           C  
ATOM    358  CD2 LEU L  48      26.459  15.743  46.761  1.00 26.05           C  
ATOM    359  C   LEU L  48      23.986  19.298  46.971  1.00 24.56           C  
ATOM    360  O   LEU L  48      23.534  19.307  48.117  1.00 24.99           O  
ATOM    361  N   ILE L  49      24.040  20.411  46.202  1.00 22.53           N  
ATOM    362  CA  ILE L  49      23.724  21.713  46.726  1.00 22.66           C  
ATOM    363  CB  ILE L  49      24.951  22.529  47.017  1.00 24.83           C  
ATOM    364  CG1 ILE L  49      25.830  21.839  48.076  1.00 24.65           C  
ATOM    365  CG2 ILE L  49      24.498  23.942  47.418  1.00 24.76           C  
ATOM    366  CD1 ILE L  49      25.149  21.685  49.434  1.00 23.11           C  
ATOM    367  C   ILE L  49      22.957  22.474  45.691  1.00 24.44           C  
ATOM    368  O   ILE L  49      23.196  22.310  44.496  1.00 25.34           O  
ATOM    369  N   SER L  50      22.008  23.327  46.138  1.00 24.83           N  
ATOM    370  CA  SER L  50      21.253  24.160  45.248  1.00 25.85           C  
ATOM    371  CB  SER L  50      19.821  23.650  44.994  1.00 25.52           C  
ATOM    372  OG  SER L  50      19.079  23.666  46.204  1.00  0.00           O  
ATOM    373  C   SER L  50      21.142  25.504  45.904  1.00 26.53           C  
ATOM    374  O   SER L  50      21.290  25.622  47.120  1.00 26.75           O  
ATOM    375  N   GLY L  51      20.838  26.558  45.135  1.00 23.91           N  
ATOM    376  CA  GLY L  51      20.659  27.822  45.786  1.00 23.99           C  
ATOM    377  C   GLY L  51      21.991  28.243  46.319  1.00 26.94           C  
ATOM    378  O   GLY L  51      22.078  29.068  47.226  1.00 27.01           O  
ATOM    379  N   ALA L  52      23.056  27.623  45.778  1.00 25.51           N  
ATOM    380  CA  ALA L  52      24.433  27.930  46.056  1.00 25.66           C  
ATOM    381  CB  ALA L  52      24.749  29.431  45.935  1.00 26.16           C  
ATOM    382  C   ALA L  52      24.852  27.497  47.429  1.00 27.32           C  
ATOM    383  O   ALA L  52      26.032  27.217  47.640  1.00 27.64           O  
ATOM    384  N   SER L  53      23.921  27.349  48.392  1.00 25.88           N  
ATOM    385  CA  SER L  53      24.413  26.998  49.695  1.00 26.11           C  
ATOM    386  CB  SER L  53      24.602  28.228  50.603  1.00 28.52           C  
ATOM    387  OG  SER L  53      23.350  28.853  50.848  1.00 31.45           O  
ATOM    388  C   SER L  53      23.437  26.099  50.372  1.00 27.99           C  
ATOM    389  O   SER L  53      23.651  25.717  51.523  1.00 28.89           O  
ATOM    390  N   ASN L  54      22.356  25.690  49.681  1.00 27.59           N  
ATOM    391  CA  ASN L  54      21.446  24.851  50.416  1.00 28.58           C  
ATOM    392  CB  ASN L  54      19.971  25.071  50.045  1.00 28.48           C  
ATOM    393  CG  ASN L  54      19.554  26.446  50.545  1.00  0.00           C  
ATOM    394  OD1 ASN L  54      19.674  26.751  51.730  1.00  0.00           O  
ATOM    395  ND2 ASN L  54      19.053  27.303  49.617  1.00  0.00           N  
ATOM    396  C   ASN L  54      21.753  23.409  50.138  1.00 29.57           C  
ATOM    397  O   ASN L  54      21.856  22.993  48.984  1.00 29.80           O  
ATOM    398  N   ARG L  55      21.909  22.600  51.210  1.00 30.56           N  
ATOM    399  CA  ARG L  55      22.193  21.199  51.049  1.00 31.55           C  
ATOM    400  CB  ARG L  55      22.728  20.507  52.311  1.00 32.24           C  
ATOM    401  CG  ARG L  55      24.186  20.807  52.641  1.00 33.98           C  
ATOM    402  CD  ARG L  55      24.631  20.143  53.943  1.00 30.92           C  
ATOM    403  NE  ARG L  55      23.774  20.719  55.017  1.00 42.20           N  
ATOM    404  CZ  ARG L  55      23.489  20.001  56.143  1.00 57.18           C  
ATOM    405  NH1 ARG L  55      24.011  18.754  56.315  1.00 46.33           N1+
ATOM    406  NH2 ARG L  55      22.671  20.536  57.095  1.00 42.36           N  
ATOM    407  C   ARG L  55      20.931  20.476  50.706  1.00 31.96           C  
ATOM    408  O   ARG L  55      19.868  20.740  51.265  1.00 31.80           O  
ATOM    409  N   ALA L  56      21.045  19.511  49.776  1.00 31.39           N  
ATOM    410  CA  ALA L  56      19.933  18.707  49.360  1.00 31.20           C  
ATOM    411  CB  ALA L  56      20.170  17.962  48.035  1.00 29.96           C  
ATOM    412  C   ALA L  56      19.681  17.687  50.427  1.00 33.45           C  
ATOM    413  O   ALA L  56      20.522  17.455  51.294  1.00 32.60           O  
ATOM    414  N   THR L  57      18.490  17.058  50.401  1.00 36.00           N  
ATOM    415  CA  THR L  57      18.150  16.105  51.418  1.00 37.84           C  
ATOM    416  CB  THR L  57      16.718  15.659  51.356  1.00 38.93           C  
ATOM    417  OG1 THR L  57      15.846  16.772  51.485  1.00 43.89           O  
ATOM    418  CG2 THR L  57      16.466  14.656  52.494  1.00 43.21           C  
ATOM    419  C   THR L  57      18.998  14.881  51.257  1.00 37.50           C  
ATOM    420  O   THR L  57      19.255  14.424  50.144  1.00 36.80           O  
ATOM    421  N   GLY L  58      19.474  14.332  52.394  1.00 38.21           N  
ATOM    422  CA  GLY L  58      20.221  13.106  52.399  1.00 37.48           C  
ATOM    423  C   GLY L  58      21.675  13.384  52.189  1.00 37.41           C  
ATOM    424  O   GLY L  58      22.495  12.468  52.242  1.00 38.65           O  
ATOM    425  N   ILE L  59      22.037  14.658  51.956  1.00 34.91           N  
ATOM    426  CA  ILE L  59      23.413  14.994  51.719  1.00 32.56           C  
ATOM    427  CB  ILE L  59      23.583  16.273  50.949  1.00 31.67           C  
ATOM    428  CG1 ILE L  59      22.957  16.133  49.550  1.00 28.94           C  
ATOM    429  CG2 ILE L  59      25.078  16.636  50.928  1.00 29.28           C  
ATOM    430  CD1 ILE L  59      23.564  14.999  48.726  1.00 25.76           C  
ATOM    431  C   ILE L  59      24.077  15.179  53.045  1.00 33.30           C  
ATOM    432  O   ILE L  59      23.546  15.840  53.935  1.00 32.98           O  
ATOM    433  N   PRO L  60      25.241  14.603  53.193  1.00 33.95           N  
ATOM    434  CA  PRO L  60      25.973  14.675  54.428  1.00 34.18           C  
ATOM    435  CD  PRO L  60      25.656  13.482  52.371  1.00 35.22           C  
ATOM    436  CB  PRO L  60      27.094  13.639  54.316  1.00 34.82           C  
ATOM    437  CG  PRO L  60      27.096  13.215  52.832  1.00 32.48           C  
ATOM    438  C   PRO L  60      26.437  16.074  54.701  1.00 34.15           C  
ATOM    439  O   PRO L  60      26.667  16.831  53.760  1.00 33.87           O  
ATOM    440  N   ASP L  61      26.611  16.409  55.992  1.00 34.43           N  
ATOM    441  CA  ASP L  61      26.942  17.719  56.482  0.90 34.19           C  
ATOM    442  CB  ASP L  61      26.979  17.790  58.021  0.90 35.49           C  
ATOM    443  CG  ASP L  61      28.065  16.850  58.532  0.83 37.68           C  
ATOM    444  OD1 ASP L  61      28.055  15.654  58.132  0.83 41.81           O  
ATOM    445  OD2 ASP L  61      28.926  17.315  59.327  0.83 39.83           O1-
ATOM    446  C   ASP L  61      28.282  18.159  55.982  1.00 33.83           C  
ATOM    447  O   ASP L  61      28.561  19.355  55.929  1.00 33.57           O  
ATOM    448  N   ARG L  62      29.159  17.210  55.619  1.00 32.59           N  
ATOM    449  CA  ARG L  62      30.496  17.551  55.223  1.00 31.83           C  
ATOM    450  CB  ARG L  62      31.403  16.347  54.904  1.00 32.15           C  
ATOM    451  CG  ARG L  62      30.967  15.520  53.693  1.00 29.36           C  
ATOM    452  CD  ARG L  62      31.943  14.389  53.363  1.00 32.80           C  
ATOM    453  NE  ARG L  62      31.428  13.677  52.162  1.00 25.49           N  
ATOM    454  CZ  ARG L  62      30.502  12.682  52.300  1.00 43.68           C  
ATOM    455  NH1 ARG L  62      30.033  12.351  53.537  1.00 29.16           N1+
ATOM    456  NH2 ARG L  62      30.044  12.021  51.197  1.00 31.01           N  
ATOM    457  C   ARG L  62      30.465  18.419  54.000  1.00 31.52           C  
ATOM    458  O   ARG L  62      31.399  19.188  53.776  1.00 32.43           O  
ATOM    459  N   PHE L  63      29.425  18.279  53.149  1.00 29.35           N  
ATOM    460  CA  PHE L  63      29.341  19.057  51.941  1.00 28.58           C  
ATOM    461  CB  PHE L  63      28.470  18.404  50.853  1.00 28.62           C  
ATOM    462  CG  PHE L  63      29.147  17.170  50.361  1.00 29.49           C  
ATOM    463  CD1 PHE L  63      30.102  17.247  49.376  1.00 28.11           C  
ATOM    464  CD2 PHE L  63      28.825  15.937  50.878  1.00 31.39           C  
ATOM    465  CE1 PHE L  63      30.728  16.114  48.913  1.00 30.59           C  
ATOM    466  CE2 PHE L  63      29.449  14.801  50.417  1.00 35.72           C  
ATOM    467  CZ  PHE L  63      30.404  14.886  49.434  1.00 30.88           C  
ATOM    468  C   PHE L  63      28.714  20.393  52.231  1.00 28.25           C  
ATOM    469  O   PHE L  63      27.706  20.483  52.931  1.00 27.91           O  
ATOM    470  N   SER L  64      29.310  21.478  51.689  1.00 27.06           N  
ATOM    471  CA  SER L  64      28.759  22.793  51.880  1.00 28.53           C  
ATOM    472  CB  SER L  64      29.338  23.526  53.101  1.00 29.84           C  
ATOM    473  OG  SER L  64      30.733  23.732  52.932  1.00 31.59           O  
ATOM    474  C   SER L  64      29.083  23.615  50.665  1.00 28.60           C  
ATOM    475  O   SER L  64      30.093  23.384  50.002  1.00 28.41           O  
ATOM    476  N   GLY L  65      28.228  24.613  50.350  1.00 28.05           N  
ATOM    477  CA  GLY L  65      28.459  25.442  49.198  1.00 29.02           C  
ATOM    478  C   GLY L  65      28.383  26.870  49.637  1.00 29.76           C  
ATOM    479  O   GLY L  65      27.717  27.195  50.619  1.00 30.02           O  
ATOM    480  N   SER L  66      29.077  27.765  48.902  1.00 29.61           N  
ATOM    481  CA  SER L  66      29.079  29.152  49.270  1.00 30.93           C  
ATOM    482  CB  SER L  66      30.132  29.460  50.350  1.00 31.18           C  
ATOM    483  OG  SER L  66      30.115  30.834  50.693  1.00 34.11           O  
ATOM    484  C   SER L  66      29.417  29.962  48.051  1.00 30.37           C  
ATOM    485  O   SER L  66      29.699  29.415  46.987  1.00 29.20           O  
ATOM    486  N   GLY L  67      29.383  31.308  48.181  1.00 29.44           N  
ATOM    487  CA  GLY L  67      29.738  32.162  47.078  1.00 29.89           C  
ATOM    488  C   GLY L  67      28.533  32.859  46.524  1.00 31.11           C  
ATOM    489  O   GLY L  67      27.390  32.507  46.813  1.00 30.71           O  
ATOM    490  N   SER L  68      28.793  33.919  45.726  1.00 31.94           N  
ATOM    491  CA  SER L  68      27.763  34.673  45.070  1.00 32.90           C  
ATOM    492  CB  SER L  68      27.159  35.793  45.933  1.00 31.96           C  
ATOM    493  OG  SER L  68      26.446  35.241  47.027  1.00 38.44           O  
ATOM    494  C   SER L  68      28.390  35.339  43.889  1.00 32.92           C  
ATOM    495  O   SER L  68      29.610  35.347  43.739  1.00 33.74           O  
ATOM    496  N   GLY L  69      27.554  35.920  43.008  1.00 33.29           N  
ATOM    497  CA  GLY L  69      28.069  36.604  41.859  1.00 33.05           C  
ATOM    498  C   GLY L  69      28.688  35.607  40.928  1.00 33.54           C  
ATOM    499  O   GLY L  69      28.020  34.709  40.418  1.00 33.88           O  
ATOM    500  N   THR L  70      29.963  35.861  40.576  1.00 32.57           N  
ATOM    501  CA  THR L  70      30.764  35.042  39.708  1.00 32.10           C  
ATOM    502  CB  THR L  70      31.840  35.828  39.021  1.00 33.19           C  
ATOM    503  OG1 THR L  70      32.738  36.378  39.974  1.00 32.44           O  
ATOM    504  CG2 THR L  70      31.174  36.953  38.210  1.00 30.98           C  
ATOM    505  C   THR L  70      31.423  33.874  40.392  1.00 32.11           C  
ATOM    506  O   THR L  70      31.698  32.870  39.737  1.00 32.39           O  
ATOM    507  N   ASP L  71      31.751  33.979  41.702  1.00 32.13           N  
ATOM    508  CA  ASP L  71      32.560  32.954  42.317  1.00 33.36           C  
ATOM    509  CB  ASP L  71      33.742  33.519  43.124  1.00 35.43           C  
ATOM    510  CG  ASP L  71      34.789  34.033  42.147  1.00 40.86           C  
ATOM    511  OD1 ASP L  71      34.811  33.541  40.987  1.00 46.58           O  
ATOM    512  OD2 ASP L  71      35.585  34.922  42.548  1.00 57.72           O1-
ATOM    513  C   ASP L  71      31.777  32.073  43.243  1.00 32.24           C  
ATOM    514  O   ASP L  71      31.057  32.544  44.123  1.00 32.05           O  
ATOM    515  N   PHE L  72      31.936  30.740  43.073  1.00 29.98           N  
ATOM    516  CA  PHE L  72      31.223  29.802  43.894  1.00 28.81           C  
ATOM    517  CB  PHE L  72      30.065  29.103  43.157  1.00 27.94           C  
ATOM    518  CG  PHE L  72      29.093  30.134  42.688  1.00 27.34           C  
ATOM    519  CD1 PHE L  72      29.242  30.716  41.450  1.00 24.17           C  
ATOM    520  CD2 PHE L  72      28.036  30.523  43.478  1.00 20.91           C  
ATOM    521  CE1 PHE L  72      28.351  31.667  41.007  1.00 23.27           C  
ATOM    522  CE2 PHE L  72      27.142  31.474  43.040  1.00 27.15           C  
ATOM    523  CZ  PHE L  72      27.296  32.047  41.801  1.00 23.81           C  
ATOM    524  C   PHE L  72      32.181  28.716  44.289  1.00 28.37           C  
ATOM    525  O   PHE L  72      33.101  28.387  43.540  1.00 26.89           O  
ATOM    526  N   THR L  73      31.987  28.131  45.494  1.00 27.74           N  
ATOM    527  CA  THR L  73      32.856  27.082  45.944  1.00 28.36           C  
ATOM    528  CB  THR L  73      33.848  27.534  46.975  1.00 29.11           C  
ATOM    529  OG1 THR L  73      33.171  28.149  48.060  1.00 31.32           O  
ATOM    530  CG2 THR L  73      34.843  28.512  46.341  1.00 27.68           C  
ATOM    531  C   THR L  73      32.058  25.983  46.574  1.00 28.25           C  
ATOM    532  O   THR L  73      31.040  26.217  47.225  1.00 28.80           O  
ATOM    533  N   LEU L  74      32.524  24.734  46.369  1.00 26.75           N  
ATOM    534  CA  LEU L  74      31.958  23.570  46.985  1.00 26.57           C  
ATOM    535  CB  LEU L  74      31.651  22.446  45.982  1.00 25.99           C  
ATOM    536  CG  LEU L  74      31.059  21.172  46.615  1.00 25.63           C  
ATOM    537  CD1 LEU L  74      29.680  21.433  47.243  1.00 19.89           C  
ATOM    538  CD2 LEU L  74      31.048  20.017  45.602  1.00 24.04           C  
ATOM    539  C   LEU L  74      33.020  23.062  47.906  1.00 27.38           C  
ATOM    540  O   LEU L  74      34.172  22.911  47.503  1.00 26.64           O  
ATOM    541  N   THR L  75      32.667  22.801  49.179  1.00 27.22           N  
ATOM    542  CA  THR L  75      33.675  22.352  50.097  1.00 27.77           C  
ATOM    543  CB  THR L  75      33.901  23.306  51.233  1.00 28.33           C  
ATOM    544  OG1 THR L  75      34.291  24.578  50.734  1.00 28.36           O  
ATOM    545  CG2 THR L  75      35.000  22.741  52.148  1.00 28.33           C  
ATOM    546  C   THR L  75      33.257  21.050  50.700  1.00 28.19           C  
ATOM    547  O   THR L  75      32.108  20.867  51.098  1.00 27.39           O  
ATOM    548  N   ILE L  76      34.208  20.098  50.756  1.00 28.17           N  
ATOM    549  CA  ILE L  76      33.994  18.840  51.406  1.00 28.61           C  
ATOM    550  CB  ILE L  76      34.400  17.674  50.552  1.00 27.75           C  
ATOM    551  CG1 ILE L  76      33.624  17.698  49.224  1.00 26.96           C  
ATOM    552  CG2 ILE L  76      34.174  16.386  51.359  1.00 27.77           C  
ATOM    553  CD1 ILE L  76      34.178  16.741  48.169  1.00 20.75           C  
ATOM    554  C   ILE L  76      34.918  18.900  52.585  1.00 29.78           C  
ATOM    555  O   ILE L  76      36.137  18.832  52.434  1.00 30.43           O  
ATOM    556  N   SER L  77      34.346  19.017  53.800  1.00 31.63           N  
ATOM    557  CA  SER L  77      35.118  19.259  54.988  1.00 33.89           C  
ATOM    558  CB  SER L  77      34.250  19.280  56.255  1.00 33.30           C  
ATOM    559  OG  SER L  77      33.251  20.280  56.142  1.00 33.72           O  
ATOM    560  C   SER L  77      36.125  18.177  55.189  1.00 36.15           C  
ATOM    561  O   SER L  77      37.320  18.446  55.305  1.00 38.84           O  
ATOM    562  N   ARG L  78      35.659  16.919  55.256  1.00 35.13           N  
ATOM    563  CA  ARG L  78      36.542  15.810  55.463  1.00 36.02           C  
ATOM    564  CB  ARG L  78      36.307  15.146  56.831  1.00 37.52           C  
ATOM    565  CG  ARG L  78      34.846  14.731  57.029  1.00 37.84           C  
ATOM    566  CD  ARG L  78      34.506  14.216  58.429  1.00 41.64           C  
ATOM    567  NE  ARG L  78      34.974  12.806  58.521  1.00 46.66           N  
ATOM    568  CZ  ARG L  78      34.523  12.010  59.535  1.00 51.07           C  
ATOM    569  NH1 ARG L  78      33.686  12.522  60.482  1.00 52.09           N1+
ATOM    570  NH2 ARG L  78      34.902  10.701  59.595  1.00 53.01           N  
ATOM    571  C   ARG L  78      36.223  14.811  54.398  1.00 34.28           C  
ATOM    572  O   ARG L  78      35.113  14.290  54.337  1.00 34.53           O  
ATOM    573  N   LEU L  79      37.197  14.503  53.523  1.00 32.24           N  
ATOM    574  CA  LEU L  79      36.910  13.587  52.457  1.00 32.63           C  
ATOM    575  CB  LEU L  79      37.930  13.562  51.301  1.00 32.20           C  
ATOM    576  CG  LEU L  79      37.783  14.687  50.257  1.00 34.14           C  
ATOM    577  CD1 LEU L  79      38.145  16.063  50.814  1.00 30.55           C  
ATOM    578  CD2 LEU L  79      38.559  14.346  48.980  1.00 29.77           C  
ATOM    579  C   LEU L  79      36.813  12.180  52.944  1.00 34.08           C  
ATOM    580  O   LEU L  79      37.566  11.740  53.812  1.00 34.27           O  
ATOM    581  N   GLU L  80      35.838  11.442  52.370  1.00 33.96           N  
ATOM    582  CA  GLU L  80      35.708  10.031  52.597  1.00 33.67           C  
ATOM    583  CB  GLU L  80      34.310   9.515  52.988  1.00 33.83           C  
ATOM    584  CG  GLU L  80      33.968   9.646  54.472  1.00 41.56           C  
ATOM    585  CD  GLU L  80      33.026  10.815  54.646  1.00 43.40           C  
ATOM    586  OE1 GLU L  80      32.500  11.291  53.607  1.00 47.71           O  
ATOM    587  OE2 GLU L  80      32.806  11.236  55.811  1.00 63.22           O1-
ATOM    588  C   GLU L  80      36.031   9.386  51.288  1.00 33.56           C  
ATOM    589  O   GLU L  80      36.006  10.030  50.243  1.00 32.31           O  
ATOM    590  N   PRO L  81      36.354   8.125  51.322  1.00 34.89           N  
ATOM    591  CA  PRO L  81      36.696   7.431  50.113  1.00 33.35           C  
ATOM    592  CD  PRO L  81      36.983   7.532  52.490  1.00 35.79           C  
ATOM    593  CB  PRO L  81      37.219   6.067  50.557  1.00 33.48           C  
ATOM    594  CG  PRO L  81      37.809   6.349  51.951  1.00 35.29           C  
ATOM    595  C   PRO L  81      35.548   7.366  49.154  1.00 31.97           C  
ATOM    596  O   PRO L  81      35.785   7.262  47.952  1.00 32.54           O  
ATOM    597  N   GLU L  82      34.304   7.426  49.663  1.00 31.62           N  
ATOM    598  CA  GLU L  82      33.115   7.347  48.860  1.00 32.16           C  
ATOM    599  CB  GLU L  82      31.818   7.211  49.681  1.00 33.20           C  
ATOM    600  CG  GLU L  82      31.501   8.413  50.570  1.00 40.10           C  
ATOM    601  CD  GLU L  82      30.197   8.118  51.302  1.00 65.15           C  
ATOM    602  OE1 GLU L  82      30.174   7.145  52.106  1.00 48.46           O  
ATOM    603  OE2 GLU L  82      29.207   8.856  51.066  1.00 53.81           O1-
ATOM    604  C   GLU L  82      33.008   8.571  48.004  1.00 31.90           C  
ATOM    605  O   GLU L  82      32.297   8.571  47.001  1.00 32.92           O  
ATOM    606  N   ASP L  83      33.681   9.660  48.415  1.00 30.88           N  
ATOM    607  CA  ASP L  83      33.651  10.955  47.787  1.00 29.70           C  
ATOM    608  CB  ASP L  83      34.364  12.024  48.630  1.00 29.68           C  
ATOM    609  CG  ASP L  83      33.512  12.223  49.873  1.00 32.95           C  
ATOM    610  OD1 ASP L  83      32.326  11.797  49.843  1.00 30.03           O  
ATOM    611  OD2 ASP L  83      34.029  12.799  50.865  1.00 28.43           O1-
ATOM    612  C   ASP L  83      34.270  10.947  46.417  1.00 29.42           C  
ATOM    613  O   ASP L  83      34.060  11.889  45.653  1.00 29.86           O  
ATOM    614  N   PHE L  84      35.107   9.946  46.089  1.00 27.34           N  
ATOM    615  CA  PHE L  84      35.723   9.889  44.788  1.00 26.91           C  
ATOM    616  CB  PHE L  84      36.464   8.552  44.579  1.00 28.37           C  
ATOM    617  CG  PHE L  84      36.944   8.426  43.176  1.00 29.25           C  
ATOM    618  CD1 PHE L  84      38.134   8.987  42.773  1.00 33.92           C  
ATOM    619  CD2 PHE L  84      36.198   7.721  42.258  1.00 39.48           C  
ATOM    620  CE1 PHE L  84      38.562   8.854  41.471  1.00 35.56           C  
ATOM    621  CE2 PHE L  84      36.621   7.585  40.956  1.00 52.95           C  
ATOM    622  CZ  PHE L  84      37.808   8.153  40.560  1.00 32.82           C  
ATOM    623  C   PHE L  84      34.657  10.012  43.745  1.00 26.98           C  
ATOM    624  O   PHE L  84      33.752   9.182  43.660  1.00 26.43           O  
ATOM    625  N   ALA L  85      34.751  11.069  42.907  1.00 25.94           N  
ATOM    626  CA  ALA L  85      33.755  11.269  41.896  1.00 25.27           C  
ATOM    627  CB  ALA L  85      32.341  11.463  42.465  1.00 25.37           C  
ATOM    628  C   ALA L  85      34.098  12.512  41.140  1.00 24.99           C  
ATOM    629  O   ALA L  85      35.101  13.171  41.410  1.00 25.83           O  
ATOM    630  N   VAL L  86      33.273  12.839  40.127  1.00 23.69           N  
ATOM    631  CA  VAL L  86      33.471  14.060  39.411  1.00 23.52           C  
ATOM    632  CB  VAL L  86      33.363  13.921  37.923  1.00 23.97           C  
ATOM    633  CG1 VAL L  86      31.882  13.738  37.556  1.00 20.74           C  
ATOM    634  CG2 VAL L  86      34.042  15.135  37.271  1.00 23.31           C  
ATOM    635  C   VAL L  86      32.377  14.972  39.879  1.00 23.83           C  
ATOM    636  O   VAL L  86      31.256  14.526  40.116  1.00 23.73           O  
ATOM    637  N   TYR L  87      32.685  16.276  40.050  1.00 23.34           N  
ATOM    638  CA  TYR L  87      31.713  17.206  40.558  1.00 22.45           C  
ATOM    639  CB  TYR L  87      32.187  17.940  41.825  1.00 21.49           C  
ATOM    640  CG  TYR L  87      32.357  16.938  42.918  1.00 22.28           C  
ATOM    641  CD1 TYR L  87      33.509  16.192  43.024  1.00 20.75           C  
ATOM    642  CD2 TYR L  87      31.360  16.749  43.847  1.00 22.19           C  
ATOM    643  CE1 TYR L  87      33.662  15.272  44.036  1.00 22.77           C  
ATOM    644  CE2 TYR L  87      31.508  15.831  44.859  1.00 17.89           C  
ATOM    645  CZ  TYR L  87      32.659  15.089  44.956  1.00 22.05           C  
ATOM    646  OH  TYR L  87      32.811  14.147  45.995  1.00 25.51           O  
ATOM    647  C   TYR L  87      31.473  18.257  39.514  1.00 22.38           C  
ATOM    648  O   TYR L  87      32.413  18.743  38.885  1.00 22.96           O  
ATOM    649  N   TYR L  88      30.189  18.636  39.313  1.00 21.93           N  
ATOM    650  CA  TYR L  88      29.833  19.596  38.302  1.00 21.26           C  
ATOM    651  CB  TYR L  88      28.891  19.029  37.221  1.00 21.43           C  
ATOM    652  CG  TYR L  88      29.543  17.943  36.434  1.00 22.94           C  
ATOM    653  CD1 TYR L  88      30.335  18.240  35.349  1.00 20.28           C  
ATOM    654  CD2 TYR L  88      29.347  16.625  36.774  1.00 19.12           C  
ATOM    655  CE1 TYR L  88      30.927  17.236  34.617  1.00 27.70           C  
ATOM    656  CE2 TYR L  88      29.936  15.616  36.047  1.00 22.02           C  
ATOM    657  CZ  TYR L  88      30.729  15.922  34.967  1.00 22.13           C  
ATOM    658  OH  TYR L  88      31.333  14.890  34.217  1.00 27.45           O  
ATOM    659  C   TYR L  88      29.034  20.706  38.925  1.00 21.49           C  
ATOM    660  O   TYR L  88      28.211  20.473  39.810  1.00 21.71           O  
ATOM    661  N   CYS L  89      29.262  21.957  38.466  1.00 21.75           N  
ATOM    662  CA  CYS L  89      28.459  23.067  38.897  1.00 22.54           C  
ATOM    663  CB  CYS L  89      29.258  24.349  39.251  1.00 22.77           C  
ATOM    664  SG  CYS L  89      30.333  24.964  37.918  1.00 25.83           S  
ATOM    665  C   CYS L  89      27.512  23.357  37.769  1.00 23.45           C  
ATOM    666  O   CYS L  89      27.776  22.993  36.622  1.00 23.13           O  
ATOM    667  N   GLN L  90      26.351  23.971  38.081  1.00 23.26           N  
ATOM    668  CA  GLN L  90      25.363  24.254  37.079  1.00 22.73           C  
ATOM    669  CB  GLN L  90      24.205  23.243  37.056  1.00 22.63           C  
ATOM    670  CG  GLN L  90      23.146  23.586  36.004  1.00 22.50           C  
ATOM    671  CD  GLN L  90      21.843  22.889  36.374  1.00 25.45           C  
ATOM    672  OE1 GLN L  90      21.732  22.263  37.427  1.00 26.12           O  
ATOM    673  NE2 GLN L  90      20.817  23.021  35.491  1.00 27.97           N  
ATOM    674  C   GLN L  90      24.711  25.549  37.434  1.00 23.90           C  
ATOM    675  O   GLN L  90      24.388  25.798  38.594  1.00 25.28           O  
ATOM    676  N   GLN L  91      24.479  26.397  36.418  1.00 23.34           N  
ATOM    677  CA  GLN L  91      23.822  27.656  36.605  1.00 23.90           C  
ATOM    678  CB  GLN L  91      24.631  28.791  35.951  1.00 24.29           C  
ATOM    679  CG  GLN L  91      23.871  30.094  35.730  1.00 24.11           C  
ATOM    680  CD  GLN L  91      23.167  29.981  34.382  1.00 28.11           C  
ATOM    681  OE1 GLN L  91      22.200  30.689  34.109  1.00 32.02           O  
ATOM    682  NE2 GLN L  91      23.667  29.065  33.509  1.00 26.14           N  
ATOM    683  C   GLN L  91      22.491  27.559  35.932  1.00 24.20           C  
ATOM    684  O   GLN L  91      22.399  27.107  34.793  1.00 23.93           O  
ATOM    685  N   TYR L  92      21.439  27.983  36.665  1.00 46.62           N  
ATOM    686  CA  TYR L  92      20.096  27.939  36.177  1.00 48.80           C  
ATOM    687  CB  TYR L  92      19.039  27.713  37.265  1.00 41.10           C  
ATOM    688  CG  TYR L  92      19.094  26.309  37.745  1.00 40.41           C  
ATOM    689  CD1 TYR L  92      18.379  25.331  37.092  1.00 39.26           C  
ATOM    690  CD2 TYR L  92      19.846  25.969  38.841  1.00 46.41           C  
ATOM    691  CE1 TYR L  92      18.407  24.027  37.526  1.00 51.15           C  
ATOM    692  CE2 TYR L  92      19.876  24.668  39.279  1.00 39.02           C  
ATOM    693  CZ  TYR L  92      19.157  23.696  38.628  1.00 51.65           C  
ATOM    694  OH  TYR L  92      19.193  22.367  39.094  1.00 63.45           O  
ATOM    695  C   TYR L  92      19.788  29.271  35.610  1.00 44.32           C  
ATOM    696  O   TYR L  92      19.750  30.294  36.293  1.00 42.30           O  
ATOM    697  N   GLY L  93      19.516  29.288  34.312  1.00 40.46           N  
ATOM    698  CA  GLY L  93      19.255  30.562  33.739  1.00 42.74           C  
ATOM    699  C   GLY L  93      18.418  30.320  32.539  1.00 47.73           C  
ATOM    700  O   GLY L  93      17.755  29.290  32.430  1.00 44.52           O  
ATOM    701  N   SER L  94      18.435  31.281  31.604  1.00 48.13           N  
ATOM    702  CA  SER L  94      17.652  31.133  30.421  1.00 55.11           C  
ATOM    703  CB  SER L  94      17.897  32.269  29.421  1.00 41.08           C  
ATOM    704  OG  SER L  94      19.254  32.247  29.006  1.00 82.11           O  
ATOM    705  C   SER L  94      18.110  29.871  29.777  1.00 51.81           C  
ATOM    706  O   SER L  94      17.302  29.077  29.299  1.00 53.88           O  
ATOM    707  N   SER L  95      19.439  29.664  29.750  1.00 52.98           N  
ATOM    708  CA  SER L  95      19.953  28.445  29.210  1.00 53.52           C  
ATOM    709  CB  SER L  95      20.833  28.661  27.962  1.00 52.05           C  
ATOM    710  OG  SER L  95      20.079  29.266  26.921  1.00  0.00           O  
ATOM    711  C   SER L  95      20.834  27.886  30.275  1.00 55.14           C  
ATOM    712  O   SER L  95      21.848  28.483  30.631  1.00 54.02           O  
ATOM    713  N   PRO L  96      20.461  26.757  30.808  1.00 43.26           N  
ATOM    714  CA  PRO L  96      21.278  26.165  31.824  1.00 47.21           C  
ATOM    715  CD  PRO L  96      19.054  26.456  31.006  1.00 44.41           C  
ATOM    716  CB  PRO L  96      20.416  25.105  32.504  1.00 50.27           C  
ATOM    717  CG  PRO L  96      18.986  25.640  32.308  1.00 43.36           C  
ATOM    718  C   PRO L  96      22.525  25.638  31.211  1.00 48.51           C  
ATOM    719  O   PRO L  96      22.471  24.965  30.183  1.00 54.49           O  
ATOM    720  N   THR L  97      23.654  25.943  31.854  1.00 25.81           N  
ATOM    721  CA  THR L  97      24.958  25.484  31.471  1.00 25.32           C  
ATOM    722  CB  THR L  97      25.878  26.616  31.113  1.00 25.57           C  
ATOM    723  OG1 THR L  97      25.300  27.404  30.084  1.00 26.28           O  
ATOM    724  CG2 THR L  97      27.221  26.040  30.637  1.00 26.36           C  
ATOM    725  C   THR L  97      25.587  24.780  32.638  1.00 24.99           C  
ATOM    726  O   THR L  97      25.228  25.016  33.792  1.00 25.36           O  
ATOM    727  N   PHE L  98      26.561  23.889  32.348  1.00 24.28           N  
ATOM    728  CA  PHE L  98      27.264  23.150  33.361  1.00 23.80           C  
ATOM    729  CB  PHE L  98      27.188  21.620  33.204  1.00 21.64           C  
ATOM    730  CG  PHE L  98      25.827  21.100  33.520  1.00 24.46           C  
ATOM    731  CD1 PHE L  98      24.821  21.122  32.583  1.00 21.98           C  
ATOM    732  CD2 PHE L  98      25.565  20.564  34.759  1.00 18.91           C  
ATOM    733  CE1 PHE L  98      23.574  20.630  32.884  1.00 23.91           C  
ATOM    734  CE2 PHE L  98      24.318  20.069  35.063  1.00 22.69           C  
ATOM    735  CZ  PHE L  98      23.316  20.101  34.125  1.00 21.80           C  
ATOM    736  C   PHE L  98      28.721  23.457  33.228  1.00 23.70           C  
ATOM    737  O   PHE L  98      29.193  23.874  32.171  1.00 24.17           O  
ATOM    738  N   GLY L  99      29.474  23.270  34.330  1.00 23.36           N  
ATOM    739  CA  GLY L  99      30.895  23.441  34.280  1.00 22.57           C  
ATOM    740  C   GLY L  99      31.449  22.177  33.689  1.00 24.40           C  
ATOM    741  O   GLY L  99      30.732  21.195  33.515  1.00 22.94           O  
ATOM    742  N   GLY L 100      32.756  22.189  33.362  1.00 24.09           N  
ATOM    743  CA  GLY L 100      33.471  21.090  32.768  1.00 26.01           C  
ATOM    744  C   GLY L 100      33.561  19.938  33.725  1.00 26.69           C  
ATOM    745  O   GLY L 100      33.684  18.788  33.308  1.00 27.41           O  
ATOM    746  N   GLY L 101      33.591  20.221  35.040  1.00 25.80           N  
ATOM    747  CA  GLY L 101      33.667  19.171  36.017  1.00 25.24           C  
ATOM    748  C   GLY L 101      35.048  19.127  36.598  1.00 25.93           C  
ATOM    749  O   GLY L 101      36.033  19.464  35.942  1.00 27.08           O  
ATOM    750  N   THR L 102      35.132  18.720  37.883  1.00 25.00           N  
ATOM    751  CA  THR L 102      36.388  18.564  38.564  1.00 24.89           C  
ATOM    752  CB  THR L 102      36.548  19.466  39.756  1.00 25.32           C  
ATOM    753  OG1 THR L 102      36.473  20.827  39.357  1.00 26.99           O  
ATOM    754  CG2 THR L 102      37.906  19.184  40.422  1.00 21.89           C  
ATOM    755  C   THR L 102      36.425  17.155  39.065  1.00 24.91           C  
ATOM    756  O   THR L 102      35.475  16.685  39.691  1.00 23.24           O  
ATOM    757  N   LYS L 103      37.533  16.434  38.805  1.00 25.06           N  
ATOM    758  CA  LYS L 103      37.604  15.074  39.248  1.00 26.64           C  
ATOM    759  CB  LYS L 103      38.348  14.148  38.273  1.00 26.44           C  
ATOM    760  CG  LYS L 103      38.400  12.694  38.744  1.00 33.57           C  
ATOM    761  CD  LYS L 103      38.840  11.714  37.656  1.00 52.61           C  
ATOM    762  CE  LYS L 103      38.670  10.248  38.056  1.00 55.77           C  
ATOM    763  NZ  LYS L 103      37.241   9.867  37.976  1.00 54.74           N1+
ATOM    764  C   LYS L 103      38.343  15.041  40.546  1.00 26.72           C  
ATOM    765  O   LYS L 103      39.470  15.522  40.651  1.00 28.44           O  
ATOM    766  N   VAL L 104      37.708  14.462  41.583  1.00 26.34           N  
ATOM    767  CA  VAL L 104      38.358  14.360  42.854  1.00 26.22           C  
ATOM    768  CB  VAL L 104      37.450  14.626  44.022  1.00 26.55           C  
ATOM    769  CG1 VAL L 104      38.231  14.378  45.326  1.00 25.38           C  
ATOM    770  CG2 VAL L 104      36.907  16.060  43.900  1.00 26.44           C  
ATOM    771  C   VAL L 104      38.858  12.958  42.966  1.00 26.94           C  
ATOM    772  O   VAL L 104      38.086  12.001  42.911  1.00 27.09           O  
ATOM    773  N   GLU L 105      40.186  12.818  43.131  1.00 27.78           N  
ATOM    774  CA  GLU L 105      40.810  11.531  43.185  1.00 29.27           C  
ATOM    775  CB  GLU L 105      41.971  11.424  42.188  1.00 29.71           C  
ATOM    776  CG  GLU L 105      42.472  10.003  41.960  1.00 33.43           C  
ATOM    777  CD  GLU L 105      43.567  10.094  40.911  1.00 43.79           C  
ATOM    778  OE1 GLU L 105      43.933  11.240  40.538  1.00 38.03           O  
ATOM    779  OE2 GLU L 105      44.052   9.019  40.467  1.00 46.28           O1-
ATOM    780  C   GLU L 105      41.348  11.353  44.568  1.00 30.12           C  
ATOM    781  O   GLU L 105      41.748  12.318  45.219  1.00 30.18           O  
ATOM    782  N   ILE L 106      41.371  10.098  45.057  1.00 30.09           N  
ATOM    783  CA  ILE L 106      41.784   9.858  46.409  1.00 30.95           C  
ATOM    784  CB  ILE L 106      40.929   8.838  47.102  1.00 30.19           C  
ATOM    785  CG1 ILE L 106      39.475   9.325  47.189  1.00 33.76           C  
ATOM    786  CG2 ILE L 106      41.563   8.526  48.467  1.00 32.57           C  
ATOM    787  CD1 ILE L 106      38.496   8.236  47.623  1.00 44.14           C  
ATOM    788  C   ILE L 106      43.175   9.327  46.401  1.00 32.13           C  
ATOM    789  O   ILE L 106      43.479   8.360  45.704  1.00 32.61           O  
ATOM    790  N   LYS L 107      44.068   9.977  47.172  1.00 33.06           N  
ATOM    791  CA  LYS L 107      45.407   9.483  47.284  1.00 33.70           C  
ATOM    792  CB  LYS L 107      46.463  10.550  47.627  1.00 33.39           C  
ATOM    793  CG  LYS L 107      46.842  11.473  46.468  1.00 35.45           C  
ATOM    794  CD  LYS L 107      47.743  12.633  46.895  1.00 37.84           C  
ATOM    795  CE  LYS L 107      48.314  13.428  45.720  1.00 58.14           C  
ATOM    796  NZ  LYS L 107      49.209  14.499  46.212  1.00 70.91           N1+
ATOM    797  C   LYS L 107      45.408   8.502  48.449  1.00 34.67           C  
ATOM    798  O   LYS L 107      44.376   8.428  49.168  1.00 35.31           O  
ATOM    799  OXT LYS L 107      46.451   7.821  48.644  1.00  0.00           O1-
TER     800      LYS L 107 
ATOM    801  N   GLN H 108       6.157   8.178  45.716  1.00 38.79           N1+
ATOM    802  CA  GLN H 108       7.517   7.580  45.578  1.00 37.77           C  
ATOM    803  CB  GLN H 108       7.403   6.071  45.316  1.00 38.34           C  
ATOM    804  CG  GLN H 108       6.717   5.744  43.989  1.00 38.75           C  
ATOM    805  CD  GLN H 108       6.609   4.230  43.874  0.00 46.11           C  
ATOM    806  OE1 GLN H 108       5.881   3.589  44.630  0.00 50.46           O  
ATOM    807  NE2 GLN H 108       7.356   3.642  42.903  0.00 50.29           N  
ATOM    808  C   GLN H 108       8.237   8.214  44.439  1.00 36.88           C  
ATOM    809  O   GLN H 108       7.629   8.497  43.410  1.00 36.42           O  
ATOM    810  N   VAL H 109       9.561   8.452  44.563  1.00 44.72           N  
ATOM    811  CA  VAL H 109      10.134   9.187  43.476  1.00 43.42           C  
ATOM    812  CB  VAL H 109      10.982  10.336  43.941  1.00 43.50           C  
ATOM    813  CG1 VAL H 109      11.547  11.051  42.709  1.00 44.53           C  
ATOM    814  CG2 VAL H 109      10.147  11.239  44.861  1.00 46.56           C  
ATOM    815  C   VAL H 109      11.013   8.301  42.643  1.00 41.42           C  
ATOM    816  O   VAL H 109      12.112   7.932  43.056  1.00 41.30           O  
ATOM    817  N   THR H 110      10.552   7.950  41.425  1.00 51.97           N  
ATOM    818  CA  THR H 110      11.370   7.162  40.544  1.00 50.84           C  
ATOM    819  CB  THR H 110      11.039   5.699  40.586  1.00 52.29           C  
ATOM    820  OG1 THR H 110       9.708   5.482  40.142  1.00  0.00           O  
ATOM    821  CG2 THR H 110      11.205   5.198  42.032  1.00  0.00           C  
ATOM    822  C   THR H 110      11.145   7.634  39.141  1.00 48.32           C  
ATOM    823  O   THR H 110      10.012   7.869  38.726  1.00 48.35           O  
ATOM    824  N   LEU H 111      12.232   7.800  38.362  1.00 44.77           N  
ATOM    825  CA  LEU H 111      12.074   8.179  36.986  1.00 41.89           C  
ATOM    826  CB  LEU H 111      12.891   9.418  36.575  1.00 41.95           C  
ATOM    827  CG  LEU H 111      12.456  10.720  37.273  1.00 38.49           C  
ATOM    828  CD1 LEU H 111      13.312  11.912  36.813  1.00 35.87           C  
ATOM    829  CD2 LEU H 111      10.950  10.969  37.104  1.00 35.76           C  
ATOM    830  C   LEU H 111      12.602   7.039  36.188  1.00 40.75           C  
ATOM    831  O   LEU H 111      13.788   6.721  36.265  1.00 40.51           O  
ATOM    832  N   LYS H 112      11.734   6.392  35.389  1.00 38.53           N  
ATOM    833  CA  LYS H 112      12.214   5.268  34.644  1.00 36.65           C  
ATOM    834  CB  LYS H 112      11.345   4.008  34.786  1.00 38.58           C  
ATOM    835  CG  LYS H 112      11.394   3.423  36.199  1.00 53.70           C  
ATOM    836  CD  LYS H 112      12.812   3.067  36.655  1.00 58.39           C  
ATOM    837  CE  LYS H 112      12.900   2.613  38.114  1.00  0.00           C  
ATOM    838  NZ  LYS H 112      12.577   1.172  38.220  1.00  0.00           N1+
ATOM    839  C   LYS H 112      12.271   5.646  33.202  1.00 33.99           C  
ATOM    840  O   LYS H 112      11.308   6.166  32.640  1.00 34.51           O  
ATOM    841  N   GLN H 113      13.431   5.383  32.569  1.00 31.17           N  
ATOM    842  CA  GLN H 113      13.623   5.737  31.196  1.00 30.74           C  
ATOM    843  CB  GLN H 113      14.959   6.455  30.926  1.00 29.09           C  
ATOM    844  CG  GLN H 113      15.039   7.833  31.589  1.00 26.42           C  
ATOM    845  CD  GLN H 113      16.388   8.462  31.265  1.00 27.84           C  
ATOM    846  OE1 GLN H 113      17.103   8.916  32.158  1.00 34.36           O  
ATOM    847  NE2 GLN H 113      16.745   8.503  29.954  1.00 28.12           N  
ATOM    848  C   GLN H 113      13.584   4.501  30.356  1.00 31.61           C  
ATOM    849  O   GLN H 113      13.707   3.381  30.851  1.00 31.26           O  
ATOM    850  N   SER H 114      13.389   4.697  29.037  1.00 31.87           N  
ATOM    851  CA  SER H 114      13.310   3.610  28.106  1.00 32.70           C  
ATOM    852  CB  SER H 114      12.784   4.032  26.723  1.00 32.41           C  
ATOM    853  OG  SER H 114      13.632   5.017  26.155  1.00 32.43           O  
ATOM    854  C   SER H 114      14.680   3.020  27.947  1.00 33.42           C  
ATOM    855  O   SER H 114      15.675   3.595  28.383  1.00 32.42           O  
ATOM    856  N   GLY H 115      14.751   1.833  27.307  1.00 33.12           N  
ATOM    857  CA  GLY H 115      15.977   1.092  27.191  1.00 31.78           C  
ATOM    858  C   GLY H 115      16.872   1.681  26.147  1.00 32.02           C  
ATOM    859  O   GLY H 115      16.476   2.543  25.363  1.00 32.20           O  
ATOM    860  N   ALA H 116      18.122   1.174  26.114  1.00 32.40           N  
ATOM    861  CA  ALA H 116      19.146   1.640  25.222  1.00 32.14           C  
ATOM    862  CB  ALA H 116      20.519   0.990  25.467  1.00 32.04           C  
ATOM    863  C   ALA H 116      18.745   1.339  23.817  1.00 33.42           C  
ATOM    864  O   ALA H 116      18.030   0.372  23.554  1.00 34.57           O  
ATOM    865  N   GLU H 117      19.187   2.192  22.872  1.00 32.74           N  
ATOM    866  CA  GLU H 117      18.821   1.976  21.505  1.00 33.13           C  
ATOM    867  CB  GLU H 117      17.685   2.891  21.028  1.00 34.78           C  
ATOM    868  CG  GLU H 117      16.345   2.567  21.687  1.00 38.09           C  
ATOM    869  CD  GLU H 117      15.304   3.528  21.142  1.00 51.54           C  
ATOM    870  OE1 GLU H 117      15.711   4.589  20.597  1.00 37.66           O  
ATOM    871  OE2 GLU H 117      14.090   3.218  21.263  1.00 50.97           O1-
ATOM    872  C   GLU H 117      19.998   2.232  20.620  1.00 33.36           C  
ATOM    873  O   GLU H 117      20.912   2.984  20.958  1.00 32.28           O  
ATOM    874  N   VAL H 118      20.001   1.564  19.450  1.00 33.91           N  
ATOM    875  CA  VAL H 118      21.017   1.764  18.461  1.00 34.26           C  
ATOM    876  CB  VAL H 118      21.655   0.486  17.998  1.00 34.55           C  
ATOM    877  CG1 VAL H 118      22.640   0.807  16.862  1.00 33.87           C  
ATOM    878  CG2 VAL H 118      22.306  -0.206  19.208  1.00 37.27           C  
ATOM    879  C   VAL H 118      20.307   2.356  17.287  1.00 35.24           C  
ATOM    880  O   VAL H 118      19.253   1.865  16.886  1.00 35.65           O  
ATOM    881  N   LYS H 119      20.853   3.448  16.716  1.00 35.40           N  
ATOM    882  CA  LYS H 119      20.194   4.056  15.597  1.00 36.87           C  
ATOM    883  CB  LYS H 119      19.473   5.368  15.949  1.00 37.12           C  
ATOM    884  CG  LYS H 119      18.295   5.175  16.907  1.00 36.27           C  
ATOM    885  CD  LYS H 119      17.244   4.195  16.379  1.00 30.35           C  
ATOM    886  CE  LYS H 119      15.965   4.139  17.215  1.00 53.41           C  
ATOM    887  NZ  LYS H 119      15.029   5.199  16.780  1.00 40.38           N1+
ATOM    888  C   LYS H 119      21.218   4.367  14.552  1.00 37.95           C  
ATOM    889  O   LYS H 119      22.385   4.609  14.855  1.00 37.24           O  
ATOM    890  N   LYS H 120      20.800   4.347  13.271  1.00 39.40           N  
ATOM    891  CA  LYS H 120      21.703   4.653  12.199  1.00 40.27           C  
ATOM    892  CB  LYS H 120      21.327   4.007  10.857  1.00 42.18           C  
ATOM    893  CG  LYS H 120      21.504   2.487  10.874  1.00 49.36           C  
ATOM    894  CD  LYS H 120      20.914   1.771   9.659  1.00 55.73           C  
ATOM    895  CE  LYS H 120      21.116   0.255   9.702  1.00 79.00           C  
ATOM    896  NZ  LYS H 120      20.558  -0.368   8.482  1.00 47.71           N1+
ATOM    897  C   LYS H 120      21.722   6.136  12.034  1.00 39.07           C  
ATOM    898  O   LYS H 120      20.820   6.836  12.485  1.00 39.68           O  
ATOM    899  N   PRO H 121      22.745   6.639  11.403  1.00 38.38           N  
ATOM    900  CA  PRO H 121      22.840   8.059  11.236  1.00 39.39           C  
ATOM    901  CD  PRO H 121      24.052   6.001  11.428  1.00 37.71           C  
ATOM    902  CB  PRO H 121      24.244   8.318  10.694  1.00 39.55           C  
ATOM    903  CG  PRO H 121      25.067   7.147  11.268  1.00 38.56           C  
ATOM    904  C   PRO H 121      21.742   8.578  10.369  1.00 41.37           C  
ATOM    905  O   PRO H 121      21.375   7.910   9.403  1.00 42.72           O  
ATOM    906  N   GLY H 122      21.204   9.768  10.709  1.00 40.88           N  
ATOM    907  CA  GLY H 122      20.178  10.392   9.925  1.00 40.11           C  
ATOM    908  C   GLY H 122      18.833  10.013  10.469  1.00 40.05           C  
ATOM    909  O   GLY H 122      17.816  10.580  10.073  1.00 41.60           O  
ATOM    910  N   SER H 123      18.795   9.052  11.406  1.00 37.73           N  
ATOM    911  CA  SER H 123      17.559   8.567  11.953  1.00 37.59           C  
ATOM    912  CB  SER H 123      17.691   7.112  12.443  1.00 37.04           C  
ATOM    913  OG  SER H 123      16.450   6.619  12.914  1.00 41.24           O  
ATOM    914  C   SER H 123      17.181   9.445  13.113  1.00 38.32           C  
ATOM    915  O   SER H 123      17.823  10.462  13.371  1.00 36.85           O  
ATOM    916  N   SER H 124      16.087   9.089  13.821  1.00 38.66           N  
ATOM    917  CA  SER H 124      15.652   9.869  14.945  1.00 39.20           C  
ATOM    918  CB  SER H 124      14.368  10.656  14.647  1.00 40.78           C  
ATOM    919  OG  SER H 124      14.021  11.466  15.758  1.00 45.36           O  
ATOM    920  C   SER H 124      15.376   8.933  16.089  1.00 38.59           C  
ATOM    921  O   SER H 124      15.063   7.760  15.884  1.00 39.09           O  
ATOM    922  N   VAL H 125      15.502   9.433  17.339  1.00 37.04           N  
ATOM    923  CA  VAL H 125      15.283   8.600  18.487  1.00 35.65           C  
ATOM    924  CB  VAL H 125      16.554   8.308  19.234  1.00 36.04           C  
ATOM    925  CG1 VAL H 125      17.128   9.637  19.755  1.00 30.21           C  
ATOM    926  CG2 VAL H 125      16.267   7.276  20.336  1.00 35.20           C  
ATOM    927  C   VAL H 125      14.350   9.311  19.421  1.00 34.07           C  
ATOM    928  O   VAL H 125      14.352  10.538  19.508  1.00 33.58           O  
ATOM    929  N   LYS H 126      13.499   8.542  20.132  1.00 33.32           N  
ATOM    930  CA  LYS H 126      12.584   9.132  21.068  1.00 34.24           C  
ATOM    931  CB  LYS H 126      11.112   8.939  20.665  1.00 35.15           C  
ATOM    932  CG  LYS H 126      10.114   9.772  21.471  1.00 36.52           C  
ATOM    933  CD  LYS H 126       8.716   9.799  20.847  1.00 54.00           C  
ATOM    934  CE  LYS H 126       7.726  10.704  21.579  1.00 48.72           C  
ATOM    935  NZ  LYS H 126       7.898  12.103  21.127  1.00 49.76           N1+
ATOM    936  C   LYS H 126      12.791   8.431  22.375  1.00 34.63           C  
ATOM    937  O   LYS H 126      12.563   7.229  22.487  1.00 35.60           O  
ATOM    938  N   VAL H 127      13.220   9.179  23.410  1.00 33.80           N  
ATOM    939  CA  VAL H 127      13.475   8.580  24.688  1.00 32.96           C  
ATOM    940  CB  VAL H 127      14.752   9.063  25.316  1.00 32.85           C  
ATOM    941  CG1 VAL H 127      14.896   8.419  26.703  1.00 32.56           C  
ATOM    942  CG2 VAL H 127      15.919   8.758  24.361  1.00 27.35           C  
ATOM    943  C   VAL H 127      12.361   8.991  25.596  1.00 33.04           C  
ATOM    944  O   VAL H 127      11.913  10.137  25.563  1.00 33.38           O  
ATOM    945  N   SER H 128      11.881   8.058  26.440  1.00 32.68           N  
ATOM    946  CA  SER H 128      10.783   8.376  27.304  1.00 32.10           C  
ATOM    947  CB  SER H 128       9.607   7.392  27.198  1.00 33.41           C  
ATOM    948  OG  SER H 128      10.003   6.109  27.661  1.00 35.03           O  
ATOM    949  C   SER H 128      11.260   8.356  28.720  1.00 31.56           C  
ATOM    950  O   SER H 128      12.254   7.710  29.051  1.00 30.51           O  
ATOM    951  N   CYS H 129      10.564   9.119  29.586  1.00 31.85           N  
ATOM    952  CA  CYS H 129      10.897   9.179  30.979  1.00 32.61           C  
ATOM    953  CB  CYS H 129      11.646  10.487  31.328  1.00 32.44           C  
ATOM    954  SG  CYS H 129      12.115  10.657  33.076  1.00 37.21           S  
ATOM    955  C   CYS H 129       9.588   9.148  31.707  1.00 33.27           C  
ATOM    956  O   CYS H 129       8.796  10.084  31.611  1.00 32.00           O  
ATOM    957  N   THR H 130       9.326   8.067  32.471  1.00 34.51           N  
ATOM    958  CA  THR H 130       8.056   7.956  33.125  1.00 36.66           C  
ATOM    959  CB  THR H 130       7.459   6.576  33.051  1.00 37.10           C  
ATOM    960  OG1 THR H 130       6.170   6.566  33.646  1.00  0.00           O  
ATOM    961  CG2 THR H 130       8.388   5.574  33.758  1.00  0.00           C  
ATOM    962  C   THR H 130       8.217   8.321  34.564  1.00 37.80           C  
ATOM    963  O   THR H 130       9.046   7.759  35.279  1.00 37.49           O  
ATOM    964  N   ALA H 131       7.424   9.318  35.007  1.00 40.64           N  
ATOM    965  CA  ALA H 131       7.462   9.767  36.363  1.00 43.86           C  
ATOM    966  CB  ALA H 131       6.925  11.195  36.559  1.00 42.92           C  
ATOM    967  C   ALA H 131       6.609   8.847  37.159  1.00 47.40           C  
ATOM    968  O   ALA H 131       5.643   8.278  36.653  1.00 48.04           O  
ATOM    969  N   SER H 132       6.944   8.695  38.452  1.00 51.45           N  
ATOM    970  CA  SER H 132       6.207   7.786  39.271  1.00 55.50           C  
ATOM    971  CB  SER H 132       7.110   6.910  40.158  1.00 56.34           C  
ATOM    972  OG  SER H 132       6.325   6.026  40.942  1.00 59.77           O  
ATOM    973  C   SER H 132       5.311   8.567  40.173  1.00 57.23           C  
ATOM    974  O   SER H 132       5.627   9.678  40.590  1.00 57.62           O  
ATOM    975  N   GLY H 133       4.059   8.077  40.256  1.00 64.57           N  
ATOM    976  CA  GLY H 133       3.015   8.654  41.049  1.00 66.38           C  
ATOM    977  C   GLY H 133       2.074   9.428  40.169  1.00 67.74           C  
ATOM    978  O   GLY H 133       0.864   9.216  40.196  1.00 67.13           O  
ATOM    979  N   GLY H 134       2.597  10.289  39.279  1.00 68.57           N  
ATOM    980  CA  GLY H 134       1.667  11.085  38.531  1.00 68.71           C  
ATOM    981  C   GLY H 134       1.797  12.514  38.964  1.00 68.31           C  
ATOM    982  O   GLY H 134       1.120  13.381  38.418  1.00 66.87           O  
ATOM    983  N   THR H 135       2.688  12.810  39.936  1.00 70.58           N  
ATOM    984  CA  THR H 135       2.795  14.164  40.406  1.00 72.07           C  
ATOM    985  CB  THR H 135       3.280  14.233  41.820  1.00 72.23           C  
ATOM    986  OG1 THR H 135       4.591  13.698  41.929  1.00 76.57           O  
ATOM    987  CG2 THR H 135       2.311  13.413  42.681  1.00 73.28           C  
ATOM    988  C   THR H 135       3.771  14.912  39.558  1.00 70.63           C  
ATOM    989  O   THR H 135       4.804  15.405  40.007  1.00 70.34           O  
ATOM    990  N   LEU H 136       3.465  14.969  38.263  1.00 70.07           N  
ATOM    991  CA  LEU H 136       4.209  15.706  37.304  1.00 68.68           C  
ATOM    992  CB  LEU H 136       3.982  15.178  35.881  1.00 69.17           C  
ATOM    993  CG  LEU H 136       4.960  15.744  34.843  1.00 71.92           C  
ATOM    994  CD1 LEU H 136       6.408  15.326  35.140  1.00 75.27           C  
ATOM    995  CD2 LEU H 136       4.528  15.341  33.430  1.00 87.12           C  
ATOM    996  C   LEU H 136       3.802  17.139  37.364  1.00 67.29           C  
ATOM    997  O   LEU H 136       4.521  17.996  36.863  1.00 66.72           O  
ATOM    998  N   ARG H 137       2.601  17.432  37.913  1.00 64.60           N  
ATOM    999  CA  ARG H 137       2.090  18.769  37.825  1.00 62.24           C  
ATOM   1000  CB  ARG H 137       0.703  18.958  38.461  1.00 62.54           C  
ATOM   1001  CG  ARG H 137      -0.427  18.394  37.600  1.00 27.62           C  
ATOM   1002  CD  ARG H 137      -1.823  18.872  38.016  1.00 28.34           C  
ATOM   1003  NE  ARG H 137      -2.065  18.389  39.403  1.00 32.43           N  
ATOM   1004  CZ  ARG H 137      -2.550  17.126  39.603  1.00 32.49           C  
ATOM   1005  NH1 ARG H 137      -2.766  16.309  38.537  1.00 33.08           N1+
ATOM   1006  NH2 ARG H 137      -2.811  16.688  40.868  1.00 32.30           N  
ATOM   1007  C   ARG H 137       3.026  19.746  38.457  1.00 60.42           C  
ATOM   1008  O   ARG H 137       3.391  20.744  37.836  1.00 60.25           O  
ATOM   1009  N   THR H 138       3.484  19.454  39.682  1.00 57.70           N  
ATOM   1010  CA  THR H 138       4.302  20.349  40.449  1.00 56.28           C  
ATOM   1011  CB  THR H 138       4.524  19.867  41.851  1.00 57.60           C  
ATOM   1012  OG1 THR H 138       3.283  19.735  42.530  1.00 32.83           O  
ATOM   1013  CG2 THR H 138       5.425  20.882  42.576  1.00 29.53           C  
ATOM   1014  C   THR H 138       5.664  20.549  39.843  1.00 53.61           C  
ATOM   1015  O   THR H 138       6.250  21.614  40.021  1.00 55.05           O  
ATOM   1016  N   TYR H 139       6.217  19.555  39.115  1.00 47.18           N  
ATOM   1017  CA  TYR H 139       7.612  19.648  38.755  1.00 40.99           C  
ATOM   1018  CB  TYR H 139       8.403  18.437  39.275  1.00 40.45           C  
ATOM   1019  CG  TYR H 139       8.102  18.241  40.726  1.00 37.28           C  
ATOM   1020  CD1 TYR H 139       7.025  17.463  41.079  1.00 40.12           C  
ATOM   1021  CD2 TYR H 139       8.858  18.809  41.728  1.00 41.77           C  
ATOM   1022  CE1 TYR H 139       6.702  17.242  42.396  1.00 44.79           C  
ATOM   1023  CE2 TYR H 139       8.537  18.592  43.051  1.00 36.20           C  
ATOM   1024  CZ  TYR H 139       7.463  17.806  43.388  1.00 43.55           C  
ATOM   1025  OH  TYR H 139       7.132  17.576  44.740  1.00 51.47           O  
ATOM   1026  C   TYR H 139       7.780  19.634  37.251  1.00 40.25           C  
ATOM   1027  O   TYR H 139       6.807  19.507  36.513  1.00 43.56           O  
ATOM   1028  N   GLY H 140       9.039  19.805  36.763  1.00 32.50           N  
ATOM   1029  CA  GLY H 140       9.353  19.827  35.362  1.00 30.91           C  
ATOM   1030  C   GLY H 140      10.325  18.717  35.086  1.00 30.49           C  
ATOM   1031  O   GLY H 140      10.781  18.024  35.996  1.00 30.86           O  
ATOM   1032  N   VAL H 141      10.650  18.500  33.796  1.00 28.36           N  
ATOM   1033  CA  VAL H 141      11.584  17.464  33.470  1.00 26.99           C  
ATOM   1034  CB  VAL H 141      10.953  16.269  32.816  1.00 27.92           C  
ATOM   1035  CG1 VAL H 141      10.345  16.704  31.471  1.00 23.89           C  
ATOM   1036  CG2 VAL H 141      12.017  15.167  32.688  1.00 29.35           C  
ATOM   1037  C   VAL H 141      12.612  18.012  32.525  1.00 27.09           C  
ATOM   1038  O   VAL H 141      12.293  18.641  31.515  1.00 27.95           O  
ATOM   1039  N   SER H 142      13.900  17.755  32.818  1.00 26.54           N  
ATOM   1040  CA  SER H 142      14.939  18.273  31.976  1.00 26.54           C  
ATOM   1041  CB  SER H 142      15.972  19.144  32.714  1.00 26.82           C  
ATOM   1042  OG  SER H 142      15.369  20.350  33.158  1.00 38.05           O  
ATOM   1043  C   SER H 142      15.676  17.113  31.402  1.00 26.25           C  
ATOM   1044  O   SER H 142      15.699  16.026  31.977  1.00 26.96           O  
ATOM   1045  N   TRP H 143      16.256  17.320  30.205  1.00 25.71           N  
ATOM   1046  CA  TRP H 143      17.046  16.312  29.579  1.00 25.72           C  
ATOM   1047  CB  TRP H 143      16.560  15.926  28.172  1.00 26.97           C  
ATOM   1048  CG  TRP H 143      15.448  14.906  28.189  1.00 29.58           C  
ATOM   1049  CD2 TRP H 143      14.060  15.157  28.448  1.00 29.65           C  
ATOM   1050  CD1 TRP H 143      15.558  13.564  28.008  1.00 28.12           C  
ATOM   1051  NE1 TRP H 143      14.332  12.964  28.130  1.00 29.64           N  
ATOM   1052  CE2 TRP H 143      13.400  13.927  28.401  1.00 25.92           C  
ATOM   1053  CE3 TRP H 143      13.389  16.310  28.704  1.00 29.09           C  
ATOM   1054  CZ2 TRP H 143      12.056  13.828  28.611  1.00 34.87           C  
ATOM   1055  CZ3 TRP H 143      12.033  16.205  28.919  1.00 27.59           C  
ATOM   1056  CH2 TRP H 143      11.378  14.993  28.872  1.00 35.60           C  
ATOM   1057  C   TRP H 143      18.454  16.804  29.498  1.00 26.49           C  
ATOM   1058  O   TRP H 143      18.725  17.918  29.050  1.00 26.58           O  
ATOM   1059  N   VAL H 144      19.389  15.958  29.976  1.00 25.35           N  
ATOM   1060  CA  VAL H 144      20.785  16.271  29.963  1.00 25.14           C  
ATOM   1061  CB  VAL H 144      21.357  16.512  31.331  1.00 25.28           C  
ATOM   1062  CG1 VAL H 144      22.876  16.713  31.204  1.00 25.02           C  
ATOM   1063  CG2 VAL H 144      20.624  17.706  31.967  1.00 23.88           C  
ATOM   1064  C   VAL H 144      21.474  15.073  29.395  1.00 25.36           C  
ATOM   1065  O   VAL H 144      21.097  13.939  29.691  1.00 26.35           O  
ATOM   1066  N   ARG H 145      22.507  15.288  28.556  1.00 23.88           N  
ATOM   1067  CA  ARG H 145      23.157  14.140  27.990  1.00 23.98           C  
ATOM   1068  CB  ARG H 145      23.044  14.006  26.460  1.00 24.06           C  
ATOM   1069  CG  ARG H 145      23.722  15.112  25.651  1.00 22.55           C  
ATOM   1070  CD  ARG H 145      23.632  14.859  24.145  1.00 26.02           C  
ATOM   1071  NE  ARG H 145      24.435  15.898  23.442  1.00 30.47           N  
ATOM   1072  CZ  ARG H 145      24.574  15.841  22.085  1.00 37.55           C  
ATOM   1073  NH1 ARG H 145      23.965  14.844  21.378  1.00 32.46           N1+
ATOM   1074  NH2 ARG H 145      25.315  16.785  21.433  1.00 31.09           N  
ATOM   1075  C   ARG H 145      24.615  14.200  28.306  1.00 24.43           C  
ATOM   1076  O   ARG H 145      25.148  15.249  28.669  1.00 23.40           O  
ATOM   1077  N   GLN H 146      25.293  13.037  28.212  1.00 24.52           N  
ATOM   1078  CA  GLN H 146      26.698  12.999  28.479  1.00 23.87           C  
ATOM   1079  CB  GLN H 146      27.010  12.515  29.907  1.00 23.20           C  
ATOM   1080  CG  GLN H 146      28.500  12.473  30.250  1.00 24.10           C  
ATOM   1081  CD  GLN H 146      28.633  12.026  31.701  1.00 24.62           C  
ATOM   1082  OE1 GLN H 146      27.897  11.157  32.168  1.00 30.37           O  
ATOM   1083  NE2 GLN H 146      29.595  12.642  32.438  1.00 26.82           N  
ATOM   1084  C   GLN H 146      27.330  12.043  27.516  1.00 24.70           C  
ATOM   1085  O   GLN H 146      27.018  10.851  27.510  1.00 24.96           O  
ATOM   1086  N   ALA H 147      28.246  12.559  26.672  1.00 26.39           N  
ATOM   1087  CA  ALA H 147      28.976  11.741  25.747  1.00 28.79           C  
ATOM   1088  CB  ALA H 147      29.766  12.545  24.700  1.00 28.97           C  
ATOM   1089  C   ALA H 147      29.958  10.983  26.576  1.00 30.35           C  
ATOM   1090  O   ALA H 147      30.282  11.395  27.690  1.00 30.90           O  
ATOM   1091  N   PRO H 148      30.452   9.885  26.089  1.00 32.30           N  
ATOM   1092  CA  PRO H 148      31.334   9.109  26.907  1.00 32.84           C  
ATOM   1093  CD  PRO H 148      29.732   9.067  25.127  1.00 33.38           C  
ATOM   1094  CB  PRO H 148      31.555   7.806  26.146  1.00 33.11           C  
ATOM   1095  CG  PRO H 148      30.242   7.632  25.355  1.00 34.12           C  
ATOM   1096  C   PRO H 148      32.577   9.856  27.273  1.00 33.60           C  
ATOM   1097  O   PRO H 148      33.217  10.427  26.391  1.00 32.16           O  
ATOM   1098  N   GLY H 149      32.926   9.855  28.577  1.00 33.96           N  
ATOM   1099  CA  GLY H 149      34.123  10.475  29.064  1.00 35.26           C  
ATOM   1100  C   GLY H 149      33.992  11.959  28.962  1.00 35.68           C  
ATOM   1101  O   GLY H 149      34.992  12.678  28.998  1.00 35.74           O  
ATOM   1102  N   GLN H 150      32.753  12.471  28.866  1.00 34.57           N  
ATOM   1103  CA  GLN H 150      32.611  13.881  28.657  1.00 33.42           C  
ATOM   1104  CB  GLN H 150      31.912  14.194  27.326  1.00 34.33           C  
ATOM   1105  CG  GLN H 150      32.244  15.573  26.772  1.00 37.91           C  
ATOM   1106  CD  GLN H 150      33.575  15.452  26.040  1.00 72.89           C  
ATOM   1107  OE1 GLN H 150      33.714  14.653  25.116  1.00 82.03           O  
ATOM   1108  NE2 GLN H 150      34.584  16.258  26.463  1.00 49.46           N  
ATOM   1109  C   GLN H 150      31.769  14.444  29.766  1.00 31.10           C  
ATOM   1110  O   GLN H 150      31.375  13.729  30.686  1.00 29.42           O  
ATOM   1111  N   GLY H 151      31.492  15.765  29.703  1.00 29.61           N  
ATOM   1112  CA  GLY H 151      30.751  16.458  30.723  1.00 28.74           C  
ATOM   1113  C   GLY H 151      29.279  16.381  30.449  1.00 28.03           C  
ATOM   1114  O   GLY H 151      28.826  15.653  29.566  1.00 28.77           O  
ATOM   1115  N   LEU H 152      28.496  17.160  31.228  1.00 27.09           N  
ATOM   1116  CA  LEU H 152      27.065  17.179  31.138  1.00 26.23           C  
ATOM   1117  CB  LEU H 152      26.382  17.391  32.503  1.00 25.04           C  
ATOM   1118  CG  LEU H 152      26.615  16.243  33.501  1.00 26.92           C  
ATOM   1119  CD1 LEU H 152      25.912  16.521  34.838  1.00 21.47           C  
ATOM   1120  CD2 LEU H 152      26.213  14.887  32.898  1.00 24.27           C  
ATOM   1121  C   LEU H 152      26.659  18.320  30.261  1.00 27.29           C  
ATOM   1122  O   LEU H 152      27.232  19.407  30.326  1.00 28.18           O  
ATOM   1123  N   GLU H 153      25.653  18.074  29.399  1.00 26.79           N  
ATOM   1124  CA  GLU H 153      25.172  19.079  28.498  1.00 27.82           C  
ATOM   1125  CB  GLU H 153      25.524  18.767  27.033  1.00 29.71           C  
ATOM   1126  CG  GLU H 153      25.179  19.880  26.045  1.00 33.00           C  
ATOM   1127  CD  GLU H 153      25.633  19.430  24.664  1.00 81.27           C  
ATOM   1128  OE1 GLU H 153      26.175  18.298  24.558  1.00 41.18           O  
ATOM   1129  OE2 GLU H 153      25.449  20.212  23.694  1.00 43.47           O1-
ATOM   1130  C   GLU H 153      23.677  19.109  28.611  1.00 28.25           C  
ATOM   1131  O   GLU H 153      23.013  18.078  28.531  1.00 28.18           O  
ATOM   1132  N   TRP H 154      23.108  20.313  28.794  1.00 27.72           N  
ATOM   1133  CA  TRP H 154      21.685  20.480  28.949  1.00 27.44           C  
ATOM   1134  CB  TRP H 154      21.348  21.734  29.772  1.00 27.64           C  
ATOM   1135  CG  TRP H 154      19.889  22.110  29.811  1.00 29.80           C  
ATOM   1136  CD2 TRP H 154      19.324  23.134  28.980  1.00 27.78           C  
ATOM   1137  CD1 TRP H 154      18.874  21.634  30.587  1.00 21.67           C  
ATOM   1138  NE1 TRP H 154      17.708  22.298  30.290  1.00 29.23           N  
ATOM   1139  CE2 TRP H 154      17.971  23.224  29.301  1.00 27.98           C  
ATOM   1140  CE3 TRP H 154      19.888  23.937  28.031  1.00 27.90           C  
ATOM   1141  CZ2 TRP H 154      17.160  24.125  28.675  1.00 34.75           C  
ATOM   1142  CZ3 TRP H 154      19.064  24.839  27.394  1.00 30.62           C  
ATOM   1143  CH2 TRP H 154      17.725  24.931  27.711  1.00 24.60           C  
ATOM   1144  C   TRP H 154      21.061  20.633  27.594  1.00 27.35           C  
ATOM   1145  O   TRP H 154      21.473  21.488  26.814  1.00 27.79           O  
ATOM   1146  N   LEU H 155      20.135  19.711  27.242  1.00 26.45           N  
ATOM   1147  CA  LEU H 155      19.373  19.722  26.016  1.00 28.43           C  
ATOM   1148  CB  LEU H 155      18.852  18.324  25.640  1.00 29.71           C  
ATOM   1149  CG  LEU H 155      19.970  17.304  25.352  1.00 32.57           C  
ATOM   1150  CD1 LEU H 155      20.800  17.015  26.612  1.00  0.00           C  
ATOM   1151  CD2 LEU H 155      19.412  16.030  24.696  1.00  0.00           C  
ATOM   1152  C   LEU H 155      18.184  20.639  26.050  1.00 28.97           C  
ATOM   1153  O   LEU H 155      17.930  21.379  25.097  1.00 29.81           O  
ATOM   1154  N   GLY H 156      17.400  20.595  27.150  1.00 27.15           N  
ATOM   1155  CA  GLY H 156      16.204  21.392  27.245  1.00 27.44           C  
ATOM   1156  C   GLY H 156      15.382  20.880  28.382  1.00 27.48           C  
ATOM   1157  O   GLY H 156      15.737  19.901  29.036  1.00 27.12           O  
ATOM   1158  N   ARG H 157      14.244  21.548  28.659  1.00 28.37           N  
ATOM   1159  CA  ARG H 157      13.434  21.101  29.751  1.00 28.14           C  
ATOM   1160  CB  ARG H 157      13.822  21.717  31.104  1.00  0.00           C  
ATOM   1161  CG  ARG H 157      13.706  23.242  31.128  1.00  0.00           C  
ATOM   1162  CD  ARG H 157      13.940  23.854  32.511  1.00  0.00           C  
ATOM   1163  NE  ARG H 157      15.390  23.724  32.828  1.00  0.00           N  
ATOM   1164  CZ  ARG H 157      15.879  24.261  33.983  1.00  0.00           C  
ATOM   1165  NH1 ARG H 157      15.036  24.903  34.844  1.00  0.00           N1+
ATOM   1166  NH2 ARG H 157      17.208  24.161  34.280  1.00  0.00           N  
ATOM   1167  C   ARG H 157      12.019  21.482  29.504  1.00 29.22           C  
ATOM   1168  O   ARG H 157      11.729  22.294  28.628  1.00 29.71           O  
ATOM   1169  N   THR H 158      11.098  20.855  30.264  1.00 28.95           N  
ATOM   1170  CA  THR H 158       9.714  21.199  30.156  1.00 28.95           C  
ATOM   1171  CB  THR H 158       8.921  20.201  29.370  1.00 28.99           C  
ATOM   1172  OG1 THR H 158       8.868  18.962  30.060  1.00  0.00           O  
ATOM   1173  CG2 THR H 158       9.616  20.009  28.016  1.00 26.79           C  
ATOM   1174  C   THR H 158       9.112  21.226  31.522  1.00 29.96           C  
ATOM   1175  O   THR H 158       9.435  20.419  32.392  1.00 30.45           O  
ATOM   1176  N   ILE H 159       8.225  22.206  31.755  1.00 30.36           N  
ATOM   1177  CA  ILE H 159       7.476  22.169  32.963  1.00 31.63           C  
ATOM   1178  CB  ILE H 159       7.443  23.483  33.701  1.00 31.13           C  
ATOM   1179  CG1 ILE H 159       8.864  23.961  34.053  1.00 33.15           C  
ATOM   1180  CG2 ILE H 159       6.563  23.296  34.947  1.00 29.68           C  
ATOM   1181  CD1 ILE H 159       9.675  24.443  32.850  1.00 46.26           C  
ATOM   1182  C   ILE H 159       6.102  21.869  32.483  1.00 33.14           C  
ATOM   1183  O   ILE H 159       5.497  22.708  31.820  1.00 33.49           O  
ATOM   1184  N   PRO H 160       5.558  20.701  32.795  1.00 57.17           N  
ATOM   1185  CA  PRO H 160       4.313  20.169  32.257  1.00 53.20           C  
ATOM   1186  CD  PRO H 160       6.409  19.646  33.325  1.00 53.68           C  
ATOM   1187  CB  PRO H 160       4.242  18.721  32.737  1.00 54.87           C  
ATOM   1188  CG  PRO H 160       5.712  18.326  32.958  1.00 57.32           C  
ATOM   1189  C   PRO H 160       2.979  20.875  32.417  1.00 54.86           C  
ATOM   1190  O   PRO H 160       2.157  20.710  31.517  1.00 55.84           O  
ATOM   1191  N   LEU H 161       2.691  21.612  33.516  1.00 43.29           N  
ATOM   1192  CA  LEU H 161       1.403  22.250  33.646  1.00 46.17           C  
ATOM   1193  CB  LEU H 161       1.298  23.003  34.992  1.00 53.17           C  
ATOM   1194  CG  LEU H 161      -0.045  23.680  35.351  1.00  0.00           C  
ATOM   1195  CD1 LEU H 161       0.071  24.372  36.717  1.00 45.01           C  
ATOM   1196  CD2 LEU H 161      -0.554  24.662  34.280  1.00  0.00           C  
ATOM   1197  C   LEU H 161       1.307  23.230  32.528  1.00 49.94           C  
ATOM   1198  O   LEU H 161       0.321  23.270  31.794  1.00 49.28           O  
ATOM   1199  N   PHE H 162       2.359  24.049  32.376  1.00 47.73           N  
ATOM   1200  CA  PHE H 162       2.395  25.055  31.356  1.00 46.65           C  
ATOM   1201  CB  PHE H 162       3.584  26.012  31.530  1.00 46.98           C  
ATOM   1202  CG  PHE H 162       3.439  26.589  32.897  1.00 54.40           C  
ATOM   1203  CD1 PHE H 162       2.668  27.707  33.108  1.00 55.07           C  
ATOM   1204  CD2 PHE H 162       4.057  25.996  33.975  1.00 55.89           C  
ATOM   1205  CE1 PHE H 162       2.534  28.232  34.372  1.00 56.04           C  
ATOM   1206  CE2 PHE H 162       3.926  26.517  35.240  1.00 52.49           C  
ATOM   1207  CZ  PHE H 162       3.162  27.640  35.440  1.00 54.10           C  
ATOM   1208  C   PHE H 162       2.530  24.367  30.037  1.00 44.90           C  
ATOM   1209  O   PHE H 162       1.881  24.736  29.060  1.00 48.48           O  
ATOM   1210  N   GLY H 163       3.388  23.332  29.984  1.00 50.23           N  
ATOM   1211  CA  GLY H 163       3.583  22.606  28.762  1.00 43.51           C  
ATOM   1212  C   GLY H 163       4.625  23.298  27.957  1.00 50.87           C  
ATOM   1213  O   GLY H 163       4.822  23.016  26.775  1.00 41.83           O  
ATOM   1214  N   LYS H 164       5.341  24.250  28.560  1.00 37.50           N  
ATOM   1215  CA  LYS H 164       6.294  24.870  27.696  1.00 36.49           C  
ATOM   1216  CB  LYS H 164       6.570  26.335  28.074  1.00 36.97           C  
ATOM   1217  CG  LYS H 164       7.187  26.476  29.469  1.00  0.00           C  
ATOM   1218  CD  LYS H 164       7.741  27.868  29.775  1.00  0.00           C  
ATOM   1219  CE  LYS H 164       8.352  27.984  31.174  1.00  0.00           C  
ATOM   1220  NZ  LYS H 164       8.875  29.352  31.387  1.00  0.00           N1+
ATOM   1221  C   LYS H 164       7.597  24.169  27.778  1.00 34.47           C  
ATOM   1222  O   LYS H 164       7.954  23.593  28.805  1.00 33.43           O  
ATOM   1223  N   THR H 165       8.341  24.212  26.657  1.00 33.61           N  
ATOM   1224  CA  THR H 165       9.613  23.571  26.606  1.00 32.89           C  
ATOM   1225  CB  THR H 165       9.622  22.428  25.633  1.00 32.80           C  
ATOM   1226  OG1 THR H 165       8.571  21.520  25.932  1.00 39.08           O  
ATOM   1227  CG2 THR H 165      10.976  21.709  25.727  1.00 35.54           C  
ATOM   1228  C   THR H 165      10.596  24.569  26.070  1.00 33.24           C  
ATOM   1229  O   THR H 165      10.289  25.331  25.154  1.00 32.55           O  
ATOM   1230  N   ASP H 166      11.809  24.601  26.654  1.00 32.60           N  
ATOM   1231  CA  ASP H 166      12.853  25.448  26.149  1.00 33.11           C  
ATOM   1232  CB  ASP H 166      13.303  26.530  27.146  1.00 34.52           C  
ATOM   1233  CG  ASP H 166      13.692  25.871  28.457  1.00 40.19           C  
ATOM   1234  OD1 ASP H 166      13.635  24.616  28.540  1.00 35.82           O  
ATOM   1235  OD2 ASP H 166      14.027  26.625  29.408  1.00  0.00           O1-
ATOM   1236  C   ASP H 166      13.995  24.561  25.759  1.00 32.09           C  
ATOM   1237  O   ASP H 166      14.167  23.482  26.328  1.00 30.43           O  
ATOM   1238  N   TYR H 167      14.787  24.977  24.743  1.00 32.46           N  
ATOM   1239  CA  TYR H 167      15.831  24.115  24.253  1.00 32.26           C  
ATOM   1240  CB  TYR H 167      15.587  23.584  22.827  1.00 32.61           C  
ATOM   1241  CG  TYR H 167      14.268  22.892  22.744  1.00 34.40           C  
ATOM   1242  CD1 TYR H 167      14.110  21.600  23.183  1.00 45.52           C  
ATOM   1243  CD2 TYR H 167      13.174  23.548  22.229  1.00 59.10           C  
ATOM   1244  CE1 TYR H 167      12.887  20.974  23.096  1.00 36.56           C  
ATOM   1245  CE2 TYR H 167      11.949  22.927  22.139  1.00 35.60           C  
ATOM   1246  CZ  TYR H 167      11.804  21.635  22.574  1.00 57.58           C  
ATOM   1247  OH  TYR H 167      10.550  20.994  22.484  1.00 41.29           O  
ATOM   1248  C   TYR H 167      17.116  24.882  24.150  1.00 32.71           C  
ATOM   1249  O   TYR H 167      17.126  26.109  24.054  1.00 32.56           O  
ATOM   1250  N   ALA H 168      18.248  24.148  24.182  1.00 33.08           N  
ATOM   1251  CA  ALA H 168      19.544  24.737  24.004  1.00 35.20           C  
ATOM   1252  CB  ALA H 168      20.708  23.797  24.365  1.00 34.18           C  
ATOM   1253  C   ALA H 168      19.662  25.072  22.554  1.00 36.73           C  
ATOM   1254  O   ALA H 168      19.045  24.428  21.710  1.00 36.09           O  
ATOM   1255  N   GLN H 169      20.475  26.092  22.231  1.00 38.59           N  
ATOM   1256  CA  GLN H 169      20.615  26.579  20.886  1.00 41.80           C  
ATOM   1257  CB  GLN H 169      21.572  27.779  20.792  1.00 43.75           C  
ATOM   1258  CG  GLN H 169      21.056  29.043  21.480  1.00 51.22           C  
ATOM   1259  CD  GLN H 169      20.120  29.761  20.520  0.90 96.71           C  
ATOM   1260  OE1 GLN H 169      20.079  29.465  19.327  0.90 61.48           O  
ATOM   1261  NE2 GLN H 169      19.354  30.749  21.056  0.90 48.76           N  
ATOM   1262  C   GLN H 169      21.182  25.523  19.992  1.00 41.64           C  
ATOM   1263  O   GLN H 169      20.769  25.408  18.839  1.00 43.54           O  
ATOM   1264  N   LYS H 170      22.138  24.715  20.484  1.00 41.02           N  
ATOM   1265  CA  LYS H 170      22.767  23.772  19.603  1.00 42.33           C  
ATOM   1266  CB  LYS H 170      23.804  22.866  20.290  1.00 42.13           C  
ATOM   1267  CG  LYS H 170      25.117  23.547  20.673  1.00 46.56           C  
ATOM   1268  CD  LYS H 170      26.020  22.647  21.522  1.00 49.24           C  
ATOM   1269  CE  LYS H 170      27.428  23.203  21.738  1.00 73.18           C  
ATOM   1270  NZ  LYS H 170      28.224  22.264  22.559  1.00 51.66           N1+
ATOM   1271  C   LYS H 170      21.738  22.846  19.039  1.00 42.93           C  
ATOM   1272  O   LYS H 170      21.784  22.493  17.862  1.00 43.63           O  
ATOM   1273  N   PHE H 171      20.808  22.402  19.896  1.00 42.57           N  
ATOM   1274  CA  PHE H 171      19.765  21.461  19.605  1.00 44.54           C  
ATOM   1275  CB  PHE H 171      19.231  20.800  20.881  1.00 43.57           C  
ATOM   1276  CG  PHE H 171      20.353  19.932  21.330  1.00 42.34           C  
ATOM   1277  CD1 PHE H 171      21.477  20.471  21.904  1.00 39.02           C  
ATOM   1278  CD2 PHE H 171      20.284  18.573  21.172  1.00 37.06           C  
ATOM   1279  CE1 PHE H 171      22.516  19.674  22.315  1.00 46.13           C  
ATOM   1280  CE2 PHE H 171      21.322  17.773  21.583  1.00 74.71           C  
ATOM   1281  CZ  PHE H 171      22.442  18.317  22.156  1.00 32.21           C  
ATOM   1282  C   PHE H 171      18.615  22.018  18.824  1.00 47.97           C  
ATOM   1283  O   PHE H 171      17.888  21.251  18.198  1.00 48.45           O  
ATOM   1284  N   GLN H 172      18.372  23.343  18.889  1.00 50.28           N  
ATOM   1285  CA  GLN H 172      17.201  23.932  18.296  1.00 51.83           C  
ATOM   1286  CB  GLN H 172      17.225  25.471  18.322  1.00 53.49           C  
ATOM   1287  CG  GLN H 172      15.992  26.128  17.701  1.00 58.36           C  
ATOM   1288  CD  GLN H 172      16.233  26.238  16.201  1.00 98.15           C  
ATOM   1289  OE1 GLN H 172      17.363  26.104  15.735  1.00 62.73           O  
ATOM   1290  NE2 GLN H 172      15.146  26.488  15.423  1.00 71.43           N  
ATOM   1291  C   GLN H 172      16.990  23.473  16.886  1.00 51.68           C  
ATOM   1292  O   GLN H 172      17.884  23.509  16.042  1.00 52.63           O  
ATOM   1293  N   GLY H 173      15.753  22.998  16.628  1.00 50.22           N  
ATOM   1294  CA  GLY H 173      15.301  22.547  15.346  1.00 49.71           C  
ATOM   1295  C   GLY H 173      15.356  21.052  15.309  1.00 48.24           C  
ATOM   1296  O   GLY H 173      14.534  20.416  14.650  1.00 49.66           O  
ATOM   1297  N   ARG H 174      16.386  20.468  15.953  1.00 45.34           N  
ATOM   1298  CA  ARG H 174      16.586  19.047  16.036  1.00 42.51           C  
ATOM   1299  CB  ARG H 174      18.047  18.643  16.298  1.00 42.51           C  
ATOM   1300  CG  ARG H 174      19.004  19.023  15.168  1.00 42.39           C  
ATOM   1301  CD  ARG H 174      20.279  18.177  15.154  1.00 43.20           C  
ATOM   1302  NE  ARG H 174      20.828  18.172  16.538  1.00 38.53           N  
ATOM   1303  CZ  ARG H 174      21.765  17.247  16.901  1.00 46.25           C  
ATOM   1304  NH1 ARG H 174      22.269  16.381  15.975  1.00 31.27           N1+
ATOM   1305  NH2 ARG H 174      22.195  17.177  18.194  1.00 30.73           N  
ATOM   1306  C   ARG H 174      15.759  18.364  17.090  1.00 39.78           C  
ATOM   1307  O   ARG H 174      15.353  17.218  16.900  1.00 38.58           O  
ATOM   1308  N   VAL H 175      15.501  19.027  18.239  1.00 38.53           N  
ATOM   1309  CA  VAL H 175      14.926  18.291  19.333  0.90 37.92           C  
ATOM   1310  CB  VAL H 175      15.807  18.321  20.550  0.90 37.98           C  
ATOM   1311  CG1 VAL H 175      15.821  19.747  21.117  0.90 37.18           C  
ATOM   1312  CG2 VAL H 175      15.340  17.250  21.543  0.90 37.06           C  
ATOM   1313  C   VAL H 175      13.570  18.804  19.708  1.00 37.62           C  
ATOM   1314  O   VAL H 175      13.247  19.976  19.521  1.00 38.81           O  
ATOM   1315  N   THR H 176      12.713  17.889  20.217  1.00 35.77           N  
ATOM   1316  CA  THR H 176      11.401  18.254  20.671  1.00 35.52           C  
ATOM   1317  CB  THR H 176      10.315  17.806  19.740  1.00 36.74           C  
ATOM   1318  OG1 THR H 176      10.505  18.380  18.455  1.00 37.29           O  
ATOM   1319  CG2 THR H 176       8.956  18.232  20.317  1.00 30.33           C  
ATOM   1320  C   THR H 176      11.169  17.570  21.984  1.00 34.63           C  
ATOM   1321  O   THR H 176      11.388  16.365  22.102  1.00 34.67           O  
ATOM   1322  N   ILE H 177      10.721  18.328  23.012  1.00 34.14           N  
ATOM   1323  CA  ILE H 177      10.440  17.729  24.287  1.00 33.15           C  
ATOM   1324  CB  ILE H 177      11.280  18.231  25.422  1.00 32.59           C  
ATOM   1325  CG1 ILE H 177      12.764  17.883  25.196  1.00 31.15           C  
ATOM   1326  CG2 ILE H 177      10.715  17.611  26.706  1.00 28.29           C  
ATOM   1327  CD1 ILE H 177      13.708  18.530  26.208  1.00 33.70           C  
ATOM   1328  C   ILE H 177       9.000  17.977  24.610  1.00 33.64           C  
ATOM   1329  O   ILE H 177       8.516  19.109  24.573  1.00 34.13           O  
ATOM   1330  N   THR H 178       8.268  16.894  24.934  1.00 33.36           N  
ATOM   1331  CA  THR H 178       6.868  17.022  25.209  1.00 34.85           C  
ATOM   1332  CB  THR H 178       6.004  16.458  24.121  1.00 35.60           C  
ATOM   1333  OG1 THR H 178       6.290  15.078  23.939  1.00 38.61           O  
ATOM   1334  CG2 THR H 178       6.272  17.234  22.821  1.00 33.93           C  
ATOM   1335  C   THR H 178       6.554  16.249  26.446  1.00 36.35           C  
ATOM   1336  O   THR H 178       7.375  15.482  26.945  1.00 36.08           O  
ATOM   1337  N   ALA H 179       5.350  16.472  27.005  1.00 37.56           N  
ATOM   1338  CA  ALA H 179       4.958  15.714  28.154  1.00 39.00           C  
ATOM   1339  CB  ALA H 179       5.095  16.483  29.477  1.00 39.26           C  
ATOM   1340  C   ALA H 179       3.515  15.369  27.996  1.00 41.08           C  
ATOM   1341  O   ALA H 179       2.722  16.203  27.563  1.00 41.45           O  
ATOM   1342  N   ASP H 180       3.143  14.117  28.341  1.00 42.02           N  
ATOM   1343  CA  ASP H 180       1.764  13.730  28.255  1.00 44.06           C  
ATOM   1344  CB  ASP H 180       1.510  12.423  27.481  1.00 44.82           C  
ATOM   1345  CG  ASP H 180       0.011  12.214  27.325  1.00 47.92           C  
ATOM   1346  OD1 ASP H 180      -0.746  13.215  27.424  1.00 55.04           O  
ATOM   1347  OD2 ASP H 180      -0.398  11.042  27.110  1.00 64.72           O1-
ATOM   1348  C   ASP H 180       1.272  13.534  29.653  1.00 45.48           C  
ATOM   1349  O   ASP H 180       1.812  12.735  30.415  1.00 44.81           O  
ATOM   1350  N   LYS H 181       0.211  14.277  30.007  1.00 47.55           N  
ATOM   1351  CA  LYS H 181      -0.343  14.308  31.329  1.00 49.75           C  
ATOM   1352  CB  LYS H 181      -1.538  15.272  31.434  1.00 50.89           C  
ATOM   1353  CG  LYS H 181      -1.218  16.749  31.195  1.00 54.41           C  
ATOM   1354  CD  LYS H 181      -0.329  17.385  32.263  0.88134.28           C  
ATOM   1355  CE  LYS H 181      -0.209  18.903  32.113  1.00  0.00           C  
ATOM   1356  NZ  LYS H 181       0.396  19.490  33.329  1.00  0.00           N1+
ATOM   1357  C   LYS H 181      -0.880  12.963  31.726  1.00 49.75           C  
ATOM   1358  O   LYS H 181      -0.680  12.519  32.854  1.00 49.95           O  
ATOM   1359  N   SER H 182      -1.574  12.273  30.806  1.00 49.75           N  
ATOM   1360  CA  SER H 182      -2.268  11.060  31.144  1.00 49.95           C  
ATOM   1361  CB  SER H 182      -2.929  10.424  29.915  1.00 50.29           C  
ATOM   1362  OG  SER H 182      -3.761  11.378  29.278  1.00 57.23           O  
ATOM   1363  C   SER H 182      -1.320  10.035  31.684  1.00 48.79           C  
ATOM   1364  O   SER H 182      -1.526   9.480  32.762  1.00 48.84           O  
ATOM   1365  N   MET H 183      -0.282   9.746  30.889  1.00 47.40           N  
ATOM   1366  CA  MET H 183       0.758   8.781  31.102  1.00 46.70           C  
ATOM   1367  CB  MET H 183       1.552   8.551  29.820  1.00 46.69           C  
ATOM   1368  CG  MET H 183       2.268   9.824  29.381  1.00 51.84           C  
ATOM   1369  SD  MET H 183       2.935   9.708  27.706  1.00 60.82           S  
ATOM   1370  CE  MET H 183       4.080  11.091  27.916  1.00 58.00           C  
ATOM   1371  C   MET H 183       1.741   9.216  32.156  1.00 45.08           C  
ATOM   1372  O   MET H 183       2.438   8.379  32.732  1.00 44.75           O  
ATOM   1373  N   ASP H 184       1.877  10.536  32.402  1.00 42.93           N  
ATOM   1374  CA  ASP H 184       2.879  11.017  33.315  0.90 40.45           C  
ATOM   1375  CB  ASP H 184       2.761  10.414  34.727  0.90 41.04           C  
ATOM   1376  CG  ASP H 184       3.705  11.166  35.654  1.00  0.00           C  
ATOM   1377  OD1 ASP H 184       4.359  12.135  35.182  1.00  0.00           O  
ATOM   1378  OD2 ASP H 184       3.787  10.778  36.850  1.00  0.00           O1-
ATOM   1379  C   ASP H 184       4.225  10.665  32.764  1.00 38.17           C  
ATOM   1380  O   ASP H 184       5.131  10.257  33.490  1.00 37.80           O  
ATOM   1381  N   THR H 185       4.388  10.817  31.435  1.00 35.65           N  
ATOM   1382  CA  THR H 185       5.657  10.534  30.836  1.00 33.95           C  
ATOM   1383  CB  THR H 185       5.590   9.429  29.822  1.00 34.99           C  
ATOM   1384  OG1 THR H 185       5.058   8.252  30.414  1.00 36.85           O  
ATOM   1385  CG2 THR H 185       7.010   9.151  29.305  1.00 32.34           C  
ATOM   1386  C   THR H 185       6.113  11.778  30.128  1.00 32.81           C  
ATOM   1387  O   THR H 185       5.316  12.639  29.762  1.00 32.05           O  
ATOM   1388  N   SER H 186       7.436  11.934  29.957  1.00 30.86           N  
ATOM   1389  CA  SER H 186       7.965  13.055  29.237  1.00 29.66           C  
ATOM   1390  CB  SER H 186       8.901  13.927  30.086  1.00 30.77           C  
ATOM   1391  OG  SER H 186      10.032  13.165  30.488  1.00  0.00           O  
ATOM   1392  C   SER H 186       8.787  12.458  28.143  1.00 29.28           C  
ATOM   1393  O   SER H 186       9.319  11.363  28.315  1.00 30.34           O  
ATOM   1394  N   PHE H 187       8.905  13.138  26.980  1.00 28.52           N  
ATOM   1395  CA  PHE H 187       9.666  12.512  25.936  1.00 29.06           C  
ATOM   1396  CB  PHE H 187       8.864  12.078  24.696  1.00 30.52           C  
ATOM   1397  CG  PHE H 187       7.724  11.201  25.070  1.00 32.87           C  
ATOM   1398  CD1 PHE H 187       7.917   9.930  25.552  1.00 25.77           C  
ATOM   1399  CD2 PHE H 187       6.442  11.675  24.948  1.00 27.77           C  
ATOM   1400  CE1 PHE H 187       6.843   9.140  25.892  1.00 39.20           C  
ATOM   1401  CE2 PHE H 187       5.368  10.888  25.281  1.00 38.54           C  
ATOM   1402  CZ  PHE H 187       5.563   9.616  25.755  1.00 38.10           C  
ATOM   1403  C   PHE H 187      10.639  13.498  25.380  1.00 29.93           C  
ATOM   1404  O   PHE H 187      10.428  14.710  25.433  1.00 30.50           O  
ATOM   1405  N   MET H 188      11.751  12.972  24.832  1.00 30.04           N  
ATOM   1406  CA  MET H 188      12.722  13.785  24.168  1.00 30.94           C  
ATOM   1407  CB  MET H 188      14.033  13.909  24.963  1.00 31.00           C  
ATOM   1408  CG  MET H 188      15.031  14.912  24.385  1.00 34.03           C  
ATOM   1409  SD  MET H 188      15.887  14.340  22.892  1.00 44.82           S  
ATOM   1410  CE  MET H 188      16.914  13.134  23.782  1.00 35.45           C  
ATOM   1411  C   MET H 188      12.993  13.113  22.858  1.00 31.60           C  
ATOM   1412  O   MET H 188      13.398  11.952  22.819  1.00 31.39           O  
ATOM   1413  N   GLU H 189      12.749  13.825  21.739  1.00 31.89           N  
ATOM   1414  CA  GLU H 189      12.983  13.231  20.451  1.00 32.02           C  
ATOM   1415  CB  GLU H 189      11.748  13.240  19.533  1.00 33.77           C  
ATOM   1416  CG  GLU H 189      11.913  12.388  18.273  1.00 37.86           C  
ATOM   1417  CD  GLU H 189      10.628  12.486  17.460  1.00 55.29           C  
ATOM   1418  OE1 GLU H 189      10.188  13.636  17.193  1.00 53.94           O  
ATOM   1419  OE2 GLU H 189      10.070  11.416  17.099  1.00 62.41           O1-
ATOM   1420  C   GLU H 189      14.053  14.030  19.776  1.00 32.49           C  
ATOM   1421  O   GLU H 189      13.942  15.248  19.647  1.00 33.89           O  
ATOM   1422  N   LEU H 190      15.131  13.349  19.334  1.00 32.49           N  
ATOM   1423  CA  LEU H 190      16.228  14.002  18.677  1.00 33.00           C  
ATOM   1424  CB  LEU H 190      17.563  13.758  19.405  1.00 31.68           C  
ATOM   1425  CG  LEU H 190      18.791  14.434  18.773  1.00 31.11           C  
ATOM   1426  CD1 LEU H 190      18.655  15.964  18.787  1.00 29.38           C  
ATOM   1427  CD2 LEU H 190      20.087  13.964  19.453  1.00 33.59           C  
ATOM   1428  C   LEU H 190      16.319  13.423  17.296  1.00 34.98           C  
ATOM   1429  O   LEU H 190      16.342  12.204  17.131  1.00 36.17           O  
ATOM   1430  N   THR H 191      16.378  14.288  16.260  1.00 35.42           N  
ATOM   1431  CA  THR H 191      16.394  13.806  14.904  1.00 37.07           C  
ATOM   1432  CB  THR H 191      15.343  14.442  14.040  1.00 37.93           C  
ATOM   1433  OG1 THR H 191      15.571  15.840  13.942  1.00 30.54           O  
ATOM   1434  CG2 THR H 191      13.961  14.174  14.666  1.00 31.22           C  
ATOM   1435  C   THR H 191      17.722  14.103  14.273  1.00 37.84           C  
ATOM   1436  O   THR H 191      18.585  14.744  14.871  1.00 37.47           O  
ATOM   1437  N   SER H 192      17.909  13.622  13.023  1.00 38.49           N  
ATOM   1438  CA  SER H 192      19.117  13.838  12.271  1.00 40.02           C  
ATOM   1439  CB  SER H 192      19.308  15.305  11.846  1.00 41.05           C  
ATOM   1440  OG  SER H 192      18.263  15.697  10.968  1.00 48.73           O  
ATOM   1441  C   SER H 192      20.294  13.429  13.099  1.00 39.33           C  
ATOM   1442  O   SER H 192      21.257  14.179  13.244  1.00 39.57           O  
ATOM   1443  N   LEU H 193      20.252  12.194  13.629  1.00 38.19           N  
ATOM   1444  CA  LEU H 193      21.270  11.693  14.507  1.00 37.32           C  
ATOM   1445  CB  LEU H 193      20.925  10.306  15.079  1.00 35.58           C  
ATOM   1446  CG  LEU H 193      19.713  10.307  16.029  1.00 33.91           C  
ATOM   1447  CD1 LEU H 193      19.415   8.898  16.564  1.00 27.06           C  
ATOM   1448  CD2 LEU H 193      19.908  11.324  17.163  1.00 31.65           C  
ATOM   1449  C   LEU H 193      22.578  11.564  13.790  1.00 38.71           C  
ATOM   1450  O   LEU H 193      22.646  11.142  12.637  1.00 39.72           O  
ATOM   1451  N   THR H 194      23.668  11.947  14.490  1.00 38.57           N  
ATOM   1452  CA  THR H 194      25.000  11.814  13.977  1.00 40.49           C  
ATOM   1453  CB  THR H 194      25.650  13.121  13.630  1.00 41.34           C  
ATOM   1454  OG1 THR H 194      26.907  12.895  13.007  1.00  0.00           O  
ATOM   1455  CG2 THR H 194      25.830  13.938  14.915  1.00  0.00           C  
ATOM   1456  C   THR H 194      25.804  11.153  15.056  1.00 40.12           C  
ATOM   1457  O   THR H 194      25.316  10.933  16.162  1.00 39.14           O  
ATOM   1458  N   SER H 195      27.075  10.827  14.759  1.00 40.36           N  
ATOM   1459  CA  SER H 195      27.920  10.090  15.658  0.90 39.92           C  
ATOM   1460  CB  SER H 195      29.311   9.815  15.058  0.90 39.76           C  
ATOM   1461  OG  SER H 195      29.980  11.037  14.786  0.90 44.36           O  
ATOM   1462  C   SER H 195      28.114  10.827  16.949  1.00 39.26           C  
ATOM   1463  O   SER H 195      28.239  10.210  18.006  1.00 39.37           O  
ATOM   1464  N   GLU H 196      28.120  12.168  16.908  1.00 37.98           N  
ATOM   1465  CA  GLU H 196      28.377  12.972  18.072  1.00 36.92           C  
ATOM   1466  CB  GLU H 196      28.397  14.474  17.755  1.00 37.42           C  
ATOM   1467  CG  GLU H 196      27.017  15.015  17.387  1.00 43.98           C  
ATOM   1468  CD  GLU H 196      27.216  16.305  16.619  1.00102.66           C  
ATOM   1469  OE1 GLU H 196      28.076  16.312  15.698  1.00 71.89           O  
ATOM   1470  OE2 GLU H 196      26.512  17.299  16.937  1.00 70.39           O1-
ATOM   1471  C   GLU H 196      27.294  12.748  19.082  1.00 35.09           C  
ATOM   1472  O   GLU H 196      27.506  12.945  20.276  1.00 34.86           O  
ATOM   1473  N   ASP H 197      26.094  12.372  18.607  1.00 32.78           N  
ATOM   1474  CA  ASP H 197      24.911  12.178  19.400  1.00 30.65           C  
ATOM   1475  CB  ASP H 197      23.645  12.036  18.541  1.00 31.20           C  
ATOM   1476  CG  ASP H 197      23.385  13.399  17.914  1.00 33.86           C  
ATOM   1477  OD1 ASP H 197      23.659  14.425  18.593  1.00 34.66           O  
ATOM   1478  OD2 ASP H 197      22.922  13.433  16.744  1.00 41.69           O1-
ATOM   1479  C   ASP H 197      25.025  10.989  20.308  1.00 29.45           C  
ATOM   1480  O   ASP H 197      24.206  10.835  21.213  1.00 28.26           O  
ATOM   1481  N   THR H 198      25.974  10.065  20.061  1.00 29.57           N  
ATOM   1482  CA  THR H 198      26.092   8.931  20.939  1.00 28.94           C  
ATOM   1483  CB  THR H 198      27.226   8.016  20.574  1.00 29.66           C  
ATOM   1484  OG1 THR H 198      27.059   7.533  19.248  1.00 34.30           O  
ATOM   1485  CG2 THR H 198      27.263   6.843  21.568  1.00 25.61           C  
ATOM   1486  C   THR H 198      26.355   9.443  22.321  1.00 27.38           C  
ATOM   1487  O   THR H 198      27.325  10.162  22.555  1.00 27.80           O  
ATOM   1488  N   ALA H 199      25.475   9.086  23.282  1.00 25.50           N  
ATOM   1489  CA  ALA H 199      25.659   9.555  24.626  1.00 25.00           C  
ATOM   1490  CB  ALA H 199      25.495  11.079  24.764  1.00 25.16           C  
ATOM   1491  C   ALA H 199      24.618   8.926  25.495  1.00 25.27           C  
ATOM   1492  O   ALA H 199      23.717   8.239  25.017  1.00 25.86           O  
ATOM   1493  N   VAL H 200      24.752   9.123  26.822  1.00 24.36           N  
ATOM   1494  CA  VAL H 200      23.757   8.645  27.731  1.00 24.07           C  
ATOM   1495  CB  VAL H 200      24.313   8.255  29.072  1.00 23.86           C  
ATOM   1496  CG1 VAL H 200      23.149   7.857  29.995  1.00 21.51           C  
ATOM   1497  CG2 VAL H 200      25.351   7.140  28.865  1.00 24.13           C  
ATOM   1498  C   VAL H 200      22.837   9.807  27.932  1.00 25.67           C  
ATOM   1499  O   VAL H 200      23.289  10.914  28.217  1.00 25.82           O  
ATOM   1500  N   TYR H 201      21.516   9.589  27.780  1.00 25.56           N  
ATOM   1501  CA  TYR H 201      20.596  10.681  27.921  1.00 25.49           C  
ATOM   1502  CB  TYR H 201      19.531  10.773  26.811  1.00 25.37           C  
ATOM   1503  CG  TYR H 201      20.196  11.168  25.536  1.00 25.99           C  
ATOM   1504  CD1 TYR H 201      20.378  12.496  25.234  1.00 24.20           C  
ATOM   1505  CD2 TYR H 201      20.643  10.228  24.637  1.00 24.24           C  
ATOM   1506  CE1 TYR H 201      20.988  12.881  24.066  1.00 22.36           C  
ATOM   1507  CE2 TYR H 201      21.254  10.611  23.465  1.00 24.48           C  
ATOM   1508  CZ  TYR H 201      21.427  11.939  23.172  1.00 27.63           C  
ATOM   1509  OH  TYR H 201      22.053  12.333  21.971  1.00 27.35           O  
ATOM   1510  C   TYR H 201      19.869  10.494  29.210  1.00 25.73           C  
ATOM   1511  O   TYR H 201      19.297   9.435  29.463  1.00 26.05           O  
ATOM   1512  N   TYR H 202      19.874  11.543  30.060  1.00 24.51           N  
ATOM   1513  CA  TYR H 202      19.256  11.426  31.349  1.00 24.87           C  
ATOM   1514  CB  TYR H 202      20.110  11.899  32.544  1.00 24.15           C  
ATOM   1515  CG  TYR H 202      21.453  11.256  32.620  1.00 24.80           C  
ATOM   1516  CD1 TYR H 202      21.616   9.964  33.057  1.00 22.14           C  
ATOM   1517  CD2 TYR H 202      22.567  11.968  32.246  1.00 22.10           C  
ATOM   1518  CE1 TYR H 202      22.866   9.395  33.125  1.00 25.08           C  
ATOM   1519  CE2 TYR H 202      23.820  11.408  32.312  1.00 20.20           C  
ATOM   1520  CZ  TYR H 202      23.971  10.117  32.755  1.00 25.77           C  
ATOM   1521  OH  TYR H 202      25.250   9.529  32.828  1.00 32.12           O  
ATOM   1522  C   TYR H 202      18.103  12.372  31.408  1.00 25.25           C  
ATOM   1523  O   TYR H 202      18.146  13.468  30.848  1.00 24.89           O  
ATOM   1524  N   CYS H 203      17.019  11.941  32.079  1.00 25.35           N  
ATOM   1525  CA  CYS H 203      15.947  12.846  32.360  0.90 25.83           C  
ATOM   1526  CB  CYS H 203      14.525  12.285  32.114  0.90 27.08           C  
ATOM   1527  SG  CYS H 203      14.150  10.776  33.056  0.92 32.96           S  
ATOM   1528  C   CYS H 203      16.110  13.167  33.810  1.00 25.58           C  
ATOM   1529  O   CYS H 203      16.564  12.335  34.596  1.00 25.57           O  
ATOM   1530  N   ALA H 204      15.804  14.418  34.193  1.00 24.96           N  
ATOM   1531  CA  ALA H 204      15.960  14.801  35.567  1.00 25.42           C  
ATOM   1532  CB  ALA H 204      17.221  15.644  35.825  1.00 24.36           C  
ATOM   1533  C   ALA H 204      14.792  15.647  35.930  1.00 26.32           C  
ATOM   1534  O   ALA H 204      14.347  16.477  35.140  1.00 26.93           O  
ATOM   1535  N   ARG H 205      14.279  15.449  37.159  1.00 26.10           N  
ATOM   1536  CA  ARG H 205      13.136  16.167  37.635  1.00 27.07           C  
ATOM   1537  CB  ARG H 205      12.296  15.336  38.618  1.00 27.16           C  
ATOM   1538  CG  ARG H 205      10.964  15.971  39.008  1.00 30.50           C  
ATOM   1539  CD  ARG H 205      10.206  15.167  40.063  1.00 36.54           C  
ATOM   1540  NE  ARG H 205      10.928  15.351  41.353  1.00 60.78           N  
ATOM   1541  CZ  ARG H 205      10.406  14.849  42.509  1.00 66.96           C  
ATOM   1542  NH1 ARG H 205       9.225  14.166  42.487  1.00 98.88           N1+
ATOM   1543  NH2 ARG H 205      11.069  15.031  43.689  1.00 43.06           N  
ATOM   1544  C   ARG H 205      13.600  17.391  38.340  1.00 27.37           C  
ATOM   1545  O   ARG H 205      14.634  17.372  39.006  1.00 28.14           O  
ATOM   1546  N   ASP H 206      12.838  18.492  38.176  1.00 27.71           N  
ATOM   1547  CA  ASP H 206      13.128  19.751  38.820  1.00 28.25           C  
ATOM   1548  CB  ASP H 206      13.373  20.936  37.857  1.00 28.45           C  
ATOM   1549  CG  ASP H 206      12.117  21.288  37.056  1.00 32.47           C  
ATOM   1550  OD1 ASP H 206      11.103  21.737  37.658  1.00 32.56           O  
ATOM   1551  OD2 ASP H 206      12.169  21.125  35.807  1.00 33.46           O1-
ATOM   1552  C   ASP H 206      11.945  20.107  39.680  1.00 28.97           C  
ATOM   1553  O   ASP H 206      10.827  19.682  39.392  1.00 28.69           O  
ATOM   1554  N   LEU H 207      12.172  20.670  40.853  1.00 20.56           N  
ATOM   1555  CA  LEU H 207      10.929  20.921  41.478  1.00 21.08           C  
ATOM   1556  CB  LEU H 207      11.030  21.111  42.995  1.00 19.93           C  
ATOM   1557  CG  LEU H 207      11.793  19.973  43.709  1.00 18.54           C  
ATOM   1558  CD1 LEU H 207      11.605  20.058  45.231  1.00 21.15           C  
ATOM   1559  CD2 LEU H 207      11.477  18.588  43.124  1.00 20.81           C  
ATOM   1560  C   LEU H 207      10.518  22.165  40.790  1.00 22.95           C  
ATOM   1561  O   LEU H 207      11.294  22.725  40.015  1.00 24.59           O  
ATOM   1562  N   THR H 208       9.259  22.592  40.889  1.00 24.35           N  
ATOM   1563  CA  THR H 208       9.191  23.844  40.233  1.00 23.68           C  
ATOM   1564  CB  THR H 208       8.972  23.801  38.738  1.00 24.54           C  
ATOM   1565  OG1 THR H 208       9.250  25.079  38.188  1.00  0.00           O  
ATOM   1566  CG2 THR H 208       7.532  23.402  38.399  1.00  0.00           C  
ATOM   1567  C   THR H 208       8.189  24.725  40.859  1.00 24.22           C  
ATOM   1568  O   THR H 208       6.988  24.470  40.863  1.00 25.71           O  
ATOM   1569  N   THR H 209       8.722  25.785  41.462  1.00 23.99           N  
ATOM   1570  CA  THR H 209       7.961  26.880  41.941  1.00 21.88           C  
ATOM   1571  CB  THR H 209       7.780  26.897  43.429  1.00 23.89           C  
ATOM   1572  OG1 THR H 209       7.097  25.723  43.845  1.00  0.00           O  
ATOM   1573  CG2 THR H 209       6.965  28.146  43.813  1.00  0.00           C  
ATOM   1574  C   THR H 209       8.853  27.997  41.547  1.00 22.71           C  
ATOM   1575  O   THR H 209      10.064  27.911  41.730  1.00 24.50           O  
ATOM   1576  N   LEU H 210       8.315  29.068  40.960  1.00 22.40           N  
ATOM   1577  CA  LEU H 210       9.215  30.100  40.539  1.00 21.49           C  
ATOM   1578  CB  LEU H 210       8.504  31.286  39.868  1.00 23.85           C  
ATOM   1579  CG  LEU H 210       7.785  30.919  38.560  1.00 24.14           C  
ATOM   1580  CD1 LEU H 210       6.623  29.941  38.811  1.00 23.24           C  
ATOM   1581  CD2 LEU H 210       7.352  32.182  37.799  1.00 24.73           C  
ATOM   1582  C   LEU H 210       9.889  30.642  41.755  1.00 22.97           C  
ATOM   1583  O   LEU H 210      11.096  30.875  41.758  1.00 22.90           O  
ATOM   1584  N   THR H 211       9.110  30.802  42.839  1.00 24.28           N  
ATOM   1585  CA  THR H 211       9.588  31.389  44.055  1.00 25.60           C  
ATOM   1586  CB  THR H 211       8.512  31.518  45.097  1.00 29.85           C  
ATOM   1587  OG1 THR H 211       8.021  30.238  45.465  1.00  0.00           O  
ATOM   1588  CG2 THR H 211       7.373  32.376  44.521  1.00 11.39           C  
ATOM   1589  C   THR H 211      10.681  30.546  44.627  1.00 24.14           C  
ATOM   1590  O   THR H 211      11.639  31.070  45.198  1.00 26.40           O  
ATOM   1591  N   SER H 212      10.531  29.213  44.532  1.00 23.05           N  
ATOM   1592  CA  SER H 212      11.499  28.305  45.073  1.00 26.95           C  
ATOM   1593  CB  SER H 212      10.969  26.873  45.108  1.00 32.92           C  
ATOM   1594  OG  SER H 212      10.649  26.483  43.784  1.00 26.04           O  
ATOM   1595  C   SER H 212      12.747  28.304  44.238  1.00 26.21           C  
ATOM   1596  O   SER H 212      13.839  28.128  44.773  1.00 27.31           O  
ATOM   1597  N   TYR H 213      12.628  28.522  42.908  1.00 25.94           N  
ATOM   1598  CA  TYR H 213      13.761  28.478  42.018  1.00 23.71           C  
ATOM   1599  CB  TYR H 213      14.781  29.620  42.235  1.00 12.87           C  
ATOM   1600  CG  TYR H 213      14.090  30.943  42.154  1.00 11.03           C  
ATOM   1601  CD1 TYR H 213      13.563  31.506  43.295  1.00  0.00           C  
ATOM   1602  CD2 TYR H 213      13.961  31.623  40.965  1.00  0.00           C  
ATOM   1603  CE1 TYR H 213      12.919  32.720  43.267  1.00  0.00           C  
ATOM   1604  CE2 TYR H 213      13.317  32.840  40.929  1.00  0.00           C  
ATOM   1605  CZ  TYR H 213      12.795  33.391  42.077  1.00  0.00           C  
ATOM   1606  OH  TYR H 213      12.136  34.640  42.036  1.00  0.00           O  
ATOM   1607  C   TYR H 213      14.482  27.197  42.275  1.00 22.77           C  
ATOM   1608  O   TYR H 213      15.627  27.214  42.717  1.00 27.00           O  
ATOM   1609  N   ASN H 214      13.792  26.064  41.998  1.00 24.56           N  
ATOM   1610  CA  ASN H 214      14.235  24.716  42.227  1.00 23.92           C  
ATOM   1611  CB  ASN H 214      13.081  23.705  42.315  1.00 22.78           C  
ATOM   1612  CG  ASN H 214      12.469  23.834  43.703  1.00 24.31           C  
ATOM   1613  OD1 ASN H 214      13.184  23.923  44.700  1.00 28.17           O  
ATOM   1614  ND2 ASN H 214      11.113  23.844  43.781  1.00 33.46           N  
ATOM   1615  C   ASN H 214      15.213  24.252  41.197  1.00 22.90           C  
ATOM   1616  O   ASN H 214      15.415  24.875  40.154  1.00 21.76           O  
ATOM   1617  N   TRP H 215      15.837  23.098  41.503  1.00 20.12           N  
ATOM   1618  CA  TRP H 215      16.947  22.559  40.780  1.00 20.62           C  
ATOM   1619  CB  TRP H 215      18.157  22.585  41.719  1.00 22.30           C  
ATOM   1620  CG  TRP H 215      18.252  23.949  42.372  1.00 25.06           C  
ATOM   1621  CD2 TRP H 215      17.420  24.349  43.478  1.00 24.83           C  
ATOM   1622  CD1 TRP H 215      19.027  25.031  42.072  1.00 24.86           C  
ATOM   1623  NE1 TRP H 215      18.728  26.076  42.912  1.00  0.00           N  
ATOM   1624  CE2 TRP H 215      17.746  25.671  43.787  1.00 25.05           C  
ATOM   1625  CE3 TRP H 215      16.480  23.662  44.192  1.00  0.00           C  
ATOM   1626  CZ2 TRP H 215      17.134  26.323  44.819  1.00  0.00           C  
ATOM   1627  CZ3 TRP H 215      15.845  24.335  45.211  1.00  0.00           C  
ATOM   1628  CH2 TRP H 215      16.167  25.639  45.518  1.00  0.00           C  
ATOM   1629  C   TRP H 215      16.587  21.138  40.434  1.00 21.37           C  
ATOM   1630  O   TRP H 215      15.454  20.722  40.668  1.00 21.81           O  
ATOM   1631  N   TRP H 216      17.527  20.359  39.844  1.00 19.26           N  
ATOM   1632  CA  TRP H 216      17.219  19.009  39.420  1.00 21.24           C  
ATOM   1633  CB  TRP H 216      18.030  18.564  38.194  1.00 19.31           C  
ATOM   1634  CG  TRP H 216      17.706  19.333  36.941  1.00 20.80           C  
ATOM   1635  CD2 TRP H 216      18.606  19.473  35.832  1.00 20.68           C  
ATOM   1636  CD1 TRP H 216      16.586  20.041  36.624  1.00 23.35           C  
ATOM   1637  NE1 TRP H 216      16.729  20.615  35.385  1.00  0.00           N  
ATOM   1638  CE2 TRP H 216      17.967  20.277  34.887  1.00 23.07           C  
ATOM   1639  CE3 TRP H 216      19.862  18.980  35.623  1.00  0.00           C  
ATOM   1640  CZ2 TRP H 216      18.580  20.599  33.711  1.00  0.00           C  
ATOM   1641  CZ3 TRP H 216      20.476  19.304  34.433  1.00  0.00           C  
ATOM   1642  CH2 TRP H 216      19.845  20.100  33.498  1.00  0.00           C  
ATOM   1643  C   TRP H 216      17.549  18.041  40.522  1.00 22.11           C  
ATOM   1644  O   TRP H 216      18.695  17.626  40.671  1.00 19.86           O  
ATOM   1645  N   ASP H 217      16.546  17.669  41.348  1.00 22.37           N  
ATOM   1646  CA  ASP H 217      16.777  16.756  42.440  1.00 22.13           C  
ATOM   1647  CB  ASP H 217      15.761  16.916  43.596  1.00 21.44           C  
ATOM   1648  CG  ASP H 217      14.337  16.699  43.108  1.00 25.38           C  
ATOM   1649  OD1 ASP H 217      14.151  16.512  41.877  1.00 32.66           O  
ATOM   1650  OD2 ASP H 217      13.410  16.737  43.962  1.00 28.51           O1-
ATOM   1651  C   ASP H 217      16.877  15.304  42.046  1.00 23.65           C  
ATOM   1652  O   ASP H 217      17.727  14.586  42.571  1.00 21.52           O  
ATOM   1653  N   LEU H 218      16.036  14.811  41.111  1.00 27.67           N  
ATOM   1654  CA  LEU H 218      16.037  13.377  40.894  1.00 28.34           C  
ATOM   1655  CB  LEU H 218      14.692  12.666  41.098  1.00 29.35           C  
ATOM   1656  CG  LEU H 218      14.828  11.152  40.836  1.00 37.32           C  
ATOM   1657  CD1 LEU H 218      15.652  10.460  41.933  1.00 65.96           C  
ATOM   1658  CD2 LEU H 218      13.473  10.486  40.559  1.00 59.73           C  
ATOM   1659  C   LEU H 218      16.408  13.077  39.479  1.00 28.51           C  
ATOM   1660  O   LEU H 218      16.033  13.802  38.559  1.00 28.52           O  
ATOM   1661  N   TRP H 219      17.135  11.958  39.267  1.00 27.43           N  
ATOM   1662  CA  TRP H 219      17.579  11.652  37.940  1.00 26.86           C  
ATOM   1663  CB  TRP H 219      19.112  11.722  37.802  1.00 25.66           C  
ATOM   1664  CG  TRP H 219      19.681  13.113  37.976  1.00 24.12           C  
ATOM   1665  CD2 TRP H 219      20.343  13.865  36.944  1.00 23.28           C  
ATOM   1666  CD1 TRP H 219      19.714  13.890  39.097  1.00 19.08           C  
ATOM   1667  NE1 TRP H 219      20.342  15.082  38.827  1.00 23.48           N  
ATOM   1668  CE2 TRP H 219      20.738  15.080  37.506  1.00 21.65           C  
ATOM   1669  CE3 TRP H 219      20.603  13.569  35.636  1.00 23.87           C  
ATOM   1670  CZ2 TRP H 219      21.400  16.018  36.766  1.00 24.51           C  
ATOM   1671  CZ3 TRP H 219      21.269  14.518  34.893  1.00 22.37           C  
ATOM   1672  CH2 TRP H 219      21.661  15.720  35.447  1.00 25.72           C  
ATOM   1673  C   TRP H 219      17.153  10.265  37.571  1.00 27.70           C  
ATOM   1674  O   TRP H 219      16.997   9.386  38.418  1.00 28.14           O  
ATOM   1675  N   GLY H 220      16.931  10.049  36.258  1.00 27.65           N  
ATOM   1676  CA  GLY H 220      16.587   8.749  35.767  1.00 27.55           C  
ATOM   1677  C   GLY H 220      17.874   7.995  35.674  1.00 28.42           C  
ATOM   1678  O   GLY H 220      18.947   8.553  35.896  1.00 27.84           O  
ATOM   1679  N   GLN H 221      17.785   6.693  35.345  1.00 28.84           N  
ATOM   1680  CA  GLN H 221      18.926   5.824  35.254  1.00 29.10           C  
ATOM   1681  CB  GLN H 221      18.581   4.328  35.099  1.00 31.22           C  
ATOM   1682  CG  GLN H 221      17.935   3.947  33.763  1.00 35.31           C  
ATOM   1683  CD  GLN H 221      16.427   4.122  33.854  1.00 73.25           C  
ATOM   1684  OE1 GLN H 221      15.928   5.053  34.483  1.00 37.07           O  
ATOM   1685  NE2 GLN H 221      15.675   3.191  33.208  1.00 38.06           N  
ATOM   1686  C   GLN H 221      19.782   6.203  34.082  1.00 28.30           C  
ATOM   1687  O   GLN H 221      20.990   5.974  34.099  1.00 29.82           O  
ATOM   1688  N   GLY H 222      19.176   6.744  33.008  1.00 26.75           N  
ATOM   1689  CA  GLY H 222      19.926   7.107  31.836  1.00 26.01           C  
ATOM   1690  C   GLY H 222      19.594   6.142  30.738  1.00 27.36           C  
ATOM   1691  O   GLY H 222      19.254   4.986  30.987  1.00 27.55           O  
ATOM   1692  N   THR H 223      19.659   6.625  29.477  1.00 26.30           N  
ATOM   1693  CA  THR H 223      19.409   5.801  28.327  1.00 26.15           C  
ATOM   1694  CB  THR H 223      18.167   6.187  27.576  1.00 26.39           C  
ATOM   1695  OG1 THR H 223      17.035   6.103  28.431  1.00 27.13           O  
ATOM   1696  CG2 THR H 223      17.992   5.239  26.377  1.00 26.81           C  
ATOM   1697  C   THR H 223      20.563   5.980  27.391  1.00 26.81           C  
ATOM   1698  O   THR H 223      20.881   7.097  26.981  1.00 26.14           O  
ATOM   1699  N   LEU H 224      21.216   4.870  27.005  1.00 26.11           N  
ATOM   1700  CA  LEU H 224      22.350   4.976  26.137  1.00 27.29           C  
ATOM   1701  CB  LEU H 224      23.360   3.829  26.318  1.00 26.73           C  
ATOM   1702  CG  LEU H 224      24.595   3.923  25.401  1.00 32.05           C  
ATOM   1703  CD1 LEU H 224      25.512   5.085  25.805  1.00 24.06           C  
ATOM   1704  CD2 LEU H 224      25.334   2.581  25.317  1.00 25.01           C  
ATOM   1705  C   LEU H 224      21.857   4.914  24.728  1.00 28.11           C  
ATOM   1706  O   LEU H 224      21.123   3.998  24.354  1.00 28.57           O  
ATOM   1707  N   VAL H 225      22.227   5.919  23.912  1.00 27.51           N  
ATOM   1708  CA  VAL H 225      21.856   5.907  22.529  1.00 27.20           C  
ATOM   1709  CB  VAL H 225      21.128   7.149  22.096  1.00 28.12           C  
ATOM   1710  CG1 VAL H 225      20.884   7.080  20.579  1.00 29.87           C  
ATOM   1711  CG2 VAL H 225      19.838   7.272  22.925  1.00 28.48           C  
ATOM   1712  C   VAL H 225      23.133   5.835  21.758  1.00 27.73           C  
ATOM   1713  O   VAL H 225      23.997   6.702  21.886  1.00 27.03           O  
ATOM   1714  N   THR H 226      23.285   4.784  20.930  1.00 28.96           N  
ATOM   1715  CA  THR H 226      24.489   4.649  20.166  1.00 30.24           C  
ATOM   1716  CB  THR H 226      25.096   3.277  20.253  1.00 29.59           C  
ATOM   1717  OG1 THR H 226      25.389   2.956  21.605  1.00 31.16           O  
ATOM   1718  CG2 THR H 226      26.384   3.248  19.413  1.00 28.43           C  
ATOM   1719  C   THR H 226      24.127   4.881  18.739  1.00 31.54           C  
ATOM   1720  O   THR H 226      23.258   4.203  18.190  1.00 31.48           O  
ATOM   1721  N   VAL H 227      24.785   5.862  18.095  1.00 32.39           N  
ATOM   1722  CA  VAL H 227      24.475   6.130  16.725  1.00 33.89           C  
ATOM   1723  CB  VAL H 227      24.446   7.597  16.406  1.00 33.94           C  
ATOM   1724  CG1 VAL H 227      24.187   7.770  14.901  1.00 33.75           C  
ATOM   1725  CG2 VAL H 227      23.391   8.270  17.301  1.00 28.05           C  
ATOM   1726  C   VAL H 227      25.553   5.511  15.902  1.00 36.12           C  
ATOM   1727  O   VAL H 227      26.707   5.933  15.948  1.00 35.05           O  
ATOM   1728  N   SER H 228      25.196   4.468  15.125  1.00 37.28           N  
ATOM   1729  CA  SER H 228      26.179   3.831  14.303  1.00 38.95           C  
ATOM   1730  CB  SER H 228      27.051   2.812  15.057  1.00 38.84           C  
ATOM   1731  OG  SER H 228      26.259   1.723  15.509  1.00 37.47           O  
ATOM   1732  C   SER H 228      25.461   3.091  13.223  1.00 40.58           C  
ATOM   1733  O   SER H 228      24.281   2.764  13.348  1.00 39.37           O  
ATOM   1734  N   SER H 229      26.171   2.813  12.115  1.00 43.46           N  
ATOM   1735  CA  SER H 229      25.576   2.087  11.036  1.00 46.41           C  
ATOM   1736  CB  SER H 229      26.247   2.360   9.679  1.00 47.84           C  
ATOM   1737  OG  SER H 229      27.602   1.941   9.717  1.00 53.25           O  
ATOM   1738  C   SER H 229      25.756   0.610  11.354  1.00 46.29           C  
ATOM   1739  O   SER H 229      26.932   0.177  11.479  1.00 47.58           O  
ATOM   1740  OXT SER H 229      24.725  -0.103  11.477  1.00  0.00           O1-
TER    1741      SER H 229 
CONECT  161  664
CONECT  664  161
CONECT  954 1527
CONECT 1527  954
END
