# Supplementary material for: Fully automated antibody structure prediction using BIOVIA tools: Validation study
Source: PLoS One. 2017 May 18;12(5):e0177923. doi: 10.1371/journal.pone.0177923 (PMC5436848; doi:10.1371/journal.pone.0177923)
Supplement: S2 Dataset — Predicted structures using the Top5 framework method, Chothia CDR definition with canonical filtering and generating 50 models. These were used in the comparison against predictions using no filtering. (ZIP) [file pone.0177923.s004.zip › 3WBD_AA_FV_FinalModel.pdb]

REMARK   Accelrys Discovery Studio PDB file
REMARK   Created:  2015-04-10T02:31:50Z
SSBOND   1 CYS L   23    CYS L   93                                     
SSBOND   2 CYS H  132    CYS H  206                                     
ATOM      1  N   ASP L   1      25.789  32.293  25.955  1.00 56.28           N1+
ATOM      2  CA  ASP L   1      25.785  31.285  27.040  1.00 54.89           C  
ATOM      3  CB  ASP L   1      26.265  29.923  26.512  1.00 56.46           C  
ATOM      4  CG  ASP L   1      25.205  29.396  25.559  1.00 59.25           C  
ATOM      5  OD1 ASP L   1      24.122  30.034  25.468  1.00 58.82           O  
ATOM      6  OD2 ASP L   1      25.465  28.350  24.908  1.00 58.46           O1-
ATOM      7  C   ASP L   1      26.700  31.712  28.136  1.00 54.40           C  
ATOM      8  O   ASP L   1      27.687  32.406  27.904  1.00 55.36           O  
ATOM      9  N   VAL L   2      26.372  31.311  29.376  1.00 51.34           N  
ATOM     10  CA  VAL L   2      27.192  31.653  30.497  1.00 47.29           C  
ATOM     11  CB  VAL L   2      26.417  31.745  31.780  1.00 43.79           C  
ATOM     12  CG1 VAL L   2      27.385  32.073  32.927  1.00 44.96           C  
ATOM     13  CG2 VAL L   2      25.294  32.781  31.595  1.00 42.62           C  
ATOM     14  C   VAL L   2      28.172  30.538  30.641  1.00 46.13           C  
ATOM     15  O   VAL L   2      27.792  29.373  30.753  1.00 47.84           O  
ATOM     16  N   VAL L   3      29.476  30.867  30.634  1.00 45.70           N  
ATOM     17  CA  VAL L   3      30.466  29.837  30.720  1.00 45.41           C  
ATOM     18  CB  VAL L   3      31.769  30.221  30.085  1.00 48.95           C  
ATOM     19  CG1 VAL L   3      32.773  29.083  30.302  1.00 51.65           C  
ATOM     20  CG2 VAL L   3      31.525  30.564  28.608  1.00 50.13           C  
ATOM     21  C   VAL L   3      30.754  29.597  32.160  1.00 44.17           C  
ATOM     22  O   VAL L   3      30.931  30.539  32.931  1.00 43.98           O  
ATOM     23  N   MET L   4      30.801  28.313  32.563  1.00 45.13           N  
ATOM     24  CA  MET L   4      31.115  27.999  33.922  1.00 44.99           C  
ATOM     25  CB  MET L   4      30.130  26.997  34.544  1.00 43.66           C  
ATOM     26  CG  MET L   4      28.687  27.507  34.566  1.00 42.22           C  
ATOM     27  SD  MET L   4      28.404  28.948  35.636  1.00 45.23           S  
ATOM     28  CE  MET L   4      28.248  27.980  37.163  1.00 42.04           C  
ATOM     29  C   MET L   4      32.457  27.343  33.884  1.00 46.08           C  
ATOM     30  O   MET L   4      32.647  26.350  33.184  1.00 47.58           O  
ATOM     31  N   THR L   5      33.435  27.891  34.627  1.00 46.70           N  
ATOM     32  CA  THR L   5      34.739  27.295  34.624  1.00 49.05           C  
ATOM     33  CB  THR L   5      35.839  28.223  34.204  1.00 51.22           C  
ATOM     34  OG1 THR L   5      35.825  29.395  35.005  1.00 55.09           O  
ATOM     35  CG2 THR L   5      35.664  28.573  32.719  1.00 50.39           C  
ATOM     36  C   THR L   5      35.043  26.827  36.005  1.00 48.42           C  
ATOM     37  O   THR L   5      34.911  27.572  36.975  1.00 51.04           O  
ATOM     38  N   GLN L   6      35.473  25.555  36.119  1.00 48.72           N  
ATOM     39  CA  GLN L   6      35.761  25.010  37.410  1.00 50.38           C  
ATOM     40  CB  GLN L   6      35.074  23.656  37.672  1.00 47.15           C  
ATOM     41  CG  GLN L   6      33.549  23.751  37.732  1.00 45.12           C  
ATOM     42  CD  GLN L   6      32.973  22.364  37.992  1.00 43.28           C  
ATOM     43  OE1 GLN L   6      31.940  21.997  37.439  1.00 42.80           O  
ATOM     44  NE2 GLN L   6      33.650  21.570  38.867  1.00 40.19           N  
ATOM     45  C   GLN L   6      37.229  24.769  37.506  1.00 52.36           C  
ATOM     46  O   GLN L   6      37.892  24.446  36.522  1.00 52.59           O  
ATOM     47  N   THR L   7      37.782  24.977  38.714  1.00 53.12           N  
ATOM     48  CA  THR L   7      39.163  24.683  38.953  1.00 53.60           C  
ATOM     49  CB  THR L   7      40.051  25.891  39.005  1.00 54.74           C  
ATOM     50  OG1 THR L   7      39.648  26.754  40.056  1.00 59.26           O  
ATOM     51  CG2 THR L   7      39.981  26.618  37.654  1.00 57.96           C  
ATOM     52  C   THR L   7      39.223  24.028  40.293  1.00 53.86           C  
ATOM     53  O   THR L   7      38.504  24.431  41.208  1.00 55.20           O  
ATOM     54  N   PRO L   8      40.050  23.031  40.467  1.00 53.38           N  
ATOM     55  CA  PRO L   8      40.890  22.494  39.427  1.00 53.26           C  
ATOM     56  CD  PRO L   8      40.581  22.757  41.791  1.00 52.76           C  
ATOM     57  CB  PRO L   8      42.102  21.889  40.139  1.00 53.08           C  
ATOM     58  CG  PRO L   8      41.621  21.649  41.578  1.00 51.89           C  
ATOM     59  C   PRO L   8      40.145  21.471  38.627  1.00 52.80           C  
ATOM     60  O   PRO L   8      39.004  21.154  38.962  1.00 54.98           O  
ATOM     61  N   LEU L   9      40.763  20.997  37.527  1.00 52.80           N  
ATOM     62  CA  LEU L   9      40.222  19.953  36.704  1.00 51.65           C  
ATOM     63  CB  LEU L   9      41.011  19.769  35.401  1.00 55.44           C  
ATOM     64  CG  LEU L   9      41.043  21.037  34.532  1.00 61.72           C  
ATOM     65  CD1 LEU L   9      41.828  20.802  33.235  1.00 63.91           C  
ATOM     66  CD2 LEU L   9      39.628  21.584  34.291  0.80 62.20           C  
ATOM     67  C   LEU L   9      40.287  18.658  37.451  1.00 49.64           C  
ATOM     68  O   LEU L   9      39.370  17.843  37.383  1.00 50.59           O  
ATOM     69  N   SER L  10      41.404  18.420  38.166  1.00 48.96           N  
ATOM     70  CA  SER L  10      41.571  17.198  38.900  1.00 48.09           C  
ATOM     71  CB  SER L  10      42.608  16.255  38.266  1.00 49.42           C  
ATOM     72  OG  SER L  10      42.722  15.060  39.021  1.00 54.40           O  
ATOM     73  C   SER L  10      42.050  17.578  40.263  1.00 46.49           C  
ATOM     74  O   SER L  10      42.811  18.532  40.412  1.00 46.59           O  
ATOM     75  N   LEU L  11      41.599  16.852  41.307  1.00 44.36           N  
ATOM     76  CA  LEU L  11      42.004  17.229  42.631  1.00 45.23           C  
ATOM     77  CB  LEU L  11      40.857  17.924  43.387  1.00 44.26           C  
ATOM     78  CG  LEU L  11      41.186  18.369  44.822  1.00 47.10           C  
ATOM     79  CD1 LEU L  11      42.329  19.394  44.859  1.00 45.08           C  
ATOM     80  CD2 LEU L  11      39.925  18.878  45.534  1.00 45.36           C  
ATOM     81  C   LEU L  11      42.404  16.007  43.408  1.00 44.92           C  
ATOM     82  O   LEU L  11      41.551  15.226  43.829  1.00 44.62           O  
ATOM     83  N   PRO L  12      43.686  15.812  43.598  1.00 45.14           N  
ATOM     84  CA  PRO L  12      44.157  14.720  44.411  1.00 44.72           C  
ATOM     85  CD  PRO L  12      44.662  16.206  42.598  1.00 46.66           C  
ATOM     86  CB  PRO L  12      45.594  14.438  43.964  1.00 45.78           C  
ATOM     87  CG  PRO L  12      45.996  15.682  43.149  1.00 48.25           C  
ATOM     88  C   PRO L  12      44.031  15.092  45.852  1.00 44.04           C  
ATOM     89  O   PRO L  12      44.384  16.216  46.205  1.00 45.63           O  
ATOM     90  N   VAL L  13      43.571  14.164  46.713  1.00 42.02           N  
ATOM     91  CA  VAL L  13      43.425  14.522  48.091  1.00 42.51           C  
ATOM     92  CB  VAL L  13      42.095  15.167  48.356  1.00 43.17           C  
ATOM     93  CG1 VAL L  13      40.989  14.166  47.990  1.00 43.46           C  
ATOM     94  CG2 VAL L  13      42.042  15.661  49.809  1.00 41.82           C  
ATOM     95  C   VAL L  13      43.532  13.274  48.906  1.00 43.59           C  
ATOM     96  O   VAL L  13      43.101  12.202  48.481  1.00 43.20           O  
ATOM     97  N   SER L  14      44.132  13.382  50.109  1.00 45.02           N  
ATOM     98  CA  SER L  14      44.256  12.242  50.972  1.00 45.06           C  
ATOM     99  CB  SER L  14      45.406  12.353  51.986  1.00 47.84           C  
ATOM    100  OG  SER L  14      46.650  12.425  51.306  1.00 50.63           O  
ATOM    101  C   SER L  14      42.985  12.140  51.746  1.00 43.20           C  
ATOM    102  O   SER L  14      42.236  13.109  51.858  1.00 42.60           O  
ATOM    103  N   LEU L  15      42.702  10.951  52.311  1.00 43.24           N  
ATOM    104  CA  LEU L  15      41.482  10.796  53.049  1.00 44.40           C  
ATOM    105  CB  LEU L  15      41.198   9.349  53.494  1.00 42.22           C  
ATOM    106  CG  LEU L  15      40.933   8.354  52.348  1.00 45.78           C  
ATOM    107  CD1 LEU L  15      40.657   6.946  52.895  1.00 47.47           C  
ATOM    108  CD2 LEU L  15      39.813   8.842  51.419  1.00 44.70           C  
ATOM    109  C   LEU L  15      41.594  11.598  54.301  1.00 47.03           C  
ATOM    110  O   LEU L  15      42.654  11.667  54.922  1.00 50.12           O  
ATOM    111  N   GLY L  16      40.480  12.244  54.688  1.00 45.42           N  
ATOM    112  CA  GLY L  16      40.424  12.982  55.915  1.00 44.63           C  
ATOM    113  C   GLY L  16      40.772  14.415  55.668  1.00 46.19           C  
ATOM    114  O   GLY L  16      40.559  15.261  56.534  1.00 49.01           O  
ATOM    115  N   ASP L  17      41.316  14.738  54.479  1.00 45.71           N  
ATOM    116  CA  ASP L  17      41.701  16.096  54.220  1.00 46.45           C  
ATOM    117  CB  ASP L  17      42.778  16.246  53.129  1.00 48.87           C  
ATOM    118  CG  ASP L  17      44.111  15.738  53.666  1.00 56.07           C  
ATOM    119  OD1 ASP L  17      44.148  15.293  54.842  1.00 58.34           O  
ATOM    120  OD2 ASP L  17      45.114  15.804  52.903  1.00 59.76           O1-
ATOM    121  C   ASP L  17      40.506  16.868  53.762  1.00 48.01           C  
ATOM    122  O   ASP L  17      39.435  16.315  53.518  1.00 46.96           O  
ATOM    123  N   GLN L  18      40.672  18.202  53.666  1.00 49.25           N  
ATOM    124  CA  GLN L  18      39.628  19.072  53.215  1.00 49.21           C  
ATOM    125  CB  GLN L  18      39.663  20.445  53.909  1.00 55.44           C  
ATOM    126  CG  GLN L  18      38.565  21.410  53.466  1.00 64.66           C  
ATOM    127  CD  GLN L  18      38.748  22.702  54.247  1.00 70.28           C  
ATOM    128  OE1 GLN L  18      39.106  23.738  53.688  1.00 73.51           O  
ATOM    129  NE2 GLN L  18      38.507  22.640  55.582  1.00 71.46           N  
ATOM    130  C   GLN L  18      39.835  19.273  51.745  1.00 48.21           C  
ATOM    131  O   GLN L  18      40.963  19.204  51.258  1.00 49.12           O  
ATOM    132  N   ALA L  19      38.742  19.490  50.983  1.00 47.12           N  
ATOM    133  CA  ALA L  19      38.909  19.704  49.575  1.00 44.39           C  
ATOM    134  CB  ALA L  19      38.530  18.485  48.716  1.00 42.92           C  
ATOM    135  C   ALA L  19      38.008  20.822  49.165  1.00 43.33           C  
ATOM    136  O   ALA L  19      36.886  20.937  49.655  1.00 45.74           O  
ATOM    137  N   SER L  20      38.483  21.684  48.244  1.00 43.30           N  
ATOM    138  CA  SER L  20      37.658  22.771  47.809  1.00 44.55           C  
ATOM    139  CB  SER L  20      38.126  24.141  48.327  1.00 44.17           C  
ATOM    140  OG  SER L  20      39.422  24.435  47.828  1.00 53.44           O  
ATOM    141  C   SER L  20      37.683  22.806  46.314  1.00 44.92           C  
ATOM    142  O   SER L  20      38.729  22.621  45.693  1.00 47.34           O  
ATOM    143  N   ILE L  21      36.504  23.036  45.701  1.00 43.52           N  
ATOM    144  CA  ILE L  21      36.400  23.099  44.271  1.00 42.06           C  
ATOM    145  CB  ILE L  21      35.495  22.040  43.706  1.00 38.22           C  
ATOM    146  CG1 ILE L  21      36.052  20.648  44.046  1.00 36.92           C  
ATOM    147  CG2 ILE L  21      35.337  22.291  42.198  1.00 38.44           C  
ATOM    148  CD1 ILE L  21      35.057  19.513  43.808  1.00 38.46           C  
ATOM    149  C   ILE L  21      35.808  24.433  43.951  1.00 42.69           C  
ATOM    150  O   ILE L  21      34.868  24.877  44.608  1.00 46.00           O  
ATOM    151  N   SER L  22      36.345  25.115  42.919  1.00 42.90           N  
ATOM    152  CA  SER L  22      35.882  26.437  42.628  1.00 44.91           C  
ATOM    153  CB  SER L  22      37.044  27.446  42.568  1.00 46.27           C  
ATOM    154  OG  SER L  22      36.561  28.753  42.310  1.00 54.82           O  
ATOM    155  C   SER L  22      35.185  26.439  41.301  1.00 45.15           C  
ATOM    156  O   SER L  22      35.540  25.694  40.390  1.00 44.72           O  
ATOM    157  N   CYS L  23      34.132  27.276  41.186  1.00 42.22           N  
ATOM    158  CA  CYS L  23      33.376  27.418  39.973  1.00 41.51           C  
ATOM    159  CB  CYS L  23      32.000  26.715  40.041  1.00 41.37           C  
ATOM    160  SG  CYS L  23      31.012  26.876  38.522  1.00 43.01           S  
ATOM    161  C   CYS L  23      33.152  28.887  39.767  1.00 42.29           C  
ATOM    162  O   CYS L  23      32.652  29.579  40.653  1.00 43.28           O  
ATOM    163  N   ARG L  24      33.530  29.402  38.579  1.00 42.67           N  
ATOM    164  CA  ARG L  24      33.379  30.800  38.280  1.00 45.42           C  
ATOM    165  CB  ARG L  24      34.706  31.484  37.906  1.00 50.42           C  
ATOM    166  CG  ARG L  24      35.705  31.563  39.060  1.00 64.04           C  
ATOM    167  CD  ARG L  24      37.082  32.093  38.647  1.00 71.53           C  
ATOM    168  NE  ARG L  24      36.927  33.519  38.247  1.00 72.89           N  
ATOM    169  CZ  ARG L  24      38.023  34.262  37.906  1.00 76.80           C  
ATOM    170  NH1 ARG L  24      39.265  33.702  37.934  1.00 77.43           N1+
ATOM    171  NH2 ARG L  24      37.871  35.568  37.539  1.00 74.81           N  
ATOM    172  C   ARG L  24      32.491  30.903  37.081  1.00 45.64           C  
ATOM    173  O   ARG L  24      32.499  30.029  36.217  1.00 44.78           O  
ATOM    174  N   SER L  25      31.694  31.986  36.998  1.00 46.06           N  
ATOM    175  CA  SER L  25      30.786  32.142  35.900  1.00 47.66           C  
ATOM    176  CB  SER L  25      29.337  32.298  36.370  1.00 45.88           C  
ATOM    177  OG  SER L  25      29.267  33.409  37.249  1.00 51.62           O  
ATOM    178  C   SER L  25      31.151  33.381  35.146  1.00 50.30           C  
ATOM    179  O   SER L  25      31.687  34.337  35.703  1.00 51.05           O  
ATOM    180  N   SER L  26      30.814  33.400  33.848  1.00 35.54           N  
ATOM    181  CA  SER L  26      31.103  34.516  32.999  1.00 35.42           C  
ATOM    182  CB  SER L  26      30.781  34.233  31.523  1.00 32.21           C  
ATOM    183  OG  SER L  26      31.086  35.372  30.733  1.00 30.14           O  
ATOM    184  C   SER L  26      30.272  35.688  33.415  1.00 39.56           C  
ATOM    185  O   SER L  26      30.620  36.833  33.125  1.00 40.68           O  
ATOM    186  N   GLN L  27      29.131  35.435  34.086  1.00 40.02           N  
ATOM    187  CA  GLN L  27      28.281  36.529  34.454  1.00 41.05           C  
ATOM    188  CB  GLN L  27      27.206  36.816  33.392  1.00 42.44           C  
ATOM    189  CG  GLN L  27      26.427  38.106  33.625  1.00 44.55           C  
ATOM    190  CD  GLN L  27      25.419  38.236  32.495  1.00 48.26           C  
ATOM    191  OE1 GLN L  27      24.412  37.529  32.461  1.00 49.02           O  
ATOM    192  NE2 GLN L  27      25.700  39.158  31.536  1.00 50.21           N  
ATOM    193  C   GLN L  27      27.580  36.174  35.732  1.00 39.86           C  
ATOM    194  O   GLN L  27      27.545  35.013  36.135  1.00 38.33           O  
ATOM    195  N   SER L  28      26.992  37.191  36.398  1.00 38.94           N  
ATOM    196  CA  SER L  28      26.362  36.992  37.669  1.00 38.31           C  
ATOM    197  CB  SER L  28      25.935  38.303  38.352  1.00 38.80           C  
ATOM    198  OG  SER L  28      25.322  38.031  39.604  1.00 39.74           O  
ATOM    199  C   SER L  28      25.156  36.126  37.516  1.00 36.86           C  
ATOM    200  O   SER L  28      24.356  36.262  36.593  1.00 36.36           O  
ATOM    201  N   LEU L  29      25.074  35.147  38.426  1.00 34.57           N  
ATOM    202  CA  LEU L  29      24.041  34.175  38.580  1.00 35.13           C  
ATOM    203  CB  LEU L  29      24.546  32.902  39.270  1.00 31.59           C  
ATOM    204  CG  LEU L  29      25.662  32.236  38.439  1.00 28.48           C  
ATOM    205  CD1 LEU L  29      26.052  30.863  39.001  1.00 27.11           C  
ATOM    206  CD2 LEU L  29      25.299  32.190  36.946  1.00 23.98           C  
ATOM    207  C   LEU L  29      22.858  34.741  39.302  1.00 37.90           C  
ATOM    208  O   LEU L  29      21.828  34.080  39.399  1.00 39.11           O  
ATOM    209  N   VAL L  30      23.007  35.920  39.936  1.00 38.15           N  
ATOM    210  CA  VAL L  30      21.923  36.476  40.696  1.00 38.86           C  
ATOM    211  CB  VAL L  30      22.306  37.767  41.366  1.00 38.94           C  
ATOM    212  CG1 VAL L  30      22.476  38.864  40.303  1.00 40.25           C  
ATOM    213  CG2 VAL L  30      21.273  38.085  42.449  1.00 41.08           C  
ATOM    214  C   VAL L  30      20.748  36.706  39.786  1.00 39.06           C  
ATOM    215  O   VAL L  30      20.860  37.313  38.721  1.00 39.14           O  
ATOM    216  N   HIS L  31      19.573  36.194  40.208  1.00 38.74           N  
ATOM    217  CA  HIS L  31      18.343  36.271  39.469  1.00 38.56           C  
ATOM    218  ND1 HIS L  31      16.275  34.334  37.614  1.00 38.06           N  
ATOM    219  CG  HIS L  31      16.238  34.936  38.852  1.00 37.86           C  
ATOM    220  CB  HIS L  31      17.428  35.063  39.756  1.00 39.19           C  
ATOM    221  NE2 HIS L  31      14.175  34.988  37.941  1.00 34.00           N  
ATOM    222  CD2 HIS L  31      14.949  35.331  39.036  1.00 34.85           C  
ATOM    223  CE1 HIS L  31      15.014  34.392  37.113  1.00 32.92           C  
ATOM    224  C   HIS L  31      17.619  37.522  39.871  1.00 38.02           C  
ATOM    225  O   HIS L  31      17.893  38.110  40.916  1.00 37.45           O  
ATOM    226  N   SER L  32      16.662  37.965  39.032  1.00 36.86           N  
ATOM    227  CA  SER L  32      15.923  39.167  39.300  1.00 37.11           C  
ATOM    228  CB  SER L  32      14.921  39.507  38.185  1.00 38.55           C  
ATOM    229  OG  SER L  32      13.955  38.474  38.068  1.00 45.56           O  
ATOM    230  C   SER L  32      15.150  38.986  40.570  1.00 36.38           C  
ATOM    231  O   SER L  32      14.940  39.939  41.320  1.00 38.34           O  
ATOM    232  N   ASN L  33      14.704  37.743  40.840  1.00 35.00           N  
ATOM    233  CA  ASN L  33      13.953  37.448  42.028  1.00 33.27           C  
ATOM    234  CB  ASN L  33      13.233  36.078  42.016  1.00 32.87           C  
ATOM    235  CG  ASN L  33      14.202  34.908  41.950  1.00 34.75           C  
ATOM    236  OD1 ASN L  33      15.418  35.076  41.975  1.00 35.67           O  
ATOM    237  ND2 ASN L  33      13.639  33.673  41.854  1.00 32.59           N  
ATOM    238  C   ASN L  33      14.857  37.584  43.217  1.00 33.01           C  
ATOM    239  O   ASN L  33      14.394  37.759  44.342  1.00 30.81           O  
ATOM    240  N   GLY L  34      16.184  37.487  43.012  1.00 32.25           N  
ATOM    241  CA  GLY L  34      17.075  37.664  44.125  1.00 32.84           C  
ATOM    242  C   GLY L  34      17.704  36.352  44.468  1.00 33.06           C  
ATOM    243  O   GLY L  34      18.647  36.298  45.255  1.00 34.92           O  
ATOM    244  N   ASN L  35      17.189  35.251  43.896  1.00 31.95           N  
ATOM    245  CA  ASN L  35      17.773  33.967  44.160  1.00 30.11           C  
ATOM    246  CB  ASN L  35      16.797  32.800  43.946  1.00 31.13           C  
ATOM    247  CG  ASN L  35      15.694  32.901  44.989  1.00 33.69           C  
ATOM    248  OD1 ASN L  35      15.943  33.256  46.140  1.00 33.87           O  
ATOM    249  ND2 ASN L  35      14.438  32.571  44.584  1.00 32.66           N  
ATOM    250  C   ASN L  35      18.916  33.766  43.208  1.00 29.67           C  
ATOM    251  O   ASN L  35      18.957  34.360  42.132  1.00 26.71           O  
ATOM    252  N   THR L  36      19.900  32.928  43.598  1.00 28.99           N  
ATOM    253  CA  THR L  36      21.006  32.620  42.733  1.00 29.70           C  
ATOM    254  CB  THR L  36      22.341  32.907  43.353  1.00 30.54           C  
ATOM    255  OG1 THR L  36      22.429  34.280  43.706  1.00 31.18           O  
ATOM    256  CG2 THR L  36      23.444  32.551  42.343  1.00 28.88           C  
ATOM    257  C   THR L  36      20.923  31.150  42.466  1.00 29.86           C  
ATOM    258  O   THR L  36      21.077  30.338  43.381  1.00 29.45           O  
ATOM    259  N   TYR L  37      20.706  30.760  41.190  1.00 29.31           N  
ATOM    260  CA  TYR L  37      20.521  29.358  40.962  1.00 29.19           C  
ATOM    261  CB  TYR L  37      19.439  29.014  39.925  1.00 28.15           C  
ATOM    262  CG  TYR L  37      18.149  29.507  40.486  1.00 28.19           C  
ATOM    263  CD1 TYR L  37      17.561  28.879  41.553  1.00 29.99           C  
ATOM    264  CD2 TYR L  37      17.541  30.623  39.978  1.00 27.83           C  
ATOM    265  CE1 TYR L  37      16.376  29.337  42.082  1.00 28.32           C  
ATOM    266  CE2 TYR L  37      16.357  31.084  40.502  1.00 27.71           C  
ATOM    267  CZ  TYR L  37      15.764  30.443  41.556  1.00 30.70           C  
ATOM    268  OH  TYR L  37      14.549  30.917  42.092  1.00 29.84           O  
ATOM    269  C   TYR L  37      21.803  28.734  40.542  1.00 27.93           C  
ATOM    270  O   TYR L  37      22.114  28.575  39.360  1.00 29.27           O  
ATOM    271  N   LEU L  38      22.582  28.338  41.557  1.00 31.89           N  
ATOM    272  CA  LEU L  38      23.819  27.656  41.317  1.00 32.81           C  
ATOM    273  CB  LEU L  38      25.051  28.341  41.922  1.00 34.24           C  
ATOM    274  CG  LEU L  38      26.350  27.574  41.627  1.00 33.49           C  
ATOM    275  CD1 LEU L  38      26.775  27.730  40.163  0.80 34.43           C  
ATOM    276  CD2 LEU L  38      27.460  27.926  42.619  1.00 29.93           C  
ATOM    277  C   LEU L  38      23.688  26.345  42.030  1.00 33.66           C  
ATOM    278  O   LEU L  38      23.360  26.316  43.215  1.00 34.03           O  
ATOM    279  N   TYR L  39      23.954  25.228  41.324  1.00 32.51           N  
ATOM    280  CA  TYR L  39      23.808  23.914  41.892  1.00 28.97           C  
ATOM    281  CB  TYR L  39      22.761  23.058  41.151  1.00 30.85           C  
ATOM    282  CG  TYR L  39      21.389  23.539  41.470  1.00 30.98           C  
ATOM    283  CD1 TYR L  39      20.964  24.788  41.076  1.00 23.45           C  
ATOM    284  CD2 TYR L  39      20.510  22.710  42.135  1.00 16.82           C  
ATOM    285  CE1 TYR L  39      19.692  25.216  41.374  1.00 19.92           C  
ATOM    286  CE2 TYR L  39      19.237  23.131  42.432  1.00 19.77           C  
ATOM    287  CZ  TYR L  39      18.830  24.389  42.054  1.00 27.21           C  
ATOM    288  OH  TYR L  39      17.524  24.825  42.357  1.00 33.99           O  
ATOM    289  C   TYR L  39      25.102  23.164  41.760  1.00 29.19           C  
ATOM    290  O   TYR L  39      25.957  23.504  40.943  1.00 32.90           O  
ATOM    291  N   TRP L  40      25.284  22.125  42.607  1.00 29.41           N  
ATOM    292  CA  TRP L  40      26.454  21.288  42.546  1.00 28.89           C  
ATOM    293  CB  TRP L  40      27.360  21.402  43.788  1.00 30.96           C  
ATOM    294  CG  TRP L  40      28.037  22.744  43.938  1.00 32.52           C  
ATOM    295  CD2 TRP L  40      29.320  23.073  43.379  1.00 32.92           C  
ATOM    296  CD1 TRP L  40      27.601  23.862  44.588  1.00 32.83           C  
ATOM    297  NE1 TRP L  40      28.527  24.869  44.465  1.00 33.42           N  
ATOM    298  CE2 TRP L  40      29.590  24.398  43.723  1.00 33.28           C  
ATOM    299  CE3 TRP L  40      30.199  22.334  42.639  1.00 30.83           C  
ATOM    300  CZ2 TRP L  40      30.749  25.007  43.329  1.00 32.83           C  
ATOM    301  CZ3 TRP L  40      31.367  22.951  42.246  1.00 31.26           C  
ATOM    302  CH2 TRP L  40      31.635  24.261  42.584  1.00 33.61           C  
ATOM    303  C   TRP L  40      25.980  19.865  42.473  1.00 28.20           C  
ATOM    304  O   TRP L  40      25.074  19.468  43.205  1.00 29.57           O  
ATOM    305  N   TYR L  41      26.595  19.053  41.582  1.00 28.57           N  
ATOM    306  CA  TYR L  41      26.204  17.677  41.420  1.00 28.43           C  
ATOM    307  CB  TYR L  41      25.620  17.346  40.034  1.00 26.74           C  
ATOM    308  CG  TYR L  41      24.367  18.119  39.798  1.00 25.46           C  
ATOM    309  CD1 TYR L  41      23.156  17.647  40.248  1.00 25.80           C  
ATOM    310  CD2 TYR L  41      24.393  19.317  39.123  1.00 26.01           C  
ATOM    311  CE1 TYR L  41      21.997  18.356  40.034  1.00 26.56           C  
ATOM    312  CE2 TYR L  41      23.237  20.029  38.904  1.00 25.61           C  
ATOM    313  CZ  TYR L  41      22.033  19.548  39.357  1.00 25.63           C  
ATOM    314  OH  TYR L  41      20.844  20.276  39.135  1.00 29.72           O  
ATOM    315  C   TYR L  41      27.426  16.811  41.542  1.00 29.74           C  
ATOM    316  O   TYR L  41      28.552  17.262  41.337  1.00 32.71           O  
ATOM    317  N   LEU L  42      27.224  15.529  41.919  1.00 30.15           N  
ATOM    318  CA  LEU L  42      28.310  14.588  42.012  1.00 32.59           C  
ATOM    319  CB  LEU L  42      28.564  14.094  43.450  1.00 33.81           C  
ATOM    320  CG  LEU L  42      29.594  12.953  43.565  1.00 34.18           C  
ATOM    321  CD1 LEU L  42      30.977  13.373  43.050  1.00 33.35           C  
ATOM    322  CD2 LEU L  42      29.645  12.394  44.995  1.00 34.38           C  
ATOM    323  C   LEU L  42      27.950  13.391  41.192  1.00 31.64           C  
ATOM    324  O   LEU L  42      26.883  12.807  41.374  1.00 32.70           O  
ATOM    325  N   GLN L  43      28.823  12.991  40.245  1.00 32.54           N  
ATOM    326  CA  GLN L  43      28.475  11.806  39.521  1.00 31.24           C  
ATOM    327  CB  GLN L  43      28.284  11.961  38.004  1.00 28.30           C  
ATOM    328  CG  GLN L  43      29.552  12.247  37.208  1.00 27.38           C  
ATOM    329  CD  GLN L  43      29.184  12.075  35.739  1.00 30.10           C  
ATOM    330  OE1 GLN L  43      29.993  12.332  34.853  1.00 30.14           O  
ATOM    331  NE2 GLN L  43      27.928  11.624  35.470  1.00 32.29           N  
ATOM    332  C   GLN L  43      29.533  10.780  39.737  1.00 33.44           C  
ATOM    333  O   GLN L  43      30.725  11.027  39.553  1.00 34.66           O  
ATOM    334  N   LYS L  44      29.099   9.584  40.164  1.00 37.03           N  
ATOM    335  CA  LYS L  44      30.005   8.499  40.370  1.00 41.60           C  
ATOM    336  CB  LYS L  44      29.590   7.559  41.511  1.00 40.83           C  
ATOM    337  CG  LYS L  44      29.665   8.210  42.892  1.00 43.38           C  
ATOM    338  CD  LYS L  44      28.996   7.380  43.986  1.00 47.94           C  
ATOM    339  CE  LYS L  44      29.230   7.931  45.391  1.00 50.88           C  
ATOM    340  NZ  LYS L  44      28.607   7.036  46.389  1.00 55.14           N1+
ATOM    341  C   LYS L  44      30.010   7.714  39.101  1.00 45.12           C  
ATOM    342  O   LYS L  44      29.091   7.818  38.290  1.00 44.04           O  
ATOM    343  N   PRO L  45      31.022   6.923  38.899  1.00 47.95           N  
ATOM    344  CA  PRO L  45      31.133   6.201  37.670  1.00 49.26           C  
ATOM    345  CD  PRO L  45      32.303   7.081  39.560  1.00 50.01           C  
ATOM    346  CB  PRO L  45      32.542   5.595  37.658  1.00 50.93           C  
ATOM    347  CG  PRO L  45      33.096   5.856  39.075  1.00 49.21           C  
ATOM    348  C   PRO L  45      30.017   5.228  37.485  1.00 50.46           C  
ATOM    349  O   PRO L  45      29.695   4.490  38.414  1.00 51.77           O  
ATOM    350  N   GLY L  46      29.421   5.220  36.279  1.00 50.27           N  
ATOM    351  CA  GLY L  46      28.377   4.292  35.963  1.00 51.12           C  
ATOM    352  C   GLY L  46      27.090   4.743  36.578  1.00 50.29           C  
ATOM    353  O   GLY L  46      26.142   3.963  36.655  1.00 53.51           O  
ATOM    354  N   GLN L  47      27.005   6.008  37.035  1.00 47.48           N  
ATOM    355  CA  GLN L  47      25.773   6.434  37.634  1.00 44.38           C  
ATOM    356  CB  GLN L  47      25.835   6.530  39.168  1.00 46.85           C  
ATOM    357  CG  GLN L  47      26.027   5.177  39.855  1.00 52.75           C  
ATOM    358  CD  GLN L  47      26.075   5.408  41.358  1.00 57.27           C  
ATOM    359  OE1 GLN L  47      25.272   6.158  41.913  1.00 57.80           O  
ATOM    360  NE2 GLN L  47      27.054   4.754  42.039  1.00 57.70           N  
ATOM    361  C   GLN L  47      25.412   7.792  37.122  1.00 41.25           C  
ATOM    362  O   GLN L  47      26.212   8.468  36.479  1.00 40.25           O  
ATOM    363  N   SER L  48      24.155   8.211  37.376  1.00 39.22           N  
ATOM    364  CA  SER L  48      23.701   9.516  36.977  1.00 38.25           C  
ATOM    365  CB  SER L  48      22.173   9.612  36.807  1.00 37.89           C  
ATOM    366  OG  SER L  48      21.514   9.248  38.010  1.00 43.85           O  
ATOM    367  C   SER L  48      24.133  10.492  38.034  1.00 35.88           C  
ATOM    368  O   SER L  48      24.513  10.085  39.130  1.00 38.66           O  
ATOM    369  N   PRO L  49      24.098  11.771  37.744  1.00 35.03           N  
ATOM    370  CA  PRO L  49      24.526  12.734  38.727  1.00 32.79           C  
ATOM    371  CD  PRO L  49      24.367  12.230  36.389  1.00 33.80           C  
ATOM    372  CB  PRO L  49      24.728  14.044  37.968  1.00 31.93           C  
ATOM    373  CG  PRO L  49      25.085  13.581  36.544  1.00 32.88           C  
ATOM    374  C   PRO L  49      23.552  12.829  39.865  1.00 33.54           C  
ATOM    375  O   PRO L  49      22.371  12.555  39.656  1.00 36.97           O  
ATOM    376  N   LYS L  50      24.026  13.184  41.080  1.00 33.39           N  
ATOM    377  CA  LYS L  50      23.160  13.323  42.222  1.00 34.30           C  
ATOM    378  CB  LYS L  50      23.511  12.410  43.412  1.00 39.37           C  
ATOM    379  CG  LYS L  50      23.384  10.910  43.145  1.00 49.98           C  
ATOM    380  CD  LYS L  50      24.505  10.338  42.277  1.00 54.57           C  
ATOM    381  CE  LYS L  50      25.753   9.927  43.062  1.00 55.85           C  
ATOM    382  NZ  LYS L  50      25.441   8.781  43.947  1.00 58.32           N1+
ATOM    383  C   LYS L  50      23.333  14.721  42.741  1.00 32.23           C  
ATOM    384  O   LYS L  50      24.456  15.222  42.814  1.00 32.70           O  
ATOM    385  N   PRO L  51      22.248  15.378  43.071  1.00 30.39           N  
ATOM    386  CA  PRO L  51      22.247  16.731  43.579  1.00 30.15           C  
ATOM    387  CD  PRO L  51      20.910  14.807  42.989  1.00 14.84           C  
ATOM    388  CB  PRO L  51      20.776  17.161  43.567  1.00 29.10           C  
ATOM    389  CG  PRO L  51      20.009  15.830  43.709  1.00 29.16           C  
ATOM    390  C   PRO L  51      22.835  16.840  44.956  1.00 31.51           C  
ATOM    391  O   PRO L  51      22.349  16.149  45.853  1.00 34.23           O  
ATOM    392  N   LEU L  52      23.943  17.597  45.138  1.00 30.78           N  
ATOM    393  CA  LEU L  52      24.463  17.882  46.453  1.00 31.22           C  
ATOM    394  CB  LEU L  52      25.992  18.052  46.431  1.00 30.94           C  
ATOM    395  CG  LEU L  52      26.740  16.795  45.947  1.00 30.81           C  
ATOM    396  CD1 LEU L  52      28.256  17.013  45.946  1.00 31.77           C  
ATOM    397  CD2 LEU L  52      26.332  15.551  46.748  1.00 30.35           C  
ATOM    398  C   LEU L  52      23.898  19.137  47.064  1.00 30.37           C  
ATOM    399  O   LEU L  52      23.291  19.116  48.134  1.00 34.24           O  
ATOM    400  N   ILE L  53      24.060  20.272  46.340  1.00 30.74           N  
ATOM    401  CA  ILE L  53      23.748  21.573  46.870  1.00 29.60           C  
ATOM    402  CB  ILE L  53      24.973  22.415  47.096  1.00 29.25           C  
ATOM    403  CG1 ILE L  53      25.939  21.746  48.092  1.00 29.73           C  
ATOM    404  CG2 ILE L  53      24.499  23.807  47.535  1.00 28.65           C  
ATOM    405  CD1 ILE L  53      25.354  21.534  49.486  1.00 32.79           C  
ATOM    406  C   ILE L  53      22.926  22.315  45.862  1.00 31.56           C  
ATOM    407  O   ILE L  53      23.172  22.231  44.659  1.00 34.08           O  
ATOM    408  N   TYR L  54      21.921  23.077  46.343  1.00 30.36           N  
ATOM    409  CA  TYR L  54      21.092  23.829  45.451  1.00 30.10           C  
ATOM    410  CB  TYR L  54      19.654  23.288  45.341  1.00 32.56           C  
ATOM    411  CG  TYR L  54      18.931  23.355  46.646  1.00 34.89           C  
ATOM    412  CD1 TYR L  54      19.024  22.322  47.550  1.00 36.66           C  
ATOM    413  CD2 TYR L  54      18.148  24.439  46.967  1.00 35.83           C  
ATOM    414  CE1 TYR L  54      18.357  22.372  48.751  1.00 38.33           C  
ATOM    415  CE2 TYR L  54      17.476  24.497  48.166  1.00 36.88           C  
ATOM    416  CZ  TYR L  54      17.577  23.460  49.061  1.00 37.79           C  
ATOM    417  OH  TYR L  54      16.889  23.513  50.292  1.00 39.63           O  
ATOM    418  C   TYR L  54      21.034  25.235  45.951  1.00 33.98           C  
ATOM    419  O   TYR L  54      21.111  25.476  47.153  1.00 34.13           O  
ATOM    420  N   ARG L  55      20.923  26.192  45.006  1.00 13.77           N  
ATOM    421  CA  ARG L  55      20.833  27.589  45.303  1.00 20.80           C  
ATOM    422  CB  ARG L  55      19.445  27.997  45.820  1.00 16.95           C  
ATOM    423  CG  ARG L  55      18.408  27.909  44.694  1.00 22.29           C  
ATOM    424  CD  ARG L  55      16.953  27.949  45.156  1.00 21.24           C  
ATOM    425  NE  ARG L  55      16.641  29.331  45.604  1.00 32.42           N  
ATOM    426  CZ  ARG L  55      15.636  29.523  46.508  1.00 36.62           C  
ATOM    427  NH1 ARG L  55      14.996  28.450  47.055  1.00 38.89           N1+
ATOM    428  NH2 ARG L  55      15.265  30.785  46.868  1.00 37.67           N  
ATOM    429  C   ARG L  55      21.928  27.994  46.239  1.00 24.18           C  
ATOM    430  O   ARG L  55      21.692  28.483  47.342  1.00 22.64           O  
ATOM    431  N   VAL L  56      23.163  27.696  45.796  1.00 20.45           N  
ATOM    432  CA  VAL L  56      24.465  28.061  46.289  1.00 16.56           C  
ATOM    433  CB  VAL L  56      24.700  29.550  46.355  1.00 14.36           C  
ATOM    434  CG1 VAL L  56      24.484  30.131  44.951  1.00 15.61           C  
ATOM    435  CG2 VAL L  56      23.828  30.189  47.447  1.00 20.86           C  
ATOM    436  C   VAL L  56      24.814  27.473  47.627  1.00 18.42           C  
ATOM    437  O   VAL L  56      25.988  27.183  47.849  1.00 20.87           O  
ATOM    438  N   SER L  57      23.849  27.184  48.530  1.00 14.67           N  
ATOM    439  CA  SER L  57      24.354  26.746  49.805  1.00 17.21           C  
ATOM    440  CB  SER L  57      24.670  27.922  50.742  1.00 18.55           C  
ATOM    441  OG  SER L  57      23.476  28.619  51.064  1.00 19.51           O  
ATOM    442  C   SER L  57      23.383  25.869  50.548  1.00 17.73           C  
ATOM    443  O   SER L  57      23.607  25.578  51.722  1.00 18.87           O  
ATOM    444  N   ASN L  58      22.297  25.391  49.916  1.00 35.75           N  
ATOM    445  CA  ASN L  58      21.385  24.554  50.641  1.00 35.21           C  
ATOM    446  CB  ASN L  58      19.911  24.882  50.354  1.00 36.30           C  
ATOM    447  CG  ASN L  58      19.652  26.274  50.923  1.00 37.83           C  
ATOM    448  OD1 ASN L  58      19.499  26.447  52.131  1.00 41.14           O  
ATOM    449  ND2 ASN L  58      19.616  27.302  50.032  1.00 39.54           N  
ATOM    450  C   ASN L  58      21.647  23.137  50.245  1.00 34.89           C  
ATOM    451  O   ASN L  58      21.783  22.826  49.063  1.00 37.43           O  
ATOM    452  N   ARG L  59      21.755  22.240  51.248  1.00 33.41           N  
ATOM    453  CA  ARG L  59      22.023  20.857  50.969  1.00 33.33           C  
ATOM    454  CB  ARG L  59      22.638  20.072  52.135  1.00 34.01           C  
ATOM    455  CG  ARG L  59      23.982  20.604  52.615  1.00 36.25           C  
ATOM    456  CD  ARG L  59      24.608  19.707  53.679  1.00 38.20           C  
ATOM    457  NE  ARG L  59      25.570  20.539  54.443  1.00 42.33           N  
ATOM    458  CZ  ARG L  59      25.502  20.530  55.804  1.00 43.12           C  
ATOM    459  NH1 ARG L  59      24.615  19.704  56.438  1.00 41.62           N1+
ATOM    460  NH2 ARG L  59      26.305  21.358  56.529  1.00 42.74           N  
ATOM    461  C   ARG L  59      20.733  20.168  50.668  1.00 33.64           C  
ATOM    462  O   ARG L  59      19.683  20.504  51.212  1.00 35.73           O  
ATOM    463  N   PHE L  60      20.798  19.162  49.778  1.00 33.73           N  
ATOM    464  CA  PHE L  60      19.634  18.405  49.438  1.00 36.20           C  
ATOM    465  CB  PHE L  60      19.756  17.713  48.071  1.00 33.49           C  
ATOM    466  CG  PHE L  60      18.379  17.500  47.549  1.00 34.69           C  
ATOM    467  CD1 PHE L  60      17.706  18.558  46.983  1.00 38.36           C  
ATOM    468  CD2 PHE L  60      17.761  16.275  47.611  1.00 37.15           C  
ATOM    469  CE1 PHE L  60      16.436  18.410  46.484  1.00 37.67           C  
ATOM    470  CE2 PHE L  60      16.488  16.116  47.114  1.00 34.42           C  
ATOM    471  CZ  PHE L  60      15.825  17.184  46.553  1.00 35.81           C  
ATOM    472  C   PHE L  60      19.503  17.374  50.517  1.00 39.35           C  
ATOM    473  O   PHE L  60      20.471  17.076  51.216  1.00 39.46           O  
ATOM    474  N   SER L  61      18.294  16.818  50.709  1.00 42.19           N  
ATOM    475  CA  SER L  61      18.113  15.881  51.780  1.00 42.90           C  
ATOM    476  CB  SER L  61      16.667  15.380  51.936  1.00 47.27           C  
ATOM    477  OG  SER L  61      15.823  16.451  52.325  1.00 55.44           O  
ATOM    478  C   SER L  61      18.980  14.689  51.543  1.00 42.37           C  
ATOM    479  O   SER L  61      19.122  14.217  50.416  1.00 43.27           O  
ATOM    480  N   GLY L  62      19.586  14.185  52.638  1.00 40.45           N  
ATOM    481  CA  GLY L  62      20.407  13.009  52.610  1.00 38.35           C  
ATOM    482  C   GLY L  62      21.850  13.384  52.446  1.00 38.33           C  
ATOM    483  O   GLY L  62      22.729  12.550  52.662  1.00 41.04           O  
ATOM    484  N   VAL L  63      22.146  14.642  52.067  1.00 36.84           N  
ATOM    485  CA  VAL L  63      23.523  15.010  51.871  1.00 38.00           C  
ATOM    486  CB  VAL L  63      23.693  16.242  51.021  1.00 37.27           C  
ATOM    487  CG1 VAL L  63      25.184  16.622  50.967  1.00 35.70           C  
ATOM    488  CG2 VAL L  63      23.074  15.973  49.638  1.00 35.18           C  
ATOM    489  C   VAL L  63      24.130  15.291  53.207  1.00 41.04           C  
ATOM    490  O   VAL L  63      23.542  15.974  54.046  1.00 44.20           O  
ATOM    491  N   PRO L  64      25.313  14.776  53.410  1.00 42.97           N  
ATOM    492  CA  PRO L  64      26.041  14.927  54.643  1.00 43.19           C  
ATOM    493  CD  PRO L  64      25.835  13.706  52.579  1.00 43.77           C  
ATOM    494  CB  PRO L  64      27.162  13.889  54.592  1.00 44.11           C  
ATOM    495  CG  PRO L  64      27.261  13.490  53.107  1.00 43.61           C  
ATOM    496  C   PRO L  64      26.534  16.333  54.818  1.00 44.12           C  
ATOM    497  O   PRO L  64      26.818  17.005  53.830  1.00 44.11           O  
ATOM    498  N   ASP L  65      26.691  16.758  56.083  1.00 46.15           N  
ATOM    499  CA  ASP L  65      27.055  18.085  56.497  1.00 48.54           C  
ATOM    500  CB  ASP L  65      26.971  18.278  58.023  1.00 55.26           C  
ATOM    501  CG  ASP L  65      27.955  17.341  58.713  1.00 62.91           C  
ATOM    502  OD1 ASP L  65      28.127  16.191  58.226  1.00 65.34           O  
ATOM    503  OD2 ASP L  65      28.549  17.768  59.738  1.00 67.83           O1-
ATOM    504  C   ASP L  65      28.442  18.437  56.059  1.00 46.32           C  
ATOM    505  O   ASP L  65      28.802  19.612  56.020  1.00 47.51           O  
ATOM    506  N   ARG L  66      29.279  17.439  55.746  1.00 45.19           N  
ATOM    507  CA  ARG L  66      30.638  17.737  55.400  1.00 43.92           C  
ATOM    508  CB  ARG L  66      31.523  16.497  55.197  1.00 44.39           C  
ATOM    509  CG  ARG L  66      31.101  15.589  54.049  1.00 48.91           C  
ATOM    510  CD  ARG L  66      31.949  14.321  53.943  1.00 49.15           C  
ATOM    511  NE  ARG L  66      31.173  13.219  54.570  1.00 48.30           N  
ATOM    512  CZ  ARG L  66      30.867  12.114  53.832  1.00 48.35           C  
ATOM    513  NH1 ARG L  66      31.312  12.005  52.546  1.00 47.85           N1+
ATOM    514  NH2 ARG L  66      30.094  11.129  54.377  1.00 46.45           N  
ATOM    515  C   ARG L  66      30.659  18.587  54.163  1.00 42.89           C  
ATOM    516  O   ARG L  66      31.623  19.320  53.939  1.00 43.33           O  
ATOM    517  N   PHE L  67      29.620  18.478  53.304  1.00 41.08           N  
ATOM    518  CA  PHE L  67      29.559  19.265  52.099  1.00 38.18           C  
ATOM    519  CB  PHE L  67      28.726  18.610  50.981  1.00 36.22           C  
ATOM    520  CG  PHE L  67      29.410  17.368  50.517  1.00 34.92           C  
ATOM    521  CD1 PHE L  67      30.414  17.424  49.581  1.00 34.16           C  
ATOM    522  CD2 PHE L  67      29.039  16.140  51.012  1.00 35.35           C  
ATOM    523  CE1 PHE L  67      31.043  16.280  49.148  1.00 34.79           C  
ATOM    524  CE2 PHE L  67      29.662  14.991  50.584  1.00 35.22           C  
ATOM    525  CZ  PHE L  67      30.667  15.058  49.650  1.00 34.54           C  
ATOM    526  C   PHE L  67      28.908  20.582  52.398  1.00 36.14           C  
ATOM    527  O   PHE L  67      27.861  20.646  53.042  1.00 36.95           O  
ATOM    528  N   SER L  68      29.524  21.683  51.925  1.00 34.31           N  
ATOM    529  CA  SER L  68      28.981  22.994  52.128  1.00 36.05           C  
ATOM    530  CB  SER L  68      29.622  23.730  53.316  1.00 37.66           C  
ATOM    531  OG  SER L  68      31.027  23.833  53.131  1.00 45.00           O  
ATOM    532  C   SER L  68      29.254  23.784  50.885  1.00 36.34           C  
ATOM    533  O   SER L  68      30.252  23.552  50.205  1.00 38.71           O  
ATOM    534  N   GLY L  69      28.366  24.745  50.548  1.00 37.24           N  
ATOM    535  CA  GLY L  69      28.575  25.530  49.363  1.00 36.01           C  
ATOM    536  C   GLY L  69      28.559  26.970  49.764  1.00 37.23           C  
ATOM    537  O   GLY L  69      27.851  27.360  50.692  1.00 39.73           O  
ATOM    538  N   SER L  70      29.349  27.804  49.055  1.00 38.73           N  
ATOM    539  CA  SER L  70      29.443  29.200  49.381  1.00 41.21           C  
ATOM    540  CB  SER L  70      30.641  29.543  50.286  1.00 42.56           C  
ATOM    541  OG  SER L  70      30.575  28.825  51.507  1.00 47.85           O  
ATOM    542  C   SER L  70      29.709  29.943  48.111  1.00 42.89           C  
ATOM    543  O   SER L  70      29.942  29.341  47.064  1.00 43.98           O  
ATOM    544  N   GLY L  71      29.659  31.291  48.171  1.00 43.91           N  
ATOM    545  CA  GLY L  71      29.991  32.066  47.009  1.00 44.84           C  
ATOM    546  C   GLY L  71      28.920  33.071  46.761  1.00 44.40           C  
ATOM    547  O   GLY L  71      27.895  33.094  47.438  1.00 45.61           O  
ATOM    548  N   SER L  72      29.147  33.951  45.769  1.00 45.51           N  
ATOM    549  CA  SER L  72      28.156  34.925  45.428  1.00 48.72           C  
ATOM    550  CB  SER L  72      28.149  36.138  46.373  1.00 50.80           C  
ATOM    551  OG  SER L  72      27.135  37.054  45.989  1.00 58.22           O  
ATOM    552  C   SER L  72      28.452  35.429  44.055  1.00 49.82           C  
ATOM    553  O   SER L  72      29.595  35.414  43.604  1.00 50.43           O  
ATOM    554  N   GLY L  73      27.399  35.878  43.346  1.00 48.36           N  
ATOM    555  CA  GLY L  73      27.575  36.467  42.054  1.00 46.84           C  
ATOM    556  C   GLY L  73      28.268  35.513  41.130  1.00 46.31           C  
ATOM    557  O   GLY L  73      27.661  34.584  40.601  1.00 46.66           O  
ATOM    558  N   THR L  74      29.528  35.857  40.796  1.00 47.10           N  
ATOM    559  CA  THR L  74      30.411  35.150  39.905  1.00 46.80           C  
ATOM    560  CB  THR L  74      31.453  36.075  39.352  1.00 46.87           C  
ATOM    561  OG1 THR L  74      30.826  37.170  38.701  1.00 52.53           O  
ATOM    562  CG2 THR L  74      32.329  35.303  38.356  1.00 46.28           C  
ATOM    563  C   THR L  74      31.141  33.977  40.507  1.00 47.43           C  
ATOM    564  O   THR L  74      31.372  32.985  39.816  1.00 47.75           O  
ATOM    565  N   ASP L  75      31.567  34.066  41.789  1.00 48.73           N  
ATOM    566  CA  ASP L  75      32.437  33.056  42.350  1.00 50.46           C  
ATOM    567  CB  ASP L  75      33.612  33.638  43.154  1.00 56.51           C  
ATOM    568  CG  ASP L  75      34.633  34.194  42.180  1.00 65.45           C  
ATOM    569  OD1 ASP L  75      34.912  33.504  41.164  1.00 69.42           O  
ATOM    570  OD2 ASP L  75      35.147  35.314  42.436  1.00 70.71           O1-
ATOM    571  C   ASP L  75      31.713  32.163  43.305  1.00 47.32           C  
ATOM    572  O   ASP L  75      30.964  32.629  44.161  1.00 49.44           O  
ATOM    573  N   PHE L  76      31.952  30.836  43.195  1.00 44.20           N  
ATOM    574  CA  PHE L  76      31.303  29.908  44.076  1.00 41.26           C  
ATOM    575  CB  PHE L  76      30.078  29.244  43.422  1.00 38.52           C  
ATOM    576  CG  PHE L  76      29.103  30.333  43.121  1.00 38.35           C  
ATOM    577  CD1 PHE L  76      28.228  30.785  44.083  1.00 38.07           C  
ATOM    578  CD2 PHE L  76      29.055  30.905  41.870  1.00 38.28           C  
ATOM    579  CE1 PHE L  76      27.330  31.791  43.808  1.00 37.73           C  
ATOM    580  CE2 PHE L  76      28.159  31.911  41.588  1.00 39.45           C  
ATOM    581  CZ  PHE L  76      27.294  32.358  42.558  1.00 40.10           C  
ATOM    582  C   PHE L  76      32.278  28.829  44.450  1.00 41.45           C  
ATOM    583  O   PHE L  76      33.180  28.500  43.678  1.00 41.66           O  
ATOM    584  N   THR L  77      32.122  28.245  45.662  1.00 41.26           N  
ATOM    585  CA  THR L  77      33.047  27.237  46.092  1.00 39.89           C  
ATOM    586  CB  THR L  77      34.053  27.764  47.071  1.00 41.43           C  
ATOM    587  OG1 THR L  77      34.758  28.856  46.499  1.00 46.72           O  
ATOM    588  CG2 THR L  77      35.038  26.637  47.429  1.00 40.54           C  
ATOM    589  C   THR L  77      32.297  26.134  46.776  1.00 39.72           C  
ATOM    590  O   THR L  77      31.321  26.372  47.484  1.00 41.15           O  
ATOM    591  N   LEU L  78      32.745  24.881  46.561  1.00 38.30           N  
ATOM    592  CA  LEU L  78      32.178  23.732  47.204  1.00 38.30           C  
ATOM    593  CB  LEU L  78      31.790  22.616  46.215  1.00 34.47           C  
ATOM    594  CG  LEU L  78      31.180  21.372  46.884  1.00 34.76           C  
ATOM    595  CD1 LEU L  78      29.835  21.700  47.553  1.00 34.31           C  
ATOM    596  CD2 LEU L  78      31.095  20.194  45.897  1.00 32.88           C  
ATOM    597  C   LEU L  78      33.263  23.192  48.083  1.00 39.75           C  
ATOM    598  O   LEU L  78      34.396  23.025  47.638  1.00 39.76           O  
ATOM    599  N   LYS L  79      32.961  22.920  49.368  1.00 41.18           N  
ATOM    600  CA  LYS L  79      34.012  22.439  50.223  1.00 43.53           C  
ATOM    601  CB  LYS L  79      34.378  23.405  51.364  1.00 45.89           C  
ATOM    602  CG  LYS L  79      35.050  24.689  50.878  1.00 51.00           C  
ATOM    603  CD  LYS L  79      35.128  25.773  51.953  1.00 56.86           C  
ATOM    604  CE  LYS L  79      35.749  27.084  51.465  1.00 60.04           C  
ATOM    605  NZ  LYS L  79      37.189  26.893  51.189  1.00 62.35           N1+
ATOM    606  C   LYS L  79      33.602  21.146  50.844  1.00 43.88           C  
ATOM    607  O   LYS L  79      32.433  20.926  51.160  1.00 44.07           O  
ATOM    608  N   ILE L  80      34.587  20.242  51.013  1.00 43.82           N  
ATOM    609  CA  ILE L  80      34.371  18.975  51.641  1.00 45.27           C  
ATOM    610  CB  ILE L  80      34.776  17.835  50.754  1.00 40.61           C  
ATOM    611  CG1 ILE L  80      34.023  17.943  49.419  1.00 40.99           C  
ATOM    612  CG2 ILE L  80      34.495  16.515  51.489  1.00 37.12           C  
ATOM    613  CD1 ILE L  80      34.580  17.042  48.319  1.00 39.55           C  
ATOM    614  C   ILE L  80      35.273  18.987  52.838  1.00 49.95           C  
ATOM    615  O   ILE L  80      36.492  19.080  52.709  1.00 51.27           O  
ATOM    616  N   SER L  81      34.681  18.909  54.044  1.00 52.28           N  
ATOM    617  CA  SER L  81      35.417  19.026  55.269  1.00 55.42           C  
ATOM    618  CB  SER L  81      34.482  19.074  56.485  1.00 56.73           C  
ATOM    619  OG  SER L  81      35.239  19.195  57.677  1.00 59.24           O  
ATOM    620  C   SER L  81      36.381  17.902  55.462  1.00 55.59           C  
ATOM    621  O   SER L  81      37.567  18.133  55.693  1.00 57.02           O  
ATOM    622  N   ARG L  82      35.896  16.647  55.406  1.00 54.40           N  
ATOM    623  CA  ARG L  82      36.789  15.538  55.576  1.00 54.45           C  
ATOM    624  CB  ARG L  82      36.654  14.876  56.957  1.00 58.32           C  
ATOM    625  CG  ARG L  82      37.656  13.747  57.185  1.00 73.29           C  
ATOM    626  CD  ARG L  82      37.524  13.096  58.556  1.00 81.47           C  
ATOM    627  NE  ARG L  82      36.100  12.687  58.706  1.00 87.67           N  
ATOM    628  CZ  ARG L  82      35.802  11.457  59.216  1.00 88.84           C  
ATOM    629  NH1 ARG L  82      36.811  10.588  59.510  1.00 88.63           N1+
ATOM    630  NH2 ARG L  82      34.501  11.105  59.445  1.00 88.76           N  
ATOM    631  C   ARG L  82      36.418  14.534  54.530  1.00 53.21           C  
ATOM    632  O   ARG L  82      35.360  13.910  54.594  1.00 52.92           O  
ATOM    633  N   VAL L  83      37.314  14.334  53.547  1.00 50.06           N  
ATOM    634  CA  VAL L  83      37.036  13.495  52.418  1.00 46.78           C  
ATOM    635  CB  VAL L  83      38.057  13.631  51.323  1.00 46.24           C  
ATOM    636  CG1 VAL L  83      37.734  12.622  50.209  1.00 43.41           C  
ATOM    637  CG2 VAL L  83      38.080  15.091  50.843  1.00 44.93           C  
ATOM    638  C   VAL L  83      37.010  12.056  52.818  1.00 47.44           C  
ATOM    639  O   VAL L  83      37.829  11.588  53.606  1.00 49.06           O  
ATOM    640  N   GLU L  84      36.036  11.320  52.253  1.00 48.46           N  
ATOM    641  CA  GLU L  84      35.901   9.913  52.490  1.00 50.87           C  
ATOM    642  CB  GLU L  84      34.566   9.536  53.149  1.00 51.90           C  
ATOM    643  CG  GLU L  84      34.456  10.140  54.550  1.00 55.67           C  
ATOM    644  CD  GLU L  84      33.127   9.746  55.169  1.00 58.25           C  
ATOM    645  OE1 GLU L  84      32.282   9.159  54.442  0.80 58.76           O  
ATOM    646  OE2 GLU L  84      32.938  10.021  56.382  0.80 58.99           O1-
ATOM    647  C   GLU L  84      36.004   9.247  51.150  1.00 50.51           C  
ATOM    648  O   GLU L  84      35.945   9.905  50.114  1.00 49.69           O  
ATOM    649  N   ALA L  85      36.189   7.915  51.143  1.00 51.83           N  
ATOM    650  CA  ALA L  85      36.398   7.153  49.943  1.00 53.13           C  
ATOM    651  CB  ALA L  85      36.657   5.666  50.231  1.00 52.05           C  
ATOM    652  C   ALA L  85      35.202   7.241  49.046  1.00 53.57           C  
ATOM    653  O   ALA L  85      35.333   7.263  47.824  1.00 55.28           O  
ATOM    654  N   GLU L  86      34.000   7.290  49.638  1.00 52.95           N  
ATOM    655  CA  GLU L  86      32.765   7.308  48.907  1.00 51.88           C  
ATOM    656  CB  GLU L  86      31.526   7.291  49.827  1.00 53.55           C  
ATOM    657  CG  GLU L  86      31.454   8.470  50.803  1.00 65.51           C  
ATOM    658  CD  GLU L  86      30.128   8.393  51.546  1.00 70.03           C  
ATOM    659  OE1 GLU L  86      29.073   8.423  50.861  1.00 71.29           O  
ATOM    660  OE2 GLU L  86      30.146   8.306  52.805  1.00 71.49           O1-
ATOM    661  C   GLU L  86      32.684   8.542  48.058  1.00 50.00           C  
ATOM    662  O   GLU L  86      32.014   8.544  47.028  1.00 50.35           O  
ATOM    663  N   ASP L  87      33.355   9.623  48.488  1.00 47.08           N  
ATOM    664  CA  ASP L  87      33.303  10.931  47.894  1.00 43.79           C  
ATOM    665  CB  ASP L  87      33.992  11.990  48.764  1.00 43.98           C  
ATOM    666  CG  ASP L  87      33.134  12.146  50.009  1.00 45.40           C  
ATOM    667  OD1 ASP L  87      31.975  11.648  49.989  1.00 45.79           O  
ATOM    668  OD2 ASP L  87      33.624  12.758  50.995  1.00 46.71           O1-
ATOM    669  C   ASP L  87      33.895  10.999  46.513  1.00 41.30           C  
ATOM    670  O   ASP L  87      33.612  11.941  45.775  1.00 41.68           O  
ATOM    671  N   LEU L  88      34.767  10.054  46.126  1.00 41.40           N  
ATOM    672  CA  LEU L  88      35.418  10.154  44.845  1.00 41.70           C  
ATOM    673  CB  LEU L  88      36.401   9.003  44.584  1.00 44.57           C  
ATOM    674  CG  LEU L  88      37.497   8.898  45.658  1.00 47.69           C  
ATOM    675  CD1 LEU L  88      38.545   7.840  45.284  1.00 48.21           C  
ATOM    676  CD2 LEU L  88      38.101  10.275  45.968  1.00 47.50           C  
ATOM    677  C   LEU L  88      34.399  10.137  43.741  1.00 40.04           C  
ATOM    678  O   LEU L  88      33.377   9.458  43.826  1.00 40.20           O  
ATOM    679  N   GLY L  89      34.665  10.919  42.669  1.00 37.21           N  
ATOM    680  CA  GLY L  89      33.775  11.008  41.546  1.00 34.36           C  
ATOM    681  C   GLY L  89      34.043  12.324  40.884  1.00 34.74           C  
ATOM    682  O   GLY L  89      35.063  12.962  41.137  1.00 36.28           O  
ATOM    683  N   VAL L  90      33.126  12.772  39.999  1.00 33.07           N  
ATOM    684  CA  VAL L  90      33.318  14.028  39.331  1.00 31.21           C  
ATOM    685  CB  VAL L  90      33.183  13.932  37.836  1.00 32.29           C  
ATOM    686  CG1 VAL L  90      33.392  15.323  37.211  1.00 28.29           C  
ATOM    687  CG2 VAL L  90      34.188  12.877  37.339  1.00 28.35           C  
ATOM    688  C   VAL L  90      32.285  14.985  39.857  1.00 31.96           C  
ATOM    689  O   VAL L  90      31.136  14.612  40.076  1.00 34.32           O  
ATOM    690  N   TYR L  91      32.684  16.255  40.085  1.00 31.27           N  
ATOM    691  CA  TYR L  91      31.786  17.234  40.637  1.00 31.35           C  
ATOM    692  CB  TYR L  91      32.363  17.997  41.847  1.00 32.22           C  
ATOM    693  CG  TYR L  91      32.548  17.060  42.990  1.00 30.57           C  
ATOM    694  CD1 TYR L  91      33.673  16.278  43.089  1.00 34.53           C  
ATOM    695  CD2 TYR L  91      31.594  16.972  43.973  1.00 33.18           C  
ATOM    696  CE1 TYR L  91      33.837  15.415  44.150  1.00 34.59           C  
ATOM    697  CE2 TYR L  91      31.755  16.112  45.033  1.00 34.51           C  
ATOM    698  CZ  TYR L  91      32.876  15.329  45.127  1.00 36.19           C  
ATOM    699  OH  TYR L  91      33.035  14.448  46.220  1.00 38.07           O  
ATOM    700  C   TYR L  91      31.534  18.278  39.596  1.00 33.51           C  
ATOM    701  O   TYR L  91      32.465  18.726  38.928  1.00 35.89           O  
ATOM    702  N   PHE L  92      30.254  18.682  39.420  1.00 32.52           N  
ATOM    703  CA  PHE L  92      29.965  19.683  38.430  1.00 31.59           C  
ATOM    704  CB  PHE L  92      29.019  19.242  37.298  1.00 30.68           C  
ATOM    705  CG  PHE L  92      29.460  17.974  36.655  1.00 29.11           C  
ATOM    706  CD1 PHE L  92      30.477  17.930  35.731  1.00 30.77           C  
ATOM    707  CD2 PHE L  92      28.829  16.805  36.998  1.00 28.91           C  
ATOM    708  CE1 PHE L  92      30.850  16.738  35.153  1.00 29.03           C  
ATOM    709  CE2 PHE L  92      29.197  15.613  36.422  1.00 27.03           C  
ATOM    710  CZ  PHE L  92      30.210  15.575  35.495  1.00 27.60           C  
ATOM    711  C   PHE L  92      29.180  20.778  39.088  1.00 33.48           C  
ATOM    712  O   PHE L  92      28.393  20.537  40.003  1.00 36.04           O  
ATOM    713  N   CYS L  93      29.381  22.028  38.627  1.00 33.63           N  
ATOM    714  CA  CYS L  93      28.589  23.135  39.082  1.00 33.14           C  
ATOM    715  CB  CYS L  93      29.407  24.411  39.402  1.00 34.92           C  
ATOM    716  SG  CYS L  93      30.455  24.975  38.025  1.00 37.34           S  
ATOM    717  C   CYS L  93      27.644  23.419  37.950  1.00 32.88           C  
ATOM    718  O   CYS L  93      27.963  23.134  36.797  1.00 32.32           O  
ATOM    719  N   PHE L  94      26.439  23.949  38.253  1.00 32.57           N  
ATOM    720  CA  PHE L  94      25.437  24.161  37.238  1.00 30.44           C  
ATOM    721  CB  PHE L  94      24.392  23.025  37.291  1.00 31.21           C  
ATOM    722  CG  PHE L  94      23.236  23.246  36.375  1.00 37.09           C  
ATOM    723  CD1 PHE L  94      23.322  22.983  35.026  1.00 35.76           C  
ATOM    724  CD2 PHE L  94      22.040  23.688  36.892  1.00 38.25           C  
ATOM    725  CE1 PHE L  94      22.238  23.182  34.202  1.00 36.28           C  
ATOM    726  CE2 PHE L  94      20.955  23.886  36.075  1.00 38.63           C  
ATOM    727  CZ  PHE L  94      21.050  23.633  34.727  1.00 38.65           C  
ATOM    728  C   PHE L  94      24.750  25.470  37.503  1.00 30.78           C  
ATOM    729  O   PHE L  94      24.560  25.848  38.657  1.00 33.25           O  
ATOM    730  N   GLN L  95      24.369  26.214  36.435  1.00 30.07           N  
ATOM    731  CA  GLN L  95      23.685  27.463  36.639  1.00 30.36           C  
ATOM    732  CB  GLN L  95      24.476  28.702  36.174  1.00 31.69           C  
ATOM    733  CG  GLN L  95      24.699  28.794  34.663  1.00 30.30           C  
ATOM    734  CD  GLN L  95      23.513  29.529  34.059  1.00 31.65           C  
ATOM    735  OE1 GLN L  95      22.824  30.284  34.742  1.00 33.21           O  
ATOM    736  NE2 GLN L  95      23.272  29.319  32.737  1.00 30.03           N  
ATOM    737  C   GLN L  95      22.383  27.426  35.888  1.00 31.71           C  
ATOM    738  O   GLN L  95      22.336  27.136  34.695  1.00 31.28           O  
ATOM    739  N   GLY L  96      21.299  27.593  36.666  1.00 20.55           N  
ATOM    740  CA  GLY L  96      19.917  27.691  36.288  1.00 21.78           C  
ATOM    741  C   GLY L  96      19.513  29.065  35.827  1.00 22.66           C  
ATOM    742  O   GLY L  96      18.465  29.235  35.211  1.00 23.35           O  
ATOM    743  N   THR L  97      20.266  30.104  36.225  1.00 24.13           N  
ATOM    744  CA  THR L  97      19.852  31.471  36.054  1.00 24.49           C  
ATOM    745  CB  THR L  97      20.766  32.414  36.773  1.00 22.56           C  
ATOM    746  OG1 THR L  97      20.803  32.070  38.151  1.00 12.66           O  
ATOM    747  CG2 THR L  97      20.227  33.845  36.609  1.00  7.53           C  
ATOM    748  C   THR L  97      19.693  31.909  34.621  1.00 26.03           C  
ATOM    749  O   THR L  97      18.744  32.632  34.319  1.00 27.10           O  
ATOM    750  N   HIS L  98      20.586  31.510  33.692  1.00 25.79           N  
ATOM    751  CA  HIS L  98      20.449  32.022  32.353  1.00 24.05           C  
ATOM    752  ND1 HIS L  98      23.146  33.505  33.785  1.00 29.91           N  
ATOM    753  CG  HIS L  98      22.265  33.744  32.754  1.00 29.18           C  
ATOM    754  CB  HIS L  98      21.741  32.678  31.837  1.00 25.47           C  
ATOM    755  NE2 HIS L  98      22.726  35.686  33.806  1.00 25.72           N  
ATOM    756  CD2 HIS L  98      22.018  35.082  32.782  1.00 28.09           C  
ATOM    757  CE1 HIS L  98      23.389  34.699  34.380  1.00 30.60           C  
ATOM    758  C   HIS L  98      20.143  30.888  31.420  1.00 22.71           C  
ATOM    759  O   HIS L  98      20.443  29.732  31.705  1.00 26.13           O  
ATOM    760  N   VAL L  99      19.509  31.195  30.269  1.00 22.55           N  
ATOM    761  CA  VAL L  99      19.220  30.170  29.308  1.00 23.73           C  
ATOM    762  CB  VAL L  99      17.848  30.289  28.704  1.00 21.81           C  
ATOM    763  CG1 VAL L  99      17.696  29.226  27.598  1.00 21.17           C  
ATOM    764  CG2 VAL L  99      16.806  30.173  29.828  1.00 20.50           C  
ATOM    765  C   VAL L  99      20.214  30.347  28.205  1.00 26.15           C  
ATOM    766  O   VAL L  99      20.503  31.476  27.811  1.00 30.05           O  
ATOM    767  N   PRO L 100      20.783  29.284  27.700  1.00 25.53           N  
ATOM    768  CA  PRO L 100      20.525  27.956  28.186  1.00 24.87           C  
ATOM    769  CD  PRO L 100      21.229  29.277  26.319  1.00 23.89           C  
ATOM    770  CB  PRO L 100      20.901  27.002  27.051  1.00 25.99           C  
ATOM    771  CG  PRO L 100      21.756  27.852  26.097  1.00 26.41           C  
ATOM    772  C   PRO L 100      21.286  27.698  29.447  1.00 24.88           C  
ATOM    773  O   PRO L 100      22.256  28.404  29.723  1.00 26.26           O  
ATOM    774  N   TYR L 101      20.860  26.676  30.214  1.00 23.29           N  
ATOM    775  CA  TYR L 101      21.464  26.342  31.469  1.00 21.06           C  
ATOM    776  CB  TYR L 101      20.609  25.372  32.297  1.00 20.08           C  
ATOM    777  CG  TYR L 101      19.247  25.977  32.348  1.00 19.41           C  
ATOM    778  CD1 TYR L 101      19.028  27.176  32.987  1.00 19.58           C  
ATOM    779  CD2 TYR L 101      18.183  25.331  31.761  1.00 20.17           C  
ATOM    780  CE1 TYR L 101      17.768  27.726  33.028  1.00 20.43           C  
ATOM    781  CE2 TYR L 101      16.922  25.875  31.799  1.00 22.83           C  
ATOM    782  CZ  TYR L 101      16.712  27.076  32.433  1.00 21.07           C  
ATOM    783  OH  TYR L 101      15.420  27.640  32.476  1.00 23.49           O  
ATOM    784  C   TYR L 101      22.773  25.687  31.157  1.00 22.54           C  
ATOM    785  O   TYR L 101      22.880  24.957  30.171  1.00 23.47           O  
ATOM    786  N   THR L 102      23.817  25.957  31.972  1.00 35.82           N  
ATOM    787  CA  THR L 102      25.109  25.445  31.615  1.00 34.33           C  
ATOM    788  CB  THR L 102      26.059  26.538  31.218  1.00 35.38           C  
ATOM    789  OG1 THR L 102      25.492  27.335  30.191  1.00 37.85           O  
ATOM    790  CG2 THR L 102      27.340  25.898  30.675  1.00 36.01           C  
ATOM    791  C   THR L 102      25.722  24.747  32.795  1.00 36.03           C  
ATOM    792  O   THR L 102      25.430  25.063  33.948  1.00 37.61           O  
ATOM    793  N   PHE L 103      26.611  23.771  32.512  1.00 34.91           N  
ATOM    794  CA  PHE L 103      27.298  23.019  33.526  1.00 32.87           C  
ATOM    795  CB  PHE L 103      27.278  21.494  33.304  1.00 29.07           C  
ATOM    796  CG  PHE L 103      25.910  20.943  33.500  1.00 33.09           C  
ATOM    797  CD1 PHE L 103      24.987  20.951  32.481  1.00 30.77           C  
ATOM    798  CD2 PHE L 103      25.561  20.399  34.712  1.00 29.72           C  
ATOM    799  CE1 PHE L 103      23.729  20.431  32.670  1.00 31.26           C  
ATOM    800  CE2 PHE L 103      24.304  19.878  34.908  1.00 31.05           C  
ATOM    801  CZ  PHE L 103      23.387  19.893  33.885  1.00 30.62           C  
ATOM    802  C   PHE L 103      28.745  23.375  33.425  1.00 35.47           C  
ATOM    803  O   PHE L 103      29.199  23.913  32.415  1.00 35.68           O  
ATOM    804  N   GLY L 104      29.505  23.107  34.504  1.00 36.84           N  
ATOM    805  CA  GLY L 104      30.921  23.322  34.468  1.00 38.01           C  
ATOM    806  C   GLY L 104      31.517  22.096  33.833  1.00 39.10           C  
ATOM    807  O   GLY L 104      30.803  21.144  33.520  1.00 40.75           O  
ATOM    808  N   GLY L 105      32.847  22.105  33.617  1.00 40.66           N  
ATOM    809  CA  GLY L 105      33.586  21.039  32.987  1.00 39.70           C  
ATOM    810  C   GLY L 105      33.633  19.795  33.827  1.00 39.03           C  
ATOM    811  O   GLY L 105      33.648  18.681  33.304  1.00 40.93           O  
ATOM    812  N   GLY L 106      33.704  19.942  35.159  1.00 36.58           N  
ATOM    813  CA  GLY L 106      33.815  18.788  36.000  1.00 36.54           C  
ATOM    814  C   GLY L 106      35.169  18.810  36.630  1.00 38.08           C  
ATOM    815  O   GLY L 106      36.154  19.247  36.034  1.00 42.61           O  
ATOM    816  N   THR L 107      35.219  18.369  37.900  1.00 37.70           N  
ATOM    817  CA  THR L 107      36.449  18.272  38.618  1.00 36.77           C  
ATOM    818  CB  THR L 107      36.527  19.223  39.777  1.00 35.80           C  
ATOM    819  OG1 THR L 107      36.363  20.560  39.322  1.00 35.87           O  
ATOM    820  CG2 THR L 107      37.894  19.052  40.463  1.00 33.60           C  
ATOM    821  C   THR L 107      36.468  16.886  39.166  1.00 38.66           C  
ATOM    822  O   THR L 107      35.582  16.491  39.923  1.00 37.90           O  
ATOM    823  N   ARG L 108      37.485  16.095  38.795  1.00 38.95           N  
ATOM    824  CA  ARG L 108      37.525  14.750  39.274  1.00 41.56           C  
ATOM    825  CB  ARG L 108      38.069  13.772  38.226  1.00 45.21           C  
ATOM    826  CG  ARG L 108      39.415  14.206  37.655  1.00 53.05           C  
ATOM    827  CD  ARG L 108      39.522  13.876  36.168  1.00 59.02           C  
ATOM    828  NE  ARG L 108      38.150  14.052  35.601  1.00 63.40           N  
ATOM    829  CZ  ARG L 108      37.677  15.278  35.229  1.00 64.71           C  
ATOM    830  NH1 ARG L 108      38.468  16.386  35.337  1.00 66.64           N1+
ATOM    831  NH2 ARG L 108      36.411  15.400  34.733  1.00 64.61           N  
ATOM    832  C   ARG L 108      38.356  14.719  40.507  1.00 42.05           C  
ATOM    833  O   ARG L 108      39.496  15.183  40.532  1.00 42.72           O  
ATOM    834  N   LEU L 109      37.768  14.167  41.583  1.00 41.00           N  
ATOM    835  CA  LEU L 109      38.441  14.117  42.841  1.00 42.08           C  
ATOM    836  CB  LEU L 109      37.473  14.358  44.025  1.00 41.28           C  
ATOM    837  CG  LEU L 109      38.097  14.501  45.431  1.00 42.36           C  
ATOM    838  CD1 LEU L 109      37.011  14.752  46.486  1.00 40.72           C  
ATOM    839  CD2 LEU L 109      38.974  13.303  45.817  0.80 42.38           C  
ATOM    840  C   LEU L 109      39.047  12.759  42.932  1.00 42.13           C  
ATOM    841  O   LEU L 109      38.351  11.749  42.849  1.00 43.53           O  
ATOM    842  N   GLU L 110      40.385  12.716  43.078  1.00 42.73           N  
ATOM    843  CA  GLU L 110      41.079  11.475  43.206  1.00 44.55           C  
ATOM    844  CB  GLU L 110      42.466  11.473  42.548  1.00 47.41           C  
ATOM    845  CG  GLU L 110      42.464  11.558  41.021  1.00 54.95           C  
ATOM    846  CD  GLU L 110      43.922  11.543  40.583  1.00 58.83           C  
ATOM    847  OE1 GLU L 110      44.798  11.694  41.475  1.00 59.78           O  
ATOM    848  OE2 GLU L 110      44.184  11.385  39.361  1.00 58.30           O1-
ATOM    849  C   GLU L 110      41.347  11.340  44.693  1.00 45.37           C  
ATOM    850  O   GLU L 110      42.154  12.162  45.206  1.00 44.55           O  
ATOM    851  OXT GLU L 110      40.768  10.422  45.331  1.00  0.00           O1-
TER     852      GLU L 110 
ATOM    853  N   GLN H 111       8.140   6.780  46.514  1.00 62.43           N1+
ATOM    854  CA  GLN H 111       9.373   7.488  46.105  1.00 61.86           C  
ATOM    855  CB  GLN H 111      10.600   6.614  46.402  1.00 64.70           C  
ATOM    856  CG  GLN H 111      10.611   5.308  45.608  1.00 63.93           C  
ATOM    857  CD  GLN H 111      11.747   4.450  46.138  1.00 69.47           C  
ATOM    858  OE1 GLN H 111      12.314   4.737  47.190  1.00 75.40           O  
ATOM    859  NE2 GLN H 111      12.081   3.359  45.399  1.00 70.94           N  
ATOM    860  C   GLN H 111       9.344   7.842  44.653  1.00 59.55           C  
ATOM    861  O   GLN H 111       8.591   7.262  43.872  1.00 58.93           O  
ATOM    862  N   ILE H 112      10.187   8.817  44.264  1.00 56.02           N  
ATOM    863  CA  ILE H 112      10.210   9.327  42.923  1.00 54.28           C  
ATOM    864  CB  ILE H 112      10.768  10.722  42.842  1.00 52.98           C  
ATOM    865  CG1 ILE H 112      10.621  11.302  41.428  1.00 48.56           C  
ATOM    866  CG2 ILE H 112      12.215  10.687  43.358  1.00 48.79           C  
ATOM    867  CD1 ILE H 112      10.975  12.786  41.360  1.00 29.86           C  
ATOM    868  C   ILE H 112      11.075   8.454  42.073  1.00 54.40           C  
ATOM    869  O   ILE H 112      12.192   8.101  42.450  1.00 55.07           O  
ATOM    870  N   GLN H 113      10.557   8.070  40.887  1.00 52.62           N  
ATOM    871  CA  GLN H 113      11.321   7.220  40.024  1.00 52.05           C  
ATOM    872  CB  GLN H 113      10.865   5.754  40.123  1.00 55.34           C  
ATOM    873  CG  GLN H 113      11.684   4.769  39.290  1.00 63.54           C  
ATOM    874  CD  GLN H 113      11.120   3.379  39.556  1.00 69.20           C  
ATOM    875  OE1 GLN H 113      11.858   2.402  39.670  1.00 75.20           O  
ATOM    876  NE2 GLN H 113       9.769   3.282  39.663  1.00 74.88           N  
ATOM    877  C   GLN H 113      11.130   7.666  38.606  1.00 50.01           C  
ATOM    878  O   GLN H 113      10.010   7.922  38.163  1.00 49.42           O  
ATOM    879  N   LEU H 114      12.244   7.781  37.855  1.00 48.25           N  
ATOM    880  CA  LEU H 114      12.182   8.134  36.465  1.00 44.79           C  
ATOM    881  CB  LEU H 114      13.072   9.337  36.106  1.00 40.94           C  
ATOM    882  CG  LEU H 114      12.685  10.628  36.850  1.00 39.11           C  
ATOM    883  CD1 LEU H 114      13.601  11.795  36.453  1.00 37.64           C  
ATOM    884  CD2 LEU H 114      11.194  10.954  36.668  1.00 37.17           C  
ATOM    885  C   LEU H 114      12.725   6.951  35.722  1.00 45.06           C  
ATOM    886  O   LEU H 114      13.919   6.665  35.798  1.00 45.02           O  
ATOM    887  N   GLN H 115      11.861   6.230  34.978  1.00 45.90           N  
ATOM    888  CA  GLN H 115      12.311   5.068  34.265  1.00 46.47           C  
ATOM    889  CB  GLN H 115      11.298   3.911  34.245  1.00 49.31           C  
ATOM    890  CG  GLN H 115      11.293   3.068  35.518  1.00 55.84           C  
ATOM    891  CD  GLN H 115      12.540   2.193  35.472  1.00 61.37           C  
ATOM    892  OE1 GLN H 115      13.281   2.088  36.448  1.00 64.08           O  
ATOM    893  NE2 GLN H 115      12.777   1.538  34.305  1.00 59.43           N  
ATOM    894  C   GLN H 115      12.555   5.438  32.842  1.00 45.05           C  
ATOM    895  O   GLN H 115      11.673   5.956  32.161  1.00 44.67           O  
ATOM    896  N   GLN H 116      13.775   5.153  32.351  1.00 41.82           N  
ATOM    897  CA  GLN H 116      14.104   5.495  30.999  1.00 41.38           C  
ATOM    898  CB  GLN H 116      15.407   6.301  30.873  1.00 37.88           C  
ATOM    899  CG  GLN H 116      15.302   7.692  31.503  1.00 36.49           C  
ATOM    900  CD  GLN H 116      16.637   8.399  31.337  1.00 35.32           C  
ATOM    901  OE1 GLN H 116      17.281   8.776  32.316  1.00 38.41           O  
ATOM    902  NE2 GLN H 116      17.069   8.593  30.066  1.00 25.36           N  
ATOM    903  C   GLN H 116      14.234   4.237  30.202  1.00 41.96           C  
ATOM    904  O   GLN H 116      14.437   3.152  30.745  1.00 44.31           O  
ATOM    905  N   SER H 117      14.100   4.369  28.868  1.00 43.72           N  
ATOM    906  CA  SER H 117      14.116   3.248  27.970  1.00 45.33           C  
ATOM    907  CB  SER H 117      13.577   3.583  26.569  1.00 46.19           C  
ATOM    908  OG  SER H 117      14.329   4.640  25.994  1.00 53.29           O  
ATOM    909  C   SER H 117      15.504   2.701  27.845  1.00 46.10           C  
ATOM    910  O   SER H 117      16.480   3.341  28.231  1.00 48.66           O  
ATOM    911  N   GLY H 118      15.611   1.476  27.288  1.00 46.33           N  
ATOM    912  CA  GLY H 118      16.859   0.772  27.187  1.00 43.40           C  
ATOM    913  C   GLY H 118      17.705   1.365  26.099  1.00 43.34           C  
ATOM    914  O   GLY H 118      17.275   2.201  25.305  1.00 43.99           O  
ATOM    915  N   PRO H 119      18.919   0.876  26.065  1.00 42.97           N  
ATOM    916  CA  PRO H 119      19.937   1.331  25.150  1.00 41.72           C  
ATOM    917  CD  PRO H 119      19.182  -0.471  26.545  1.00 46.03           C  
ATOM    918  CB  PRO H 119      21.108   0.371  25.345  1.00 43.36           C  
ATOM    919  CG  PRO H 119      20.423  -0.940  25.770  1.00 47.25           C  
ATOM    920  C   PRO H 119      19.403   1.251  23.759  1.00 40.58           C  
ATOM    921  O   PRO H 119      18.479   0.478  23.522  1.00 39.30           O  
ATOM    922  N   GLU H 120      19.927   2.075  22.827  1.00 38.29           N  
ATOM    923  CA  GLU H 120      19.405   1.996  21.497  1.00 37.29           C  
ATOM    924  CB  GLU H 120      18.407   3.113  21.171  1.00 38.05           C  
ATOM    925  CG  GLU H 120      17.097   2.937  21.937  1.00 43.78           C  
ATOM    926  CD  GLU H 120      16.314   4.223  21.807  1.00 49.36           C  
ATOM    927  OE1 GLU H 120      16.969   5.293  21.721  1.00 51.84           O  
ATOM    928  OE2 GLU H 120      15.055   4.159  21.791  1.00 48.26           O1-
ATOM    929  C   GLU H 120      20.516   2.052  20.502  1.00 37.86           C  
ATOM    930  O   GLU H 120      21.441   2.854  20.620  1.00 40.13           O  
ATOM    931  N   LEU H 121      20.453   1.154  19.498  1.00 38.10           N  
ATOM    932  CA  LEU H 121      21.406   1.162  18.428  1.00 39.07           C  
ATOM    933  CB  LEU H 121      21.962  -0.216  18.029  1.00 37.16           C  
ATOM    934  CG  LEU H 121      22.864  -0.894  19.070  1.00 39.07           C  
ATOM    935  CD1 LEU H 121      23.407  -2.215  18.513  1.00 39.33           C  
ATOM    936  CD2 LEU H 121      23.983   0.040  19.559  1.00 39.49           C  
ATOM    937  C   LEU H 121      20.650   1.648  17.241  1.00 38.25           C  
ATOM    938  O   LEU H 121      19.573   1.141  16.930  1.00 41.54           O  
ATOM    939  N   VAL H 122      21.196   2.660  16.545  1.00 38.11           N  
ATOM    940  CA  VAL H 122      20.480   3.202  15.431  1.00 40.40           C  
ATOM    941  CB  VAL H 122      19.712   4.421  15.856  1.00 41.63           C  
ATOM    942  CG1 VAL H 122      20.694   5.414  16.492  1.00 39.95           C  
ATOM    943  CG2 VAL H 122      18.925   4.986  14.670  1.00 39.37           C  
ATOM    944  C   VAL H 122      21.461   3.551  14.350  1.00 42.50           C  
ATOM    945  O   VAL H 122      22.627   3.836  14.623  1.00 42.57           O  
ATOM    946  N   ARG H 123      21.011   3.504  13.076  1.00 42.57           N  
ATOM    947  CA  ARG H 123      21.854   3.827  11.956  1.00 44.81           C  
ATOM    948  CB  ARG H 123      21.378   3.236  10.617  1.00 48.84           C  
ATOM    949  CG  ARG H 123      21.597   1.731  10.458  1.00 54.03           C  
ATOM    950  CD  ARG H 123      21.075   1.217   9.114  1.00 61.22           C  
ATOM    951  NE  ARG H 123      21.509  -0.199   8.949  1.00 41.75           N  
ATOM    952  CZ  ARG H 123      22.348  -0.535   7.926  1.00 47.39           C  
ATOM    953  NH1 ARG H 123      22.789   0.430   7.065  1.00 50.44           N1+
ATOM    954  NH2 ARG H 123      22.747  -1.830   7.763  1.00 48.72           N  
ATOM    955  C   ARG H 123      21.856   5.312  11.782  1.00 43.84           C  
ATOM    956  O   ARG H 123      20.881   5.994  12.093  1.00 42.93           O  
ATOM    957  N   PRO H 124      22.948   5.829  11.289  1.00 43.76           N  
ATOM    958  CA  PRO H 124      23.096   7.243  11.072  1.00 44.01           C  
ATOM    959  CD  PRO H 124      23.915   5.051  10.533  1.00 43.29           C  
ATOM    960  CB  PRO H 124      24.489   7.410  10.471  1.00 44.15           C  
ATOM    961  CG  PRO H 124      24.696   6.089   9.705  1.00 43.06           C  
ATOM    962  C   PRO H 124      22.039   7.728  10.126  1.00 45.72           C  
ATOM    963  O   PRO H 124      21.697   7.005   9.192  1.00 47.58           O  
ATOM    964  N   GLY H 125      21.503   8.945  10.353  1.00 46.96           N  
ATOM    965  CA  GLY H 125      20.536   9.531   9.465  1.00 45.61           C  
ATOM    966  C   GLY H 125      19.152   9.170   9.910  1.00 45.60           C  
ATOM    967  O   GLY H 125      18.168   9.704   9.398  1.00 48.03           O  
ATOM    968  N   ALA H 126      19.043   8.242  10.876  1.00 43.97           N  
ATOM    969  CA  ALA H 126      17.770   7.790  11.365  1.00 44.36           C  
ATOM    970  CB  ALA H 126      17.794   6.337  11.867  1.00 45.10           C  
ATOM    971  C   ALA H 126      17.342   8.660  12.506  1.00 45.39           C  
ATOM    972  O   ALA H 126      18.032   9.605  12.885  1.00 45.06           O  
ATOM    973  N   SER H 127      16.138   8.376  13.051  1.00 46.07           N  
ATOM    974  CA  SER H 127      15.613   9.109  14.170  1.00 47.48           C  
ATOM    975  CB  SER H 127      14.280   9.815  13.873  1.00 48.67           C  
ATOM    976  OG  SER H 127      14.465  10.819  12.889  1.00 51.72           O  
ATOM    977  C   SER H 127      15.336   8.125  15.266  1.00 46.87           C  
ATOM    978  O   SER H 127      15.154   6.935  15.014  1.00 47.35           O  
ATOM    979  N   VAL H 128      15.330   8.600  16.529  1.00 43.83           N  
ATOM    980  CA  VAL H 128      15.056   7.723  17.631  1.00 41.44           C  
ATOM    981  CB  VAL H 128      16.311   7.245  18.303  1.00 39.68           C  
ATOM    982  CG1 VAL H 128      17.028   8.444  18.943  1.00 37.53           C  
ATOM    983  CG2 VAL H 128      15.946   6.116  19.277  1.00 39.58           C  
ATOM    984  C   VAL H 128      14.223   8.484  18.622  1.00 41.65           C  
ATOM    985  O   VAL H 128      14.314   9.707  18.713  1.00 42.77           O  
ATOM    986  N   LYS H 129      13.363   7.768  19.379  1.00 40.81           N  
ATOM    987  CA  LYS H 129      12.499   8.413  20.330  1.00 42.92           C  
ATOM    988  CB  LYS H 129      11.017   8.227  19.967  1.00 43.81           C  
ATOM    989  CG  LYS H 129      10.035   9.145  20.692  1.00 48.14           C  
ATOM    990  CD  LYS H 129       8.654   9.126  20.033  1.00 51.42           C  
ATOM    991  CE  LYS H 129       7.610  10.018  20.707  1.00 57.29           C  
ATOM    992  NZ  LYS H 129       6.321   9.912  19.986  1.00 62.40           N1+
ATOM    993  C   LYS H 129      12.725   7.767  21.664  1.00 42.63           C  
ATOM    994  O   LYS H 129      12.463   6.580  21.844  1.00 41.43           O  
ATOM    995  N   ILE H 130      13.187   8.559  22.650  1.00 40.94           N  
ATOM    996  CA  ILE H 130      13.518   8.068  23.959  1.00 40.12           C  
ATOM    997  CB  ILE H 130      14.755   8.723  24.507  1.00 40.78           C  
ATOM    998  CG1 ILE H 130      15.966   8.473  23.593  1.00 40.64           C  
ATOM    999  CG2 ILE H 130      14.961   8.228  25.943  1.00 41.19           C  
ATOM   1000  CD1 ILE H 130      17.161   9.373  23.904  1.00 46.26           C  
ATOM   1001  C   ILE H 130      12.391   8.425  24.883  1.00 36.74           C  
ATOM   1002  O   ILE H 130      11.798   9.494  24.757  1.00 36.73           O  
ATOM   1003  N   SER H 131      12.051   7.520  25.830  1.00 34.92           N  
ATOM   1004  CA  SER H 131      10.947   7.748  26.729  1.00 37.00           C  
ATOM   1005  CB  SER H 131       9.901   6.619  26.677  1.00 36.93           C  
ATOM   1006  OG  SER H 131      10.501   5.383  27.040  1.00 36.94           O  
ATOM   1007  C   SER H 131      11.434   7.832  28.152  1.00 36.67           C  
ATOM   1008  O   SER H 131      12.495   7.313  28.494  1.00 36.84           O  
ATOM   1009  N   CYS H 132      10.661   8.534  29.012  1.00 34.85           N  
ATOM   1010  CA  CYS H 132      10.986   8.675  30.408  1.00 36.99           C  
ATOM   1011  CB  CYS H 132      11.690  10.025  30.697  1.00 33.93           C  
ATOM   1012  SG  CYS H 132      12.131  10.299  32.439  1.00 37.57           S  
ATOM   1013  C   CYS H 132       9.687   8.621  31.167  1.00 37.30           C  
ATOM   1014  O   CYS H 132       8.894   9.562  31.132  1.00 38.68           O  
ATOM   1015  N   LYS H 133       9.442   7.510  31.894  1.00 38.29           N  
ATOM   1016  CA  LYS H 133       8.203   7.351  32.605  1.00 38.64           C  
ATOM   1017  CB  LYS H 133       7.725   5.888  32.643  1.00 41.07           C  
ATOM   1018  CG  LYS H 133       6.334   5.701  33.245  1.00 47.04           C  
ATOM   1019  CD  LYS H 133       5.734   4.325  32.948  1.00 51.35           C  
ATOM   1020  CE  LYS H 133       4.372   4.096  33.604  1.00 52.98           C  
ATOM   1021  NZ  LYS H 133       3.780   2.828  33.119  1.00 50.68           N1+
ATOM   1022  C   LYS H 133       8.408   7.817  34.012  1.00 39.91           C  
ATOM   1023  O   LYS H 133       9.353   7.411  34.684  1.00 39.45           O  
ATOM   1024  N   ALA H 134       7.499   8.681  34.505  1.00 40.79           N  
ATOM   1025  CA  ALA H 134       7.671   9.220  35.823  1.00 41.87           C  
ATOM   1026  CB  ALA H 134       7.433  10.738  35.902  1.00 41.32           C  
ATOM   1027  C   ALA H 134       6.695   8.571  36.751  1.00 44.04           C  
ATOM   1028  O   ALA H 134       5.572   8.245  36.369  1.00 44.95           O  
ATOM   1029  N   SER H 135       7.138   8.340  38.005  1.00 45.78           N  
ATOM   1030  CA  SER H 135       6.300   7.764  39.015  1.00 47.50           C  
ATOM   1031  CB  SER H 135       6.475   6.242  39.177  1.00 46.71           C  
ATOM   1032  OG  SER H 135       6.105   5.559  37.990  1.00 51.15           O  
ATOM   1033  C   SER H 135       6.736   8.350  40.319  1.00 48.73           C  
ATOM   1034  O   SER H 135       7.829   8.904  40.423  1.00 48.08           O  
ATOM   1035  N   GLY H 136       5.858   8.232  41.335  1.00 19.68           N  
ATOM   1036  CA  GLY H 136       6.172   8.610  42.680  1.00 18.96           C  
ATOM   1037  C   GLY H 136       5.702   9.997  42.971  1.00 18.69           C  
ATOM   1038  O   GLY H 136       5.542  10.361  44.135  1.00 19.78           O  
ATOM   1039  N   TYR H 137       5.465  10.819  41.933  1.00 21.23           N  
ATOM   1040  CA  TYR H 137       5.053  12.162  42.219  1.00 21.37           C  
ATOM   1041  CB  TYR H 137       6.229  13.156  42.304  1.00 21.92           C  
ATOM   1042  CG  TYR H 137       6.864  13.257  40.960  1.00 22.02           C  
ATOM   1043  CD1 TYR H 137       7.685  12.259  40.487  1.00 17.95           C  
ATOM   1044  CD2 TYR H 137       6.648  14.368  40.180  1.00 22.92           C  
ATOM   1045  CE1 TYR H 137       8.266  12.364  39.244  1.00 14.29           C  
ATOM   1046  CE2 TYR H 137       7.225  14.479  38.938  1.00 19.42           C  
ATOM   1047  CZ  TYR H 137       8.034  13.475  38.466  1.00 16.03           C  
ATOM   1048  OH  TYR H 137       8.627  13.587  37.191  1.00 19.81           O  
ATOM   1049  C   TYR H 137       4.119  12.614  41.141  1.00 22.55           C  
ATOM   1050  O   TYR H 137       3.852  11.885  40.185  1.00 24.73           O  
ATOM   1051  N   THR H 138       3.591  13.849  41.285  1.00 19.52           N  
ATOM   1052  CA  THR H 138       2.666  14.368  40.323  1.00 17.06           C  
ATOM   1053  CB  THR H 138       1.801  15.465  40.867  1.00 17.75           C  
ATOM   1054  OG1 THR H 138       1.060  14.990  41.982  1.00 19.29           O  
ATOM   1055  CG2 THR H 138       0.842  15.937  39.761  1.00 18.75           C  
ATOM   1056  C   THR H 138       3.473  14.924  39.193  1.00 14.99           C  
ATOM   1057  O   THR H 138       4.181  15.921  39.320  1.00 14.32           O  
ATOM   1058  N   PHE H 139       3.310  14.281  38.030  1.00 20.03           N  
ATOM   1059  CA  PHE H 139       4.030  14.493  36.810  1.00 17.52           C  
ATOM   1060  CB  PHE H 139       3.493  13.510  35.754  1.00 18.38           C  
ATOM   1061  CG  PHE H 139       4.202  13.653  34.463  1.00 20.69           C  
ATOM   1062  CD1 PHE H 139       5.473  13.155  34.296  1.00 19.93           C  
ATOM   1063  CD2 PHE H 139       3.567  14.252  33.405  1.00 20.39           C  
ATOM   1064  CE1 PHE H 139       6.119  13.278  33.090  1.00 19.69           C  
ATOM   1065  CE2 PHE H 139       4.211  14.375  32.201  1.00 17.93           C  
ATOM   1066  CZ  PHE H 139       5.487  13.893  32.039  1.00 18.76           C  
ATOM   1067  C   PHE H 139       3.836  15.910  36.358  1.00 18.43           C  
ATOM   1068  O   PHE H 139       4.770  16.557  35.885  1.00 20.33           O  
ATOM   1069  N   THR H 140       2.605  16.418  36.519  1.00 19.81           N  
ATOM   1070  CA  THR H 140       2.163  17.716  36.098  1.00 20.36           C  
ATOM   1071  CB  THR H 140       0.694  17.895  36.320  1.00 20.42           C  
ATOM   1072  OG1 THR H 140      -0.031  16.914  35.595  1.00 21.27           O  
ATOM   1073  CG2 THR H 140       0.297  19.304  35.860  1.00 23.30           C  
ATOM   1074  C   THR H 140       2.858  18.826  36.835  1.00 19.22           C  
ATOM   1075  O   THR H 140       3.031  19.914  36.291  1.00 20.89           O  
ATOM   1076  N   ASP H 141       3.228  18.598  38.107  1.00 27.76           N  
ATOM   1077  CA  ASP H 141       3.786  19.604  38.974  1.00 27.04           C  
ATOM   1078  CB  ASP H 141       3.890  19.141  40.440  1.00 24.51           C  
ATOM   1079  CG  ASP H 141       2.493  19.082  41.048  1.00 28.95           C  
ATOM   1080  OD1 ASP H 141       1.525  19.531  40.376  1.00 29.55           O  
ATOM   1081  OD2 ASP H 141       2.378  18.592  42.202  1.00 29.60           O1-
ATOM   1082  C   ASP H 141       5.158  20.072  38.567  1.00 27.75           C  
ATOM   1083  O   ASP H 141       5.514  21.210  38.874  1.00 28.63           O  
ATOM   1084  N   TYR H 142       5.983  19.235  37.900  1.00 14.40           N  
ATOM   1085  CA  TYR H 142       7.348  19.647  37.676  1.00  9.92           C  
ATOM   1086  CB  TYR H 142       8.377  18.732  38.365  1.00 11.82           C  
ATOM   1087  CG  TYR H 142       8.182  18.811  39.841  1.00 11.98           C  
ATOM   1088  CD1 TYR H 142       7.213  18.056  40.461  1.00 14.30           C  
ATOM   1089  CD2 TYR H 142       8.974  19.636  40.606  1.00 11.98           C  
ATOM   1090  CE1 TYR H 142       7.033  18.126  41.822  1.00 12.96           C  
ATOM   1091  CE2 TYR H 142       8.800  19.709  41.968  1.00 10.91           C  
ATOM   1092  CZ  TYR H 142       7.828  18.955  42.577  1.00 11.28           C  
ATOM   1093  OH  TYR H 142       7.648  19.032  43.975  1.00 16.20           O  
ATOM   1094  C   TYR H 142       7.703  19.614  36.215  1.00  9.44           C  
ATOM   1095  O   TYR H 142       6.983  19.049  35.392  1.00  9.87           O  
ATOM   1096  N   TYR H 143       8.840  20.276  35.879  1.00 39.80           N  
ATOM   1097  CA  TYR H 143       9.414  20.337  34.565  1.00 40.25           C  
ATOM   1098  CB  TYR H 143      10.399  21.501  34.356  1.00 42.61           C  
ATOM   1099  CG  TYR H 143       9.687  22.806  34.307  1.00 49.88           C  
ATOM   1100  CD1 TYR H 143       9.234  23.418  35.454  1.00 45.56           C  
ATOM   1101  CD2 TYR H 143       9.498  23.430  33.096  1.00 45.42           C  
ATOM   1102  CE1 TYR H 143       8.587  24.630  35.389  1.00 20.19           C  
ATOM   1103  CE2 TYR H 143       8.853  24.640  33.023  1.00 47.60           C  
ATOM   1104  CZ  TYR H 143       8.396  25.241  34.170  1.00 22.38           C  
ATOM   1105  OH  TYR H 143       7.734  26.484  34.095  1.00 27.07           O  
ATOM   1106  C   TYR H 143      10.247  19.114  34.361  1.00 39.89           C  
ATOM   1107  O   TYR H 143      10.804  18.563  35.309  1.00 40.68           O  
ATOM   1108  N   ILE H 144      10.308  18.628  33.106  1.00 37.68           N  
ATOM   1109  CA  ILE H 144      11.195  17.544  32.829  1.00 35.46           C  
ATOM   1110  CB  ILE H 144      10.561  16.363  32.156  1.00 36.50           C  
ATOM   1111  CG1 ILE H 144       9.582  15.713  33.147  1.00 31.78           C  
ATOM   1112  CG2 ILE H 144      11.665  15.413  31.663  1.00 34.23           C  
ATOM   1113  CD1 ILE H 144       8.864  14.493  32.590  1.00 30.56           C  
ATOM   1114  C   ILE H 144      12.293  18.098  31.985  1.00 33.75           C  
ATOM   1115  O   ILE H 144      12.057  18.778  30.987  1.00 34.21           O  
ATOM   1116  N   HIS H 145      13.546  17.854  32.412  1.00 32.79           N  
ATOM   1117  CA  HIS H 145      14.678  18.376  31.710  1.00 30.48           C  
ATOM   1118  ND1 HIS H 145      14.494  20.534  34.345  1.00 11.83           N  
ATOM   1119  CG  HIS H 145      15.238  20.398  33.194  1.00 32.86           C  
ATOM   1120  CB  HIS H 145      15.700  19.088  32.619  1.00 31.76           C  
ATOM   1121  NE2 HIS H 145      14.883  22.591  33.595  1.00 23.94           N  
ATOM   1122  CD2 HIS H 145      15.463  21.665  32.751  1.00 10.55           C  
ATOM   1123  CE1 HIS H 145      14.311  21.866  34.539  1.00  9.20           C  
ATOM   1124  C   HIS H 145      15.398  17.223  31.083  1.00 30.08           C  
ATOM   1125  O   HIS H 145      15.259  16.084  31.525  1.00 30.62           O  
ATOM   1126  N   TRP H 146      16.166  17.495  30.005  1.00 29.29           N  
ATOM   1127  CA  TRP H 146      16.927  16.463  29.357  1.00 28.49           C  
ATOM   1128  CB  TRP H 146      16.418  16.136  27.944  1.00 27.84           C  
ATOM   1129  CG  TRP H 146      15.053  15.489  27.951  1.00 26.17           C  
ATOM   1130  CD2 TRP H 146      14.830  14.068  27.914  1.00 25.81           C  
ATOM   1131  CD1 TRP H 146      13.818  16.071  27.996  1.00 26.34           C  
ATOM   1132  NE1 TRP H 146      12.842  15.103  27.992  1.00 27.14           N  
ATOM   1133  CE2 TRP H 146      13.449  13.867  27.939  1.00 25.87           C  
ATOM   1134  CE3 TRP H 146      15.701  13.018  27.862  1.00 26.96           C  
ATOM   1135  CZ2 TRP H 146      12.921  12.608  27.912  1.00 25.59           C  
ATOM   1136  CZ3 TRP H 146      15.163  11.749  27.836  1.00 25.27           C  
ATOM   1137  CH2 TRP H 146      13.798  11.549  27.860  1.00 25.85           C  
ATOM   1138  C   TRP H 146      18.348  16.934  29.273  1.00 28.94           C  
ATOM   1139  O   TRP H 146      18.612  18.104  29.001  1.00 26.16           O  
ATOM   1140  N   VAL H 147      19.306  16.015  29.528  1.00 28.12           N  
ATOM   1141  CA  VAL H 147      20.701  16.352  29.519  1.00 28.99           C  
ATOM   1142  CB  VAL H 147      21.316  16.327  30.888  1.00 27.98           C  
ATOM   1143  CG1 VAL H 147      22.821  16.624  30.770  1.00 27.74           C  
ATOM   1144  CG2 VAL H 147      20.550  17.314  31.783  1.00 25.13           C  
ATOM   1145  C   VAL H 147      21.414  15.315  28.708  1.00 31.41           C  
ATOM   1146  O   VAL H 147      21.032  14.146  28.689  1.00 34.71           O  
ATOM   1147  N   LYS H 148      22.490  15.740  28.019  1.00 32.81           N  
ATOM   1148  CA  LYS H 148      23.259  14.874  27.170  1.00 31.89           C  
ATOM   1149  CB  LYS H 148      23.420  15.474  25.767  1.00 32.68           C  
ATOM   1150  CG  LYS H 148      24.232  14.645  24.777  1.00 33.23           C  
ATOM   1151  CD  LYS H 148      24.163  15.246  23.374  1.00 36.42           C  
ATOM   1152  CE  LYS H 148      25.140  14.631  22.376  1.00 36.48           C  
ATOM   1153  NZ  LYS H 148      25.075  15.384  21.103  1.00 37.14           N1+
ATOM   1154  C   LYS H 148      24.630  14.755  27.753  1.00 34.43           C  
ATOM   1155  O   LYS H 148      25.193  15.732  28.242  1.00 36.07           O  
ATOM   1156  N   GLN H 149      25.199  13.535  27.743  1.00 35.75           N  
ATOM   1157  CA  GLN H 149      26.538  13.378  28.227  1.00 38.42           C  
ATOM   1158  CB  GLN H 149      26.623  12.824  29.660  1.00 35.03           C  
ATOM   1159  CG  GLN H 149      28.065  12.662  30.148  1.00 36.25           C  
ATOM   1160  CD  GLN H 149      28.070  12.116  31.568  1.00 40.53           C  
ATOM   1161  OE1 GLN H 149      27.207  11.332  31.959  1.00 41.79           O  
ATOM   1162  NE2 GLN H 149      29.081  12.547  32.366  1.00 41.70           N  
ATOM   1163  C   GLN H 149      27.246  12.421  27.333  1.00 40.19           C  
ATOM   1164  O   GLN H 149      26.833  11.275  27.166  1.00 39.65           O  
ATOM   1165  N   ARG H 150      28.359  12.872  26.734  1.00 44.34           N  
ATOM   1166  CA  ARG H 150      29.084  11.974  25.898  1.00 49.37           C  
ATOM   1167  CB  ARG H 150      29.510  12.592  24.557  0.80 49.85           C  
ATOM   1168  CG  ARG H 150      28.290  12.827  23.661  1.00 52.53           C  
ATOM   1169  CD  ARG H 150      28.622  13.287  22.245  1.00 54.89           C  
ATOM   1170  NE  ARG H 150      29.170  14.667  22.341  1.00 58.69           N  
ATOM   1171  CZ  ARG H 150      30.179  15.024  21.498  1.00 61.58           C  
ATOM   1172  NH1 ARG H 150      30.692  14.086  20.647  1.00 62.25           N1+
ATOM   1173  NH2 ARG H 150      30.668  16.297  21.498  1.00 64.24           N  
ATOM   1174  C   ARG H 150      30.256  11.536  26.689  1.00 54.19           C  
ATOM   1175  O   ARG H 150      30.817  12.301  27.474  1.00 53.58           O  
ATOM   1176  N   PRO H 151      30.586  10.287  26.491  1.00 59.08           N  
ATOM   1177  CA  PRO H 151      31.638   9.647  27.229  1.00 61.68           C  
ATOM   1178  CD  PRO H 151      30.367   9.655  25.200  1.00 61.62           C  
ATOM   1179  CB  PRO H 151      31.862   8.300  26.541  1.00 62.10           C  
ATOM   1180  CG  PRO H 151      31.471   8.591  25.080  1.00 61.58           C  
ATOM   1181  C   PRO H 151      32.839  10.520  27.132  1.00 64.77           C  
ATOM   1182  O   PRO H 151      33.049  11.160  26.103  1.00 64.48           O  
ATOM   1183  N   GLY H 152      33.638  10.590  28.199  1.00 67.36           N  
ATOM   1184  CA  GLY H 152      34.746  11.483  28.136  1.00 68.92           C  
ATOM   1185  C   GLY H 152      34.426  12.671  28.981  1.00 69.00           C  
ATOM   1186  O   GLY H 152      35.278  13.540  29.160  1.00 69.38           O  
ATOM   1187  N   GLU H 153      33.169  12.742  29.477  1.00 69.09           N  
ATOM   1188  CA  GLU H 153      32.727  13.737  30.422  1.00 68.87           C  
ATOM   1189  CB  GLU H 153      33.820  14.300  31.352  1.00 72.60           C  
ATOM   1190  CG  GLU H 153      34.345  13.288  32.374  1.00 74.00           C  
ATOM   1191  CD  GLU H 153      33.199  12.893  33.294  1.00 78.52           C  
ATOM   1192  OE1 GLU H 153      32.592  13.803  33.922  1.00 82.78           O  
ATOM   1193  OE2 GLU H 153      32.918  11.669  33.380  1.00 68.78           O1-
ATOM   1194  C   GLU H 153      32.065  14.890  29.734  1.00 65.86           C  
ATOM   1195  O   GLU H 153      32.113  15.044  28.517  1.00 65.06           O  
ATOM   1196  N   GLY H 154      31.391  15.730  30.534  1.00 61.50           N  
ATOM   1197  CA  GLY H 154      30.754  16.923  30.067  1.00 56.22           C  
ATOM   1198  C   GLY H 154      29.284  16.674  29.984  1.00 52.67           C  
ATOM   1199  O   GLY H 154      28.841  15.662  29.444  1.00 52.52           O  
ATOM   1200  N   LEU H 155      28.491  17.629  30.512  1.00 48.36           N  
ATOM   1201  CA  LEU H 155      27.060  17.530  30.512  1.00 42.49           C  
ATOM   1202  CB  LEU H 155      26.481  17.575  31.935  1.00 39.59           C  
ATOM   1203  CG  LEU H 155      26.888  16.371  32.807  1.00 38.11           C  
ATOM   1204  CD1 LEU H 155      26.366  16.520  34.242  1.00 35.24           C  
ATOM   1205  CD2 LEU H 155      26.440  15.043  32.174  1.00 34.86           C  
ATOM   1206  C   LEU H 155      26.530  18.717  29.768  1.00 40.09           C  
ATOM   1207  O   LEU H 155      27.045  19.826  29.906  1.00 40.13           O  
ATOM   1208  N   GLU H 156      25.491  18.505  28.936  1.00 37.81           N  
ATOM   1209  CA  GLU H 156      24.906  19.582  28.184  1.00 37.18           C  
ATOM   1210  CB  GLU H 156      25.124  19.458  26.665  1.00 37.71           C  
ATOM   1211  CG  GLU H 156      26.583  19.609  26.229  1.00 46.54           C  
ATOM   1212  CD  GLU H 156      26.646  19.443  24.716  1.00 52.77           C  
ATOM   1213  OE1 GLU H 156      25.656  18.925  24.136  1.00 51.73           O  
ATOM   1214  OE2 GLU H 156      27.687  19.829  24.119  1.00 55.39           O1-
ATOM   1215  C   GLU H 156      23.426  19.542  28.418  1.00 36.42           C  
ATOM   1216  O   GLU H 156      22.826  18.470  28.466  1.00 35.54           O  
ATOM   1217  N   TRP H 157      22.793  20.726  28.554  1.00 35.17           N  
ATOM   1218  CA  TRP H 157      21.383  20.789  28.825  1.00 33.97           C  
ATOM   1219  CB  TRP H 157      21.027  21.971  29.742  1.00 33.38           C  
ATOM   1220  CG  TRP H 157      19.558  22.137  30.011  1.00 31.76           C  
ATOM   1221  CD2 TRP H 157      18.735  23.136  29.387  1.00 33.71           C  
ATOM   1222  CD1 TRP H 157      18.749  21.441  30.858  1.00 34.80           C  
ATOM   1223  NE1 TRP H 157      17.472  21.939  30.796  1.00 35.43           N  
ATOM   1224  CE2 TRP H 157      17.448  22.982  29.898  1.00 34.46           C  
ATOM   1225  CE3 TRP H 157      19.029  24.103  28.466  1.00 35.91           C  
ATOM   1226  CZ2 TRP H 157      16.427  23.795  29.496  1.00 33.62           C  
ATOM   1227  CZ3 TRP H 157      17.995  24.921  28.060  1.00 33.86           C  
ATOM   1228  CH2 TRP H 157      16.720  24.767  28.566  1.00 36.33           C  
ATOM   1229  C   TRP H 157      20.661  20.976  27.526  1.00 35.90           C  
ATOM   1230  O   TRP H 157      20.914  21.938  26.805  1.00 37.67           O  
ATOM   1231  N   ILE H 158      19.802  20.001  27.161  1.00 35.13           N  
ATOM   1232  CA  ILE H 158      19.037  20.035  25.944  1.00 34.00           C  
ATOM   1233  CB  ILE H 158      18.512  18.677  25.575  1.00 35.20           C  
ATOM   1234  CG1 ILE H 158      19.695  17.709  25.385  1.00 33.46           C  
ATOM   1235  CG2 ILE H 158      17.628  18.816  24.321  1.00 30.25           C  
ATOM   1236  CD1 ILE H 158      19.278  16.239  25.317  1.00 32.49           C  
ATOM   1237  C   ILE H 158      17.872  20.978  26.013  1.00 34.57           C  
ATOM   1238  O   ILE H 158      17.700  21.819  25.132  1.00 36.46           O  
ATOM   1239  N   GLY H 159      17.037  20.871  27.069  1.00 33.88           N  
ATOM   1240  CA  GLY H 159      15.870  21.709  27.158  1.00 33.55           C  
ATOM   1241  C   GLY H 159      14.916  21.121  28.155  1.00 35.11           C  
ATOM   1242  O   GLY H 159      15.215  20.120  28.806  1.00 36.08           O  
ATOM   1243  N   TRP H 160      13.730  21.754  28.312  1.00 34.48           N  
ATOM   1244  CA  TRP H 160      12.762  21.241  29.242  1.00 36.16           C  
ATOM   1245  CB  TRP H 160      12.745  21.929  30.625  1.00 37.46           C  
ATOM   1246  CG  TRP H 160      12.626  23.439  30.647  1.00 40.37           C  
ATOM   1247  CD2 TRP H 160      11.446  24.194  30.311  1.00 36.90           C  
ATOM   1248  CD1 TRP H 160      13.584  24.356  30.970  1.00 40.22           C  
ATOM   1249  NE1 TRP H 160      13.073  25.628  30.880  1.00 44.08           N  
ATOM   1250  CE2 TRP H 160      11.761  25.543  30.468  1.00 39.83           C  
ATOM   1251  CE3 TRP H 160      10.206  23.795  29.904  1.00 40.83           C  
ATOM   1252  CZ2 TRP H 160      10.835  26.518  30.221  1.00 46.23           C  
ATOM   1253  CZ3 TRP H 160       9.278  24.784  29.654  1.00 41.84           C  
ATOM   1254  CH2 TRP H 160       9.583  26.119  29.810  1.00 44.38           C  
ATOM   1255  C   TRP H 160      11.384  21.368  28.685  1.00 35.77           C  
ATOM   1256  O   TRP H 160      11.138  22.100  27.727  1.00 35.43           O  
ATOM   1257  N   ILE H 161      10.454  20.595  29.284  1.00 37.27           N  
ATOM   1258  CA  ILE H 161       9.067  20.610  28.935  1.00 38.36           C  
ATOM   1259  CB  ILE H 161       8.634  19.369  28.202  1.00 38.33           C  
ATOM   1260  CG1 ILE H 161       7.187  19.510  27.701  1.00 38.71           C  
ATOM   1261  CG2 ILE H 161       8.883  18.155  29.114  1.00 36.12           C  
ATOM   1262  CD1 ILE H 161       6.783  18.419  26.707  1.00 37.76           C  
ATOM   1263  C   ILE H 161       8.289  20.691  30.214  1.00 38.84           C  
ATOM   1264  O   ILE H 161       8.698  20.156  31.244  1.00 40.68           O  
ATOM   1265  N   TYR H 162       7.145  21.401  30.182  1.00 42.05           N  
ATOM   1266  CA  TYR H 162       6.318  21.482  31.350  1.00 42.09           C  
ATOM   1267  CB  TYR H 162       5.830  22.917  31.632  1.00 41.18           C  
ATOM   1268  CG  TYR H 162       5.185  22.936  32.974  1.00 35.87           C  
ATOM   1269  CD1 TYR H 162       5.962  22.898  34.107  1.00 38.50           C  
ATOM   1270  CD2 TYR H 162       3.818  23.017  33.108  1.00 40.35           C  
ATOM   1271  CE1 TYR H 162       5.388  22.917  35.355  1.00 42.79           C  
ATOM   1272  CE2 TYR H 162       3.236  23.037  34.354  1.00 44.56           C  
ATOM   1273  CZ  TYR H 162       4.022  22.985  35.479  1.00 46.20           C  
ATOM   1274  OH  TYR H 162       3.429  23.004  36.759  1.00 46.96           O  
ATOM   1275  C   TYR H 162       5.126  20.642  31.010  1.00 41.83           C  
ATOM   1276  O   TYR H 162       4.354  20.984  30.120  1.00 42.65           O  
ATOM   1277  N   PRO H 163       4.958  19.549  31.690  1.00 26.59           N  
ATOM   1278  CA  PRO H 163       3.890  18.652  31.354  1.00 29.32           C  
ATOM   1279  CD  PRO H 163       6.077  18.857  32.305  1.00 29.40           C  
ATOM   1280  CB  PRO H 163       4.127  17.404  32.196  1.00 28.23           C  
ATOM   1281  CG  PRO H 163       5.658  17.378  32.370  1.00 28.91           C  
ATOM   1282  C   PRO H 163       2.522  19.240  31.499  1.00 32.27           C  
ATOM   1283  O   PRO H 163       1.618  18.780  30.803  1.00 39.97           O  
ATOM   1284  N   GLY H 164       2.311  20.220  32.397  1.00 35.86           N  
ATOM   1285  CA  GLY H 164       0.966  20.706  32.518  1.00 37.17           C  
ATOM   1286  C   GLY H 164       0.531  21.378  31.247  1.00 36.82           C  
ATOM   1287  O   GLY H 164      -0.526  21.071  30.698  1.00 42.87           O  
ATOM   1288  N   SER H 165       1.331  22.352  30.770  1.00 34.37           N  
ATOM   1289  CA  SER H 165       1.008  23.115  29.595  1.00 32.02           C  
ATOM   1290  CB  SER H 165       1.619  24.528  29.635  1.00 31.20           C  
ATOM   1291  OG  SER H 165       3.034  24.445  29.704  1.00 32.22           O  
ATOM   1292  C   SER H 165       1.454  22.458  28.323  1.00 32.81           C  
ATOM   1293  O   SER H 165       0.779  22.545  27.298  1.00 37.78           O  
ATOM   1294  N   GLY H 166       2.606  21.768  28.358  1.00 35.55           N  
ATOM   1295  CA  GLY H 166       3.192  21.239  27.162  1.00 32.64           C  
ATOM   1296  C   GLY H 166       4.143  22.290  26.682  1.00 34.85           C  
ATOM   1297  O   GLY H 166       4.762  22.143  25.625  1.00 36.43           O  
ATOM   1298  N   ASN H 167       4.286  23.385  27.465  1.00 46.92           N  
ATOM   1299  CA  ASN H 167       5.179  24.432  27.057  1.00 46.64           C  
ATOM   1300  CB  ASN H 167       5.096  25.678  27.956  1.00 54.13           C  
ATOM   1301  CG  ASN H 167       5.898  26.786  27.294  1.00 52.29           C  
ATOM   1302  OD1 ASN H 167       7.056  27.018  27.634  1.00 44.98           O  
ATOM   1303  ND2 ASN H 167       5.274  27.477  26.302  1.00 43.84           N  
ATOM   1304  C   ASN H 167       6.573  23.900  27.132  1.00 47.25           C  
ATOM   1305  O   ASN H 167       6.867  23.010  27.929  1.00 48.84           O  
ATOM   1306  N   THR H 168       7.472  24.423  26.272  1.00 45.06           N  
ATOM   1307  CA  THR H 168       8.810  23.911  26.275  1.00 44.38           C  
ATOM   1308  CB  THR H 168       8.976  22.795  25.284  1.00 43.97           C  
ATOM   1309  OG1 THR H 168      10.302  22.300  25.297  1.00 34.25           O  
ATOM   1310  CG2 THR H 168       8.569  23.287  23.890  1.00 32.26           C  
ATOM   1311  C   THR H 168       9.783  25.005  25.976  1.00 43.66           C  
ATOM   1312  O   THR H 168       9.413  26.091  25.533  1.00 45.68           O  
ATOM   1313  N   LYS H 169      11.071  24.741  26.275  1.00 42.87           N  
ATOM   1314  CA  LYS H 169      12.124  25.669  25.981  1.00 42.74           C  
ATOM   1315  CB  LYS H 169      12.534  26.529  27.188  1.00 44.82           C  
ATOM   1316  CG  LYS H 169      13.376  27.750  26.823  1.00 50.62           C  
ATOM   1317  CD  LYS H 169      13.426  28.781  27.947  1.00 49.81           C  
ATOM   1318  CE  LYS H 169      12.056  29.395  28.247  1.00 55.26           C  
ATOM   1319  NZ  LYS H 169      12.081  30.086  29.553  1.00 58.20           N1+
ATOM   1320  C   LYS H 169      13.296  24.828  25.597  1.00 42.68           C  
ATOM   1321  O   LYS H 169      13.574  23.827  26.259  1.00 43.42           O  
ATOM   1322  N   TYR H 170      14.020  25.199  24.520  1.00 39.49           N  
ATOM   1323  CA  TYR H 170      15.119  24.361  24.141  1.00 38.24           C  
ATOM   1324  CB  TYR H 170      15.052  23.701  22.745  1.00 39.44           C  
ATOM   1325  CG  TYR H 170      13.869  22.811  22.573  1.00 40.20           C  
ATOM   1326  CD1 TYR H 170      13.616  21.782  23.446  1.00 38.89           C  
ATOM   1327  CD2 TYR H 170      12.984  23.033  21.544  1.00 41.13           C  
ATOM   1328  CE1 TYR H 170      12.515  20.976  23.263  1.00 41.09           C  
ATOM   1329  CE2 TYR H 170      11.887  22.229  21.356  1.00 40.48           C  
ATOM   1330  CZ  TYR H 170      11.647  21.194  22.220  1.00 40.58           C  
ATOM   1331  OH  TYR H 170      10.519  20.365  22.035  1.00 43.07           O  
ATOM   1332  C   TYR H 170      16.358  25.187  24.064  1.00 38.04           C  
ATOM   1333  O   TYR H 170      16.315  26.415  23.991  1.00 38.20           O  
ATOM   1334  N   ASN H 171      17.511  24.493  24.128  1.00 38.48           N  
ATOM   1335  CA  ASN H 171      18.789  25.105  23.926  1.00 40.50           C  
ATOM   1336  CB  ASN H 171      19.947  24.196  24.386  1.00 36.91           C  
ATOM   1337  CG  ASN H 171      21.297  24.899  24.288  1.00 38.98           C  
ATOM   1338  OD1 ASN H 171      21.495  25.820  23.499  1.00 43.13           O  
ATOM   1339  ND2 ASN H 171      22.272  24.435  25.113  1.00 38.84           N  
ATOM   1340  C   ASN H 171      18.882  25.269  22.441  1.00 43.81           C  
ATOM   1341  O   ASN H 171      18.454  24.395  21.691  1.00 45.06           O  
ATOM   1342  N   GLU H 172      19.459  26.389  21.974  1.00 49.06           N  
ATOM   1343  CA  GLU H 172      19.519  26.679  20.570  1.00 52.05           C  
ATOM   1344  CB  GLU H 172      20.205  28.021  20.267  1.00 55.20           C  
ATOM   1345  CG  GLU H 172      20.279  28.327  18.770  1.00 65.13           C  
ATOM   1346  CD  GLU H 172      18.869  28.522  18.233  1.00 69.29           C  
ATOM   1347  OE1 GLU H 172      17.930  28.681  19.056  1.00 71.91           O  
ATOM   1348  OE2 GLU H 172      18.712  28.512  16.983  1.00 68.14           O1-
ATOM   1349  C   GLU H 172      20.279  25.615  19.843  1.00 51.78           C  
ATOM   1350  O   GLU H 172      19.910  25.239  18.732  1.00 53.57           O  
ATOM   1351  N   LYS H 173      21.354  25.084  20.452  1.00 51.00           N  
ATOM   1352  CA  LYS H 173      22.151  24.119  19.752  1.00 50.29           C  
ATOM   1353  CB  LYS H 173      23.302  23.572  20.615  1.00 49.72           C  
ATOM   1354  CG  LYS H 173      24.155  22.533  19.886  1.00 52.95           C  
ATOM   1355  CD  LYS H 173      25.433  22.138  20.632  1.00 56.27           C  
ATOM   1356  CE  LYS H 173      26.222  21.028  19.931  1.00 62.76           C  
ATOM   1357  NZ  LYS H 173      27.450  20.704  20.693  1.00 66.09           N1+
ATOM   1358  C   LYS H 173      21.298  22.945  19.376  1.00 48.09           C  
ATOM   1359  O   LYS H 173      21.373  22.448  18.253  1.00 49.11           O  
ATOM   1360  N   PHE H 174      20.474  22.481  20.325  1.00 46.00           N  
ATOM   1361  CA  PHE H 174      19.630  21.331  20.197  1.00 45.20           C  
ATOM   1362  CB  PHE H 174      19.207  20.754  21.559  1.00 44.21           C  
ATOM   1363  CG  PHE H 174      20.477  20.288  22.189  1.00 45.01           C  
ATOM   1364  CD1 PHE H 174      21.015  19.070  21.855  1.00 43.63           C  
ATOM   1365  CD2 PHE H 174      21.154  21.078  23.087  1.00 43.50           C  
ATOM   1366  CE1 PHE H 174      22.190  18.641  22.424  1.00 42.47           C  
ATOM   1367  CE2 PHE H 174      22.331  20.653  23.659  1.00 43.04           C  
ATOM   1368  CZ  PHE H 174      22.854  19.429  23.330  1.00 42.60           C  
ATOM   1369  C   PHE H 174      18.418  21.559  19.355  1.00 45.42           C  
ATOM   1370  O   PHE H 174      17.832  20.594  18.873  1.00 45.15           O  
ATOM   1371  N   LYS H 175      17.944  22.810  19.215  1.00 46.83           N  
ATOM   1372  CA  LYS H 175      16.738  22.991  18.460  1.00 50.17           C  
ATOM   1373  CB  LYS H 175      16.247  24.447  18.419  1.00 51.65           C  
ATOM   1374  CG  LYS H 175      15.751  24.885  19.798  1.00 52.28           C  
ATOM   1375  CD  LYS H 175      15.439  26.372  19.937  1.00 57.06           C  
ATOM   1376  CE  LYS H 175      14.948  26.737  21.342  1.00 57.07           C  
ATOM   1377  NZ  LYS H 175      14.488  28.141  21.372  1.00 63.16           N1+
ATOM   1378  C   LYS H 175      16.963  22.475  17.081  1.00 50.85           C  
ATOM   1379  O   LYS H 175      17.975  22.753  16.445  1.00 49.93           O  
ATOM   1380  N   GLY H 176      16.009  21.660  16.604  1.00 53.99           N  
ATOM   1381  CA  GLY H 176      16.085  21.066  15.304  1.00 56.59           C  
ATOM   1382  C   GLY H 176      16.460  19.630  15.496  1.00 57.44           C  
ATOM   1383  O   GLY H 176      15.919  18.749  14.831  1.00 60.51           O  
ATOM   1384  N   LYS H 177      17.436  19.365  16.387  1.00 54.90           N  
ATOM   1385  CA  LYS H 177      17.840  18.025  16.711  1.00 49.72           C  
ATOM   1386  CB  LYS H 177      19.159  17.963  17.504  1.00 49.99           C  
ATOM   1387  CG  LYS H 177      20.433  18.050  16.661  1.00 52.15           C  
ATOM   1388  CD  LYS H 177      20.683  16.826  15.775  1.00 54.91           C  
ATOM   1389  CE  LYS H 177      22.004  16.887  15.003  1.00 57.16           C  
ATOM   1390  NZ  LYS H 177      22.273  15.587  14.345  1.00 55.62           N1+
ATOM   1391  C   LYS H 177      16.816  17.345  17.568  1.00 48.30           C  
ATOM   1392  O   LYS H 177      16.425  16.210  17.300  1.00 47.41           O  
ATOM   1393  N   ALA H 178      16.328  18.038  18.618  1.00 45.08           N  
ATOM   1394  CA  ALA H 178      15.487  17.359  19.565  1.00 41.76           C  
ATOM   1395  CB  ALA H 178      16.034  17.405  21.002  1.00 39.82           C  
ATOM   1396  C   ALA H 178      14.131  17.976  19.604  1.00 40.12           C  
ATOM   1397  O   ALA H 178      13.971  19.184  19.437  1.00 40.95           O  
ATOM   1398  N   THR H 179      13.108  17.121  19.804  1.00 38.74           N  
ATOM   1399  CA  THR H 179      11.753  17.561  19.949  1.00 40.46           C  
ATOM   1400  CB  THR H 179      10.852  17.131  18.827  1.00 42.24           C  
ATOM   1401  OG1 THR H 179      11.334  17.633  17.590  1.00 41.78           O  
ATOM   1402  CG2 THR H 179       9.435  17.666  19.093  1.00 35.65           C  
ATOM   1403  C   THR H 179      11.243  16.913  21.194  1.00 41.37           C  
ATOM   1404  O   THR H 179      11.389  15.705  21.384  1.00 40.67           O  
ATOM   1405  N   LEU H 180      10.631  17.708  22.088  1.00 40.63           N  
ATOM   1406  CA  LEU H 180      10.173  17.147  23.321  1.00 40.71           C  
ATOM   1407  CB  LEU H 180      10.731  17.872  24.549  1.00 41.54           C  
ATOM   1408  CG  LEU H 180      12.239  17.604  24.714  1.00 40.91           C  
ATOM   1409  CD1 LEU H 180      13.045  18.088  23.507  1.00 37.78           C  
ATOM   1410  CD2 LEU H 180      12.775  18.170  26.025  1.00 39.51           C  
ATOM   1411  C   LEU H 180       8.682  17.152  23.360  1.00 41.97           C  
ATOM   1412  O   LEU H 180       8.031  18.120  22.970  1.00 42.94           O  
ATOM   1413  N   THR H 181       8.113  16.021  23.821  1.00 40.97           N  
ATOM   1414  CA  THR H 181       6.692  15.869  23.928  1.00 42.70           C  
ATOM   1415  CB  THR H 181       6.095  15.007  22.856  1.00 42.26           C  
ATOM   1416  OG1 THR H 181       6.686  13.716  22.880  1.00 33.33           O  
ATOM   1417  CG2 THR H 181       6.321  15.679  21.493  1.00 32.26           C  
ATOM   1418  C   THR H 181       6.408  15.210  25.238  1.00 44.07           C  
ATOM   1419  O   THR H 181       7.316  14.738  25.920  1.00 45.95           O  
ATOM   1420  N   VAL H 182       5.123  15.192  25.639  1.00 43.78           N  
ATOM   1421  CA  VAL H 182       4.785  14.588  26.892  1.00 44.05           C  
ATOM   1422  CB  VAL H 182       4.726  15.584  28.014  1.00 41.10           C  
ATOM   1423  CG1 VAL H 182       3.543  16.538  27.785  1.00 46.32           C  
ATOM   1424  CG2 VAL H 182       4.676  14.813  29.336  1.00 45.51           C  
ATOM   1425  C   VAL H 182       3.438  13.949  26.754  1.00 45.24           C  
ATOM   1426  O   VAL H 182       2.637  14.333  25.902  1.00 45.43           O  
ATOM   1427  N   ASP H 183       3.172  12.913  27.573  1.00 47.28           N  
ATOM   1428  CA  ASP H 183       1.894  12.263  27.538  1.00 49.66           C  
ATOM   1429  CB  ASP H 183       1.991  10.808  27.054  1.00 52.84           C  
ATOM   1430  CG  ASP H 183       0.584  10.281  26.814  1.00 53.20           C  
ATOM   1431  OD1 ASP H 183      -0.381  11.075  26.966  1.00 56.83           O  
ATOM   1432  OD2 ASP H 183       0.455   9.075  26.479  1.00 58.32           O1-
ATOM   1433  C   ASP H 183       1.389  12.234  28.947  1.00 49.80           C  
ATOM   1434  O   ASP H 183       1.833  11.426  29.760  1.00 49.08           O  
ATOM   1435  N   THR H 184       0.424  13.112  29.269  1.00 34.41           N  
ATOM   1436  CA  THR H 184      -0.067  13.228  30.610  1.00 34.91           C  
ATOM   1437  CB  THR H 184      -1.027  14.370  30.785  1.00 34.93           C  
ATOM   1438  OG1 THR H 184      -2.143  14.219  29.920  1.00 13.98           O  
ATOM   1439  CG2 THR H 184      -0.282  15.685  30.488  1.00  6.80           C  
ATOM   1440  C   THR H 184      -0.747  11.966  31.045  1.00 37.28           C  
ATOM   1441  O   THR H 184      -0.618  11.565  32.200  1.00 42.36           O  
ATOM   1442  N   SER H 185      -1.484  11.294  30.141  1.00 33.82           N  
ATOM   1443  CA  SER H 185      -2.219  10.127  30.538  1.00 33.87           C  
ATOM   1444  CB  SER H 185      -2.923   9.440  29.352  1.00 35.80           C  
ATOM   1445  OG  SER H 185      -3.858  10.323  28.753  1.00 45.73           O  
ATOM   1446  C   SER H 185      -1.274   9.123  31.125  1.00 33.40           C  
ATOM   1447  O   SER H 185      -1.537   8.573  32.193  1.00 35.38           O  
ATOM   1448  N   SER H 186      -0.169   8.833  30.410  1.00 30.46           N  
ATOM   1449  CA  SER H 186       0.829   7.871  30.799  1.00 31.77           C  
ATOM   1450  CB  SER H 186       1.542   7.252  29.585  1.00 33.57           C  
ATOM   1451  OG  SER H 186       2.171   8.261  28.809  1.00 37.21           O  
ATOM   1452  C   SER H 186       1.872   8.427  31.738  1.00 31.29           C  
ATOM   1453  O   SER H 186       2.658   7.662  32.296  1.00 32.39           O  
ATOM   1454  N   SER H 187       1.924   9.756  31.951  1.00 42.46           N  
ATOM   1455  CA  SER H 187       2.955  10.312  32.789  1.00 45.26           C  
ATOM   1456  CB  SER H 187       2.915   9.794  34.237  1.00 44.86           C  
ATOM   1457  OG  SER H 187       1.730  10.234  34.884  1.00 46.96           O  
ATOM   1458  C   SER H 187       4.293   9.954  32.213  1.00 44.95           C  
ATOM   1459  O   SER H 187       5.222   9.605  32.937  1.00 46.76           O  
ATOM   1460  N   THR H 188       4.423  10.033  30.872  1.00 42.68           N  
ATOM   1461  CA  THR H 188       5.673   9.720  30.242  1.00 40.65           C  
ATOM   1462  CB  THR H 188       5.574   8.569  29.280  1.00 40.61           C  
ATOM   1463  OG1 THR H 188       5.094   7.411  29.943  1.00 45.38           O  
ATOM   1464  CG2 THR H 188       6.967   8.290  28.699  1.00 41.06           C  
ATOM   1465  C   THR H 188       6.087  10.919  29.441  1.00 39.19           C  
ATOM   1466  O   THR H 188       5.249  11.644  28.909  1.00 40.13           O  
ATOM   1467  N   ALA H 189       7.409  11.168  29.352  1.00 36.94           N  
ATOM   1468  CA  ALA H 189       7.909  12.266  28.574  1.00 35.79           C  
ATOM   1469  CB  ALA H 189       8.773  13.250  29.379  1.00 33.62           C  
ATOM   1470  C   ALA H 189       8.787  11.663  27.527  1.00 37.38           C  
ATOM   1471  O   ALA H 189       9.440  10.653  27.780  1.00 39.70           O  
ATOM   1472  N   TYR H 190       8.820  12.261  26.316  1.00 37.46           N  
ATOM   1473  CA  TYR H 190       9.613  11.672  25.275  1.00 35.97           C  
ATOM   1474  CB  TYR H 190       8.797  11.118  24.088  1.00 37.34           C  
ATOM   1475  CG  TYR H 190       7.869  10.050  24.560  1.00 37.29           C  
ATOM   1476  CD1 TYR H 190       8.279   8.739  24.647  1.00 39.35           C  
ATOM   1477  CD2 TYR H 190       6.578  10.361  24.915  1.00 40.03           C  
ATOM   1478  CE1 TYR H 190       7.413   7.761  25.080  1.00 40.95           C  
ATOM   1479  CE2 TYR H 190       5.709   9.386  25.346  1.00 40.58           C  
ATOM   1480  CZ  TYR H 190       6.125   8.081  25.429  1.00 41.16           C  
ATOM   1481  OH  TYR H 190       5.237   7.077  25.871  1.00 46.33           O  
ATOM   1482  C   TYR H 190      10.510  12.713  24.683  1.00 36.21           C  
ATOM   1483  O   TYR H 190      10.243  13.913  24.755  1.00 35.72           O  
ATOM   1484  N   MET H 191      11.639  12.248  24.111  1.00 37.19           N  
ATOM   1485  CA  MET H 191      12.549  13.104  23.414  1.00 39.43           C  
ATOM   1486  CB  MET H 191      13.876  13.335  24.157  1.00 37.92           C  
ATOM   1487  CG  MET H 191      14.821  14.284  23.419  1.00 37.89           C  
ATOM   1488  SD  MET H 191      16.269  14.804  24.386  1.00 43.97           S  
ATOM   1489  CE  MET H 191      17.168  13.235  24.247  1.00 37.13           C  
ATOM   1490  C   MET H 191      12.869  12.412  22.130  1.00 41.24           C  
ATOM   1491  O   MET H 191      13.185  11.222  22.116  1.00 39.15           O  
ATOM   1492  N   GLN H 192      12.787  13.146  21.005  1.00 42.09           N  
ATOM   1493  CA  GLN H 192      13.051  12.542  19.733  1.00 43.77           C  
ATOM   1494  CB  GLN H 192      11.890  12.726  18.743  1.00 46.84           C  
ATOM   1495  CG  GLN H 192      12.129  12.089  17.373  1.00 52.44           C  
ATOM   1496  CD  GLN H 192      10.900  12.355  16.510  1.00 53.15           C  
ATOM   1497  OE1 GLN H 192      10.483  11.502  15.727  1.00 51.36           O  
ATOM   1498  NE2 GLN H 192      10.308  13.572  16.649  1.00 61.02           N  
ATOM   1499  C   GLN H 192      14.251  13.215  19.159  1.00 42.16           C  
ATOM   1500  O   GLN H 192      14.337  14.441  19.140  1.00 42.60           O  
ATOM   1501  N   LEU H 193      15.224  12.412  18.689  1.00 41.51           N  
ATOM   1502  CA  LEU H 193      16.411  12.948  18.086  1.00 42.51           C  
ATOM   1503  CB  LEU H 193      17.701  12.249  18.552  1.00 42.93           C  
ATOM   1504  CG  LEU H 193      18.003  12.411  20.055  1.00 41.88           C  
ATOM   1505  CD1 LEU H 193      19.300  11.684  20.446  1.00 41.11           C  
ATOM   1506  CD2 LEU H 193      18.034  13.891  20.465  1.00 42.08           C  
ATOM   1507  C   LEU H 193      16.288  12.695  16.615  1.00 42.80           C  
ATOM   1508  O   LEU H 193      15.700  11.694  16.204  1.00 43.67           O  
ATOM   1509  N   SER H 194      16.825  13.606  15.773  1.00 44.60           N  
ATOM   1510  CA  SER H 194      16.686  13.418  14.354  1.00 46.34           C  
ATOM   1511  CB  SER H 194      15.765  14.456  13.690  1.00 46.77           C  
ATOM   1512  OG  SER H 194      14.465  14.385  14.256  1.00 50.71           O  
ATOM   1513  C   SER H 194      18.026  13.569  13.698  1.00 47.72           C  
ATOM   1514  O   SER H 194      18.931  14.203  14.240  1.00 49.32           O  
ATOM   1515  N   SER H 195      18.166  12.975  12.490  1.00 47.79           N  
ATOM   1516  CA  SER H 195      19.362  13.062  11.695  1.00 47.14           C  
ATOM   1517  CB  SER H 195      19.553  14.441  11.040  1.00 48.47           C  
ATOM   1518  OG  SER H 195      18.519  14.670  10.094  1.00 55.48           O  
ATOM   1519  C   SER H 195      20.559  12.745  12.531  1.00 46.52           C  
ATOM   1520  O   SER H 195      21.454  13.572  12.710  1.00 45.59           O  
ATOM   1521  N   LEU H 196      20.606  11.504  13.040  1.00 45.13           N  
ATOM   1522  CA  LEU H 196      21.636  11.057  13.927  1.00 44.31           C  
ATOM   1523  CB  LEU H 196      21.303   9.693  14.553  1.00 42.74           C  
ATOM   1524  CG  LEU H 196      20.107   9.771  15.521  1.00 41.75           C  
ATOM   1525  CD1 LEU H 196      19.787   8.401  16.133  1.00 40.80           C  
ATOM   1526  CD2 LEU H 196      20.353  10.834  16.603  1.00 41.81           C  
ATOM   1527  C   LEU H 196      22.959  10.963  13.237  1.00 46.11           C  
ATOM   1528  O   LEU H 196      23.064  10.606  12.063  1.00 49.46           O  
ATOM   1529  N   THR H 197      24.011  11.308  14.006  1.00 46.59           N  
ATOM   1530  CA  THR H 197      25.383  11.293  13.597  1.00 47.41           C  
ATOM   1531  CB  THR H 197      25.925  12.683  13.433  1.00 49.23           C  
ATOM   1532  OG1 THR H 197      27.297  12.638  13.091  1.00 54.98           O  
ATOM   1533  CG2 THR H 197      25.700  13.479  14.730  1.00 52.46           C  
ATOM   1534  C   THR H 197      26.146  10.596  14.684  1.00 48.10           C  
ATOM   1535  O   THR H 197      25.599  10.314  15.746  1.00 46.67           O  
ATOM   1536  N   SER H 198      27.432  10.281  14.438  1.00 49.04           N  
ATOM   1537  CA  SER H 198      28.231   9.585  15.410  1.00 51.12           C  
ATOM   1538  CB  SER H 198      29.637   9.250  14.892  1.00 50.88           C  
ATOM   1539  OG  SER H 198      29.537   8.369  13.783  1.00 54.33           O  
ATOM   1540  C   SER H 198      28.391  10.462  16.610  1.00 51.52           C  
ATOM   1541  O   SER H 198      28.570   9.982  17.729  1.00 52.23           O  
ATOM   1542  N   GLU H 199      28.319  11.785  16.395  1.00 50.08           N  
ATOM   1543  CA  GLU H 199      28.475  12.737  17.454  1.00 50.84           C  
ATOM   1544  CB  GLU H 199      28.345  14.191  16.974  1.00 55.86           C  
ATOM   1545  CG  GLU H 199      28.514  15.213  18.100  1.00 67.65           C  
ATOM   1546  CD  GLU H 199      27.997  16.557  17.610  1.00 76.25           C  
ATOM   1547  OE1 GLU H 199      28.110  16.822  16.383  1.00 79.95           O  
ATOM   1548  OE2 GLU H 199      27.474  17.333  18.455  1.00 79.67           O1-
ATOM   1549  C   GLU H 199      27.368  12.525  18.440  1.00 49.16           C  
ATOM   1550  O   GLU H 199      27.547  12.720  19.640  1.00 48.91           O  
ATOM   1551  N   ASP H 200      26.186  12.124  17.935  1.00 46.51           N  
ATOM   1552  CA  ASP H 200      24.978  11.942  18.689  1.00 43.49           C  
ATOM   1553  CB  ASP H 200      23.750  11.683  17.798  1.00 43.35           C  
ATOM   1554  CG  ASP H 200      23.400  12.994  17.101  1.00 47.30           C  
ATOM   1555  OD1 ASP H 200      24.021  14.036  17.445  1.00 47.10           O  
ATOM   1556  OD2 ASP H 200      22.506  12.972  16.215  1.00 40.95           O1-
ATOM   1557  C   ASP H 200      25.104  10.810  19.664  1.00 41.63           C  
ATOM   1558  O   ASP H 200      24.288  10.698  20.575  1.00 40.83           O  
ATOM   1559  N   SER H 201      26.061   9.884  19.470  1.00 40.03           N  
ATOM   1560  CA  SER H 201      26.173   8.802  20.409  1.00 39.33           C  
ATOM   1561  CB  SER H 201      27.295   7.815  20.050  1.00 39.34           C  
ATOM   1562  OG  SER H 201      27.041   7.240  18.777  1.00 43.12           O  
ATOM   1563  C   SER H 201      26.501   9.384  21.750  1.00 38.38           C  
ATOM   1564  O   SER H 201      27.475  10.123  21.892  1.00 37.28           O  
ATOM   1565  N   ALA H 202      25.693   9.056  22.781  1.00 35.41           N  
ATOM   1566  CA  ALA H 202      25.921   9.581  24.097  1.00 34.68           C  
ATOM   1567  CB  ALA H 202      25.809  11.112  24.175  1.00 34.03           C  
ATOM   1568  C   ALA H 202      24.863   9.026  24.996  1.00 34.43           C  
ATOM   1569  O   ALA H 202      24.011   8.246  24.570  1.00 34.37           O  
ATOM   1570  N   VAL H 203      24.919   9.399  26.291  1.00 33.08           N  
ATOM   1571  CA  VAL H 203      23.924   8.973  27.231  1.00 30.45           C  
ATOM   1572  CB  VAL H 203      24.483   8.626  28.579  1.00 29.99           C  
ATOM   1573  CG1 VAL H 203      23.318   8.273  29.517  1.00 28.59           C  
ATOM   1574  CG2 VAL H 203      25.509   7.496  28.403  1.00 26.17           C  
ATOM   1575  C   VAL H 203      23.007  10.140  27.427  1.00 31.28           C  
ATOM   1576  O   VAL H 203      23.460  11.267  27.617  1.00 31.76           O  
ATOM   1577  N   TYR H 204      21.681   9.901  27.386  1.00 29.95           N  
ATOM   1578  CA  TYR H 204      20.739  10.976  27.526  1.00 29.78           C  
ATOM   1579  CB  TYR H 204      19.707  11.033  26.388  1.00 28.56           C  
ATOM   1580  CG  TYR H 204      20.426  11.339  25.118  1.00 31.57           C  
ATOM   1581  CD1 TYR H 204      20.729  12.637  24.780  1.00 34.32           C  
ATOM   1582  CD2 TYR H 204      20.790  10.331  24.257  1.00 32.64           C  
ATOM   1583  CE1 TYR H 204      21.389  12.920  23.609  1.00 33.23           C  
ATOM   1584  CE2 TYR H 204      21.450  10.607  23.084  1.00 33.72           C  
ATOM   1585  CZ  TYR H 204      21.754  11.906  22.759  1.00 33.35           C  
ATOM   1586  OH  TYR H 204      22.432  12.198  21.557  1.00 35.74           O  
ATOM   1587  C   TYR H 204      19.975  10.745  28.789  1.00 32.02           C  
ATOM   1588  O   TYR H 204      19.550   9.624  29.073  1.00 34.01           O  
ATOM   1589  N   PHE H 205      19.786  11.815  29.590  1.00 31.36           N  
ATOM   1590  CA  PHE H 205      19.101  11.654  30.837  1.00 30.50           C  
ATOM   1591  CB  PHE H 205      19.868  12.142  32.086  1.00 28.79           C  
ATOM   1592  CG  PHE H 205      21.204  11.502  32.263  1.00 27.07           C  
ATOM   1593  CD1 PHE H 205      21.341  10.214  32.726  1.00 26.45           C  
ATOM   1594  CD2 PHE H 205      22.341  12.204  31.958  1.00 27.67           C  
ATOM   1595  CE1 PHE H 205      22.582   9.641  32.890  1.00 26.38           C  
ATOM   1596  CE2 PHE H 205      23.583  11.640  32.123  1.00 27.66           C  
ATOM   1597  CZ  PHE H 205      23.712  10.355  32.587  1.00 26.95           C  
ATOM   1598  C   PHE H 205      17.889  12.532  30.836  1.00 29.84           C  
ATOM   1599  O   PHE H 205      17.846  13.571  30.179  1.00 30.01           O  
ATOM   1600  N   CYS H 206      16.854  12.094  31.575  1.00 30.31           N  
ATOM   1601  CA  CYS H 206      15.707  12.912  31.823  1.00 32.13           C  
ATOM   1602  CB  CYS H 206      14.352  12.218  31.543  1.00 30.62           C  
ATOM   1603  SG  CYS H 206      14.140  10.653  32.443  1.00 36.39           S  
ATOM   1604  C   CYS H 206      15.800  13.209  33.282  1.00 33.45           C  
ATOM   1605  O   CYS H 206      16.274  12.378  34.056  1.00 33.55           O  
ATOM   1606  N   ALA H 207      15.416  14.425  33.705  1.00 34.41           N  
ATOM   1607  CA  ALA H 207      15.520  14.703  35.106  1.00 34.04           C  
ATOM   1608  CB  ALA H 207      16.824  15.425  35.493  1.00 30.70           C  
ATOM   1609  C   ALA H 207      14.398  15.596  35.480  1.00 35.35           C  
ATOM   1610  O   ALA H 207      14.043  16.519  34.746  1.00 38.18           O  
ATOM   1611  N   ARG H 208      13.810  15.331  36.660  1.00 35.47           N  
ATOM   1612  CA  ARG H 208      12.744  16.151  37.130  1.00 34.57           C  
ATOM   1613  CB  ARG H 208      11.876  15.487  38.211  1.00 34.26           C  
ATOM   1614  CG  ARG H 208      10.685  16.347  38.633  1.00 36.98           C  
ATOM   1615  CD  ARG H 208       9.990  15.853  39.901  1.00 32.45           C  
ATOM   1616  NE  ARG H 208      10.718  16.436  41.058  1.00 41.02           N  
ATOM   1617  CZ  ARG H 208      10.387  16.097  42.337  1.00 43.06           C  
ATOM   1618  NH1 ARG H 208       9.423  15.160  42.568  1.00 45.23           N1+
ATOM   1619  NH2 ARG H 208      11.022  16.708  43.378  1.00 37.45           N  
ATOM   1620  C   ARG H 208      13.372  17.346  37.731  1.00 34.52           C  
ATOM   1621  O   ARG H 208      14.501  17.303  38.220  1.00 36.34           O  
ATOM   1622  N   GLY H 209      12.658  18.473  37.690  1.00 35.03           N  
ATOM   1623  CA  GLY H 209      13.248  19.625  38.280  1.00 36.34           C  
ATOM   1624  C   GLY H 209      12.228  20.703  38.286  1.00 38.10           C  
ATOM   1625  O   GLY H 209      11.075  20.515  37.892  1.00 39.64           O  
ATOM   1626  N   GLY H 210      12.645  21.875  38.787  1.00 15.38           N  
ATOM   1627  CA  GLY H 210      11.823  23.038  38.737  1.00 14.78           C  
ATOM   1628  C   GLY H 210      12.247  23.697  37.474  1.00 16.33           C  
ATOM   1629  O   GLY H 210      12.979  23.108  36.686  1.00 17.36           O  
ATOM   1630  N   LYS H 211      11.843  24.952  37.247  1.00 16.93           N  
ATOM   1631  CA  LYS H 211      12.191  25.552  35.998  1.00 17.00           C  
ATOM   1632  CB  LYS H 211      11.634  26.976  35.859  1.00 15.30           C  
ATOM   1633  CG  LYS H 211      11.751  27.543  34.445  1.00  5.64           C  
ATOM   1634  CD  LYS H 211      10.963  28.839  34.242  1.00  7.94           C  
ATOM   1635  CE  LYS H 211      11.053  29.398  32.821  1.00 21.25           C  
ATOM   1636  NZ  LYS H 211      10.254  30.638  32.712  1.00 30.59           N1+
ATOM   1637  C   LYS H 211      13.685  25.636  35.881  1.00 17.74           C  
ATOM   1638  O   LYS H 211      14.257  25.324  34.836  1.00 18.52           O  
ATOM   1639  N   PHE H 212      14.338  26.083  36.969  1.00 17.61           N  
ATOM   1640  CA  PHE H 212      15.744  26.366  37.032  1.00 16.94           C  
ATOM   1641  CB  PHE H 212      16.081  27.240  38.249  1.00 17.58           C  
ATOM   1642  CG  PHE H 212      15.256  28.471  38.081  1.00 21.08           C  
ATOM   1643  CD1 PHE H 212      15.694  29.511  37.295  1.00 19.83           C  
ATOM   1644  CD2 PHE H 212      14.025  28.575  38.686  1.00 23.43           C  
ATOM   1645  CE1 PHE H 212      14.927  30.640  37.132  1.00 20.98           C  
ATOM   1646  CE2 PHE H 212      13.252  29.701  38.530  1.00 24.12           C  
ATOM   1647  CZ  PHE H 212      13.704  30.739  37.752  1.00 23.90           C  
ATOM   1648  C   PHE H 212      16.651  25.164  37.050  1.00 16.14           C  
ATOM   1649  O   PHE H 212      17.698  25.197  36.403  1.00 17.04           O  
ATOM   1650  N   ALA H 213      16.317  24.084  37.798  1.00 14.32           N  
ATOM   1651  CA  ALA H 213      17.280  23.013  37.902  1.00 12.49           C  
ATOM   1652  CB  ALA H 213      18.313  23.229  39.020  1.00 10.34           C  
ATOM   1653  C   ALA H 213      16.596  21.710  38.201  1.00 13.24           C  
ATOM   1654  O   ALA H 213      15.410  21.680  38.524  1.00 15.20           O  
ATOM   1655  N   MET H 214      17.352  20.587  38.104  1.00 14.02           N  
ATOM   1656  CA  MET H 214      16.766  19.280  38.271  1.00 13.85           C  
ATOM   1657  CB  MET H 214      16.942  18.391  37.028  1.00 13.09           C  
ATOM   1658  CG  MET H 214      18.404  18.142  36.654  1.00 17.09           C  
ATOM   1659  SD  MET H 214      19.302  19.593  36.028  1.00 18.95           S  
ATOM   1660  CE  MET H 214      18.582  19.518  34.365  1.00 15.58           C  
ATOM   1661  C   MET H 214      17.349  18.531  39.439  1.00 14.05           C  
ATOM   1662  O   MET H 214      18.565  18.406  39.587  1.00 14.50           O  
ATOM   1663  N   ASP H 215      16.458  18.086  40.353  1.00 13.19           N  
ATOM   1664  CA  ASP H 215      16.801  17.298  41.510  1.00 11.68           C  
ATOM   1665  CB  ASP H 215      15.819  17.545  42.670  1.00 13.74           C  
ATOM   1666  CG  ASP H 215      14.395  17.353  42.178  1.00 14.10           C  
ATOM   1667  OD1 ASP H 215      14.211  16.906  41.014  1.00 13.03           O  
ATOM   1668  OD2 ASP H 215      13.464  17.679  42.961  1.00 18.92           O1-
ATOM   1669  C   ASP H 215      17.009  15.808  41.297  1.00 11.37           C  
ATOM   1670  O   ASP H 215      18.043  15.280  41.698  1.00 13.07           O  
ATOM   1671  N   TYR H 216      16.063  15.091  40.639  1.00 32.05           N  
ATOM   1672  CA  TYR H 216      16.093  13.655  40.493  1.00 33.83           C  
ATOM   1673  CB  TYR H 216      14.879  12.968  41.133  1.00 34.62           C  
ATOM   1674  CG  TYR H 216      15.160  13.096  42.588  1.00 39.24           C  
ATOM   1675  CD1 TYR H 216      14.997  14.289  43.255  1.00 41.18           C  
ATOM   1676  CD2 TYR H 216      15.617  12.004  43.279  1.00 40.13           C  
ATOM   1677  CE1 TYR H 216      15.273  14.386  44.599  1.00 42.87           C  
ATOM   1678  CE2 TYR H 216      15.893  12.094  44.620  1.00 43.52           C  
ATOM   1679  CZ  TYR H 216      15.724  13.284  45.282  1.00 45.00           C  
ATOM   1680  OH  TYR H 216      16.011  13.364  46.662  1.00 52.75           O  
ATOM   1681  C   TYR H 216      16.210  13.284  39.046  1.00 33.67           C  
ATOM   1682  O   TYR H 216      15.462  13.758  38.194  1.00 34.30           O  
ATOM   1683  N   TRP H 217      17.177  12.387  38.751  1.00 33.61           N  
ATOM   1684  CA  TRP H 217      17.551  12.048  37.404  1.00 32.14           C  
ATOM   1685  CB  TRP H 217      19.076  12.137  37.212  1.00 29.97           C  
ATOM   1686  CG  TRP H 217      19.662  13.505  37.485  1.00 30.88           C  
ATOM   1687  CD2 TRP H 217      20.436  14.271  36.552  1.00 29.08           C  
ATOM   1688  CD1 TRP H 217      19.625  14.228  38.642  1.00 27.69           C  
ATOM   1689  NE1 TRP H 217      20.314  15.405  38.484  1.00 27.09           N  
ATOM   1690  CE2 TRP H 217      20.823  15.444  37.203  1.00 27.96           C  
ATOM   1691  CE3 TRP H 217      20.802  14.019  35.260  1.00 27.77           C  
ATOM   1692  CZ2 TRP H 217      21.580  16.386  36.570  1.00 29.40           C  
ATOM   1693  CZ3 TRP H 217      21.562  14.975  34.621  1.00 30.55           C  
ATOM   1694  CH2 TRP H 217      21.942  16.135  35.265  1.00 29.24           C  
ATOM   1695  C   TRP H 217      17.183  10.621  37.106  1.00 32.62           C  
ATOM   1696  O   TRP H 217      17.046   9.794  38.006  1.00 33.83           O  
ATOM   1697  N   GLY H 218      17.003  10.310  35.803  1.00 32.05           N  
ATOM   1698  CA  GLY H 218      16.697   8.978  35.360  1.00 30.25           C  
ATOM   1699  C   GLY H 218      18.002   8.255  35.205  1.00 32.68           C  
ATOM   1700  O   GLY H 218      19.071   8.842  35.357  1.00 30.01           O  
ATOM   1701  N   GLN H 219      17.929   6.949  34.873  1.00 33.30           N  
ATOM   1702  CA  GLN H 219      19.069   6.081  34.738  1.00 34.83           C  
ATOM   1703  CB  GLN H 219      18.705   4.630  34.391  1.00 39.33           C  
ATOM   1704  CG  GLN H 219      17.624   4.016  35.273  1.00 41.83           C  
ATOM   1705  CD  GLN H 219      16.299   4.330  34.599  1.00 47.76           C  
ATOM   1706  OE1 GLN H 219      16.265   4.807  33.464  1.00 49.99           O  
ATOM   1707  NE2 GLN H 219      15.176   4.048  35.309  1.00 50.45           N  
ATOM   1708  C   GLN H 219      19.897   6.529  33.580  1.00 34.98           C  
ATOM   1709  O   GLN H 219      21.116   6.373  33.578  1.00 36.97           O  
ATOM   1710  N   GLY H 220      19.243   7.049  32.530  1.00 33.98           N  
ATOM   1711  CA  GLY H 220      19.947   7.451  31.349  1.00 32.29           C  
ATOM   1712  C   GLY H 220      19.737   6.387  30.319  1.00 31.04           C  
ATOM   1713  O   GLY H 220      19.532   5.218  30.644  1.00 30.48           O  
ATOM   1714  N   THR H 221      19.767   6.787  29.031  1.00 31.24           N  
ATOM   1715  CA  THR H 221      19.612   5.862  27.946  1.00 30.03           C  
ATOM   1716  CB  THR H 221      18.388   6.124  27.123  1.00 30.37           C  
ATOM   1717  OG1 THR H 221      17.231   6.052  27.942  1.00 34.15           O  
ATOM   1718  CG2 THR H 221      18.309   5.075  26.002  1.00 28.93           C  
ATOM   1719  C   THR H 221      20.791   6.045  27.045  1.00 31.36           C  
ATOM   1720  O   THR H 221      21.069   7.152  26.587  1.00 32.04           O  
ATOM   1721  N   SER H 222      21.516   4.947  26.752  1.00 32.12           N  
ATOM   1722  CA  SER H 222      22.674   5.070  25.917  1.00 32.85           C  
ATOM   1723  CB  SER H 222      23.737   3.989  26.179  1.00 32.82           C  
ATOM   1724  OG  SER H 222      24.257   4.121  27.493  1.00 46.74           O  
ATOM   1725  C   SER H 222      22.241   4.927  24.497  1.00 33.81           C  
ATOM   1726  O   SER H 222      21.544   3.979  24.138  1.00 33.68           O  
ATOM   1727  N   VAL H 223      22.643   5.888  23.643  1.00 34.58           N  
ATOM   1728  CA  VAL H 223      22.293   5.788  22.258  1.00 34.62           C  
ATOM   1729  CB  VAL H 223      21.594   7.001  21.716  1.00 33.91           C  
ATOM   1730  CG1 VAL H 223      21.303   6.778  20.220  1.00 30.22           C  
ATOM   1731  CG2 VAL H 223      20.339   7.264  22.565  1.00 31.83           C  
ATOM   1732  C   VAL H 223      23.567   5.641  21.491  1.00 35.53           C  
ATOM   1733  O   VAL H 223      24.462   6.481  21.578  1.00 37.19           O  
ATOM   1734  N   THR H 224      23.677   4.548  20.714  1.00 35.98           N  
ATOM   1735  CA  THR H 224      24.856   4.340  19.927  1.00 36.81           C  
ATOM   1736  CB  THR H 224      25.487   2.992  20.138  1.00 38.09           C  
ATOM   1737  OG1 THR H 224      25.838   2.817  21.503  1.00 40.30           O  
ATOM   1738  CG2 THR H 224      26.740   2.893  19.253  1.00 35.78           C  
ATOM   1739  C   THR H 224      24.432   4.410  18.496  1.00 37.97           C  
ATOM   1740  O   THR H 224      23.518   3.703  18.075  1.00 36.09           O  
ATOM   1741  N   VAL H 225      25.085   5.285  17.704  1.00 37.51           N  
ATOM   1742  CA  VAL H 225      24.701   5.388  16.326  1.00 40.95           C  
ATOM   1743  CB  VAL H 225      24.508   6.805  15.869  1.00 41.61           C  
ATOM   1744  CG1 VAL H 225      24.156   6.808  14.372  1.00 42.03           C  
ATOM   1745  CG2 VAL H 225      23.441   7.454  16.763  1.00 41.35           C  
ATOM   1746  C   VAL H 225      25.793   4.790  15.503  1.00 42.77           C  
ATOM   1747  O   VAL H 225      26.925   5.272  15.505  1.00 42.15           O  
ATOM   1748  N   SER H 226      25.471   3.702  14.775  1.00 42.85           N  
ATOM   1749  CA  SER H 226      26.453   3.070  13.944  1.00 43.98           C  
ATOM   1750  CB  SER H 226      27.362   2.090  14.707  1.00 45.10           C  
ATOM   1751  OG  SER H 226      26.613   0.967  15.145  1.00 45.34           O  
ATOM   1752  C   SER H 226      25.729   2.274  12.903  1.00 44.72           C  
ATOM   1753  O   SER H 226      24.581   1.878  13.096  1.00 43.09           O  
ATOM   1754  N   SER H 227      26.389   2.019  11.755  1.00 46.51           N  
ATOM   1755  CA  SER H 227      25.762   1.255  10.715  1.00 50.14           C  
ATOM   1756  CB  SER H 227      26.349   1.519   9.316  1.00 50.88           C  
ATOM   1757  OG  SER H 227      26.067   2.848   8.905  1.00 55.47           O  
ATOM   1758  C   SER H 227      25.980  -0.217  11.031  1.00 50.84           C  
ATOM   1759  O   SER H 227      27.165  -0.644  11.038  1.00 54.34           O  
ATOM   1760  OXT SER H 227      24.970  -0.934  11.268  1.00  0.00           O1-
TER    1761      SER H 227 
CONECT  160  716
CONECT  716  160
CONECT 1012 1603
CONECT 1603 1012
END
