# Supplementary material for: Fully automated antibody structure prediction using BIOVIA tools: Validation study
Source: PLoS One. 2017 May 18;12(5):e0177923. doi: 10.1371/journal.pone.0177923 (PMC5436848; doi:10.1371/journal.pone.0177923)
Supplement: S2 Dataset — Predicted structures using the Top5 framework method, Chothia CDR definition with canonical filtering and generating 50 models. These were used in the comparison against predictions using no filtering. (ZIP) [file pone.0177923.s004.zip › 3WHE_09_FV_FinalModel.pdb]

REMARK   Accelrys Discovery Studio PDB file
REMARK   Created:  2015-04-10T02:32:58Z
SSBOND   1 CYS L   21    CYS L   89                                     
SSBOND   2 CYS H  133    CYS H  207                                     
ATOM      1  N   SER L   1      31.473  25.977  28.195  1.00 55.17           N1+
ATOM      2  CA  SER L   1      31.223  26.130  29.644  1.00 50.74           C  
ATOM      3  CB  SER L   1      32.300  25.395  30.456  1.00 54.34           C  
ATOM      4  OG  SER L   1      32.215  24.000  30.205  1.00 59.51           O  
ATOM      5  C   SER L   1      31.176  27.551  30.091  1.00 50.19           C  
ATOM      6  O   SER L   1      32.205  28.217  30.202  1.00 53.26           O  
ATOM      7  N   VAL L   2      29.950  28.048  30.338  1.00 41.03           N  
ATOM      8  CA  VAL L   2      29.738  29.371  30.839  1.00 35.59           C  
ATOM      9  CB  VAL L   2      28.289  29.751  30.895  1.00 34.65           C  
ATOM     10  CG1 VAL L   2      27.757  29.853  29.456  1.00 29.93           C  
ATOM     11  CG2 VAL L   2      27.551  28.703  31.734  1.00 33.42           C  
ATOM     12  C   VAL L   2      30.318  29.418  32.217  1.00 34.03           C  
ATOM     13  O   VAL L   2      30.873  30.433  32.631  1.00 35.66           O  
ATOM     14  N   LEU L   3      30.181  28.317  32.982  1.00 29.69           N  
ATOM     15  CA  LEU L   3      30.784  28.270  34.284  1.00 26.38           C  
ATOM     16  CB  LEU L   3      29.958  27.524  35.349  1.00 24.02           C  
ATOM     17  CG  LEU L   3      28.679  28.248  35.817  1.00 24.23           C  
ATOM     18  CD1 LEU L   3      29.011  29.539  36.578  1.00 20.06           C  
ATOM     19  CD2 LEU L   3      27.701  28.479  34.666  1.00 24.64           C  
ATOM     20  C   LEU L   3      32.075  27.527  34.147  1.00 28.01           C  
ATOM     21  O   LEU L   3      32.162  26.553  33.399  1.00 26.38           O  
ATOM     22  N   THR L   4      33.133  27.974  34.859  1.00 31.52           N  
ATOM     23  CA  THR L   4      34.373  27.265  34.724  1.00 31.96           C  
ATOM     24  CB  THR L   4      35.507  28.072  34.159  1.00 35.60           C  
ATOM     25  OG1 THR L   4      35.775  29.204  34.972  1.00 37.29           O  
ATOM     26  CG2 THR L   4      35.136  28.510  32.738  1.00 35.83           C  
ATOM     27  C   THR L   4      34.798  26.710  36.043  1.00 31.14           C  
ATOM     28  O   THR L   4      34.716  27.363  37.083  1.00 31.95           O  
ATOM     29  N   GLN L   5      35.257  25.443  36.005  1.00 30.59           N  
ATOM     30  CA  GLN L   5      35.716  24.737  37.164  1.00 29.58           C  
ATOM     31  CB  GLN L   5      34.834  23.533  37.534  1.00 29.12           C  
ATOM     32  CG  GLN L   5      33.391  23.883  37.893  1.00 29.91           C  
ATOM     33  CD  GLN L   5      32.619  22.576  38.020  1.00 28.99           C  
ATOM     34  OE1 GLN L   5      31.641  22.347  37.308  1.00 28.13           O  
ATOM     35  NE2 GLN L   5      33.069  21.687  38.946  1.00 27.33           N  
ATOM     36  C   GLN L   5      37.042  24.152  36.804  1.00 31.06           C  
ATOM     37  O   GLN L   5      37.331  23.933  35.630  1.00 31.81           O  
ATOM     38  N   PRO L   6      37.876  23.899  37.774  1.00 30.82           N  
ATOM     39  CA  PRO L   6      39.142  23.268  37.541  1.00 32.53           C  
ATOM     40  CD  PRO L   6      37.736  24.410  39.124  1.00 30.97           C  
ATOM     41  CB  PRO L   6      39.913  23.378  38.858  1.00 32.81           C  
ATOM     42  CG  PRO L   6      38.825  23.662  39.911  1.00 33.99           C  
ATOM     43  C   PRO L   6      38.855  21.862  37.125  1.00 31.87           C  
ATOM     44  O   PRO L   6      37.965  21.248  37.710  1.00 31.81           O  
ATOM     45  N   PRO L   7      39.549  21.348  36.154  1.00 31.47           N  
ATOM     46  CA  PRO L   7      39.277  20.009  35.721  1.00 33.43           C  
ATOM     47  CD  PRO L   7      40.046  22.181  35.071  1.00 32.84           C  
ATOM     48  CB  PRO L   7      40.000  19.849  34.386  1.00 36.49           C  
ATOM     49  CG  PRO L   7      40.034  21.282  33.824  1.00 37.01           C  
ATOM     50  C   PRO L   7      39.649  18.981  36.735  1.00 33.07           C  
ATOM     51  O   PRO L   7      39.044  17.910  36.734  1.00 32.16           O  
ATOM     52  N   SER L   8      40.637  19.265  37.604  1.00 32.70           N  
ATOM     53  CA  SER L   8      41.048  18.227  38.501  1.00 34.42           C  
ATOM     54  CB  SER L   8      42.310  17.491  38.017  1.00 34.67           C  
ATOM     55  OG  SER L   8      42.671  16.475  38.940  1.00 42.81           O  
ATOM     56  C   SER L   8      41.362  18.799  39.844  1.00 34.90           C  
ATOM     57  O   SER L   8      41.885  19.906  39.963  1.00 35.12           O  
ATOM     58  N   VAL L   9      41.023  18.034  40.902  1.00 32.51           N  
ATOM     59  CA  VAL L   9      41.329  18.411  42.251  1.00 32.70           C  
ATOM     60  CB  VAL L   9      40.161  19.011  42.976  1.00 30.76           C  
ATOM     61  CG1 VAL L   9      40.606  19.372  44.401  1.00 24.57           C  
ATOM     62  CG2 VAL L   9      39.650  20.216  42.171  1.00 22.77           C  
ATOM     63  C   VAL L   9      41.705  17.148  42.970  1.00 34.39           C  
ATOM     64  O   VAL L   9      41.201  16.072  42.647  1.00 31.55           O  
ATOM     65  N   SER L  10      42.615  17.235  43.963  1.00 33.20           N  
ATOM     66  CA  SER L  10      42.999  16.038  44.662  1.00 35.08           C  
ATOM     67  CB  SER L  10      44.311  15.419  44.147  1.00 35.51           C  
ATOM     68  OG  SER L  10      45.387  16.324  44.342  1.00 38.87           O  
ATOM     69  C   SER L  10      43.184  16.356  46.115  1.00 36.18           C  
ATOM     70  O   SER L  10      43.398  17.507  46.493  1.00 35.68           O  
ATOM     71  N   GLY L  11      43.087  15.323  46.978  1.00 35.17           N  
ATOM     72  CA  GLY L  11      43.268  15.526  48.388  1.00 35.50           C  
ATOM     73  C   GLY L  11      43.445  14.194  49.045  1.00 38.52           C  
ATOM     74  O   GLY L  11      43.091  13.152  48.491  1.00 37.07           O  
ATOM     75  N   ALA L  12      44.033  14.210  50.258  1.00 37.70           N  
ATOM     76  CA  ALA L  12      44.240  13.023  51.041  1.00 37.32           C  
ATOM     77  CB  ALA L  12      45.461  13.113  51.974  1.00 41.81           C  
ATOM     78  C   ALA L  12      43.035  12.837  51.902  1.00 35.76           C  
ATOM     79  O   ALA L  12      42.280  13.779  52.142  1.00 37.03           O  
ATOM     80  N   PRO L  13      42.835  11.646  52.392  1.00 36.33           N  
ATOM     81  CA  PRO L  13      41.690  11.405  53.217  1.00 37.27           C  
ATOM     82  CD  PRO L  13      43.257  10.450  51.681  1.00 38.32           C  
ATOM     83  CB  PRO L  13      41.617   9.891  53.395  1.00 38.53           C  
ATOM     84  CG  PRO L  13      42.262   9.354  52.102  1.00 39.64           C  
ATOM     85  C   PRO L  13      41.767  12.184  54.488  1.00 38.27           C  
ATOM     86  O   PRO L  13      42.845  12.268  55.074  1.00 38.93           O  
ATOM     87  N   GLY L  14      40.629  12.765  54.918  1.00 38.99           N  
ATOM     88  CA  GLY L  14      40.564  13.506  56.143  1.00 40.38           C  
ATOM     89  C   GLY L  14      40.812  14.958  55.863  1.00 40.45           C  
ATOM     90  O   GLY L  14      40.525  15.811  56.702  1.00 43.86           O  
ATOM     91  N   GLN L  15      41.339  15.281  54.667  1.00 40.27           N  
ATOM     92  CA  GLN L  15      41.644  16.649  54.348  1.00 39.77           C  
ATOM     93  CB  GLN L  15      42.709  16.814  53.246  1.00 41.20           C  
ATOM     94  CG  GLN L  15      44.140  16.489  53.688  1.00 46.43           C  
ATOM     95  CD  GLN L  15      44.839  17.786  54.080  1.00 49.93           C  
ATOM     96  OE1 GLN L  15      44.897  18.731  53.295  1.00 50.47           O  
ATOM     97  NE2 GLN L  15      45.389  17.840  55.323  1.00 46.90           N  
ATOM     98  C   GLN L  15      40.402  17.332  53.875  1.00 42.58           C  
ATOM     99  O   GLN L  15      39.399  16.693  53.563  1.00 39.62           O  
ATOM    100  N   ARG L  16      40.438  18.679  53.851  1.00 41.61           N  
ATOM    101  CA  ARG L  16      39.318  19.427  53.363  1.00 42.92           C  
ATOM    102  CB  ARG L  16      38.943  20.631  54.246  1.00 43.57           C  
ATOM    103  CG  ARG L  16      37.633  21.314  53.842  1.00 36.78           C  
ATOM    104  CD  ARG L  16      37.123  22.298  54.898  1.00 42.22           C  
ATOM    105  NE  ARG L  16      37.663  23.647  54.571  1.00 46.04           N  
ATOM    106  CZ  ARG L  16      36.903  24.520  53.850  1.00 49.25           C  
ATOM    107  NH1 ARG L  16      35.635  24.177  53.487  1.00 49.40           N1+
ATOM    108  NH2 ARG L  16      37.401  25.742  53.502  1.00 49.86           N  
ATOM    109  C   ARG L  16      39.704  19.934  52.007  1.00 42.35           C  
ATOM    110  O   ARG L  16      40.810  20.439  51.812  1.00 43.01           O  
ATOM    111  N   VAL L  17      38.803  19.786  51.018  1.00 37.92           N  
ATOM    112  CA  VAL L  17      39.115  20.233  49.691  1.00 36.37           C  
ATOM    113  CB  VAL L  17      39.185  19.130  48.675  1.00 38.61           C  
ATOM    114  CG1 VAL L  17      40.356  18.199  49.019  1.00 39.95           C  
ATOM    115  CG2 VAL L  17      37.819  18.425  48.638  1.00 41.50           C  
ATOM    116  C   VAL L  17      38.017  21.140  49.241  1.00 37.08           C  
ATOM    117  O   VAL L  17      36.892  21.061  49.731  1.00 36.14           O  
ATOM    118  N   THR L  18      38.335  22.049  48.298  1.00 37.19           N  
ATOM    119  CA  THR L  18      37.333  22.939  47.790  1.00 36.26           C  
ATOM    120  CB  THR L  18      37.526  24.373  48.200  1.00 39.16           C  
ATOM    121  OG1 THR L  18      38.770  24.860  47.717  1.00 42.87           O  
ATOM    122  CG2 THR L  18      37.473  24.469  49.733  1.00 39.41           C  
ATOM    123  C   THR L  18      37.372  22.899  46.295  1.00 36.38           C  
ATOM    124  O   THR L  18      38.423  22.692  45.690  1.00 37.01           O  
ATOM    125  N   ILE L  19      36.191  23.065  45.665  1.00 34.58           N  
ATOM    126  CA  ILE L  19      36.089  23.111  44.235  1.00 32.31           C  
ATOM    127  CB  ILE L  19      35.256  21.996  43.670  1.00 31.88           C  
ATOM    128  CG1 ILE L  19      35.923  20.643  43.973  1.00 32.69           C  
ATOM    129  CG2 ILE L  19      35.036  22.258  42.172  1.00 30.25           C  
ATOM    130  CD1 ILE L  19      35.031  19.439  43.675  1.00 31.36           C  
ATOM    131  C   ILE L  19      35.414  24.402  43.899  1.00 31.90           C  
ATOM    132  O   ILE L  19      34.335  24.699  44.412  1.00 31.54           O  
ATOM    133  N   SER L  20      36.041  25.212  43.023  1.00 31.18           N  
ATOM    134  CA  SER L  20      35.487  26.497  42.713  1.00 32.90           C  
ATOM    135  CB  SER L  20      36.543  27.601  42.555  1.00 33.54           C  
ATOM    136  OG  SER L  20      37.374  27.320  41.438  1.00 39.16           O  
ATOM    137  C   SER L  20      34.726  26.431  41.428  1.00 31.85           C  
ATOM    138  O   SER L  20      34.943  25.551  40.596  1.00 32.57           O  
ATOM    139  N   CYS L  21      33.784  27.377  41.266  1.00 33.77           N  
ATOM    140  CA  CYS L  21      32.989  27.481  40.078  1.00 33.53           C  
ATOM    141  CB  CYS L  21      31.550  26.946  40.308  1.00 32.96           C  
ATOM    142  SG  CYS L  21      30.440  27.029  38.866  1.00 37.38           S  
ATOM    143  C   CYS L  21      32.928  28.953  39.774  1.00 35.61           C  
ATOM    144  O   CYS L  21      32.388  29.724  40.565  1.00 37.73           O  
ATOM    145  N   THR L  22      33.483  29.402  38.624  1.00 35.37           N  
ATOM    146  CA  THR L  22      33.442  30.817  38.372  1.00 37.15           C  
ATOM    147  CB  THR L  22      34.764  31.456  38.060  1.00 39.80           C  
ATOM    148  OG1 THR L  22      35.288  30.965  36.838  1.00  0.00           O  
ATOM    149  CG2 THR L  22      35.730  31.152  39.216  1.00  0.00           C  
ATOM    150  C   THR L  22      32.516  31.084  37.225  1.00 36.56           C  
ATOM    151  O   THR L  22      32.511  30.368  36.226  1.00 34.90           O  
ATOM    152  N   GLY L  23      31.684  32.135  37.379  1.00 23.28           N  
ATOM    153  CA  GLY L  23      30.730  32.487  36.372  1.00 26.45           C  
ATOM    154  C   GLY L  23      30.898  33.931  36.034  1.00 32.08           C  
ATOM    155  O   GLY L  23      31.989  34.489  36.140  1.00 32.65           O  
ATOM    156  N   SER L  24      29.792  34.569  35.607  1.00 29.57           N  
ATOM    157  CA  SER L  24      29.831  35.947  35.222  1.00 28.51           C  
ATOM    158  CB  SER L  24      29.946  36.151  33.703  1.00 30.00           C  
ATOM    159  OG  SER L  24      28.812  35.599  33.055  1.00 36.69           O  
ATOM    160  C   SER L  24      28.561  36.600  35.672  1.00 32.10           C  
ATOM    161  O   SER L  24      27.740  36.000  36.362  1.00 32.27           O  
ATOM    162  N   SER L  25      28.385  37.875  35.278  1.00 32.74           N  
ATOM    163  CA  SER L  25      27.274  38.698  35.669  1.00 32.90           C  
ATOM    164  CB  SER L  25      27.420  40.148  35.183  1.00 34.34           C  
ATOM    165  OG  SER L  25      27.338  40.192  33.768  1.00 44.86           O  
ATOM    166  C   SER L  25      25.994  38.166  35.095  1.00 37.02           C  
ATOM    167  O   SER L  25      24.910  38.533  35.548  1.00 37.58           O  
ATOM    168  N   SER L  26      26.081  37.329  34.046  1.00 34.81           N  
ATOM    169  CA  SER L  26      24.934  36.776  33.373  1.00 34.86           C  
ATOM    170  CB  SER L  26      25.286  36.205  31.992  1.00 37.62           C  
ATOM    171  OG  SER L  26      26.154  35.088  32.137  1.00 49.60           O  
ATOM    172  C   SER L  26      24.304  35.663  34.165  1.00 34.69           C  
ATOM    173  O   SER L  26      23.156  35.295  33.909  1.00 34.93           O  
ATOM    174  N   ASN L  27      25.034  35.072  35.134  1.00 33.18           N  
ATOM    175  CA  ASN L  27      24.491  33.951  35.845  1.00 30.99           C  
ATOM    176  CB  ASN L  27      25.096  32.592  35.407  1.00 25.66           C  
ATOM    177  CG  ASN L  27      26.623  32.634  35.384  1.00 33.11           C  
ATOM    178  OD1 ASN L  27      27.300  32.307  36.357  1.00 28.08           O  
ATOM    179  ND2 ASN L  27      27.189  33.011  34.206  1.00 25.34           N  
ATOM    180  C   ASN L  27      24.607  34.123  37.330  1.00 30.74           C  
ATOM    181  O   ASN L  27      23.704  34.651  37.976  1.00 28.76           O  
ATOM    182  N   ILE L  28      25.724  33.662  37.929  1.00 28.35           N  
ATOM    183  CA  ILE L  28      25.900  33.688  39.349  1.00 27.16           C  
ATOM    184  CB  ILE L  28      27.216  33.115  39.783  1.00 27.74           C  
ATOM    185  CG1 ILE L  28      27.278  31.622  39.412  1.00 26.55           C  
ATOM    186  CG2 ILE L  28      27.395  33.389  41.286  1.00 24.94           C  
ATOM    187  CD1 ILE L  28      28.667  31.006  39.558  1.00 24.59           C  
ATOM    188  C   ILE L  28      25.836  35.101  39.818  1.00 33.72           C  
ATOM    189  O   ILE L  28      25.247  35.394  40.859  1.00 37.90           O  
ATOM    190  N   GLY L  29      26.455  36.006  39.045  1.00 30.87           N  
ATOM    191  CA  GLY L  29      26.506  37.411  39.316  1.00 31.65           C  
ATOM    192  C   GLY L  29      25.120  37.974  39.289  1.00 35.59           C  
ATOM    193  O   GLY L  29      24.836  38.976  39.940  1.00 35.29           O  
ATOM    194  N   ALA L  30      24.243  37.373  38.470  1.00 33.54           N  
ATOM    195  CA  ALA L  30      22.879  37.759  38.256  1.00 30.15           C  
ATOM    196  CB  ALA L  30      22.178  36.920  37.166  1.00 28.93           C  
ATOM    197  C   ALA L  30      22.080  37.608  39.514  1.00 30.31           C  
ATOM    198  O   ALA L  30      21.023  38.223  39.647  1.00 31.69           O  
ATOM    199  N   GLY L  31      22.509  36.741  40.448  1.00 30.72           N  
ATOM    200  CA  GLY L  31      21.731  36.566  41.636  1.00 32.97           C  
ATOM    201  C   GLY L  31      21.052  35.237  41.558  1.00 33.49           C  
ATOM    202  O   GLY L  31      20.188  34.924  42.374  1.00 34.78           O  
ATOM    203  N   TYR L  32      21.428  34.427  40.549  1.00 28.35           N  
ATOM    204  CA  TYR L  32      20.879  33.112  40.377  1.00 25.79           C  
ATOM    205  CB  TYR L  32      20.960  32.592  38.929  1.00 25.73           C  
ATOM    206  CG  TYR L  32      20.076  33.444  38.073  1.00 27.05           C  
ATOM    207  CD1 TYR L  32      18.709  33.342  38.178  1.00 25.03           C  
ATOM    208  CD2 TYR L  32      20.603  34.326  37.155  1.00 27.28           C  
ATOM    209  CE1 TYR L  32      17.882  34.114  37.395  1.00 26.78           C  
ATOM    210  CE2 TYR L  32      19.781  35.101  36.367  1.00 27.09           C  
ATOM    211  CZ  TYR L  32      18.416  34.996  36.488  1.00 27.90           C  
ATOM    212  OH  TYR L  32      17.563  35.786  35.688  1.00 36.28           O  
ATOM    213  C   TYR L  32      21.634  32.168  41.270  1.00 25.73           C  
ATOM    214  O   TYR L  32      22.846  32.279  41.442  1.00 24.66           O  
ATOM    215  N   ALA L  33      20.900  31.214  41.881  1.00 22.88           N  
ATOM    216  CA  ALA L  33      21.432  30.276  42.833  1.00 21.70           C  
ATOM    217  CB  ALA L  33      20.342  29.507  43.598  1.00 27.92           C  
ATOM    218  C   ALA L  33      22.302  29.255  42.174  1.00 23.22           C  
ATOM    219  O   ALA L  33      22.243  29.046  40.961  1.00 20.57           O  
ATOM    220  N   VAL L  34      23.157  28.598  42.995  1.00 30.12           N  
ATOM    221  CA  VAL L  34      24.046  27.618  42.444  1.00 29.08           C  
ATOM    222  CB  VAL L  34      25.481  27.809  42.839  1.00 29.60           C  
ATOM    223  CG1 VAL L  34      26.308  26.633  42.293  1.00 29.15           C  
ATOM    224  CG2 VAL L  34      25.946  29.182  42.326  1.00 29.49           C  
ATOM    225  C   VAL L  34      23.626  26.263  42.930  1.00 29.42           C  
ATOM    226  O   VAL L  34      23.145  26.103  44.052  1.00 28.81           O  
ATOM    227  N   HIS L  35      23.817  25.255  42.056  1.00 26.03           N  
ATOM    228  CA  HIS L  35      23.451  23.873  42.221  1.00 26.51           C  
ATOM    229  ND1 HIS L  35      21.703  25.512  40.147  1.00  0.00           N  
ATOM    230  CG  HIS L  35      21.708  24.140  40.259  1.00 31.14           C  
ATOM    231  CB  HIS L  35      22.791  23.327  40.925  1.00 26.10           C  
ATOM    232  NE2 HIS L  35      19.838  24.795  39.174  1.00  0.00           N  
ATOM    233  CD2 HIS L  35      20.560  23.719  39.659  1.00 38.66           C  
ATOM    234  CE1 HIS L  35      20.564  25.851  39.490  1.00 40.08           C  
ATOM    235  C   HIS L  35      24.728  23.094  42.165  1.00 25.27           C  
ATOM    236  O   HIS L  35      25.611  23.438  41.383  1.00 26.10           O  
ATOM    237  N   TRP L  36      24.857  22.012  42.961  1.00 24.40           N  
ATOM    238  CA  TRP L  36      26.021  21.174  42.831  1.00 24.06           C  
ATOM    239  CB  TRP L  36      26.953  21.205  44.055  1.00 24.56           C  
ATOM    240  CG  TRP L  36      27.696  22.508  44.213  1.00 25.78           C  
ATOM    241  CD2 TRP L  36      28.963  22.788  43.598  1.00 25.83           C  
ATOM    242  CD1 TRP L  36      27.348  23.627  44.913  1.00 26.32           C  
ATOM    243  NE1 TRP L  36      28.321  24.587  44.772  1.00 26.93           N  
ATOM    244  CE2 TRP L  36      29.321  24.084  43.964  1.00 27.04           C  
ATOM    245  CE3 TRP L  36      29.763  22.025  42.795  1.00 24.60           C  
ATOM    246  CZ2 TRP L  36      30.491  24.641  43.531  1.00 27.85           C  
ATOM    247  CZ3 TRP L  36      30.940  22.592  42.356  1.00 26.65           C  
ATOM    248  CH2 TRP L  36      31.296  23.875  42.718  1.00 27.16           C  
ATOM    249  C   TRP L  36      25.557  19.757  42.654  1.00 23.98           C  
ATOM    250  O   TRP L  36      24.620  19.320  43.321  1.00 24.47           O  
ATOM    251  N   TYR L  37      26.207  19.003  41.738  1.00 23.98           N  
ATOM    252  CA  TYR L  37      25.827  17.632  41.505  1.00 24.19           C  
ATOM    253  CB  TYR L  37      25.249  17.353  40.104  1.00 23.95           C  
ATOM    254  CG  TYR L  37      24.042  18.199  39.885  1.00 23.94           C  
ATOM    255  CD1 TYR L  37      22.808  17.834  40.363  1.00 24.90           C  
ATOM    256  CD2 TYR L  37      24.150  19.381  39.197  1.00 23.93           C  
ATOM    257  CE1 TYR L  37      21.705  18.630  40.153  1.00 23.93           C  
ATOM    258  CE2 TYR L  37      23.051  20.178  38.983  1.00 24.86           C  
ATOM    259  CZ  TYR L  37      21.823  19.806  39.459  1.00 25.15           C  
ATOM    260  OH  TYR L  37      20.697  20.628  39.238  1.00 28.07           O  
ATOM    261  C   TYR L  37      27.057  16.776  41.600  1.00 24.77           C  
ATOM    262  O   TYR L  37      28.160  17.206  41.259  1.00 24.56           O  
ATOM    263  N   GLN L  38      26.884  15.523  42.079  1.00 24.00           N  
ATOM    264  CA  GLN L  38      27.970  14.587  42.186  1.00 23.90           C  
ATOM    265  CB  GLN L  38      28.106  13.967  43.590  1.00 24.67           C  
ATOM    266  CG  GLN L  38      29.261  12.971  43.713  1.00 25.31           C  
ATOM    267  CD  GLN L  38      29.200  12.336  45.096  1.00 29.53           C  
ATOM    268  OE1 GLN L  38      28.187  11.755  45.481  1.00 28.76           O  
ATOM    269  NE2 GLN L  38      30.312  12.449  45.870  1.00 27.61           N  
ATOM    270  C   GLN L  38      27.669  13.457  41.246  1.00 25.14           C  
ATOM    271  O   GLN L  38      26.532  12.994  41.172  1.00 25.68           O  
ATOM    272  N   GLN L  39      28.685  12.986  40.493  1.00 24.28           N  
ATOM    273  CA  GLN L  39      28.435  11.916  39.570  1.00 24.87           C  
ATOM    274  CB  GLN L  39      28.402  12.379  38.096  1.00 24.58           C  
ATOM    275  CG  GLN L  39      28.127  11.251  37.094  1.00 24.52           C  
ATOM    276  CD  GLN L  39      28.113  11.837  35.684  1.00 25.36           C  
ATOM    277  OE1 GLN L  39      28.644  12.919  35.436  1.00 25.14           O  
ATOM    278  NE2 GLN L  39      27.477  11.104  34.731  1.00 24.17           N  
ATOM    279  C   GLN L  39      29.528  10.895  39.686  1.00 27.03           C  
ATOM    280  O   GLN L  39      30.712  11.206  39.562  1.00 28.07           O  
ATOM    281  N   LEU L  40      29.137   9.632  39.953  1.00 29.09           N  
ATOM    282  CA  LEU L  40      30.037   8.513  39.995  1.00 31.96           C  
ATOM    283  CB  LEU L  40      29.531   7.389  40.913  1.00 31.83           C  
ATOM    284  CG  LEU L  40      29.352   7.834  42.383  1.00 34.02           C  
ATOM    285  CD1 LEU L  40      28.847   6.676  43.259  1.00 36.39           C  
ATOM    286  CD2 LEU L  40      30.632   8.475  42.942  1.00 35.47           C  
ATOM    287  C   LEU L  40      30.097   7.992  38.589  1.00 34.53           C  
ATOM    288  O   LEU L  40      29.188   8.244  37.798  1.00 33.49           O  
ATOM    289  N   PRO L  41      31.126   7.269  38.225  1.00 39.28           N  
ATOM    290  CA  PRO L  41      31.207   6.827  36.859  1.00 41.57           C  
ATOM    291  CD  PRO L  41      32.445   7.497  38.795  1.00 43.02           C  
ATOM    292  CB  PRO L  41      32.631   6.319  36.669  1.00 46.23           C  
ATOM    293  CG  PRO L  41      33.444   7.164  37.670  1.00 44.05           C  
ATOM    294  C   PRO L  41      30.136   5.858  36.478  1.00 40.65           C  
ATOM    295  O   PRO L  41      29.835   4.947  37.249  1.00 40.89           O  
ATOM    296  N   GLY L  42      29.545   6.054  35.284  1.00 38.18           N  
ATOM    297  CA  GLY L  42      28.554   5.160  34.766  1.00 37.41           C  
ATOM    298  C   GLY L  42      27.262   5.331  35.506  1.00 40.01           C  
ATOM    299  O   GLY L  42      26.369   4.497  35.373  1.00 40.55           O  
ATOM    300  N   THR L  43      27.112   6.411  36.298  1.00 34.16           N  
ATOM    301  CA  THR L  43      25.877   6.573  37.018  1.00 31.17           C  
ATOM    302  CB  THR L  43      26.000   6.425  38.508  1.00 34.81           C  
ATOM    303  OG1 THR L  43      26.838   7.441  39.038  1.00 41.34           O  
ATOM    304  CG2 THR L  43      26.575   5.037  38.831  1.00 39.82           C  
ATOM    305  C   THR L  43      25.361   7.954  36.769  1.00 29.03           C  
ATOM    306  O   THR L  43      26.065   8.810  36.238  1.00 27.97           O  
ATOM    307  N   ALA L  44      24.083   8.188  37.129  1.00 28.63           N  
ATOM    308  CA  ALA L  44      23.461   9.470  36.951  1.00 27.58           C  
ATOM    309  CB  ALA L  44      21.926   9.421  37.023  1.00 27.72           C  
ATOM    310  C   ALA L  44      23.936  10.391  38.031  1.00 27.14           C  
ATOM    311  O   ALA L  44      24.358   9.959  39.102  1.00 27.11           O  
ATOM    312  N   PRO L  45      23.878  11.667  37.756  1.00 26.84           N  
ATOM    313  CA  PRO L  45      24.293  12.654  38.718  1.00 27.20           C  
ATOM    314  CD  PRO L  45      24.021  12.139  36.387  1.00 26.59           C  
ATOM    315  CB  PRO L  45      24.374  13.969  37.948  1.00 25.79           C  
ATOM    316  CG  PRO L  45      24.660  13.532  36.500  1.00 26.26           C  
ATOM    317  C   PRO L  45      23.322  12.696  39.856  1.00 28.65           C  
ATOM    318  O   PRO L  45      22.185  12.259  39.678  1.00 28.20           O  
ATOM    319  N   LYS L  46      23.763  13.176  41.040  1.00 30.47           N  
ATOM    320  CA  LYS L  46      22.895  13.296  42.178  1.00 32.76           C  
ATOM    321  CB  LYS L  46      23.271  12.390  43.361  1.00 34.82           C  
ATOM    322  CG  LYS L  46      23.147  10.895  43.072  1.00 39.91           C  
ATOM    323  CD  LYS L  46      23.693  10.022  44.200  1.00 47.84           C  
ATOM    324  CE  LYS L  46      22.600   9.461  45.112  1.00 50.76           C  
ATOM    325  NZ  LYS L  46      21.797  10.563  45.686  1.00 54.44           N1+
ATOM    326  C   LYS L  46      23.006  14.706  42.682  1.00 31.62           C  
ATOM    327  O   LYS L  46      24.064  15.323  42.584  1.00 30.63           O  
ATOM    328  N   LEU L  47      21.903  15.243  43.249  1.00 25.64           N  
ATOM    329  CA  LEU L  47      21.835  16.599  43.738  1.00 24.92           C  
ATOM    330  CB  LEU L  47      20.375  17.019  43.981  1.00 24.97           C  
ATOM    331  CG  LEU L  47      20.166  18.494  44.347  1.00 25.95           C  
ATOM    332  CD1 LEU L  47      20.429  19.368  43.123  1.00 22.68           C  
ATOM    333  CD2 LEU L  47      18.780  18.744  44.963  1.00 24.26           C  
ATOM    334  C   LEU L  47      22.526  16.670  45.073  1.00 26.82           C  
ATOM    335  O   LEU L  47      22.082  16.048  46.035  1.00 27.44           O  
ATOM    336  N   LEU L  48      23.701  17.334  45.129  1.00 25.93           N  
ATOM    337  CA  LEU L  48      24.493  17.504  46.325  1.00 27.81           C  
ATOM    338  CB  LEU L  48      25.978  17.621  45.940  1.00 28.63           C  
ATOM    339  CG  LEU L  48      26.976  17.394  47.083  1.00 32.12           C  
ATOM    340  CD1 LEU L  48      26.878  15.955  47.616  1.00 31.41           C  
ATOM    341  CD2 LEU L  48      28.403  17.728  46.629  1.00 30.59           C  
ATOM    342  C   LEU L  48      24.093  18.701  47.159  1.00 27.46           C  
ATOM    343  O   LEU L  48      23.921  18.608  48.375  1.00 29.08           O  
ATOM    344  N   ILE L  49      23.963  19.882  46.514  1.00 26.28           N  
ATOM    345  CA  ILE L  49      23.663  21.100  47.223  1.00 26.79           C  
ATOM    346  CB  ILE L  49      24.871  21.913  47.585  1.00 28.55           C  
ATOM    347  CG1 ILE L  49      25.724  21.137  48.601  1.00 29.04           C  
ATOM    348  CG2 ILE L  49      24.398  23.281  48.101  1.00 27.54           C  
ATOM    349  CD1 ILE L  49      27.009  21.848  49.007  1.00 32.11           C  
ATOM    350  C   ILE L  49      22.781  21.913  46.356  1.00 28.26           C  
ATOM    351  O   ILE L  49      22.933  21.874  45.144  1.00 26.96           O  
ATOM    352  N   SER L  50      21.851  22.682  46.957  1.00 27.03           N  
ATOM    353  CA  SER L  50      20.851  23.416  46.237  1.00 27.91           C  
ATOM    354  CB  SER L  50      19.471  22.837  46.568  1.00 28.87           C  
ATOM    355  OG  SER L  50      19.470  21.429  46.389  1.00  0.00           O  
ATOM    356  C   SER L  50      20.795  24.793  46.825  1.00 30.46           C  
ATOM    357  O   SER L  50      21.097  24.971  48.001  1.00 29.92           O  
ATOM    358  N   GLY L  51      20.459  25.820  46.035  1.00 29.37           N  
ATOM    359  CA  GLY L  51      20.297  27.108  46.652  1.00 31.67           C  
ATOM    360  C   GLY L  51      21.583  27.582  47.266  1.00 32.15           C  
ATOM    361  O   GLY L  51      21.577  28.234  48.311  1.00 31.75           O  
ATOM    362  N   ASN L  52      22.720  27.240  46.643  1.00 31.28           N  
ATOM    363  CA  ASN L  52      24.020  27.708  47.033  1.00 33.06           C  
ATOM    364  CB  ASN L  52      24.029  29.216  47.355  1.00 29.66           C  
ATOM    365  CG  ASN L  52      23.688  30.010  46.110  1.00 32.32           C  
ATOM    366  OD1 ASN L  52      24.245  29.773  45.042  1.00 33.13           O  
ATOM    367  ND2 ASN L  52      22.756  30.992  46.245  1.00 32.19           N  
ATOM    368  C   ASN L  52      24.507  27.043  48.276  1.00 32.57           C  
ATOM    369  O   ASN L  52      25.711  26.834  48.416  1.00 30.17           O  
ATOM    370  N   SER L  53      23.612  26.612  49.183  1.00 33.06           N  
ATOM    371  CA  SER L  53      24.199  26.100  50.384  1.00 34.19           C  
ATOM    372  CB  SER L  53      24.497  27.209  51.411  1.00 32.91           C  
ATOM    373  OG  SER L  53      23.288  27.796  51.863  1.00 38.69           O  
ATOM    374  C   SER L  53      23.292  25.121  51.050  1.00 34.21           C  
ATOM    375  O   SER L  53      23.683  24.531  52.056  1.00 36.79           O  
ATOM    376  N   ASN L  54      22.061  24.905  50.544  1.00 34.24           N  
ATOM    377  CA  ASN L  54      21.301  23.916  51.256  1.00 34.28           C  
ATOM    378  CB  ASN L  54      19.766  24.095  51.224  1.00 36.25           C  
ATOM    379  CG  ASN L  54      19.207  23.879  49.827  1.00 39.53           C  
ATOM    380  OD1 ASN L  54      18.837  24.826  49.135  1.00  0.00           O  
ATOM    381  ND2 ASN L  54      19.125  22.590  49.404  1.00  0.00           N  
ATOM    382  C   ASN L  54      21.633  22.532  50.796  1.00 36.83           C  
ATOM    383  O   ASN L  54      22.028  22.311  49.653  1.00 35.50           O  
ATOM    384  N   ARG L  55      21.472  21.555  51.716  1.00 34.52           N  
ATOM    385  CA  ARG L  55      21.765  20.182  51.417  1.00 34.61           C  
ATOM    386  CB  ARG L  55      22.811  19.552  52.354  1.00 37.34           C  
ATOM    387  CG  ARG L  55      24.257  19.888  51.981  1.00 39.77           C  
ATOM    388  CD  ARG L  55      25.306  19.296  52.924  1.00 41.57           C  
ATOM    389  NE  ARG L  55      25.449  20.221  54.086  1.00 45.14           N  
ATOM    390  CZ  ARG L  55      24.681  20.079  55.204  1.00 47.72           C  
ATOM    391  NH1 ARG L  55      23.776  19.062  55.282  1.00 48.56           N1+
ATOM    392  NH2 ARG L  55      24.830  20.955  56.242  1.00 43.81           N  
ATOM    393  C   ARG L  55      20.517  19.369  51.531  1.00 36.50           C  
ATOM    394  O   ARG L  55      19.680  19.572  52.408  1.00 38.17           O  
ATOM    395  N   PRO L  56      20.405  18.433  50.629  1.00 38.24           N  
ATOM    396  CA  PRO L  56      19.294  17.521  50.633  1.00 37.86           C  
ATOM    397  CD  PRO L  56      20.957  18.614  49.295  1.00 34.37           C  
ATOM    398  CB  PRO L  56      19.363  16.777  49.304  1.00 37.06           C  
ATOM    399  CG  PRO L  56      20.062  17.778  48.366  1.00 34.83           C  
ATOM    400  C   PRO L  56      19.475  16.644  51.832  1.00 41.82           C  
ATOM    401  O   PRO L  56      20.578  16.601  52.372  1.00 40.29           O  
ATOM    402  N   SER L  57      18.418  15.926  52.253  1.00 44.52           N  
ATOM    403  CA  SER L  57      18.438  15.184  53.482  1.00 46.48           C  
ATOM    404  CB  SER L  57      17.132  14.405  53.718  1.00 48.46           C  
ATOM    405  OG  SER L  57      16.994  13.366  52.760  1.00 52.68           O  
ATOM    406  C   SER L  57      19.560  14.186  53.538  1.00 46.35           C  
ATOM    407  O   SER L  57      20.283  14.119  54.529  1.00 44.62           O  
ATOM    408  N   GLY L  58      19.745  13.394  52.469  1.00 46.31           N  
ATOM    409  CA  GLY L  58      20.697  12.317  52.439  1.00 42.54           C  
ATOM    410  C   GLY L  58      22.118  12.791  52.552  1.00 40.61           C  
ATOM    411  O   GLY L  58      22.959  12.078  53.093  1.00 44.03           O  
ATOM    412  N   VAL L  59      22.439  13.980  52.013  1.00 36.22           N  
ATOM    413  CA  VAL L  59      23.802  14.440  51.930  1.00 36.12           C  
ATOM    414  CB  VAL L  59      23.930  15.667  51.078  1.00 35.54           C  
ATOM    415  CG1 VAL L  59      25.399  16.116  51.043  1.00 33.07           C  
ATOM    416  CG2 VAL L  59      23.336  15.352  49.696  1.00 33.18           C  
ATOM    417  C   VAL L  59      24.376  14.753  53.283  1.00 38.34           C  
ATOM    418  O   VAL L  59      23.760  15.410  54.121  1.00 38.22           O  
ATOM    419  N   PRO L  60      25.592  14.298  53.484  1.00 39.31           N  
ATOM    420  CA  PRO L  60      26.277  14.499  54.740  1.00 41.78           C  
ATOM    421  CD  PRO L  60      26.022  13.066  52.834  1.00 39.34           C  
ATOM    422  CB  PRO L  60      27.464  13.536  54.728  1.00 40.94           C  
ATOM    423  CG  PRO L  60      26.997  12.394  53.810  1.00 41.57           C  
ATOM    424  C   PRO L  60      26.686  15.927  54.937  1.00 43.35           C  
ATOM    425  O   PRO L  60      26.868  16.641  53.954  1.00 39.98           O  
ATOM    426  N   ASP L  61      26.863  16.343  56.206  1.00 42.03           N  
ATOM    427  CA  ASP L  61      27.190  17.692  56.578  1.00 43.77           C  
ATOM    428  CB  ASP L  61      27.108  17.967  58.093  1.00 52.09           C  
ATOM    429  CG  ASP L  61      28.162  17.165  58.835  1.00 57.07           C  
ATOM    430  OD1 ASP L  61      28.421  16.002  58.429  1.00 55.77           O  
ATOM    431  OD2 ASP L  61      28.723  17.712  59.823  1.00 57.54           O1-
ATOM    432  C   ASP L  61      28.559  18.058  56.092  1.00 41.45           C  
ATOM    433  O   ASP L  61      28.890  19.238  55.990  1.00 43.40           O  
ATOM    434  N   ARG L  62      29.406  17.058  55.794  1.00 38.86           N  
ATOM    435  CA  ARG L  62      30.743  17.339  55.357  1.00 39.28           C  
ATOM    436  CB  ARG L  62      31.615  16.081  55.177  1.00 39.88           C  
ATOM    437  CG  ARG L  62      31.054  15.029  54.225  1.00 42.72           C  
ATOM    438  CD  ARG L  62      31.864  13.730  54.233  1.00 43.01           C  
ATOM    439  NE  ARG L  62      31.105  12.726  53.434  1.00 40.03           N  
ATOM    440  CZ  ARG L  62      31.743  11.644  52.904  1.00 41.03           C  
ATOM    441  NH1 ARG L  62      33.090  11.499  53.071  1.00 39.48           N1+
ATOM    442  NH2 ARG L  62      31.036  10.705  52.210  1.00 41.32           N  
ATOM    443  C   ARG L  62      30.705  18.143  54.088  1.00 37.41           C  
ATOM    444  O   ARG L  62      31.647  18.885  53.806  1.00 36.50           O  
ATOM    445  N   PHE L  63      29.639  17.998  53.270  1.00 35.03           N  
ATOM    446  CA  PHE L  63      29.539  18.763  52.055  1.00 34.60           C  
ATOM    447  CB  PHE L  63      28.664  18.089  50.983  1.00 32.24           C  
ATOM    448  CG  PHE L  63      29.316  16.820  50.557  1.00 31.06           C  
ATOM    449  CD1 PHE L  63      30.310  16.829  49.608  1.00 33.34           C  
ATOM    450  CD2 PHE L  63      28.926  15.615  51.095  1.00 31.38           C  
ATOM    451  CE1 PHE L  63      30.909  15.658  49.209  1.00 31.84           C  
ATOM    452  CE2 PHE L  63      29.523  14.442  50.699  1.00 34.50           C  
ATOM    453  CZ  PHE L  63      30.519  14.460  49.754  1.00 31.36           C  
ATOM    454  C   PHE L  63      28.901  20.088  52.362  1.00 32.33           C  
ATOM    455  O   PHE L  63      27.912  20.153  53.088  1.00 35.71           O  
ATOM    456  N   SER L  64      29.461  21.190  51.814  1.00 32.72           N  
ATOM    457  CA  SER L  64      28.892  22.485  52.071  1.00 34.71           C  
ATOM    458  CB  SER L  64      29.522  23.174  53.295  1.00 36.58           C  
ATOM    459  OG  SER L  64      28.925  24.444  53.513  1.00 39.51           O  
ATOM    460  C   SER L  64      29.146  23.353  50.874  1.00 34.96           C  
ATOM    461  O   SER L  64      30.097  23.133  50.124  1.00 34.13           O  
ATOM    462  N   GLY L  65      28.296  24.382  50.660  1.00 32.98           N  
ATOM    463  CA  GLY L  65      28.483  25.221  49.507  1.00 31.65           C  
ATOM    464  C   GLY L  65      28.388  26.659  49.916  1.00 34.50           C  
ATOM    465  O   GLY L  65      27.730  26.996  50.899  1.00 36.14           O  
ATOM    466  N   SER L  66      29.060  27.549  49.146  1.00 35.56           N  
ATOM    467  CA  SER L  66      29.032  28.962  49.414  1.00 37.80           C  
ATOM    468  CB  SER L  66      30.266  29.487  50.170  1.00 36.13           C  
ATOM    469  OG  SER L  66      30.311  28.962  51.487  1.00 39.73           O  
ATOM    470  C   SER L  66      29.029  29.683  48.100  1.00 38.51           C  
ATOM    471  O   SER L  66      29.385  29.117  47.068  1.00 35.86           O  
ATOM    472  N   LYS L  67      28.605  30.967  48.113  1.00 40.11           N  
ATOM    473  CA  LYS L  67      28.584  31.746  46.907  1.00 43.22           C  
ATOM    474  CB  LYS L  67      27.170  31.917  46.322  1.00 43.20           C  
ATOM    475  CG  LYS L  67      27.135  32.739  45.031  1.00 44.98           C  
ATOM    476  CD  LYS L  67      25.778  32.729  44.321  1.00 47.08           C  
ATOM    477  CE  LYS L  67      24.837  33.836  44.802  1.00 49.84           C  
ATOM    478  NZ  LYS L  67      23.601  33.846  43.989  1.00 52.80           N1+
ATOM    479  C   LYS L  67      29.082  33.117  47.237  1.00 45.10           C  
ATOM    480  O   LYS L  67      28.697  33.696  48.251  1.00 46.46           O  
ATOM    481  N   SER L  68      29.979  33.669  46.392  1.00 40.60           N  
ATOM    482  CA  SER L  68      30.438  35.006  46.634  1.00 42.30           C  
ATOM    483  CB  SER L  68      31.772  35.060  47.399  1.00 43.04           C  
ATOM    484  OG  SER L  68      32.166  36.407  47.611  1.00 46.82           O  
ATOM    485  C   SER L  68      30.667  35.653  45.302  1.00 42.17           C  
ATOM    486  O   SER L  68      31.410  35.139  44.468  1.00 40.64           O  
ATOM    487  N   GLY L  69      30.038  36.822  45.075  1.00 40.12           N  
ATOM    488  CA  GLY L  69      30.232  37.509  43.829  1.00 41.25           C  
ATOM    489  C   GLY L  69      29.713  36.635  42.735  1.00 40.71           C  
ATOM    490  O   GLY L  69      28.604  36.107  42.810  1.00 40.89           O  
ATOM    491  N   THR L  70      30.505  36.482  41.657  1.00 40.38           N  
ATOM    492  CA  THR L  70      30.048  35.640  40.594  1.00 42.47           C  
ATOM    493  CB  THR L  70      30.279  36.239  39.237  1.00 42.10           C  
ATOM    494  OG1 THR L  70      31.666  36.448  39.018  1.00 39.94           O  
ATOM    495  CG2 THR L  70      29.517  37.571  39.145  1.00 39.71           C  
ATOM    496  C   THR L  70      30.815  34.357  40.663  1.00 41.48           C  
ATOM    497  O   THR L  70      31.131  33.761  39.635  1.00 37.60           O  
ATOM    498  N   SER L  71      31.098  33.876  41.892  1.00 38.57           N  
ATOM    499  CA  SER L  71      31.809  32.640  42.057  1.00 38.94           C  
ATOM    500  CB  SER L  71      33.278  32.807  42.490  1.00 40.43           C  
ATOM    501  OG  SER L  71      34.044  33.383  41.443  1.00 46.50           O  
ATOM    502  C   SER L  71      31.126  31.862  43.138  1.00 37.50           C  
ATOM    503  O   SER L  71      30.472  32.427  44.012  1.00 37.40           O  
ATOM    504  N   ALA L  72      31.256  30.522  43.090  1.00 33.34           N  
ATOM    505  CA  ALA L  72      30.660  29.676  44.086  1.00 32.24           C  
ATOM    506  CB  ALA L  72      29.372  28.982  43.611  1.00 29.49           C  
ATOM    507  C   ALA L  72      31.659  28.603  44.379  1.00 29.90           C  
ATOM    508  O   ALA L  72      32.536  28.331  43.561  1.00 31.01           O  
ATOM    509  N   SER L  73      31.575  27.977  45.571  1.00 30.98           N  
ATOM    510  CA  SER L  73      32.528  26.949  45.862  0.92 33.55           C  
ATOM    511  CB  SER L  73      33.728  27.442  46.688  0.92 33.78           C  
ATOM    512  OG  SER L  73      33.298  27.876  47.969  0.90 42.94           O  
ATOM    513  C   SER L  73      31.867  25.847  46.626  1.00 32.28           C  
ATOM    514  O   SER L  73      30.936  26.067  47.401  1.00 33.32           O  
ATOM    515  N   LEU L  74      32.350  24.610  46.399  1.00 32.40           N  
ATOM    516  CA  LEU L  74      31.873  23.456  47.099  1.00 30.71           C  
ATOM    517  CB  LEU L  74      31.563  22.275  46.165  1.00 29.35           C  
ATOM    518  CG  LEU L  74      31.103  20.998  46.889  1.00 31.26           C  
ATOM    519  CD1 LEU L  74      29.791  21.226  47.656  1.00 28.58           C  
ATOM    520  CD2 LEU L  74      31.027  19.809  45.916  1.00 28.50           C  
ATOM    521  C   LEU L  74      32.978  23.028  48.006  1.00 33.17           C  
ATOM    522  O   LEU L  74      34.117  22.871  47.572  1.00 33.80           O  
ATOM    523  N   ALA L  75      32.668  22.837  49.302  1.00 33.87           N  
ATOM    524  CA  ALA L  75      33.691  22.437  50.220  1.00 34.56           C  
ATOM    525  CB  ALA L  75      33.815  23.376  51.427  1.00 34.75           C  
ATOM    526  C   ALA L  75      33.347  21.081  50.745  1.00 33.21           C  
ATOM    527  O   ALA L  75      32.211  20.819  51.137  1.00 33.98           O  
ATOM    528  N   ILE L  76      34.340  20.170  50.745  1.00 32.99           N  
ATOM    529  CA  ILE L  76      34.129  18.856  51.271  1.00 34.20           C  
ATOM    530  CB  ILE L  76      34.424  17.754  50.294  1.00 33.45           C  
ATOM    531  CG1 ILE L  76      33.544  17.878  49.042  1.00 34.44           C  
ATOM    532  CG2 ILE L  76      34.237  16.416  51.027  1.00 34.25           C  
ATOM    533  CD1 ILE L  76      34.005  16.979  47.894  1.00 34.82           C  
ATOM    534  C   ILE L  76      35.110  18.687  52.383  1.00 37.85           C  
ATOM    535  O   ILE L  76      36.320  18.782  52.182  1.00 36.66           O  
ATOM    536  N   THR L  77      34.610  18.421  53.601  1.00 39.39           N  
ATOM    537  CA  THR L  77      35.512  18.260  54.699  1.00 43.11           C  
ATOM    538  CB  THR L  77      35.072  19.016  55.915  1.00 41.68           C  
ATOM    539  OG1 THR L  77      36.000  18.827  56.971  1.00 17.08           O  
ATOM    540  CG2 THR L  77      33.677  18.517  56.323  1.00 15.82           C  
ATOM    541  C   THR L  77      35.547  16.806  55.051  1.00 44.39           C  
ATOM    542  O   THR L  77      34.648  16.049  54.691  1.00 44.19           O  
ATOM    543  N   GLY L  78      36.627  16.367  55.729  1.00 42.36           N  
ATOM    544  CA  GLY L  78      36.705  15.001  56.170  1.00 40.63           C  
ATOM    545  C   GLY L  78      36.651  14.110  54.973  1.00 39.99           C  
ATOM    546  O   GLY L  78      35.957  13.095  54.975  1.00 40.15           O  
ATOM    547  N   LEU L  79      37.432  14.449  53.935  1.00 41.22           N  
ATOM    548  CA  LEU L  79      37.406  13.765  52.674  1.00 39.39           C  
ATOM    549  CB  LEU L  79      38.541  14.257  51.753  1.00 38.48           C  
ATOM    550  CG  LEU L  79      38.548  13.670  50.334  1.00 38.57           C  
ATOM    551  CD1 LEU L  79      37.330  14.144  49.527  1.00 38.62           C  
ATOM    552  CD2 LEU L  79      39.877  13.963  49.620  1.00 38.51           C  
ATOM    553  C   LEU L  79      37.565  12.288  52.881  1.00 40.66           C  
ATOM    554  O   LEU L  79      38.372  11.830  53.689  1.00 41.10           O  
ATOM    555  N   GLN L  80      36.747  11.500  52.151  1.00 39.97           N  
ATOM    556  CA  GLN L  80      36.819  10.072  52.251  1.00 39.73           C  
ATOM    557  CB  GLN L  80      35.614   9.455  52.973  1.00 42.02           C  
ATOM    558  CG  GLN L  80      35.552   9.968  54.414  1.00 44.52           C  
ATOM    559  CD  GLN L  80      34.475   9.239  55.192  1.00 49.42           C  
ATOM    560  OE1 GLN L  80      34.143   8.092  54.900  1.00 47.06           O  
ATOM    561  NE2 GLN L  80      33.925   9.921  56.232  1.00 45.30           N  
ATOM    562  C   GLN L  80      36.938   9.507  50.868  1.00 40.41           C  
ATOM    563  O   GLN L  80      36.729  10.195  49.871  1.00 38.56           O  
ATOM    564  N   ALA L  81      37.288   8.211  50.787  1.00 38.58           N  
ATOM    565  CA  ALA L  81      37.544   7.542  49.542  1.00 39.64           C  
ATOM    566  CB  ALA L  81      37.945   6.070  49.737  1.00 42.54           C  
ATOM    567  C   ALA L  81      36.316   7.563  48.686  1.00 39.53           C  
ATOM    568  O   ALA L  81      36.401   7.707  47.468  1.00 38.59           O  
ATOM    569  N   GLU L  82      35.138   7.437  49.317  1.00 37.98           N  
ATOM    570  CA  GLU L  82      33.870   7.344  48.645  1.00 38.44           C  
ATOM    571  CB  GLU L  82      32.693   7.211  49.626  1.00 45.00           C  
ATOM    572  CG  GLU L  82      32.694   5.911  50.430  1.00 47.30           C  
ATOM    573  CD  GLU L  82      33.683   6.034  51.582  1.00 54.58           C  
ATOM    574  OE1 GLU L  82      34.900   5.800  51.354  1.00 53.40           O  
ATOM    575  OE2 GLU L  82      33.229   6.361  52.711  1.00 55.45           O1-
ATOM    576  C   GLU L  82      33.620   8.582  47.836  1.00 36.37           C  
ATOM    577  O   GLU L  82      32.890   8.547  46.848  1.00 36.73           O  
ATOM    578  N   ASP L  83      34.198   9.713  48.265  1.00 33.93           N  
ATOM    579  CA  ASP L  83      34.018  11.014  47.684  1.00 32.40           C  
ATOM    580  CB  ASP L  83      34.658  12.121  48.535  1.00 33.24           C  
ATOM    581  CG  ASP L  83      33.889  12.170  49.846  1.00 36.66           C  
ATOM    582  OD1 ASP L  83      32.767  11.599  49.888  1.00 33.87           O  
ATOM    583  OD2 ASP L  83      34.410  12.771  50.822  1.00 34.85           O1-
ATOM    584  C   ASP L  83      34.593  11.106  46.302  1.00 31.59           C  
ATOM    585  O   ASP L  83      34.276  12.052  45.583  1.00 31.44           O  
ATOM    586  N   GLU L  84      35.508  10.199  45.897  1.00 33.84           N  
ATOM    587  CA  GLU L  84      36.045  10.376  44.577  1.00 32.74           C  
ATOM    588  CB  GLU L  84      37.156   9.393  44.164  1.00 34.65           C  
ATOM    589  CG  GLU L  84      36.716   7.947  43.965  1.00 37.60           C  
ATOM    590  CD  GLU L  84      37.889   7.233  43.313  1.00 45.57           C  
ATOM    591  OE1 GLU L  84      38.985   7.210  43.933  1.00 46.77           O  
ATOM    592  OE2 GLU L  84      37.710   6.715  42.178  1.00 48.66           O1-
ATOM    593  C   GLU L  84      34.923  10.291  43.590  1.00 33.59           C  
ATOM    594  O   GLU L  84      34.167   9.321  43.560  1.00 32.31           O  
ATOM    595  N   ALA L  85      34.795  11.345  42.755  1.00 30.65           N  
ATOM    596  CA  ALA L  85      33.733  11.419  41.792  1.00 27.95           C  
ATOM    597  CB  ALA L  85      32.334  11.476  42.427  1.00 26.77           C  
ATOM    598  C   ALA L  85      33.918  12.688  41.016  1.00 30.19           C  
ATOM    599  O   ALA L  85      34.891  13.414  41.215  1.00 29.44           O  
ATOM    600  N   ASP L  86      32.993  12.953  40.070  1.00 27.88           N  
ATOM    601  CA  ASP L  86      33.010  14.155  39.282  1.00 27.30           C  
ATOM    602  CB  ASP L  86      32.567  13.934  37.826  1.00 28.49           C  
ATOM    603  CG  ASP L  86      33.605  13.065  37.140  1.00 31.79           C  
ATOM    604  OD1 ASP L  86      34.694  12.856  37.738  1.00 35.72           O  
ATOM    605  OD2 ASP L  86      33.322  12.593  36.007  1.00 36.16           O1-
ATOM    606  C   ASP L  86      32.013  15.091  39.896  1.00 26.79           C  
ATOM    607  O   ASP L  86      30.929  14.666  40.291  1.00 26.86           O  
ATOM    608  N   TYR L  87      32.354  16.395  40.003  1.00 24.91           N  
ATOM    609  CA  TYR L  87      31.438  17.331  40.601  1.00 24.93           C  
ATOM    610  CB  TYR L  87      31.998  18.006  41.866  1.00 23.65           C  
ATOM    611  CG  TYR L  87      32.153  16.964  42.923  1.00 24.71           C  
ATOM    612  CD1 TYR L  87      33.262  16.152  42.966  1.00 25.17           C  
ATOM    613  CD2 TYR L  87      31.186  16.797  43.886  1.00 25.08           C  
ATOM    614  CE1 TYR L  87      33.403  15.195  43.947  1.00 25.65           C  
ATOM    615  CE2 TYR L  87      31.320  15.843  44.867  1.00 24.42           C  
ATOM    616  CZ  TYR L  87      32.430  15.037  44.903  1.00 26.16           C  
ATOM    617  OH  TYR L  87      32.570  14.058  45.910  1.00 25.69           O  
ATOM    618  C   TYR L  87      31.123  18.423  39.618  1.00 25.18           C  
ATOM    619  O   TYR L  87      32.020  18.973  38.977  1.00 27.10           O  
ATOM    620  N   TYR L  88      29.820  18.769  39.479  1.00 23.80           N  
ATOM    621  CA  TYR L  88      29.416  19.781  38.539  1.00 23.96           C  
ATOM    622  CB  TYR L  88      28.451  19.296  37.433  1.00 22.93           C  
ATOM    623  CG  TYR L  88      29.050  18.201  36.619  1.00 22.37           C  
ATOM    624  CD1 TYR L  88      29.949  18.473  35.616  1.00 23.12           C  
ATOM    625  CD2 TYR L  88      28.711  16.892  36.865  1.00 23.35           C  
ATOM    626  CE1 TYR L  88      30.496  17.460  34.864  1.00 24.71           C  
ATOM    627  CE2 TYR L  88      29.253  15.876  36.116  1.00 24.98           C  
ATOM    628  CZ  TYR L  88      30.147  16.157  35.113  1.00 24.38           C  
ATOM    629  OH  TYR L  88      30.702  15.111  34.346  1.00 24.99           O  
ATOM    630  C   TYR L  88      28.627  20.844  39.249  1.00 23.51           C  
ATOM    631  O   TYR L  88      27.777  20.551  40.090  1.00 22.83           O  
ATOM    632  N   CYS L  89      28.895  22.126  38.910  1.00 25.43           N  
ATOM    633  CA  CYS L  89      28.122  23.225  39.418  1.00 26.66           C  
ATOM    634  CB  CYS L  89      28.963  24.479  39.774  1.00 27.52           C  
ATOM    635  SG  CYS L  89      29.988  25.091  38.397  1.00 34.50           S  
ATOM    636  C   CYS L  89      27.152  23.598  38.334  1.00 25.78           C  
ATOM    637  O   CYS L  89      27.406  23.345  37.156  1.00 26.36           O  
ATOM    638  N   GLN L  90      25.987  24.172  38.709  1.00 23.24           N  
ATOM    639  CA  GLN L  90      25.001  24.553  37.732  1.00 23.71           C  
ATOM    640  CB  GLN L  90      23.883  23.517  37.530  1.00 24.43           C  
ATOM    641  CG  GLN L  90      22.848  23.961  36.494  1.00  0.00           C  
ATOM    642  CD  GLN L  90      21.676  22.992  36.543  1.00  0.00           C  
ATOM    643  OE1 GLN L  90      21.813  21.857  36.997  1.00  0.00           O  
ATOM    644  NE2 GLN L  90      20.489  23.450  36.064  1.00  0.00           N  
ATOM    645  C   GLN L  90      24.319  25.787  38.218  1.00 24.29           C  
ATOM    646  O   GLN L  90      24.201  26.009  39.422  1.00 25.15           O  
ATOM    647  N   SER L  91      23.861  26.636  37.277  1.00 24.69           N  
ATOM    648  CA  SER L  91      23.142  27.823  37.626  1.00 25.05           C  
ATOM    649  CB  SER L  91      24.078  29.006  37.935  1.00 26.16           C  
ATOM    650  OG  SER L  91      23.334  30.167  38.268  1.00  0.00           O  
ATOM    651  C   SER L  91      22.312  28.201  36.447  1.00 27.04           C  
ATOM    652  O   SER L  91      22.556  27.746  35.333  1.00 26.13           O  
ATOM    653  N   TYR L  92      21.413  29.201  36.577  1.00 30.93           N  
ATOM    654  CA  TYR L  92      20.628  29.694  35.462  1.00 31.10           C  
ATOM    655  CB  TYR L  92      19.241  30.179  35.928  1.00 27.19           C  
ATOM    656  CG  TYR L  92      18.480  30.767  34.791  1.00 29.54           C  
ATOM    657  CD1 TYR L  92      17.858  29.965  33.867  1.00 28.33           C  
ATOM    658  CD2 TYR L  92      18.366  32.133  34.667  1.00 29.33           C  
ATOM    659  CE1 TYR L  92      17.148  30.516  32.825  1.00 28.97           C  
ATOM    660  CE2 TYR L  92      17.658  32.690  33.629  1.00 26.30           C  
ATOM    661  CZ  TYR L  92      17.047  31.879  32.704  1.00 30.24           C  
ATOM    662  OH  TYR L  92      16.318  32.442  31.636  1.00 33.79           O  
ATOM    663  C   TYR L  92      21.359  30.854  34.818  1.00 31.79           C  
ATOM    664  O   TYR L  92      21.974  31.665  35.506  1.00 32.96           O  
ATOM    665  N   ASP L  93      21.357  30.941  33.464  1.00 33.25           N  
ATOM    666  CA  ASP L  93      22.031  32.021  32.779  1.00 34.42           C  
ATOM    667  CB  ASP L  93      23.171  31.537  31.867  1.00 35.72           C  
ATOM    668  CG  ASP L  93      24.023  32.730  31.458  1.00 44.42           C  
ATOM    669  OD1 ASP L  93      23.477  33.677  30.829  1.00 48.32           O  
ATOM    670  OD2 ASP L  93      25.243  32.701  31.767  1.00 43.65           O1-
ATOM    671  C   ASP L  93      21.038  32.754  31.929  1.00 35.71           C  
ATOM    672  O   ASP L  93      20.438  32.186  31.021  1.00 34.71           O  
ATOM    673  N   SER L  94      20.848  34.058  32.217  1.00 39.21           N  
ATOM    674  CA  SER L  94      19.890  34.891  31.539  1.00 41.18           C  
ATOM    675  CB  SER L  94      19.746  36.263  32.216  1.00 39.26           C  
ATOM    676  OG  SER L  94      20.993  36.939  32.196  1.00 45.65           O  
ATOM    677  C   SER L  94      20.269  35.121  30.106  1.00 41.37           C  
ATOM    678  O   SER L  94      19.395  35.225  29.248  1.00 42.35           O  
ATOM    679  N   SER L  95      21.575  35.232  29.791  1.00 43.31           N  
ATOM    680  CA  SER L  95      21.926  35.501  28.422  1.00 45.04           C  
ATOM    681  CB  SER L  95      23.436  35.722  28.205  1.00 47.81           C  
ATOM    682  OG  SER L  95      24.158  34.520  28.442  1.00 46.78           O  
ATOM    683  C   SER L  95      21.505  34.338  27.577  1.00 44.71           C  
ATOM    684  O   SER L  95      20.870  34.511  26.539  1.00 47.03           O  
ATOM    685  N   LEU L  96      21.878  33.119  28.013  1.00 42.77           N  
ATOM    686  CA  LEU L  96      21.589  31.876  27.351  1.00 41.90           C  
ATOM    687  CB  LEU L  96      22.403  30.704  27.922  1.00 37.75           C  
ATOM    688  CG  LEU L  96      23.925  30.901  27.797  1.00 42.79           C  
ATOM    689  CD1 LEU L  96      24.687  29.678  28.327  1.00 43.34           C  
ATOM    690  CD2 LEU L  96      24.333  31.285  26.367  1.00 42.52           C  
ATOM    691  C   LEU L  96      20.134  31.547  27.492  1.00 40.30           C  
ATOM    692  O   LEU L  96      19.562  30.870  26.642  1.00 41.16           O  
ATOM    693  N   SER L  97      19.497  32.021  28.580  1.00 39.46           N  
ATOM    694  CA  SER L  97      18.124  31.699  28.854  1.00 39.56           C  
ATOM    695  CB  SER L  97      17.167  32.037  27.692  1.00 41.69           C  
ATOM    696  OG  SER L  97      17.106  33.438  27.485  1.00 43.09           O  
ATOM    697  C   SER L  97      18.004  30.234  29.131  1.00 39.75           C  
ATOM    698  O   SER L  97      17.036  29.597  28.721  1.00 37.81           O  
ATOM    699  N   GLY L  98      18.987  29.653  29.848  1.00 37.49           N  
ATOM    700  CA  GLY L  98      18.866  28.262  30.167  1.00 35.91           C  
ATOM    701  C   GLY L  98      19.773  27.937  31.304  1.00 33.94           C  
ATOM    702  O   GLY L  98      20.580  28.754  31.749  1.00 33.31           O  
ATOM    703  N   SER L  99      19.633  26.705  31.824  1.00 31.96           N  
ATOM    704  CA  SER L  99      20.505  26.274  32.863  1.00 33.36           C  
ATOM    705  CB  SER L  99      20.008  25.011  33.583  1.00 33.72           C  
ATOM    706  OG  SER L  99      18.773  25.287  34.227  1.00 35.89           O  
ATOM    707  C   SER L  99      21.801  25.971  32.193  1.00 33.06           C  
ATOM    708  O   SER L  99      21.844  25.510  31.052  1.00 34.66           O  
ATOM    709  N   VAL L 100      22.896  26.268  32.908  1.00 24.15           N  
ATOM    710  CA  VAL L 100      24.245  26.084  32.456  1.00 23.92           C  
ATOM    711  CB  VAL L 100      24.982  27.377  32.292  1.00 25.11           C  
ATOM    712  CG1 VAL L 100      24.322  28.167  31.151  1.00 29.43           C  
ATOM    713  CG2 VAL L 100      24.962  28.124  33.636  1.00 29.67           C  
ATOM    714  C   VAL L 100      24.985  25.267  33.471  1.00 23.61           C  
ATOM    715  O   VAL L 100      24.697  25.332  34.667  1.00 23.89           O  
ATOM    716  N   PHE L 101      25.965  24.463  32.999  1.00 23.19           N  
ATOM    717  CA  PHE L 101      26.737  23.631  33.884  1.00 22.65           C  
ATOM    718  CB  PHE L 101      26.673  22.115  33.591  1.00 22.36           C  
ATOM    719  CG  PHE L 101      25.307  21.556  33.818  1.00 21.28           C  
ATOM    720  CD1 PHE L 101      24.882  21.218  35.080  1.00 22.91           C  
ATOM    721  CD2 PHE L 101      24.445  21.362  32.767  1.00 22.15           C  
ATOM    722  CE1 PHE L 101      23.625  20.700  35.284  1.00 21.82           C  
ATOM    723  CE2 PHE L 101      23.185  20.843  32.968  1.00 22.66           C  
ATOM    724  CZ  PHE L 101      22.767  20.508  34.230  1.00 22.57           C  
ATOM    725  C   PHE L 101      28.187  23.964  33.719  1.00 25.18           C  
ATOM    726  O   PHE L 101      28.625  24.447  32.676  1.00 26.08           O  
ATOM    727  N   GLY L 102      28.973  23.715  34.784  1.00 24.38           N  
ATOM    728  CA  GLY L 102      30.394  23.882  34.713  1.00 24.95           C  
ATOM    729  C   GLY L 102      30.920  22.683  33.980  1.00 26.18           C  
ATOM    730  O   GLY L 102      30.191  21.726  33.724  1.00 23.97           O  
ATOM    731  N   GLY L 103      32.217  22.724  33.624  1.00 25.42           N  
ATOM    732  CA  GLY L 103      32.899  21.692  32.889  1.00 26.97           C  
ATOM    733  C   GLY L 103      32.970  20.435  33.701  1.00 26.48           C  
ATOM    734  O   GLY L 103      33.031  19.336  33.152  1.00 27.32           O  
ATOM    735  N   GLY L 104      33.035  20.565  35.037  1.00 25.90           N  
ATOM    736  CA  GLY L 104      33.119  19.405  35.876  1.00 25.32           C  
ATOM    737  C   GLY L 104      34.509  19.313  36.418  1.00 27.49           C  
ATOM    738  O   GLY L 104      35.477  19.694  35.761  1.00 27.81           O  
ATOM    739  N   THR L 105      34.627  18.807  37.663  1.00 28.11           N  
ATOM    740  CA  THR L 105      35.903  18.648  38.299  1.00 28.19           C  
ATOM    741  CB  THR L 105      36.052  19.493  39.533  1.00 27.66           C  
ATOM    742  OG1 THR L 105      35.901  20.868  39.214  1.00 27.95           O  
ATOM    743  CG2 THR L 105      37.434  19.235  40.155  1.00 28.01           C  
ATOM    744  C   THR L 105      36.025  17.222  38.743  1.00 29.76           C  
ATOM    745  O   THR L 105      35.148  16.691  39.423  1.00 29.72           O  
ATOM    746  N   LYS L 106      37.141  16.563  38.376  1.00 29.21           N  
ATOM    747  CA  LYS L 106      37.344  15.202  38.778  1.00 30.31           C  
ATOM    748  CB  LYS L 106      38.174  14.411  37.748  1.00 32.11           C  
ATOM    749  CG  LYS L 106      38.031  12.885  37.798  1.00 37.85           C  
ATOM    750  CD  LYS L 106      38.526  12.223  39.079  1.00 45.97           C  
ATOM    751  CE  LYS L 106      38.504  10.694  39.006  1.00 47.80           C  
ATOM    752  NZ  LYS L 106      37.110  10.206  38.988  1.00 49.76           N1+
ATOM    753  C   LYS L 106      38.104  15.267  40.067  1.00 31.97           C  
ATOM    754  O   LYS L 106      39.196  15.831  40.130  1.00 30.93           O  
ATOM    755  N   LEU L 107      37.528  14.694  41.141  1.00 30.23           N  
ATOM    756  CA  LEU L 107      38.154  14.727  42.434  1.00 30.79           C  
ATOM    757  CB  LEU L 107      37.154  14.939  43.588  1.00 29.03           C  
ATOM    758  CG  LEU L 107      37.804  14.973  44.985  1.00 32.45           C  
ATOM    759  CD1 LEU L 107      38.625  16.255  45.196  1.00 34.24           C  
ATOM    760  CD2 LEU L 107      36.770  14.730  46.095  1.00 32.34           C  
ATOM    761  C   LEU L 107      38.791  13.399  42.677  1.00 32.55           C  
ATOM    762  O   LEU L 107      38.133  12.362  42.608  1.00 31.27           O  
ATOM    763  N   THR L 108      40.105  13.388  42.974  1.00 33.03           N  
ATOM    764  CA  THR L 108      40.734  12.128  43.238  1.00 34.31           C  
ATOM    765  CB  THR L 108      41.916  11.823  42.366  1.00 36.48           C  
ATOM    766  OG1 THR L 108      41.528  11.829  41.000  1.00 36.49           O  
ATOM    767  CG2 THR L 108      42.451  10.432  42.745  1.00 38.98           C  
ATOM    768  C   THR L 108      41.202  12.121  44.657  1.00 34.96           C  
ATOM    769  O   THR L 108      41.748  13.102  45.162  1.00 34.43           O  
ATOM    770  N   VAL L 109      40.973  10.985  45.339  1.00 35.46           N  
ATOM    771  CA  VAL L 109      41.373  10.832  46.705  1.00 36.73           C  
ATOM    772  CB  VAL L 109      40.382  10.021  47.489  1.00 38.97           C  
ATOM    773  CG1 VAL L 109      40.912   9.834  48.914  1.00 39.54           C  
ATOM    774  CG2 VAL L 109      39.017  10.727  47.433  1.00 36.36           C  
ATOM    775  C   VAL L 109      42.667  10.080  46.667  1.00 37.63           C  
ATOM    776  O   VAL L 109      42.722   8.938  46.217  1.00 37.92           O  
ATOM    777  N   LEU L 110      43.752  10.706  47.162  1.00 36.11           N  
ATOM    778  CA  LEU L 110      45.049  10.101  47.061  1.00 37.98           C  
ATOM    779  CB  LEU L 110      46.203  11.071  47.365  1.00 40.63           C  
ATOM    780  CG  LEU L 110      46.332  12.209  46.337  1.00 40.68           C  
ATOM    781  CD1 LEU L 110      47.501  13.145  46.684  1.00 43.66           C  
ATOM    782  CD2 LEU L 110      46.431  11.657  44.906  1.00 37.52           C  
ATOM    783  C   LEU L 110      45.155   8.950  48.006  1.00 39.05           C  
ATOM    784  O   LEU L 110      44.597   8.963  49.102  1.00 40.63           O  
ATOM    785  N   GLY L 111      45.890   7.902  47.588  1.00 47.11           N  
ATOM    786  CA  GLY L 111      46.051   6.764  48.442  1.00 50.48           C  
ATOM    787  C   GLY L 111      47.106   5.849  47.835  1.00 53.06           C  
ATOM    788  O   GLY L 111      48.094   5.534  48.551  1.00 51.61           O  
ATOM    789  OXT GLY L 111      46.938   5.444  46.654  1.00  0.00           O1-
TER     790      GLY L 111 
ATOM    791  N   GLN H 112       8.926   5.369  46.986  1.00 56.02           N1+
ATOM    792  CA  GLN H 112      10.119   6.161  46.626  1.00 52.59           C  
ATOM    793  CB  GLN H 112      11.375   5.270  46.599  1.00 52.19           C  
ATOM    794  CG  GLN H 112      12.662   6.027  46.255  1.00 73.01           C  
ATOM    795  CD  GLN H 112      13.806   5.026  46.170  1.00 73.28           C  
ATOM    796  OE1 GLN H 112      14.681   4.995  47.033  1.00 76.88           O  
ATOM    797  NE2 GLN H 112      13.800   4.184  45.101  1.00 73.97           N  
ATOM    798  C   GLN H 112       9.914   6.739  45.264  1.00 46.45           C  
ATOM    799  O   GLN H 112       9.114   6.230  44.481  1.00 47.28           O  
ATOM    800  N   VAL H 113      10.628   7.835  44.947  1.00 41.57           N  
ATOM    801  CA  VAL H 113      10.444   8.447  43.664  1.00 42.10           C  
ATOM    802  CB  VAL H 113      10.668   9.930  43.687  1.00 40.77           C  
ATOM    803  CG1 VAL H 113      10.555  10.466  42.250  1.00 38.24           C  
ATOM    804  CG2 VAL H 113       9.674  10.557  44.681  1.00 40.98           C  
ATOM    805  C   VAL H 113      11.440   7.867  42.712  1.00 39.19           C  
ATOM    806  O   VAL H 113      12.635   7.814  43.005  1.00 40.11           O  
ATOM    807  N   GLN H 114      10.969   7.407  41.535  1.00 39.93           N  
ATOM    808  CA  GLN H 114      11.907   6.864  40.595  1.00 38.15           C  
ATOM    809  CB  GLN H 114      11.958   5.328  40.564  1.00 40.21           C  
ATOM    810  CG  GLN H 114      12.498   4.718  41.856  1.00 47.95           C  
ATOM    811  CD  GLN H 114      12.666   3.223  41.629  1.00 56.37           C  
ATOM    812  OE1 GLN H 114      12.336   2.409  42.489  1.00 53.42           O  
ATOM    813  NE2 GLN H 114      13.205   2.846  40.439  1.00 59.95           N  
ATOM    814  C   GLN H 114      11.564   7.305  39.209  1.00 37.18           C  
ATOM    815  O   GLN H 114      10.403   7.546  38.879  1.00 37.42           O  
ATOM    816  N   LEU H 115      12.608   7.449  38.366  1.00 30.20           N  
ATOM    817  CA  LEU H 115      12.416   7.759  36.979  1.00 28.55           C  
ATOM    818  CB  LEU H 115      13.054   9.090  36.549  1.00 27.06           C  
ATOM    819  CG  LEU H 115      12.450  10.317  37.258  1.00 27.12           C  
ATOM    820  CD1 LEU H 115      13.019  11.630  36.699  1.00 26.82           C  
ATOM    821  CD2 LEU H 115      10.915  10.272  37.229  1.00 28.25           C  
ATOM    822  C   LEU H 115      13.096   6.664  36.212  1.00 29.02           C  
ATOM    823  O   LEU H 115      14.263   6.361  36.457  1.00 28.75           O  
ATOM    824  N   VAL H 116      12.377   6.028  35.262  1.00 26.22           N  
ATOM    825  CA  VAL H 116      12.960   4.949  34.515  1.00 26.01           C  
ATOM    826  CB  VAL H 116      12.204   3.661  34.660  1.00 28.89           C  
ATOM    827  CG1 VAL H 116      12.860   2.596  33.767  1.00 29.46           C  
ATOM    828  CG2 VAL H 116      12.157   3.288  36.152  1.00 29.59           C  
ATOM    829  C   VAL H 116      12.933   5.320  33.064  1.00 26.04           C  
ATOM    830  O   VAL H 116      11.899   5.728  32.537  1.00 26.05           O  
ATOM    831  N   GLN H 117      14.080   5.157  32.372  1.00 27.10           N  
ATOM    832  CA  GLN H 117      14.173   5.550  30.994  1.00 26.50           C  
ATOM    833  CB  GLN H 117      15.418   6.404  30.698  1.00 25.79           C  
ATOM    834  CG  GLN H 117      15.419   7.730  31.462  1.00 25.65           C  
ATOM    835  CD  GLN H 117      16.717   8.471  31.170  1.00 25.45           C  
ATOM    836  OE1 GLN H 117      17.273   9.135  32.043  1.00 26.64           O  
ATOM    837  NE2 GLN H 117      17.216   8.362  29.909  1.00 26.33           N  
ATOM    838  C   GLN H 117      14.232   4.335  30.120  1.00 28.05           C  
ATOM    839  O   GLN H 117      14.424   3.214  30.589  1.00 28.46           O  
ATOM    840  N   SER H 118      14.048   4.553  28.800  1.00 24.61           N  
ATOM    841  CA  SER H 118      14.044   3.505  27.817  1.00 24.71           C  
ATOM    842  CB  SER H 118      13.454   3.939  26.463  1.00 26.37           C  
ATOM    843  OG  SER H 118      14.222   4.996  25.908  1.00 26.37           O  
ATOM    844  C   SER H 118      15.449   3.031  27.603  1.00 26.82           C  
ATOM    845  O   SER H 118      16.401   3.624  28.103  1.00 25.97           O  
ATOM    846  N   GLY H 119      15.597   1.925  26.845  1.00 28.10           N  
ATOM    847  CA  GLY H 119      16.864   1.272  26.654  1.00 26.87           C  
ATOM    848  C   GLY H 119      17.706   1.975  25.635  1.00 27.18           C  
ATOM    849  O   GLY H 119      17.271   2.901  24.952  1.00 28.10           O  
ATOM    850  N   ALA H 120      18.959   1.488  25.499  1.00 28.77           N  
ATOM    851  CA  ALA H 120      19.950   2.053  24.630  1.00 28.42           C  
ATOM    852  CB  ALA H 120      21.310   1.338  24.708  1.00 28.39           C  
ATOM    853  C   ALA H 120      19.478   1.970  23.217  1.00 28.55           C  
ATOM    854  O   ALA H 120      18.771   1.039  22.834  1.00 29.76           O  
ATOM    855  N   GLU H 121      19.864   2.974  22.403  1.00 27.62           N  
ATOM    856  CA  GLU H 121      19.424   3.017  21.040  1.00 29.41           C  
ATOM    857  CB  GLU H 121      18.450   4.180  20.769  1.00 28.48           C  
ATOM    858  CG  GLU H 121      17.130   4.100  21.542  1.00 31.64           C  
ATOM    859  CD  GLU H 121      16.172   3.183  20.793  1.00 37.34           C  
ATOM    860  OE1 GLU H 121      16.615   2.533  19.810  1.00 39.63           O  
ATOM    861  OE2 GLU H 121      14.979   3.124  21.197  1.00 36.41           O1-
ATOM    862  C   GLU H 121      20.612   3.246  20.156  1.00 29.63           C  
ATOM    863  O   GLU H 121      21.591   3.877  20.550  1.00 30.78           O  
ATOM    864  N   VAL H 122      20.559   2.696  18.926  1.00 29.50           N  
ATOM    865  CA  VAL H 122      21.597   2.934  17.966  1.00 30.09           C  
ATOM    866  CB  VAL H 122      22.355   1.689  17.592  1.00 33.35           C  
ATOM    867  CG1 VAL H 122      21.417   0.727  16.848  1.00 32.77           C  
ATOM    868  CG2 VAL H 122      23.614   2.086  16.809  1.00 34.01           C  
ATOM    869  C   VAL H 122      20.908   3.489  16.754  1.00 29.02           C  
ATOM    870  O   VAL H 122      19.901   2.944  16.305  1.00 29.70           O  
ATOM    871  N   LYS H 123      21.423   4.605  16.195  1.00 28.70           N  
ATOM    872  CA  LYS H 123      20.733   5.213  15.091  1.00 29.61           C  
ATOM    873  CB  LYS H 123      19.940   6.473  15.484  1.00 28.74           C  
ATOM    874  CG  LYS H 123      18.771   6.220  16.438  1.00 29.27           C  
ATOM    875  CD  LYS H 123      17.704   5.284  15.872  1.00 32.35           C  
ATOM    876  CE  LYS H 123      16.465   5.165  16.759  1.00 37.03           C  
ATOM    877  NZ  LYS H 123      15.547   4.139  16.214  1.00 38.51           N1+
ATOM    878  C   LYS H 123      21.718   5.658  14.055  1.00 30.36           C  
ATOM    879  O   LYS H 123      22.897   5.869  14.332  1.00 30.79           O  
ATOM    880  N   LYS H 124      21.222   5.798  12.810  1.00 31.99           N  
ATOM    881  CA  LYS H 124      21.998   6.246  11.689  1.00 32.15           C  
ATOM    882  CB  LYS H 124      21.431   5.767  10.346  1.00 32.82           C  
ATOM    883  CG  LYS H 124      21.514   4.254  10.159  1.00 36.44           C  
ATOM    884  CD  LYS H 124      20.549   3.733   9.095  1.00 38.44           C  
ATOM    885  CE  LYS H 124      20.304   4.718   7.950  1.00 41.50           C  
ATOM    886  NZ  LYS H 124      19.270   4.179   7.039  1.00 43.43           N1+
ATOM    887  C   LYS H 124      21.937   7.738  11.674  1.00 32.02           C  
ATOM    888  O   LYS H 124      21.037   8.341  12.256  1.00 31.47           O  
ATOM    889  N   PRO H 125      22.881   8.355  11.021  1.00 30.19           N  
ATOM    890  CA  PRO H 125      22.868   9.785  10.954  1.00 29.38           C  
ATOM    891  CD  PRO H 125      24.232   7.821  10.960  1.00 30.24           C  
ATOM    892  CB  PRO H 125      24.230  10.189  10.395  1.00 30.80           C  
ATOM    893  CG  PRO H 125      25.155   9.051  10.865  1.00 31.90           C  
ATOM    894  C   PRO H 125      21.704  10.266  10.152  1.00 30.31           C  
ATOM    895  O   PRO H 125      21.364   9.635   9.152  1.00 30.28           O  
ATOM    896  N   GLY H 126      21.081  11.380  10.585  1.00 33.64           N  
ATOM    897  CA  GLY H 126      19.978  11.953   9.871  1.00 33.37           C  
ATOM    898  C   GLY H 126      18.698  11.416  10.434  1.00 32.44           C  
ATOM    899  O   GLY H 126      17.625  11.948  10.159  1.00 34.40           O  
ATOM    900  N   ALA H 127      18.784  10.346  11.247  1.00 26.33           N  
ATOM    901  CA  ALA H 127      17.619   9.731  11.820  1.00 26.65           C  
ATOM    902  CB  ALA H 127      17.820   8.254  12.206  1.00 27.61           C  
ATOM    903  C   ALA H 127      17.242  10.470  13.064  1.00 25.64           C  
ATOM    904  O   ALA H 127      17.891  11.441  13.451  1.00 24.94           O  
ATOM    905  N   SER H 128      16.129  10.045  13.698  0.91 26.78           N  
ATOM    906  CA  SER H 128      15.675  10.667  14.908  0.91 27.59           C  
ATOM    907  CB  SER H 128      14.306  11.350  14.759  0.91 28.19           C  
ATOM    908  OG  SER H 128      13.326  10.391  14.390  0.91 31.74           O  
ATOM    909  C   SER H 128      15.541   9.614  15.967  0.91 27.32           C  
ATOM    910  O   SER H 128      15.394   8.429  15.671  0.91 27.98           O  
ATOM    911  N   VAL H 129      15.632  10.028  17.249  1.00 25.51           N  
ATOM    912  CA  VAL H 129      15.469   9.088  18.322  1.00 23.85           C  
ATOM    913  CB  VAL H 129      16.760   8.750  19.018  1.00 25.87           C  
ATOM    914  CG1 VAL H 129      17.277  10.000  19.745  1.00 25.85           C  
ATOM    915  CG2 VAL H 129      16.536   7.538  19.933  1.00 25.07           C  
ATOM    916  C   VAL H 129      14.520   9.679  19.318  1.00 24.81           C  
ATOM    917  O   VAL H 129      14.478  10.894  19.517  1.00 24.11           O  
ATOM    918  N   THR H 130      13.687   8.820  19.944  1.00 26.97           N  
ATOM    919  CA  THR H 130      12.787   9.288  20.958  1.00 27.75           C  
ATOM    920  CB  THR H 130      11.331   9.145  20.600  1.00 29.02           C  
ATOM    921  OG1 THR H 130      10.520   9.705  21.622  1.00  0.00           O  
ATOM    922  CG2 THR H 130      10.981   7.663  20.383  1.00  0.00           C  
ATOM    923  C   THR H 130      13.065   8.499  22.201  1.00 27.51           C  
ATOM    924  O   THR H 130      12.982   7.272  22.211  1.00 28.26           O  
ATOM    925  N   VAL H 131      13.405   9.199  23.300  1.00 24.66           N  
ATOM    926  CA  VAL H 131      13.722   8.539  24.535  1.00 24.91           C  
ATOM    927  CB  VAL H 131      14.961   9.080  25.192  1.00 24.21           C  
ATOM    928  CG1 VAL H 131      15.152   8.379  26.547  1.00 24.86           C  
ATOM    929  CG2 VAL H 131      16.145   8.907  24.226  1.00 25.90           C  
ATOM    930  C   VAL H 131      12.580   8.778  25.469  1.00 25.17           C  
ATOM    931  O   VAL H 131      11.973   9.847  25.460  1.00 24.20           O  
ATOM    932  N   SER H 132      12.255   7.768  26.303  1.00 26.90           N  
ATOM    933  CA  SER H 132      11.141   7.899  27.194  1.00 27.50           C  
ATOM    934  CB  SER H 132      10.110   6.764  27.066  1.00 27.60           C  
ATOM    935  OG  SER H 132      10.694   5.524  27.432  1.00 30.92           O  
ATOM    936  C   SER H 132      11.632   7.908  28.610  1.00 28.38           C  
ATOM    937  O   SER H 132      12.711   7.404  28.919  1.00 29.11           O  
ATOM    938  N   CYS H 133      10.838   8.537  29.503  1.00 27.11           N  
ATOM    939  CA  CYS H 133      11.163   8.640  30.899  1.00 27.54           C  
ATOM    940  CB  CYS H 133      11.748  10.032  31.249  1.00 27.39           C  
ATOM    941  SG  CYS H 133      12.186  10.252  33.001  1.00 32.54           S  
ATOM    942  C   CYS H 133       9.885   8.446  31.666  1.00 29.23           C  
ATOM    943  O   CYS H 133       9.003   9.305  31.644  1.00 28.97           O  
ATOM    944  N   GLN H 134       9.753   7.309  32.383  1.00 26.80           N  
ATOM    945  CA  GLN H 134       8.533   7.065  33.103  1.00 29.31           C  
ATOM    946  CB  GLN H 134       7.988   5.632  32.969  1.00 31.25           C  
ATOM    947  CG  GLN H 134       6.690   5.418  33.753  1.00 33.66           C  
ATOM    948  CD  GLN H 134       6.106   4.064  33.374  1.00 37.61           C  
ATOM    949  OE1 GLN H 134       5.692   3.853  32.234  1.00  0.00           O  
ATOM    950  NE2 GLN H 134       6.063   3.121  34.353  1.00  0.00           N  
ATOM    951  C   GLN H 134       8.761   7.359  34.547  1.00 29.44           C  
ATOM    952  O   GLN H 134       9.788   7.000  35.121  1.00 29.75           O  
ATOM    953  N   VAL H 135       7.774   8.033  35.169  0.92 30.35           N  
ATOM    954  CA  VAL H 135       7.870   8.463  36.534  0.92 31.45           C  
ATOM    955  CB  VAL H 135       7.343   9.839  36.766  0.92 31.60           C  
ATOM    956  CG1 VAL H 135       8.256  10.879  36.113  1.00 27.31           C  
ATOM    957  CG2 VAL H 135       5.920   9.844  36.200  1.00 27.33           C  
ATOM    958  C   VAL H 135       7.020   7.600  37.397  0.92 33.21           C  
ATOM    959  O   VAL H 135       5.952   7.133  36.999  0.92 35.76           O  
ATOM    960  N   SER H 136       7.508   7.375  38.630  1.00 36.14           N  
ATOM    961  CA  SER H 136       6.764   6.621  39.590  1.00 39.69           C  
ATOM    962  CB  SER H 136       7.251   5.168  39.757  1.00 42.12           C  
ATOM    963  OG  SER H 136       7.085   4.432  38.554  1.00 44.41           O  
ATOM    964  C   SER H 136       6.977   7.261  40.925  1.00 39.15           C  
ATOM    965  O   SER H 136       7.950   7.986  41.135  1.00 39.88           O  
ATOM    966  N   GLY H 137       6.050   7.063  41.875  1.00 24.33           N  
ATOM    967  CA  GLY H 137       6.349   7.473  43.222  1.00 24.34           C  
ATOM    968  C   GLY H 137       5.875   8.855  43.568  1.00 24.38           C  
ATOM    969  O   GLY H 137       5.905   9.222  44.741  1.00 24.93           O  
ATOM    970  N   TYR H 138       5.458   9.683  42.594  1.00 24.31           N  
ATOM    971  CA  TYR H 138       4.980  10.975  42.994  1.00 24.28           C  
ATOM    972  CB  TYR H 138       6.089  12.055  43.051  1.00 24.11           C  
ATOM    973  CG  TYR H 138       6.718  12.273  41.712  1.00 24.16           C  
ATOM    974  CD1 TYR H 138       6.202  13.211  40.847  1.00 24.12           C  
ATOM    975  CD2 TYR H 138       7.822  11.556  41.316  1.00 23.34           C  
ATOM    976  CE1 TYR H 138       6.770  13.436  39.618  1.00 22.61           C  
ATOM    977  CE2 TYR H 138       8.398  11.774  40.080  1.00 23.23           C  
ATOM    978  CZ  TYR H 138       7.873  12.715  39.233  1.00 22.96           C  
ATOM    979  OH  TYR H 138       8.455  12.948  37.970  1.00 13.96           O  
ATOM    980  C   TYR H 138       3.904  11.385  42.036  1.00 24.05           C  
ATOM    981  O   TYR H 138       3.606  10.651  41.093  1.00 25.10           O  
ATOM    982  N   THR H 139       3.254  12.547  42.284  1.00 23.45           N  
ATOM    983  CA  THR H 139       2.240  13.013  41.378  1.00 22.74           C  
ATOM    984  CB  THR H 139       1.369  14.107  41.919  1.00 24.00           C  
ATOM    985  OG1 THR H 139       2.179  15.184  42.342  1.00 20.93           O  
ATOM    986  CG2 THR H 139       0.519  13.584  43.081  1.00 19.53           C  
ATOM    987  C   THR H 139       2.962  13.611  40.222  1.00 22.50           C  
ATOM    988  O   THR H 139       3.714  14.576  40.357  1.00 21.62           O  
ATOM    989  N   LEU H 140       2.726  13.050  39.030  1.00 21.19           N  
ATOM    990  CA  LEU H 140       3.532  13.467  37.921  1.00 21.15           C  
ATOM    991  CB  LEU H 140       3.399  12.608  36.668  1.00 20.20           C  
ATOM    992  CG  LEU H 140       4.321  13.131  35.554  1.00 20.57           C  
ATOM    993  CD1 LEU H 140       5.788  13.164  36.010  1.00 22.49           C  
ATOM    994  CD2 LEU H 140       4.142  12.333  34.262  1.00 20.48           C  
ATOM    995  C   LEU H 140       3.284  14.896  37.541  1.00 21.24           C  
ATOM    996  O   LEU H 140       4.208  15.587  37.119  1.00 21.53           O  
ATOM    997  N   THR H 141       2.034  15.369  37.681  1.00 21.32           N  
ATOM    998  CA  THR H 141       1.611  16.678  37.261  1.00 22.61           C  
ATOM    999  CB  THR H 141       0.141  16.882  37.476  1.00 23.25           C  
ATOM   1000  OG1 THR H 141      -0.605  15.905  36.772  1.00 25.52           O  
ATOM   1001  CG2 THR H 141      -0.231  18.290  36.978  1.00 23.29           C  
ATOM   1002  C   THR H 141       2.308  17.752  38.043  1.00 22.60           C  
ATOM   1003  O   THR H 141       2.484  18.863  37.550  1.00 23.59           O  
ATOM   1004  N   SER H 142       2.667  17.475  39.306  1.00 22.30           N  
ATOM   1005  CA  SER H 142       3.242  18.476  40.160  1.00 21.76           C  
ATOM   1006  CB  SER H 142       3.337  18.002  41.618  1.00 23.42           C  
ATOM   1007  OG  SER H 142       2.033  17.782  42.117  1.00  0.00           O  
ATOM   1008  C   SER H 142       4.609  18.912  39.715  1.00 21.58           C  
ATOM   1009  O   SER H 142       4.968  20.073  39.907  1.00 20.79           O  
ATOM   1010  N   TYR H 143       5.415  18.016  39.108  1.00 20.76           N  
ATOM   1011  CA  TYR H 143       6.773  18.381  38.804  1.00 20.29           C  
ATOM   1012  CB  TYR H 143       7.760  17.468  39.551  1.00 20.68           C  
ATOM   1013  CG  TYR H 143       7.242  17.261  40.943  1.00 23.15           C  
ATOM   1014  CD1 TYR H 143       7.346  18.220  41.916  1.00 23.61           C  
ATOM   1015  CD2 TYR H 143       6.596  16.097  41.277  1.00 23.18           C  
ATOM   1016  CE1 TYR H 143       6.873  18.027  43.189  1.00 26.89           C  
ATOM   1017  CE2 TYR H 143       6.112  15.886  42.551  1.00 26.46           C  
ATOM   1018  CZ  TYR H 143       6.254  16.850  43.516  1.00 27.89           C  
ATOM   1019  OH  TYR H 143       5.763  16.645  44.822  1.00 31.07           O  
ATOM   1020  C   TYR H 143       6.998  18.140  37.325  1.00 18.87           C  
ATOM   1021  O   TYR H 143       6.471  17.216  36.724  1.00 18.66           O  
ATOM   1022  N   GLY H 144       7.803  19.002  36.697  1.00 24.61           N  
ATOM   1023  CA  GLY H 144       8.246  19.082  35.341  1.00 23.16           C  
ATOM   1024  C   GLY H 144       9.422  18.180  35.164  1.00 24.38           C  
ATOM   1025  O   GLY H 144       9.920  17.565  36.110  1.00 22.97           O  
ATOM   1026  N   LEU H 145       9.891  18.074  33.908  1.00 23.85           N  
ATOM   1027  CA  LEU H 145      11.028  17.256  33.637  1.00 20.95           C  
ATOM   1028  CB  LEU H 145      10.690  16.000  32.819  1.00 24.22           C  
ATOM   1029  CG  LEU H 145       9.746  15.028  33.549  1.00  0.00           C  
ATOM   1030  CD1 LEU H 145      10.411  14.446  34.806  1.00 28.69           C  
ATOM   1031  CD2 LEU H 145       8.386  15.681  33.836  1.00  0.00           C  
ATOM   1032  C   LEU H 145      12.011  18.042  32.823  1.00 22.07           C  
ATOM   1033  O   LEU H 145      11.645  18.795  31.922  1.00 22.18           O  
ATOM   1034  N   SER H 146      13.310  17.877  33.142  1.00 21.46           N  
ATOM   1035  CA  SER H 146      14.355  18.500  32.387  1.00 20.57           C  
ATOM   1036  CB  SER H 146      15.377  19.284  33.226  1.00 20.94           C  
ATOM   1037  OG  SER H 146      14.784  20.454  33.764  1.00 18.47           O  
ATOM   1038  C   SER H 146      15.124  17.392  31.740  1.00 20.26           C  
ATOM   1039  O   SER H 146      15.140  16.259  32.221  1.00 20.86           O  
ATOM   1040  N   TRP H 147      15.761  17.689  30.594  1.00 18.87           N  
ATOM   1041  CA  TRP H 147      16.564  16.694  29.943  1.00 19.31           C  
ATOM   1042  CB  TRP H 147      16.087  16.333  28.524  1.00 19.39           C  
ATOM   1043  CG  TRP H 147      14.789  15.563  28.491  1.00 19.68           C  
ATOM   1044  CD2 TRP H 147      14.700  14.128  28.503  1.00 20.28           C  
ATOM   1045  CD1 TRP H 147      13.507  16.029  28.448  1.00 19.57           C  
ATOM   1046  NE1 TRP H 147      12.624  14.974  28.438  1.00 20.15           N  
ATOM   1047  CE2 TRP H 147      13.346  13.798  28.470  1.00 20.68           C  
ATOM   1048  CE3 TRP H 147      15.669  13.166  28.539  1.00 20.76           C  
ATOM   1049  CZ2 TRP H 147      12.936  12.494  28.475  1.00 21.02           C  
ATOM   1050  CZ3 TRP H 147      15.252  11.853  28.540  1.00 21.46           C  
ATOM   1051  CH2 TRP H 147      13.913  11.523  28.510  1.00 20.72           C  
ATOM   1052  C   TRP H 147      17.955  17.237  29.841  1.00 19.46           C  
ATOM   1053  O   TRP H 147      18.160  18.404  29.506  1.00 19.87           O  
ATOM   1054  N   VAL H 148      18.950  16.384  30.156  1.00 18.46           N  
ATOM   1055  CA  VAL H 148      20.330  16.775  30.119  1.00 19.61           C  
ATOM   1056  CB  VAL H 148      20.928  16.929  31.485  1.00 20.24           C  
ATOM   1057  CG1 VAL H 148      22.424  17.251  31.337  1.00 20.26           C  
ATOM   1058  CG2 VAL H 148      20.126  17.985  32.263  1.00 19.69           C  
ATOM   1059  C   VAL H 148      21.082  15.664  29.448  1.00 21.32           C  
ATOM   1060  O   VAL H 148      20.743  14.494  29.623  1.00 21.68           O  
ATOM   1061  N   ARG H 149      22.129  15.990  28.657  1.00 21.71           N  
ATOM   1062  CA  ARG H 149      22.845  14.913  28.024  1.00 22.39           C  
ATOM   1063  CB  ARG H 149      22.700  14.814  26.491  1.00 23.02           C  
ATOM   1064  CG  ARG H 149      23.295  15.975  25.690  1.00 24.31           C  
ATOM   1065  CD  ARG H 149      23.179  15.760  24.175  1.00 23.73           C  
ATOM   1066  NE  ARG H 149      24.053  16.760  23.499  1.00 26.00           N  
ATOM   1067  CZ  ARG H 149      24.250  16.698  22.149  1.00 26.04           C  
ATOM   1068  NH1 ARG H 149      23.613  15.744  21.410  1.00 24.63           N1+
ATOM   1069  NH2 ARG H 149      25.090  17.585  21.540  1.00 25.83           N  
ATOM   1070  C   ARG H 149      24.303  15.054  28.316  1.00 22.48           C  
ATOM   1071  O   ARG H 149      24.769  16.109  28.745  1.00 23.12           O  
ATOM   1072  N   GLN H 150      25.056  13.950  28.117  1.00 22.45           N  
ATOM   1073  CA  GLN H 150      26.461  13.972  28.386  1.00 22.59           C  
ATOM   1074  CB  GLN H 150      26.770  13.378  29.773  1.00 22.43           C  
ATOM   1075  CG  GLN H 150      28.206  13.552  30.262  1.00 24.93           C  
ATOM   1076  CD  GLN H 150      28.228  13.104  31.718  1.00 26.33           C  
ATOM   1077  OE1 GLN H 150      27.297  12.455  32.194  1.00 25.74           O  
ATOM   1078  NE2 GLN H 150      29.316  13.466  32.448  1.00 24.90           N  
ATOM   1079  C   GLN H 150      27.164  13.155  27.341  1.00 23.88           C  
ATOM   1080  O   GLN H 150      26.966  11.944  27.245  1.00 23.54           O  
ATOM   1081  N   ALA H 151      28.023  13.809  26.534  1.00 24.67           N  
ATOM   1082  CA  ALA H 151      28.780  13.127  25.521  1.00 26.24           C  
ATOM   1083  CB  ALA H 151      29.470  14.070  24.520  1.00 27.47           C  
ATOM   1084  C   ALA H 151      29.839  12.349  26.236  1.00 29.74           C  
ATOM   1085  O   ALA H 151      30.171  12.650  27.382  1.00 30.08           O  
ATOM   1086  N   PRO H 152      30.388  11.346  25.609  1.00 32.25           N  
ATOM   1087  CA  PRO H 152      31.348  10.543  26.302  1.00 33.87           C  
ATOM   1088  CD  PRO H 152      29.692  10.598  24.575  1.00 31.96           C  
ATOM   1089  CB  PRO H 152      31.623   9.349  25.391  1.00 34.56           C  
ATOM   1090  CG  PRO H 152      30.296   9.183  24.622  1.00 34.69           C  
ATOM   1091  C   PRO H 152      32.546  11.332  26.709  1.00 34.65           C  
ATOM   1092  O   PRO H 152      33.138  12.010  25.871  1.00 34.92           O  
ATOM   1093  N   GLY H 153      32.912  11.246  28.002  1.00 35.68           N  
ATOM   1094  CA  GLY H 153      34.074  11.907  28.513  1.00 34.73           C  
ATOM   1095  C   GLY H 153      33.833  13.386  28.561  1.00 39.50           C  
ATOM   1096  O   GLY H 153      34.783  14.159  28.680  1.00 38.57           O  
ATOM   1097  N   GLN H 154      32.560  13.825  28.491  1.00 32.88           N  
ATOM   1098  CA  GLN H 154      32.297  15.238  28.457  0.90 31.22           C  
ATOM   1099  CB  GLN H 154      31.543  15.694  27.196  0.90 31.53           C  
ATOM   1100  CG  GLN H 154      32.275  15.389  25.887  0.90 37.31           C  
ATOM   1101  CD  GLN H 154      33.532  16.242  25.801  0.90 43.24           C  
ATOM   1102  OE1 GLN H 154      33.832  17.041  26.688  0.88 51.89           O  
ATOM   1103  NE2 GLN H 154      34.294  16.067  24.690  0.88 51.37           N  
ATOM   1104  C   GLN H 154      31.426  15.604  29.618  1.00 29.90           C  
ATOM   1105  O   GLN H 154      31.070  14.763  30.442  1.00 29.11           O  
ATOM   1106  N   GLY H 155      31.087  16.907  29.711  1.00 28.42           N  
ATOM   1107  CA  GLY H 155      30.300  17.420  30.795  1.00 28.01           C  
ATOM   1108  C   GLY H 155      28.838  17.365  30.468  1.00 27.72           C  
ATOM   1109  O   GLY H 155      28.433  16.924  29.395  1.00 27.22           O  
ATOM   1110  N   LEU H 156      28.005  17.836  31.422  1.00 27.85           N  
ATOM   1111  CA  LEU H 156      26.573  17.832  31.296  1.00 25.70           C  
ATOM   1112  CB  LEU H 156      25.866  17.950  32.659  1.00 25.66           C  
ATOM   1113  CG  LEU H 156      26.169  16.797  33.635  1.00 26.44           C  
ATOM   1114  CD1 LEU H 156      25.427  16.983  34.970  1.00 24.96           C  
ATOM   1115  CD2 LEU H 156      25.881  15.429  32.994  1.00 24.26           C  
ATOM   1116  C   LEU H 156      26.132  19.026  30.492  1.00 25.60           C  
ATOM   1117  O   LEU H 156      26.691  20.113  30.630  1.00 25.73           O  
ATOM   1118  N   GLU H 157      25.113  18.848  29.616  1.00 25.11           N  
ATOM   1119  CA  GLU H 157      24.560  19.981  28.920  1.00 24.59           C  
ATOM   1120  CB  GLU H 157      25.025  20.187  27.460  1.00 25.20           C  
ATOM   1121  CG  GLU H 157      24.564  19.142  26.449  1.00 28.78           C  
ATOM   1122  CD  GLU H 157      25.078  19.585  25.084  1.00 34.30           C  
ATOM   1123  OE1 GLU H 157      24.694  20.701  24.640  1.00 37.45           O  
ATOM   1124  OE2 GLU H 157      25.865  18.814  24.473  1.00 34.27           O1-
ATOM   1125  C   GLU H 157      23.062  19.873  28.947  1.00 24.16           C  
ATOM   1126  O   GLU H 157      22.494  18.826  28.644  1.00 23.27           O  
ATOM   1127  N   TRP H 158      22.382  20.979  29.320  1.00 22.02           N  
ATOM   1128  CA  TRP H 158      20.952  20.988  29.485  1.00 21.87           C  
ATOM   1129  CB  TRP H 158      20.509  22.118  30.431  1.00 22.06           C  
ATOM   1130  CG  TRP H 158      19.055  22.129  30.829  1.00 21.85           C  
ATOM   1131  CD2 TRP H 158      18.119  23.150  30.453  1.00 21.62           C  
ATOM   1132  CD1 TRP H 158      18.379  21.264  31.638  1.00 21.34           C  
ATOM   1133  NE1 TRP H 158      17.075  21.678  31.781  1.00 22.45           N  
ATOM   1134  CE2 TRP H 158      16.903  22.839  31.060  1.00 21.52           C  
ATOM   1135  CE3 TRP H 158      18.264  24.260  29.675  1.00 22.40           C  
ATOM   1136  CZ2 TRP H 158      15.808  23.639  30.895  1.00 22.03           C  
ATOM   1137  CZ3 TRP H 158      17.155  25.060  29.503  1.00 23.10           C  
ATOM   1138  CH2 TRP H 158      15.951  24.756  30.100  1.00 22.26           C  
ATOM   1139  C   TRP H 158      20.303  21.166  28.147  1.00 21.45           C  
ATOM   1140  O   TRP H 158      20.698  22.030  27.368  1.00 23.35           O  
ATOM   1141  N   VAL H 159      19.372  20.251  27.805  1.00 21.80           N  
ATOM   1142  CA  VAL H 159      18.602  20.297  26.589  1.00 21.90           C  
ATOM   1143  CB  VAL H 159      18.081  18.949  26.187  1.00 22.31           C  
ATOM   1144  CG1 VAL H 159      17.229  19.115  24.917  1.00  0.00           C  
ATOM   1145  CG2 VAL H 159      19.271  17.991  26.024  1.00  0.00           C  
ATOM   1146  C   VAL H 159      17.410  21.213  26.679  1.00 23.25           C  
ATOM   1147  O   VAL H 159      17.164  22.010  25.774  1.00 23.12           O  
ATOM   1148  N   GLY H 160      16.629  21.118  27.781  1.00 20.35           N  
ATOM   1149  CA  GLY H 160      15.406  21.873  27.880  1.00 20.42           C  
ATOM   1150  C   GLY H 160      14.541  21.287  28.962  1.00 21.00           C  
ATOM   1151  O   GLY H 160      14.951  20.378  29.682  1.00 19.72           O  
ATOM   1152  N   TRP H 161      13.298  21.808  29.091  1.00 21.26           N  
ATOM   1153  CA  TRP H 161      12.404  21.407  30.148  1.00 21.59           C  
ATOM   1154  CB  TRP H 161      12.496  22.399  31.319  1.00 31.35           C  
ATOM   1155  CG  TRP H 161      11.409  22.350  32.362  1.00 30.18           C  
ATOM   1156  CD2 TRP H 161      10.486  23.433  32.550  1.00 30.85           C  
ATOM   1157  CD1 TRP H 161      11.120  21.423  33.319  1.00 30.08           C  
ATOM   1158  NE1 TRP H 161      10.071  21.864  34.095  1.00 30.99           N  
ATOM   1159  CE2 TRP H 161       9.676  23.102  33.633  1.00 31.73           C  
ATOM   1160  CE3 TRP H 161      10.331  24.608  31.874  1.00 30.23           C  
ATOM   1161  CZ2 TRP H 161       8.692  23.949  34.060  1.00 32.04           C  
ATOM   1162  CZ3 TRP H 161       9.343  25.460  32.312  1.00 30.78           C  
ATOM   1163  CH2 TRP H 161       8.542  25.140  33.386  1.00 31.52           C  
ATOM   1164  C   TRP H 161      10.986  21.381  29.661  1.00 21.63           C  
ATOM   1165  O   TRP H 161      10.643  21.997  28.652  1.00 22.40           O  
ATOM   1166  N   ILE H 162      10.134  20.606  30.370  1.00 20.80           N  
ATOM   1167  CA  ILE H 162       8.730  20.514  30.068  1.00 22.11           C  
ATOM   1168  CB  ILE H 162       8.368  19.328  29.208  1.00 22.11           C  
ATOM   1169  CG1 ILE H 162       8.756  17.991  29.855  1.00 22.95           C  
ATOM   1170  CG2 ILE H 162       9.024  19.527  27.846  1.00 22.48           C  
ATOM   1171  CD1 ILE H 162       7.826  17.521  30.958  1.00 25.39           C  
ATOM   1172  C   ILE H 162       7.939  20.442  31.333  1.00 22.57           C  
ATOM   1173  O   ILE H 162       8.381  19.893  32.342  1.00 22.56           O  
ATOM   1174  N   ASN H 163       6.712  20.996  31.289  1.00 21.78           N  
ATOM   1175  CA  ASN H 163       5.844  21.011  32.430  1.00 23.46           C  
ATOM   1176  CB  ASN H 163       4.884  22.215  32.449  1.00 22.51           C  
ATOM   1177  CG  ASN H 163       5.660  23.506  32.242  1.00  0.00           C  
ATOM   1178  OD1 ASN H 163       6.866  23.494  32.005  1.00  0.00           O  
ATOM   1179  ND2 ASN H 163       4.944  24.660  32.303  1.00  0.00           N  
ATOM   1180  C   ASN H 163       4.963  19.812  32.282  1.00 23.73           C  
ATOM   1181  O   ASN H 163       4.330  19.606  31.248  1.00 25.02           O  
ATOM   1182  N   THR H 164       4.862  19.135  33.391  1.00 20.84           N  
ATOM   1183  CA  THR H 164       3.885  18.139  33.364  1.00 21.10           C  
ATOM   1184  CB  THR H 164       4.058  17.164  34.484  1.00 22.06           C  
ATOM   1185  OG1 THR H 164       4.002  17.831  35.734  1.00 21.94           O  
ATOM   1186  CG2 THR H 164       5.431  16.488  34.293  1.00 20.26           C  
ATOM   1187  C   THR H 164       2.537  18.817  33.425  1.00 23.61           C  
ATOM   1188  O   THR H 164       1.568  18.290  32.879  1.00 23.25           O  
ATOM   1189  N   TYR H 165       2.429  19.985  34.117  1.00 22.37           N  
ATOM   1190  CA  TYR H 165       1.160  20.660  34.301  1.00 22.92           C  
ATOM   1191  CB  TYR H 165       1.284  22.028  35.008  1.00 23.64           C  
ATOM   1192  CG  TYR H 165       1.779  22.011  36.413  1.00 24.73           C  
ATOM   1193  CD1 TYR H 165       3.117  21.860  36.698  1.00 25.30           C  
ATOM   1194  CD2 TYR H 165       0.896  22.210  37.449  1.00 25.70           C  
ATOM   1195  CE1 TYR H 165       3.559  21.872  38.002  1.00 26.18           C  
ATOM   1196  CE2 TYR H 165       1.332  22.223  38.753  1.00 26.25           C  
ATOM   1197  CZ  TYR H 165       2.665  22.049  39.031  1.00 28.07           C  
ATOM   1198  OH  TYR H 165       3.114  22.065  40.368  1.00 28.09           O  
ATOM   1199  C   TYR H 165       0.568  21.139  33.004  1.00 23.87           C  
ATOM   1200  O   TYR H 165      -0.487  20.678  32.569  1.00 23.46           O  
ATOM   1201  N   ASP H 166       1.238  22.143  32.394  1.00 22.21           N  
ATOM   1202  CA  ASP H 166       0.783  22.798  31.197  1.00 22.62           C  
ATOM   1203  CB  ASP H 166       1.243  24.260  31.104  1.00 24.51           C  
ATOM   1204  CG  ASP H 166       0.408  25.046  32.107  1.00  0.00           C  
ATOM   1205  OD1 ASP H 166      -0.746  24.614  32.381  1.00  0.00           O  
ATOM   1206  OD2 ASP H 166       0.909  26.081  32.614  1.00  0.00           O1-
ATOM   1207  C   ASP H 166       1.161  22.095  29.931  1.00 24.61           C  
ATOM   1208  O   ASP H 166       0.409  22.128  28.957  1.00 24.67           O  
ATOM   1209  N   GLY H 167       2.344  21.454  29.895  1.00 23.36           N  
ATOM   1210  CA  GLY H 167       2.798  20.860  28.668  1.00 23.54           C  
ATOM   1211  C   GLY H 167       3.699  21.853  27.986  1.00 25.84           C  
ATOM   1212  O   GLY H 167       4.146  21.642  26.859  1.00 25.89           O  
ATOM   1213  N   GLN H 168       3.995  22.963  28.686  1.00 27.23           N  
ATOM   1214  CA  GLN H 168       4.791  24.052  28.200  1.00 25.46           C  
ATOM   1215  CB  GLN H 168       4.722  25.337  29.032  1.00 25.97           C  
ATOM   1216  CG  GLN H 168       3.396  26.061  28.866  1.00 31.74           C  
ATOM   1217  CD  GLN H 168       3.510  27.407  29.558  1.00 38.07           C  
ATOM   1218  OE1 GLN H 168       2.526  28.134  29.679  1.00 36.70           O  
ATOM   1219  NE2 GLN H 168       4.739  27.753  30.025  1.00  0.00           N  
ATOM   1220  C   GLN H 168       6.208  23.611  28.205  1.00 25.76           C  
ATOM   1221  O   GLN H 168       6.604  22.776  29.017  1.00 24.60           O  
ATOM   1222  N   THR H 169       7.011  24.156  27.271  1.00 24.62           N  
ATOM   1223  CA  THR H 169       8.361  23.697  27.209  1.00 23.96           C  
ATOM   1224  CB  THR H 169       8.593  22.728  26.090  1.00 24.66           C  
ATOM   1225  OG1 THR H 169       8.373  23.367  24.842  1.00 26.38           O  
ATOM   1226  CG2 THR H 169       7.609  21.558  26.248  1.00 25.12           C  
ATOM   1227  C   THR H 169       9.286  24.852  27.008  1.00 24.69           C  
ATOM   1228  O   THR H 169       8.879  25.953  26.638  1.00 25.29           O  
ATOM   1229  N   LYS H 170      10.578  24.607  27.301  1.00 25.06           N  
ATOM   1230  CA  LYS H 170      11.616  25.574  27.105  1.00 25.85           C  
ATOM   1231  CB  LYS H 170      12.034  26.293  28.399  1.00 26.55           C  
ATOM   1232  CG  LYS H 170      12.989  27.469  28.174  1.00 37.50           C  
ATOM   1233  CD  LYS H 170      12.342  28.645  27.442  1.00 38.76           C  
ATOM   1234  CE  LYS H 170      13.277  29.839  27.235  1.00 42.61           C  
ATOM   1235  NZ  LYS H 170      12.563  30.926  26.525  1.00 43.58           N1+
ATOM   1236  C   LYS H 170      12.811  24.815  26.612  1.00 25.92           C  
ATOM   1237  O   LYS H 170      13.228  23.840  27.233  1.00 25.70           O  
ATOM   1238  N   TYR H 171      13.421  25.253  25.494  1.00 23.38           N  
ATOM   1239  CA  TYR H 171      14.525  24.494  24.976  1.00 23.24           C  
ATOM   1240  CB  TYR H 171      14.347  24.011  23.521  1.00 23.64           C  
ATOM   1241  CG  TYR H 171      13.139  23.144  23.404  1.00 23.29           C  
ATOM   1242  CD1 TYR H 171      13.082  21.916  24.025  1.00 22.46           C  
ATOM   1243  CD2 TYR H 171      12.074  23.551  22.633  1.00 23.58           C  
ATOM   1244  CE1 TYR H 171      11.965  21.124  23.897  1.00 22.69           C  
ATOM   1245  CE2 TYR H 171      10.956  22.761  22.502  1.00 22.86           C  
ATOM   1246  CZ  TYR H 171      10.899  21.544  23.138  1.00 23.23           C  
ATOM   1247  OH  TYR H 171       9.754  20.728  23.007  1.00 22.28           O  
ATOM   1248  C   TYR H 171      15.743  25.363  24.955  1.00 23.78           C  
ATOM   1249  O   TYR H 171      15.656  26.585  24.852  1.00 25.84           O  
ATOM   1250  N   VAL H 172      16.928  24.734  25.080  1.00 21.78           N  
ATOM   1251  CA  VAL H 172      18.158  25.462  25.015  1.00 22.57           C  
ATOM   1252  CB  VAL H 172      19.358  24.659  25.402  1.00 21.86           C  
ATOM   1253  CG1 VAL H 172      20.622  25.492  25.140  1.00  0.00           C  
ATOM   1254  CG2 VAL H 172      19.183  24.255  26.873  1.00  0.00           C  
ATOM   1255  C   VAL H 172      18.326  25.917  23.601  1.00 24.73           C  
ATOM   1256  O   VAL H 172      17.877  25.262  22.664  1.00 23.62           O  
ATOM   1257  N   LYS H 173      19.003  27.063  23.419  1.00 30.70           N  
ATOM   1258  CA  LYS H 173      19.129  27.684  22.131  1.00 33.26           C  
ATOM   1259  CB  LYS H 173      19.976  28.967  22.170  1.00 36.43           C  
ATOM   1260  CG  LYS H 173      19.994  29.722  20.840  1.00 42.28           C  
ATOM   1261  CD  LYS H 173      20.589  31.127  20.939  1.00 49.86           C  
ATOM   1262  CE  LYS H 173      22.119  31.151  20.884  1.00  0.00           C  
ATOM   1263  NZ  LYS H 173      22.604  32.548  20.961  1.00  0.00           N1+
ATOM   1264  C   LYS H 173      19.789  26.753  21.160  1.00 32.33           C  
ATOM   1265  O   LYS H 173      19.403  26.695  19.994  1.00 33.05           O  
ATOM   1266  N   LYS H 174      20.800  25.992  21.611  1.00 33.28           N  
ATOM   1267  CA  LYS H 174      21.550  25.142  20.728  1.00 33.47           C  
ATOM   1268  CB  LYS H 174      22.661  24.400  21.490  1.00 35.11           C  
ATOM   1269  CG  LYS H 174      23.540  23.495  20.628  1.00 36.36           C  
ATOM   1270  CD  LYS H 174      24.801  23.031  21.364  1.00 40.76           C  
ATOM   1271  CE  LYS H 174      25.704  22.111  20.542  1.00 42.22           C  
ATOM   1272  NZ  LYS H 174      26.889  21.724  21.339  1.00 41.39           N1+
ATOM   1273  C   LYS H 174      20.657  24.108  20.100  1.00 33.05           C  
ATOM   1274  O   LYS H 174      20.772  23.812  18.911  1.00 33.96           O  
ATOM   1275  N   PHE H 175      19.779  23.498  20.910  1.00 32.56           N  
ATOM   1276  CA  PHE H 175      18.880  22.441  20.529  1.00 30.68           C  
ATOM   1277  CB  PHE H 175      18.470  21.560  21.717  1.00 30.23           C  
ATOM   1278  CG  PHE H 175      19.723  20.869  22.125  1.00 30.01           C  
ATOM   1279  CD1 PHE H 175      20.181  19.781  21.418  1.00 28.84           C  
ATOM   1280  CD2 PHE H 175      20.445  21.312  23.207  1.00 28.11           C  
ATOM   1281  CE1 PHE H 175      21.340  19.137  21.785  1.00 26.45           C  
ATOM   1282  CE2 PHE H 175      21.605  20.674  23.581  1.00 24.36           C  
ATOM   1283  CZ  PHE H 175      22.054  19.585  22.870  1.00 25.48           C  
ATOM   1284  C   PHE H 175      17.648  22.892  19.808  1.00 30.81           C  
ATOM   1285  O   PHE H 175      17.008  22.078  19.144  1.00 31.99           O  
ATOM   1286  N   GLN H 176      17.231  24.164  19.977  1.00 33.51           N  
ATOM   1287  CA  GLN H 176      15.986  24.607  19.409  1.00 34.52           C  
ATOM   1288  CB  GLN H 176      15.721  26.114  19.570  1.00 36.86           C  
ATOM   1289  CG  GLN H 176      15.466  26.530  21.020  1.00 41.95           C  
ATOM   1290  CD  GLN H 176      15.219  28.029  21.054  1.00 49.97           C  
ATOM   1291  OE1 GLN H 176      15.545  28.747  20.111  1.00 55.00           O  
ATOM   1292  NE2 GLN H 176      14.623  28.518  22.175  1.00 46.98           N  
ATOM   1293  C   GLN H 176      15.911  24.278  17.951  1.00 34.63           C  
ATOM   1294  O   GLN H 176      16.847  24.490  17.181  1.00 34.82           O  
ATOM   1295  N   GLY H 177      14.754  23.704  17.563  1.00 32.88           N  
ATOM   1296  CA  GLY H 177      14.443  23.339  16.213  1.00 33.43           C  
ATOM   1297  C   GLY H 177      14.619  21.857  16.068  1.00 33.84           C  
ATOM   1298  O   GLY H 177      13.811  21.187  15.429  1.00 35.54           O  
ATOM   1299  N   ARG H 178      15.723  21.325  16.624  1.00 28.56           N  
ATOM   1300  CA  ARG H 178      16.060  19.926  16.591  1.00 28.60           C  
ATOM   1301  CB  ARG H 178      17.560  19.671  16.815  1.00 29.13           C  
ATOM   1302  CG  ARG H 178      18.374  19.815  15.527  1.00 31.59           C  
ATOM   1303  CD  ARG H 178      19.866  20.083  15.732  1.00 30.61           C  
ATOM   1304  NE  ARG H 178      20.337  19.326  16.926  1.00 27.44           N  
ATOM   1305  CZ  ARG H 178      20.835  18.059  16.819  1.00 26.61           C  
ATOM   1306  NH1 ARG H 178      20.841  17.410  15.620  1.00 26.27           N1+
ATOM   1307  NH2 ARG H 178      21.348  17.446  17.923  1.00 28.18           N  
ATOM   1308  C   ARG H 178      15.285  19.081  17.562  1.00 27.92           C  
ATOM   1309  O   ARG H 178      14.965  17.934  17.256  1.00 26.66           O  
ATOM   1310  N   VAL H 179      14.961  19.607  18.760  1.00 25.89           N  
ATOM   1311  CA  VAL H 179      14.402  18.742  19.762  1.00 25.51           C  
ATOM   1312  CB  VAL H 179      15.125  18.839  21.074  1.00 25.97           C  
ATOM   1313  CG1 VAL H 179      14.895  20.244  21.655  1.00 25.25           C  
ATOM   1314  CG2 VAL H 179      14.666  17.695  21.990  1.00 24.03           C  
ATOM   1315  C   VAL H 179      12.959  19.045  20.015  1.00 25.89           C  
ATOM   1316  O   VAL H 179      12.476  20.144  19.750  1.00 25.76           O  
ATOM   1317  N   THR H 180      12.221  18.014  20.486  1.00 24.13           N  
ATOM   1318  CA  THR H 180      10.844  18.168  20.851  1.00 24.50           C  
ATOM   1319  CB  THR H 180       9.888  17.599  19.845  1.00 25.28           C  
ATOM   1320  OG1 THR H 180      10.060  18.237  18.589  1.00 29.14           O  
ATOM   1321  CG2 THR H 180       8.454  17.813  20.357  1.00 26.22           C  
ATOM   1322  C   THR H 180      10.636  17.414  22.128  1.00 23.75           C  
ATOM   1323  O   THR H 180      11.011  16.247  22.240  1.00 23.35           O  
ATOM   1324  N   MET H 181      10.021  18.068  23.131  1.00 23.14           N  
ATOM   1325  CA  MET H 181       9.765  17.401  24.374  1.00 23.90           C  
ATOM   1326  CB  MET H 181      10.333  18.133  25.603  1.00 22.72           C  
ATOM   1327  CG  MET H 181      11.859  18.218  25.641  1.00 27.21           C  
ATOM   1328  SD  MET H 181      12.510  19.100  27.093  1.00 29.45           S  
ATOM   1329  CE  MET H 181      14.259  18.976  26.622  1.00 29.07           C  
ATOM   1330  C   MET H 181       8.280  17.346  24.543  1.00 23.68           C  
ATOM   1331  O   MET H 181       7.568  18.293  24.209  1.00 23.99           O  
ATOM   1332  N   THR H 182       7.773  16.202  25.046  1.00 20.23           N  
ATOM   1333  CA  THR H 182       6.360  16.057  25.243  1.00 21.69           C  
ATOM   1334  CB  THR H 182       5.666  15.368  24.106  1.00 22.56           C  
ATOM   1335  OG1 THR H 182       6.184  14.057  23.940  1.00 24.87           O  
ATOM   1336  CG2 THR H 182       5.867  16.188  22.820  1.00 23.52           C  
ATOM   1337  C   THR H 182       6.135  15.220  26.464  1.00 22.97           C  
ATOM   1338  O   THR H 182       7.077  14.664  27.030  1.00 22.18           O  
ATOM   1339  N   THR H 183       4.864  15.140  26.918  1.00 23.30           N  
ATOM   1340  CA  THR H 183       4.559  14.348  28.074  1.00 23.69           C  
ATOM   1341  CB  THR H 183       4.492  15.140  29.348  1.00 24.23           C  
ATOM   1342  OG1 THR H 183       3.382  16.026  29.317  1.00 21.30           O  
ATOM   1343  CG2 THR H 183       5.798  15.938  29.506  1.00 20.44           C  
ATOM   1344  C   THR H 183       3.208  13.728  27.887  1.00 27.34           C  
ATOM   1345  O   THR H 183       2.371  14.227  27.133  1.00 27.30           O  
ATOM   1346  N   HIS H 184       2.969  12.596  28.580  1.00 29.08           N  
ATOM   1347  CA  HIS H 184       1.690  11.955  28.501  1.00 31.42           C  
ATOM   1348  ND1 HIS H 184      -0.577   9.647  28.217  1.00  0.00           N  
ATOM   1349  CG  HIS H 184       0.408  10.086  27.364  1.00 38.98           C  
ATOM   1350  CB  HIS H 184       1.752  10.585  27.804  1.00 32.56           C  
ATOM   1351  NE2 HIS H 184      -1.395   9.471  26.156  1.00  0.00           N  
ATOM   1352  CD2 HIS H 184      -0.108   9.972  26.108  1.00  0.00           C  
ATOM   1353  CE1 HIS H 184      -1.635   9.291  27.442  1.00  0.00           C  
ATOM   1354  C   HIS H 184       1.242  11.723  29.913  1.00 30.88           C  
ATOM   1355  O   HIS H 184       1.737  10.824  30.591  1.00 32.19           O  
ATOM   1356  N   THR H 185       0.246  12.504  30.375  1.00 27.85           N  
ATOM   1357  CA  THR H 185      -0.209  12.470  31.740  1.00 29.07           C  
ATOM   1358  CB  THR H 185      -1.244  13.515  32.043  1.00 29.68           C  
ATOM   1359  OG1 THR H 185      -2.361  13.370  31.181  1.00 29.00           O  
ATOM   1360  CG2 THR H 185      -0.612  14.907  31.871  1.00 30.05           C  
ATOM   1361  C   THR H 185      -0.784  11.131  32.091  1.00 30.40           C  
ATOM   1362  O   THR H 185      -0.621  10.656  33.213  1.00 30.37           O  
ATOM   1363  N   GLY H 186      -1.494  10.481  31.155  1.00 28.04           N  
ATOM   1364  CA  GLY H 186      -2.097   9.224  31.501  1.00 28.07           C  
ATOM   1365  C   GLY H 186      -1.026   8.234  31.841  1.00 29.45           C  
ATOM   1366  O   GLY H 186      -1.174   7.440  32.768  1.00 30.31           O  
ATOM   1367  N   THR H 187       0.054   8.230  31.039  1.00 30.07           N  
ATOM   1368  CA  THR H 187       1.183   7.349  31.163  1.00 29.57           C  
ATOM   1369  CB  THR H 187       1.964   7.240  29.886  1.00 30.38           C  
ATOM   1370  OG1 THR H 187       1.103   6.868  28.822  1.00 33.74           O  
ATOM   1371  CG2 THR H 187       3.027   6.145  30.066  1.00 34.21           C  
ATOM   1372  C   THR H 187       2.128   7.802  32.250  1.00 28.73           C  
ATOM   1373  O   THR H 187       2.923   7.006  32.749  1.00 28.57           O  
ATOM   1374  N   ASN H 188       2.101   9.102  32.623  1.00 27.84           N  
ATOM   1375  CA  ASN H 188       3.083   9.653  33.527  1.00 26.89           C  
ATOM   1376  CB  ASN H 188       3.104   9.092  34.969  1.00 27.78           C  
ATOM   1377  CG  ASN H 188       2.245   9.938  35.914  1.00 28.32           C  
ATOM   1378  OD1 ASN H 188       1.596  10.904  35.515  1.00 26.88           O  
ATOM   1379  ND2 ASN H 188       2.285   9.589  37.226  1.00 34.03           N  
ATOM   1380  C   ASN H 188       4.437   9.449  32.933  1.00 27.07           C  
ATOM   1381  O   ASN H 188       5.385   9.070  33.623  1.00 26.79           O  
ATOM   1382  N   THR H 189       4.559   9.707  31.615  1.00 24.75           N  
ATOM   1383  CA  THR H 189       5.823   9.545  30.959  1.00 25.33           C  
ATOM   1384  CB  THR H 189       5.843   8.382  30.010  1.00 26.69           C  
ATOM   1385  OG1 THR H 189       5.527   7.184  30.706  1.00 27.42           O  
ATOM   1386  CG2 THR H 189       7.247   8.270  29.393  1.00 25.47           C  
ATOM   1387  C   THR H 189       6.123  10.783  30.171  1.00 24.60           C  
ATOM   1388  O   THR H 189       5.225  11.419  29.619  1.00 24.75           O  
ATOM   1389  N   ALA H 190       7.422  11.152  30.109  1.00 22.14           N  
ATOM   1390  CA  ALA H 190       7.879  12.291  29.361  1.00 21.61           C  
ATOM   1391  CB  ALA H 190       8.754  13.257  30.178  1.00 21.01           C  
ATOM   1392  C   ALA H 190       8.725  11.758  28.245  1.00 21.71           C  
ATOM   1393  O   ALA H 190       9.337  10.699  28.377  1.00 23.24           O  
ATOM   1394  N   TYR H 191       8.763  12.468  27.096  1.00 22.45           N  
ATOM   1395  CA  TYR H 191       9.527  11.974  25.983  1.00 23.13           C  
ATOM   1396  CB  TYR H 191       8.675  11.539  24.776  1.00 22.35           C  
ATOM   1397  CG  TYR H 191       7.772  10.419  25.162  1.00 24.59           C  
ATOM   1398  CD1 TYR H 191       8.237   9.129  25.212  1.00 25.95           C  
ATOM   1399  CD2 TYR H 191       6.455  10.651  25.485  1.00 25.29           C  
ATOM   1400  CE1 TYR H 191       7.408   8.092  25.566  1.00 27.35           C  
ATOM   1401  CE2 TYR H 191       5.618   9.618  25.837  1.00 26.63           C  
ATOM   1402  CZ  TYR H 191       6.094   8.332  25.877  1.00 27.13           C  
ATOM   1403  OH  TYR H 191       5.244   7.267  26.238  1.00 30.59           O  
ATOM   1404  C   TYR H 191      10.412  13.065  25.467  1.00 22.61           C  
ATOM   1405  O   TYR H 191      10.089  14.248  25.556  1.00 22.35           O  
ATOM   1406  N   MET H 192      11.580  12.673  24.918  1.00 23.41           N  
ATOM   1407  CA  MET H 192      12.486  13.613  24.327  1.00 23.83           C  
ATOM   1408  CB  MET H 192      13.794  13.736  25.132  1.00 23.21           C  
ATOM   1409  CG  MET H 192      14.783  14.772  24.604  1.00 27.64           C  
ATOM   1410  SD  MET H 192      15.633  14.275  23.083  1.00 33.31           S  
ATOM   1411  CE  MET H 192      16.566  12.927  23.861  1.00 31.03           C  
ATOM   1412  C   MET H 192      12.801  13.098  22.957  1.00 25.64           C  
ATOM   1413  O   MET H 192      13.201  11.945  22.796  1.00 26.29           O  
ATOM   1414  N   GLU H 193      12.613  13.939  21.919  1.00 25.42           N  
ATOM   1415  CA  GLU H 193      12.902  13.474  20.594  1.00 26.69           C  
ATOM   1416  CB  GLU H 193      11.663  13.404  19.685  1.00 28.38           C  
ATOM   1417  CG  GLU H 193      11.896  12.612  18.397  1.00 30.97           C  
ATOM   1418  CD  GLU H 193      10.533  12.275  17.809  1.00 37.01           C  
ATOM   1419  OE1 GLU H 193       9.688  13.203  17.694  1.00 38.35           O  
ATOM   1420  OE2 GLU H 193      10.312  11.080  17.473  1.00 45.07           O1-
ATOM   1421  C   GLU H 193      13.904  14.403  19.982  1.00 27.04           C  
ATOM   1422  O   GLU H 193      13.728  15.620  19.980  1.00 26.93           O  
ATOM   1423  N   MET H 194      15.008  13.830  19.460  1.00 23.89           N  
ATOM   1424  CA  MET H 194      16.031  14.611  18.824  1.00 24.20           C  
ATOM   1425  CB  MET H 194      17.432  14.417  19.434  1.00 24.23           C  
ATOM   1426  CG  MET H 194      17.585  15.008  20.836  1.00 25.36           C  
ATOM   1427  SD  MET H 194      19.153  14.625  21.675  1.00  0.00           S  
ATOM   1428  CE  MET H 194      20.166  15.739  20.658  1.00  0.00           C  
ATOM   1429  C   MET H 194      16.103  14.153  17.403  1.00 25.27           C  
ATOM   1430  O   MET H 194      16.140  12.955  17.128  1.00 26.08           O  
ATOM   1431  N   LYS H 195      16.142  15.112  16.457  0.93 23.96           N  
ATOM   1432  CA  LYS H 195      16.130  14.752  15.067  0.93 24.50           C  
ATOM   1433  CB  LYS H 195      14.975  15.401  14.297  0.93 25.40           C  
ATOM   1434  CG  LYS H 195      13.609  14.942  14.809  0.91 30.25           C  
ATOM   1435  CD  LYS H 195      12.450  15.806  14.320  1.00 34.82           C  
ATOM   1436  CE  LYS H 195      11.103  15.387  14.906  1.00  0.00           C  
ATOM   1437  NZ  LYS H 195      11.032  15.781  16.330  1.00  0.00           N1+
ATOM   1438  C   LYS H 195      17.410  15.188  14.425  0.93 24.63           C  
ATOM   1439  O   LYS H 195      18.239  15.855  15.043  0.93 24.85           O  
ATOM   1440  N   SER H 196      17.599  14.794  13.146  1.00 27.10           N  
ATOM   1441  CA  SER H 196      18.771  15.149  12.397  1.00 27.58           C  
ATOM   1442  CB  SER H 196      18.849  16.653  12.081  1.00 28.54           C  
ATOM   1443  OG  SER H 196      17.765  17.027  11.243  1.00 32.10           O  
ATOM   1444  C   SER H 196      19.983  14.765  13.181  1.00 26.36           C  
ATOM   1445  O   SER H 196      20.892  15.567  13.377  1.00 26.84           O  
ATOM   1446  N   LEU H 197      20.030  13.493  13.621  1.00 26.89           N  
ATOM   1447  CA  LEU H 197      21.097  12.997  14.438  1.00 26.93           C  
ATOM   1448  CB  LEU H 197      20.873  11.543  14.899  1.00 26.13           C  
ATOM   1449  CG  LEU H 197      19.702  11.358  15.884  1.00 26.59           C  
ATOM   1450  CD1 LEU H 197      19.524   9.881  16.272  1.00 25.28           C  
ATOM   1451  CD2 LEU H 197      19.872  12.249  17.123  1.00 23.87           C  
ATOM   1452  C   LEU H 197      22.392  13.023  13.693  1.00 29.68           C  
ATOM   1453  O   LEU H 197      22.461  12.729  12.500  1.00 29.90           O  
ATOM   1454  N   ARG H 198      23.461  13.403  14.417  1.00 31.47           N  
ATOM   1455  CA  ARG H 198      24.795  13.423  13.893  1.00 33.31           C  
ATOM   1456  CB  ARG H 198      25.345  14.840  13.651  1.00 34.85           C  
ATOM   1457  CG  ARG H 198      25.408  15.717  14.902  1.00 42.14           C  
ATOM   1458  CD  ARG H 198      25.939  17.124  14.620  1.00 47.11           C  
ATOM   1459  NE  ARG H 198      24.787  18.065  14.648  1.00 52.22           N  
ATOM   1460  CZ  ARG H 198      24.828  19.210  13.907  1.00 55.43           C  
ATOM   1461  NH1 ARG H 198      25.878  19.442  13.067  1.00 55.22           N1+
ATOM   1462  NH2 ARG H 198      23.810  20.116  13.996  1.00 56.31           N  
ATOM   1463  C   ARG H 198      25.649  12.726  14.910  1.00 34.40           C  
ATOM   1464  O   ARG H 198      25.170  12.350  15.977  1.00 32.02           O  
ATOM   1465  N   SER H 199      26.941  12.517  14.597  1.00 33.43           N  
ATOM   1466  CA  SER H 199      27.823  11.780  15.464  1.00 34.99           C  
ATOM   1467  CB  SER H 199      29.226  11.595  14.868  1.00 37.08           C  
ATOM   1468  OG  SER H 199      30.042  10.861  15.771  1.00 34.76           O  
ATOM   1469  C   SER H 199      27.990  12.500  16.768  1.00 32.11           C  
ATOM   1470  O   SER H 199      28.226  11.881  17.805  1.00 33.46           O  
ATOM   1471  N   ASP H 200      27.858  13.835  16.754  1.00 32.25           N  
ATOM   1472  CA  ASP H 200      28.051  14.655  17.918  1.00 33.03           C  
ATOM   1473  CB  ASP H 200      27.914  16.156  17.611  1.00 34.26           C  
ATOM   1474  CG  ASP H 200      29.059  16.553  16.690  1.00 39.78           C  
ATOM   1475  OD1 ASP H 200      29.935  15.686  16.428  1.00 54.72           O  
ATOM   1476  OD2 ASP H 200      29.074  17.727  16.235  1.00 55.14           O1-
ATOM   1477  C   ASP H 200      27.010  14.309  18.936  1.00 30.57           C  
ATOM   1478  O   ASP H 200      27.208  14.533  20.127  1.00 30.17           O  
ATOM   1479  N   ASP H 201      25.854  13.805  18.473  1.00 25.24           N  
ATOM   1480  CA  ASP H 201      24.712  13.451  19.274  1.00 24.22           C  
ATOM   1481  CB  ASP H 201      23.444  13.230  18.432  1.00 24.45           C  
ATOM   1482  CG  ASP H 201      23.017  14.592  17.901  1.00 25.95           C  
ATOM   1483  OD1 ASP H 201      23.414  15.618  18.516  1.00 24.66           O  
ATOM   1484  OD2 ASP H 201      22.290  14.627  16.873  1.00 25.90           O1-
ATOM   1485  C   ASP H 201      24.958  12.227  20.112  1.00 25.36           C  
ATOM   1486  O   ASP H 201      24.169  11.933  21.008  1.00 24.18           O  
ATOM   1487  N   THR H 202      25.994  11.421  19.808  1.00 25.89           N  
ATOM   1488  CA  THR H 202      26.215  10.254  20.620  1.00 24.89           C  
ATOM   1489  CB  THR H 202      27.420   9.459  20.205  1.00 27.87           C  
ATOM   1490  OG1 THR H 202      27.283   9.032  18.858  1.00 27.19           O  
ATOM   1491  CG2 THR H 202      27.558   8.241  21.136  1.00 25.23           C  
ATOM   1492  C   THR H 202      26.429  10.711  22.030  1.00 25.30           C  
ATOM   1493  O   THR H 202      27.318  11.516  22.304  1.00 26.04           O  
ATOM   1494  N   ALA H 203      25.597  10.209  22.969  1.00 23.82           N  
ATOM   1495  CA  ALA H 203      25.738  10.628  24.337  1.00 23.96           C  
ATOM   1496  CB  ALA H 203      25.469  12.130  24.540  1.00 21.93           C  
ATOM   1497  C   ALA H 203      24.738   9.894  25.173  1.00 23.45           C  
ATOM   1498  O   ALA H 203      23.892   9.159  24.665  1.00 23.25           O  
ATOM   1499  N   VAL H 204      24.848  10.054  26.508  1.00 22.33           N  
ATOM   1500  CA  VAL H 204      23.886   9.485  27.401  1.00 21.72           C  
ATOM   1501  CB  VAL H 204      24.463   9.067  28.721  1.00 24.14           C  
ATOM   1502  CG1 VAL H 204      23.317   8.584  29.625  1.00 22.82           C  
ATOM   1503  CG2 VAL H 204      25.545   8.003  28.472  1.00 23.69           C  
ATOM   1504  C   VAL H 204      22.895  10.576  27.659  1.00 22.88           C  
ATOM   1505  O   VAL H 204      23.274  11.719  27.913  1.00 21.85           O  
ATOM   1506  N   TYR H 205      21.589  10.255  27.591  1.00 22.45           N  
ATOM   1507  CA  TYR H 205      20.599  11.271  27.798  1.00 21.93           C  
ATOM   1508  CB  TYR H 205      19.532  11.350  26.688  1.00 21.03           C  
ATOM   1509  CG  TYR H 205      20.187  11.832  25.438  1.00 21.65           C  
ATOM   1510  CD1 TYR H 205      20.297  13.178  25.188  1.00 23.41           C  
ATOM   1511  CD2 TYR H 205      20.696  10.952  24.513  1.00 22.82           C  
ATOM   1512  CE1 TYR H 205      20.897  13.637  24.041  1.00 22.25           C  
ATOM   1513  CE2 TYR H 205      21.299  11.409  23.362  1.00 23.31           C  
ATOM   1514  CZ  TYR H 205      21.402  12.755  23.121  1.00 22.77           C  
ATOM   1515  OH  TYR H 205      22.019  13.228  21.944  1.00 23.91           O  
ATOM   1516  C   TYR H 205      19.894  10.962  29.077  1.00 21.93           C  
ATOM   1517  O   TYR H 205      19.462   9.833  29.308  1.00 23.06           O  
ATOM   1518  N   TYR H 206      19.756  11.983  29.948  1.00 21.35           N  
ATOM   1519  CA  TYR H 206      19.150  11.775  31.231  1.00 20.73           C  
ATOM   1520  CB  TYR H 206      20.007  12.238  32.427  1.00 20.68           C  
ATOM   1521  CG  TYR H 206      21.273  11.457  32.569  1.00 22.49           C  
ATOM   1522  CD1 TYR H 206      21.282  10.223  33.177  1.00 21.78           C  
ATOM   1523  CD2 TYR H 206      22.465  11.976  32.118  1.00 23.31           C  
ATOM   1524  CE1 TYR H 206      22.454   9.516  33.320  1.00 22.67           C  
ATOM   1525  CE2 TYR H 206      23.641  11.276  32.258  1.00 22.01           C  
ATOM   1526  CZ  TYR H 206      23.637  10.042  32.861  1.00 22.36           C  
ATOM   1527  OH  TYR H 206      24.839   9.318  33.010  1.00 31.25           O  
ATOM   1528  C   TYR H 206      17.923  12.626  31.331  1.00 21.78           C  
ATOM   1529  O   TYR H 206      17.842  13.704  30.744  1.00 20.88           O  
ATOM   1530  N   CYS H 207      16.909  12.117  32.058  1.00 21.88           N  
ATOM   1531  CA  CYS H 207      15.755  12.897  32.390  1.00 22.24           C  
ATOM   1532  CB  CYS H 207      14.400  12.191  32.124  1.00 23.27           C  
ATOM   1533  SG  CYS H 207      14.196  10.610  33.008  1.00 31.94           S  
ATOM   1534  C   CYS H 207      15.880  13.160  33.860  1.00 23.45           C  
ATOM   1535  O   CYS H 207      16.482  12.362  34.580  1.00 24.96           O  
ATOM   1536  N   ALA H 208      15.369  14.316  34.339  1.00 22.75           N  
ATOM   1537  CA  ALA H 208      15.461  14.614  35.746  1.00 19.55           C  
ATOM   1538  CB  ALA H 208      16.674  15.490  36.107  1.00 20.18           C  
ATOM   1539  C   ALA H 208      14.228  15.359  36.165  1.00 20.85           C  
ATOM   1540  O   ALA H 208      13.666  16.136  35.395  1.00 21.91           O  
ATOM   1541  N   ARG H 209      13.790  15.144  37.425  1.00 23.33           N  
ATOM   1542  CA  ARG H 209      12.592  15.767  37.911  1.00 23.25           C  
ATOM   1543  CB  ARG H 209      11.953  15.043  39.110  1.00 23.67           C  
ATOM   1544  CG  ARG H 209      10.679  15.727  39.608  1.00 28.30           C  
ATOM   1545  CD  ARG H 209       9.998  14.996  40.765  1.00 29.78           C  
ATOM   1546  NE  ARG H 209      10.847  15.152  41.977  1.00 36.53           N  
ATOM   1547  CZ  ARG H 209      10.366  14.766  43.195  1.00 40.04           C  
ATOM   1548  NH1 ARG H 209       9.105  14.256  43.299  1.00 32.30           N1+
ATOM   1549  NH2 ARG H 209      11.139  14.887  44.311  1.00 44.28           N  
ATOM   1550  C   ARG H 209      12.902  17.148  38.347  1.00 24.07           C  
ATOM   1551  O   ARG H 209      13.841  17.385  39.105  1.00 23.80           O  
ATOM   1552  N   VAL H 210      12.072  18.093  37.870  1.00 22.69           N  
ATOM   1553  CA  VAL H 210      12.255  19.481  38.166  1.00 23.62           C  
ATOM   1554  CB  VAL H 210      12.506  20.345  36.966  1.00 23.96           C  
ATOM   1555  CG1 VAL H 210      13.816  19.883  36.312  1.00  0.00           C  
ATOM   1556  CG2 VAL H 210      11.288  20.285  36.036  1.00  0.00           C  
ATOM   1557  C   VAL H 210      11.016  19.976  38.820  1.00 25.29           C  
ATOM   1558  O   VAL H 210       9.900  19.654  38.422  1.00 25.93           O  
ATOM   1559  N   GLU H 211      11.347  20.190  40.159  1.00 19.55           N  
ATOM   1560  CA  GLU H 211      10.432  20.307  41.281  1.00 20.91           C  
ATOM   1561  CB  GLU H 211      10.161  18.957  41.965  1.00 25.99           C  
ATOM   1562  CG  GLU H 211      11.173  18.503  43.019  1.00 25.16           C  
ATOM   1563  CD  GLU H 211      12.565  18.717  42.484  1.00 30.87           C  
ATOM   1564  OE1 GLU H 211      12.869  18.177  41.388  1.00 35.42           O  
ATOM   1565  OE2 GLU H 211      13.352  19.422  43.172  1.00 31.71           O1-
ATOM   1566  C   GLU H 211      10.969  21.191  42.366  1.00 22.46           C  
ATOM   1567  O   GLU H 211      11.919  21.944  42.177  1.00 21.24           O  
ATOM   1568  N   GLY H 212      10.314  21.126  43.550  1.00 22.61           N  
ATOM   1569  CA  GLY H 212      10.708  21.894  44.700  1.00 23.61           C  
ATOM   1570  C   GLY H 212       9.453  22.341  45.355  1.00 24.02           C  
ATOM   1571  O   GLY H 212       8.514  21.571  45.546  1.00 27.33           O  
ATOM   1572  N   VAL H 213       9.429  23.605  45.787  1.00 22.15           N  
ATOM   1573  CA  VAL H 213       8.193  24.109  46.297  1.00 19.92           C  
ATOM   1574  CB  VAL H 213       8.313  24.700  47.672  1.00 21.74           C  
ATOM   1575  CG1 VAL H 213       8.575  23.548  48.657  1.00  0.00           C  
ATOM   1576  CG2 VAL H 213       9.439  25.742  47.670  1.00  0.00           C  
ATOM   1577  C   VAL H 213       7.785  25.160  45.322  1.00 21.43           C  
ATOM   1578  O   VAL H 213       8.514  26.124  45.101  1.00 21.50           O  
ATOM   1579  N   ARG H 214       6.610  24.992  44.687  1.00 21.70           N  
ATOM   1580  CA  ARG H 214       6.231  25.970  43.713  1.00 22.54           C  
ATOM   1581  CB  ARG H 214       5.440  25.421  42.512  1.00 24.05           C  
ATOM   1582  CG  ARG H 214       4.906  26.553  41.620  1.00 22.65           C  
ATOM   1583  CD  ARG H 214       3.830  26.137  40.616  1.00 25.38           C  
ATOM   1584  NE  ARG H 214       3.425  27.368  39.877  1.00  0.00           N  
ATOM   1585  CZ  ARG H 214       2.466  28.196  40.392  1.00 23.62           C  
ATOM   1586  NH1 ARG H 214       1.841  27.871  41.563  1.00  0.00           N1+
ATOM   1587  NH2 ARG H 214       2.144  29.354  39.745  1.00  0.00           N  
ATOM   1588  C   ARG H 214       5.330  26.962  44.345  1.00 23.74           C  
ATOM   1589  O   ARG H 214       4.201  26.648  44.721  1.00 24.45           O  
ATOM   1590  N   GLY H 215       5.817  28.209  44.449  1.00 24.40           N  
ATOM   1591  CA  GLY H 215       4.991  29.240  44.995  1.00 23.35           C  
ATOM   1592  C   GLY H 215       5.623  30.550  44.653  1.00 25.18           C  
ATOM   1593  O   GLY H 215       6.825  30.648  44.410  1.00 25.93           O  
ATOM   1594  N   VAL H 216       4.793  31.601  44.705  1.00 26.73           N  
ATOM   1595  CA  VAL H 216       5.127  32.958  44.392  1.00 27.57           C  
ATOM   1596  CB  VAL H 216       3.919  33.847  44.437  1.00 32.62           C  
ATOM   1597  CG1 VAL H 216       3.374  33.849  45.874  1.00  0.00           C  
ATOM   1598  CG2 VAL H 216       4.298  35.244  43.914  1.00  0.00           C  
ATOM   1599  C   VAL H 216       6.117  33.497  45.379  1.00 25.59           C  
ATOM   1600  O   VAL H 216       6.918  34.371  45.052  1.00 28.76           O  
ATOM   1601  N   MET H 217       6.068  33.008  46.632  1.00 25.19           N  
ATOM   1602  CA  MET H 217       6.928  33.524  47.660  1.00 25.63           C  
ATOM   1603  CB  MET H 217       6.783  32.803  49.016  1.00 27.93           C  
ATOM   1604  CG  MET H 217       5.467  33.031  49.761  1.00 28.79           C  
ATOM   1605  SD  MET H 217       5.375  32.116  51.333  1.00  0.00           S  
ATOM   1606  CE  MET H 217       3.902  32.954  51.987  1.00  0.00           C  
ATOM   1607  C   MET H 217       8.354  33.317  47.255  1.00 27.29           C  
ATOM   1608  O   MET H 217       8.673  32.516  46.379  1.00 28.13           O  
ATOM   1609  N   GLY H 218       9.246  34.088  47.902  1.00 28.75           N  
ATOM   1610  CA  GLY H 218      10.668  34.032  47.726  1.00 30.45           C  
ATOM   1611  C   GLY H 218      11.120  32.686  48.199  1.00 29.82           C  
ATOM   1612  O   GLY H 218      12.187  32.202  47.826  1.00 31.58           O  
ATOM   1613  N   PHE H 219      10.312  32.100  49.097  1.00 27.36           N  
ATOM   1614  CA  PHE H 219      10.496  30.865  49.802  1.00 26.04           C  
ATOM   1615  CB  PHE H 219       9.320  30.658  50.773  1.00 28.51           C  
ATOM   1616  CG  PHE H 219       9.461  29.404  51.561  1.00 43.87           C  
ATOM   1617  CD1 PHE H 219      10.315  29.351  52.639  1.00  0.00           C  
ATOM   1618  CD2 PHE H 219       8.714  28.296  51.243  1.00  0.00           C  
ATOM   1619  CE1 PHE H 219      10.438  28.196  53.374  1.00  0.00           C  
ATOM   1620  CE2 PHE H 219       8.830  27.138  51.975  1.00  0.00           C  
ATOM   1621  CZ  PHE H 219       9.696  27.088  53.041  1.00  0.00           C  
ATOM   1622  C   PHE H 219      10.557  29.706  48.851  1.00 24.60           C  
ATOM   1623  O   PHE H 219      11.318  28.763  49.052  1.00 25.08           O  
ATOM   1624  N   HIS H 220       9.747  29.721  47.786  1.00 23.74           N  
ATOM   1625  CA  HIS H 220       9.692  28.578  46.929  1.00 22.68           C  
ATOM   1626  ND1 HIS H 220       6.496  27.829  47.257  1.00  0.00           N  
ATOM   1627  CG  HIS H 220       7.295  28.870  46.830  1.00 29.91           C  
ATOM   1628  CB  HIS H 220       8.513  28.709  45.978  1.00 25.91           C  
ATOM   1629  NE2 HIS H 220       5.616  29.693  48.096  1.00  0.00           N  
ATOM   1630  CD2 HIS H 220       6.748  29.996  47.357  1.00 33.21           C  
ATOM   1631  CE1 HIS H 220       5.512  28.380  48.010  1.00 34.30           C  
ATOM   1632  C   HIS H 220      10.987  28.386  46.203  1.00 22.88           C  
ATOM   1633  O   HIS H 220      11.630  29.354  45.797  1.00 24.14           O  
ATOM   1634  N   TYR H 221      11.399  27.099  46.058  1.00 20.38           N  
ATOM   1635  CA  TYR H 221      12.632  26.744  45.412  1.00 18.29           C  
ATOM   1636  CB  TYR H 221      13.721  26.094  46.280  1.00 17.99           C  
ATOM   1637  CG  TYR H 221      14.345  27.124  47.130  1.00 17.51           C  
ATOM   1638  CD1 TYR H 221      15.082  28.135  46.566  1.00 14.94           C  
ATOM   1639  CD2 TYR H 221      14.223  27.049  48.494  1.00 16.19           C  
ATOM   1640  CE1 TYR H 221      15.670  29.092  47.355  1.00 15.38           C  
ATOM   1641  CE2 TYR H 221      14.810  28.001  49.287  1.00 17.64           C  
ATOM   1642  CZ  TYR H 221      15.531  29.024  48.721  1.00 16.85           C  
ATOM   1643  OH  TYR H 221      16.128  30.000  49.544  1.00 18.49           O  
ATOM   1644  C   TYR H 221      12.368  25.686  44.411  1.00 19.05           C  
ATOM   1645  O   TYR H 221      11.346  25.003  44.447  1.00 20.18           O  
ATOM   1646  N   TYR H 222      13.316  25.535  43.471  1.00 17.94           N  
ATOM   1647  CA  TYR H 222      13.091  24.553  42.468  1.00 21.19           C  
ATOM   1648  CB  TYR H 222      12.765  25.268  41.146  1.00 22.95           C  
ATOM   1649  CG  TYR H 222      11.872  24.432  40.308  1.00 27.19           C  
ATOM   1650  CD1 TYR H 222      10.535  24.384  40.623  1.00 28.00           C  
ATOM   1651  CD2 TYR H 222      12.337  23.736  39.219  1.00 30.72           C  
ATOM   1652  CE1 TYR H 222       9.666  23.634  39.873  1.00 32.10           C  
ATOM   1653  CE2 TYR H 222      11.471  22.983  38.463  1.00 31.97           C  
ATOM   1654  CZ  TYR H 222      10.138  22.932  38.792  1.00 34.53           C  
ATOM   1655  OH  TYR H 222       9.248  22.160  38.017  1.00 37.96           O  
ATOM   1656  C   TYR H 222      14.395  23.820  42.301  1.00 20.76           C  
ATOM   1657  O   TYR H 222      15.396  24.447  41.957  1.00 20.70           O  
ATOM   1658  N   PRO H 223      14.445  22.552  42.660  1.00 18.34           N  
ATOM   1659  CA  PRO H 223      15.643  21.776  42.370  1.00 19.04           C  
ATOM   1660  CD  PRO H 223      14.013  22.331  44.033  1.00  0.00           C  
ATOM   1661  CB  PRO H 223      16.075  21.140  43.693  1.00 19.25           C  
ATOM   1662  CG  PRO H 223      15.275  21.879  44.778  1.00 18.85           C  
ATOM   1663  C   PRO H 223      15.414  20.704  41.337  1.00 19.32           C  
ATOM   1664  O   PRO H 223      14.260  20.425  41.023  1.00 19.22           O  
ATOM   1665  N   MET H 224      16.496  20.062  40.830  1.00 18.60           N  
ATOM   1666  CA  MET H 224      16.367  18.874  40.020  1.00 20.20           C  
ATOM   1667  CB  MET H 224      17.318  18.804  38.811  1.00 21.41           C  
ATOM   1668  CG  MET H 224      17.018  19.831  37.723  1.00 20.80           C  
ATOM   1669  SD  MET H 224      18.140  19.753  36.294  1.00 25.77           S  
ATOM   1670  CE  MET H 224      17.569  21.321  35.586  1.00 22.57           C  
ATOM   1671  C   MET H 224      16.792  17.791  40.948  1.00 20.07           C  
ATOM   1672  O   MET H 224      17.977  17.484  41.066  1.00 21.48           O  
ATOM   1673  N   ASP H 225      15.827  17.240  41.700  1.00 19.70           N  
ATOM   1674  CA  ASP H 225      16.160  16.271  42.701  1.00 20.92           C  
ATOM   1675  CB  ASP H 225      15.263  16.339  43.948  1.00 20.51           C  
ATOM   1676  CG  ASP H 225      13.807  16.272  43.554  1.00 23.29           C  
ATOM   1677  OD1 ASP H 225      13.480  15.776  42.444  1.00 22.68           O  
ATOM   1678  OD2 ASP H 225      12.996  16.772  44.381  1.00 24.36           O1-
ATOM   1679  C   ASP H 225      16.390  14.850  42.253  1.00 22.96           C  
ATOM   1680  O   ASP H 225      17.167  14.159  42.907  1.00 24.63           O  
ATOM   1681  N   VAL H 226      15.755  14.344  41.168  1.00 28.37           N  
ATOM   1682  CA  VAL H 226      15.872  12.930  40.920  1.00 28.56           C  
ATOM   1683  CB  VAL H 226      14.581  12.207  41.165  1.00 30.42           C  
ATOM   1684  CG1 VAL H 226      14.752  10.725  40.799  1.00 21.20           C  
ATOM   1685  CG2 VAL H 226      14.152  12.453  42.621  1.00 21.56           C  
ATOM   1686  C   VAL H 226      16.208  12.751  39.476  1.00 29.16           C  
ATOM   1687  O   VAL H 226      15.651  13.434  38.618  1.00 28.69           O  
ATOM   1688  N   TRP H 227      17.115  11.802  39.168  1.00 25.09           N  
ATOM   1689  CA  TRP H 227      17.540  11.631  37.806  1.00 25.62           C  
ATOM   1690  CB  TRP H 227      19.053  11.862  37.634  1.00 24.74           C  
ATOM   1691  CG  TRP H 227      19.496  13.294  37.837  1.00 24.77           C  
ATOM   1692  CD2 TRP H 227      20.220  14.065  36.865  1.00 23.29           C  
ATOM   1693  CD1 TRP H 227      19.363  14.091  38.937  1.00 24.44           C  
ATOM   1694  NE1 TRP H 227      19.946  15.315  38.705  1.00 23.54           N  
ATOM   1695  CE2 TRP H 227      20.482  15.311  37.434  1.00 23.89           C  
ATOM   1696  CE3 TRP H 227      20.634  13.759  35.601  1.00 22.60           C  
ATOM   1697  CZ2 TRP H 227      21.163  16.273  36.744  1.00 23.32           C  
ATOM   1698  CZ3 TRP H 227      21.323  14.730  34.909  1.00 22.34           C  
ATOM   1699  CH2 TRP H 227      21.582  15.964  35.470  1.00 22.33           C  
ATOM   1700  C   TRP H 227      17.252  10.223  37.368  1.00 25.85           C  
ATOM   1701  O   TRP H 227      17.220   9.290  38.171  1.00 26.49           O  
ATOM   1702  N   GLY H 228      17.013  10.042  36.054  1.00 24.41           N  
ATOM   1703  CA  GLY H 228      16.793   8.734  35.506  1.00 24.95           C  
ATOM   1704  C   GLY H 228      18.139   8.091  35.369  1.00 24.62           C  
ATOM   1705  O   GLY H 228      19.166   8.741  35.546  1.00 25.20           O  
ATOM   1706  N   GLN H 229      18.156   6.783  35.037  1.00 26.98           N  
ATOM   1707  CA  GLN H 229      19.360   6.006  34.912  1.00 28.08           C  
ATOM   1708  CB  GLN H 229      19.127   4.494  34.709  1.00 24.50           C  
ATOM   1709  CG  GLN H 229      18.490   4.103  33.372  1.00 23.79           C  
ATOM   1710  CD  GLN H 229      16.975   4.169  33.499  1.00 25.05           C  
ATOM   1711  OE1 GLN H 229      16.425   4.997  34.222  1.00 18.26           O  
ATOM   1712  NE2 GLN H 229      16.275   3.257  32.774  1.00 18.97           N  
ATOM   1713  C   GLN H 229      20.167   6.485  33.747  1.00 27.76           C  
ATOM   1714  O   GLN H 229      21.392   6.372  33.747  1.00 28.46           O  
ATOM   1715  N   GLY H 230      19.502   6.990  32.693  1.00 25.92           N  
ATOM   1716  CA  GLY H 230      20.218   7.460  31.541  1.00 24.82           C  
ATOM   1717  C   GLY H 230      19.987   6.503  30.416  1.00 25.69           C  
ATOM   1718  O   GLY H 230      19.741   5.314  30.624  1.00 27.63           O  
ATOM   1719  N   THR H 231      20.036   7.029  29.175  1.00 26.84           N  
ATOM   1720  CA  THR H 231      19.870   6.207  28.010  1.00 26.70           C  
ATOM   1721  CB  THR H 231      18.583   6.462  27.285  1.00 27.19           C  
ATOM   1722  OG1 THR H 231      17.480   6.226  28.148  1.00 28.92           O  
ATOM   1723  CG2 THR H 231      18.512   5.526  26.068  1.00 26.75           C  
ATOM   1724  C   THR H 231      20.978   6.537  27.061  1.00 26.71           C  
ATOM   1725  O   THR H 231      21.159   7.689  26.670  1.00 25.74           O  
ATOM   1726  N   MET H 232      21.754   5.517  26.648  1.00 23.65           N  
ATOM   1727  CA  MET H 232      22.838   5.775  25.746  1.00 23.25           C  
ATOM   1728  CB  MET H 232      23.981   4.748  25.850  1.00 25.52           C  
ATOM   1729  CG  MET H 232      25.142   5.019  24.892  1.00 31.44           C  
ATOM   1730  SD  MET H 232      26.090   6.524  25.269  1.00 38.02           S  
ATOM   1731  CE  MET H 232      27.320   6.282  23.955  1.00 38.18           C  
ATOM   1732  C   MET H 232      22.318   5.744  24.349  1.00 24.39           C  
ATOM   1733  O   MET H 232      21.574   4.843  23.963  1.00 25.33           O  
ATOM   1734  N   VAL H 233      22.693   6.762  23.551  1.00 23.93           N  
ATOM   1735  CA  VAL H 233      22.299   6.794  22.175  1.00 23.49           C  
ATOM   1736  CB  VAL H 233      21.473   7.997  21.820  1.00 24.64           C  
ATOM   1737  CG1 VAL H 233      21.213   7.995  20.305  1.00 23.80           C  
ATOM   1738  CG2 VAL H 233      20.190   7.973  22.669  1.00 23.29           C  
ATOM   1739  C   VAL H 233      23.561   6.861  21.375  1.00 26.34           C  
ATOM   1740  O   VAL H 233      24.396   7.742  21.581  1.00 25.91           O  
ATOM   1741  N   THR H 234      23.731   5.916  20.430  1.00 26.13           N  
ATOM   1742  CA  THR H 234      24.923   5.898  19.631  1.00 27.43           C  
ATOM   1743  CB  THR H 234      25.605   4.560  19.637  1.00 28.46           C  
ATOM   1744  OG1 THR H 234      25.930   4.181  20.967  1.00 28.50           O  
ATOM   1745  CG2 THR H 234      26.883   4.646  18.787  1.00 29.99           C  
ATOM   1746  C   THR H 234      24.521   6.180  18.219  1.00 27.87           C  
ATOM   1747  O   THR H 234      23.634   5.527  17.671  1.00 28.91           O  
ATOM   1748  N   VAL H 235      25.168   7.179  17.590  1.00 27.54           N  
ATOM   1749  CA  VAL H 235      24.839   7.501  16.233  1.00 28.24           C  
ATOM   1750  CB  VAL H 235      24.711   8.978  16.001  1.00 28.37           C  
ATOM   1751  CG1 VAL H 235      24.442   9.224  14.508  1.00 28.54           C  
ATOM   1752  CG2 VAL H 235      23.618   9.524  16.933  1.00 27.23           C  
ATOM   1753  C   VAL H 235      25.961   7.014  15.372  1.00 31.61           C  
ATOM   1754  O   VAL H 235      27.076   7.527  15.442  1.00 32.03           O  
ATOM   1755  N   SER H 236      25.684   5.998  14.531  1.00 30.69           N  
ATOM   1756  CA  SER H 236      26.704   5.483  13.664  1.00 30.30           C  
ATOM   1757  CB  SER H 236      27.451   4.270  14.244  1.00 32.65           C  
ATOM   1758  OG  SER H 236      28.437   3.817  13.327  1.00 34.23           O  
ATOM   1759  C   SER H 236      26.054   5.026  12.400  1.00 33.29           C  
ATOM   1760  O   SER H 236      24.912   4.572  12.400  1.00 31.95           O  
ATOM   1761  N   SER H 237      26.782   5.139  11.271  1.00 38.71           N  
ATOM   1762  CA  SER H 237      26.242   4.708  10.015  1.00 39.26           C  
ATOM   1763  CB  SER H 237      26.500   5.697   8.865  1.00 40.33           C  
ATOM   1764  OG  SER H 237      25.936   5.199   7.661  1.00 42.67           O  
ATOM   1765  C   SER H 237      26.942   3.406   9.652  1.00 40.84           C  
ATOM   1766  O   SER H 237      26.614   2.834   8.578  1.00 40.68           O  
ATOM   1767  OXT SER H 237      27.823   2.970  10.439  1.00  0.00           O1-
TER    1768      SER H 237 
CONECT  142  635
CONECT  635  142
CONECT  941 1533
CONECT 1533  941
END
