# Supplementary material for: Fully automated antibody structure prediction using BIOVIA tools: Validation study
Source: PLoS One. 2017 May 18;12(5):e0177923. doi: 10.1371/journal.pone.0177923 (PMC5436848; doi:10.1371/journal.pone.0177923)
Supplement: S2 Dataset — Predicted structures using the Top5 framework method, Chothia CDR definition with canonical filtering and generating 50 models. These were used in the comparison against predictions using no filtering. (ZIP) [file pone.0177923.s004.zip › 3WHX_BA_FV_FinalModel.pdb]

REMARK   Accelrys Discovery Studio PDB file
REMARK   Created:  2015-04-10T02:28:07Z
SSBOND   1 CYS L   23    CYS L   93                                     
SSBOND   2 CYS H  134    CYS H  208                                     
ATOM      1  N   ASP L   1      26.102  32.586  26.141  1.00 50.39           N1+
ATOM      2  CA  ASP L   1      25.785  31.698  27.280  1.00 50.39           C  
ATOM      3  CB  ASP L   1      25.937  30.224  26.871  1.00 50.96           C  
ATOM      4  CG  ASP L   1      24.816  29.896  25.900  1.00 52.52           C  
ATOM      5  OD1 ASP L   1      23.906  30.753  25.742  1.00 60.19           O  
ATOM      6  OD2 ASP L   1      24.853  28.788  25.304  1.00 56.60           O1-
ATOM      7  C   ASP L   1      26.705  31.976  28.419  1.00 50.44           C  
ATOM      8  O   ASP L   1      27.763  32.579  28.251  1.00 51.93           O  
ATOM      9  N   VAL L   2      26.302  31.550  29.628  1.00 48.13           N  
ATOM     10  CA  VAL L   2      27.121  31.769  30.779  1.00 45.60           C  
ATOM     11  CB  VAL L   2      26.341  31.793  32.063  1.00 44.90           C  
ATOM     12  CG1 VAL L   2      27.315  31.979  33.240  1.00 47.22           C  
ATOM     13  CG2 VAL L   2      25.274  32.895  31.957  1.00 45.20           C  
ATOM     14  C   VAL L   2      28.076  30.627  30.841  1.00 44.92           C  
ATOM     15  O   VAL L   2      27.676  29.464  30.830  1.00 46.01           O  
ATOM     16  N   LEU L   3      29.385  30.929  30.900  1.00 44.50           N  
ATOM     17  CA  LEU L   3      30.325  29.853  30.943  1.00 44.11           C  
ATOM     18  CB  LEU L   3      31.631  30.122  30.180  1.00 47.33           C  
ATOM     19  CG  LEU L   3      31.437  30.267  28.661  1.00 42.13           C  
ATOM     20  CD1 LEU L   3      30.550  31.477  28.333  1.00 42.77           C  
ATOM     21  CD2 LEU L   3      32.785  30.299  27.925  1.00 47.21           C  
ATOM     22  C   LEU L   3      30.690  29.629  32.369  1.00 43.17           C  
ATOM     23  O   LEU L   3      30.924  30.573  33.123  1.00 42.65           O  
ATOM     24  N   MET L   4      30.713  28.348  32.780  1.00 42.03           N  
ATOM     25  CA  MET L   4      31.115  28.006  34.113  1.00 41.17           C  
ATOM     26  CB  MET L   4      30.167  27.046  34.850  1.00 40.07           C  
ATOM     27  CG  MET L   4      29.155  27.731  35.771  1.00 39.65           C  
ATOM     28  SD  MET L   4      27.898  28.804  35.034  1.00 42.64           S  
ATOM     29  CE  MET L   4      27.396  29.380  36.683  1.00 39.10           C  
ATOM     30  C   MET L   4      32.454  27.351  34.053  1.00 42.45           C  
ATOM     31  O   MET L   4      32.623  26.309  33.423  1.00 43.71           O  
ATOM     32  N   THR L   5      33.447  27.956  34.737  1.00 42.76           N  
ATOM     33  CA  THR L   5      34.774  27.417  34.728  1.00 43.68           C  
ATOM     34  CB  THR L   5      35.822  28.438  34.397  1.00 44.62           C  
ATOM     35  OG1 THR L   5      35.541  29.040  33.140  1.00 47.91           O  
ATOM     36  CG2 THR L   5      37.188  27.732  34.341  1.00 43.13           C  
ATOM     37  C   THR L   5      35.062  26.902  36.104  1.00 43.07           C  
ATOM     38  O   THR L   5      34.930  27.626  37.091  1.00 45.18           O  
ATOM     39  N   GLN L   6      35.468  25.619  36.199  1.00 43.02           N  
ATOM     40  CA  GLN L   6      35.739  25.031  37.480  1.00 45.20           C  
ATOM     41  CB  GLN L   6      35.037  23.682  37.702  1.00 43.63           C  
ATOM     42  CG  GLN L   6      33.513  23.783  37.772  1.00 42.79           C  
ATOM     43  CD  GLN L   6      32.963  22.381  37.993  1.00 41.94           C  
ATOM     44  OE1 GLN L   6      32.094  21.922  37.252  1.00 40.12           O  
ATOM     45  NE2 GLN L   6      33.472  21.680  39.041  1.00 41.49           N  
ATOM     46  C   GLN L   6      37.203  24.768  37.578  1.00 46.53           C  
ATOM     47  O   GLN L   6      37.864  24.448  36.591  1.00 46.36           O  
ATOM     48  N   THR L   7      37.753  24.933  38.795  1.00 47.28           N  
ATOM     49  CA  THR L   7      39.141  24.664  39.007  1.00 47.51           C  
ATOM     50  CB  THR L   7      39.946  25.928  39.085  1.00 48.47           C  
ATOM     51  OG1 THR L   7      41.334  25.638  39.070  1.00 52.52           O  
ATOM     52  CG2 THR L   7      39.573  26.675  40.374  1.00 50.50           C  
ATOM     53  C   THR L   7      39.242  23.954  40.321  1.00 47.30           C  
ATOM     54  O   THR L   7      38.522  24.295  41.259  1.00 47.82           O  
ATOM     55  N   PRO L   8      40.082  22.959  40.453  1.00 46.80           N  
ATOM     56  CA  PRO L   8      40.884  22.438  39.377  1.00 46.55           C  
ATOM     57  CD  PRO L   8      40.673  22.679  41.752  1.00 46.44           C  
ATOM     58  CB  PRO L   8      42.129  21.833  40.028  1.00 45.88           C  
ATOM     59  CG  PRO L   8      41.712  21.581  41.485  1.00 45.47           C  
ATOM     60  C   PRO L   8      40.085  21.420  38.627  1.00 46.13           C  
ATOM     61  O   PRO L   8      38.973  21.105  39.047  1.00 47.45           O  
ATOM     62  N   LEU L   9      40.608  20.945  37.480  1.00 46.02           N  
ATOM     63  CA  LEU L   9      39.980  19.895  36.736  1.00 44.57           C  
ATOM     64  CB  LEU L   9      40.544  19.732  35.318  1.00 46.25           C  
ATOM     65  CG  LEU L   9      40.218  20.950  34.435  1.00 50.87           C  
ATOM     66  CD1 LEU L   9      40.651  20.724  32.978  1.00 54.76           C  
ATOM     67  CD2 LEU L   9      38.739  21.346  34.571  0.80 52.88           C  
ATOM     68  C   LEU L   9      40.135  18.601  37.472  1.00 43.12           C  
ATOM     69  O   LEU L   9      39.257  17.743  37.419  1.00 43.45           O  
ATOM     70  N   SER L  10      41.285  18.406  38.148  1.00 43.79           N  
ATOM     71  CA  SER L  10      41.490  17.192  38.884  1.00 43.96           C  
ATOM     72  CB  SER L  10      42.573  16.295  38.264  1.00 44.92           C  
ATOM     73  OG  SER L  10      42.735  15.112  39.030  1.00 50.00           O  
ATOM     74  C   SER L  10      41.956  17.580  40.252  1.00 43.08           C  
ATOM     75  O   SER L  10      42.743  18.513  40.404  1.00 42.94           O  
ATOM     76  N   LEU L  11      41.471  16.882  41.303  1.00 40.97           N  
ATOM     77  CA  LEU L  11      41.885  17.261  42.622  1.00 41.22           C  
ATOM     78  CB  LEU L  11      40.772  18.031  43.359  1.00 39.09           C  
ATOM     79  CG  LEU L  11      41.113  18.495  44.784  1.00 41.75           C  
ATOM     80  CD1 LEU L  11      42.369  19.377  44.810  1.00 39.81           C  
ATOM     81  CD2 LEU L  11      39.900  19.195  45.421  1.00 40.44           C  
ATOM     82  C   LEU L  11      42.249  16.033  43.405  1.00 41.06           C  
ATOM     83  O   LEU L  11      41.379  15.284  43.848  1.00 39.90           O  
ATOM     84  N   PRO L  12      43.528  15.792  43.567  1.00 41.67           N  
ATOM     85  CA  PRO L  12      43.930  14.669  44.373  1.00 41.44           C  
ATOM     86  CD  PRO L  12      44.440  16.004  42.455  1.00 42.05           C  
ATOM     87  CB  PRO L  12      45.353  14.323  43.946  1.00 43.40           C  
ATOM     88  CG  PRO L  12      45.427  14.826  42.495  1.00 43.73           C  
ATOM     89  C   PRO L  12      43.803  15.015  45.822  1.00 42.29           C  
ATOM     90  O   PRO L  12      44.190  16.118  46.206  1.00 43.68           O  
ATOM     91  N   VAL L  13      43.290  14.090  46.656  1.00 40.98           N  
ATOM     92  CA  VAL L  13      43.196  14.380  48.055  1.00 41.16           C  
ATOM     93  CB  VAL L  13      41.854  14.886  48.506  1.00 40.46           C  
ATOM     94  CG1 VAL L  13      41.596  16.265  47.887  1.00 40.98           C  
ATOM     95  CG2 VAL L  13      40.790  13.835  48.150  1.00 39.10           C  
ATOM     96  C   VAL L  13      43.428  13.111  48.797  1.00 42.49           C  
ATOM     97  O   VAL L  13      43.230  12.018  48.269  1.00 41.28           O  
ATOM     98  N   SER L  14      43.904  13.230  50.049  1.00 43.46           N  
ATOM     99  CA  SER L  14      44.053  12.069  50.868  1.00 44.23           C  
ATOM    100  CB  SER L  14      45.153  12.193  51.935  1.00 45.62           C  
ATOM    101  OG  SER L  14      46.425  12.301  51.315  1.00 56.00           O  
ATOM    102  C   SER L  14      42.757  11.932  51.587  1.00 42.30           C  
ATOM    103  O   SER L  14      42.035  12.912  51.758  1.00 40.78           O  
ATOM    104  N   LEU L  15      42.417  10.711  52.035  1.00 42.75           N  
ATOM    105  CA  LEU L  15      41.179  10.570  52.735  1.00 43.28           C  
ATOM    106  CB  LEU L  15      40.819   9.110  53.070  1.00 42.12           C  
ATOM    107  CG  LEU L  15      40.456   8.254  51.841  1.00 45.08           C  
ATOM    108  CD1 LEU L  15      40.106   6.815  52.245  1.00 46.32           C  
ATOM    109  CD2 LEU L  15      39.326   8.909  51.027  1.00 44.46           C  
ATOM    110  C   LEU L  15      41.318  11.311  54.025  1.00 44.98           C  
ATOM    111  O   LEU L  15      42.362  11.264  54.672  1.00 46.43           O  
ATOM    112  N   GLY L  16      40.258  12.045  54.411  1.00 43.47           N  
ATOM    113  CA  GLY L  16      40.252  12.733  55.669  1.00 43.25           C  
ATOM    114  C   GLY L  16      40.629  14.173  55.488  1.00 44.67           C  
ATOM    115  O   GLY L  16      40.406  14.985  56.385  1.00 45.46           O  
ATOM    116  N   ASP L  17      41.211  14.542  54.332  1.00 44.59           N  
ATOM    117  CA  ASP L  17      41.603  15.914  54.160  1.00 47.02           C  
ATOM    118  CB  ASP L  17      42.742  16.116  53.145  1.00 48.59           C  
ATOM    119  CG  ASP L  17      44.016  15.509  53.717  1.00 53.92           C  
ATOM    120  OD1 ASP L  17      43.922  14.783  54.742  1.00 57.03           O  
ATOM    121  OD2 ASP L  17      45.104  15.767  53.137  1.00 58.36           O1-
ATOM    122  C   ASP L  17      40.425  16.689  53.668  1.00 47.96           C  
ATOM    123  O   ASP L  17      39.398  16.116  53.310  1.00 48.14           O  
ATOM    124  N   GLN L  18      40.525  18.035  53.662  1.00 48.95           N  
ATOM    125  CA  GLN L  18      39.413  18.769  53.136  1.00 49.12           C  
ATOM    126  CB  GLN L  18      39.046  20.075  53.864  1.00 52.55           C  
ATOM    127  CG  GLN L  18      40.055  21.211  53.746  1.00 57.84           C  
ATOM    128  CD  GLN L  18      39.381  22.430  54.356  1.00 61.39           C  
ATOM    129  OE1 GLN L  18      39.551  22.730  55.536  1.00 66.11           O  
ATOM    130  NE2 GLN L  18      38.573  23.151  53.533  1.00 63.20           N  
ATOM    131  C   GLN L  18      39.708  19.081  51.705  1.00 48.97           C  
ATOM    132  O   GLN L  18      40.863  19.099  51.284  1.00 49.68           O  
ATOM    133  N   ALA L  19      38.645  19.291  50.906  1.00 47.34           N  
ATOM    134  CA  ALA L  19      38.843  19.596  49.521  1.00 45.09           C  
ATOM    135  CB  ALA L  19      38.432  18.447  48.582  1.00 44.32           C  
ATOM    136  C   ALA L  19      37.983  20.771  49.188  1.00 44.98           C  
ATOM    137  O   ALA L  19      36.883  20.924  49.718  1.00 46.62           O  
ATOM    138  N   SER L  20      38.483  21.651  48.298  1.00 45.27           N  
ATOM    139  CA  SER L  20      37.721  22.794  47.886  1.00 45.94           C  
ATOM    140  CB  SER L  20      38.323  24.143  48.313  1.00 45.26           C  
ATOM    141  OG  SER L  20      38.277  24.282  49.723  1.00 52.01           O  
ATOM    142  C   SER L  20      37.714  22.811  46.393  1.00 46.34           C  
ATOM    143  O   SER L  20      38.740  22.580  45.755  1.00 47.69           O  
ATOM    144  N   ILE L  21      36.538  23.092  45.797  1.00 44.91           N  
ATOM    145  CA  ILE L  21      36.437  23.150  44.369  1.00 44.89           C  
ATOM    146  CB  ILE L  21      35.519  22.109  43.797  1.00 41.24           C  
ATOM    147  CG1 ILE L  21      35.999  20.701  44.178  1.00 41.00           C  
ATOM    148  CG2 ILE L  21      35.440  22.327  42.279  1.00 42.59           C  
ATOM    149  CD1 ILE L  21      34.972  19.612  43.881  1.00 42.18           C  
ATOM    150  C   ILE L  21      35.850  24.486  44.049  1.00 44.27           C  
ATOM    151  O   ILE L  21      34.926  24.946  44.720  1.00 45.34           O  
ATOM    152  N   SER L  22      36.369  25.152  43.003  1.00 44.24           N  
ATOM    153  CA  SER L  22      35.902  26.474  42.713  1.00 45.94           C  
ATOM    154  CB  SER L  22      37.049  27.490  42.618  1.00 46.50           C  
ATOM    155  OG  SER L  22      36.539  28.780  42.327  1.00 53.63           O  
ATOM    156  C   SER L  22      35.171  26.478  41.405  1.00 45.37           C  
ATOM    157  O   SER L  22      35.474  25.704  40.498  1.00 43.53           O  
ATOM    158  N   CYS L  23      34.148  27.353  41.307  1.00 44.05           N  
ATOM    159  CA  CYS L  23      33.361  27.504  40.116  1.00 44.02           C  
ATOM    160  CB  CYS L  23      31.960  26.857  40.244  1.00 44.29           C  
ATOM    161  SG  CYS L  23      30.911  27.044  38.768  1.00 46.18           S  
ATOM    162  C   CYS L  23      33.178  28.977  39.890  1.00 44.45           C  
ATOM    163  O   CYS L  23      32.695  29.694  40.768  1.00 44.77           O  
ATOM    164  N   ARG L  24      33.571  29.469  38.696  1.00 45.11           N  
ATOM    165  CA  ARG L  24      33.430  30.868  38.388  1.00 48.80           C  
ATOM    166  CB  ARG L  24      34.734  31.553  37.936  1.00 52.45           C  
ATOM    167  CG  ARG L  24      35.841  31.628  38.989  1.00 66.38           C  
ATOM    168  CD  ARG L  24      36.971  32.583  38.587  1.00 71.53           C  
ATOM    169  NE  ARG L  24      38.056  32.486  39.606  1.00 73.06           N  
ATOM    170  CZ  ARG L  24      39.017  33.455  39.677  1.00 76.54           C  
ATOM    171  NH1 ARG L  24      38.930  34.566  38.887  1.00 76.93           N1+
ATOM    172  NH2 ARG L  24      40.066  33.317  40.539  1.00 74.75           N  
ATOM    173  C   ARG L  24      32.503  30.971  37.218  1.00 48.21           C  
ATOM    174  O   ARG L  24      32.561  30.158  36.300  1.00 46.75           O  
ATOM    175  N   SER L  25      31.624  31.992  37.219  1.00 47.48           N  
ATOM    176  CA  SER L  25      30.693  32.169  36.143  1.00 47.49           C  
ATOM    177  CB  SER L  25      29.250  32.375  36.636  1.00 45.48           C  
ATOM    178  OG  SER L  25      29.189  33.499  37.502  1.00 49.11           O  
ATOM    179  C   SER L  25      31.102  33.382  35.369  1.00 47.96           C  
ATOM    180  O   SER L  25      31.678  34.323  35.913  1.00 47.82           O  
ATOM    181  N   SER L  26      30.846  33.361  34.037  1.00 25.51           N  
ATOM    182  CA  SER L  26      31.207  34.412  33.115  1.00 27.18           C  
ATOM    183  CB  SER L  26      30.997  34.014  31.642  1.00 27.05           C  
ATOM    184  OG  SER L  26      29.622  33.777  31.378  1.00 25.88           O  
ATOM    185  C   SER L  26      30.379  35.623  33.382  1.00 28.37           C  
ATOM    186  O   SER L  26      30.819  36.750  33.150  1.00 29.38           O  
ATOM    187  N   GLN L  27      29.142  35.418  33.861  1.00 28.85           N  
ATOM    188  CA  GLN L  27      28.290  36.532  34.145  1.00 29.24           C  
ATOM    189  CB  GLN L  27      27.240  36.754  33.049  1.00 30.18           C  
ATOM    190  CG  GLN L  27      26.533  38.101  33.134  1.00 32.27           C  
ATOM    191  CD  GLN L  27      25.702  38.239  31.872  1.00 34.91           C  
ATOM    192  OE1 GLN L  27      24.515  38.548  31.929  1.00 37.68           O  
ATOM    193  NE2 GLN L  27      26.342  38.002  30.695  1.00 36.40           N  
ATOM    194  C   GLN L  27      27.603  36.215  35.438  1.00 29.07           C  
ATOM    195  O   GLN L  27      27.678  35.087  35.923  1.00 27.53           O  
ATOM    196  N   SER L  28      26.926  37.212  36.044  1.00 29.01           N  
ATOM    197  CA  SER L  28      26.311  37.015  37.327  0.83 29.18           C  
ATOM    198  CB  SER L  28      25.781  38.317  37.954  0.83 30.44           C  
ATOM    199  OG  SER L  28      25.196  38.048  39.219  0.83 30.48           O  
ATOM    200  C   SER L  28      25.169  36.049  37.207  1.00 28.57           C  
ATOM    201  O   SER L  28      24.401  36.063  36.248  1.00 28.81           O  
ATOM    202  N   ILE L  29      25.118  35.129  38.187  1.00 28.25           N  
ATOM    203  CA  ILE L  29      24.169  34.079  38.416  1.00 27.93           C  
ATOM    204  CB  ILE L  29      24.670  33.064  39.394  1.00 28.03           C  
ATOM    205  CG1 ILE L  29      26.048  32.531  38.985  1.00 28.03           C  
ATOM    206  CG2 ILE L  29      23.631  31.938  39.436  1.00 26.83           C  
ATOM    207  CD1 ILE L  29      26.021  31.792  37.655  1.00 27.65           C  
ATOM    208  C   ILE L  29      22.890  34.618  38.976  1.00 27.68           C  
ATOM    209  O   ILE L  29      21.857  33.958  38.894  1.00 26.53           O  
ATOM    210  N   VAL L  30      22.945  35.761  39.684  1.00 28.02           N  
ATOM    211  CA  VAL L  30      21.770  36.273  40.329  1.00 28.02           C  
ATOM    212  CB  VAL L  30      22.015  37.577  41.031  1.00 28.54           C  
ATOM    213  CG1 VAL L  30      20.700  38.065  41.658  1.00 28.56           C  
ATOM    214  CG2 VAL L  30      23.160  37.381  42.038  1.00 28.52           C  
ATOM    215  C   VAL L  30      20.703  36.500  39.306  1.00 27.76           C  
ATOM    216  O   VAL L  30      20.903  37.183  38.303  1.00 28.64           O  
ATOM    217  N   HIS L  31      19.520  35.909  39.562  1.00 26.53           N  
ATOM    218  CA  HIS L  31      18.384  36.026  38.700  1.00 26.32           C  
ATOM    219  ND1 HIS L  31      15.080  35.440  37.989  1.00 25.97           N  
ATOM    220  CG  HIS L  31      16.306  34.841  37.816  1.00 25.58           C  
ATOM    221  CB  HIS L  31      17.398  34.851  38.843  1.00 25.63           C  
ATOM    222  NE2 HIS L  31      15.050  34.512  35.969  1.00 25.40           N  
ATOM    223  CD2 HIS L  31      16.272  34.279  36.575  1.00 24.79           C  
ATOM    224  CE1 HIS L  31      14.367  35.212  36.858  1.00 26.42           C  
ATOM    225  C   HIS L  31      17.681  37.296  39.066  1.00 26.53           C  
ATOM    226  O   HIS L  31      17.943  37.882  40.115  1.00 27.01           O  
ATOM    227  N   SER L  32      16.774  37.763  38.188  1.00 26.87           N  
ATOM    228  CA  SER L  32      16.064  38.991  38.413  1.00 27.47           C  
ATOM    229  CB  SER L  32      15.098  39.328  37.265  1.00 27.69           C  
ATOM    230  OG  SER L  32      14.429  40.550  37.539  1.00 28.78           O  
ATOM    231  C   SER L  32      15.255  38.860  39.670  1.00 27.04           C  
ATOM    232  O   SER L  32      15.090  39.826  40.412  1.00 27.57           O  
ATOM    233  N   ASN L  33      14.746  37.648  39.947  1.00 26.52           N  
ATOM    234  CA  ASN L  33      13.936  37.401  41.107  1.00 26.10           C  
ATOM    235  CB  ASN L  33      13.202  36.041  41.092  1.00 25.78           C  
ATOM    236  CG  ASN L  33      14.174  34.877  40.997  1.00 24.19           C  
ATOM    237  OD1 ASN L  33      15.319  34.967  41.432  1.00 23.94           O  
ATOM    238  ND2 ASN L  33      13.703  33.755  40.388  1.00 23.22           N  
ATOM    239  C   ASN L  33      14.757  37.576  42.349  1.00 26.10           C  
ATOM    240  O   ASN L  33      14.214  37.824  43.423  1.00 26.75           O  
ATOM    241  N   GLY L  34      16.094  37.446  42.254  1.00 26.14           N  
ATOM    242  CA  GLY L  34      16.899  37.686  43.420  1.00 26.10           C  
ATOM    243  C   GLY L  34      17.559  36.419  43.870  1.00 25.69           C  
ATOM    244  O   GLY L  34      18.445  36.451  44.724  1.00 26.32           O  
ATOM    245  N   ASN L  35      17.144  35.265  43.322  1.00 24.71           N  
ATOM    246  CA  ASN L  35      17.749  34.027  43.728  1.00 23.34           C  
ATOM    247  CB  ASN L  35      16.805  32.825  43.574  1.00 23.01           C  
ATOM    248  CG  ASN L  35      15.613  33.053  44.489  1.00 23.66           C  
ATOM    249  OD1 ASN L  35      15.739  33.608  45.580  1.00 25.49           O  
ATOM    250  ND2 ASN L  35      14.409  32.625  44.024  1.00 21.15           N  
ATOM    251  C   ASN L  35      18.954  33.765  42.874  1.00 22.47           C  
ATOM    252  O   ASN L  35      19.074  34.286  41.766  1.00 22.37           O  
ATOM    253  N   THR L  36      19.901  32.956  43.397  1.00 21.50           N  
ATOM    254  CA  THR L  36      21.069  32.575  42.654  1.00 20.92           C  
ATOM    255  CB  THR L  36      22.347  32.833  43.396  1.00 21.30           C  
ATOM    256  OG1 THR L  36      22.444  34.212  43.725  1.00 23.37           O  
ATOM    257  CG2 THR L  36      23.535  32.415  42.513  1.00 21.19           C  
ATOM    258  C   THR L  36      20.957  31.095  42.464  1.00 19.66           C  
ATOM    259  O   THR L  36      21.151  30.330  43.409  1.00 19.00           O  
ATOM    260  N   TYR L  37      20.679  30.643  41.222  1.00 19.27           N  
ATOM    261  CA  TYR L  37      20.448  29.237  41.066  1.00 18.70           C  
ATOM    262  CB  TYR L  37      19.440  28.895  39.956  1.00 18.80           C  
ATOM    263  CG  TYR L  37      18.132  29.496  40.336  1.00 18.87           C  
ATOM    264  CD1 TYR L  37      17.259  28.819  41.154  1.00 19.20           C  
ATOM    265  CD2 TYR L  37      17.783  30.750  39.889  1.00 19.19           C  
ATOM    266  CE1 TYR L  37      16.051  29.374  41.504  1.00 19.29           C  
ATOM    267  CE2 TYR L  37      16.576  31.312  40.233  1.00 19.65           C  
ATOM    268  CZ  TYR L  37      15.707  30.621  41.043  1.00 19.86           C  
ATOM    269  OH  TYR L  37      14.468  31.193  41.400  1.00 20.48           O  
ATOM    270  C   TYR L  37      21.731  28.572  40.699  1.00 18.39           C  
ATOM    271  O   TYR L  37      21.993  28.272  39.535  1.00 19.52           O  
ATOM    272  N   LEU L  38      22.557  28.282  41.719  1.00 38.60           N  
ATOM    273  CA  LEU L  38      23.813  27.640  41.481  1.00 37.14           C  
ATOM    274  CB  LEU L  38      25.025  28.355  42.091  1.00 38.91           C  
ATOM    275  CG  LEU L  38      26.337  27.609  41.796  1.00 39.18           C  
ATOM    276  CD1 LEU L  38      26.764  27.782  40.332  0.80 37.86           C  
ATOM    277  CD2 LEU L  38      27.436  27.952  42.803  1.00 37.97           C  
ATOM    278  C   LEU L  38      23.738  26.338  42.200  1.00 36.70           C  
ATOM    279  O   LEU L  38      23.474  26.303  43.403  1.00 35.89           O  
ATOM    280  N   GLU L  39      23.979  25.228  41.478  1.00 35.14           N  
ATOM    281  CA  GLU L  39      23.863  23.948  42.107  1.00 33.55           C  
ATOM    282  CB  GLU L  39      22.681  23.146  41.545  1.00 34.85           C  
ATOM    283  CG  GLU L  39      21.353  23.861  41.820  1.00 36.77           C  
ATOM    284  CD  GLU L  39      20.238  23.193  41.033  1.00 32.82           C  
ATOM    285  OE1 GLU L  39      19.961  21.994  41.303  1.00 30.05           O  
ATOM    286  OE2 GLU L  39      19.642  23.876  40.158  1.00 35.67           O1-
ATOM    287  C   GLU L  39      25.134  23.181  41.906  1.00 33.52           C  
ATOM    288  O   GLU L  39      25.933  23.489  41.025  1.00 35.27           O  
ATOM    289  N   TRP L  40      25.373  22.179  42.774  1.00 33.40           N  
ATOM    290  CA  TRP L  40      26.532  21.338  42.670  1.00 33.05           C  
ATOM    291  CB  TRP L  40      27.460  21.431  43.893  1.00 34.86           C  
ATOM    292  CG  TRP L  40      28.158  22.764  44.032  1.00 35.21           C  
ATOM    293  CD2 TRP L  40      29.433  23.070  43.443  1.00 36.65           C  
ATOM    294  CD1 TRP L  40      27.759  23.885  44.696  1.00 37.26           C  
ATOM    295  NE1 TRP L  40      28.706  24.873  44.560  1.00 37.44           N  
ATOM    296  CE2 TRP L  40      29.742  24.385  43.790  1.00 37.84           C  
ATOM    297  CE3 TRP L  40      30.278  22.318  42.676  1.00 34.44           C  
ATOM    298  CZ2 TRP L  40      30.903  24.971  43.372  1.00 37.93           C  
ATOM    299  CZ3 TRP L  40      31.449  22.910  42.258  1.00 36.98           C  
ATOM    300  CH2 TRP L  40      31.755  24.212  42.601  1.00 37.90           C  
ATOM    301  C   TRP L  40      26.052  19.921  42.586  1.00 32.96           C  
ATOM    302  O   TRP L  40      25.185  19.498  43.350  1.00 33.89           O  
ATOM    303  N   TYR L  41      26.625  19.144  41.645  1.00 32.61           N  
ATOM    304  CA  TYR L  41      26.226  17.775  41.460  1.00 32.91           C  
ATOM    305  CB  TYR L  41      25.616  17.480  40.080  1.00 31.90           C  
ATOM    306  CG  TYR L  41      24.326  18.210  39.948  1.00 31.24           C  
ATOM    307  CD1 TYR L  41      23.155  17.628  40.368  1.00 32.07           C  
ATOM    308  CD2 TYR L  41      24.282  19.474  39.411  1.00 33.19           C  
ATOM    309  CE1 TYR L  41      21.956  18.288  40.248  1.00 32.79           C  
ATOM    310  CE2 TYR L  41      23.085  20.138  39.286  1.00 32.71           C  
ATOM    311  CZ  TYR L  41      21.919  19.546  39.703  1.00 32.09           C  
ATOM    312  OH  TYR L  41      20.691  20.227  39.573  1.00 35.73           O  
ATOM    313  C   TYR L  41      27.438  16.900  41.556  1.00 34.12           C  
ATOM    314  O   TYR L  41      28.561  17.331  41.299  1.00 36.30           O  
ATOM    315  N   LEU L  42      27.224  15.634  41.974  1.00 32.68           N  
ATOM    316  CA  LEU L  42      28.279  14.664  42.040  1.00 33.96           C  
ATOM    317  CB  LEU L  42      28.510  14.113  43.461  1.00 35.01           C  
ATOM    318  CG  LEU L  42      29.562  12.989  43.556  1.00 35.43           C  
ATOM    319  CD1 LEU L  42      30.949  13.451  43.088  1.00 35.60           C  
ATOM    320  CD2 LEU L  42      29.592  12.386  44.969  1.00 35.01           C  
ATOM    321  C   LEU L  42      27.879  13.518  41.165  1.00 32.97           C  
ATOM    322  O   LEU L  42      26.759  13.016  41.254  1.00 33.47           O  
ATOM    323  N   GLN L  43      28.789  13.091  40.267  1.00 34.31           N  
ATOM    324  CA  GLN L  43      28.484  11.974  39.424  1.00 33.36           C  
ATOM    325  CB  GLN L  43      28.521  12.299  37.919  1.00 32.51           C  
ATOM    326  CG  GLN L  43      28.162  11.094  37.044  1.00 30.57           C  
ATOM    327  CD  GLN L  43      28.146  11.525  35.584  1.00 33.86           C  
ATOM    328  OE1 GLN L  43      28.899  12.404  35.171  1.00 33.46           O  
ATOM    329  NE2 GLN L  43      27.255  10.886  34.780  1.00 33.55           N  
ATOM    330  C   GLN L  43      29.517  10.932  39.690  1.00 35.09           C  
ATOM    331  O   GLN L  43      30.716  11.167  39.536  1.00 35.60           O  
ATOM    332  N   LYS L  44      29.061   9.741  40.117  1.00 37.91           N  
ATOM    333  CA  LYS L  44      29.958   8.662  40.393  1.00 41.45           C  
ATOM    334  CB  LYS L  44      29.482   7.770  41.551  1.00 40.71           C  
ATOM    335  CG  LYS L  44      29.427   8.547  42.868  1.00 43.20           C  
ATOM    336  CD  LYS L  44      28.668   7.842  43.991  1.00 47.42           C  
ATOM    337  CE  LYS L  44      28.617   8.651  45.287  1.00 50.93           C  
ATOM    338  NZ  LYS L  44      27.936   7.871  46.344  1.00 55.60           N1+
ATOM    339  C   LYS L  44      30.030   7.852  39.147  1.00 43.46           C  
ATOM    340  O   LYS L  44      29.149   7.933  38.293  1.00 42.92           O  
ATOM    341  N   PRO L  45      31.053   7.065  39.001  1.00 45.39           N  
ATOM    342  CA  PRO L  45      31.184   6.349  37.773  1.00 46.52           C  
ATOM    343  CD  PRO L  45      32.342   7.333  39.616  1.00 46.70           C  
ATOM    344  CB  PRO L  45      32.567   5.706  37.810  1.00 47.31           C  
ATOM    345  CG  PRO L  45      33.381   6.688  38.677  1.00 46.08           C  
ATOM    346  C   PRO L  45      30.046   5.411  37.545  1.00 47.99           C  
ATOM    347  O   PRO L  45      29.688   4.660  38.450  1.00 50.13           O  
ATOM    348  N   GLY L  46      29.466   5.450  36.330  1.00 47.28           N  
ATOM    349  CA  GLY L  46      28.416   4.547  35.966  1.00 48.83           C  
ATOM    350  C   GLY L  46      27.113   4.959  36.583  1.00 48.59           C  
ATOM    351  O   GLY L  46      26.187   4.151  36.637  1.00 50.01           O  
ATOM    352  N   GLN L  47      26.985   6.214  37.062  1.00 45.96           N  
ATOM    353  CA  GLN L  47      25.731   6.588  37.663  1.00 43.76           C  
ATOM    354  CB  GLN L  47      25.781   6.701  39.198  1.00 46.07           C  
ATOM    355  CG  GLN L  47      26.047   5.374  39.907  1.00 50.75           C  
ATOM    356  CD  GLN L  47      26.029   5.641  41.407  1.00 54.57           C  
ATOM    357  OE1 GLN L  47      25.540   6.676  41.859  1.00 56.13           O  
ATOM    358  NE2 GLN L  47      26.570   4.679  42.200  1.00 56.80           N  
ATOM    359  C   GLN L  47      25.318   7.933  37.157  1.00 40.86           C  
ATOM    360  O   GLN L  47      26.087   8.632  36.501  1.00 40.07           O  
ATOM    361  N   SER L  48      24.050   8.310  37.428  1.00 38.08           N  
ATOM    362  CA  SER L  48      23.564   9.602  37.046  1.00 37.61           C  
ATOM    363  CB  SER L  48      22.033   9.665  36.897  1.00 38.73           C  
ATOM    364  OG  SER L  48      21.396   9.172  38.066  1.00 45.71           O  
ATOM    365  C   SER L  48      24.024  10.588  38.081  1.00 35.75           C  
ATOM    366  O   SER L  48      24.396  10.211  39.191  1.00 36.85           O  
ATOM    367  N   PRO L  49      24.031  11.852  37.742  1.00 35.16           N  
ATOM    368  CA  PRO L  49      24.468  12.854  38.678  1.00 33.45           C  
ATOM    369  CD  PRO L  49      24.231  12.266  36.362  1.00 33.74           C  
ATOM    370  CB  PRO L  49      24.620  14.139  37.867  1.00 32.24           C  
ATOM    371  CG  PRO L  49      24.925  13.637  36.443  1.00 33.16           C  
ATOM    372  C   PRO L  49      23.499  12.983  39.812  1.00 34.07           C  
ATOM    373  O   PRO L  49      22.301  12.797  39.597  1.00 35.80           O  
ATOM    374  N   LYS L  50      23.994  13.294  41.029  1.00 33.66           N  
ATOM    375  CA  LYS L  50      23.134  13.448  42.168  1.00 34.64           C  
ATOM    376  CB  LYS L  50      23.483  12.517  43.344  1.00 37.69           C  
ATOM    377  CG  LYS L  50      23.233  11.029  43.078  1.00 43.30           C  
ATOM    378  CD  LYS L  50      21.768  10.682  42.798  1.00 49.22           C  
ATOM    379  CE  LYS L  50      21.496   9.178  42.700  1.00 50.49           C  
ATOM    380  NZ  LYS L  50      22.231   8.588  41.560  1.00 53.36           N1+
ATOM    381  C   LYS L  50      23.308  14.850  42.664  1.00 32.66           C  
ATOM    382  O   LYS L  50      24.405  15.403  42.626  1.00 33.82           O  
ATOM    383  N   LEU L  51      22.214  15.455  43.165  1.00 32.78           N  
ATOM    384  CA  LEU L  51      22.226  16.829  43.600  1.00 33.51           C  
ATOM    385  CB  LEU L  51      20.815  17.442  43.605  1.00 32.84           C  
ATOM    386  CG  LEU L  51      20.764  18.904  44.081  1.00 33.71           C  
ATOM    387  CD1 LEU L  51      21.556  19.834  43.149  1.00 36.11           C  
ATOM    388  CD2 LEU L  51      19.312  19.362  44.295  1.00 36.35           C  
ATOM    389  C   LEU L  51      22.745  16.935  45.006  1.00 34.40           C  
ATOM    390  O   LEU L  51      22.209  16.297  45.908  1.00 35.40           O  
ATOM    391  N   LEU L  52      23.905  17.617  45.191  1.00 33.29           N  
ATOM    392  CA  LEU L  52      24.465  17.919  46.487  1.00 34.00           C  
ATOM    393  CB  LEU L  52      25.996  18.020  46.426  1.00 33.80           C  
ATOM    394  CG  LEU L  52      26.666  16.710  45.976  1.00 35.69           C  
ATOM    395  CD1 LEU L  52      28.196  16.853  45.934  1.00 38.01           C  
ATOM    396  CD2 LEU L  52      26.205  15.522  46.839  1.00 35.77           C  
ATOM    397  C   LEU L  52      23.978  19.201  47.118  1.00 33.76           C  
ATOM    398  O   LEU L  52      23.502  19.211  48.253  1.00 35.82           O  
ATOM    399  N   ILE L  53      24.092  20.330  46.376  1.00 33.57           N  
ATOM    400  CA  ILE L  53      23.829  21.631  46.937  1.00 33.61           C  
ATOM    401  CB  ILE L  53      25.088  22.422  47.158  1.00 34.31           C  
ATOM    402  CG1 ILE L  53      26.034  21.695  48.127  1.00 36.03           C  
ATOM    403  CG2 ILE L  53      24.689  23.825  47.638  1.00 34.74           C  
ATOM    404  CD1 ILE L  53      25.464  21.548  49.535  1.00 38.03           C  
ATOM    405  C   ILE L  53      23.022  22.420  45.958  1.00 35.31           C  
ATOM    406  O   ILE L  53      23.233  22.321  44.750  1.00 35.13           O  
ATOM    407  N   TYR L  54      22.069  23.233  46.463  1.00 34.48           N  
ATOM    408  CA  TYR L  54      21.288  24.046  45.574  1.00 35.81           C  
ATOM    409  CB  TYR L  54      19.875  23.497  45.288  1.00 36.61           C  
ATOM    410  CG  TYR L  54      19.007  23.568  46.497  1.00 38.87           C  
ATOM    411  CD1 TYR L  54      19.066  22.610  47.481  1.00 40.32           C  
ATOM    412  CD2 TYR L  54      18.128  24.611  46.646  1.00 39.39           C  
ATOM    413  CE1 TYR L  54      18.253  22.687  48.588  1.00 41.68           C  
ATOM    414  CE2 TYR L  54      17.311  24.696  47.746  1.00 39.07           C  
ATOM    415  CZ  TYR L  54      17.370  23.731  48.720  1.00 40.97           C  
ATOM    416  OH  TYR L  54      16.530  23.818  49.851  1.00 42.33           O  
ATOM    417  C   TYR L  54      21.205  25.429  46.148  1.00 37.76           C  
ATOM    418  O   TYR L  54      21.397  25.631  47.346  1.00 36.18           O  
ATOM    419  N   LYS L  55      20.964  26.440  45.275  1.00 16.20           N  
ATOM    420  CA  LYS L  55      20.846  27.821  45.666  1.00 17.16           C  
ATOM    421  CB  LYS L  55      19.556  28.115  46.453  1.00 17.59           C  
ATOM    422  CG  LYS L  55      19.149  29.586  46.393  1.00 19.19           C  
ATOM    423  CD  LYS L  55      17.679  29.804  46.742  1.00 20.97           C  
ATOM    424  CE  LYS L  55      16.723  29.061  45.808  1.00 23.26           C  
ATOM    425  NZ  LYS L  55      15.330  29.233  46.272  1.00 24.20           N1+
ATOM    426  C   LYS L  55      22.061  28.230  46.454  1.00 17.11           C  
ATOM    427  O   LYS L  55      21.975  28.890  47.488  1.00 17.13           O  
ATOM    428  N   VAL L  56      23.232  27.794  45.957  1.00 17.16           N  
ATOM    429  CA  VAL L  56      24.557  28.138  46.400  1.00 17.45           C  
ATOM    430  CB  VAL L  56      24.737  29.622  46.536  1.00 17.38           C  
ATOM    431  CG1 VAL L  56      26.139  29.906  47.098  1.00 18.28           C  
ATOM    432  CG2 VAL L  56      24.472  30.270  45.169  1.00 17.63           C  
ATOM    433  C   VAL L  56      24.962  27.513  47.705  1.00 17.58           C  
ATOM    434  O   VAL L  56      26.111  27.091  47.825  1.00 17.25           O  
ATOM    435  N   SER L  57      24.058  27.332  48.692  1.00 17.63           N  
ATOM    436  CA  SER L  57      24.613  26.833  49.926  1.00 18.41           C  
ATOM    437  CB  SER L  57      25.026  27.962  50.884  1.00 19.29           C  
ATOM    438  OG  SER L  57      23.884  28.711  51.276  1.00 19.73           O  
ATOM    439  C   SER L  57      23.626  25.992  50.657  1.00 18.84           C  
ATOM    440  O   SER L  57      23.801  25.705  51.841  1.00 19.06           O  
ATOM    441  N   ASN L  58      22.578  25.523  49.971  1.00 39.28           N  
ATOM    442  CA  ASN L  58      21.638  24.708  50.685  1.00 39.34           C  
ATOM    443  CB  ASN L  58      20.173  25.008  50.331  1.00 40.34           C  
ATOM    444  CG  ASN L  58      19.833  26.368  50.919  1.00 42.96           C  
ATOM    445  OD1 ASN L  58      19.757  26.531  52.135  1.00 45.96           O  
ATOM    446  ND2 ASN L  58      19.636  27.381  50.035  1.00 43.83           N  
ATOM    447  C   ASN L  58      21.901  23.280  50.337  1.00 38.56           C  
ATOM    448  O   ASN L  58      22.039  22.930  49.167  1.00 39.21           O  
ATOM    449  N   ARG L  59      22.005  22.415  51.364  1.00 37.36           N  
ATOM    450  CA  ARG L  59      22.250  21.025  51.117  1.00 38.39           C  
ATOM    451  CB  ARG L  59      22.896  20.294  52.308  1.00 38.87           C  
ATOM    452  CG  ARG L  59      24.360  20.674  52.541  1.00 43.70           C  
ATOM    453  CD  ARG L  59      24.969  20.052  53.799  1.00 46.92           C  
ATOM    454  NE  ARG L  59      24.383  20.755  54.975  1.00 50.99           N  
ATOM    455  CZ  ARG L  59      23.214  20.318  55.525  1.00 52.96           C  
ATOM    456  NH1 ARG L  59      22.600  19.204  55.027  1.00 53.05           N1+
ATOM    457  NH2 ARG L  59      22.661  20.994  56.574  1.00 52.77           N  
ATOM    458  C   ARG L  59      20.947  20.355  50.821  1.00 37.80           C  
ATOM    459  O   ARG L  59      19.924  20.645  51.437  1.00 39.10           O  
ATOM    460  N   PHE L  60      20.975  19.423  49.850  1.00 37.64           N  
ATOM    461  CA  PHE L  60      19.813  18.680  49.453  1.00 39.49           C  
ATOM    462  CB  PHE L  60      19.978  18.048  48.055  1.00 38.08           C  
ATOM    463  CG  PHE L  60      18.696  17.419  47.634  1.00 39.31           C  
ATOM    464  CD1 PHE L  60      17.612  18.198  47.300  1.00 41.42           C  
ATOM    465  CD2 PHE L  60      18.586  16.050  47.536  1.00 40.85           C  
ATOM    466  CE1 PHE L  60      16.429  17.619  46.903  1.00 40.50           C  
ATOM    467  CE2 PHE L  60      17.406  15.468  47.138  1.00 38.07           C  
ATOM    468  CZ  PHE L  60      16.322  16.252  46.824  1.00 39.59           C  
ATOM    469  C   PHE L  60      19.633  17.609  50.483  1.00 40.08           C  
ATOM    470  O   PHE L  60      20.590  17.210  51.144  1.00 38.76           O  
ATOM    471  N   SER L  61      18.390  17.126  50.667  1.00 42.38           N  
ATOM    472  CA  SER L  61      18.143  16.160  51.696  0.90 43.46           C  
ATOM    473  CB  SER L  61      16.682  15.676  51.750  0.90 46.77           C  
ATOM    474  OG  SER L  61      15.818  16.762  52.046  0.90 53.02           O  
ATOM    475  C   SER L  61      18.995  14.955  51.460  1.00 43.27           C  
ATOM    476  O   SER L  61      19.165  14.500  50.329  1.00 44.53           O  
ATOM    477  N   GLY L  62      19.566  14.414  52.553  1.00 43.00           N  
ATOM    478  CA  GLY L  62      20.339  13.209  52.484  1.00 42.74           C  
ATOM    479  C   GLY L  62      21.796  13.523  52.323  1.00 43.67           C  
ATOM    480  O   GLY L  62      22.637  12.641  52.486  1.00 45.22           O  
ATOM    481  N   VAL L  63      22.144  14.785  52.003  1.00 42.10           N  
ATOM    482  CA  VAL L  63      23.536  15.107  51.817  1.00 43.57           C  
ATOM    483  CB  VAL L  63      23.752  16.354  51.006  1.00 44.37           C  
ATOM    484  CG1 VAL L  63      25.256  16.676  50.974  1.00 43.21           C  
ATOM    485  CG2 VAL L  63      23.136  16.147  49.613  1.00 41.70           C  
ATOM    486  C   VAL L  63      24.159  15.322  53.165  1.00 44.68           C  
ATOM    487  O   VAL L  63      23.574  15.968  54.032  1.00 45.57           O  
ATOM    488  N   PRO L  64      25.348  14.807  53.356  1.00 46.30           N  
ATOM    489  CA  PRO L  64      26.019  14.944  54.625  1.00 46.29           C  
ATOM    490  CD  PRO L  64      25.753  13.597  52.658  1.00 46.09           C  
ATOM    491  CB  PRO L  64      27.177  13.949  54.592  1.00 47.32           C  
ATOM    492  CG  PRO L  64      26.700  12.859  53.618  1.00 47.08           C  
ATOM    493  C   PRO L  64      26.465  16.358  54.864  1.00 46.95           C  
ATOM    494  O   PRO L  64      26.727  17.082  53.907  1.00 45.88           O  
ATOM    495  N   ASP L  65      26.613  16.740  56.147  1.00 48.17           N  
ATOM    496  CA  ASP L  65      26.961  18.061  56.598  1.00 49.04           C  
ATOM    497  CB  ASP L  65      27.018  18.176  58.130  1.00 53.34           C  
ATOM    498  CG  ASP L  65      25.632  17.945  58.706  1.00 66.21           C  
ATOM    499  OD1 ASP L  65      24.858  17.160  58.099  1.00 68.36           O  
ATOM    500  OD2 ASP L  65      25.326  18.558  59.763  1.00 72.28           O1-
ATOM    501  C   ASP L  65      28.333  18.413  56.111  1.00 47.52           C  
ATOM    502  O   ASP L  65      28.712  19.583  56.085  1.00 47.64           O  
ATOM    503  N   ARG L  66      29.125  17.397  55.743  1.00 46.04           N  
ATOM    504  CA  ARG L  66      30.492  17.563  55.334  1.00 45.74           C  
ATOM    505  CB  ARG L  66      31.125  16.242  54.876  1.00 46.46           C  
ATOM    506  CG  ARG L  66      31.195  15.180  55.968  1.00 50.48           C  
ATOM    507  CD  ARG L  66      31.801  13.859  55.489  1.00 50.27           C  
ATOM    508  NE  ARG L  66      30.799  13.166  54.630  1.00 48.34           N  
ATOM    509  CZ  ARG L  66      31.219  12.339  53.631  1.00 49.04           C  
ATOM    510  NH1 ARG L  66      32.553  12.216  53.376  1.00 45.69           N1+
ATOM    511  NH2 ARG L  66      30.319  11.627  52.892  1.00 49.81           N  
ATOM    512  C   ARG L  66      30.559  18.476  54.146  1.00 43.96           C  
ATOM    513  O   ARG L  66      31.554  19.178  53.962  1.00 44.92           O  
ATOM    514  N   PHE L  67      29.523  18.444  53.284  1.00 42.30           N  
ATOM    515  CA  PHE L  67      29.509  19.239  52.088  1.00 40.50           C  
ATOM    516  CB  PHE L  67      28.627  18.633  50.983  1.00 39.93           C  
ATOM    517  CG  PHE L  67      29.214  17.333  50.554  1.00 39.86           C  
ATOM    518  CD1 PHE L  67      30.170  17.296  49.569  1.00 39.21           C  
ATOM    519  CD2 PHE L  67      28.807  16.152  51.130  1.00 39.76           C  
ATOM    520  CE1 PHE L  67      30.712  16.100  49.166  1.00 40.08           C  
ATOM    521  CE2 PHE L  67      29.346  14.952  50.731  1.00 41.14           C  
ATOM    522  CZ  PHE L  67      30.302  14.925  49.746  1.00 40.11           C  
ATOM    523  C   PHE L  67      28.919  20.583  52.387  1.00 39.36           C  
ATOM    524  O   PHE L  67      27.881  20.691  53.039  1.00 39.99           O  
ATOM    525  N   SER L  68      29.578  21.659  51.909  1.00 38.45           N  
ATOM    526  CA  SER L  68      29.051  22.977  52.107  1.00 40.43           C  
ATOM    527  CB  SER L  68      29.640  23.690  53.335  1.00 42.07           C  
ATOM    528  OG  SER L  68      31.046  23.827  53.196  1.00 46.99           O  
ATOM    529  C   SER L  68      29.379  23.782  50.889  1.00 40.52           C  
ATOM    530  O   SER L  68      30.408  23.568  50.250  1.00 42.57           O  
ATOM    531  N   GLY L  69      28.494  24.735  50.530  1.00 40.75           N  
ATOM    532  CA  GLY L  69      28.734  25.543  49.370  1.00 39.11           C  
ATOM    533  C   GLY L  69      28.658  26.971  49.798  1.00 39.78           C  
ATOM    534  O   GLY L  69      27.958  27.310  50.751  1.00 40.86           O  
ATOM    535  N   SER L  70      29.393  27.851  49.089  1.00 40.39           N  
ATOM    536  CA  SER L  70      29.402  29.242  49.435  1.00 42.90           C  
ATOM    537  CB  SER L  70      30.420  29.581  50.535  1.00 43.70           C  
ATOM    538  OG  SER L  70      31.732  29.256  50.099  1.00 47.17           O  
ATOM    539  C   SER L  70      29.773  30.019  48.208  1.00 44.05           C  
ATOM    540  O   SER L  70      30.028  29.446  47.150  1.00 44.23           O  
ATOM    541  N   GLY L  71      29.798  31.363  48.323  1.00 45.26           N  
ATOM    542  CA  GLY L  71      30.163  32.186  47.202  1.00 45.39           C  
ATOM    543  C   GLY L  71      29.008  33.069  46.854  1.00 45.81           C  
ATOM    544  O   GLY L  71      27.923  32.950  47.420  1.00 47.38           O  
ATOM    545  N   SER L  72      29.232  34.015  45.918  1.00 47.09           N  
ATOM    546  CA  SER L  72      28.165  34.882  45.521  1.00 50.66           C  
ATOM    547  CB  SER L  72      27.951  36.066  46.480  1.00 52.87           C  
ATOM    548  OG  SER L  72      29.107  36.889  46.504  1.00 57.58           O  
ATOM    549  C   SER L  72      28.485  35.450  44.176  1.00 51.24           C  
ATOM    550  O   SER L  72      29.644  35.513  43.770  1.00 50.95           O  
ATOM    551  N   GLY L  73      27.435  35.869  43.442  1.00 49.90           N  
ATOM    552  CA  GLY L  73      27.617  36.509  42.173  1.00 49.38           C  
ATOM    553  C   GLY L  73      28.324  35.593  41.223  1.00 48.86           C  
ATOM    554  O   GLY L  73      27.718  34.689  40.653  1.00 49.08           O  
ATOM    555  N   THR L  74      29.588  35.942  40.909  1.00 48.50           N  
ATOM    556  CA  THR L  74      30.465  35.231  40.014  1.00 47.25           C  
ATOM    557  CB  THR L  74      31.484  36.136  39.385  1.00 47.49           C  
ATOM    558  OG1 THR L  74      32.181  35.444  38.361  1.00 50.58           O  
ATOM    559  CG2 THR L  74      32.464  36.621  40.462  1.00 45.98           C  
ATOM    560  C   THR L  74      31.207  34.056  40.603  1.00 47.45           C  
ATOM    561  O   THR L  74      31.452  33.082  39.893  1.00 47.45           O  
ATOM    562  N   ASP L  75      31.627  34.112  41.890  1.00 48.06           N  
ATOM    563  CA  ASP L  75      32.505  33.081  42.399  1.00 48.67           C  
ATOM    564  CB  ASP L  75      33.742  33.625  43.136  1.00 51.56           C  
ATOM    565  CG  ASP L  75      34.709  34.226  42.132  1.00 59.88           C  
ATOM    566  OD1 ASP L  75      34.565  33.943  40.913  1.00 64.99           O  
ATOM    567  OD2 ASP L  75      35.617  34.975  42.579  1.00 65.01           O1-
ATOM    568  C   ASP L  75      31.808  32.196  43.385  1.00 45.75           C  
ATOM    569  O   ASP L  75      31.134  32.672  44.296  1.00 47.07           O  
ATOM    570  N   PHE L  76      31.983  30.861  43.234  1.00 43.66           N  
ATOM    571  CA  PHE L  76      31.351  29.954  44.150  1.00 42.19           C  
ATOM    572  CB  PHE L  76      30.130  29.233  43.558  1.00 40.57           C  
ATOM    573  CG  PHE L  76      29.251  30.303  43.023  1.00 39.46           C  
ATOM    574  CD1 PHE L  76      28.643  31.198  43.867  1.00 39.96           C  
ATOM    575  CD2 PHE L  76      29.082  30.444  41.669  1.00 40.35           C  
ATOM    576  CE1 PHE L  76      27.844  32.200  43.379  1.00 40.57           C  
ATOM    577  CE2 PHE L  76      28.280  31.443  41.173  1.00 41.56           C  
ATOM    578  CZ  PHE L  76      27.659  32.318  42.029  1.00 41.79           C  
ATOM    579  C   PHE L  76      32.336  28.889  44.521  1.00 42.19           C  
ATOM    580  O   PHE L  76      33.258  28.594  43.761  1.00 43.84           O  
ATOM    581  N   THR L  77      32.172  28.287  45.722  1.00 41.10           N  
ATOM    582  CA  THR L  77      33.091  27.267  46.138  1.00 40.71           C  
ATOM    583  CB  THR L  77      34.117  27.776  47.108  1.00 41.34           C  
ATOM    584  OG1 THR L  77      34.826  28.865  46.532  1.00 46.78           O  
ATOM    585  CG2 THR L  77      35.093  26.636  47.438  1.00 41.70           C  
ATOM    586  C   THR L  77      32.336  26.170  46.825  1.00 40.56           C  
ATOM    587  O   THR L  77      31.362  26.407  47.538  1.00 42.64           O  
ATOM    588  N   LEU L  78      32.779  24.916  46.601  1.00 39.72           N  
ATOM    589  CA  LEU L  78      32.214  23.777  47.264  1.00 40.12           C  
ATOM    590  CB  LEU L  78      31.781  22.670  46.290  1.00 37.60           C  
ATOM    591  CG  LEU L  78      31.174  21.430  46.974  1.00 38.10           C  
ATOM    592  CD1 LEU L  78      29.855  21.773  47.688  1.00 38.36           C  
ATOM    593  CD2 LEU L  78      31.033  20.268  45.978  1.00 36.46           C  
ATOM    594  C   LEU L  78      33.316  23.229  48.113  1.00 40.61           C  
ATOM    595  O   LEU L  78      34.426  23.020  47.625  1.00 40.01           O  
ATOM    596  N   LYS L  79      33.055  23.002  49.417  1.00 41.77           N  
ATOM    597  CA  LYS L  79      34.102  22.479  50.245  1.00 44.30           C  
ATOM    598  CB  LYS L  79      34.544  23.413  51.388  1.00 47.55           C  
ATOM    599  CG  LYS L  79      35.262  24.678  50.908  1.00 52.38           C  
ATOM    600  CD  LYS L  79      35.481  25.713  52.016  1.00 57.54           C  
ATOM    601  CE  LYS L  79      36.199  26.983  51.550  1.00 59.05           C  
ATOM    602  NZ  LYS L  79      37.605  26.676  51.198  1.00 61.31           N1+
ATOM    603  C   LYS L  79      33.636  21.207  50.866  1.00 43.72           C  
ATOM    604  O   LYS L  79      32.483  21.075  51.275  1.00 43.45           O  
ATOM    605  N   ILE L  80      34.545  20.217  50.927  1.00 43.39           N  
ATOM    606  CA  ILE L  80      34.210  18.961  51.515  1.00 44.72           C  
ATOM    607  CB  ILE L  80      34.426  17.820  50.565  1.00 43.18           C  
ATOM    608  CG1 ILE L  80      33.653  18.072  49.259  1.00 44.17           C  
ATOM    609  CG2 ILE L  80      34.009  16.521  51.275  1.00 42.28           C  
ATOM    610  CD1 ILE L  80      34.107  17.191  48.097  1.00 44.56           C  
ATOM    611  C   ILE L  80      35.148  18.775  52.661  1.00 47.76           C  
ATOM    612  O   ILE L  80      36.358  18.656  52.472  1.00 48.60           O  
ATOM    613  N   ASN L  81      34.615  18.770  53.894  1.00 49.29           N  
ATOM    614  CA  ASN L  81      35.468  18.551  55.019  1.00 51.34           C  
ATOM    615  CB  ASN L  81      34.890  19.093  56.337  1.00 52.11           C  
ATOM    616  CG  ASN L  81      34.732  20.600  56.202  1.00  0.00           C  
ATOM    617  OD1 ASN L  81      33.720  21.084  55.697  1.00  0.00           O  
ATOM    618  ND2 ASN L  81      35.753  21.367  56.669  1.00  0.00           N  
ATOM    619  C   ASN L  81      35.556  17.064  55.156  1.00 51.27           C  
ATOM    620  O   ASN L  81      34.597  16.353  54.873  1.00 52.10           O  
ATOM    621  N   ARG L  82      36.723  16.557  55.585  1.00 51.49           N  
ATOM    622  CA  ARG L  82      36.927  15.152  55.819  1.00 52.82           C  
ATOM    623  CB  ARG L  82      36.345  14.663  57.157  1.00 55.53           C  
ATOM    624  CG  ARG L  82      36.561  13.171  57.414  1.00 62.50           C  
ATOM    625  CD  ARG L  82      36.212  12.742  58.838  1.00 70.15           C  
ATOM    626  NE  ARG L  82      34.917  13.387  59.193  1.00 76.15           N  
ATOM    627  CZ  ARG L  82      34.173  12.894  60.225  1.00 76.81           C  
ATOM    628  NH1 ARG L  82      34.596  11.783  60.897  1.00 77.96           N1+
ATOM    629  NH2 ARG L  82      33.011  13.511  60.587  1.00 76.68           N  
ATOM    630  C   ARG L  82      36.392  14.303  54.703  1.00 51.18           C  
ATOM    631  O   ARG L  82      35.329  13.695  54.822  1.00 50.92           O  
ATOM    632  N   VAL L  83      37.130  14.254  53.577  1.00 48.41           N  
ATOM    633  CA  VAL L  83      36.753  13.491  52.419  1.00 45.89           C  
ATOM    634  CB  VAL L  83      37.718  13.662  51.280  1.00 46.15           C  
ATOM    635  CG1 VAL L  83      37.321  12.707  50.145  1.00 44.55           C  
ATOM    636  CG2 VAL L  83      37.744  15.144  50.870  1.00 45.17           C  
ATOM    637  C   VAL L  83      36.731  12.031  52.759  1.00 45.98           C  
ATOM    638  O   VAL L  83      37.600  11.522  53.467  1.00 45.80           O  
ATOM    639  N   GLU L  84      35.706  11.319  52.242  1.00 46.67           N  
ATOM    640  CA  GLU L  84      35.578   9.908  52.465  1.00 48.63           C  
ATOM    641  CB  GLU L  84      34.281   9.512  53.194  1.00 48.84           C  
ATOM    642  CG  GLU L  84      34.258  10.067  54.622  1.00 51.39           C  
ATOM    643  CD  GLU L  84      33.079   9.497  55.397  1.00 53.41           C  
ATOM    644  OE1 GLU L  84      32.379   8.601  54.854  0.80 55.73           O  
ATOM    645  OE2 GLU L  84      32.871   9.951  56.554  0.80 53.23           O1-
ATOM    646  C   GLU L  84      35.616   9.244  51.123  1.00 47.20           C  
ATOM    647  O   GLU L  84      35.555   9.900  50.086  1.00 45.64           O  
ATOM    648  N   ALA L  85      35.733   7.903  51.121  1.00 47.28           N  
ATOM    649  CA  ALA L  85      35.878   7.118  49.926  1.00 47.18           C  
ATOM    650  CB  ALA L  85      36.026   5.615  50.223  1.00 45.96           C  
ATOM    651  C   ALA L  85      34.678   7.287  49.042  1.00 46.32           C  
ATOM    652  O   ALA L  85      34.797   7.315  47.819  1.00 46.99           O  
ATOM    653  N   GLU L  86      33.482   7.417  49.638  1.00 45.89           N  
ATOM    654  CA  GLU L  86      32.240   7.504  48.916  0.90 44.96           C  
ATOM    655  CB  GLU L  86      31.052   7.776  49.846  0.90 46.55           C  
ATOM    656  CG  GLU L  86      30.838   6.741  50.942  0.90 52.01           C  
ATOM    657  CD  GLU L  86      29.865   7.376  51.923  1.00 62.62           C  
ATOM    658  OE1 GLU L  86      28.743   7.744  51.486  1.00 65.23           O  
ATOM    659  OE2 GLU L  86      30.234   7.519  53.119  1.00 64.59           O1-
ATOM    660  C   GLU L  86      32.270   8.707  48.027  1.00 43.57           C  
ATOM    661  O   GLU L  86      31.642   8.722  46.972  1.00 43.36           O  
ATOM    662  N   ASP L  87      32.985   9.755  48.467  1.00 42.24           N  
ATOM    663  CA  ASP L  87      33.051  11.062  47.871  1.00 40.63           C  
ATOM    664  CB  ASP L  87      33.786  12.072  48.771  1.00 41.25           C  
ATOM    665  CG  ASP L  87      32.915  12.328  49.995  1.00 43.03           C  
ATOM    666  OD1 ASP L  87      31.726  11.913  49.975  1.00 42.67           O  
ATOM    667  OD2 ASP L  87      33.428  12.942  50.968  1.00 44.53           O1-
ATOM    668  C   ASP L  87      33.713  11.089  46.521  1.00 39.16           C  
ATOM    669  O   ASP L  87      33.547  12.059  45.785  1.00 38.31           O  
ATOM    670  N   LEU L  88      34.525  10.081  46.162  1.00 39.19           N  
ATOM    671  CA  LEU L  88      35.232  10.134  44.907  1.00 39.24           C  
ATOM    672  CB  LEU L  88      36.130   8.906  44.697  1.00 41.45           C  
ATOM    673  CG  LEU L  88      37.222   8.764  45.774  1.00 43.72           C  
ATOM    674  CD1 LEU L  88      38.097   7.523  45.525  1.00 44.62           C  
ATOM    675  CD2 LEU L  88      38.053  10.052  45.893  1.00 42.56           C  
ATOM    676  C   LEU L  88      34.247  10.165  43.775  1.00 38.27           C  
ATOM    677  O   LEU L  88      33.212   9.502  43.813  1.00 37.97           O  
ATOM    678  N   GLY L  89      34.560  10.957  42.724  1.00 35.84           N  
ATOM    679  CA  GLY L  89      33.694  11.056  41.580  1.00 34.92           C  
ATOM    680  C   GLY L  89      33.959  12.379  40.928  1.00 35.42           C  
ATOM    681  O   GLY L  89      34.967  13.028  41.201  1.00 37.01           O  
ATOM    682  N   ILE L  90      33.040  12.818  40.043  1.00 33.17           N  
ATOM    683  CA  ILE L  90      33.210  14.056  39.336  1.00 32.09           C  
ATOM    684  CB  ILE L  90      33.047  13.886  37.856  1.00 34.05           C  
ATOM    685  CG1 ILE L  90      31.639  13.357  37.547  1.00 31.47           C  
ATOM    686  CG2 ILE L  90      34.178  12.972  37.355  1.00 31.26           C  
ATOM    687  CD1 ILE L  90      31.386  13.154  36.057  1.00  0.00           C  
ATOM    688  C   ILE L  90      32.182  15.029  39.830  1.00 32.60           C  
ATOM    689  O   ILE L  90      31.002  14.702  39.938  1.00 33.42           O  
ATOM    690  N   TYR L  91      32.621  16.267  40.141  1.00 32.60           N  
ATOM    691  CA  TYR L  91      31.750  17.273  40.679  1.00 33.41           C  
ATOM    692  CB  TYR L  91      32.350  18.038  41.871  1.00 33.88           C  
ATOM    693  CG  TYR L  91      32.505  17.103  43.019  1.00 32.33           C  
ATOM    694  CD1 TYR L  91      33.617  16.304  43.137  1.00 34.97           C  
ATOM    695  CD2 TYR L  91      31.530  17.032  43.984  1.00 33.19           C  
ATOM    696  CE1 TYR L  91      33.750  15.446  44.204  1.00 34.14           C  
ATOM    697  CE2 TYR L  91      31.657  16.178  45.051  1.00 34.25           C  
ATOM    698  CZ  TYR L  91      32.769  15.384  45.163  1.00 34.33           C  
ATOM    699  OH  TYR L  91      32.894  14.510  46.262  1.00 35.65           O  
ATOM    700  C   TYR L  91      31.508  18.308  39.625  1.00 35.78           C  
ATOM    701  O   TYR L  91      32.436  18.729  38.936  1.00 38.36           O  
ATOM    702  N   TYR L  92      30.233  18.730  39.466  1.00 35.27           N  
ATOM    703  CA  TYR L  92      29.915  19.739  38.495  1.00 34.15           C  
ATOM    704  CB  TYR L  92      28.954  19.305  37.369  1.00 34.37           C  
ATOM    705  CG  TYR L  92      29.485  18.197  36.524  1.00 32.33           C  
ATOM    706  CD1 TYR L  92      30.475  18.427  35.603  1.00 33.20           C  
ATOM    707  CD2 TYR L  92      28.996  16.920  36.657  1.00 31.87           C  
ATOM    708  CE1 TYR L  92      30.958  17.409  34.818  1.00 32.37           C  
ATOM    709  CE2 TYR L  92      29.475  15.897  35.872  1.00 30.88           C  
ATOM    710  CZ  TYR L  92      30.459  16.142  34.946  1.00 31.32           C  
ATOM    711  OH  TYR L  92      30.967  15.112  34.129  1.00 38.42           O  
ATOM    712  C   TYR L  92      29.134  20.834  39.167  1.00 35.18           C  
ATOM    713  O   TYR L  92      28.262  20.574  39.995  1.00 36.03           O  
ATOM    714  N   CYS L  93      29.444  22.105  38.825  1.00 34.87           N  
ATOM    715  CA  CYS L  93      28.627  23.202  39.265  1.00 35.03           C  
ATOM    716  CB  CYS L  93      29.401  24.508  39.589  1.00 36.56           C  
ATOM    717  SG  CYS L  93      30.405  25.145  38.215  1.00 40.21           S  
ATOM    718  C   CYS L  93      27.668  23.452  38.136  1.00 35.49           C  
ATOM    719  O   CYS L  93      27.966  23.129  36.986  1.00 34.40           O  
ATOM    720  N   LEU L  94      26.467  23.988  38.438  1.00 35.91           N  
ATOM    721  CA  LEU L  94      25.474  24.189  37.415  1.00 33.76           C  
ATOM    722  CB  LEU L  94      24.404  23.075  37.448  1.00 33.74           C  
ATOM    723  CG  LEU L  94      23.269  23.152  36.401  1.00 33.57           C  
ATOM    724  CD1 LEU L  94      22.301  24.319  36.665  1.00 34.20           C  
ATOM    725  CD2 LEU L  94      23.825  23.138  34.975  1.00 35.56           C  
ATOM    726  C   LEU L  94      24.799  25.498  37.684  1.00 33.91           C  
ATOM    727  O   LEU L  94      24.623  25.890  38.837  1.00 35.14           O  
ATOM    728  N   GLN L  95      24.403  26.208  36.608  1.00 34.17           N  
ATOM    729  CA  GLN L  95      23.755  27.483  36.711  1.00 34.39           C  
ATOM    730  CB  GLN L  95      24.636  28.557  36.046  1.00 33.68           C  
ATOM    731  CG  GLN L  95      24.098  29.976  36.067  1.00 32.14           C  
ATOM    732  CD  GLN L  95      23.379  30.209  34.750  1.00 34.24           C  
ATOM    733  OE1 GLN L  95      22.704  31.220  34.579  1.00 34.04           O  
ATOM    734  NE2 GLN L  95      23.526  29.258  33.788  1.00 30.41           N  
ATOM    735  C   GLN L  95      22.419  27.391  36.017  1.00 34.61           C  
ATOM    736  O   GLN L  95      22.339  27.102  34.826  1.00 34.06           O  
ATOM    737  N   GLY L  96      21.340  27.495  36.822  1.00 17.19           N  
ATOM    738  CA  GLY L  96      19.933  27.476  36.498  1.00 17.89           C  
ATOM    739  C   GLY L  96      19.375  28.784  36.010  1.00 18.58           C  
ATOM    740  O   GLY L  96      18.270  28.824  35.478  1.00 19.10           O  
ATOM    741  N   SER L  97      20.038  29.908  36.316  1.00 19.30           N  
ATOM    742  CA  SER L  97      19.457  31.206  36.103  1.00 20.25           C  
ATOM    743  CB  SER L  97      20.276  32.309  36.777  1.00 20.29           C  
ATOM    744  OG  SER L  97      20.261  32.083  38.177  1.00 21.46           O  
ATOM    745  C   SER L  97      19.212  31.582  34.670  1.00 20.81           C  
ATOM    746  O   SER L  97      18.172  32.173  34.378  1.00 21.14           O  
ATOM    747  N   HIS L  98      20.123  31.267  33.729  1.00 20.89           N  
ATOM    748  CA  HIS L  98      19.891  31.759  32.399  1.00 22.12           C  
ATOM    749  ND1 HIS L  98      20.399  35.096  32.695  1.00 28.45           N  
ATOM    750  CG  HIS L  98      21.100  33.925  32.863  1.00 25.80           C  
ATOM    751  CB  HIS L  98      20.988  32.738  31.949  1.00 23.27           C  
ATOM    752  NE2 HIS L  98      21.639  35.360  34.522  1.00 28.70           N  
ATOM    753  CD2 HIS L  98      21.853  34.102  33.985  1.00 27.98           C  
ATOM    754  CE1 HIS L  98      20.759  35.919  33.714  1.00 27.60           C  
ATOM    755  C   HIS L  98      19.866  30.618  31.429  1.00 22.02           C  
ATOM    756  O   HIS L  98      20.491  29.583  31.647  1.00 21.84           O  
ATOM    757  N   VAL L  99      19.108  30.777  30.321  1.00 21.63           N  
ATOM    758  CA  VAL L  99      19.051  29.751  29.322  1.00 21.57           C  
ATOM    759  CB  VAL L  99      17.726  29.686  28.618  1.00 21.86           C  
ATOM    760  CG1 VAL L  99      17.804  28.630  27.503  1.00 21.91           C  
ATOM    761  CG2 VAL L  99      16.633  29.411  29.666  1.00 22.57           C  
ATOM    762  C   VAL L  99      20.088  30.089  28.301  1.00 21.66           C  
ATOM    763  O   VAL L  99      20.267  31.260  27.966  1.00 21.40           O  
ATOM    764  N   PRO L 100      20.795  29.111  27.796  1.00 21.04           N  
ATOM    765  CA  PRO L 100      20.606  27.754  28.235  1.00 20.08           C  
ATOM    766  CD  PRO L 100      21.161  29.170  26.391  1.00 20.77           C  
ATOM    767  CB  PRO L 100      21.163  26.862  27.130  1.00 19.94           C  
ATOM    768  CG  PRO L 100      21.043  27.731  25.870  1.00 21.12           C  
ATOM    769  C   PRO L 100      21.270  27.510  29.549  1.00 19.52           C  
ATOM    770  O   PRO L 100      22.164  28.268  29.927  1.00 19.69           O  
ATOM    771  N   LEU L 101      20.845  26.452  30.261  1.00 18.39           N  
ATOM    772  CA  LEU L 101      21.449  26.147  31.520  1.00 17.84           C  
ATOM    773  CB  LEU L 101      20.717  25.038  32.294  1.00 17.19           C  
ATOM    774  CG  LEU L 101      19.238  25.353  32.588  1.00 17.96           C  
ATOM    775  CD1 LEU L 101      18.574  24.209  33.373  1.00 16.93           C  
ATOM    776  CD2 LEU L 101      19.073  26.728  33.257  1.00 18.10           C  
ATOM    777  C   LEU L 101      22.817  25.629  31.205  1.00 17.56           C  
ATOM    778  O   LEU L 101      23.003  24.962  30.188  1.00 17.15           O  
ATOM    779  N   THR L 102      23.827  25.937  32.049  1.00 33.65           N  
ATOM    780  CA  THR L 102      25.128  25.427  31.731  1.00 32.91           C  
ATOM    781  CB  THR L 102      26.065  26.516  31.297  1.00 34.12           C  
ATOM    782  OG1 THR L 102      26.195  27.485  32.327  1.00 33.88           O  
ATOM    783  CG2 THR L 102      25.502  27.175  30.026  1.00 32.44           C  
ATOM    784  C   THR L 102      25.736  24.780  32.936  1.00 34.08           C  
ATOM    785  O   THR L 102      25.457  25.151  34.075  1.00 34.57           O  
ATOM    786  N   PHE L 103      26.606  23.779  32.686  1.00 33.87           N  
ATOM    787  CA  PHE L 103      27.296  23.073  33.728  1.00 32.50           C  
ATOM    788  CB  PHE L 103      27.258  21.538  33.593  1.00 30.86           C  
ATOM    789  CG  PHE L 103      25.887  21.002  33.825  1.00 34.14           C  
ATOM    790  CD1 PHE L 103      24.969  20.942  32.803  1.00 32.37           C  
ATOM    791  CD2 PHE L 103      25.524  20.536  35.067  1.00 31.91           C  
ATOM    792  CE1 PHE L 103      23.708  20.437  33.020  1.00 34.07           C  
ATOM    793  CE2 PHE L 103      24.265  20.030  35.291  1.00 33.58           C  
ATOM    794  CZ  PHE L 103      23.351  19.980  34.265  1.00 32.44           C  
ATOM    795  C   PHE L 103      28.743  23.418  33.609  1.00 34.91           C  
ATOM    796  O   PHE L 103      29.209  23.865  32.561  1.00 32.92           O  
ATOM    797  N   GLY L 104      29.494  23.234  34.710  1.00 35.56           N  
ATOM    798  CA  GLY L 104      30.906  23.461  34.669  1.00 37.42           C  
ATOM    799  C   GLY L 104      31.509  22.253  34.017  1.00 38.27           C  
ATOM    800  O   GLY L 104      30.826  21.262  33.770  1.00 38.61           O  
ATOM    801  N   ALA L 105      32.824  22.320  33.733  1.00 38.92           N  
ATOM    802  CA  ALA L 105      33.581  21.300  33.058  1.00 38.84           C  
ATOM    803  CB  ALA L 105      35.029  21.728  32.769  1.00 43.27           C  
ATOM    804  C   ALA L 105      33.635  20.035  33.862  1.00 38.26           C  
ATOM    805  O   ALA L 105      33.715  18.944  33.300  1.00 39.45           O  
ATOM    806  N   GLY L 106      33.656  20.143  35.202  1.00 38.06           N  
ATOM    807  CA  GLY L 106      33.715  18.967  36.021  1.00 37.53           C  
ATOM    808  C   GLY L 106      35.061  18.915  36.668  1.00 38.97           C  
ATOM    809  O   GLY L 106      36.078  19.268  36.071  1.00 41.32           O  
ATOM    810  N   THR L 107      35.083  18.483  37.943  1.00 38.35           N  
ATOM    811  CA  THR L 107      36.308  18.339  38.674  1.00 38.14           C  
ATOM    812  CB  THR L 107      36.383  19.252  39.865  1.00 37.78           C  
ATOM    813  OG1 THR L 107      36.269  20.604  39.445  1.00 37.24           O  
ATOM    814  CG2 THR L 107      37.722  19.037  40.590  1.00 37.56           C  
ATOM    815  C   THR L 107      36.322  16.933  39.183  1.00 38.79           C  
ATOM    816  O   THR L 107      35.405  16.512  39.884  1.00 37.85           O  
ATOM    817  N   THR L 108      37.377  16.163  38.860  1.00 37.83           N  
ATOM    818  CA  THR L 108      37.386  14.805  39.313  1.00 40.50           C  
ATOM    819  CB  THR L 108      37.985  13.841  38.329  1.00 42.37           C  
ATOM    820  OG1 THR L 108      37.841  12.510  38.801  1.00  0.00           O  
ATOM    821  CG2 THR L 108      39.472  14.177  38.123  1.00  0.00           C  
ATOM    822  C   THR L 108      38.177  14.748  40.575  1.00 41.17           C  
ATOM    823  O   THR L 108      39.307  15.228  40.651  1.00 42.29           O  
ATOM    824  N   LEU L 109      37.563  14.164  41.619  1.00 40.68           N  
ATOM    825  CA  LEU L 109      38.194  14.036  42.899  1.00 41.94           C  
ATOM    826  CB  LEU L 109      37.161  13.987  44.036  1.00 41.91           C  
ATOM    827  CG  LEU L 109      37.738  14.112  45.456  1.00 42.36           C  
ATOM    828  CD1 LEU L 109      38.090  15.569  45.790  1.00 41.17           C  
ATOM    829  CD2 LEU L 109      36.817  13.467  46.497  0.80 41.74           C  
ATOM    830  C   LEU L 109      38.869  12.698  42.876  1.00 42.24           C  
ATOM    831  O   LEU L 109      38.210  11.677  42.684  1.00 42.90           O  
ATOM    832  N   GLU L 110      40.205  12.673  43.071  1.00 42.27           N  
ATOM    833  CA  GLU L 110      40.953  11.446  43.009  1.00 43.35           C  
ATOM    834  CB  GLU L 110      41.990  11.398  41.872  1.00 44.74           C  
ATOM    835  CG  GLU L 110      41.404  11.357  40.463  1.00 50.07           C  
ATOM    836  CD  GLU L 110      42.565  11.312  39.479  1.00 52.50           C  
ATOM    837  OE1 GLU L 110      43.589  12.003  39.728  1.00 53.80           O  
ATOM    838  OE2 GLU L 110      42.448  10.577  38.463  1.00 53.35           O1-
ATOM    839  C   GLU L 110      41.761  11.309  44.261  1.00 43.81           C  
ATOM    840  O   GLU L 110      41.867  12.240  45.059  1.00 42.92           O  
ATOM    841  N   LEU L 111      42.339  10.106  44.462  1.00 43.28           N  
ATOM    842  CA  LEU L 111      43.148   9.810  45.610  1.00 44.43           C  
ATOM    843  CB  LEU L 111      43.193   8.310  45.944  1.00 43.27           C  
ATOM    844  CG  LEU L 111      41.829   7.716  46.333  1.00 38.58           C  
ATOM    845  CD1 LEU L 111      41.948   6.217  46.652  1.00 45.60           C  
ATOM    846  CD2 LEU L 111      41.183   8.519  47.472  1.00 31.47           C  
ATOM    847  C   LEU L 111      44.564  10.220  45.354  1.00 45.12           C  
ATOM    848  O   LEU L 111      45.094  10.035  44.260  1.00 44.42           O  
ATOM    849  N   LYS L 112      45.226  10.780  46.384  1.00 46.13           N  
ATOM    850  CA  LYS L 112      46.604  11.153  46.235  1.00 46.53           C  
ATOM    851  CB  LYS L 112      47.072  12.275  47.185  1.00 48.98           C  
ATOM    852  CG  LYS L 112      46.622  13.680  46.773  1.00 53.26           C  
ATOM    853  CD  LYS L 112      46.888  14.749  47.836  1.00 56.83           C  
ATOM    854  CE  LYS L 112      46.687  16.182  47.337  1.00 58.12           C  
ATOM    855  NZ  LYS L 112      46.918  17.146  48.437  1.00 59.96           N1+
ATOM    856  C   LYS L 112      47.443   9.926  46.566  1.00 44.77           C  
ATOM    857  O   LYS L 112      46.886   8.965  47.161  1.00 45.12           O  
ATOM    858  OXT LYS L 112      48.659   9.939  46.235  1.00  0.00           O1-
TER     859      LYS L 112 
ATOM    860  N   LYS H 113       8.131   7.004  46.172  1.00 46.84           N1+
ATOM    861  CA  LYS H 113       9.411   7.640  45.778  1.00 46.19           C  
ATOM    862  CB  LYS H 113      10.579   6.647  45.922  1.00 48.71           C  
ATOM    863  CG  LYS H 113      10.526   5.471  44.944  1.00 55.22           C  
ATOM    864  CD  LYS H 113       9.298   4.573  45.096  1.00 61.50           C  
ATOM    865  CE  LYS H 113       9.256   3.418  44.096  1.00 65.21           C  
ATOM    866  NZ  LYS H 113       9.131   3.942  42.718  1.00 65.47           N1+
ATOM    867  C   LYS H 113       9.372   8.127  44.368  1.00 44.44           C  
ATOM    868  O   LYS H 113       8.754   7.516  43.498  1.00 44.35           O  
ATOM    869  N   VAL H 114      10.041   9.266  44.111  1.00 41.04           N  
ATOM    870  CA  VAL H 114      10.044   9.809  42.788  1.00 39.95           C  
ATOM    871  CB  VAL H 114      10.523  11.230  42.734  1.00 39.16           C  
ATOM    872  CG1 VAL H 114      10.616  11.669  41.264  1.00 38.03           C  
ATOM    873  CG2 VAL H 114       9.575  12.091  43.584  1.00 39.23           C  
ATOM    874  C   VAL H 114      10.965   8.982  41.961  1.00 40.56           C  
ATOM    875  O   VAL H 114      12.069   8.646  42.384  1.00 40.83           O  
ATOM    876  N   GLN H 115      10.523   8.623  40.741  1.00 39.65           N  
ATOM    877  CA  GLN H 115      11.380   7.794  39.958  1.00 39.88           C  
ATOM    878  CB  GLN H 115      11.073   6.304  40.188  1.00 41.21           C  
ATOM    879  CG  GLN H 115      12.166   5.340  39.735  1.00 46.18           C  
ATOM    880  CD  GLN H 115      11.763   3.951  40.211  1.00 50.53           C  
ATOM    881  OE1 GLN H 115      11.175   3.171  39.465  1.00 52.11           O  
ATOM    882  NE2 GLN H 115      12.075   3.636  41.498  1.00 53.44           N  
ATOM    883  C   GLN H 115      11.177   8.128  38.513  1.00 39.03           C  
ATOM    884  O   GLN H 115      10.069   8.432  38.071  1.00 38.14           O  
ATOM    885  N   LEU H 116      12.279   8.110  37.743  1.00 38.56           N  
ATOM    886  CA  LEU H 116      12.209   8.378  36.338  1.00 36.88           C  
ATOM    887  CB  LEU H 116      13.040   9.607  35.931  1.00 34.17           C  
ATOM    888  CG  LEU H 116      12.505  10.917  36.538  1.00 34.46           C  
ATOM    889  CD1 LEU H 116      13.350  12.129  36.117  1.00 34.76           C  
ATOM    890  CD2 LEU H 116      11.013  11.102  36.218  1.00 33.62           C  
ATOM    891  C   LEU H 116      12.780   7.177  35.658  1.00 37.21           C  
ATOM    892  O   LEU H 116      13.941   6.827  35.867  1.00 38.28           O  
ATOM    893  N   GLN H 117      11.961   6.515  34.820  1.00 36.99           N  
ATOM    894  CA  GLN H 117      12.380   5.317  34.150  1.00 37.33           C  
ATOM    895  CB  GLN H 117      11.293   4.227  34.193  1.00 39.01           C  
ATOM    896  CG  GLN H 117      11.660   2.919  33.489  1.00 44.43           C  
ATOM    897  CD  GLN H 117      12.638   2.143  34.355  1.00 53.32           C  
ATOM    898  OE1 GLN H 117      12.402   1.930  35.543  1.00 57.88           O  
ATOM    899  NE2 GLN H 117      13.772   1.708  33.743  1.00 45.10           N  
ATOM    900  C   GLN H 117      12.619   5.651  32.711  1.00 35.90           C  
ATOM    901  O   GLN H 117      11.697   6.032  31.992  1.00 35.14           O  
ATOM    902  N   GLN H 118      13.877   5.501  32.249  1.00 33.59           N  
ATOM    903  CA  GLN H 118      14.199   5.819  30.887  1.00 34.17           C  
ATOM    904  CB  GLN H 118      15.538   6.567  30.735  1.00 31.43           C  
ATOM    905  CG  GLN H 118      15.524   7.946  31.402  1.00 31.84           C  
ATOM    906  CD  GLN H 118      16.881   8.611  31.206  1.00 32.63           C  
ATOM    907  OE1 GLN H 118      17.403   8.666  30.093  1.00 36.00           O  
ATOM    908  NE2 GLN H 118      17.470   9.135  32.311  1.00  2.00           N  
ATOM    909  C   GLN H 118      14.269   4.552  30.093  1.00 34.71           C  
ATOM    910  O   GLN H 118      14.462   3.467  30.638  1.00 35.80           O  
ATOM    911  N   SER H 119      14.109   4.669  28.759  1.00 36.96           N  
ATOM    912  CA  SER H 119      14.095   3.533  27.883  1.00 39.61           C  
ATOM    913  CB  SER H 119      13.705   3.872  26.437  1.00 40.17           C  
ATOM    914  OG  SER H 119      12.377   4.369  26.393  1.00 45.68           O  
ATOM    915  C   SER H 119      15.466   2.947  27.824  1.00 41.17           C  
ATOM    916  O   SER H 119      16.440   3.551  28.266  1.00 42.34           O  
ATOM    917  N   GLY H 120      15.558   1.734  27.250  1.00 42.33           N  
ATOM    918  CA  GLY H 120      16.791   1.006  27.187  1.00 41.18           C  
ATOM    919  C   GLY H 120      17.662   1.590  26.123  1.00 41.46           C  
ATOM    920  O   GLY H 120      17.254   2.476  25.373  1.00 41.49           O  
ATOM    921  N   ALA H 121      18.898   1.058  26.031  1.00 40.48           N  
ATOM    922  CA  ALA H 121      19.900   1.517  25.111  1.00 38.88           C  
ATOM    923  CB  ALA H 121      21.209   0.713  25.185  1.00 40.18           C  
ATOM    924  C   ALA H 121      19.372   1.385  23.721  1.00 38.10           C  
ATOM    925  O   ALA H 121      18.562   0.506  23.429  1.00 37.91           O  
ATOM    926  N   GLU H 122      19.812   2.290  22.824  1.00 35.90           N  
ATOM    927  CA  GLU H 122      19.322   2.249  21.479  1.00 35.60           C  
ATOM    928  CB  GLU H 122      18.498   3.495  21.106  1.00 35.07           C  
ATOM    929  CG  GLU H 122      17.237   3.693  21.952  1.00 39.32           C  
ATOM    930  CD  GLU H 122      16.148   2.742  21.469  1.00 45.30           C  
ATOM    931  OE1 GLU H 122      16.453   1.876  20.608  1.00 47.79           O  
ATOM    932  OE2 GLU H 122      14.993   2.871  21.956  1.00 45.13           O1-
ATOM    933  C   GLU H 122      20.480   2.204  20.532  1.00 35.21           C  
ATOM    934  O   GLU H 122      21.470   2.917  20.696  1.00 36.39           O  
ATOM    935  N   LEU H 123      20.381   1.328  19.511  1.00 34.56           N  
ATOM    936  CA  LEU H 123      21.379   1.268  18.484  1.00 35.31           C  
ATOM    937  CB  LEU H 123      21.925  -0.154  18.239  1.00 34.47           C  
ATOM    938  CG  LEU H 123      23.142  -0.264  17.287  1.00 36.56           C  
ATOM    939  CD1 LEU H 123      23.573  -1.727  17.149  1.00 35.79           C  
ATOM    940  CD2 LEU H 123      22.913   0.375  15.905  1.00 35.90           C  
ATOM    941  C   LEU H 123      20.666   1.705  17.247  1.00 34.24           C  
ATOM    942  O   LEU H 123      19.697   1.071  16.833  1.00 36.23           O  
ATOM    943  N   VAL H 124      21.125   2.806  16.621  1.00 34.29           N  
ATOM    944  CA  VAL H 124      20.440   3.268  15.450  1.00 36.20           C  
ATOM    945  CB  VAL H 124      19.615   4.491  15.710  1.00 37.05           C  
ATOM    946  CG1 VAL H 124      18.453   4.115  16.646  1.00 41.23           C  
ATOM    947  CG2 VAL H 124      20.542   5.558  16.311  1.00 39.50           C  
ATOM    948  C   VAL H 124      21.444   3.601  14.389  1.00 37.54           C  
ATOM    949  O   VAL H 124      22.619   3.833  14.671  1.00 38.98           O  
ATOM    950  N   LYS H 125      20.991   3.605  13.117  1.00 36.61           N  
ATOM    951  CA  LYS H 125      21.849   3.901  12.005  1.00 38.61           C  
ATOM    952  CB  LYS H 125      21.387   3.303  10.666  1.00 40.36           C  
ATOM    953  CG  LYS H 125      21.551   1.786  10.588  1.00 49.80           C  
ATOM    954  CD  LYS H 125      20.928   1.179   9.332  1.00 56.13           C  
ATOM    955  CE  LYS H 125      21.279  -0.296   9.130  1.00 64.55           C  
ATOM    956  NZ  LYS H 125      20.768  -0.766   7.823  1.00 69.13           N1+
ATOM    957  C   LYS H 125      21.920   5.380  11.828  1.00 38.10           C  
ATOM    958  O   LYS H 125      21.049   6.130  12.267  1.00 37.70           O  
ATOM    959  N   PRO H 126      22.969   5.807  11.183  1.00 39.17           N  
ATOM    960  CA  PRO H 126      23.151   7.209  10.956  1.00 37.76           C  
ATOM    961  CD  PRO H 126      24.235   5.094  11.249  1.00 39.35           C  
ATOM    962  CB  PRO H 126      24.577   7.363  10.434  1.00 38.51           C  
ATOM    963  CG  PRO H 126      25.319   6.170  11.066  1.00 38.89           C  
ATOM    964  C   PRO H 126      22.101   7.724  10.027  1.00 38.33           C  
ATOM    965  O   PRO H 126      21.719   7.011   9.101  1.00 39.12           O  
ATOM    966  N   GLY H 127      21.612   8.954  10.268  1.00 38.73           N  
ATOM    967  CA  GLY H 127      20.638   9.555   9.404  1.00 36.72           C  
ATOM    968  C   GLY H 127      19.264   9.195   9.878  1.00 35.91           C  
ATOM    969  O   GLY H 127      18.273   9.747   9.402  1.00 37.00           O  
ATOM    970  N   ALA H 128      19.167   8.254  10.833  1.00 35.19           N  
ATOM    971  CA  ALA H 128      17.894   7.821  11.338  1.00 34.71           C  
ATOM    972  CB  ALA H 128      17.899   6.376  11.860  1.00 35.27           C  
ATOM    973  C   ALA H 128      17.495   8.712  12.471  1.00 35.72           C  
ATOM    974  O   ALA H 128      18.204   9.651  12.827  1.00 35.63           O  
ATOM    975  N   SER H 129      16.294   8.463  13.031  1.00 35.69           N  
ATOM    976  CA  SER H 129      15.839   9.212  14.164  1.00 36.59           C  
ATOM    977  CB  SER H 129      14.593  10.067  13.872  1.00 37.71           C  
ATOM    978  OG  SER H 129      13.514   9.237  13.471  1.00 38.56           O  
ATOM    979  C   SER H 129      15.486   8.224  15.232  1.00 36.25           C  
ATOM    980  O   SER H 129      15.204   7.062  14.946  1.00 35.82           O  
ATOM    981  N   VAL H 130      15.544   8.650  16.510  1.00 34.19           N  
ATOM    982  CA  VAL H 130      15.188   7.755  17.573  1.00 33.48           C  
ATOM    983  CB  VAL H 130      16.385   7.126  18.230  1.00 33.40           C  
ATOM    984  CG1 VAL H 130      17.208   8.229  18.911  1.00 31.38           C  
ATOM    985  CG2 VAL H 130      15.909   6.016  19.178  1.00 35.32           C  
ATOM    986  C   VAL H 130      14.443   8.552  18.597  1.00 33.12           C  
ATOM    987  O   VAL H 130      14.691   9.746  18.764  1.00 33.22           O  
ATOM    988  N   LYS H 131      13.463   7.932  19.288  1.00 32.07           N  
ATOM    989  CA  LYS H 131      12.827   8.701  20.312  1.00 34.69           C  
ATOM    990  CB  LYS H 131      11.379   9.148  20.022  1.00 34.21           C  
ATOM    991  CG  LYS H 131      10.267   8.107  20.121  1.00 38.39           C  
ATOM    992  CD  LYS H 131       8.893   8.778  20.012  1.00 40.66           C  
ATOM    993  CE  LYS H 131       7.698   7.832  20.123  1.00 45.23           C  
ATOM    994  NZ  LYS H 131       6.440   8.605  19.999  1.00 49.98           N1+
ATOM    995  C   LYS H 131      12.923   7.943  21.595  1.00 35.10           C  
ATOM    996  O   LYS H 131      12.592   6.761  21.679  1.00 33.71           O  
ATOM    997  N   LEU H 132      13.418   8.633  22.638  1.00 34.51           N  
ATOM    998  CA  LEU H 132      13.639   8.019  23.912  1.00 35.84           C  
ATOM    999  CB  LEU H 132      14.956   8.458  24.572  1.00 36.74           C  
ATOM   1000  CG  LEU H 132      16.218   8.126  23.756  1.00 31.88           C  
ATOM   1001  CD1 LEU H 132      17.488   8.594  24.483  1.00 45.25           C  
ATOM   1002  CD2 LEU H 132      16.264   6.642  23.368  1.00  0.00           C  
ATOM   1003  C   LEU H 132      12.545   8.462  24.819  1.00 33.33           C  
ATOM   1004  O   LEU H 132      12.007   9.557  24.662  1.00 32.79           O  
ATOM   1005  N   SER H 133      12.190   7.613  25.806  1.00 31.49           N  
ATOM   1006  CA  SER H 133      11.116   7.977  26.683  1.00 33.01           C  
ATOM   1007  CB  SER H 133       9.911   7.021  26.617  1.00 33.02           C  
ATOM   1008  OG  SER H 133      10.263   5.744  27.127  1.00 33.37           O  
ATOM   1009  C   SER H 133      11.595   7.986  28.102  1.00 32.38           C  
ATOM   1010  O   SER H 133      12.588   7.351  28.452  1.00 32.49           O  
ATOM   1011  N   CYS H 134      10.890   8.765  28.948  1.00 30.54           N  
ATOM   1012  CA  CYS H 134      11.198   8.876  30.347  1.00 32.61           C  
ATOM   1013  CB  CYS H 134      11.942  10.196  30.668  1.00 30.32           C  
ATOM   1014  SG  CYS H 134      12.365  10.422  32.424  1.00 34.43           S  
ATOM   1015  C   CYS H 134       9.882   8.859  31.072  1.00 32.60           C  
ATOM   1016  O   CYS H 134       9.125   9.827  31.020  1.00 34.01           O  
ATOM   1017  N   LYS H 135       9.577   7.746  31.775  1.00 33.21           N  
ATOM   1018  CA  LYS H 135       8.319   7.661  32.457  1.00 33.67           C  
ATOM   1019  CB  LYS H 135       7.709   6.253  32.512  1.00 35.54           C  
ATOM   1020  CG  LYS H 135       6.339   6.267  33.189  1.00 40.64           C  
ATOM   1021  CD  LYS H 135       5.516   5.000  32.979  1.00 44.05           C  
ATOM   1022  CE  LYS H 135       4.111   5.098  33.572  1.00 44.81           C  
ATOM   1023  NZ  LYS H 135       3.310   3.931  33.151  1.00 43.09           N1+
ATOM   1024  C   LYS H 135       8.514   8.104  33.869  1.00 33.99           C  
ATOM   1025  O   LYS H 135       9.437   7.670  34.554  1.00 32.93           O  
ATOM   1026  N   ALA H 136       7.611   8.979  34.347  1.00 33.67           N  
ATOM   1027  CA  ALA H 136       7.754   9.512  35.666  1.00 34.51           C  
ATOM   1028  CB  ALA H 136       7.571  11.037  35.734  1.00 33.89           C  
ATOM   1029  C   ALA H 136       6.722   8.906  36.553  1.00 35.65           C  
ATOM   1030  O   ALA H 136       5.619   8.577  36.118  1.00 35.82           O  
ATOM   1031  N   SER H 137       7.098   8.705  37.831  1.00 35.60           N  
ATOM   1032  CA  SER H 137       6.182   8.186  38.799  1.00 35.60           C  
ATOM   1033  CB  SER H 137       6.205   6.650  38.905  1.00 35.18           C  
ATOM   1034  OG  SER H 137       7.484   6.205  39.335  1.00 38.94           O  
ATOM   1035  C   SER H 137       6.588   8.745  40.125  1.00 35.60           C  
ATOM   1036  O   SER H 137       7.714   9.209  40.296  1.00 34.35           O  
ATOM   1037  N   GLY H 138       5.653   8.676  41.094  1.00 19.68           N  
ATOM   1038  CA  GLY H 138       5.902   9.060  42.452  1.00 18.96           C  
ATOM   1039  C   GLY H 138       5.430  10.457  42.691  1.00 18.69           C  
ATOM   1040  O   GLY H 138       5.265  10.867  43.839  1.00 19.78           O  
ATOM   1041  N   TYR H 139       5.194  11.233  41.618  1.00 21.23           N  
ATOM   1042  CA  TYR H 139       4.780  12.587  41.833  1.00 21.37           C  
ATOM   1043  CB  TYR H 139       5.956  13.586  41.843  1.00 21.92           C  
ATOM   1044  CG  TYR H 139       6.602  13.608  40.496  1.00 22.02           C  
ATOM   1045  CD1 TYR H 139       7.428  12.585  40.090  1.00 17.95           C  
ATOM   1046  CD2 TYR H 139       6.398  14.670  39.645  1.00 22.92           C  
ATOM   1047  CE1 TYR H 139       8.026  12.612  38.851  1.00 14.29           C  
ATOM   1048  CE2 TYR H 139       6.992  14.703  38.405  1.00 19.42           C  
ATOM   1049  CZ  TYR H 139       7.807  13.672  38.006  1.00 16.03           C  
ATOM   1050  OH  TYR H 139       8.419  13.704  36.735  1.00 19.81           O  
ATOM   1051  C   TYR H 139       3.836  12.986  40.744  1.00 22.55           C  
ATOM   1052  O   TYR H 139       3.529  12.203  39.844  1.00 24.73           O  
ATOM   1053  N   THR H 140       3.338  14.239  40.822  1.00 19.52           N  
ATOM   1054  CA  THR H 140       2.424  14.731  39.834  1.00 17.06           C  
ATOM   1055  CB  THR H 140       1.557  15.852  40.328  1.00 17.75           C  
ATOM   1056  OG1 THR H 140       0.815  15.430  41.463  1.00 19.29           O  
ATOM   1057  CG2 THR H 140       0.596  16.267  39.200  1.00 18.75           C  
ATOM   1058  C   THR H 140       3.249  15.249  38.695  1.00 14.99           C  
ATOM   1059  O   THR H 140       3.976  16.234  38.814  1.00 14.32           O  
ATOM   1060  N   PHE H 141       3.090  14.592  37.535  1.00 20.03           N  
ATOM   1061  CA  PHE H 141       3.838  14.785  36.324  1.00 17.52           C  
ATOM   1062  CB  PHE H 141       3.347  13.786  35.255  1.00 18.38           C  
ATOM   1063  CG  PHE H 141       4.045  13.969  33.953  1.00 20.69           C  
ATOM   1064  CD1 PHE H 141       5.395  13.732  33.825  1.00 19.93           C  
ATOM   1065  CD2 PHE H 141       3.320  14.328  32.840  1.00 20.39           C  
ATOM   1066  CE1 PHE H 141       6.016  13.894  32.609  1.00 19.69           C  
ATOM   1067  CE2 PHE H 141       3.939  14.488  31.622  1.00 17.93           C  
ATOM   1068  CZ  PHE H 141       5.291  14.276  31.504  1.00 18.76           C  
ATOM   1069  C   PHE H 141       3.679  16.195  35.830  1.00 18.43           C  
ATOM   1070  O   PHE H 141       4.638  16.807  35.357  1.00 20.33           O  
ATOM   1071  N   THR H 142       2.458  16.746  35.934  1.00 19.81           N  
ATOM   1072  CA  THR H 142       2.116  18.053  35.439  1.00 20.36           C  
ATOM   1073  CB  THR H 142       0.640  18.330  35.495  1.00 20.42           C  
ATOM   1074  OG1 THR H 142       0.171  18.274  36.835  1.00 21.27           O  
ATOM   1075  CG2 THR H 142      -0.087  17.287  34.630  1.00 23.30           C  
ATOM   1076  C   THR H 142       2.814  19.151  36.193  1.00 19.22           C  
ATOM   1077  O   THR H 142       3.065  20.221  35.642  1.00 20.89           O  
ATOM   1078  N   GLU H 143       3.110  18.927  37.484  1.00 27.76           N  
ATOM   1079  CA  GLU H 143       3.648  19.921  38.373  1.00 27.04           C  
ATOM   1080  CB  GLU H 143       3.744  19.416  39.823  1.00 24.51           C  
ATOM   1081  CG  GLU H 143       2.399  18.993  40.422  1.00 28.95           C  
ATOM   1082  CD  GLU H 143       1.493  20.211  40.525  1.00  0.00           C  
ATOM   1083  OE1 GLU H 143       2.015  21.325  40.793  1.00  0.00           O  
ATOM   1084  OE2 GLU H 143       0.259  20.037  40.336  1.00  0.00           O1-
ATOM   1085  C   GLU H 143       5.030  20.387  37.994  1.00 27.75           C  
ATOM   1086  O   GLU H 143       5.335  21.562  38.197  1.00 28.63           O  
ATOM   1087  N   TYR H 144       5.911  19.514  37.451  1.00 14.40           N  
ATOM   1088  CA  TYR H 144       7.283  19.929  37.283  1.00  9.92           C  
ATOM   1089  CB  TYR H 144       8.266  19.063  38.084  1.00 11.82           C  
ATOM   1090  CG  TYR H 144       7.875  19.137  39.519  1.00 11.98           C  
ATOM   1091  CD1 TYR H 144       6.803  18.408  39.975  1.00 14.30           C  
ATOM   1092  CD2 TYR H 144       8.579  19.917  40.407  1.00 11.98           C  
ATOM   1093  CE1 TYR H 144       6.426  18.459  41.295  1.00 12.96           C  
ATOM   1094  CE2 TYR H 144       8.208  19.972  41.730  1.00 10.91           C  
ATOM   1095  CZ  TYR H 144       7.130  19.245  42.173  1.00 11.28           C  
ATOM   1096  OH  TYR H 144       6.748  19.300  43.529  1.00 16.20           O  
ATOM   1097  C   TYR H 144       7.718  19.805  35.851  1.00  9.44           C  
ATOM   1098  O   TYR H 144       7.079  19.137  35.041  1.00  9.87           O  
ATOM   1099  N   PHE H 145       8.840  20.487  35.521  1.00 31.12           N  
ATOM   1100  CA  PHE H 145       9.423  20.507  34.210  1.00 31.60           C  
ATOM   1101  CB  PHE H 145      10.406  21.675  34.019  1.00 32.81           C  
ATOM   1102  CG  PHE H 145       9.669  22.963  34.163  1.00 37.53           C  
ATOM   1103  CD1 PHE H 145       9.255  23.396  35.405  1.00 28.59           C  
ATOM   1104  CD2 PHE H 145       9.416  23.750  33.064  1.00 29.79           C  
ATOM   1105  CE1 PHE H 145       8.580  24.586  35.550  1.00 30.40           C  
ATOM   1106  CE2 PHE H 145       8.742  24.942  33.200  1.00 32.57           C  
ATOM   1107  CZ  PHE H 145       8.322  25.360  34.443  1.00 32.79           C  
ATOM   1108  C   PHE H 145      10.241  19.264  34.059  1.00 31.94           C  
ATOM   1109  O   PHE H 145      10.719  18.703  35.045  1.00 31.78           O  
ATOM   1110  N   ILE H 146      10.396  18.789  32.805  1.00 30.69           N  
ATOM   1111  CA  ILE H 146      11.240  17.662  32.539  1.00 29.78           C  
ATOM   1112  CB  ILE H 146      10.564  16.566  31.760  1.00 31.20           C  
ATOM   1113  CG1 ILE H 146       9.424  15.937  32.580  1.00 31.78           C  
ATOM   1114  CG2 ILE H 146      11.639  15.548  31.343  1.00 34.23           C  
ATOM   1115  CD1 ILE H 146       9.907  15.215  33.837  1.00 30.56           C  
ATOM   1116  C   ILE H 146      12.353  18.189  31.689  1.00 29.55           C  
ATOM   1117  O   ILE H 146      12.107  18.772  30.635  1.00 29.66           O  
ATOM   1118  N   HIS H 147      13.613  18.008  32.139  1.00 29.31           N  
ATOM   1119  CA  HIS H 147      14.743  18.507  31.406  1.00 28.70           C  
ATOM   1120  ND1 HIS H 147      14.705  20.843  33.985  1.00 13.91           N  
ATOM   1121  CG  HIS H 147      15.275  20.627  32.750  1.00 29.97           C  
ATOM   1122  CB  HIS H 147      15.760  19.293  32.259  1.00 29.40           C  
ATOM   1123  NE2 HIS H 147      14.769  22.817  32.966  1.00 12.47           N  
ATOM   1124  CD2 HIS H 147      15.305  21.843  32.140  1.00 12.46           C  
ATOM   1125  CE1 HIS H 147      14.423  22.168  34.061  1.00 13.05           C  
ATOM   1126  C   HIS H 147      15.493  17.343  30.844  1.00 29.40           C  
ATOM   1127  O   HIS H 147      15.407  16.226  31.354  1.00 30.46           O  
ATOM   1128  N   TRP H 148      16.237  17.576  29.743  1.00 30.05           N  
ATOM   1129  CA  TRP H 148      17.033  16.529  29.176  1.00 29.42           C  
ATOM   1130  CB  TRP H 148      16.566  16.107  27.777  1.00 28.84           C  
ATOM   1131  CG  TRP H 148      15.237  15.388  27.803  1.00 27.73           C  
ATOM   1132  CD2 TRP H 148      15.091  13.959  27.816  1.00 27.43           C  
ATOM   1133  CD1 TRP H 148      13.973  15.903  27.812  1.00 27.89           C  
ATOM   1134  NE1 TRP H 148      13.048  14.887  27.817  1.00 29.26           N  
ATOM   1135  CE2 TRP H 148      13.723  13.685  27.822  1.00 27.87           C  
ATOM   1136  CE3 TRP H 148      16.021  12.958  27.820  1.00 29.29           C  
ATOM   1137  CZ2 TRP H 148      13.261  12.400  27.831  1.00 26.85           C  
ATOM   1138  CZ3 TRP H 148      15.550  11.663  27.832  1.00 27.92           C  
ATOM   1139  CH2 TRP H 148      14.198  11.389  27.837  1.00 28.51           C  
ATOM   1140  C   TRP H 148      18.449  17.018  29.106  1.00 30.75           C  
ATOM   1141  O   TRP H 148      18.702  18.188  28.818  1.00 29.60           O  
ATOM   1142  N   VAL H 149      19.413  16.119  29.402  1.00 29.93           N  
ATOM   1143  CA  VAL H 149      20.806  16.467  29.407  1.00 30.40           C  
ATOM   1144  CB  VAL H 149      21.397  16.506  30.789  1.00 29.97           C  
ATOM   1145  CG1 VAL H 149      22.894  16.836  30.685  1.00 26.38           C  
ATOM   1146  CG2 VAL H 149      20.598  17.508  31.640  1.00 23.37           C  
ATOM   1147  C   VAL H 149      21.549  15.421  28.631  1.00 32.01           C  
ATOM   1148  O   VAL H 149      21.210  14.239  28.669  1.00 33.26           O  
ATOM   1149  N   LYS H 150      22.601  15.851  27.904  1.00 33.05           N  
ATOM   1150  CA  LYS H 150      23.380  14.966  27.082  1.00 31.20           C  
ATOM   1151  CB  LYS H 150      23.574  15.533  25.666  1.00 30.71           C  
ATOM   1152  CG  LYS H 150      24.394  14.661  24.716  1.00 31.44           C  
ATOM   1153  CD  LYS H 150      24.404  15.230  23.297  1.00 33.45           C  
ATOM   1154  CE  LYS H 150      25.449  14.600  22.378  1.00 30.25           C  
ATOM   1155  NZ  LYS H 150      25.600  15.423  21.157  1.00 31.57           N1+
ATOM   1156  C   LYS H 150      24.742  14.843  27.686  1.00 32.00           C  
ATOM   1157  O   LYS H 150      25.290  15.818  28.196  1.00 32.55           O  
ATOM   1158  N   GLN H 151      25.316  13.620  27.674  1.00 32.92           N  
ATOM   1159  CA  GLN H 151      26.655  13.469  28.166  1.00 34.63           C  
ATOM   1160  CB  GLN H 151      26.748  12.879  29.587  1.00 32.38           C  
ATOM   1161  CG  GLN H 151      28.186  12.812  30.109  1.00 33.56           C  
ATOM   1162  CD  GLN H 151      28.160  12.419  31.580  1.00 36.37           C  
ATOM   1163  OE1 GLN H 151      27.210  11.799  32.058  1.00 36.69           O  
ATOM   1164  NE2 GLN H 151      29.235  12.793  32.324  1.00 36.93           N  
ATOM   1165  C   GLN H 151      27.387  12.549  27.237  1.00 36.02           C  
ATOM   1166  O   GLN H 151      27.035  11.380  27.088  1.00 34.11           O  
ATOM   1167  N   ARG H 152      28.438  13.073  26.577  1.00 39.51           N  
ATOM   1168  CA  ARG H 152      29.232  12.280  25.686  1.00 43.13           C  
ATOM   1169  CB  ARG H 152      30.046  13.133  24.699  0.80 43.26           C  
ATOM   1170  CG  ARG H 152      29.167  14.016  23.811  1.00 44.73           C  
ATOM   1171  CD  ARG H 152      28.887  13.427  22.429  1.00 47.25           C  
ATOM   1172  NE  ARG H 152      30.147  13.520  21.644  1.00 49.59           N  
ATOM   1173  CZ  ARG H 152      30.524  12.493  20.831  1.00 52.38           C  
ATOM   1174  NH1 ARG H 152      29.776  11.353  20.780  1.00 52.11           N1+
ATOM   1175  NH2 ARG H 152      31.649  12.607  20.068  1.00 51.26           N  
ATOM   1176  C   ARG H 152      30.184  11.523  26.556  1.00 46.04           C  
ATOM   1177  O   ARG H 152      30.579  12.003  27.617  1.00 45.78           O  
ATOM   1178  N   SER H 153      30.591  10.315  26.130  1.00 49.17           N  
ATOM   1179  CA  SER H 153      31.429   9.515  26.975  1.00 50.83           C  
ATOM   1180  CB  SER H 153      31.797   8.155  26.354  1.00 51.03           C  
ATOM   1181  OG  SER H 153      32.626   7.420  27.241  1.00  0.00           O  
ATOM   1182  C   SER H 153      32.702  10.243  27.272  1.00 52.66           C  
ATOM   1183  O   SER H 153      33.333  10.825  26.392  1.00 52.49           O  
ATOM   1184  N   GLY H 154      33.091  10.227  28.566  1.00 54.47           N  
ATOM   1185  CA  GLY H 154      34.322  10.803  29.027  1.00 55.61           C  
ATOM   1186  C   GLY H 154      34.208  12.292  29.077  1.00 55.12           C  
ATOM   1187  O   GLY H 154      35.213  12.980  29.250  1.00 55.47           O  
ATOM   1188  N   GLN H 155      32.987  12.846  28.963  1.00 55.05           N  
ATOM   1189  CA  GLN H 155      32.935  14.277  28.915  1.00 54.79           C  
ATOM   1190  CB  GLN H 155      32.742  14.809  27.489  1.00 57.03           C  
ATOM   1191  CG  GLN H 155      33.949  14.467  26.608  1.00 58.70           C  
ATOM   1192  CD  GLN H 155      33.709  14.998  25.207  1.00 64.23           C  
ATOM   1193  OE1 GLN H 155      34.548  15.695  24.642  1.00 69.94           O  
ATOM   1194  NE2 GLN H 155      32.538  14.639  24.620  1.00 65.45           N  
ATOM   1195  C   GLN H 155      31.858  14.812  29.807  1.00 52.25           C  
ATOM   1196  O   GLN H 155      31.255  14.088  30.598  1.00 50.70           O  
ATOM   1197  N   GLY H 156      31.608  16.132  29.686  1.00 48.77           N  
ATOM   1198  CA  GLY H 156      30.727  16.849  30.564  1.00 45.03           C  
ATOM   1199  C   GLY H 156      29.289  16.713  30.183  1.00 42.44           C  
ATOM   1200  O   GLY H 156      28.912  15.929  29.315  1.00 41.99           O  
ATOM   1201  N   LEU H 157      28.449  17.515  30.874  1.00 39.37           N  
ATOM   1202  CA  LEU H 157      27.021  17.499  30.750  1.00 35.70           C  
ATOM   1203  CB  LEU H 157      26.337  17.597  32.123  1.00 33.42           C  
ATOM   1204  CG  LEU H 157      26.659  16.409  33.045  1.00 34.93           C  
ATOM   1205  CD1 LEU H 157      26.076  16.615  34.451  1.00 32.99           C  
ATOM   1206  CD2 LEU H 157      26.193  15.085  32.419  1.00 32.52           C  
ATOM   1207  C   LEU H 157      26.584  18.700  29.969  1.00 34.95           C  
ATOM   1208  O   LEU H 157      27.120  19.796  30.134  1.00 34.40           O  
ATOM   1209  N   GLU H 158      25.589  18.504  29.078  1.00 33.07           N  
ATOM   1210  CA  GLU H 158      25.051  19.588  28.307  1.00 33.39           C  
ATOM   1211  CB  GLU H 158      25.243  19.446  26.785  1.00 32.98           C  
ATOM   1212  CG  GLU H 158      26.687  19.579  26.299  1.00 37.87           C  
ATOM   1213  CD  GLU H 158      26.665  19.456  24.781  1.00 44.09           C  
ATOM   1214  OE1 GLU H 158      25.849  20.177  24.149  1.00 43.65           O  
ATOM   1215  OE2 GLU H 158      27.455  18.643  24.233  1.00 45.64           O1-
ATOM   1216  C   GLU H 158      23.570  19.592  28.519  1.00 32.10           C  
ATOM   1217  O   GLU H 158      22.934  18.541  28.535  1.00 31.87           O  
ATOM   1218  N   TRP H 159      22.977  20.792  28.669  1.00 30.54           N  
ATOM   1219  CA  TRP H 159      21.561  20.901  28.885  1.00 30.22           C  
ATOM   1220  CB  TRP H 159      21.203  22.121  29.749  1.00 30.58           C  
ATOM   1221  CG  TRP H 159      19.728  22.377  29.901  1.00 30.79           C  
ATOM   1222  CD2 TRP H 159      19.029  23.421  29.207  1.00 32.66           C  
ATOM   1223  CD1 TRP H 159      18.809  21.750  30.688  1.00 32.23           C  
ATOM   1224  NE1 TRP H 159      17.577  22.334  30.522  1.00 33.17           N  
ATOM   1225  CE2 TRP H 159      17.697  23.365  29.616  1.00 32.56           C  
ATOM   1226  CE3 TRP H 159      19.461  24.351  28.307  1.00 34.38           C  
ATOM   1227  CZ2 TRP H 159      16.773  24.244  29.127  1.00 31.60           C  
ATOM   1228  CZ3 TRP H 159      18.525  25.233  27.814  1.00 33.72           C  
ATOM   1229  CH2 TRP H 159      17.207  25.181  28.216  1.00 35.18           C  
ATOM   1230  C   TRP H 159      20.901  21.073  27.552  1.00 30.97           C  
ATOM   1231  O   TRP H 159      21.195  22.013  26.819  1.00 31.64           O  
ATOM   1232  N   ILE H 160      20.048  20.097  27.178  1.00 30.89           N  
ATOM   1233  CA  ILE H 160      19.333  20.102  25.931  1.00 30.78           C  
ATOM   1234  CB  ILE H 160      18.827  18.736  25.579  1.00 31.76           C  
ATOM   1235  CG1 ILE H 160      20.007  17.752  25.504  1.00 31.09           C  
ATOM   1236  CG2 ILE H 160      18.048  18.843  24.259  1.00 28.17           C  
ATOM   1237  CD1 ILE H 160      19.583  16.284  25.464  1.00 29.33           C  
ATOM   1238  C   ILE H 160      18.162  21.048  25.926  1.00 31.33           C  
ATOM   1239  O   ILE H 160      18.010  21.847  25.003  1.00 33.09           O  
ATOM   1240  N   GLY H 161      17.297  20.984  26.964  1.00 31.31           N  
ATOM   1241  CA  GLY H 161      16.114  21.806  26.982  1.00 30.50           C  
ATOM   1242  C   GLY H 161      15.132  21.205  27.945  1.00 31.96           C  
ATOM   1243  O   GLY H 161      15.414  20.197  28.590  1.00 33.10           O  
ATOM   1244  N   TRP H 162      13.940  21.832  28.077  1.00 30.45           N  
ATOM   1245  CA  TRP H 162      12.934  21.315  28.963  1.00 32.15           C  
ATOM   1246  CB  TRP H 162      12.814  22.038  30.320  1.00 32.50           C  
ATOM   1247  CG  TRP H 162      12.714  23.549  30.289  1.00 34.21           C  
ATOM   1248  CD2 TRP H 162      11.606  24.319  29.786  1.00 33.90           C  
ATOM   1249  CD1 TRP H 162      13.646  24.454  30.702  1.00 36.32           C  
ATOM   1250  NE1 TRP H 162      13.184  25.732  30.509  1.00 44.08           N  
ATOM   1251  CE2 TRP H 162      11.933  25.666  29.941  1.00 35.64           C  
ATOM   1252  CE3 TRP H 162      10.415  23.940  29.241  1.00 41.97           C  
ATOM   1253  CZ2 TRP H 162      11.074  26.653  29.553  1.00 45.96           C  
ATOM   1254  CZ3 TRP H 162       9.550  24.938  28.848  1.00 42.55           C  
ATOM   1255  CH2 TRP H 162       9.873  26.271  29.002  1.00 44.24           C  
ATOM   1256  C   TRP H 162      11.593  21.402  28.319  1.00 32.26           C  
ATOM   1257  O   TRP H 162      11.393  22.099  27.326  1.00 33.48           O  
ATOM   1258  N   PHE H 163      10.641  20.645  28.895  1.00 32.12           N  
ATOM   1259  CA  PHE H 163       9.279  20.608  28.459  1.00 30.75           C  
ATOM   1260  CB  PHE H 163       8.949  19.248  27.819  1.00 30.19           C  
ATOM   1261  CG  PHE H 163       7.536  19.206  27.361  1.00  0.00           C  
ATOM   1262  CD1 PHE H 163       7.199  19.648  26.103  1.00 27.31           C  
ATOM   1263  CD2 PHE H 163       6.549  18.715  28.184  1.00  0.00           C  
ATOM   1264  CE1 PHE H 163       5.898  19.602  25.668  1.00  0.00           C  
ATOM   1265  CE2 PHE H 163       5.242  18.666  27.756  1.00  0.00           C  
ATOM   1266  CZ  PHE H 163       4.919  19.109  26.497  1.00  0.00           C  
ATOM   1267  C   PHE H 163       8.457  20.740  29.706  1.00 30.00           C  
ATOM   1268  O   PHE H 163       8.798  20.168  30.738  1.00 30.91           O  
ATOM   1269  N   TYR H 164       7.351  21.508  29.648  1.00 30.59           N  
ATOM   1270  CA  TYR H 164       6.488  21.635  30.791  1.00 30.80           C  
ATOM   1271  CB  TYR H 164       6.078  23.102  31.049  1.00 29.86           C  
ATOM   1272  CG  TYR H 164       5.264  23.221  32.295  1.00 34.02           C  
ATOM   1273  CD1 TYR H 164       5.864  23.195  33.533  1.00 39.36           C  
ATOM   1274  CD2 TYR H 164       3.902  23.392  32.227  1.00 40.78           C  
ATOM   1275  CE1 TYR H 164       5.118  23.317  34.683  1.00 41.49           C  
ATOM   1276  CE2 TYR H 164       3.150  23.515  33.371  1.00 42.33           C  
ATOM   1277  CZ  TYR H 164       3.756  23.475  34.603  1.00 44.03           C  
ATOM   1278  OH  TYR H 164       2.983  23.602  35.777  1.00 44.74           O  
ATOM   1279  C   TYR H 164       5.277  20.841  30.411  1.00 30.07           C  
ATOM   1280  O   TYR H 164       4.537  21.220  29.509  1.00 31.84           O  
ATOM   1281  N   PRO H 165       5.055  19.688  30.998  1.00 53.88           N  
ATOM   1282  CA  PRO H 165       3.999  18.817  30.539  1.00 53.19           C  
ATOM   1283  CD  PRO H 165       6.155  18.934  31.576  1.00 52.00           C  
ATOM   1284  CB  PRO H 165       4.254  17.468  31.199  1.00 51.69           C  
ATOM   1285  CG  PRO H 165       5.775  17.452  31.421  1.00 47.69           C  
ATOM   1286  C   PRO H 165       2.631  19.317  30.769  1.00 55.30           C  
ATOM   1287  O   PRO H 165       2.338  19.807  31.853  1.00 63.31           O  
ATOM   1288  N   GLY H 166       1.772  19.150  29.757  1.00 53.64           N  
ATOM   1289  CA  GLY H 166       0.403  19.538  29.859  1.00 43.70           C  
ATOM   1290  C   GLY H 166       0.222  20.733  29.000  1.00 50.74           C  
ATOM   1291  O   GLY H 166      -0.522  20.688  28.022  1.00 48.99           O  
ATOM   1292  N   SER H 167       0.910  21.839  29.336  1.00 59.48           N  
ATOM   1293  CA  SER H 167       0.815  22.981  28.488  1.00 58.71           C  
ATOM   1294  CB  SER H 167       1.438  24.253  29.091  1.00 61.40           C  
ATOM   1295  OG  SER H 167       2.847  24.111  29.194  1.00 50.14           O  
ATOM   1296  C   SER H 167       1.575  22.621  27.270  1.00 57.68           C  
ATOM   1297  O   SER H 167       1.172  22.894  26.142  1.00 42.92           O  
ATOM   1298  N   GLY H 168       2.701  21.926  27.478  1.00 63.17           N  
ATOM   1299  CA  GLY H 168       3.465  21.576  26.338  1.00 52.16           C  
ATOM   1300  C   GLY H 168       4.506  22.616  26.094  1.00 50.27           C  
ATOM   1301  O   GLY H 168       5.237  22.506  25.109  1.00 49.93           O  
ATOM   1302  N   SER H 169       4.638  23.632  26.979  1.00 34.32           N  
ATOM   1303  CA  SER H 169       5.591  24.649  26.630  1.00 33.82           C  
ATOM   1304  CB  SER H 169       5.588  25.848  27.596  1.00 37.47           C  
ATOM   1305  OG  SER H 169       6.035  25.444  28.882  1.00 55.22           O  
ATOM   1306  C   SER H 169       6.959  24.043  26.670  1.00 34.92           C  
ATOM   1307  O   SER H 169       7.233  23.161  27.483  1.00 36.05           O  
ATOM   1308  N   LEU H 170       7.857  24.515  25.778  1.00 34.18           N  
ATOM   1309  CA  LEU H 170       9.177  23.956  25.687  1.00 34.56           C  
ATOM   1310  CB  LEU H 170       9.322  23.008  24.483  1.00 34.79           C  
ATOM   1311  CG  LEU H 170       8.772  23.598  23.164  1.00 63.95           C  
ATOM   1312  CD1 LEU H 170       9.601  24.789  22.654  1.00 44.87           C  
ATOM   1313  CD2 LEU H 170       8.588  22.506  22.101  1.00  0.00           C  
ATOM   1314  C   LEU H 170      10.184  25.054  25.525  1.00 34.59           C  
ATOM   1315  O   LEU H 170       9.871  26.137  25.031  1.00 35.17           O  
ATOM   1316  N   ASN H 171      11.429  24.796  25.979  1.00 34.09           N  
ATOM   1317  CA  ASN H 171      12.523  25.707  25.788  1.00 34.51           C  
ATOM   1318  CB  ASN H 171      12.931  26.459  27.066  1.00 35.05           C  
ATOM   1319  CG  ASN H 171      14.011  27.470  26.707  1.00 40.01           C  
ATOM   1320  OD1 ASN H 171      15.075  27.112  26.206  1.00  0.00           O  
ATOM   1321  ND2 ASN H 171      13.726  28.774  26.966  1.00  0.00           N  
ATOM   1322  C   ASN H 171      13.684  24.861  25.367  1.00 34.74           C  
ATOM   1323  O   ASN H 171      13.915  23.795  25.937  1.00 34.82           O  
ATOM   1324  N   TYR H 172      14.457  25.316  24.359  1.00 31.75           N  
ATOM   1325  CA  TYR H 172      15.531  24.491  23.881  1.00 31.89           C  
ATOM   1326  CB  TYR H 172      15.458  24.120  22.383  1.00 32.70           C  
ATOM   1327  CG  TYR H 172      14.229  23.359  22.016  1.00 32.80           C  
ATOM   1328  CD1 TYR H 172      14.178  21.991  22.130  1.00 31.82           C  
ATOM   1329  CD2 TYR H 172      13.121  24.016  21.535  1.00 32.58           C  
ATOM   1330  CE1 TYR H 172      13.046  21.298  21.776  1.00 33.77           C  
ATOM   1331  CE2 TYR H 172      11.985  23.326  21.180  1.00 32.53           C  
ATOM   1332  CZ  TYR H 172      11.946  21.961  21.302  1.00 32.93           C  
ATOM   1333  OH  TYR H 172      10.786  21.243  20.940  1.00 33.76           O  
ATOM   1334  C   TYR H 172      16.808  25.265  23.944  1.00 33.12           C  
ATOM   1335  O   TYR H 172      16.817  26.494  23.896  1.00 34.39           O  
ATOM   1336  N   ASN H 173      17.927  24.530  24.085  1.00 33.27           N  
ATOM   1337  CA  ASN H 173      19.231  25.105  23.961  1.00 34.31           C  
ATOM   1338  CB  ASN H 173      20.336  24.126  24.406  1.00 31.09           C  
ATOM   1339  CG  ASN H 173      21.694  24.813  24.392  1.00 33.93           C  
ATOM   1340  OD1 ASN H 173      21.960  25.689  23.571  1.00 36.35           O  
ATOM   1341  ND2 ASN H 173      22.591  24.394  25.324  1.00 31.94           N  
ATOM   1342  C   ASN H 173      19.358  25.318  22.483  1.00 35.70           C  
ATOM   1343  O   ASN H 173      18.939  24.471  21.696  1.00 36.35           O  
ATOM   1344  N   GLY H 174      19.959  26.441  22.057  1.00 38.72           N  
ATOM   1345  CA  GLY H 174      20.008  26.774  20.660  1.00 40.77           C  
ATOM   1346  C   GLY H 174      20.711  25.699  19.893  1.00 40.64           C  
ATOM   1347  O   GLY H 174      20.332  25.394  18.763  1.00 41.63           O  
ATOM   1348  N   LYS H 175      21.758  25.094  20.481  1.00 40.86           N  
ATOM   1349  CA  LYS H 175      22.533  24.117  19.767  1.00 41.03           C  
ATOM   1350  CB  LYS H 175      23.663  23.500  20.610  1.00 40.52           C  
ATOM   1351  CG  LYS H 175      24.810  24.461  20.932  1.00 43.36           C  
ATOM   1352  CD  LYS H 175      25.771  23.924  21.996  1.00 45.83           C  
ATOM   1353  CE  LYS H 175      26.702  22.821  21.486  1.00 51.27           C  
ATOM   1354  NZ  LYS H 175      27.599  22.365  22.574  1.00 55.22           N1+
ATOM   1355  C   LYS H 175      21.661  22.970  19.341  1.00 40.29           C  
ATOM   1356  O   LYS H 175      21.809  22.442  18.242  1.00 41.48           O  
ATOM   1357  N   PHE H 176      20.756  22.540  20.231  1.00 38.58           N  
ATOM   1358  CA  PHE H 176      19.876  21.409  20.085  1.00 36.83           C  
ATOM   1359  CB  PHE H 176      19.442  20.816  21.434  1.00 35.32           C  
ATOM   1360  CG  PHE H 176      20.679  20.201  21.992  1.00 35.69           C  
ATOM   1361  CD1 PHE H 176      21.045  18.931  21.620  1.00 34.61           C  
ATOM   1362  CD2 PHE H 176      21.493  20.888  22.861  1.00 34.33           C  
ATOM   1363  CE1 PHE H 176      22.186  18.351  22.117  1.00 34.19           C  
ATOM   1364  CE2 PHE H 176      22.636  20.311  23.362  1.00 34.28           C  
ATOM   1365  CZ  PHE H 176      22.987  19.038  22.992  1.00 34.06           C  
ATOM   1366  C   PHE H 176      18.658  21.628  19.229  1.00 37.06           C  
ATOM   1367  O   PHE H 176      17.994  20.658  18.870  1.00 36.57           O  
ATOM   1368  N   LYS H 177      18.308  22.882  18.899  1.00 37.41           N  
ATOM   1369  CA  LYS H 177      17.030  23.218  18.322  1.00 40.42           C  
ATOM   1370  CB  LYS H 177      17.047  24.655  17.771  1.00 42.29           C  
ATOM   1371  CG  LYS H 177      15.684  25.219  17.376  1.00 47.30           C  
ATOM   1372  CD  LYS H 177      14.809  25.624  18.563  1.00 51.98           C  
ATOM   1373  CE  LYS H 177      13.557  26.403  18.154  1.00 57.44           C  
ATOM   1374  NZ  LYS H 177      12.775  26.772  19.355  1.00 61.77           N1+
ATOM   1375  C   LYS H 177      16.626  22.320  17.179  1.00 40.50           C  
ATOM   1376  O   LYS H 177      15.510  21.807  17.183  1.00 40.34           O  
ATOM   1377  N   ASP H 178      17.461  22.118  16.149  1.00 41.88           N  
ATOM   1378  CA  ASP H 178      17.021  21.264  15.076  1.00 42.65           C  
ATOM   1379  CB  ASP H 178      17.788  21.489  13.755  1.00 54.03           C  
ATOM   1380  CG  ASP H 178      19.275  21.254  13.962  1.00 56.02           C  
ATOM   1381  OD1 ASP H 178      19.724  21.270  15.138  1.00 58.14           O  
ATOM   1382  OD2 ASP H 178      19.989  21.072  12.939  1.00 58.15           O1-
ATOM   1383  C   ASP H 178      17.062  19.804  15.439  1.00 42.85           C  
ATOM   1384  O   ASP H 178      16.239  19.020  14.968  1.00 45.23           O  
ATOM   1385  N   LYS H 179      18.056  19.404  16.254  1.00 40.48           N  
ATOM   1386  CA  LYS H 179      18.322  18.035  16.594  1.00 37.13           C  
ATOM   1387  CB  LYS H 179      19.655  17.887  17.345  1.00 36.46           C  
ATOM   1388  CG  LYS H 179      20.014  16.440  17.683  1.00 37.65           C  
ATOM   1389  CD  LYS H 179      20.359  15.600  16.454  1.00 39.14           C  
ATOM   1390  CE  LYS H 179      21.628  16.073  15.744  1.00 41.05           C  
ATOM   1391  NZ  LYS H 179      21.911  15.207  14.581  1.00 41.09           N1+
ATOM   1392  C   LYS H 179      17.271  17.399  17.456  1.00 36.85           C  
ATOM   1393  O   LYS H 179      16.828  16.285  17.173  1.00 36.81           O  
ATOM   1394  N   ALA H 180      16.823  18.087  18.525  1.00 35.73           N  
ATOM   1395  CA  ALA H 180      15.958  17.427  19.464  1.00 34.06           C  
ATOM   1396  CB  ALA H 180      16.470  17.501  20.913  1.00 31.29           C  
ATOM   1397  C   ALA H 180      14.589  18.023  19.454  1.00 33.47           C  
ATOM   1398  O   ALA H 180      14.413  19.218  19.221  1.00 34.59           O  
ATOM   1399  N   THR H 181      13.573  17.160  19.678  1.00 32.10           N  
ATOM   1400  CA  THR H 181      12.211  17.593  19.796  1.00 32.38           C  
ATOM   1401  CB  THR H 181      11.331  17.119  18.678  1.00 33.23           C  
ATOM   1402  OG1 THR H 181      11.826  17.593  17.435  1.00 36.55           O  
ATOM   1403  CG2 THR H 181       9.905  17.646  18.914  1.00 32.13           C  
ATOM   1404  C   THR H 181      11.690  16.996  21.068  1.00 33.15           C  
ATOM   1405  O   THR H 181      11.829  15.794  21.298  1.00 32.06           O  
ATOM   1406  N   PHE H 182      11.068  17.827  21.930  1.00 32.49           N  
ATOM   1407  CA  PHE H 182      10.589  17.347  23.195  1.00 32.34           C  
ATOM   1408  CB  PHE H 182      10.940  18.251  24.389  1.00 33.39           C  
ATOM   1409  CG  PHE H 182      12.424  18.288  24.517  1.00 33.89           C  
ATOM   1410  CD1 PHE H 182      13.104  17.317  25.214  1.00 34.26           C  
ATOM   1411  CD2 PHE H 182      13.136  19.298  23.922  1.00 33.60           C  
ATOM   1412  CE1 PHE H 182      14.473  17.373  25.316  1.00  0.00           C  
ATOM   1413  CE2 PHE H 182      14.504  19.358  24.019  1.00  0.00           C  
ATOM   1414  CZ  PHE H 182      15.175  18.390  24.721  1.00  0.00           C  
ATOM   1415  C   PHE H 182       9.100  17.293  23.145  1.00 32.99           C  
ATOM   1416  O   PHE H 182       8.441  18.212  22.664  1.00 32.16           O  
ATOM   1417  N   THR H 183       8.537  16.185  23.659  1.00 30.81           N  
ATOM   1418  CA  THR H 183       7.121  15.988  23.654  1.00 31.89           C  
ATOM   1419  CB  THR H 183       6.708  15.135  22.486  1.00 31.31           C  
ATOM   1420  OG1 THR H 183       5.306  14.937  22.466  1.00 32.72           O  
ATOM   1421  CG2 THR H 183       7.461  13.799  22.542  1.00 31.46           C  
ATOM   1422  C   THR H 183       6.751  15.323  24.949  1.00 32.65           C  
ATOM   1423  O   THR H 183       7.614  14.805  25.652  1.00 32.90           O  
ATOM   1424  N   ALA H 184       5.452  15.350  25.320  1.00 33.41           N  
ATOM   1425  CA  ALA H 184       5.059  14.741  26.562  1.00 33.97           C  
ATOM   1426  CB  ALA H 184       4.963  15.727  27.739  1.00 31.91           C  
ATOM   1427  C   ALA H 184       3.703  14.126  26.399  1.00 34.11           C  
ATOM   1428  O   ALA H 184       2.897  14.556  25.575  1.00 34.77           O  
ATOM   1429  N   ASP H 185       3.432  13.071  27.193  1.00 34.39           N  
ATOM   1430  CA  ASP H 185       2.163  12.403  27.165  1.00 35.91           C  
ATOM   1431  CB  ASP H 185       2.286  10.931  26.735  1.00 38.37           C  
ATOM   1432  CG  ASP H 185       0.896  10.355  26.509  1.00 43.58           C  
ATOM   1433  OD1 ASP H 185      -0.104  11.055  26.818  1.00 47.37           O  
ATOM   1434  OD2 ASP H 185       0.820   9.196  26.023  1.00 47.97           O1-
ATOM   1435  C   ASP H 185       1.635  12.429  28.567  1.00 35.26           C  
ATOM   1436  O   ASP H 185       2.097  11.687  29.433  1.00 34.15           O  
ATOM   1437  N   LYS H 186       0.638  13.293  28.821  1.00 35.28           N  
ATOM   1438  CA  LYS H 186       0.097  13.485  30.137  1.00 35.92           C  
ATOM   1439  CB  LYS H 186      -0.961  14.603  30.172  1.00 35.97           C  
ATOM   1440  CG  LYS H 186      -0.395  15.995  29.883  1.00 42.33           C  
ATOM   1441  CD  LYS H 186      -1.467  17.022  29.513  1.00 41.94           C  
ATOM   1442  CE  LYS H 186      -2.396  17.397  30.668  1.00 43.01           C  
ATOM   1443  NZ  LYS H 186      -3.395  18.388  30.206  1.00 46.72           N1+
ATOM   1444  C   LYS H 186      -0.560  12.232  30.635  1.00 37.61           C  
ATOM   1445  O   LYS H 186      -0.407  11.870  31.801  1.00 41.28           O  
ATOM   1446  N   SER H 187      -1.305  11.520  29.771  1.00 35.45           N  
ATOM   1447  CA  SER H 187      -2.039  10.385  30.255  1.00 35.41           C  
ATOM   1448  CB  SER H 187      -2.887   9.697  29.167  1.00 36.58           C  
ATOM   1449  OG  SER H 187      -2.054   9.087  28.194  1.00 43.40           O  
ATOM   1450  C   SER H 187      -1.097   9.366  30.824  1.00 34.98           C  
ATOM   1451  O   SER H 187      -1.355   8.814  31.893  1.00 36.24           O  
ATOM   1452  N   SER H 188      -0.005   9.061  30.095  1.00 32.76           N  
ATOM   1453  CA  SER H 188       0.975   8.091  30.512  1.00 33.49           C  
ATOM   1454  CB  SER H 188       1.711   7.436  29.331  1.00 34.73           C  
ATOM   1455  OG  SER H 188       2.427   8.413  28.591  1.00 37.75           O  
ATOM   1456  C   SER H 188       2.005   8.673  31.444  1.00 32.90           C  
ATOM   1457  O   SER H 188       2.807   7.931  32.010  1.00 33.71           O  
ATOM   1458  N   SER H 189       2.031  10.008  31.633  1.00 32.81           N  
ATOM   1459  CA  SER H 189       3.034  10.617  32.471  1.00 34.68           C  
ATOM   1460  CB  SER H 189       2.956  10.186  33.946  1.00 34.49           C  
ATOM   1461  OG  SER H 189       1.753  10.661  34.533  1.00 39.30           O  
ATOM   1462  C   SER H 189       4.392  10.258  31.949  1.00 34.63           C  
ATOM   1463  O   SER H 189       5.305   9.939  32.711  1.00 35.05           O  
ATOM   1464  N   THR H 190       4.564  10.312  30.614  1.00 33.83           N  
ATOM   1465  CA  THR H 190       5.838   9.984  30.047  1.00 33.26           C  
ATOM   1466  CB  THR H 190       5.777   8.755  29.187  1.00 33.72           C  
ATOM   1467  OG1 THR H 190       5.308   7.651  29.947  1.00 35.17           O  
ATOM   1468  CG2 THR H 190       7.176   8.448  28.637  1.00 34.81           C  
ATOM   1469  C   THR H 190       6.283  11.130  29.184  1.00 32.42           C  
ATOM   1470  O   THR H 190       5.470  11.768  28.517  1.00 33.89           O  
ATOM   1471  N   VAL H 191       7.600  11.432  29.191  1.00 30.64           N  
ATOM   1472  CA  VAL H 191       8.127  12.481  28.360  1.00 29.63           C  
ATOM   1473  CB  VAL H 191       9.000  13.478  29.070  1.00 26.79           C  
ATOM   1474  CG1 VAL H 191       8.152  14.213  30.116  1.00 44.90           C  
ATOM   1475  CG2 VAL H 191      10.229  12.753  29.640  1.00 45.93           C  
ATOM   1476  C   VAL H 191       8.994  11.826  27.338  1.00 30.55           C  
ATOM   1477  O   VAL H 191       9.601  10.789  27.609  1.00 32.03           O  
ATOM   1478  N   TYR H 192       9.059  12.416  26.126  1.00 29.60           N  
ATOM   1479  CA  TYR H 192       9.837  11.817  25.080  1.00 29.62           C  
ATOM   1480  CB  TYR H 192       9.013  11.287  23.887  1.00 29.33           C  
ATOM   1481  CG  TYR H 192       8.063  10.229  24.347  1.00 29.35           C  
ATOM   1482  CD1 TYR H 192       8.491   8.947  24.596  1.00 31.02           C  
ATOM   1483  CD2 TYR H 192       6.733  10.520  24.546  1.00 31.87           C  
ATOM   1484  CE1 TYR H 192       7.613   7.977  25.020  1.00 33.03           C  
ATOM   1485  CE2 TYR H 192       5.848   9.556  24.969  1.00 32.39           C  
ATOM   1486  CZ  TYR H 192       6.288   8.278  25.206  1.00 33.28           C  
ATOM   1487  OH  TYR H 192       5.389   7.281  25.640  1.00 38.16           O  
ATOM   1488  C   TYR H 192      10.773  12.832  24.503  1.00 30.88           C  
ATOM   1489  O   TYR H 192      10.526  14.037  24.546  1.00 30.69           O  
ATOM   1490  N   LEU H 193      11.910  12.337  23.975  1.00 31.72           N  
ATOM   1491  CA  LEU H 193      12.871  13.151  23.293  1.00 33.23           C  
ATOM   1492  CB  LEU H 193      14.219  13.241  24.024  1.00 31.43           C  
ATOM   1493  CG  LEU H 193      15.296  14.021  23.248  1.00 33.06           C  
ATOM   1494  CD1 LEU H 193      14.924  15.502  23.094  1.00  0.00           C  
ATOM   1495  CD2 LEU H 193      16.686  13.809  23.866  1.00  0.00           C  
ATOM   1496  C   LEU H 193      13.151  12.470  21.995  1.00 33.13           C  
ATOM   1497  O   LEU H 193      13.495  11.289  21.969  1.00 30.00           O  
ATOM   1498  N   GLU H 194      13.008  13.201  20.875  1.00 33.40           N  
ATOM   1499  CA  GLU H 194      13.289  12.613  19.602  1.00 35.50           C  
ATOM   1500  CB  GLU H 194      12.171  12.806  18.562  1.00 37.08           C  
ATOM   1501  CG  GLU H 194      12.486  12.171  17.206  1.00 41.91           C  
ATOM   1502  CD  GLU H 194      11.264  12.318  16.309  1.00 36.26           C  
ATOM   1503  OE1 GLU H 194      10.126  12.221  16.841  1.00 33.17           O  
ATOM   1504  OE2 GLU H 194      11.451  12.528  15.081  1.00 32.50           O1-
ATOM   1505  C   GLU H 194      14.518  13.275  19.070  1.00 34.58           C  
ATOM   1506  O   GLU H 194      14.644  14.499  19.102  1.00 35.11           O  
ATOM   1507  N   LEU H 195      15.475  12.460  18.593  1.00 33.74           N  
ATOM   1508  CA  LEU H 195      16.676  12.984  18.015  1.00 34.25           C  
ATOM   1509  CB  LEU H 195      17.947  12.302  18.545  1.00 34.26           C  
ATOM   1510  CG  LEU H 195      18.156  12.454  20.063  1.00 34.70           C  
ATOM   1511  CD1 LEU H 195      19.445  11.747  20.503  1.00 33.99           C  
ATOM   1512  CD2 LEU H 195      18.111  13.925  20.508  1.00 33.77           C  
ATOM   1513  C   LEU H 195      16.594  12.675  16.551  1.00 33.75           C  
ATOM   1514  O   LEU H 195      16.205  11.573  16.171  1.00 34.44           O  
ATOM   1515  N   SER H 196      16.969  13.639  15.687  1.00 34.79           N  
ATOM   1516  CA  SER H 196      16.832  13.429  14.273  1.00 36.24           C  
ATOM   1517  CB  SER H 196      15.953  14.487  13.581  1.00 35.76           C  
ATOM   1518  OG  SER H 196      14.651  14.497  14.143  1.00 40.71           O  
ATOM   1519  C   SER H 196      18.175  13.547  13.622  1.00 37.65           C  
ATOM   1520  O   SER H 196      19.111  14.109  14.190  1.00 38.53           O  
ATOM   1521  N   ARG H 197      18.287  12.987  12.397  1.00 37.89           N  
ATOM   1522  CA  ARG H 197      19.469  13.058  11.584  1.00 38.35           C  
ATOM   1523  CB  ARG H 197      19.688  14.445  10.954  1.00 38.87           C  
ATOM   1524  CG  ARG H 197      19.839  15.573  11.975  1.00  0.00           C  
ATOM   1525  CD  ARG H 197      19.926  16.961  11.335  1.00  0.00           C  
ATOM   1526  NE  ARG H 197      21.156  16.987  10.493  1.00  0.00           N  
ATOM   1527  CZ  ARG H 197      22.319  17.502  10.991  1.00  0.00           C  
ATOM   1528  NH1 ARG H 197      22.350  18.032  12.248  1.00  0.00           N1+
ATOM   1529  NH2 ARG H 197      23.450  17.489  10.227  1.00  0.00           N  
ATOM   1530  C   ARG H 197      20.663  12.697  12.403  1.00 38.02           C  
ATOM   1531  O   ARG H 197      21.604  13.478  12.535  1.00 37.24           O  
ATOM   1532  N   LEU H 198      20.659  11.465  12.941  1.00 37.07           N  
ATOM   1533  CA  LEU H 198      21.673  11.011  13.844  1.00 37.89           C  
ATOM   1534  CB  LEU H 198      21.316   9.662  14.490  1.00 37.33           C  
ATOM   1535  CG  LEU H 198      20.067   9.739  15.388  1.00 37.59           C  
ATOM   1536  CD1 LEU H 198      19.736   8.375  16.008  1.00 36.56           C  
ATOM   1537  CD2 LEU H 198      20.217  10.834  16.455  1.00 35.72           C  
ATOM   1538  C   LEU H 198      22.996  10.871  13.165  1.00 39.74           C  
ATOM   1539  O   LEU H 198      23.105  10.476  12.005  1.00 41.25           O  
ATOM   1540  N   THR H 199      24.047  11.222  13.929  1.00 39.81           N  
ATOM   1541  CA  THR H 199      25.418  11.155  13.534  1.00 39.66           C  
ATOM   1542  CB  THR H 199      25.990  12.523  13.298  1.00 40.85           C  
ATOM   1543  OG1 THR H 199      27.349  12.432  12.915  1.00 44.10           O  
ATOM   1544  CG2 THR H 199      25.824  13.372  14.569  1.00 42.17           C  
ATOM   1545  C   THR H 199      26.145  10.516  14.679  1.00 40.31           C  
ATOM   1546  O   THR H 199      25.578  10.343  15.754  1.00 39.11           O  
ATOM   1547  N   SER H 200      27.419  10.132  14.476  1.00 40.49           N  
ATOM   1548  CA  SER H 200      28.165   9.482  15.519  1.00 41.57           C  
ATOM   1549  CB  SER H 200      29.564   9.034  15.072  1.00 41.71           C  
ATOM   1550  OG  SER H 200      30.232   8.401  16.154  1.00 45.18           O  
ATOM   1551  C   SER H 200      28.343  10.447  16.650  1.00 40.69           C  
ATOM   1552  O   SER H 200      28.522  10.050  17.800  1.00 40.03           O  
ATOM   1553  N   GLU H 201      28.282  11.752  16.349  1.00 39.09           N  
ATOM   1554  CA  GLU H 201      28.470  12.770  17.340  1.00 39.87           C  
ATOM   1555  CB  GLU H 201      28.403  14.185  16.752  1.00 43.59           C  
ATOM   1556  CG  GLU H 201      28.715  15.271  17.774  1.00 53.58           C  
ATOM   1557  CD  GLU H 201      28.616  16.608  17.065  1.00 63.57           C  
ATOM   1558  OE1 GLU H 201      29.063  16.679  15.890  1.00 67.41           O  
ATOM   1559  OE2 GLU H 201      28.095  17.574  17.681  1.00 67.50           O1-
ATOM   1560  C   GLU H 201      27.388  12.642  18.366  1.00 38.13           C  
ATOM   1561  O   GLU H 201      27.583  12.997  19.526  1.00 37.84           O  
ATOM   1562  N   ASP H 202      26.208  12.161  17.937  1.00 36.59           N  
ATOM   1563  CA  ASP H 202      25.028  11.981  18.737  1.00 34.88           C  
ATOM   1564  CB  ASP H 202      23.800  11.641  17.879  1.00 34.00           C  
ATOM   1565  CG  ASP H 202      23.457  12.883  17.069  1.00 37.85           C  
ATOM   1566  OD1 ASP H 202      23.637  14.006  17.610  1.00 37.29           O  
ATOM   1567  OD2 ASP H 202      23.019  12.728  15.898  1.00 29.14           O1-
ATOM   1568  C   ASP H 202      25.205  10.876  19.733  1.00 33.90           C  
ATOM   1569  O   ASP H 202      24.436  10.788  20.687  1.00 33.49           O  
ATOM   1570  N   SER H 203      26.156   9.947  19.517  1.00 33.26           N  
ATOM   1571  CA  SER H 203      26.294   8.886  20.476  1.00 33.82           C  
ATOM   1572  CB  SER H 203      27.422   7.894  20.144  1.00 33.30           C  
ATOM   1573  OG  SER H 203      27.163   7.261  18.899  1.00 33.97           O  
ATOM   1574  C   SER H 203      26.603   9.514  21.796  1.00 33.40           C  
ATOM   1575  O   SER H 203      27.523  10.323  21.912  1.00 33.15           O  
ATOM   1576  N   ALA H 204      25.823   9.150  22.835  1.00 32.34           N  
ATOM   1577  CA  ALA H 204      26.019   9.719  24.135  1.00 32.67           C  
ATOM   1578  CB  ALA H 204      25.828  11.245  24.170  1.00 31.62           C  
ATOM   1579  C   ALA H 204      24.979   9.129  25.029  1.00 32.75           C  
ATOM   1580  O   ALA H 204      24.166   8.312  24.600  1.00 33.19           O  
ATOM   1581  N   VAL H 205      25.015   9.513  26.322  1.00 32.63           N  
ATOM   1582  CA  VAL H 205      24.028   9.076  27.263  1.00 31.55           C  
ATOM   1583  CB  VAL H 205      24.608   8.714  28.601  1.00 30.80           C  
ATOM   1584  CG1 VAL H 205      23.459   8.350  29.555  1.00 31.61           C  
ATOM   1585  CG2 VAL H 205      25.638   7.589  28.404  1.00 30.15           C  
ATOM   1586  C   VAL H 205      23.117  10.246  27.467  1.00 32.54           C  
ATOM   1587  O   VAL H 205      23.578  11.372  27.653  1.00 33.32           O  
ATOM   1588  N   TYR H 206      21.790  10.011  27.429  1.00 29.93           N  
ATOM   1589  CA  TYR H 206      20.862  11.094  27.575  1.00 29.77           C  
ATOM   1590  CB  TYR H 206      19.809  11.153  26.454  1.00 28.31           C  
ATOM   1591  CG  TYR H 206      20.504  11.421  25.163  1.00 30.42           C  
ATOM   1592  CD1 TYR H 206      21.021  10.392  24.411  1.00 31.48           C  
ATOM   1593  CD2 TYR H 206      20.640  12.706  24.698  1.00 32.34           C  
ATOM   1594  CE1 TYR H 206      21.661  10.645  23.220  1.00 30.01           C  
ATOM   1595  CE2 TYR H 206      21.278  12.965  23.508  1.00 31.31           C  
ATOM   1596  CZ  TYR H 206      21.792  11.933  22.766  1.00 31.37           C  
ATOM   1597  OH  TYR H 206      22.446  12.194  21.544  1.00 32.63           O  
ATOM   1598  C   TYR H 206      20.113  10.877  28.848  1.00 31.19           C  
ATOM   1599  O   TYR H 206      19.646   9.773  29.124  1.00 32.30           O  
ATOM   1600  N   PHE H 207      19.983  11.944  29.664  1.00 30.59           N  
ATOM   1601  CA  PHE H 207      19.305  11.807  30.918  1.00 30.25           C  
ATOM   1602  CB  PHE H 207      20.086  12.310  32.149  1.00 29.35           C  
ATOM   1603  CG  PHE H 207      21.372  11.579  32.330  1.00 29.73           C  
ATOM   1604  CD1 PHE H 207      21.422  10.352  32.948  1.00 28.89           C  
ATOM   1605  CD2 PHE H 207      22.543  12.136  31.881  1.00 30.43           C  
ATOM   1606  CE1 PHE H 207      22.618   9.693  33.114  1.00 28.91           C  
ATOM   1607  CE2 PHE H 207      23.741  11.482  32.044  1.00 29.50           C  
ATOM   1608  CZ  PHE H 207      23.784  10.256  32.662  1.00 30.06           C  
ATOM   1609  C   PHE H 207      18.104  12.694  30.899  1.00 29.62           C  
ATOM   1610  O   PHE H 207      18.084  13.733  30.240  1.00 29.17           O  
ATOM   1611  N   CYS H 208      17.053  12.271  31.622  1.00 29.68           N  
ATOM   1612  CA  CYS H 208      15.902  13.092  31.832  1.00 30.50           C  
ATOM   1613  CB  CYS H 208      14.562  12.383  31.530  1.00 29.33           C  
ATOM   1614  SG  CYS H 208      14.362  10.834  32.459  1.00 34.42           S  
ATOM   1615  C   CYS H 208      15.945  13.400  33.292  1.00 30.64           C  
ATOM   1616  O   CYS H 208      16.426  12.590  34.084  1.00 31.45           O  
ATOM   1617  N   ALA H 209      15.502  14.606  33.683  1.00 31.31           N  
ATOM   1618  CA  ALA H 209      15.510  14.928  35.077  1.00 31.67           C  
ATOM   1619  CB  ALA H 209      16.797  15.633  35.542  1.00 30.82           C  
ATOM   1620  C   ALA H 209      14.378  15.873  35.307  1.00 31.96           C  
ATOM   1621  O   ALA H 209      14.035  16.668  34.435  1.00 32.94           O  
ATOM   1622  N   SER H 210      13.747  15.789  36.493  1.00 32.21           N  
ATOM   1623  CA  SER H 210      12.670  16.679  36.800  1.00 32.72           C  
ATOM   1624  CB  SER H 210      11.650  16.080  37.784  1.00 31.75           C  
ATOM   1625  OG  SER H 210      10.617  17.017  38.043  1.00  0.00           O  
ATOM   1626  C   SER H 210      13.263  17.893  37.440  1.00 32.81           C  
ATOM   1627  O   SER H 210      14.370  17.851  37.973  1.00 35.06           O  
ATOM   1628  N   HIS H 211      12.533  19.020  37.381  1.00 33.60           N  
ATOM   1629  CA  HIS H 211      12.987  20.236  37.993  1.00 36.14           C  
ATOM   1630  ND1 HIS H 211      15.157  22.804  37.655  1.00  0.00           N  
ATOM   1631  CG  HIS H 211      13.796  22.607  37.581  1.00 44.60           C  
ATOM   1632  CB  HIS H 211      13.163  21.386  36.989  1.00 34.17           C  
ATOM   1633  NE2 HIS H 211      14.207  24.600  38.556  1.00  0.00           N  
ATOM   1634  CD2 HIS H 211      13.231  23.714  38.136  1.00 47.14           C  
ATOM   1635  CE1 HIS H 211      15.346  24.009  38.245  1.00 54.68           C  
ATOM   1636  C   HIS H 211      11.909  20.653  38.946  1.00 37.69           C  
ATOM   1637  O   HIS H 211      10.741  20.723  38.567  1.00 38.31           O  
ATOM   1638  N   ALA H 212      12.225  20.891  40.198  1.00 32.64           N  
ATOM   1639  CA  ALA H 212      11.231  21.565  40.945  1.00 33.61           C  
ATOM   1640  CB  ALA H 212      10.985  21.016  42.342  1.00 34.38           C  
ATOM   1641  C   ALA H 212      11.877  22.889  41.046  1.00 34.27           C  
ATOM   1642  O   ALA H 212      13.072  22.967  40.779  1.00 34.67           O  
ATOM   1643  N   TYR H 213      11.164  23.944  41.454  1.00 33.95           N  
ATOM   1644  CA  TYR H 213      11.698  25.275  41.359  1.00 33.70           C  
ATOM   1645  CB  TYR H 213      10.713  26.337  41.867  1.00 34.83           C  
ATOM   1646  CG  TYR H 213       9.617  26.255  40.856  1.00 35.10           C  
ATOM   1647  CD1 TYR H 213       9.697  26.986  39.695  1.00 35.01           C  
ATOM   1648  CD2 TYR H 213       8.531  25.425  41.038  1.00 35.27           C  
ATOM   1649  CE1 TYR H 213       8.708  26.913  38.741  1.00 36.01           C  
ATOM   1650  CE2 TYR H 213       7.537  25.348  40.088  1.00 33.78           C  
ATOM   1651  CZ  TYR H 213       7.624  26.094  38.939  1.00 34.61           C  
ATOM   1652  OH  TYR H 213       6.605  26.014  37.966  1.00 34.62           O  
ATOM   1653  C   TYR H 213      13.022  25.359  42.042  1.00 34.92           C  
ATOM   1654  O   TYR H 213      13.922  26.055  41.574  1.00 35.59           O  
ATOM   1655  N   ASP H 214      13.199  24.630  43.151  1.00 34.62           N  
ATOM   1656  CA  ASP H 214      14.482  24.665  43.777  1.00 35.25           C  
ATOM   1657  CB  ASP H 214      14.516  23.828  45.062  1.00 50.51           C  
ATOM   1658  CG  ASP H 214      13.490  24.431  46.003  1.00 54.48           C  
ATOM   1659  OD1 ASP H 214      13.518  25.672  46.219  1.00 50.42           O  
ATOM   1660  OD2 ASP H 214      12.650  23.643  46.511  1.00 61.31           O1-
ATOM   1661  C   ASP H 214      15.533  24.121  42.826  1.00 35.21           C  
ATOM   1662  O   ASP H 214      16.578  24.745  42.659  1.00 35.87           O  
ATOM   1663  N   LYS H 215      15.306  22.973  42.137  1.00 33.31           N  
ATOM   1664  CA  LYS H 215      16.409  22.453  41.357  1.00 30.77           C  
ATOM   1665  CB  LYS H 215      17.451  21.808  42.275  1.00 30.98           C  
ATOM   1666  CG  LYS H 215      16.922  20.786  43.283  1.00 31.01           C  
ATOM   1667  CD  LYS H 215      16.055  21.415  44.371  1.00  0.00           C  
ATOM   1668  CE  LYS H 215      15.846  20.543  45.608  1.00  0.00           C  
ATOM   1669  NZ  LYS H 215      15.172  21.337  46.662  1.00  0.00           N1+
ATOM   1670  C   LYS H 215      15.979  21.383  40.399  1.00 29.94           C  
ATOM   1671  O   LYS H 215      14.798  21.238  40.110  1.00 30.12           O  
ATOM   1672  N   GLU H 216      16.966  20.657  39.814  1.00 29.10           N  
ATOM   1673  CA  GLU H 216      16.718  19.480  39.021  1.00 29.26           C  
ATOM   1674  CB  GLU H 216      17.601  19.423  37.764  1.00 28.84           C  
ATOM   1675  CG  GLU H 216      17.281  20.568  36.799  1.00 29.08           C  
ATOM   1676  CD  GLU H 216      18.260  20.516  35.638  1.00  0.00           C  
ATOM   1677  OE1 GLU H 216      19.491  20.529  35.906  1.00  0.00           O  
ATOM   1678  OE2 GLU H 216      17.791  20.466  34.470  1.00  0.00           O1-
ATOM   1679  C   GLU H 216      17.116  18.372  39.959  1.00 30.47           C  
ATOM   1680  O   GLU H 216      18.214  17.818  39.908  1.00 30.23           O  
ATOM   1681  N   PRO H 217      16.209  18.112  40.864  1.00 30.23           N  
ATOM   1682  CA  PRO H 217      16.377  17.217  41.977  1.00 30.30           C  
ATOM   1683  CD  PRO H 217      14.818  18.486  40.682  1.00  0.00           C  
ATOM   1684  CB  PRO H 217      15.115  17.398  42.815  1.00 30.48           C  
ATOM   1685  CG  PRO H 217      14.041  17.720  41.761  1.00 31.35           C  
ATOM   1686  C   PRO H 217      16.556  15.769  41.676  1.00 31.17           C  
ATOM   1687  O   PRO H 217      17.272  15.092  42.412  1.00 32.65           O  
ATOM   1688  N   TYR H 218      15.892  15.268  40.627  1.00 33.35           N  
ATOM   1689  CA  TYR H 218      15.850  13.836  40.407  1.00 34.74           C  
ATOM   1690  CB  TYR H 218      14.469  13.190  40.632  1.00 35.26           C  
ATOM   1691  CG  TYR H 218      14.128  13.212  42.082  1.00 40.11           C  
ATOM   1692  CD1 TYR H 218      13.481  14.290  42.641  1.00 41.13           C  
ATOM   1693  CD2 TYR H 218      14.455  12.144  42.886  1.00 41.98           C  
ATOM   1694  CE1 TYR H 218      13.166  14.303  43.980  1.00 42.38           C  
ATOM   1695  CE2 TYR H 218      14.142  12.150  44.224  1.00 43.29           C  
ATOM   1696  CZ  TYR H 218      13.496  13.231  44.774  1.00 44.08           C  
ATOM   1697  OH  TYR H 218      13.173  13.240  46.149  1.00 55.27           O  
ATOM   1698  C   TYR H 218      16.189  13.548  38.985  1.00 33.16           C  
ATOM   1699  O   TYR H 218      15.664  14.198  38.085  1.00 32.71           O  
ATOM   1700  N   TRP H 219      17.038  12.521  38.751  1.00 32.77           N  
ATOM   1701  CA  TRP H 219      17.488  12.215  37.419  1.00 32.16           C  
ATOM   1702  CB  TRP H 219      19.014  12.353  37.289  1.00 30.52           C  
ATOM   1703  CG  TRP H 219      19.528  13.752  37.531  1.00 32.42           C  
ATOM   1704  CD2 TRP H 219      20.334  14.497  36.604  1.00 31.63           C  
ATOM   1705  CD1 TRP H 219      19.395  14.534  38.643  1.00 32.70           C  
ATOM   1706  NE1 TRP H 219      20.057  15.724  38.461  1.00 32.13           N  
ATOM   1707  CE2 TRP H 219      20.644  15.714  37.212  1.00 31.47           C  
ATOM   1708  CE3 TRP H 219      20.789  14.187  35.354  1.00 29.88           C  
ATOM   1709  CZ2 TRP H 219      21.415  16.643  36.576  1.00 33.01           C  
ATOM   1710  CZ3 TRP H 219      21.557  15.131  34.711  1.00 31.89           C  
ATOM   1711  CH2 TRP H 219      21.864  16.335  35.309  1.00 31.35           C  
ATOM   1712  C   TRP H 219      17.170  10.784  37.102  1.00 31.69           C  
ATOM   1713  O   TRP H 219      17.106   9.937  37.991  1.00 32.04           O  
ATOM   1714  N   GLY H 220      16.957  10.487  35.801  1.00 30.65           N  
ATOM   1715  CA  GLY H 220      16.705   9.143  35.358  1.00 28.72           C  
ATOM   1716  C   GLY H 220      18.040   8.460  35.251  1.00 30.54           C  
ATOM   1717  O   GLY H 220      19.084   9.081  35.437  1.00 29.06           O  
ATOM   1718  N   GLN H 221      18.025   7.144  34.948  1.00 28.87           N  
ATOM   1719  CA  GLN H 221      19.204   6.320  34.851  1.00 30.46           C  
ATOM   1720  CB  GLN H 221      18.928   4.804  34.761  1.00 32.55           C  
ATOM   1721  CG  GLN H 221      18.259   4.335  33.467  1.00 35.81           C  
ATOM   1722  CD  GLN H 221      16.749   4.462  33.602  1.00 42.33           C  
ATOM   1723  OE1 GLN H 221      16.233   5.377  34.240  1.00 45.19           O  
ATOM   1724  NE2 GLN H 221      16.007   3.505  32.987  1.00 43.49           N  
ATOM   1725  C   GLN H 221      20.024   6.699  33.655  1.00 30.80           C  
ATOM   1726  O   GLN H 221      21.239   6.510  33.654  1.00 32.74           O  
ATOM   1727  N   GLY H 222      19.382   7.189  32.579  1.00 30.39           N  
ATOM   1728  CA  GLY H 222      20.102   7.562  31.395  1.00 29.98           C  
ATOM   1729  C   GLY H 222      19.855   6.524  30.347  1.00 29.40           C  
ATOM   1730  O   GLY H 222      19.623   5.357  30.657  1.00 28.80           O  
ATOM   1731  N   THR H 223      19.873   6.947  29.064  1.00 30.22           N  
ATOM   1732  CA  THR H 223      19.710   6.034  27.968  1.00 30.05           C  
ATOM   1733  CB  THR H 223      18.495   6.305  27.127  1.00 29.95           C  
ATOM   1734  OG1 THR H 223      17.322   6.236  27.925  1.00 33.12           O  
ATOM   1735  CG2 THR H 223      18.425   5.262  25.999  1.00 27.91           C  
ATOM   1736  C   THR H 223      20.906   6.197  27.086  1.00 31.00           C  
ATOM   1737  O   THR H 223      21.244   7.306  26.676  1.00 31.01           O  
ATOM   1738  N   LEU H 224      21.585   5.082  26.760  1.00 30.81           N  
ATOM   1739  CA  LEU H 224      22.751   5.189  25.935  1.00 31.11           C  
ATOM   1740  CB  LEU H 224      23.838   4.148  26.251  1.00 31.26           C  
ATOM   1741  CG  LEU H 224      25.056   4.242  25.313  1.00 46.32           C  
ATOM   1742  CD1 LEU H 224      25.705   5.634  25.366  1.00 53.09           C  
ATOM   1743  CD2 LEU H 224      26.054   3.107  25.590  1.00 50.52           C  
ATOM   1744  C   LEU H 224      22.346   5.009  24.511  1.00 30.41           C  
ATOM   1745  O   LEU H 224      21.678   4.043  24.147  1.00 30.03           O  
ATOM   1746  N   VAL H 225      22.744   5.972  23.658  1.00 30.21           N  
ATOM   1747  CA  VAL H 225      22.412   5.881  22.271  1.00 30.65           C  
ATOM   1748  CB  VAL H 225      21.743   7.121  21.747  1.00 30.44           C  
ATOM   1749  CG1 VAL H 225      21.477   6.961  20.240  1.00 30.22           C  
ATOM   1750  CG2 VAL H 225      20.470   7.366  22.576  1.00 31.83           C  
ATOM   1751  C   VAL H 225      23.690   5.703  21.525  1.00 31.67           C  
ATOM   1752  O   VAL H 225      24.650   6.448  21.725  1.00 32.42           O  
ATOM   1753  N   THR H 226      23.738   4.679  20.654  1.00 31.41           N  
ATOM   1754  CA  THR H 226      24.908   4.456  19.861  1.00 32.82           C  
ATOM   1755  CB  THR H 226      25.510   3.095  20.054  1.00 33.50           C  
ATOM   1756  OG1 THR H 226      25.878   2.911  21.413  1.00 35.35           O  
ATOM   1757  CG2 THR H 226      26.743   2.969  19.145  1.00 32.82           C  
ATOM   1758  C   THR H 226      24.483   4.558  18.434  1.00 34.03           C  
ATOM   1759  O   THR H 226      23.518   3.919  18.016  1.00 33.01           O  
ATOM   1760  N   VAL H 227      25.193   5.387  17.645  1.00 34.38           N  
ATOM   1761  CA  VAL H 227      24.839   5.518  16.264  1.00 35.81           C  
ATOM   1762  CB  VAL H 227      24.781   6.942  15.796  1.00 35.96           C  
ATOM   1763  CG1 VAL H 227      24.443   6.947  14.296  1.00 36.05           C  
ATOM   1764  CG2 VAL H 227      23.778   7.711  16.671  1.00 34.47           C  
ATOM   1765  C   VAL H 227      25.904   4.841  15.466  1.00 37.52           C  
ATOM   1766  O   VAL H 227      27.056   5.273  15.461  1.00 38.07           O  
ATOM   1767  N   SER H 228      25.540   3.749  14.764  1.00 37.35           N  
ATOM   1768  CA  SER H 228      26.515   3.056  13.974  1.00 37.91           C  
ATOM   1769  CB  SER H 228      27.339   2.027  14.768  1.00 37.35           C  
ATOM   1770  OG  SER H 228      26.505   0.965  15.207  1.00 37.56           O  
ATOM   1771  C   SER H 228      25.791   2.297  12.912  1.00 39.00           C  
ATOM   1772  O   SER H 228      24.599   2.017  13.030  1.00 37.90           O  
ATOM   1773  N   ALA H 229      26.511   1.946  11.830  1.00 39.99           N  
ATOM   1774  CA  ALA H 229      25.913   1.199  10.763  1.00 42.25           C  
ATOM   1775  CB  ALA H 229      26.632   1.385   9.416  1.00 42.10           C  
ATOM   1776  C   ALA H 229      26.003  -0.278  11.135  1.00 42.33           C  
ATOM   1777  O   ALA H 229      25.603  -1.130  10.295  1.00 44.43           O  
ATOM   1778  OXT ALA H 229      26.477  -0.577  12.264  1.00  0.00           O1-
TER    1779      ALA H 229 
CONECT  161  717
CONECT  717  161
CONECT 1014 1614
CONECT 1614 1014
END
