# Supplementary material for: Fully automated antibody structure prediction using BIOVIA tools: Validation study
Source: PLoS One. 2017 May 18;12(5):e0177923. doi: 10.1371/journal.pone.0177923 (PMC5436848; doi:10.1371/journal.pone.0177923)
Supplement: S2 Dataset — Predicted structures using the Top5 framework method, Chothia CDR definition with canonical filtering and generating 50 models. These were used in the comparison against predictions using no filtering. (ZIP) [file pone.0177923.s004.zip › 3WKM_LH_FV_FinalModel.pdb]

REMARK   Accelrys Discovery Studio PDB file
REMARK   Created:  2015-04-10T02:35:04Z
SSBOND   1 CYS L   23    CYS L   92                                     
SSBOND   2 CYS H  133    CYS H  207                                     
ATOM      1  N   TYR L   1      26.926  33.067  25.286  1.00 52.49           N1+
ATOM      2  CA  TYR L   1      26.081  33.301  26.476  1.00 57.26           C  
ATOM      3  CB  TYR L   1      25.018  32.196  26.586  1.00 61.32           C  
ATOM      4  CG  TYR L   1      24.072  32.429  25.458  1.00 66.65           C  
ATOM      5  CD1 TYR L   1      24.371  32.008  24.182  1.00  0.00           C  
ATOM      6  CD2 TYR L   1      22.881  33.079  25.684  1.00  0.00           C  
ATOM      7  CE1 TYR L   1      23.494  32.233  23.148  1.00  0.00           C  
ATOM      8  CE2 TYR L   1      22.000  33.307  24.654  1.00  0.00           C  
ATOM      9  CZ  TYR L   1      22.305  32.883  23.384  1.00  0.00           C  
ATOM     10  OH  TYR L   1      21.401  33.118  22.326  1.00  0.00           O  
ATOM     11  C   TYR L   1      26.902  33.342  27.721  1.00 57.82           C  
ATOM     12  O   TYR L   1      27.776  34.192  27.865  1.00 55.68           O  
ATOM     13  N   ILE L   2      26.653  32.420  28.665  1.00 52.85           N  
ATOM     14  CA  ILE L   2      27.432  32.433  29.869  1.00 49.99           C  
ATOM     15  CB  ILE L   2      26.654  32.332  31.158  1.00 50.14           C  
ATOM     16  CG1 ILE L   2      25.825  31.045  31.209  1.00 53.78           C  
ATOM     17  CG2 ILE L   2      25.812  33.602  31.321  1.00 52.19           C  
ATOM     18  CD1 ILE L   2      24.685  31.036  30.196  1.00 53.49           C  
ATOM     19  C   ILE L   2      28.346  31.262  29.821  1.00 49.09           C  
ATOM     20  O   ILE L   2      28.025  30.229  29.241  1.00 46.24           O  
ATOM     21  N   VAL L   3      29.559  31.425  30.378  1.00 45.18           N  
ATOM     22  CA  VAL L   3      30.472  30.326  30.389  1.00 43.54           C  
ATOM     23  CB  VAL L   3      31.757  30.603  29.662  1.00 48.04           C  
ATOM     24  CG1 VAL L   3      32.690  29.391  29.826  1.00 46.88           C  
ATOM     25  CG2 VAL L   3      31.426  30.928  28.197  1.00 46.93           C  
ATOM     26  C   VAL L   3      30.811  30.042  31.812  1.00 45.24           C  
ATOM     27  O   VAL L   3      31.040  30.957  32.604  1.00 42.69           O  
ATOM     28  N   LEU L   4      30.823  28.750  32.189  1.00 42.28           N  
ATOM     29  CA  LEU L   4      31.194  28.454  33.537  1.00 41.01           C  
ATOM     30  CB  LEU L   4      30.167  27.615  34.314  1.00 41.24           C  
ATOM     31  CG  LEU L   4      28.881  28.410  34.598  1.00 41.68           C  
ATOM     32  CD1 LEU L   4      28.169  28.775  33.291  1.00 43.79           C  
ATOM     33  CD2 LEU L   4      27.964  27.689  35.595  1.00 45.26           C  
ATOM     34  C   LEU L   4      32.490  27.725  33.510  1.00 40.73           C  
ATOM     35  O   LEU L   4      32.646  26.744  32.785  1.00 40.54           O  
ATOM     36  N   THR L   5      33.465  28.209  34.303  1.00 39.18           N  
ATOM     37  CA  THR L   5      34.739  27.564  34.321  1.00 38.66           C  
ATOM     38  CB  THR L   5      35.887  28.481  33.994  1.00 42.91           C  
ATOM     39  OG1 THR L   5      37.063  27.727  33.749  1.00 44.22           O  
ATOM     40  CG2 THR L   5      36.116  29.459  35.157  1.00 41.71           C  
ATOM     41  C   THR L   5      34.934  26.987  35.686  1.00 37.87           C  
ATOM     42  O   THR L   5      34.740  27.656  36.700  1.00 38.08           O  
ATOM     43  N   GLN L   6      35.310  25.697  35.737  1.00 35.11           N  
ATOM     44  CA  GLN L   6      35.487  25.031  36.992  1.00 34.36           C  
ATOM     45  CB  GLN L   6      34.633  23.752  37.085  1.00 35.21           C  
ATOM     46  CG  GLN L   6      34.590  23.098  38.465  1.00 38.29           C  
ATOM     47  CD  GLN L   6      33.610  21.938  38.373  1.00 40.47           C  
ATOM     48  OE1 GLN L   6      32.839  21.840  37.420  1.00 38.16           O  
ATOM     49  NE2 GLN L   6      33.633  21.034  39.388  1.00 35.66           N  
ATOM     50  C   GLN L   6      36.933  24.652  37.101  1.00 37.42           C  
ATOM     51  O   GLN L   6      37.549  24.244  36.118  1.00 39.22           O  
ATOM     52  N   SER L   7      37.524  24.824  38.302  1.00 36.62           N  
ATOM     53  CA  SER L   7      38.899  24.454  38.518  1.00 36.56           C  
ATOM     54  CB  SER L   7      39.877  25.644  38.566  1.00 39.63           C  
ATOM     55  OG  SER L   7      40.008  26.238  37.284  0.88 47.08           O  
ATOM     56  C   SER L   7      38.972  23.799  39.863  1.00 37.69           C  
ATOM     57  O   SER L   7      38.174  24.117  40.743  1.00 38.39           O  
ATOM     58  N   PRO L   8      39.890  22.891  40.091  1.00 36.60           N  
ATOM     59  CA  PRO L   8      40.843  22.417  39.119  1.00 35.31           C  
ATOM     60  CD  PRO L   8      40.343  22.660  41.452  1.00 36.78           C  
ATOM     61  CB  PRO L   8      42.050  21.924  39.918  1.00 35.61           C  
ATOM     62  CG  PRO L   8      41.490  21.649  41.323  1.00 38.93           C  
ATOM     63  C   PRO L   8      40.225  21.327  38.302  1.00 39.07           C  
ATOM     64  O   PRO L   8      39.146  20.863  38.658  1.00 38.76           O  
ATOM     65  N   VAL L   9      40.870  20.915  37.195  1.00 36.84           N  
ATOM     66  CA  VAL L   9      40.345  19.844  36.397  1.00 35.97           C  
ATOM     67  CB  VAL L   9      41.117  19.619  35.129  1.00 38.34           C  
ATOM     68  CG1 VAL L   9      42.572  19.264  35.478  1.00  0.00           C  
ATOM     69  CG2 VAL L   9      40.396  18.532  34.313  1.00  0.00           C  
ATOM     70  C   VAL L   9      40.375  18.576  37.197  1.00 37.69           C  
ATOM     71  O   VAL L   9      39.407  17.817  37.194  1.00 37.10           O  
ATOM     72  N   SER L  10      41.492  18.309  37.906  1.00 36.53           N  
ATOM     73  CA  SER L  10      41.599  17.110  38.692  1.00 37.36           C  
ATOM     74  CB  SER L  10      42.579  16.076  38.115  1.00 39.87           C  
ATOM     75  OG  SER L  10      42.117  15.616  36.855  1.00 49.10           O  
ATOM     76  C   SER L  10      42.139  17.506  40.025  1.00 38.70           C  
ATOM     77  O   SER L  10      42.838  18.510  40.147  1.00 38.26           O  
ATOM     78  N   LEU L  11      41.815  16.723  41.071  1.00 36.87           N  
ATOM     79  CA  LEU L  11      42.267  17.092  42.378  1.00 36.74           C  
ATOM     80  CB  LEU L  11      41.186  17.914  43.099  1.00 37.93           C  
ATOM     81  CG  LEU L  11      41.541  18.419  44.503  1.00 42.12           C  
ATOM     82  CD1 LEU L  11      42.734  19.388  44.468  1.00 41.30           C  
ATOM     83  CD2 LEU L  11      40.308  19.048  45.165  1.00 40.64           C  
ATOM     84  C   LEU L  11      42.523  15.838  43.162  1.00 39.45           C  
ATOM     85  O   LEU L  11      41.736  14.895  43.109  1.00 38.98           O  
ATOM     86  N   ALA L  12      43.651  15.792  43.904  1.00 39.26           N  
ATOM     87  CA  ALA L  12      43.956  14.647  44.715  1.00 38.54           C  
ATOM     88  CB  ALA L  12      45.312  14.001  44.386  1.00 39.16           C  
ATOM     89  C   ALA L  12      44.034  15.128  46.127  1.00 41.36           C  
ATOM     90  O   ALA L  12      44.709  16.114  46.420  1.00 42.67           O  
ATOM     91  N   VAL L  13      43.341  14.427  47.046  1.00 39.85           N  
ATOM     92  CA  VAL L  13      43.320  14.862  48.411  1.00 40.50           C  
ATOM     93  CB  VAL L  13      42.022  15.543  48.734  1.00 43.84           C  
ATOM     94  CG1 VAL L  13      40.886  14.519  48.586  0.93 43.92           C  
ATOM     95  CG2 VAL L  13      42.114  16.192  50.118  0.93 46.40           C  
ATOM     96  C   VAL L  13      43.460  13.653  49.288  1.00 43.59           C  
ATOM     97  O   VAL L  13      43.004  12.567  48.936  1.00 43.51           O  
ATOM     98  N   SER L  14      44.119  13.807  50.458  1.00 41.53           N  
ATOM     99  CA  SER L  14      44.283  12.702  51.364  1.00 42.00           C  
ATOM    100  CB  SER L  14      45.387  12.904  52.415  1.00 46.93           C  
ATOM    101  OG  SER L  14      46.660  12.954  51.789  1.00 52.67           O  
ATOM    102  C   SER L  14      43.004  12.540  52.114  1.00 42.21           C  
ATOM    103  O   SER L  14      42.221  13.480  52.223  1.00 42.23           O  
ATOM    104  N   LEU L  15      42.755  11.334  52.661  1.00 41.78           N  
ATOM    105  CA  LEU L  15      41.536  11.137  53.387  1.00 40.40           C  
ATOM    106  CB  LEU L  15      41.270   9.682  53.818  1.00 42.86           C  
ATOM    107  CG  LEU L  15      40.974   8.723  52.650  1.00 45.14           C  
ATOM    108  CD1 LEU L  15      40.717   7.292  53.150  1.00 47.12           C  
ATOM    109  CD2 LEU L  15      39.833   9.257  51.770  1.00 43.79           C  
ATOM    110  C   LEU L  15      41.605  11.957  54.631  1.00 42.28           C  
ATOM    111  O   LEU L  15      42.645  12.035  55.283  1.00 43.50           O  
ATOM    112  N   GLY L  16      40.481  12.613  54.977  1.00 41.07           N  
ATOM    113  CA  GLY L  16      40.403  13.363  56.195  1.00 41.95           C  
ATOM    114  C   GLY L  16      40.722  14.809  55.957  1.00 42.06           C  
ATOM    115  O   GLY L  16      40.508  15.634  56.844  1.00 41.69           O  
ATOM    116  N   GLN L  17      41.242  15.167  54.766  1.00 40.40           N  
ATOM    117  CA  GLN L  17      41.567  16.546  54.505  1.00 42.43           C  
ATOM    118  CB  GLN L  17      42.780  16.751  53.580  1.00 43.71           C  
ATOM    119  CG  GLN L  17      44.128  16.378  54.204  1.00 50.27           C  
ATOM    120  CD  GLN L  17      44.561  17.495  55.147  1.00 59.94           C  
ATOM    121  OE1 GLN L  17      43.904  17.776  56.148  1.00 58.99           O  
ATOM    122  NE2 GLN L  17      45.703  18.156  54.820  1.00 60.17           N  
ATOM    123  C   GLN L  17      40.399  17.189  53.833  1.00 41.31           C  
ATOM    124  O   GLN L  17      39.434  16.516  53.471  1.00 38.86           O  
ATOM    125  N   ARG L  18      40.434  18.531  53.669  1.00 39.78           N  
ATOM    126  CA  ARG L  18      39.308  19.130  53.015  1.00 39.74           C  
ATOM    127  CB  ARG L  18      38.773  20.437  53.623  1.00 39.12           C  
ATOM    128  CG  ARG L  18      39.700  21.647  53.564  1.00 41.85           C  
ATOM    129  CD  ARG L  18      39.013  22.892  54.129  1.00 49.52           C  
ATOM    130  NE  ARG L  18      39.861  24.078  53.841  1.00 56.56           N  
ATOM    131  CZ  ARG L  18      39.357  25.326  54.070  1.00 63.89           C  
ATOM    132  NH1 ARG L  18      38.099  25.474  54.580  1.00 57.07           N1+
ATOM    133  NH2 ARG L  18      40.111  26.426  53.786  1.00 55.84           N  
ATOM    134  C   ARG L  18      39.644  19.380  51.581  1.00 41.27           C  
ATOM    135  O   ARG L  18      40.786  19.671  51.226  1.00 40.53           O  
ATOM    136  N   ALA L  19      38.624  19.239  50.712  1.00 37.73           N  
ATOM    137  CA  ALA L  19      38.811  19.439  49.307  1.00 36.06           C  
ATOM    138  CB  ALA L  19      38.363  18.238  48.457  1.00 37.31           C  
ATOM    139  C   ALA L  19      37.967  20.606  48.913  1.00 37.28           C  
ATOM    140  O   ALA L  19      36.838  20.758  49.379  1.00 37.59           O  
ATOM    141  N   THR L  20      38.513  21.483  48.048  1.00 33.89           N  
ATOM    142  CA  THR L  20      37.760  22.629  47.635  1.00 33.49           C  
ATOM    143  CB  THR L  20      38.354  23.921  48.109  1.00 38.83           C  
ATOM    144  OG1 THR L  20      38.480  23.906  49.523  1.00 41.18           O  
ATOM    145  CG2 THR L  20      37.428  25.074  47.684  1.00 36.75           C  
ATOM    146  C   THR L  20      37.742  22.664  46.136  1.00 35.20           C  
ATOM    147  O   THR L  20      38.764  22.452  45.483  1.00 35.96           O  
ATOM    148  N   ILE L  21      36.557  22.936  45.554  1.00 32.90           N  
ATOM    149  CA  ILE L  21      36.408  22.992  44.129  1.00 32.54           C  
ATOM    150  CB  ILE L  21      35.529  21.895  43.618  1.00 33.57           C  
ATOM    151  CG1 ILE L  21      36.147  20.540  44.002  1.00 39.14           C  
ATOM    152  CG2 ILE L  21      35.350  22.077  42.104  1.00 39.18           C  
ATOM    153  CD1 ILE L  21      35.170  19.373  43.909  1.00 41.38           C  
ATOM    154  C   ILE L  21      35.772  24.310  43.820  1.00 35.06           C  
ATOM    155  O   ILE L  21      34.916  24.777  44.568  1.00 35.42           O  
ATOM    156  N   SER L  22      36.176  24.955  42.706  1.00 33.70           N  
ATOM    157  CA  SER L  22      35.663  26.271  42.452  0.90 33.74           C  
ATOM    158  CB  SER L  22      36.777  27.329  42.473  0.90 35.87           C  
ATOM    159  OG  SER L  22      36.218  28.629  42.437  0.83 43.15           O  
ATOM    160  C   SER L  22      35.001  26.315  41.108  1.00 35.61           C  
ATOM    161  O   SER L  22      35.365  25.583  40.188  1.00 36.19           O  
ATOM    162  N   CYS L  23      33.972  27.182  40.973  1.00 35.20           N  
ATOM    163  CA  CYS L  23      33.268  27.333  39.731  1.00 35.05           C  
ATOM    164  CB  CYS L  23      31.901  26.602  39.756  1.00 35.97           C  
ATOM    165  SG  CYS L  23      30.941  26.692  38.212  1.00 41.84           S  
ATOM    166  C   CYS L  23      33.068  28.809  39.535  1.00 36.08           C  
ATOM    167  O   CYS L  23      32.499  29.478  40.396  1.00 37.31           O  
ATOM    168  N   ARG L  24      33.550  29.368  38.402  1.00 35.00           N  
ATOM    169  CA  ARG L  24      33.394  30.780  38.185  1.00 36.84           C  
ATOM    170  CB  ARG L  24      34.703  31.536  37.914  1.00 40.42           C  
ATOM    171  CG  ARG L  24      34.507  33.052  37.982  1.00 49.92           C  
ATOM    172  CD  ARG L  24      35.625  33.866  37.335  1.00 55.36           C  
ATOM    173  NE  ARG L  24      36.867  33.670  38.129  1.00 57.22           N  
ATOM    174  CZ  ARG L  24      38.069  33.685  37.485  1.00 64.59           C  
ATOM    175  NH1 ARG L  24      38.107  33.780  36.125  1.00 57.33           N1+
ATOM    176  NH2 ARG L  24      39.230  33.608  38.199  1.00 56.08           N  
ATOM    177  C   ARG L  24      32.520  30.974  36.983  1.00 39.77           C  
ATOM    178  O   ARG L  24      32.675  30.290  35.973  1.00 40.67           O  
ATOM    179  N   ALA L  25      31.573  31.931  37.061  1.00 38.19           N  
ATOM    180  CA  ALA L  25      30.663  32.164  35.976  1.00 37.77           C  
ATOM    181  CB  ALA L  25      29.199  32.312  36.428  1.00 38.67           C  
ATOM    182  C   ALA L  25      31.057  33.443  35.308  1.00 42.37           C  
ATOM    183  O   ALA L  25      31.559  34.365  35.947  1.00 43.47           O  
ATOM    184  N   SER L  26      30.822  33.522  33.977  1.00 26.47           N  
ATOM    185  CA  SER L  26      31.137  34.669  33.165  1.00 28.26           C  
ATOM    186  CB  SER L  26      30.904  34.406  31.669  1.00 27.50           C  
ATOM    187  OG  SER L  26      31.739  33.346  31.232  1.00 27.38           O  
ATOM    188  C   SER L  26      30.252  35.813  33.551  1.00 29.53           C  
ATOM    189  O   SER L  26      30.669  36.971  33.514  1.00 31.09           O  
ATOM    190  N   GLU L  27      28.989  35.509  33.913  1.00 29.96           N  
ATOM    191  CA  GLU L  27      28.047  36.525  34.293  1.00 31.43           C  
ATOM    192  CB  GLU L  27      26.823  36.636  33.371  1.00 34.59           C  
ATOM    193  CG  GLU L  27      27.116  37.248  32.003  1.00 39.17           C  
ATOM    194  CD  GLU L  27      25.790  37.348  31.265  1.00 42.78           C  
ATOM    195  OE1 GLU L  27      25.046  38.332  31.522  1.00 45.42           O  
ATOM    196  OE2 GLU L  27      25.496  36.436  30.446  1.00 44.81           O1-
ATOM    197  C   GLU L  27      27.512  36.165  35.639  1.00 30.00           C  
ATOM    198  O   GLU L  27      27.674  35.038  36.103  1.00 30.42           O  
ATOM    199  N   SER L  28      26.857  37.139  36.306  1.00 29.48           N  
ATOM    200  CA  SER L  28      26.347  36.907  37.626  1.00 27.33           C  
ATOM    201  CB  SER L  28      25.880  38.192  38.329  1.00 27.53           C  
ATOM    202  OG  SER L  28      25.384  37.884  39.623  1.00 28.74           O  
ATOM    203  C   SER L  28      25.177  35.974  37.555  1.00 25.87           C  
ATOM    204  O   SER L  28      24.276  36.119  36.734  1.00 26.82           O  
ATOM    205  N   VAL L  29      25.236  34.943  38.408  1.00 25.04           N  
ATOM    206  CA  VAL L  29      24.280  33.900  38.637  1.00 24.57           C  
ATOM    207  CB  VAL L  29      24.917  32.692  39.267  1.00 22.78           C  
ATOM    208  CG1 VAL L  29      23.872  31.594  39.499  1.00 22.95           C  
ATOM    209  CG2 VAL L  29      26.089  32.245  38.379  1.00 20.16           C  
ATOM    210  C   VAL L  29      23.182  34.385  39.548  1.00 26.33           C  
ATOM    211  O   VAL L  29      22.162  33.716  39.693  1.00 25.63           O  
ATOM    212  N   ASP L  30      23.404  35.508  40.263  1.00 28.64           N  
ATOM    213  CA  ASP L  30      22.522  35.961  41.304  1.00 30.76           C  
ATOM    214  CB  ASP L  30      23.249  36.839  42.340  1.00 33.89           C  
ATOM    215  CG  ASP L  30      24.321  35.995  43.015  1.00 36.80           C  
ATOM    216  OD1 ASP L  30      24.410  34.780  42.688  1.00 37.15           O  
ATOM    217  OD2 ASP L  30      25.063  36.549  43.868  1.00 40.40           O1-
ATOM    218  C   ASP L  30      21.378  36.777  40.778  1.00 30.99           C  
ATOM    219  O   ASP L  30      21.515  37.514  39.802  1.00 31.81           O  
ATOM    220  N   SER L  31      20.204  36.637  41.433  1.00 30.61           N  
ATOM    221  CA  SER L  31      19.044  37.403  41.098  1.00 31.75           C  
ATOM    222  CB  SER L  31      18.369  36.926  39.801  1.00 30.80           C  
ATOM    223  OG  SER L  31      17.228  37.719  39.522  1.00 31.63           O  
ATOM    224  C   SER L  31      18.057  37.220  42.216  1.00 32.63           C  
ATOM    225  O   SER L  31      18.100  36.223  42.936  1.00 31.84           O  
ATOM    226  N   TYR L  32      17.167  38.214  42.415  1.00 35.10           N  
ATOM    227  CA  TYR L  32      16.105  38.152  43.376  1.00 36.73           C  
ATOM    228  CB  TYR L  32      15.063  37.058  43.071  1.00 37.31           C  
ATOM    229  CG  TYR L  32      14.446  37.399  41.759  1.00 39.92           C  
ATOM    230  CD1 TYR L  32      13.460  38.355  41.663  1.00 40.71           C  
ATOM    231  CD2 TYR L  32      14.861  36.752  40.620  1.00 41.02           C  
ATOM    232  CE1 TYR L  32      12.905  38.659  40.442  1.00 41.07           C  
ATOM    233  CE2 TYR L  32      14.312  37.052  39.397  1.00 42.13           C  
ATOM    234  CZ  TYR L  32      13.333  38.009  39.308  1.00 41.62           C  
ATOM    235  OH  TYR L  32      12.769  38.318  38.053  1.00 42.99           O  
ATOM    236  C   TYR L  32      16.654  37.896  44.744  1.00 36.83           C  
ATOM    237  O   TYR L  32      15.919  37.474  45.636  1.00 37.21           O  
ATOM    238  N   GLY L  33      17.954  38.175  44.961  1.00 36.80           N  
ATOM    239  CA  GLY L  33      18.516  38.031  46.274  1.00 37.03           C  
ATOM    240  C   GLY L  33      19.083  36.656  46.487  1.00 36.58           C  
ATOM    241  O   GLY L  33      19.632  36.387  47.555  1.00 37.36           O  
ATOM    242  N   ASP L  34      18.955  35.742  45.501  1.00 35.28           N  
ATOM    243  CA  ASP L  34      19.503  34.416  45.660  1.00 33.43           C  
ATOM    244  CB  ASP L  34      18.481  33.286  45.451  1.00 33.35           C  
ATOM    245  CG  ASP L  34      17.575  33.225  46.671  1.00 35.17           C  
ATOM    246  OD1 ASP L  34      17.892  33.909  47.680  1.00  0.00           O  
ATOM    247  OD2 ASP L  34      16.554  32.490  46.610  1.00 39.69           O1-
ATOM    248  C   ASP L  34      20.590  34.196  44.650  1.00 31.80           C  
ATOM    249  O   ASP L  34      20.928  35.082  43.869  1.00 32.76           O  
ATOM    250  N   SER L  35      21.198  32.988  44.675  1.00 28.54           N  
ATOM    251  CA  SER L  35      22.211  32.647  43.712  1.00 26.04           C  
ATOM    252  CB  SER L  35      23.601  32.440  44.339  1.00 25.44           C  
ATOM    253  OG  SER L  35      24.040  33.634  44.974  1.00 27.41           O  
ATOM    254  C   SER L  35      21.792  31.330  43.141  1.00 24.83           C  
ATOM    255  O   SER L  35      21.659  30.355  43.877  1.00 24.38           O  
ATOM    256  N   PHE L  36      21.576  31.250  41.813  1.00 23.68           N  
ATOM    257  CA  PHE L  36      21.131  29.990  41.307  1.00 23.23           C  
ATOM    258  CB  PHE L  36      20.128  30.131  40.148  1.00 23.91           C  
ATOM    259  CG  PHE L  36      18.938  30.873  40.662  1.00 22.61           C  
ATOM    260  CD1 PHE L  36      18.911  32.247  40.633  1.00 22.72           C  
ATOM    261  CD2 PHE L  36      17.849  30.205  41.174  1.00 21.81           C  
ATOM    262  CE1 PHE L  36      17.821  32.942  41.104  1.00 22.64           C  
ATOM    263  CE2 PHE L  36      16.756  30.895  41.647  1.00 22.52           C  
ATOM    264  CZ  PHE L  36      16.739  32.268  41.613  1.00 22.98           C  
ATOM    265  C   PHE L  36      22.322  29.220  40.796  1.00 22.72           C  
ATOM    266  O   PHE L  36      22.560  29.186  39.589  1.00 22.70           O  
ATOM    267  N   MET L  37      23.079  28.555  41.709  1.00 32.35           N  
ATOM    268  CA  MET L  37      24.214  27.745  41.356  0.90 30.56           C  
ATOM    269  CB  MET L  37      25.558  28.387  41.739  0.90 32.61           C  
ATOM    270  CG  MET L  37      26.763  27.455  41.590  0.90 34.14           C  
ATOM    271  SD  MET L  37      27.123  26.936  39.886  0.88 43.95           S  
ATOM    272  CE  MET L  37      27.469  28.602  39.258  0.88 39.43           C  
ATOM    273  C   MET L  37      24.100  26.454  42.102  1.00 31.75           C  
ATOM    274  O   MET L  37      23.952  26.457  43.323  1.00 31.93           O  
ATOM    275  N   HIS L  38      24.198  25.311  41.384  1.00 28.44           N  
ATOM    276  CA  HIS L  38      23.998  24.031  42.018  1.00 28.69           C  
ATOM    277  ND1 HIS L  38      21.781  25.155  40.093  1.00 31.16           N  
ATOM    278  CG  HIS L  38      21.743  24.357  41.208  1.00 30.03           C  
ATOM    279  CB  HIS L  38      22.774  23.313  41.453  1.00 28.81           C  
ATOM    280  NE2 HIS L  38      20.105  25.894  41.346  1.00 31.35           N  
ATOM    281  CD2 HIS L  38      20.710  24.814  41.963  1.00 30.16           C  
ATOM    282  CE1 HIS L  38      20.789  26.060  40.229  1.00 29.54           C  
ATOM    283  C   HIS L  38      25.186  23.144  41.772  1.00 30.52           C  
ATOM    284  O   HIS L  38      25.942  23.331  40.818  1.00 29.04           O  
ATOM    285  N   TRP L  39      25.373  22.135  42.652  1.00 29.64           N  
ATOM    286  CA  TRP L  39      26.495  21.234  42.542  1.00 29.70           C  
ATOM    287  CB  TRP L  39      27.443  21.305  43.749  1.00 30.01           C  
ATOM    288  CG  TRP L  39      28.142  22.632  43.894  1.00 30.64           C  
ATOM    289  CD2 TRP L  39      29.407  22.947  43.291  1.00 30.79           C  
ATOM    290  CD1 TRP L  39      27.749  23.746  44.577  1.00 33.73           C  
ATOM    291  NE1 TRP L  39      28.692  24.737  44.438  1.00 34.99           N  
ATOM    292  CE2 TRP L  39      29.717  24.259  43.648  1.00 33.70           C  
ATOM    293  CE3 TRP L  39      30.240  22.203  42.506  1.00 32.49           C  
ATOM    294  CZ2 TRP L  39      30.872  24.850  43.224  1.00 34.44           C  
ATOM    295  CZ3 TRP L  39      31.403  22.803  42.077  1.00 33.88           C  
ATOM    296  CH2 TRP L  39      31.712  24.101  42.430  1.00 34.62           C  
ATOM    297  C   TRP L  39      26.005  19.814  42.467  1.00 30.25           C  
ATOM    298  O   TRP L  39      25.078  19.426  43.178  1.00 29.95           O  
ATOM    299  N   TYR L  40      26.649  18.989  41.606  1.00 28.22           N  
ATOM    300  CA  TYR L  40      26.249  17.614  41.427  1.00 25.69           C  
ATOM    301  CB  TYR L  40      25.696  17.295  40.023  1.00 26.12           C  
ATOM    302  CG  TYR L  40      24.443  18.065  39.770  1.00 25.86           C  
ATOM    303  CD1 TYR L  40      24.495  19.330  39.244  1.00 25.96           C  
ATOM    304  CD2 TYR L  40      23.209  17.525  40.044  1.00 24.56           C  
ATOM    305  CE1 TYR L  40      23.343  20.041  39.002  1.00 26.73           C  
ATOM    306  CE2 TYR L  40      22.053  18.232  39.806  1.00 23.39           C  
ATOM    307  CZ  TYR L  40      22.116  19.496  39.280  1.00 27.70           C  
ATOM    308  OH  TYR L  40      20.938  20.233  39.031  1.00 27.87           O  
ATOM    309  C   TYR L  40      27.446  16.718  41.589  1.00 27.29           C  
ATOM    310  O   TYR L  40      28.585  17.127  41.372  1.00 27.32           O  
ATOM    311  N   GLN L  41      27.194  15.453  42.003  1.00 26.55           N  
ATOM    312  CA  GLN L  41      28.223  14.455  42.146  1.00 26.60           C  
ATOM    313  CB  GLN L  41      28.278  13.820  43.548  1.00 26.30           C  
ATOM    314  CG  GLN L  41      29.367  12.751  43.688  1.00 28.38           C  
ATOM    315  CD  GLN L  41      29.220  12.091  45.052  1.00 31.16           C  
ATOM    316  OE1 GLN L  41      28.467  11.131  45.216  1.00 27.68           O  
ATOM    317  NE2 GLN L  41      29.958  12.620  46.063  1.00 26.98           N  
ATOM    318  C   GLN L  41      27.893  13.335  41.204  1.00 29.24           C  
ATOM    319  O   GLN L  41      26.763  12.852  41.166  1.00 30.51           O  
ATOM    320  N   GLN L  42      28.876  12.888  40.400  1.00 26.71           N  
ATOM    321  CA  GLN L  42      28.581  11.797  39.516  1.00 28.46           C  
ATOM    322  CB  GLN L  42      28.576  12.188  38.026  1.00 30.53           C  
ATOM    323  CG  GLN L  42      28.237  11.013  37.104  1.00 31.91           C  
ATOM    324  CD  GLN L  42      28.220  11.504  35.661  1.00 33.33           C  
ATOM    325  OE1 GLN L  42      28.754  12.566  35.343  1.00 28.86           O  
ATOM    326  NE2 GLN L  42      27.589  10.706  34.759  1.00 27.77           N  
ATOM    327  C   GLN L  42      29.627  10.746  39.693  1.00 32.21           C  
ATOM    328  O   GLN L  42      30.822  11.030  39.630  1.00 32.19           O  
ATOM    329  N   LYS L  43      29.189   9.492  39.925  1.00 31.96           N  
ATOM    330  CA  LYS L  43      30.109   8.398  40.060  1.00 33.24           C  
ATOM    331  CB  LYS L  43      29.821   7.448  41.234  1.00 35.69           C  
ATOM    332  CG  LYS L  43      30.204   8.041  42.591  1.00 39.26           C  
ATOM    333  CD  LYS L  43      29.825   7.152  43.775  1.00 42.88           C  
ATOM    334  CE  LYS L  43      30.478   7.575  45.091  1.00 47.79           C  
ATOM    335  NZ  LYS L  43      30.322   6.502  46.099  1.00 49.56           N1+
ATOM    336  C   LYS L  43      30.041   7.607  38.795  1.00 37.54           C  
ATOM    337  O   LYS L  43      29.148   7.801  37.970  1.00 37.12           O  
ATOM    338  N   PRO L  44      30.970   6.715  38.612  1.00 37.73           N  
ATOM    339  CA  PRO L  44      31.012   5.994  37.379  1.00 37.90           C  
ATOM    340  CD  PRO L  44      32.295   6.874  39.186  1.00 44.01           C  
ATOM    341  CB  PRO L  44      32.348   5.257  37.365  1.00 38.79           C  
ATOM    342  CG  PRO L  44      33.256   6.176  38.205  1.00 45.68           C  
ATOM    343  C   PRO L  44      29.811   5.146  37.131  1.00 40.40           C  
ATOM    344  O   PRO L  44      29.393   4.404  38.020  1.00 39.93           O  
ATOM    345  N   GLY L  45      29.245   5.251  35.914  1.00 38.24           N  
ATOM    346  CA  GLY L  45      28.138   4.436  35.516  1.00 38.80           C  
ATOM    347  C   GLY L  45      26.870   4.886  36.180  1.00 39.82           C  
ATOM    348  O   GLY L  45      25.905   4.125  36.219  1.00 39.05           O  
ATOM    349  N   GLN L  46      26.815   6.124  36.714  1.00 37.93           N  
ATOM    350  CA  GLN L  46      25.602   6.532  37.375  0.90 35.90           C  
ATOM    351  CB  GLN L  46      25.741   6.587  38.904  0.90 37.47           C  
ATOM    352  CG  GLN L  46      25.989   5.212  39.527  0.90 45.37           C  
ATOM    353  CD  GLN L  46      26.135   5.384  41.030  0.90 56.13           C  
ATOM    354  OE1 GLN L  46      26.195   6.502  41.540  0.90 52.91           O  
ATOM    355  NE2 GLN L  46      26.204   4.243  41.764  0.90 55.56           N  
ATOM    356  C   GLN L  46      25.228   7.907  36.904  1.00 34.39           C  
ATOM    357  O   GLN L  46      26.054   8.638  36.359  1.00 33.84           O  
ATOM    358  N   PRO L  47      23.976   8.256  37.076  1.00 32.47           N  
ATOM    359  CA  PRO L  47      23.523   9.574  36.711  1.00 30.88           C  
ATOM    360  CD  PRO L  47      22.923   7.265  36.919  1.00 33.26           C  
ATOM    361  CB  PRO L  47      22.004   9.491  36.616  1.00 31.88           C  
ATOM    362  CG  PRO L  47      21.741   8.013  36.283  1.00 33.62           C  
ATOM    363  C   PRO L  47      23.994  10.541  37.756  1.00 31.59           C  
ATOM    364  O   PRO L  47      24.346  10.093  38.844  1.00 32.39           O  
ATOM    365  N   PRO L  48      24.011  11.818  37.481  1.00 29.09           N  
ATOM    366  CA  PRO L  48      24.470  12.765  38.459  1.00 28.43           C  
ATOM    367  CD  PRO L  48      24.214  12.292  36.120  1.00 30.31           C  
ATOM    368  CB  PRO L  48      24.637  14.083  37.709  1.00 28.58           C  
ATOM    369  CG  PRO L  48      24.930  13.646  36.262  1.00 29.86           C  
ATOM    370  C   PRO L  48      23.518  12.852  39.612  1.00 30.58           C  
ATOM    371  O   PRO L  48      22.347  12.514  39.444  1.00 30.45           O  
ATOM    372  N   LYS L  49      24.018  13.287  40.789  1.00 29.35           N  
ATOM    373  CA  LYS L  49      23.251  13.398  42.003  1.00 29.55           C  
ATOM    374  CB  LYS L  49      23.827  12.489  43.100  1.00 30.99           C  
ATOM    375  CG  LYS L  49      23.104  12.507  44.444  1.00 36.32           C  
ATOM    376  CD  LYS L  49      23.606  11.393  45.365  1.00 43.26           C  
ATOM    377  CE  LYS L  49      23.055  11.449  46.789  1.00 50.50           C  
ATOM    378  NZ  LYS L  49      23.633  10.347  47.589  1.00 53.87           N1+
ATOM    379  C   LYS L  49      23.397  14.817  42.492  1.00 29.85           C  
ATOM    380  O   LYS L  49      24.485  15.385  42.420  1.00 28.59           O  
ATOM    381  N   LEU L  50      22.306  15.415  43.032  1.00 27.58           N  
ATOM    382  CA  LEU L  50      22.303  16.798  43.457  1.00 28.50           C  
ATOM    383  CB  LEU L  50      20.889  17.410  43.399  1.00 28.71           C  
ATOM    384  CG  LEU L  50      20.780  18.848  43.938  1.00 23.30           C  
ATOM    385  CD1 LEU L  50      21.574  19.840  43.075  1.00 28.26           C  
ATOM    386  CD2 LEU L  50      19.312  19.256  44.124  1.00 24.91           C  
ATOM    387  C   LEU L  50      22.778  16.939  44.881  1.00 30.30           C  
ATOM    388  O   LEU L  50      22.185  16.364  45.791  1.00 31.14           O  
ATOM    389  N   LEU L  51      23.945  17.600  45.085  1.00 29.47           N  
ATOM    390  CA  LEU L  51      24.498  17.910  46.385  1.00 30.58           C  
ATOM    391  CB  LEU L  51      26.022  18.081  46.322  1.00 29.46           C  
ATOM    392  CG  LEU L  51      26.752  16.816  45.834  1.00 32.87           C  
ATOM    393  CD1 LEU L  51      28.271  17.034  45.788  1.00 32.66           C  
ATOM    394  CD2 LEU L  51      26.361  15.583  46.662  1.00 34.46           C  
ATOM    395  C   LEU L  51      23.955  19.170  47.013  1.00 34.13           C  
ATOM    396  O   LEU L  51      23.420  19.149  48.122  1.00 34.76           O  
ATOM    397  N   ILE L  52      24.075  20.314  46.295  1.00 32.76           N  
ATOM    398  CA  ILE L  52      23.725  21.593  46.854  1.00 32.93           C  
ATOM    399  CB  ILE L  52      24.920  22.370  47.324  1.00 34.42           C  
ATOM    400  CG1 ILE L  52      25.612  21.599  48.459  1.00 36.62           C  
ATOM    401  CG2 ILE L  52      24.471  23.785  47.723  1.00 35.82           C  
ATOM    402  CD1 ILE L  52      26.949  22.194  48.886  1.00 40.56           C  
ATOM    403  C   ILE L  52      23.019  22.396  45.809  1.00 34.65           C  
ATOM    404  O   ILE L  52      23.371  22.344  44.632  1.00 33.19           O  
ATOM    405  N   TYR L  53      21.991  23.163  46.233  1.00 33.92           N  
ATOM    406  CA  TYR L  53      21.223  23.988  45.344  1.00 32.04           C  
ATOM    407  CB  TYR L  53      19.763  23.530  45.179  1.00 32.28           C  
ATOM    408  CG  TYR L  53      19.142  23.469  46.534  1.00 34.75           C  
ATOM    409  CD1 TYR L  53      18.542  24.575  47.089  1.00 37.38           C  
ATOM    410  CD2 TYR L  53      19.169  22.298  47.257  1.00 36.57           C  
ATOM    411  CE1 TYR L  53      17.977  24.509  48.342  1.00 41.27           C  
ATOM    412  CE2 TYR L  53      18.604  22.226  48.509  1.00 38.73           C  
ATOM    413  CZ  TYR L  53      18.006  23.335  49.053  1.00 44.29           C  
ATOM    414  OH  TYR L  53      17.424  23.269  50.339  1.00 46.03           O  
ATOM    415  C   TYR L  53      21.199  25.377  45.914  1.00 36.09           C  
ATOM    416  O   TYR L  53      21.330  25.564  47.121  1.00 36.78           O  
ATOM    417  N   LEU L  54      21.051  26.414  45.063  1.00 43.73           N  
ATOM    418  CA  LEU L  54      21.016  27.777  45.533  1.00 45.59           C  
ATOM    419  CB  LEU L  54      19.851  28.084  46.493  1.00 41.85           C  
ATOM    420  CG  LEU L  54      18.470  28.076  45.809  1.00 47.95           C  
ATOM    421  CD1 LEU L  54      17.351  28.390  46.815  1.00 46.69           C  
ATOM    422  CD2 LEU L  54      18.441  29.014  44.590  1.00 45.76           C  
ATOM    423  C   LEU L  54      22.306  28.133  46.210  1.00 48.05           C  
ATOM    424  O   LEU L  54      22.343  28.955  47.126  1.00 50.31           O  
ATOM    425  N   ALA L  55      23.394  27.486  45.763  1.00 43.91           N  
ATOM    426  CA  ALA L  55      24.759  27.758  46.116  1.00 46.26           C  
ATOM    427  CB  ALA L  55      25.123  29.246  45.973  1.00 44.07           C  
ATOM    428  C   ALA L  55      25.118  27.325  47.507  1.00 49.62           C  
ATOM    429  O   ALA L  55      26.285  27.009  47.740  1.00 46.80           O  
ATOM    430  N   SER L  56      24.157  27.206  48.453  1.00 46.23           N  
ATOM    431  CA  SER L  56      24.630  26.867  49.768  1.00 44.71           C  
ATOM    432  CB  SER L  56      24.858  28.108  50.646  1.00 46.48           C  
ATOM    433  OG  SER L  56      23.621  28.757  50.895  1.00 56.16           O  
ATOM    434  C   SER L  56      23.652  26.002  50.507  1.00 51.60           C  
ATOM    435  O   SER L  56      23.860  25.724  51.687  1.00 50.53           O  
ATOM    436  N   ASN L  57      22.581  25.508  49.854  1.00 40.59           N  
ATOM    437  CA  ASN L  57      21.642  24.734  50.619  1.00 40.48           C  
ATOM    438  CB  ASN L  57      20.185  25.099  50.293  1.00 40.61           C  
ATOM    439  CG  ASN L  57      19.988  26.561  50.677  1.00 54.50           C  
ATOM    440  OD1 ASN L  57      20.058  26.929  51.849  1.00 53.79           O  
ATOM    441  ND2 ASN L  57      19.749  27.426  49.656  1.00 45.90           N  
ATOM    442  C   ASN L  57      21.848  23.277  50.313  1.00 42.20           C  
ATOM    443  O   ASN L  57      21.880  22.867  49.153  1.00 40.59           O  
ATOM    444  N   LEU L  58      21.999  22.455  51.376  1.00 42.63           N  
ATOM    445  CA  LEU L  58      22.238  21.043  51.218  1.00 41.02           C  
ATOM    446  CB  LEU L  58      22.802  20.337  52.467  1.00 43.53           C  
ATOM    447  CG  LEU L  58      24.244  20.724  52.846  1.00 47.57           C  
ATOM    448  CD1 LEU L  58      25.234  20.354  51.730  1.00 46.25           C  
ATOM    449  CD2 LEU L  58      24.347  22.187  53.296  1.00 48.70           C  
ATOM    450  C   LEU L  58      20.960  20.333  50.888  1.00 42.77           C  
ATOM    451  O   LEU L  58      19.891  20.665  51.397  1.00 43.79           O  
ATOM    452  N   GLU L  59      21.063  19.301  50.024  1.00 40.39           N  
ATOM    453  CA  GLU L  59      19.946  18.480  49.651  1.00 43.25           C  
ATOM    454  CB  GLU L  59      20.203  17.577  48.431  1.00 41.66           C  
ATOM    455  CG  GLU L  59      18.988  16.739  48.020  1.00 45.65           C  
ATOM    456  CD  GLU L  59      17.936  17.660  47.415  1.00 50.73           C  
ATOM    457  OE1 GLU L  59      18.212  18.882  47.287  1.00 45.52           O  
ATOM    458  OE2 GLU L  59      16.836  17.149  47.072  1.00 49.62           O1-
ATOM    459  C   GLU L  59      19.616  17.612  50.830  1.00 46.28           C  
ATOM    460  O   GLU L  59      20.413  17.482  51.755  1.00 45.95           O  
ATOM    461  N   SER L  60      18.430  16.973  50.788  1.00 46.00           N  
ATOM    462  CA  SER L  60      17.800  16.271  51.876  1.00 47.97           C  
ATOM    463  CB  SER L  60      16.525  15.535  51.433  1.00 52.40           C  
ATOM    464  OG  SER L  60      15.584  16.459  50.911  1.00 57.90           O  
ATOM    465  C   SER L  60      18.663  15.248  52.537  1.00 50.74           C  
ATOM    466  O   SER L  60      18.768  15.261  53.762  1.00 50.05           O  
ATOM    467  N   GLY L  61      19.296  14.323  51.793  1.00 48.59           N  
ATOM    468  CA  GLY L  61      20.029  13.328  52.523  1.00 48.08           C  
ATOM    469  C   GLY L  61      21.470  13.365  52.129  1.00 47.85           C  
ATOM    470  O   GLY L  61      22.068  12.330  51.836  1.00 47.07           O  
ATOM    471  N   VAL L  62      22.082  14.564  52.159  1.00 44.12           N  
ATOM    472  CA  VAL L  62      23.476  14.666  51.836  1.00 43.02           C  
ATOM    473  CB  VAL L  62      23.797  15.802  50.911  1.00 42.90           C  
ATOM    474  CG1 VAL L  62      23.068  15.568  49.577  1.00 41.52           C  
ATOM    475  CG2 VAL L  62      23.430  17.121  51.611  1.00 41.22           C  
ATOM    476  C   VAL L  62      24.187  14.931  53.129  1.00 46.29           C  
ATOM    477  O   VAL L  62      23.660  15.610  54.007  1.00 46.49           O  
ATOM    478  N   PRO L  63      25.378  14.413  53.271  1.00 44.87           N  
ATOM    479  CA  PRO L  63      26.098  14.572  54.509  1.00 44.24           C  
ATOM    480  CD  PRO L  63      25.732  13.173  52.597  1.00 43.65           C  
ATOM    481  CB  PRO L  63      27.252  13.577  54.453  1.00 43.72           C  
ATOM    482  CG  PRO L  63      26.725  12.463  53.535  1.00 46.05           C  
ATOM    483  C   PRO L  63      26.537  15.986  54.750  1.00 45.98           C  
ATOM    484  O   PRO L  63      26.737  16.735  53.799  1.00 44.55           O  
ATOM    485  N   ALA L  64      26.732  16.340  56.034  1.00 45.25           N  
ATOM    486  CA  ALA L  64      27.079  17.645  56.527  1.00 45.30           C  
ATOM    487  CB  ALA L  64      27.169  17.695  58.062  1.00 48.38           C  
ATOM    488  C   ALA L  64      28.405  18.085  55.982  1.00 44.55           C  
ATOM    489  O   ALA L  64      28.681  19.279  55.888  1.00 43.83           O  
ATOM    490  N   ARG L  65      29.284  17.131  55.641  1.00 42.83           N  
ATOM    491  CA  ARG L  65      30.619  17.442  55.211  1.00 41.66           C  
ATOM    492  CB  ARG L  65      31.460  16.201  54.877  1.00 41.86           C  
ATOM    493  CG  ARG L  65      30.912  15.413  53.690  1.00 46.65           C  
ATOM    494  CD  ARG L  65      31.725  14.168  53.357  1.00 50.04           C  
ATOM    495  NE  ARG L  65      31.252  13.110  54.281  1.00 49.80           N  
ATOM    496  CZ  ARG L  65      31.075  11.837  53.832  1.00 55.82           C  
ATOM    497  NH1 ARG L  65      31.402  11.501  52.549  1.00 49.00           N1+
ATOM    498  NH2 ARG L  65      30.560  10.901  54.676  1.00 50.55           N  
ATOM    499  C   ARG L  65      30.588  18.301  53.978  1.00 41.11           C  
ATOM    500  O   ARG L  65      31.538  19.043  53.732  1.00 40.93           O  
ATOM    501  N   PHE L  66      29.537  18.181  53.137  1.00 37.70           N  
ATOM    502  CA  PHE L  66      29.448  18.966  51.933  1.00 35.94           C  
ATOM    503  CB  PHE L  66      28.522  18.340  50.876  1.00 37.07           C  
ATOM    504  CG  PHE L  66      29.145  17.077  50.390  1.00 36.98           C  
ATOM    505  CD1 PHE L  66      29.020  15.905  51.100  1.00 40.06           C  
ATOM    506  CD2 PHE L  66      29.849  17.063  49.210  1.00 36.14           C  
ATOM    507  CE1 PHE L  66      29.595  14.741  50.643  1.00 40.30           C  
ATOM    508  CE2 PHE L  66      30.425  15.902  48.748  1.00 36.44           C  
ATOM    509  CZ  PHE L  66      30.299  14.738  49.464  1.00 36.39           C  
ATOM    510  C   PHE L  66      28.878  20.316  52.253  1.00 38.78           C  
ATOM    511  O   PHE L  66      27.903  20.430  52.996  1.00 38.01           O  
ATOM    512  N   SER L  67      29.487  21.386  51.693  1.00 36.69           N  
ATOM    513  CA  SER L  67      28.982  22.713  51.915  1.00 36.72           C  
ATOM    514  CB  SER L  67      29.672  23.457  53.076  1.00 38.72           C  
ATOM    515  OG  SER L  67      31.032  23.711  52.762  1.00 41.79           O  
ATOM    516  C   SER L  67      29.213  23.523  50.679  1.00 36.81           C  
ATOM    517  O   SER L  67      30.111  23.237  49.888  1.00 35.95           O  
ATOM    518  N   GLY L  68      28.391  24.575  50.486  1.00 35.98           N  
ATOM    519  CA  GLY L  68      28.549  25.395  49.324  1.00 36.08           C  
ATOM    520  C   GLY L  68      28.587  26.819  49.768  1.00 37.42           C  
ATOM    521  O   GLY L  68      27.933  27.200  50.738  1.00 36.91           O  
ATOM    522  N   SER L  69      29.375  27.646  49.053  1.00 35.63           N  
ATOM    523  CA  SER L  69      29.464  29.036  49.387  1.00 36.78           C  
ATOM    524  CB  SER L  69      30.631  29.370  50.330  1.00 40.08           C  
ATOM    525  OG  SER L  69      31.870  29.113  49.685  1.00 51.85           O  
ATOM    526  C   SER L  69      29.696  29.788  48.119  1.00 38.52           C  
ATOM    527  O   SER L  69      30.155  29.226  47.124  1.00 37.66           O  
ATOM    528  N   GLY L  70      29.365  31.093  48.109  1.00 37.66           N  
ATOM    529  CA  GLY L  70      29.621  31.827  46.907  1.00 38.68           C  
ATOM    530  C   GLY L  70      28.669  32.964  46.794  1.00 44.42           C  
ATOM    531  O   GLY L  70      27.640  33.019  47.468  1.00 43.32           O  
ATOM    532  N   SER L  71      28.994  33.882  45.865  1.00 47.29           N  
ATOM    533  CA  SER L  71      28.239  35.077  45.674  1.00 48.28           C  
ATOM    534  CB  SER L  71      28.991  36.341  46.135  1.00 52.75           C  
ATOM    535  OG  SER L  71      28.125  37.466  46.131  1.00 60.58           O  
ATOM    536  C   SER L  71      27.943  35.212  44.212  1.00 48.74           C  
ATOM    537  O   SER L  71      27.502  34.266  43.558  1.00 48.71           O  
ATOM    538  N   ARG L  72      28.137  36.433  43.681  1.00 45.32           N  
ATOM    539  CA  ARG L  72      27.766  36.733  42.334  1.00 46.36           C  
ATOM    540  CB  ARG L  72      28.132  38.185  41.976  1.00 48.68           C  
ATOM    541  CG  ARG L  72      27.945  38.528  40.500  1.00 57.54           C  
ATOM    542  CD  ARG L  72      28.105  40.020  40.192  1.00 66.21           C  
ATOM    543  NE  ARG L  72      29.517  40.406  40.472  1.00 72.15           N  
ATOM    544  CZ  ARG L  72      30.464  40.314  39.491  1.00 78.22           C  
ATOM    545  NH1 ARG L  72      30.129  39.845  38.255  1.00 75.78           N1+
ATOM    546  NH2 ARG L  72      31.746  40.704  39.749  1.00 72.96           N  
ATOM    547  C   ARG L  72      28.417  35.840  41.311  1.00 46.46           C  
ATOM    548  O   ARG L  72      27.737  35.029  40.689  1.00 45.75           O  
ATOM    549  N   THR L  73      29.736  36.001  41.077  1.00 43.67           N  
ATOM    550  CA  THR L  73      30.470  35.259  40.082  1.00 42.48           C  
ATOM    551  CB  THR L  73      31.514  36.117  39.437  1.00 46.42           C  
ATOM    552  OG1 THR L  73      32.140  35.412  38.377  1.00 44.95           O  
ATOM    553  CG2 THR L  73      32.545  36.525  40.498  1.00 46.20           C  
ATOM    554  C   THR L  73      31.140  34.002  40.558  1.00 42.29           C  
ATOM    555  O   THR L  73      31.284  33.054  39.787  1.00 42.39           O  
ATOM    556  N   ASP L  74      31.614  33.981  41.822  1.00 40.86           N  
ATOM    557  CA  ASP L  74      32.465  32.902  42.252  1.00 40.85           C  
ATOM    558  CB  ASP L  74      33.756  33.397  42.933  1.00 44.39           C  
ATOM    559  CG  ASP L  74      34.680  33.972  41.867  1.00 52.50           C  
ATOM    560  OD1 ASP L  74      35.111  33.190  40.978  1.00 54.86           O  
ATOM    561  OD2 ASP L  74      34.980  35.195  41.931  1.00 61.77           O1-
ATOM    562  C   ASP L  74      31.766  32.012  43.227  1.00 41.02           C  
ATOM    563  O   ASP L  74      31.081  32.484  44.134  1.00 39.72           O  
ATOM    564  N   PHE L  75      31.940  30.680  43.062  1.00 35.92           N  
ATOM    565  CA  PHE L  75      31.302  29.737  43.938  1.00 35.00           C  
ATOM    566  CB  PHE L  75      30.093  29.041  43.289  1.00 33.50           C  
ATOM    567  CG  PHE L  75      29.130  30.083  42.826  1.00 33.72           C  
ATOM    568  CD1 PHE L  75      28.164  30.584  43.664  1.00 35.09           C  
ATOM    569  CD2 PHE L  75      29.196  30.569  41.540  1.00 35.62           C  
ATOM    570  CE1 PHE L  75      27.282  31.543  43.229  1.00 36.97           C  
ATOM    571  CE2 PHE L  75      28.315  31.528  41.100  1.00 36.26           C  
ATOM    572  CZ  PHE L  75      27.351  32.020  41.945  1.00 36.60           C  
ATOM    573  C   PHE L  75      32.280  28.638  44.250  1.00 36.30           C  
ATOM    574  O   PHE L  75      33.168  28.348  43.449  1.00 36.98           O  
ATOM    575  N   THR L  76      32.146  28.000  45.438  1.00 33.38           N  
ATOM    576  CA  THR L  76      33.027  26.913  45.773  1.00 33.12           C  
ATOM    577  CB  THR L  76      34.142  27.305  46.698  1.00 37.44           C  
ATOM    578  OG1 THR L  76      33.614  27.746  47.939  1.00 38.05           O  
ATOM    579  CG2 THR L  76      34.960  28.428  46.043  1.00 37.79           C  
ATOM    580  C   THR L  76      32.258  25.832  46.469  1.00 33.92           C  
ATOM    581  O   THR L  76      31.315  26.094  47.215  1.00 36.44           O  
ATOM    582  N   LEU L  77      32.655  24.567  46.222  1.00 30.36           N  
ATOM    583  CA  LEU L  77      32.083  23.432  46.884  1.00 30.32           C  
ATOM    584  CB  LEU L  77      31.696  22.293  45.924  1.00 29.49           C  
ATOM    585  CG  LEU L  77      31.084  21.065  46.623  1.00 29.83           C  
ATOM    586  CD1 LEU L  77      29.795  21.430  47.376  1.00 30.64           C  
ATOM    587  CD2 LEU L  77      30.875  19.915  45.626  1.00 30.57           C  
ATOM    588  C   LEU L  77      33.151  22.917  47.795  1.00 32.24           C  
ATOM    589  O   LEU L  77      34.303  22.772  47.384  1.00 31.71           O  
ATOM    590  N   THR L  78      32.806  22.647  49.071  1.00 32.60           N  
ATOM    591  CA  THR L  78      33.808  22.192  49.993  1.00 32.81           C  
ATOM    592  CB  THR L  78      34.024  23.128  51.147  1.00 35.95           C  
ATOM    593  OG1 THR L  78      34.423  24.405  50.676  1.00 41.55           O  
ATOM    594  CG2 THR L  78      35.108  22.538  52.067  1.00 35.59           C  
ATOM    595  C   THR L  78      33.388  20.881  50.572  1.00 35.76           C  
ATOM    596  O   THR L  78      32.223  20.676  50.909  1.00 34.99           O  
ATOM    597  N   ILE L  79      34.348  19.942  50.680  1.00 34.08           N  
ATOM    598  CA  ILE L  79      34.077  18.669  51.279  1.00 33.79           C  
ATOM    599  CB  ILE L  79      34.298  17.532  50.323  1.00 35.04           C  
ATOM    600  CG1 ILE L  79      33.437  17.716  49.061  1.00 34.67           C  
ATOM    601  CG2 ILE L  79      34.009  16.218  51.064  1.00 37.18           C  
ATOM    602  CD1 ILE L  79      33.833  16.791  47.910  1.00 35.62           C  
ATOM    603  C   ILE L  79      35.073  18.527  52.389  1.00 37.25           C  
ATOM    604  O   ILE L  79      36.278  18.511  52.144  1.00 37.66           O  
ATOM    605  N   ASP L  80      34.597  18.436  53.648  1.00 38.22           N  
ATOM    606  CA  ASP L  80      35.517  18.328  54.746  1.00 39.66           C  
ATOM    607  CB  ASP L  80      35.889  19.716  55.313  1.00 41.87           C  
ATOM    608  CG  ASP L  80      37.066  19.616  56.274  1.00 50.89           C  
ATOM    609  OD1 ASP L  80      37.643  18.504  56.410  1.00 47.97           O  
ATOM    610  OD2 ASP L  80      37.404  20.663  56.888  1.00 21.75           O1-
ATOM    611  C   ASP L  80      34.812  17.578  55.835  1.00 41.02           C  
ATOM    612  O   ASP L  80      33.780  18.058  56.308  1.00 42.04           O  
ATOM    613  N   PRO L  81      35.271  16.434  56.292  1.00 40.55           N  
ATOM    614  CA  PRO L  81      36.439  15.753  55.792  1.00 40.30           C  
ATOM    615  CD  PRO L  81      34.981  16.061  57.665  1.00 42.24           C  
ATOM    616  CB  PRO L  81      36.971  14.908  56.950  1.00 41.83           C  
ATOM    617  CG  PRO L  81      35.772  14.769  57.900  1.00 44.74           C  
ATOM    618  C   PRO L  81      36.110  14.914  54.596  1.00 42.48           C  
ATOM    619  O   PRO L  81      34.961  14.504  54.445  1.00 44.26           O  
ATOM    620  N   VAL L  82      37.117  14.621  53.753  1.00 40.27           N  
ATOM    621  CA  VAL L  82      36.916  13.828  52.576  1.00 39.30           C  
ATOM    622  CB  VAL L  82      37.951  14.076  51.516  1.00 39.57           C  
ATOM    623  CG1 VAL L  82      37.742  13.068  50.375  1.00 37.92           C  
ATOM    624  CG2 VAL L  82      37.861  15.543  51.065  1.00 39.88           C  
ATOM    625  C   VAL L  82      37.005  12.382  52.948  1.00 41.50           C  
ATOM    626  O   VAL L  82      37.873  11.984  53.723  1.00 40.70           O  
ATOM    627  N   GLU L  83      36.096  11.559  52.383  1.00 40.19           N  
ATOM    628  CA  GLU L  83      36.085  10.149  52.653  1.00 41.92           C  
ATOM    629  CB  GLU L  83      34.811   9.675  53.364  1.00 43.21           C  
ATOM    630  CG  GLU L  83      34.691  10.303  54.750  1.00 49.92           C  
ATOM    631  CD  GLU L  83      33.537   9.666  55.499  1.00 64.77           C  
ATOM    632  OE1 GLU L  83      32.922   8.711  54.955  1.00 63.29           O  
ATOM    633  OE2 GLU L  83      33.262  10.131  56.637  1.00 63.05           O1-
ATOM    634  C   GLU L  83      36.198   9.435  51.340  1.00 42.35           C  
ATOM    635  O   GLU L  83      36.126  10.048  50.277  1.00 40.83           O  
ATOM    636  N   ALA L  84      36.386   8.102  51.390  1.00 41.25           N  
ATOM    637  CA  ALA L  84      36.603   7.284  50.227  1.00 40.45           C  
ATOM    638  CB  ALA L  84      36.843   5.804  50.576  1.00 43.00           C  
ATOM    639  C   ALA L  84      35.419   7.352  49.305  1.00 40.62           C  
ATOM    640  O   ALA L  84      35.575   7.337  48.085  1.00 39.30           O  
ATOM    641  N   ASP L  85      34.201   7.440  49.869  1.00 39.51           N  
ATOM    642  CA  ASP L  85      32.970   7.435  49.126  1.00 39.18           C  
ATOM    643  CB  ASP L  85      31.726   7.515  50.028  1.00 43.61           C  
ATOM    644  CG  ASP L  85      31.593   6.206  50.790  1.00 50.48           C  
ATOM    645  OD1 ASP L  85      32.329   5.241  50.451  1.00 49.54           O  
ATOM    646  OD2 ASP L  85      30.746   6.153  51.720  1.00 55.13           O1-
ATOM    647  C   ASP L  85      32.905   8.619  48.203  1.00 39.64           C  
ATOM    648  O   ASP L  85      32.182   8.593  47.212  1.00 37.83           O  
ATOM    649  N   ASP L  86      33.634   9.699  48.538  1.00 36.96           N  
ATOM    650  CA  ASP L  86      33.642  10.962  47.847  1.00 35.69           C  
ATOM    651  CB  ASP L  86      34.378  12.048  48.643  1.00 36.10           C  
ATOM    652  CG  ASP L  86      33.561  12.280  49.908  1.00 39.82           C  
ATOM    653  OD1 ASP L  86      32.377  11.849  49.929  1.00 39.19           O  
ATOM    654  OD2 ASP L  86      34.107  12.882  50.870  1.00 40.07           O1-
ATOM    655  C   ASP L  86      34.247  10.881  46.471  1.00 36.22           C  
ATOM    656  O   ASP L  86      34.105  11.825  45.697  1.00 34.72           O  
ATOM    657  N   ALA L  87      35.005   9.817  46.136  1.00 36.10           N  
ATOM    658  CA  ALA L  87      35.605   9.764  44.826  1.00 35.39           C  
ATOM    659  CB  ALA L  87      36.367   8.455  44.557  1.00 36.96           C  
ATOM    660  C   ALA L  87      34.525   9.885  43.795  1.00 35.15           C  
ATOM    661  O   ALA L  87      33.560   9.124  43.801  1.00 36.68           O  
ATOM    662  N   ALA L  88      34.679  10.854  42.865  1.00 32.02           N  
ATOM    663  CA  ALA L  88      33.688  11.064  41.847  1.00 31.80           C  
ATOM    664  CB  ALA L  88      32.266  11.239  42.407  1.00 32.39           C  
ATOM    665  C   ALA L  88      34.043  12.327  41.125  1.00 33.78           C  
ATOM    666  O   ALA L  88      35.025  12.989  41.456  1.00 34.90           O  
ATOM    667  N   THR L  89      33.257  12.679  40.087  1.00 31.12           N  
ATOM    668  CA  THR L  89      33.505  13.912  39.400  1.00 30.39           C  
ATOM    669  CB  THR L  89      33.555  13.768  37.908  1.00 33.52           C  
ATOM    670  OG1 THR L  89      34.075  14.948  37.317  1.00 34.39           O  
ATOM    671  CG2 THR L  89      32.145  13.479  37.384  1.00 32.77           C  
ATOM    672  C   THR L  89      32.394  14.838  39.799  1.00 32.35           C  
ATOM    673  O   THR L  89      31.245  14.419  39.933  1.00 32.55           O  
ATOM    674  N   TYR L  90      32.716  16.130  40.020  1.00 30.69           N  
ATOM    675  CA  TYR L  90      31.739  17.055  40.527  1.00 28.97           C  
ATOM    676  CB  TYR L  90      32.202  17.776  41.807  1.00 27.83           C  
ATOM    677  CG  TYR L  90      32.325  16.772  42.903  1.00 28.01           C  
ATOM    678  CD1 TYR L  90      33.427  15.950  42.991  1.00 29.03           C  
ATOM    679  CD2 TYR L  90      31.340  16.662  43.856  1.00 28.43           C  
ATOM    680  CE1 TYR L  90      33.539  15.028  44.005  1.00 29.58           C  
ATOM    681  CE2 TYR L  90      31.446  15.742  44.873  1.00 27.93           C  
ATOM    682  CZ  TYR L  90      32.547  14.924  44.950  1.00 31.53           C  
ATOM    683  OH  TYR L  90      32.658  13.980  45.993  1.00 32.40           O  
ATOM    684  C   TYR L  90      31.480  18.112  39.494  1.00 29.71           C  
ATOM    685  O   TYR L  90      32.401  18.561  38.815  1.00 29.33           O  
ATOM    686  N   TYR L  91      30.200  18.529  39.341  1.00 28.76           N  
ATOM    687  CA  TYR L  91      29.868  19.519  38.352  1.00 30.40           C  
ATOM    688  CB  TYR L  91      28.975  19.010  37.204  1.00 30.54           C  
ATOM    689  CG  TYR L  91      29.637  17.919  36.428  1.00 31.61           C  
ATOM    690  CD1 TYR L  91      30.574  18.196  35.461  1.00 31.97           C  
ATOM    691  CD2 TYR L  91      29.318  16.605  36.669  1.00 31.70           C  
ATOM    692  CE1 TYR L  91      31.173  17.186  34.743  1.00 33.57           C  
ATOM    693  CE2 TYR L  91      29.911  15.590  35.955  1.00 34.36           C  
ATOM    694  CZ  TYR L  91      30.843  15.877  34.988  1.00 34.20           C  
ATOM    695  OH  TYR L  91      31.454  14.837  34.254  1.00 43.58           O  
ATOM    696  C   TYR L  91      29.062  20.628  38.972  1.00 31.24           C  
ATOM    697  O   TYR L  91      28.291  20.409  39.904  1.00 29.96           O  
ATOM    698  N   CYS L  92      29.227  21.865  38.447  1.00 30.44           N  
ATOM    699  CA  CYS L  92      28.459  23.006  38.872  1.00 30.93           C  
ATOM    700  CB  CYS L  92      29.316  24.262  39.175  1.00 32.89           C  
ATOM    701  SG  CYS L  92      30.399  24.765  37.800  1.00 38.49           S  
ATOM    702  C   CYS L  92      27.498  23.328  37.756  1.00 29.64           C  
ATOM    703  O   CYS L  92      27.777  23.017  36.600  1.00 29.66           O  
ATOM    704  N   GLN L  93      26.320  23.922  38.075  1.00 26.63           N  
ATOM    705  CA  GLN L  93      25.340  24.234  37.062  1.00 26.07           C  
ATOM    706  CB  GLN L  93      24.242  23.159  36.942  1.00 24.59           C  
ATOM    707  CG  GLN L  93      23.185  23.456  35.873  1.00 23.24           C  
ATOM    708  CD  GLN L  93      22.052  22.442  36.009  1.00 25.95           C  
ATOM    709  OE1 GLN L  93      22.088  21.557  36.860  1.00 22.34           O  
ATOM    710  NE2 GLN L  93      21.005  22.574  35.152  1.00 21.23           N  
ATOM    711  C   GLN L  93      24.633  25.497  37.457  1.00 28.05           C  
ATOM    712  O   GLN L  93      24.505  25.800  38.641  1.00 27.59           O  
ATOM    713  N   GLN L  94      24.159  26.279  36.464  1.00 28.18           N  
ATOM    714  CA  GLN L  94      23.414  27.468  36.779  1.00 27.86           C  
ATOM    715  CB  GLN L  94      24.121  28.761  36.339  1.00 29.04           C  
ATOM    716  CG  GLN L  94      24.312  28.883  34.827  1.00 33.44           C  
ATOM    717  CD  GLN L  94      23.202  29.747  34.254  1.00 37.25           C  
ATOM    718  OE1 GLN L  94      22.151  29.255  33.851  1.00 40.13           O  
ATOM    719  NE2 GLN L  94      23.454  31.081  34.205  1.00 37.87           N  
ATOM    720  C   GLN L  94      22.086  27.377  36.099  1.00 30.49           C  
ATOM    721  O   GLN L  94      22.001  26.827  35.000  1.00 30.38           O  
ATOM    722  N   ASN L  95      21.051  27.926  36.746  1.00 29.59           N  
ATOM    723  CA  ASN L  95      19.806  27.993  36.058  1.00 30.77           C  
ATOM    724  CB  ASN L  95      18.733  27.040  36.623  1.00 30.82           C  
ATOM    725  CG  ASN L  95      19.162  25.600  36.390  1.00 33.08           C  
ATOM    726  OD1 ASN L  95      19.817  24.997  37.235  1.00 34.93           O  
ATOM    727  ND2 ASN L  95      18.784  25.024  35.218  1.00 33.11           N  
ATOM    728  C   ASN L  95      19.271  29.383  36.227  1.00 31.82           C  
ATOM    729  O   ASN L  95      18.061  29.583  36.180  1.00 31.81           O  
ATOM    730  N   ASN L  96      20.145  30.389  36.442  1.00 32.34           N  
ATOM    731  CA  ASN L  96      19.639  31.727  36.587  1.00 33.76           C  
ATOM    732  CB  ASN L  96      20.662  32.712  37.194  1.00 33.10           C  
ATOM    733  CG  ASN L  96      21.943  32.725  36.376  1.00 34.73           C  
ATOM    734  OD1 ASN L  96      22.072  33.462  35.400  1.00 32.12           O  
ATOM    735  ND2 ASN L  96      22.932  31.902  36.811  1.00 33.23           N  
ATOM    736  C   ASN L  96      19.129  32.240  35.280  1.00 34.34           C  
ATOM    737  O   ASN L  96      18.054  32.834  35.217  1.00 33.46           O  
ATOM    738  N   GLU L  97      19.878  32.010  34.185  1.00 34.48           N  
ATOM    739  CA  GLU L  97      19.431  32.512  32.920  1.00 36.38           C  
ATOM    740  CB  GLU L  97      20.093  33.847  32.543  1.00 39.18           C  
ATOM    741  CG  GLU L  97      21.619  33.769  32.486  1.00 52.90           C  
ATOM    742  CD  GLU L  97      22.150  35.176  32.269  1.00 57.04           C  
ATOM    743  OE1 GLU L  97      21.315  36.115  32.178  1.00 57.47           O  
ATOM    744  OE2 GLU L  97      23.399  35.332  32.198  1.00 58.86           O1-
ATOM    745  C   GLU L  97      19.783  31.510  31.874  1.00 35.43           C  
ATOM    746  O   GLU L  97      20.769  30.786  31.991  1.00 35.23           O  
ATOM    747  N   ASP L  98      18.959  31.429  30.814  0.83 34.36           N  
ATOM    748  CA  ASP L  98      19.243  30.483  29.779  0.83 33.49           C  
ATOM    749  CB  ASP L  98      18.020  30.140  28.900  0.83 34.29           C  
ATOM    750  CG  ASP L  98      17.509  31.391  28.190  0.83 35.52           C  
ATOM    751  OD1 ASP L  98      18.267  31.978  27.376  0.83 35.83           O  
ATOM    752  OD2 ASP L  98      16.339  31.775  28.462  0.83 38.34           O1-
ATOM    753  C   ASP L  98      20.329  31.049  28.927  0.83 33.18           C  
ATOM    754  O   ASP L  98      20.544  32.260  28.892  0.83 33.78           O  
ATOM    755  N   PRO L  99      21.041  30.185  28.257  1.00 31.99           N  
ATOM    756  CA  PRO L  99      20.810  28.774  28.385  1.00 30.42           C  
ATOM    757  CD  PRO L  99      21.592  30.523  26.957  1.00 32.66           C  
ATOM    758  CB  PRO L  99      21.373  28.122  27.122  1.00 31.06           C  
ATOM    759  CG  PRO L  99      22.239  29.216  26.474  1.00 33.48           C  
ATOM    760  C   PRO L  99      21.423  28.252  29.641  1.00 29.50           C  
ATOM    761  O   PRO L  99      22.400  28.822  30.126  1.00 29.88           O  
ATOM    762  N   TRP L 100      20.858  27.162  30.182  1.00 27.34           N  
ATOM    763  CA  TRP L 100      21.399  26.590  31.370  1.00 25.17           C  
ATOM    764  CB  TRP L 100      20.376  25.698  32.086  1.00 23.83           C  
ATOM    765  CG  TRP L 100      19.209  26.515  32.592  1.00 22.38           C  
ATOM    766  CD2 TRP L 100      17.832  26.132  32.472  1.00 22.67           C  
ATOM    767  CD1 TRP L 100      19.216  27.741  33.185  1.00 22.20           C  
ATOM    768  NE1 TRP L 100      17.933  28.138  33.468  1.00 23.26           N  
ATOM    769  CE2 TRP L 100      17.069  27.161  33.025  1.00 22.92           C  
ATOM    770  CE3 TRP L 100      17.251  25.017  31.944  1.00 23.64           C  
ATOM    771  CZ2 TRP L 100      15.706  27.092  33.062  1.00 23.36           C  
ATOM    772  CZ3 TRP L 100      15.877  24.960  31.977  1.00 24.39           C  
ATOM    773  CH2 TRP L 100      15.119  25.971  32.525  1.00 23.56           C  
ATOM    774  C   TRP L 100      22.596  25.798  30.951  1.00 25.15           C  
ATOM    775  O   TRP L 100      22.575  25.094  29.944  1.00 25.97           O  
ATOM    776  N   THR L 101      23.689  25.944  31.716  1.00 30.23           N  
ATOM    777  CA  THR L 101      24.948  25.299  31.476  1.00 30.64           C  
ATOM    778  CB  THR L 101      25.968  26.209  30.856  1.00 33.83           C  
ATOM    779  OG1 THR L 101      26.135  27.367  31.659  1.00 32.37           O  
ATOM    780  CG2 THR L 101      25.516  26.598  29.442  1.00 33.54           C  
ATOM    781  C   THR L 101      25.567  24.724  32.712  1.00 30.76           C  
ATOM    782  O   THR L 101      25.304  25.146  33.837  1.00 30.03           O  
ATOM    783  N   PHE L 102      26.438  23.715  32.478  1.00 28.78           N  
ATOM    784  CA  PHE L 102      27.190  23.006  33.477  1.00 27.87           C  
ATOM    785  CB  PHE L 102      27.212  21.478  33.277  1.00 29.32           C  
ATOM    786  CG  PHE L 102      25.888  20.849  33.534  1.00 28.63           C  
ATOM    787  CD1 PHE L 102      24.951  20.751  32.532  1.00 29.63           C  
ATOM    788  CD2 PHE L 102      25.592  20.342  34.778  1.00 29.67           C  
ATOM    789  CE1 PHE L 102      23.733  20.159  32.771  1.00 29.79           C  
ATOM    790  CE2 PHE L 102      24.376  19.748  35.021  1.00 29.44           C  
ATOM    791  CZ  PHE L 102      23.444  19.657  34.017  1.00 28.41           C  
ATOM    792  C   PHE L 102      28.626  23.382  33.294  1.00 31.09           C  
ATOM    793  O   PHE L 102      29.035  23.801  32.214  1.00 33.05           O  
ATOM    794  N   GLY L 103      29.433  23.239  34.365  1.00 29.29           N  
ATOM    795  CA  GLY L 103      30.840  23.517  34.271  1.00 30.13           C  
ATOM    796  C   GLY L 103      31.509  22.292  33.717  1.00 33.50           C  
ATOM    797  O   GLY L 103      30.866  21.275  33.472  1.00 33.49           O  
ATOM    798  N   GLY L 104      32.840  22.373  33.516  1.00 31.57           N  
ATOM    799  CA  GLY L 104      33.646  21.324  32.945  1.00 29.88           C  
ATOM    800  C   GLY L 104      33.677  20.105  33.823  1.00 31.12           C  
ATOM    801  O   GLY L 104      33.702  18.983  33.324  1.00 30.80           O  
ATOM    802  N   GLY L 105      33.718  20.283  35.157  1.00 28.98           N  
ATOM    803  CA  GLY L 105      33.751  19.151  36.044  1.00 28.99           C  
ATOM    804  C   GLY L 105      35.115  19.011  36.645  1.00 30.39           C  
ATOM    805  O   GLY L 105      36.113  19.464  36.087  1.00 29.99           O  
ATOM    806  N   THR L 106      35.171  18.391  37.845  1.00 28.34           N  
ATOM    807  CA  THR L 106      36.428  18.148  38.490  1.00 29.23           C  
ATOM    808  CB  THR L 106      36.705  19.059  39.654  1.00 30.93           C  
ATOM    809  OG1 THR L 106      38.068  18.966  40.015  1.00 29.04           O  
ATOM    810  CG2 THR L 106      35.839  18.666  40.859  1.00 30.69           C  
ATOM    811  C   THR L 106      36.433  16.727  38.977  1.00 31.64           C  
ATOM    812  O   THR L 106      35.483  16.260  39.605  1.00 31.30           O  
ATOM    813  N   LYS L 107      37.524  15.992  38.692  1.00 31.02           N  
ATOM    814  CA  LYS L 107      37.596  14.622  39.109  1.00 30.72           C  
ATOM    815  CB  LYS L 107      38.365  13.737  38.115  1.00 33.58           C  
ATOM    816  CG  LYS L 107      38.267  12.235  38.384  1.00 45.31           C  
ATOM    817  CD  LYS L 107      38.707  11.400  37.179  1.00 54.15           C  
ATOM    818  CE  LYS L 107      38.631   9.886  37.387  1.00 58.92           C  
ATOM    819  NZ  LYS L 107      39.006   9.189  36.134  1.00 52.73           N1+
ATOM    820  C   LYS L 107      38.326  14.605  40.409  1.00 33.46           C  
ATOM    821  O   LYS L 107      39.454  15.083  40.508  1.00 33.07           O  
ATOM    822  N   LEU L 108      37.686  14.044  41.452  1.00 31.66           N  
ATOM    823  CA  LEU L 108      38.303  14.034  42.744  1.00 34.55           C  
ATOM    824  CB  LEU L 108      37.313  14.354  43.877  1.00 33.38           C  
ATOM    825  CG  LEU L 108      37.945  14.383  45.280  1.00 35.68           C  
ATOM    826  CD1 LEU L 108      39.006  15.490  45.393  1.00 37.08           C  
ATOM    827  CD2 LEU L 108      36.862  14.492  46.365  1.00 37.69           C  
ATOM    828  C   LEU L 108      38.872  12.671  42.970  1.00 37.25           C  
ATOM    829  O   LEU L 108      38.207  11.659  42.760  1.00 36.68           O  
ATOM    830  N   GLU L 109      40.147  12.624  43.401  1.00 36.36           N  
ATOM    831  CA  GLU L 109      40.809  11.372  43.612  1.00 37.58           C  
ATOM    832  CB  GLU L 109      41.925  11.114  42.592  1.00 39.26           C  
ATOM    833  CG  GLU L 109      41.382  10.959  41.171  1.00 50.09           C  
ATOM    834  CD  GLU L 109      42.560  10.819  40.225  1.00 67.77           C  
ATOM    835  OE1 GLU L 109      43.717  10.841  40.722  1.00 70.45           O  
ATOM    836  OE2 GLU L 109      42.324  10.691  38.995  1.00 66.60           O1-
ATOM    837  C   GLU L 109      41.424  11.405  44.972  1.00 40.71           C  
ATOM    838  O   GLU L 109      41.633  12.471  45.549  1.00 39.26           O  
ATOM    839  N   ILE L 110      41.720  10.212  45.523  1.00 39.77           N  
ATOM    840  CA  ILE L 110      42.270  10.125  46.844  1.00 40.67           C  
ATOM    841  CB  ILE L 110      41.652   9.030  47.664  1.00 40.32           C  
ATOM    842  CG1 ILE L 110      40.152   9.296  47.866  1.00 40.13           C  
ATOM    843  CG2 ILE L 110      42.446   8.907  48.976  1.00 43.06           C  
ATOM    844  CD1 ILE L 110      39.865  10.586  48.630  1.00 41.64           C  
ATOM    845  C   ILE L 110      43.728   9.814  46.740  1.00 45.41           C  
ATOM    846  O   ILE L 110      44.148   8.958  45.961  1.00 45.68           O  
ATOM    847  N   LYS L 111      44.553  10.540  47.516  1.00 44.27           N  
ATOM    848  CA  LYS L 111      45.951  10.236  47.511  1.00 46.36           C  
ATOM    849  CB  LYS L 111      46.790  11.099  48.468  1.00 49.71           C  
ATOM    850  CG  LYS L 111      46.959  12.558  48.043  1.00 55.67           C  
ATOM    851  CD  LYS L 111      47.554  13.434  49.147  1.00 59.71           C  
ATOM    852  CE  LYS L 111      47.850  14.871  48.710  1.00 66.62           C  
ATOM    853  NZ  LYS L 111      48.425  15.633  49.841  1.00 70.10           N1+
ATOM    854  C   LYS L 111      46.037   8.811  48.034  1.00 48.87           C  
ATOM    855  O   LYS L 111      45.623   8.599  49.207  1.00 54.53           O  
ATOM    856  OXT LYS L 111      46.507   7.922  47.275  1.00  0.00           O1-
TER     857      LYS L 111 
ATOM    858  N   GLU H 112       6.484   7.737  44.771  1.00 57.92           N1+
ATOM    859  CA  GLU H 112       7.878   7.582  44.306  1.00 55.93           C  
ATOM    860  CB  GLU H 112       8.229   6.114  44.080  1.00 59.55           C  
ATOM    861  CG  GLU H 112       8.310   5.280  45.344  1.00 70.69           C  
ATOM    862  CD  GLU H 112       8.579   3.866  44.870  1.00 79.05           C  
ATOM    863  OE1 GLU H 112       7.826   3.399  43.974  1.00 84.91           O  
ATOM    864  OE2 GLU H 112       9.544   3.241  45.381  1.00 63.36           O1-
ATOM    865  C   GLU H 112       8.055   8.204  42.973  1.00 53.22           C  
ATOM    866  O   GLU H 112       7.530   7.712  41.976  1.00 54.01           O  
ATOM    867  N   VAL H 113       8.811   9.308  42.909  1.00 49.42           N  
ATOM    868  CA  VAL H 113       9.030   9.865  41.615  1.00 47.82           C  
ATOM    869  CB  VAL H 113       9.585  11.251  41.647  1.00 47.00           C  
ATOM    870  CG1 VAL H 113       8.525  12.217  42.183  1.00 46.99           C  
ATOM    871  CG2 VAL H 113      10.838  11.212  42.523  1.00 41.20           C  
ATOM    872  C   VAL H 113      10.043   9.005  40.928  1.00 47.26           C  
ATOM    873  O   VAL H 113      11.010   8.561  41.545  1.00 47.21           O  
ATOM    874  N   GLN H 114       9.831   8.722  39.625  1.00 43.35           N  
ATOM    875  CA  GLN H 114      10.791   7.939  38.897  1.00 42.99           C  
ATOM    876  CB  GLN H 114      10.517   6.426  38.957  1.00 46.51           C  
ATOM    877  CG  GLN H 114      10.689   5.839  40.359  1.00 54.26           C  
ATOM    878  CD  GLN H 114      10.391   4.348  40.295  1.00 68.15           C  
ATOM    879  OE1 GLN H 114       9.257   3.935  40.059  1.00 70.89           O  
ATOM    880  NE2 GLN H 114      11.441   3.511  40.512  1.00 72.19           N  
ATOM    881  C   GLN H 114      10.742   8.335  37.451  1.00 41.01           C  
ATOM    882  O   GLN H 114       9.680   8.648  36.917  1.00 40.94           O  
ATOM    883  N   LEU H 115      11.916   8.343  36.788  1.00 37.39           N  
ATOM    884  CA  LEU H 115      12.006   8.653  35.387  1.00 36.45           C  
ATOM    885  CB  LEU H 115      12.937   9.844  35.100  1.00 34.83           C  
ATOM    886  CG  LEU H 115      12.429  11.167  35.702  1.00 36.44           C  
ATOM    887  CD1 LEU H 115      13.384  12.329  35.394  1.00 34.06           C  
ATOM    888  CD2 LEU H 115      10.989  11.465  35.255  1.00 34.42           C  
ATOM    889  C   LEU H 115      12.590   7.447  34.719  1.00 38.91           C  
ATOM    890  O   LEU H 115      13.712   7.044  35.028  1.00 39.37           O  
ATOM    891  N   GLN H 116      11.842   6.839  33.775  1.00 36.76           N  
ATOM    892  CA  GLN H 116      12.339   5.657  33.132  1.00 36.75           C  
ATOM    893  CB  GLN H 116      11.322   4.507  33.120  1.00 39.34           C  
ATOM    894  CG  GLN H 116      10.065   4.837  32.319  1.00 46.67           C  
ATOM    895  CD  GLN H 116       9.150   3.631  32.382  1.00 58.96           C  
ATOM    896  OE1 GLN H 116       8.358   3.386  31.474  1.00 56.91           O  
ATOM    897  NE2 GLN H 116       9.251   2.852  33.493  1.00 53.37           N  
ATOM    898  C   GLN H 116      12.663   5.987  31.714  1.00 36.55           C  
ATOM    899  O   GLN H 116      11.814   6.445  30.950  1.00 36.62           O  
ATOM    900  N   GLN H 117      13.927   5.753  31.327  1.00 33.92           N  
ATOM    901  CA  GLN H 117      14.360   6.046  29.992  1.00 33.46           C  
ATOM    902  CB  GLN H 117      15.756   6.688  29.930  1.00 32.93           C  
ATOM    903  CG  GLN H 117      15.799   8.073  30.580  1.00 32.58           C  
ATOM    904  CD  GLN H 117      17.187   8.659  30.369  1.00 34.42           C  
ATOM    905  OE1 GLN H 117      17.789   9.206  31.289  1.00 31.73           O  
ATOM    906  NE2 GLN H 117      17.709   8.558  29.117  1.00 30.34           N  
ATOM    907  C   GLN H 117      14.377   4.776  29.196  1.00 37.63           C  
ATOM    908  O   GLN H 117      14.443   3.680  29.749  1.00 37.52           O  
ATOM    909  N   SER H 118      14.309   4.914  27.855  1.00 35.60           N  
ATOM    910  CA  SER H 118      14.273   3.790  26.961  1.00 35.59           C  
ATOM    911  CB  SER H 118      13.780   4.145  25.548  1.00 37.07           C  
ATOM    912  OG  SER H 118      14.627   5.123  24.967  1.00 37.76           O  
ATOM    913  C   SER H 118      15.638   3.175  26.852  1.00 38.13           C  
ATOM    914  O   SER H 118      16.629   3.715  27.336  1.00 37.63           O  
ATOM    915  N   GLY H 119      15.698   2.001  26.188  1.00 36.15           N  
ATOM    916  CA  GLY H 119      16.891   1.204  26.086  1.00 36.71           C  
ATOM    917  C   GLY H 119      17.879   1.815  25.137  1.00 37.55           C  
ATOM    918  O   GLY H 119      17.574   2.739  24.387  1.00 37.65           O  
ATOM    919  N   ALA H 120      19.110   1.259  25.149  1.00 35.80           N  
ATOM    920  CA  ALA H 120      20.212   1.751  24.366  1.00 37.01           C  
ATOM    921  CB  ALA H 120      21.547   1.058  24.691  1.00 37.61           C  
ATOM    922  C   ALA H 120      19.938   1.550  22.908  1.00 39.62           C  
ATOM    923  O   ALA H 120      19.238   0.618  22.514  1.00 41.12           O  
ATOM    924  N   GLU H 121      20.494   2.446  22.061  1.00 37.24           N  
ATOM    925  CA  GLU H 121      20.252   2.368  20.649  1.00 38.45           C  
ATOM    926  CB  GLU H 121      19.485   3.587  20.099  1.00 40.19           C  
ATOM    927  CG  GLU H 121      18.072   3.759  20.666  1.00 45.10           C  
ATOM    928  CD  GLU H 121      17.161   2.717  20.034  1.00 53.80           C  
ATOM    929  OE1 GLU H 121      17.687   1.844  19.295  1.00 52.71           O  
ATOM    930  OE2 GLU H 121      15.928   2.780  20.283  1.00 49.74           O1-
ATOM    931  C   GLU H 121      21.561   2.323  19.917  1.00 40.67           C  
ATOM    932  O   GLU H 121      22.523   3.000  20.281  1.00 39.73           O  
ATOM    933  N   LEU H 122      21.618   1.485  18.861  1.00 40.17           N  
ATOM    934  CA  LEU H 122      22.762   1.362  18.000  1.00 39.58           C  
ATOM    935  CB  LEU H 122      23.245  -0.093  17.867  1.00 39.71           C  
ATOM    936  CG  LEU H 122      24.392  -0.297  16.861  1.00 43.99           C  
ATOM    937  CD1 LEU H 122      25.679   0.399  17.326  1.00 43.48           C  
ATOM    938  CD2 LEU H 122      24.589  -1.788  16.537  1.00 48.43           C  
ATOM    939  C   LEU H 122      22.282   1.784  16.650  1.00 41.52           C  
ATOM    940  O   LEU H 122      21.393   1.145  16.088  1.00 41.84           O  
ATOM    941  N   VAL H 123      22.851   2.867  16.082  1.00 38.91           N  
ATOM    942  CA  VAL H 123      22.353   3.320  14.814  1.00 39.30           C  
ATOM    943  CB  VAL H 123      21.451   4.516  14.927  1.00 42.84           C  
ATOM    944  CG1 VAL H 123      20.182   4.098  15.691  1.00 29.47           C  
ATOM    945  CG2 VAL H 123      22.230   5.653  15.607  1.00 28.43           C  
ATOM    946  C   VAL H 123      23.497   3.694  13.920  1.00 40.57           C  
ATOM    947  O   VAL H 123      24.598   3.984  14.384  1.00 39.75           O  
ATOM    948  N   LYS H 124      23.250   3.666  12.593  1.00 39.46           N  
ATOM    949  CA  LYS H 124      24.244   4.013  11.615  1.00 41.21           C  
ATOM    950  CB  LYS H 124      24.004   3.402  10.225  1.00 45.48           C  
ATOM    951  CG  LYS H 124      24.228   1.893  10.170  1.00 53.26           C  
ATOM    952  CD  LYS H 124      23.727   1.262   8.872  1.00 60.53           C  
ATOM    953  CE  LYS H 124      24.024  -0.234   8.767  1.00 63.86           C  
ATOM    954  NZ  LYS H 124      23.470  -0.770   7.505  1.00 66.77           N1+
ATOM    955  C   LYS H 124      24.230   5.496  11.446  1.00 39.23           C  
ATOM    956  O   LYS H 124      23.263   6.170  11.796  1.00 36.46           O  
ATOM    957  N   PRO H 125      25.297   6.022  10.911  1.00 37.78           N  
ATOM    958  CA  PRO H 125      25.371   7.443  10.747  1.00 37.72           C  
ATOM    959  CD  PRO H 125      26.613   5.432  11.114  1.00 39.05           C  
ATOM    960  CB  PRO H 125      26.827   7.753  10.414  1.00 36.75           C  
ATOM    961  CG  PRO H 125      27.602   6.611  11.096  1.00 39.64           C  
ATOM    962  C   PRO H 125      24.403   7.951   9.731  1.00 40.62           C  
ATOM    963  O   PRO H 125      24.141   7.256   8.750  1.00 39.42           O  
ATOM    964  N   GLY H 126      23.869   9.167   9.961  1.00 36.26           N  
ATOM    965  CA  GLY H 126      22.970   9.802   9.042  1.00 36.10           C  
ATOM    966  C   GLY H 126      21.556   9.485   9.419  1.00 38.95           C  
ATOM    967  O   GLY H 126      20.621  10.064   8.872  1.00 39.63           O  
ATOM    968  N   ALA H 127      21.367   8.554  10.372  1.00 37.61           N  
ATOM    969  CA  ALA H 127      20.062   8.128  10.795  1.00 37.56           C  
ATOM    970  CB  ALA H 127      20.033   6.684  11.324  1.00 36.95           C  
ATOM    971  C   ALA H 127      19.578   9.018  11.897  1.00 39.02           C  
ATOM    972  O   ALA H 127      20.273   9.938  12.324  1.00 37.58           O  
ATOM    973  N   SER H 128      18.325   8.791  12.349  1.00 38.25           N  
ATOM    974  CA  SER H 128      17.801   9.554  13.446  0.90 37.13           C  
ATOM    975  CB  SER H 128      16.667  10.517  13.057  0.90 40.64           C  
ATOM    976  OG  SER H 128      15.529   9.787  12.626  0.90 45.76           O  
ATOM    977  C   SER H 128      17.244   8.598  14.460  1.00 37.47           C  
ATOM    978  O   SER H 128      16.903   7.461  14.140  1.00 38.74           O  
ATOM    979  N   VAL H 129      17.180   9.035  15.737  1.00 35.63           N  
ATOM    980  CA  VAL H 129      16.612   8.210  16.768  1.00 35.50           C  
ATOM    981  CB  VAL H 129      17.608   7.532  17.668  1.00 36.24           C  
ATOM    982  CG1 VAL H 129      18.394   6.494  16.855  1.00 38.21           C  
ATOM    983  CG2 VAL H 129      18.493   8.601  18.328  1.00 35.86           C  
ATOM    984  C   VAL H 129      15.779   9.082  17.647  1.00 36.52           C  
ATOM    985  O   VAL H 129      15.989  10.292  17.725  1.00 35.38           O  
ATOM    986  N   LYS H 130      14.766   8.477  18.303  1.00 34.64           N  
ATOM    987  CA  LYS H 130      14.000   9.230  19.249  1.00 32.92           C  
ATOM    988  CB  LYS H 130      12.531   9.499  18.874  1.00 35.20           C  
ATOM    989  CG  LYS H 130      11.593   8.302  19.014  1.00 38.20           C  
ATOM    990  CD  LYS H 130      10.116   8.703  19.007  1.00 40.40           C  
ATOM    991  CE  LYS H 130       9.157   7.516  19.092  1.00 42.75           C  
ATOM    992  NZ  LYS H 130       9.488   6.676  20.265  1.00 44.69           N1+
ATOM    993  C   LYS H 130      14.019   8.458  20.531  1.00 34.28           C  
ATOM    994  O   LYS H 130      13.646   7.287  20.572  1.00 35.05           O  
ATOM    995  N   LEU H 131      14.466   9.114  21.619  1.00 32.68           N  
ATOM    996  CA  LEU H 131      14.590   8.472  22.896  1.00 31.61           C  
ATOM    997  CB  LEU H 131      15.866   8.888  23.640  1.00 28.82           C  
ATOM    998  CG  LEU H 131      17.149   8.623  22.830  1.00 30.05           C  
ATOM    999  CD1 LEU H 131      18.401   9.022  23.627  1.00 22.11           C  
ATOM   1000  CD2 LEU H 131      17.193   7.180  22.300  1.00 24.57           C  
ATOM   1001  C   LEU H 131      13.426   8.902  23.733  1.00 31.15           C  
ATOM   1002  O   LEU H 131      12.880   9.981  23.522  1.00 31.01           O  
ATOM   1003  N   SER H 132      13.008   8.068  24.711  1.00 29.38           N  
ATOM   1004  CA  SER H 132      11.860   8.433  25.496  1.00 30.53           C  
ATOM   1005  CB  SER H 132      10.677   7.463  25.329  1.00 31.79           C  
ATOM   1006  OG  SER H 132      11.014   6.186  25.851  1.00 36.29           O  
ATOM   1007  C   SER H 132      12.207   8.453  26.956  1.00 33.64           C  
ATOM   1008  O   SER H 132      13.157   7.809  27.400  1.00 33.62           O  
ATOM   1009  N   CYS H 133      11.437   9.247  27.735  1.00 32.87           N  
ATOM   1010  CA  CYS H 133      11.603   9.349  29.160  1.00 33.14           C  
ATOM   1011  CB  CYS H 133      12.323  10.661  29.562  1.00 33.11           C  
ATOM   1012  SG  CYS H 133      12.582  10.878  31.351  1.00 38.01           S  
ATOM   1013  C   CYS H 133      10.214   9.335  29.734  1.00 34.54           C  
ATOM   1014  O   CYS H 133       9.455  10.282  29.542  1.00 31.79           O  
ATOM   1015  N   THR H 134       9.839   8.263  30.466  1.00 34.17           N  
ATOM   1016  CA  THR H 134       8.494   8.163  30.968  1.00 34.77           C  
ATOM   1017  CB  THR H 134       7.897   6.795  30.801  1.00 38.26           C  
ATOM   1018  OG1 THR H 134       7.907   6.428  29.429  1.00 31.99           O  
ATOM   1019  CG2 THR H 134       6.449   6.821  31.317  1.00 31.56           C  
ATOM   1020  C   THR H 134       8.512   8.495  32.425  1.00 38.57           C  
ATOM   1021  O   THR H 134       9.364   8.025  33.176  1.00 38.19           O  
ATOM   1022  N   ALA H 135       7.545   9.323  32.866  1.00 36.58           N  
ATOM   1023  CA  ALA H 135       7.554   9.776  34.226  1.00 35.30           C  
ATOM   1024  CB  ALA H 135       7.334  11.291  34.356  1.00 35.52           C  
ATOM   1025  C   ALA H 135       6.461   9.116  34.992  1.00 39.66           C  
ATOM   1026  O   ALA H 135       5.384   8.853  34.459  1.00 40.17           O  
ATOM   1027  N   SER H 136       6.745   8.814  36.278  1.00 38.99           N  
ATOM   1028  CA  SER H 136       5.778   8.222  37.155  1.00 39.88           C  
ATOM   1029  CB  SER H 136       6.051   6.746  37.482  1.00 44.43           C  
ATOM   1030  OG  SER H 136       5.990   5.959  36.306  1.00 51.86           O  
ATOM   1031  C   SER H 136       5.891   8.936  38.463  1.00 41.22           C  
ATOM   1032  O   SER H 136       6.980   9.345  38.861  1.00 40.54           O  
ATOM   1033  N   GLY H 137       4.750   9.119  39.152  1.00 21.99           N  
ATOM   1034  CA  GLY H 137       4.766   9.739  40.442  1.00 23.27           C  
ATOM   1035  C   GLY H 137       4.342  11.167  40.313  1.00 25.67           C  
ATOM   1036  O   GLY H 137       3.752  11.723  41.239  1.00 26.95           O  
ATOM   1037  N   PHE H 138       4.627  11.799  39.159  1.00 23.94           N  
ATOM   1038  CA  PHE H 138       4.229  13.162  38.961  1.00 24.91           C  
ATOM   1039  CB  PHE H 138       5.323  14.209  39.278  1.00 23.27           C  
ATOM   1040  CG  PHE H 138       6.521  14.047  38.398  1.00 24.67           C  
ATOM   1041  CD1 PHE H 138       7.545  13.195  38.740  1.00 25.20           C  
ATOM   1042  CD2 PHE H 138       6.634  14.761  37.227  1.00 23.50           C  
ATOM   1043  CE1 PHE H 138       8.649  13.056  37.931  1.00 24.47           C  
ATOM   1044  CE2 PHE H 138       7.737  14.625  36.415  1.00 23.98           C  
ATOM   1045  CZ  PHE H 138       8.751  13.770  36.763  1.00 23.50           C  
ATOM   1046  C   PHE H 138       3.812  13.314  37.537  1.00 24.80           C  
ATOM   1047  O   PHE H 138       4.016  12.423  36.714  1.00 25.75           O  
ATOM   1048  N   ASN H 139       3.180  14.460  37.223  1.00 25.42           N  
ATOM   1049  CA  ASN H 139       2.718  14.704  35.893  1.00 27.67           C  
ATOM   1050  CB  ASN H 139       1.335  15.373  35.881  1.00 29.30           C  
ATOM   1051  CG  ASN H 139       0.744  15.285  34.486  1.00 32.00           C  
ATOM   1052  OD1 ASN H 139       1.465  15.202  33.495  1.00 31.89           O  
ATOM   1053  ND2 ASN H 139      -0.612  15.311  34.413  1.00 32.95           N  
ATOM   1054  C   ASN H 139       3.699  15.627  35.247  1.00 27.49           C  
ATOM   1055  O   ASN H 139       4.144  16.605  35.840  1.00 26.80           O  
ATOM   1056  N   ILE H 140       4.045  15.334  33.986  1.00 28.49           N  
ATOM   1057  CA  ILE H 140       5.039  16.085  33.269  1.00 29.44           C  
ATOM   1058  CB  ILE H 140       5.343  15.530  31.911  1.00 29.83           C  
ATOM   1059  CG1 ILE H 140       4.085  15.524  31.027  1.00 27.72           C  
ATOM   1060  CG2 ILE H 140       6.008  14.158  32.107  1.00 29.13           C  
ATOM   1061  CD1 ILE H 140       4.379  15.239  29.555  1.00 31.49           C  
ATOM   1062  C   ILE H 140       4.613  17.513  33.114  1.00 30.55           C  
ATOM   1063  O   ILE H 140       5.453  18.406  33.045  1.00 28.61           O  
ATOM   1064  N   LYS H 141       3.302  17.781  33.015  1.00 30.84           N  
ATOM   1065  CA  LYS H 141       2.835  19.128  32.819  1.00 31.60           C  
ATOM   1066  CB  LYS H 141       1.313  19.260  32.865  1.00 35.63           C  
ATOM   1067  CG  LYS H 141       0.560  18.539  31.759  1.00 37.97           C  
ATOM   1068  CD  LYS H 141      -0.943  18.548  32.027  1.00 42.20           C  
ATOM   1069  CE  LYS H 141      -1.766  18.046  30.847  1.00 45.33           C  
ATOM   1070  NZ  LYS H 141      -3.204  18.075  31.192  1.00 47.35           N1+
ATOM   1071  C   LYS H 141       3.295  19.994  33.953  1.00 31.99           C  
ATOM   1072  O   LYS H 141       3.500  21.196  33.796  1.00 31.74           O  
ATOM   1073  N   ASP H 142       3.413  19.410  35.149  1.00 31.00           N  
ATOM   1074  CA  ASP H 142       3.788  20.123  36.336  1.00 30.23           C  
ATOM   1075  CB  ASP H 142       3.677  19.254  37.605  1.00 31.91           C  
ATOM   1076  CG  ASP H 142       2.193  19.011  37.871  1.00 32.94           C  
ATOM   1077  OD1 ASP H 142       1.386  19.929  37.566  1.00 33.64           O  
ATOM   1078  OD2 ASP H 142       1.845  17.909  38.375  1.00 33.74           O1-
ATOM   1079  C   ASP H 142       5.200  20.614  36.213  1.00 30.34           C  
ATOM   1080  O   ASP H 142       5.626  21.499  36.956  1.00 29.96           O  
ATOM   1081  N   THR H 143       6.001  20.038  35.301  1.00 26.91           N  
ATOM   1082  CA  THR H 143       7.365  20.456  35.333  1.00 27.34           C  
ATOM   1083  CB  THR H 143       8.257  19.382  35.877  1.00 29.87           C  
ATOM   1084  OG1 THR H 143       8.169  18.232  35.046  1.00 30.44           O  
ATOM   1085  CG2 THR H 143       7.821  19.030  37.310  1.00 26.80           C  
ATOM   1086  C   THR H 143       7.892  20.775  33.979  1.00 28.55           C  
ATOM   1087  O   THR H 143       7.202  20.778  32.961  1.00 31.84           O  
ATOM   1088  N   TYR H 144       9.183  21.128  33.984  1.00 28.19           N  
ATOM   1089  CA  TYR H 144       9.960  21.312  32.785  1.00 26.85           C  
ATOM   1090  CB  TYR H 144      11.063  22.388  32.836  1.00 26.98           C  
ATOM   1091  CG  TYR H 144      10.520  23.774  32.856  1.00 27.87           C  
ATOM   1092  CD1 TYR H 144       9.963  24.322  31.725  1.00 30.99           C  
ATOM   1093  CD2 TYR H 144      10.612  24.541  33.993  1.00 29.03           C  
ATOM   1094  CE1 TYR H 144       9.479  25.610  31.739  1.00 27.67           C  
ATOM   1095  CE2 TYR H 144      10.130  25.828  34.013  1.00 30.94           C  
ATOM   1096  CZ  TYR H 144       9.562  26.364  32.884  1.00 30.94           C  
ATOM   1097  OH  TYR H 144       9.067  27.685  32.896  1.00 31.95           O  
ATOM   1098  C   TYR H 144      10.739  20.041  32.656  1.00 28.71           C  
ATOM   1099  O   TYR H 144      11.203  19.494  33.654  1.00 28.64           O  
ATOM   1100  N   LEU H 145      10.871  19.492  31.437  1.00 29.10           N  
ATOM   1101  CA  LEU H 145      11.675  18.312  31.331  0.90 27.00           C  
ATOM   1102  CB  LEU H 145      10.954  17.109  30.692  0.90 27.48           C  
ATOM   1103  CG  LEU H 145       9.808  16.558  31.567  0.90 30.79           C  
ATOM   1104  CD1 LEU H 145       9.187  15.291  30.955  1.00  0.00           C  
ATOM   1105  CD2 LEU H 145      10.263  16.357  33.021  1.00  0.00           C  
ATOM   1106  C   LEU H 145      12.881  18.656  30.515  1.00 27.58           C  
ATOM   1107  O   LEU H 145      12.761  19.236  29.436  1.00 26.98           O  
ATOM   1108  N   HIS H 146      14.082  18.294  31.024  1.00 24.53           N  
ATOM   1109  CA  HIS H 146      15.323  18.642  30.381  1.00 24.53           C  
ATOM   1110  ND1 HIS H 146      16.021  21.620  32.106  1.00 31.21           N  
ATOM   1111  CG  HIS H 146      15.805  20.273  32.243  1.00 30.48           C  
ATOM   1112  CB  HIS H 146      16.362  19.223  31.347  1.00 26.41           C  
ATOM   1113  NE2 HIS H 146      14.712  21.358  33.883  1.00 31.78           N  
ATOM   1114  CD2 HIS H 146      15.004  20.128  33.332  1.00 29.55           C  
ATOM   1115  CE1 HIS H 146      15.345  22.222  33.118  1.00 30.48           C  
ATOM   1116  C   HIS H 146      15.997  17.394  29.895  1.00 27.54           C  
ATOM   1117  O   HIS H 146      15.720  16.298  30.375  1.00 26.65           O  
ATOM   1118  N   TRP H 147      16.907  17.555  28.908  1.00 26.00           N  
ATOM   1119  CA  TRP H 147      17.722  16.483  28.408  1.00 25.81           C  
ATOM   1120  CB  TRP H 147      17.424  16.091  26.951  1.00 24.47           C  
ATOM   1121  CG  TRP H 147      16.108  15.365  26.791  1.00 23.96           C  
ATOM   1122  CD2 TRP H 147      15.967  13.936  26.850  1.00 23.92           C  
ATOM   1123  CD1 TRP H 147      14.857  15.867  26.584  1.00 25.65           C  
ATOM   1124  NE1 TRP H 147      13.945  14.842  26.508  1.00 26.01           N  
ATOM   1125  CE2 TRP H 147      14.616  13.647  26.671  1.00 26.98           C  
ATOM   1126  CE3 TRP H 147      16.888  12.947  27.038  1.00 26.47           C  
ATOM   1127  CZ2 TRP H 147      14.163  12.359  26.679  1.00 26.89           C  
ATOM   1128  CZ3 TRP H 147      16.430  11.648  27.044  1.00 27.36           C  
ATOM   1129  CH2 TRP H 147      15.093  11.360  26.868  1.00 26.65           C  
ATOM   1130  C   TRP H 147      19.147  16.943  28.501  1.00 27.30           C  
ATOM   1131  O   TRP H 147      19.450  18.106  28.235  1.00 25.89           O  
ATOM   1132  N   VAL H 148      20.055  16.028  28.910  1.00 25.21           N  
ATOM   1133  CA  VAL H 148      21.454  16.326  29.079  1.00 25.30           C  
ATOM   1134  CB  VAL H 148      21.890  16.258  30.517  1.00 26.17           C  
ATOM   1135  CG1 VAL H 148      23.408  16.482  30.592  1.00 25.15           C  
ATOM   1136  CG2 VAL H 148      21.074  17.278  31.327  1.00 27.28           C  
ATOM   1137  C   VAL H 148      22.240  15.279  28.337  1.00 27.27           C  
ATOM   1138  O   VAL H 148      21.881  14.103  28.345  1.00 25.67           O  
ATOM   1139  N   LYS H 149      23.353  15.690  27.690  1.00 26.11           N  
ATOM   1140  CA  LYS H 149      24.179  14.819  26.889  1.00 26.16           C  
ATOM   1141  CB  LYS H 149      24.478  15.437  25.512  1.00 27.75           C  
ATOM   1142  CG  LYS H 149      25.457  14.645  24.644  1.00 29.99           C  
ATOM   1143  CD  LYS H 149      25.629  15.254  23.251  1.00 30.72           C  
ATOM   1144  CE  LYS H 149      26.790  14.662  22.454  1.00 32.37           C  
ATOM   1145  NZ  LYS H 149      26.896  15.337  21.142  1.00 34.45           N1+
ATOM   1146  C   LYS H 149      25.510  14.637  27.553  1.00 29.48           C  
ATOM   1147  O   LYS H 149      26.052  15.576  28.134  1.00 29.53           O  
ATOM   1148  N   GLN H 150      26.070  13.407  27.503  1.00 30.24           N  
ATOM   1149  CA  GLN H 150      27.387  13.220  28.044  1.00 32.06           C  
ATOM   1150  CB  GLN H 150      27.398  12.672  29.482  1.00 30.37           C  
ATOM   1151  CG  GLN H 150      28.808  12.510  30.052  1.00 31.86           C  
ATOM   1152  CD  GLN H 150      28.695  12.048  31.498  1.00 36.06           C  
ATOM   1153  OE1 GLN H 150      27.896  11.171  31.824  1.00 29.84           O  
ATOM   1154  NE2 GLN H 150      29.517  12.659  32.392  1.00 31.47           N  
ATOM   1155  C   GLN H 150      28.135  12.246  27.181  1.00 36.01           C  
ATOM   1156  O   GLN H 150      27.746  11.087  27.058  1.00 36.56           O  
ATOM   1157  N   ARG H 151      29.256  12.699  26.577  1.00 35.97           N  
ATOM   1158  CA  ARG H 151      30.078  11.858  25.750  1.00 38.09           C  
ATOM   1159  CB  ARG H 151      31.117  12.610  24.904  1.00 41.02           C  
ATOM   1160  CG  ARG H 151      30.573  13.578  23.858  1.00 44.52           C  
ATOM   1161  CD  ARG H 151      31.715  14.110  22.993  1.00 50.87           C  
ATOM   1162  NE  ARG H 151      31.182  15.164  22.094  1.00 57.89           N  
ATOM   1163  CZ  ARG H 151      31.940  15.568  21.036  1.00 69.20           C  
ATOM   1164  NH1 ARG H 151      33.135  14.959  20.777  1.00 72.13           N1+
ATOM   1165  NH2 ARG H 151      31.497  16.581  20.238  1.00 55.57           N  
ATOM   1166  C   ARG H 151      30.883  11.009  26.676  1.00 44.03           C  
ATOM   1167  O   ARG H 151      31.023  11.326  27.855  1.00 44.43           O  
ATOM   1168  N   PRO H 152      31.431   9.934  26.192  1.00 43.41           N  
ATOM   1169  CA  PRO H 152      32.179   9.112  27.090  1.00 44.71           C  
ATOM   1170  CD  PRO H 152      30.827   9.159  25.121  1.00 44.05           C  
ATOM   1171  CB  PRO H 152      32.481   7.827  26.324  1.00 45.12           C  
ATOM   1172  CG  PRO H 152      31.278   7.706  25.368  1.00 46.35           C  
ATOM   1173  C   PRO H 152      33.359   9.847  27.630  1.00 46.28           C  
ATOM   1174  O   PRO H 152      34.089  10.471  26.861  1.00 45.78           O  
ATOM   1175  N   GLU H 153      33.549   9.774  28.960  1.00 46.29           N  
ATOM   1176  CA  GLU H 153      34.647  10.392  29.637  1.00 47.31           C  
ATOM   1177  CB  GLU H 153      35.996   9.827  29.161  1.00 36.15           C  
ATOM   1178  CG  GLU H 153      37.190  10.241  30.018  1.00 44.98           C  
ATOM   1179  CD  GLU H 153      38.374   9.386  29.591  1.00 59.90           C  
ATOM   1180  OE1 GLU H 153      38.224   8.598  28.618  1.00 60.85           O  
ATOM   1181  OE2 GLU H 153      39.446   9.506  30.239  1.00 60.16           O1-
ATOM   1182  C   GLU H 153      34.631  11.877  29.428  1.00 50.18           C  
ATOM   1183  O   GLU H 153      35.676  12.524  29.485  1.00 51.17           O  
ATOM   1184  N   HIS H 154      33.437  12.470  29.226  1.00 46.59           N  
ATOM   1185  CA  HIS H 154      33.352  13.893  29.040  0.90 45.24           C  
ATOM   1186  ND1 HIS H 154      33.819  14.244  25.249  1.00  0.00           N  
ATOM   1187  CG  HIS H 154      34.015  14.185  26.609  0.90 55.89           C  
ATOM   1188  CB  HIS H 154      32.924  14.336  27.629  0.90 46.20           C  
ATOM   1189  NE2 HIS H 154      35.998  13.931  25.561  0.90 71.11           N  
ATOM   1190  CD2 HIS H 154      35.352  13.994  26.783  1.00  0.00           C  
ATOM   1191  CE1 HIS H 154      35.037  14.086  24.669  1.00  0.00           C  
ATOM   1192  C   HIS H 154      32.350  14.432  30.012  1.00 45.03           C  
ATOM   1193  O   HIS H 154      31.778  13.696  30.815  1.00 45.20           O  
ATOM   1194  N   GLY H 155      32.132  15.761  29.966  1.00 42.10           N  
ATOM   1195  CA  GLY H 155      31.271  16.407  30.913  1.00 37.99           C  
ATOM   1196  C   GLY H 155      29.852  16.405  30.444  1.00 36.82           C  
ATOM   1197  O   GLY H 155      29.531  15.912  29.365  1.00 38.64           O  
ATOM   1198  N   LEU H 156      28.962  16.980  31.279  1.00 33.44           N  
ATOM   1199  CA  LEU H 156      27.554  17.057  31.018  1.00 31.40           C  
ATOM   1200  CB  LEU H 156      26.750  17.226  32.313  1.00 31.29           C  
ATOM   1201  CG  LEU H 156      26.889  16.030  33.268  1.00 32.98           C  
ATOM   1202  CD1 LEU H 156      26.201  16.316  34.608  1.00 32.25           C  
ATOM   1203  CD2 LEU H 156      26.367  14.736  32.626  1.00 33.00           C  
ATOM   1204  C   LEU H 156      27.288  18.262  30.170  1.00 32.35           C  
ATOM   1205  O   LEU H 156      27.905  19.312  30.353  1.00 32.70           O  
ATOM   1206  N   GLU H 157      26.357  18.129  29.199  1.00 29.95           N  
ATOM   1207  CA  GLU H 157      25.994  19.244  28.372  1.00 29.04           C  
ATOM   1208  CB  GLU H 157      26.464  19.117  26.914  1.00 30.23           C  
ATOM   1209  CG  GLU H 157      27.987  19.155  26.774  1.00 37.51           C  
ATOM   1210  CD  GLU H 157      28.335  19.027  25.300  1.00 46.09           C  
ATOM   1211  OE1 GLU H 157      27.867  19.888  24.507  1.00 43.97           O  
ATOM   1212  OE2 GLU H 157      29.072  18.069  24.943  1.00 45.35           O1-
ATOM   1213  C   GLU H 157      24.499  19.329  28.368  1.00 29.54           C  
ATOM   1214  O   GLU H 157      23.810  18.354  28.073  1.00 28.34           O  
ATOM   1215  N   TRP H 158      23.956  20.521  28.689  1.00 26.66           N  
ATOM   1216  CA  TRP H 158      22.530  20.684  28.751  1.00 26.01           C  
ATOM   1217  CB  TRP H 158      22.120  21.853  29.666  1.00 26.58           C  
ATOM   1218  CG  TRP H 158      20.636  22.102  29.796  1.00 27.40           C  
ATOM   1219  CD2 TRP H 158      19.949  23.173  29.133  1.00 28.00           C  
ATOM   1220  CD1 TRP H 158      19.702  21.444  30.542  1.00 27.61           C  
ATOM   1221  NE1 TRP H 158      18.473  22.037  30.381  1.00 27.67           N  
ATOM   1222  CE2 TRP H 158      18.611  23.104  29.517  1.00 28.43           C  
ATOM   1223  CE3 TRP H 158      20.399  24.139  28.280  1.00 28.79           C  
ATOM   1224  CZ2 TRP H 158      17.696  24.006  29.048  1.00 29.74           C  
ATOM   1225  CZ3 TRP H 158      19.474  25.043  27.805  1.00 30.57           C  
ATOM   1226  CH2 TRP H 158      18.148  24.978  28.182  1.00 29.97           C  
ATOM   1227  C   TRP H 158      22.039  20.955  27.365  1.00 28.08           C  
ATOM   1228  O   TRP H 158      22.472  21.912  26.729  1.00 27.62           O  
ATOM   1229  N   ILE H 159      21.187  20.047  26.837  1.00 26.62           N  
ATOM   1230  CA  ILE H 159      20.623  20.183  25.522  1.00 27.62           C  
ATOM   1231  CB  ILE H 159      20.055  18.890  25.012  1.00 28.63           C  
ATOM   1232  CG1 ILE H 159      21.166  17.831  24.930  1.00 27.42           C  
ATOM   1233  CG2 ILE H 159      19.369  19.163  23.662  1.00 27.83           C  
ATOM   1234  CD1 ILE H 159      20.649  16.412  24.714  1.00 27.68           C  
ATOM   1235  C   ILE H 159      19.528  21.210  25.475  1.00 28.71           C  
ATOM   1236  O   ILE H 159      19.572  22.139  24.671  1.00 28.78           O  
ATOM   1237  N   GLY H 160      18.520  21.090  26.366  1.00 26.49           N  
ATOM   1238  CA  GLY H 160      17.422  22.020  26.323  1.00 26.78           C  
ATOM   1239  C   GLY H 160      16.328  21.520  27.217  1.00 26.54           C  
ATOM   1240  O   GLY H 160      16.466  20.485  27.868  1.00 26.25           O  
ATOM   1241  N   ARG H 161      15.203  22.265  27.277  1.00 23.94           N  
ATOM   1242  CA  ARG H 161      14.115  21.841  28.110  1.00 24.75           C  
ATOM   1243  CB  ARG H 161      14.097  22.505  29.502  1.00 26.28           C  
ATOM   1244  CG  ARG H 161      13.936  24.026  29.500  1.00 32.19           C  
ATOM   1245  CD  ARG H 161      12.503  24.465  29.222  1.00 26.55           C  
ATOM   1246  NE  ARG H 161      12.415  25.942  29.372  1.00 26.48           N  
ATOM   1247  CZ  ARG H 161      11.413  26.603  28.726  1.00 38.69           C  
ATOM   1248  NH1 ARG H 161      10.590  25.913  27.883  1.00 24.48           N1+
ATOM   1249  NH2 ARG H 161      11.227  27.940  28.928  1.00 26.56           N  
ATOM   1250  C   ARG H 161      12.816  22.125  27.404  1.00 27.31           C  
ATOM   1251  O   ARG H 161      12.760  22.940  26.484  1.00 28.00           O  
ATOM   1252  N   ILE H 162      11.735  21.412  27.804  1.00 24.20           N  
ATOM   1253  CA  ILE H 162      10.438  21.592  27.211  1.00 24.55           C  
ATOM   1254  CB  ILE H 162       9.992  20.424  26.374  1.00 24.89           C  
ATOM   1255  CG1 ILE H 162       8.704  20.769  25.604  1.00 25.96           C  
ATOM   1256  CG2 ILE H 162       9.870  19.195  27.291  1.00 24.88           C  
ATOM   1257  CD1 ILE H 162       8.313  19.731  24.551  1.00 29.21           C  
ATOM   1258  C   ILE H 162       9.426  21.756  28.303  1.00 28.03           C  
ATOM   1259  O   ILE H 162       9.577  21.206  29.393  1.00 27.82           O  
ATOM   1260  N   ASP H 163       8.376  22.559  28.033  1.00 26.30           N  
ATOM   1261  CA  ASP H 163       7.296  22.744  28.962  1.00 26.71           C  
ATOM   1262  CB  ASP H 163       6.867  24.218  29.097  1.00 27.51           C  
ATOM   1263  CG  ASP H 163       5.858  24.347  30.231  1.00 32.48           C  
ATOM   1264  OD1 ASP H 163       5.353  23.295  30.703  1.00 32.02           O  
ATOM   1265  OD2 ASP H 163       5.575  25.507  30.637  1.00 30.32           O1-
ATOM   1266  C   ASP H 163       6.147  21.972  28.402  1.00 29.61           C  
ATOM   1267  O   ASP H 163       5.573  22.364  27.394  1.00 30.23           O  
ATOM   1268  N   PRO H 164       5.849  20.851  28.992  1.00 41.79           N  
ATOM   1269  CA  PRO H 164       4.859  19.968  28.446  1.00 41.99           C  
ATOM   1270  CD  PRO H 164       6.805  20.152  29.835  1.00 40.22           C  
ATOM   1271  CB  PRO H 164       4.934  18.697  29.290  1.00 40.67           C  
ATOM   1272  CG  PRO H 164       6.397  18.670  29.773  1.00 39.37           C  
ATOM   1273  C   PRO H 164       3.497  20.569  28.377  1.00 47.06           C  
ATOM   1274  O   PRO H 164       2.690  20.099  27.579  1.00 52.20           O  
ATOM   1275  N   ALA H 165       3.186  21.554  29.234  1.00 50.30           N  
ATOM   1276  CA  ALA H 165       1.864  22.094  29.159  1.00 46.13           C  
ATOM   1277  CB  ALA H 165       1.559  23.068  30.310  1.00 47.60           C  
ATOM   1278  C   ALA H 165       1.659  22.838  27.865  1.00 50.27           C  
ATOM   1279  O   ALA H 165       0.673  22.613  27.164  1.00 55.87           O  
ATOM   1280  N   ASN H 166       2.562  23.791  27.547  1.00 45.80           N  
ATOM   1281  CA  ASN H 166       2.469  24.591  26.352  1.00 46.48           C  
ATOM   1282  CB  ASN H 166       2.885  26.056  26.575  1.00 49.06           C  
ATOM   1283  CG  ASN H 166       4.290  26.112  27.143  1.00 51.68           C  
ATOM   1284  OD1 ASN H 166       5.022  25.124  27.137  1.00 48.04           O  
ATOM   1285  ND2 ASN H 166       4.673  27.305  27.671  1.00 50.92           N  
ATOM   1286  C   ASN H 166       3.162  24.012  25.152  1.00 46.57           C  
ATOM   1287  O   ASN H 166       2.751  24.236  24.015  1.00 52.96           O  
ATOM   1288  N   GLY H 167       4.255  23.268  25.367  1.00 43.06           N  
ATOM   1289  CA  GLY H 167       5.028  22.716  24.296  1.00 38.24           C  
ATOM   1290  C   GLY H 167       6.176  23.635  23.974  1.00 42.13           C  
ATOM   1291  O   GLY H 167       6.887  23.373  23.005  1.00 46.52           O  
ATOM   1292  N   ASN H 168       6.426  24.730  24.744  1.00 27.90           N  
ATOM   1293  CA  ASN H 168       7.533  25.519  24.276  1.00 28.41           C  
ATOM   1294  CB  ASN H 168       7.604  26.969  24.801  1.00 30.57           C  
ATOM   1295  CG  ASN H 168       8.180  26.989  26.209  1.00 34.63           C  
ATOM   1296  OD1 ASN H 168       9.172  27.669  26.471  1.00 27.40           O  
ATOM   1297  ND2 ASN H 168       7.551  26.222  27.140  1.00 17.90           N  
ATOM   1298  C   ASN H 168       8.811  24.851  24.674  1.00 29.45           C  
ATOM   1299  O   ASN H 168       8.890  24.181  25.702  1.00 29.15           O  
ATOM   1300  N   ALA H 169       9.861  25.014  23.842  1.00 27.69           N  
ATOM   1301  CA  ALA H 169      11.123  24.417  24.169  1.00 27.15           C  
ATOM   1302  CB  ALA H 169      11.452  23.175  23.321  1.00 30.09           C  
ATOM   1303  C   ALA H 169      12.202  25.426  23.919  1.00 29.41           C  
ATOM   1304  O   ALA H 169      12.066  26.302  23.067  1.00 31.54           O  
ATOM   1305  N   LYS H 170      13.298  25.341  24.701  1.00 26.84           N  
ATOM   1306  CA  LYS H 170      14.429  26.210  24.515  1.00 27.26           C  
ATOM   1307  CB  LYS H 170      14.541  27.315  25.581  1.00 29.44           C  
ATOM   1308  CG  LYS H 170      13.450  28.376  25.414  1.00 30.87           C  
ATOM   1309  CD  LYS H 170      13.297  29.327  26.601  1.00 32.50           C  
ATOM   1310  CE  LYS H 170      12.217  30.391  26.383  1.00 29.38           C  
ATOM   1311  NZ  LYS H 170      11.858  31.032  27.669  1.00 36.69           N1+
ATOM   1312  C   LYS H 170      15.662  25.361  24.537  1.00 28.90           C  
ATOM   1313  O   LYS H 170      15.743  24.401  25.302  1.00 28.69           O  
ATOM   1314  N   TYR H 171      16.662  25.676  23.682  1.00 26.55           N  
ATOM   1315  CA  TYR H 171      17.817  24.816  23.660  1.00 27.29           C  
ATOM   1316  CB  TYR H 171      17.988  23.974  22.381  1.00 28.61           C  
ATOM   1317  CG  TYR H 171      16.731  23.267  22.000  1.00 29.63           C  
ATOM   1318  CD1 TYR H 171      16.252  22.189  22.705  1.00 20.93           C  
ATOM   1319  CD2 TYR H 171      16.014  23.719  20.918  1.00 21.23           C  
ATOM   1320  CE1 TYR H 171      15.087  21.567  22.313  1.00 21.28           C  
ATOM   1321  CE2 TYR H 171      14.852  23.100  20.522  1.00 21.17           C  
ATOM   1322  CZ  TYR H 171      14.385  22.018  21.221  1.00 23.62           C  
ATOM   1323  OH  TYR H 171      13.194  21.377  20.822  1.00 23.24           O  
ATOM   1324  C   TYR H 171      19.064  25.646  23.694  1.00 29.93           C  
ATOM   1325  O   TYR H 171      19.042  26.861  23.502  1.00 30.18           O  
ATOM   1326  N   ASP H 172      20.197  24.976  23.987  1.00 28.54           N  
ATOM   1327  CA  ASP H 172      21.495  25.583  23.926  1.00 29.63           C  
ATOM   1328  CB  ASP H 172      22.575  24.651  24.523  1.00 30.46           C  
ATOM   1329  CG  ASP H 172      23.965  25.274  24.473  1.00 38.45           C  
ATOM   1330  OD1 ASP H 172      24.541  25.367  23.357  1.00 38.91           O  
ATOM   1331  OD2 ASP H 172      24.476  25.650  25.563  1.00 31.77           O1-
ATOM   1332  C   ASP H 172      21.734  25.760  22.452  1.00 32.98           C  
ATOM   1333  O   ASP H 172      21.468  24.848  21.673  1.00 33.68           O  
ATOM   1334  N   PRO H 173      22.236  26.885  22.030  1.00 33.15           N  
ATOM   1335  CA  PRO H 173      22.377  27.182  20.626  1.00 33.33           C  
ATOM   1336  CD  PRO H 173      23.075  27.728  22.863  1.00 34.81           C  
ATOM   1337  CB  PRO H 173      23.111  28.521  20.575  1.00 35.34           C  
ATOM   1338  CG  PRO H 173      23.939  28.524  21.874  1.00 36.88           C  
ATOM   1339  C   PRO H 173      23.117  26.112  19.878  1.00 35.26           C  
ATOM   1340  O   PRO H 173      22.851  25.930  18.693  1.00 35.97           O  
ATOM   1341  N   LYS H 174      24.048  25.398  20.530  1.00 33.58           N  
ATOM   1342  CA  LYS H 174      24.846  24.426  19.840  1.00 34.34           C  
ATOM   1343  CB  LYS H 174      25.925  23.814  20.742  1.00 37.19           C  
ATOM   1344  CG  LYS H 174      27.045  23.157  19.944  1.00 44.78           C  
ATOM   1345  CD  LYS H 174      28.297  22.869  20.771  1.00 49.79           C  
ATOM   1346  CE  LYS H 174      29.515  22.515  19.918  1.00 58.27           C  
ATOM   1347  NZ  LYS H 174      29.204  21.361  19.046  1.00 65.85           N1+
ATOM   1348  C   LYS H 174      23.988  23.310  19.313  1.00 36.59           C  
ATOM   1349  O   LYS H 174      24.228  22.801  18.221  1.00 38.27           O  
ATOM   1350  N   PHE H 175      22.987  22.886  20.101  1.00 32.66           N  
ATOM   1351  CA  PHE H 175      22.076  21.802  19.829  1.00 32.39           C  
ATOM   1352  CB  PHE H 175      21.466  21.155  21.086  1.00 31.32           C  
ATOM   1353  CG  PHE H 175      22.526  20.280  21.673  1.00 30.74           C  
ATOM   1354  CD1 PHE H 175      22.789  19.056  21.109  1.00 29.09           C  
ATOM   1355  CD2 PHE H 175      23.277  20.668  22.756  1.00 31.95           C  
ATOM   1356  CE1 PHE H 175      23.761  18.231  21.622  1.00 30.77           C  
ATOM   1357  CE2 PHE H 175      24.251  19.844  23.274  1.00 32.30           C  
ATOM   1358  CZ  PHE H 175      24.497  18.620  22.712  1.00 30.54           C  
ATOM   1359  C   PHE H 175      20.965  22.114  18.860  1.00 36.31           C  
ATOM   1360  O   PHE H 175      20.271  21.197  18.425  1.00 35.91           O  
ATOM   1361  N   GLN H 176      20.734  23.395  18.511  1.00 36.62           N  
ATOM   1362  CA  GLN H 176      19.529  23.802  17.832  1.00 38.71           C  
ATOM   1363  CB  GLN H 176      19.567  25.276  17.384  1.00 41.90           C  
ATOM   1364  CG  GLN H 176      19.394  26.273  18.529  1.00 48.13           C  
ATOM   1365  CD  GLN H 176      17.903  26.417  18.792  1.00 57.71           C  
ATOM   1366  OE1 GLN H 176      17.077  25.872  18.061  1.00 42.00           O  
ATOM   1367  NE2 GLN H 176      17.546  27.180  19.860  1.00 41.55           N  
ATOM   1368  C   GLN H 176      19.157  22.987  16.623  1.00 41.01           C  
ATOM   1369  O   GLN H 176      17.978  22.684  16.462  1.00 40.53           O  
ATOM   1370  N   ASP H 177      20.072  22.660  15.700  1.00 38.99           N  
ATOM   1371  CA  ASP H 177      19.663  21.880  14.558  1.00 38.46           C  
ATOM   1372  CB  ASP H 177      20.642  22.013  13.384  1.00 99.92           C  
ATOM   1373  CG  ASP H 177      20.493  23.442  12.883  1.00102.15           C  
ATOM   1374  OD1 ASP H 177      19.563  24.139  13.370  1.00101.15           O  
ATOM   1375  OD2 ASP H 177      21.301  23.856  12.010  1.00105.14           O1-
ATOM   1376  C   ASP H 177      19.498  20.421  14.881  1.00 39.00           C  
ATOM   1377  O   ASP H 177      18.648  19.738  14.308  1.00 39.82           O  
ATOM   1378  N   LYS H 178      20.362  19.901  15.767  1.00 35.88           N  
ATOM   1379  CA  LYS H 178      20.448  18.501  16.071  1.00 35.25           C  
ATOM   1380  CB  LYS H 178      21.729  18.173  16.841  1.00 35.35           C  
ATOM   1381  CG  LYS H 178      21.974  16.678  16.989  1.00 40.46           C  
ATOM   1382  CD  LYS H 178      23.414  16.370  17.383  1.00 44.35           C  
ATOM   1383  CE  LYS H 178      24.423  16.783  16.311  1.00 44.48           C  
ATOM   1384  NZ  LYS H 178      24.236  15.958  15.095  1.00 43.19           N1+
ATOM   1385  C   LYS H 178      19.306  17.926  16.858  1.00 36.02           C  
ATOM   1386  O   LYS H 178      18.794  16.866  16.505  1.00 34.98           O  
ATOM   1387  N   ALA H 179      18.859  18.595  17.938  1.00 33.81           N  
ATOM   1388  CA  ALA H 179      17.907  17.950  18.799  1.00 31.56           C  
ATOM   1389  CB  ALA H 179      18.342  17.921  20.274  1.00 31.08           C  
ATOM   1390  C   ALA H 179      16.584  18.628  18.762  1.00 32.43           C  
ATOM   1391  O   ALA H 179      16.477  19.826  18.514  1.00 33.01           O  
ATOM   1392  N   THR H 180      15.524  17.820  18.969  1.00 28.92           N  
ATOM   1393  CA  THR H 180      14.185  18.308  19.076  1.00 27.78           C  
ATOM   1394  CB  THR H 180      13.307  17.961  17.916  1.00 31.98           C  
ATOM   1395  OG1 THR H 180      13.286  16.556  17.731  1.00 33.36           O  
ATOM   1396  CG2 THR H 180      13.825  18.664  16.659  1.00 31.07           C  
ATOM   1397  C   THR H 180      13.593  17.631  20.263  1.00 29.57           C  
ATOM   1398  O   THR H 180      13.684  16.413  20.406  1.00 29.19           O  
ATOM   1399  N   ILE H 181      12.950  18.413  21.147  1.00 26.61           N  
ATOM   1400  CA  ILE H 181      12.363  17.836  22.317  1.00 25.96           C  
ATOM   1401  CB  ILE H 181      12.765  18.525  23.588  1.00 25.74           C  
ATOM   1402  CG1 ILE H 181      14.281  18.390  23.796  1.00 18.99           C  
ATOM   1403  CG2 ILE H 181      11.938  17.943  24.745  1.00 19.81           C  
ATOM   1404  CD1 ILE H 181      14.823  19.284  24.910  1.00 28.69           C  
ATOM   1405  C   ILE H 181      10.883  17.965  22.174  1.00 28.65           C  
ATOM   1406  O   ILE H 181      10.379  19.005  21.755  1.00 30.46           O  
ATOM   1407  N   THR H 182      10.148  16.879  22.488  1.00 26.96           N  
ATOM   1408  CA  THR H 182       8.715  16.880  22.394  1.00 28.08           C  
ATOM   1409  CB  THR H 182       8.205  16.130  21.197  1.00 32.07           C  
ATOM   1410  OG1 THR H 182       8.676  14.791  21.224  1.00 29.40           O  
ATOM   1411  CG2 THR H 182       8.687  16.834  19.918  1.00 31.76           C  
ATOM   1412  C   THR H 182       8.167  16.210  23.620  1.00 31.00           C  
ATOM   1413  O   THR H 182       8.920  15.680  24.436  1.00 30.59           O  
ATOM   1414  N   ALA H 183       6.829  16.252  23.804  1.00 30.18           N  
ATOM   1415  CA  ALA H 183       6.251  15.623  24.960  1.00 31.14           C  
ATOM   1416  CB  ALA H 183       6.146  16.559  26.175  1.00 32.15           C  
ATOM   1417  C   ALA H 183       4.861  15.163  24.631  1.00 35.38           C  
ATOM   1418  O   ALA H 183       4.174  15.758  23.800  1.00 36.49           O  
ATOM   1419  N   ASP H 184       4.424  14.060  25.282  1.00 35.34           N  
ATOM   1420  CA  ASP H 184       3.104  13.519  25.109  1.00 37.51           C  
ATOM   1421  CB  ASP H 184       3.110  12.083  24.548  1.00 39.02           C  
ATOM   1422  CG  ASP H 184       1.682  11.657  24.222  1.00 46.59           C  
ATOM   1423  OD1 ASP H 184       0.738  12.416  24.566  1.00 46.46           O  
ATOM   1424  OD2 ASP H 184       1.521  10.559  23.624  1.00 52.22           O1-
ATOM   1425  C   ASP H 184       2.486  13.478  26.470  1.00 40.05           C  
ATOM   1426  O   ASP H 184       2.901  12.712  27.338  1.00 40.28           O  
ATOM   1427  N   THR H 185       1.473  14.330  26.688  1.00 40.27           N  
ATOM   1428  CA  THR H 185       0.825  14.454  27.957  1.00 41.21           C  
ATOM   1429  CB  THR H 185      -0.136  15.597  27.973  1.00 45.16           C  
ATOM   1430  OG1 THR H 185       0.530  16.803  27.631  1.00 38.94           O  
ATOM   1431  CG2 THR H 185      -0.716  15.708  29.387  1.00 34.24           C  
ATOM   1432  C   THR H 185       0.065  13.199  28.272  1.00 44.00           C  
ATOM   1433  O   THR H 185       0.006  12.769  29.422  1.00 44.27           O  
ATOM   1434  N   SER H 186      -0.554  12.575  27.254  0.90 42.21           N  
ATOM   1435  CA  SER H 186      -1.361  11.412  27.493  0.90 42.68           C  
ATOM   1436  CB  SER H 186      -1.995  10.868  26.201  0.90 43.99           C  
ATOM   1437  OG  SER H 186      -2.777   9.720  26.486  0.90 49.58           O  
ATOM   1438  C   SER H 186      -0.519  10.317  28.080  0.90 44.05           C  
ATOM   1439  O   SER H 186      -0.946   9.640  29.015  0.90 45.54           O  
ATOM   1440  N   SER H 187       0.681  10.099  27.503  1.00 39.19           N  
ATOM   1441  CA  SER H 187       1.627   9.083  27.890  1.00 37.50           C  
ATOM   1442  CB  SER H 187       2.670   8.798  26.799  1.00 39.96           C  
ATOM   1443  OG  SER H 187       2.040   8.363  25.607  1.00 42.02           O  
ATOM   1444  C   SER H 187       2.439   9.488  29.091  1.00 38.26           C  
ATOM   1445  O   SER H 187       3.062   8.639  29.727  1.00 37.99           O  
ATOM   1446  N   ASN H 188       2.473  10.792  29.424  1.00 35.42           N  
ATOM   1447  CA  ASN H 188       3.301  11.274  30.495  1.00 34.08           C  
ATOM   1448  CB  ASN H 188       2.975  10.611  31.847  1.00 34.19           C  
ATOM   1449  CG  ASN H 188       3.463  11.519  32.969  1.00 39.18           C  
ATOM   1450  OD1 ASN H 188       3.776  12.688  32.752  1.00 34.05           O  
ATOM   1451  ND2 ASN H 188       3.519  10.966  34.210  1.00 36.91           N  
ATOM   1452  C   ASN H 188       4.735  10.987  30.140  1.00 33.90           C  
ATOM   1453  O   ASN H 188       5.532  10.593  30.992  1.00 34.51           O  
ATOM   1454  N   THR H 189       5.108  11.191  28.857  1.00 31.61           N  
ATOM   1455  CA  THR H 189       6.452  10.898  28.440  1.00 31.49           C  
ATOM   1456  CB  THR H 189       6.509   9.696  27.544  1.00 35.33           C  
ATOM   1457  OG1 THR H 189       5.944   8.572  28.202  1.00 35.40           O  
ATOM   1458  CG2 THR H 189       7.973   9.406  27.184  1.00 35.59           C  
ATOM   1459  C   THR H 189       7.018  12.062  27.671  1.00 32.26           C  
ATOM   1460  O   THR H 189       6.293  12.795  26.999  1.00 31.35           O  
ATOM   1461  N   ALA H 190       8.355  12.254  27.762  1.00 29.10           N  
ATOM   1462  CA  ALA H 190       9.058  13.293  27.053  1.00 28.78           C  
ATOM   1463  CB  ALA H 190       9.912  14.191  27.965  1.00 29.92           C  
ATOM   1464  C   ALA H 190       9.996  12.599  26.114  1.00 29.74           C  
ATOM   1465  O   ALA H 190      10.546  11.553  26.452  1.00 30.18           O  
ATOM   1466  N   TYR H 191      10.209  13.164  24.905  1.00 28.25           N  
ATOM   1467  CA  TYR H 191      11.024  12.490  23.930  1.00 27.79           C  
ATOM   1468  CB  TYR H 191      10.268  12.101  22.643  1.00 28.79           C  
ATOM   1469  CG  TYR H 191       9.147  11.161  22.947  1.00 29.70           C  
ATOM   1470  CD1 TYR H 191       7.906  11.644  23.290  1.00 30.98           C  
ATOM   1471  CD2 TYR H 191       9.328   9.799  22.876  1.00 30.95           C  
ATOM   1472  CE1 TYR H 191       6.863  10.789  23.563  1.00 33.02           C  
ATOM   1473  CE2 TYR H 191       8.290   8.939  23.149  1.00 32.44           C  
ATOM   1474  CZ  TYR H 191       7.055   9.432  23.493  1.00 35.19           C  
ATOM   1475  OH  TYR H 191       5.990   8.549  23.772  1.00 37.91           O  
ATOM   1476  C   TYR H 191      12.119  13.402  23.466  1.00 28.60           C  
ATOM   1477  O   TYR H 191      12.010  14.626  23.537  1.00 27.84           O  
ATOM   1478  N   LEU H 192      13.233  12.797  22.999  1.00 27.39           N  
ATOM   1479  CA  LEU H 192      14.338  13.530  22.450  1.00 27.99           C  
ATOM   1480  CB  LEU H 192      15.621  13.390  23.286  1.00 27.26           C  
ATOM   1481  CG  LEU H 192      16.846  14.096  22.684  1.00 28.66           C  
ATOM   1482  CD1 LEU H 192      16.625  15.613  22.571  1.00 20.65           C  
ATOM   1483  CD2 LEU H 192      18.122  13.732  23.458  1.00 20.70           C  
ATOM   1484  C   LEU H 192      14.627  12.954  21.101  1.00 30.42           C  
ATOM   1485  O   LEU H 192      14.910  11.763  20.975  1.00 31.29           O  
ATOM   1486  N   GLN H 193      14.562  13.787  20.045  1.00 29.98           N  
ATOM   1487  CA  GLN H 193      14.855  13.263  18.745  1.00 32.97           C  
ATOM   1488  CB  GLN H 193      13.770  13.534  17.691  1.00 34.92           C  
ATOM   1489  CG  GLN H 193      14.041  12.821  16.366  1.00 38.21           C  
ATOM   1490  CD  GLN H 193      12.792  12.941  15.509  1.00 52.51           C  
ATOM   1491  OE1 GLN H 193      11.696  12.590  15.942  1.00 53.49           O  
ATOM   1492  NE2 GLN H 193      12.956  13.450  14.260  1.00 42.79           N  
ATOM   1493  C   GLN H 193      16.140  13.871  18.284  1.00 35.42           C  
ATOM   1494  O   GLN H 193      16.367  15.072  18.422  1.00 35.28           O  
ATOM   1495  N   LEU H 194      17.029  13.017  17.746  1.00 35.42           N  
ATOM   1496  CA  LEU H 194      18.308  13.447  17.258  1.00 36.11           C  
ATOM   1497  CB  LEU H 194      19.462  12.706  17.952  1.00 35.55           C  
ATOM   1498  CG  LEU H 194      19.529  12.980  19.467  1.00 36.86           C  
ATOM   1499  CD1 LEU H 194      20.614  12.132  20.145  1.00 34.81           C  
ATOM   1500  CD2 LEU H 194      19.706  14.480  19.752  1.00 36.86           C  
ATOM   1501  C   LEU H 194      18.349  13.091  15.803  1.00 38.63           C  
ATOM   1502  O   LEU H 194      17.998  11.974  15.430  1.00 38.78           O  
ATOM   1503  N   ASN H 195      18.797  14.023  14.936  1.00 37.22           N  
ATOM   1504  CA  ASN H 195      18.759  13.751  13.524  1.00 39.49           C  
ATOM   1505  CB  ASN H 195      17.897  14.749  12.738  1.00 43.00           C  
ATOM   1506  CG  ASN H 195      16.507  14.749  13.345  1.00 90.69           C  
ATOM   1507  OD1 ASN H 195      16.151  15.669  14.079  1.00 92.11           O  
ATOM   1508  ND2 ASN H 195      15.701  13.695  13.044  1.00 88.15           N  
ATOM   1509  C   ASN H 195      20.138  13.875  12.946  1.00 44.03           C  
ATOM   1510  O   ASN H 195      21.024  14.484  13.544  1.00 42.68           O  
ATOM   1511  N   SER H 196      20.329  13.281  11.747  1.00 42.55           N  
ATOM   1512  CA  SER H 196      21.569  13.344  11.022  1.00 42.53           C  
ATOM   1513  CB  SER H 196      21.836  14.737  10.423  1.00 44.64           C  
ATOM   1514  OG  SER H 196      23.067  14.746   9.716  1.00 50.13           O  
ATOM   1515  C   SER H 196      22.689  12.996  11.946  1.00 43.06           C  
ATOM   1516  O   SER H 196      23.628  13.769  12.122  1.00 42.96           O  
ATOM   1517  N   LEU H 197      22.622  11.791  12.542  1.00 39.54           N  
ATOM   1518  CA  LEU H 197      23.565  11.374  13.542  1.00 39.10           C  
ATOM   1519  CB  LEU H 197      23.173  10.051  14.218  1.00 38.48           C  
ATOM   1520  CG  LEU H 197      21.872  10.134  15.034  1.00 41.40           C  
ATOM   1521  CD1 LEU H 197      21.540   8.782  15.681  1.00 40.25           C  
ATOM   1522  CD2 LEU H 197      21.926  11.271  16.066  1.00 41.61           C  
ATOM   1523  C   LEU H 197      24.942  11.188  12.983  1.00 41.26           C  
ATOM   1524  O   LEU H 197      25.131  10.722  11.861  1.00 43.00           O  
ATOM   1525  N   THR H 198      25.945  11.570  13.804  1.00 38.46           N  
ATOM   1526  CA  THR H 198      27.337  11.423  13.485  1.00 39.49           C  
ATOM   1527  CB  THR H 198      28.027  12.730  13.227  1.00 42.57           C  
ATOM   1528  OG1 THR H 198      27.937  13.566  14.370  1.00 42.55           O  
ATOM   1529  CG2 THR H 198      27.361  13.412  12.021  1.00 42.36           C  
ATOM   1530  C   THR H 198      27.991  10.780  14.676  1.00 41.52           C  
ATOM   1531  O   THR H 198      27.357  10.559  15.704  1.00 39.67           O  
ATOM   1532  N   SER H 199      29.293  10.450  14.562  1.00 40.84           N  
ATOM   1533  CA  SER H 199      29.998   9.788  15.627  1.00 40.74           C  
ATOM   1534  CB  SER H 199      31.430   9.380  15.234  1.00 45.00           C  
ATOM   1535  OG  SER H 199      32.204  10.527  14.917  0.87 45.81           O  
ATOM   1536  C   SER H 199      30.072  10.704  16.816  1.00 43.34           C  
ATOM   1537  O   SER H 199      30.207  10.254  17.952  1.00 43.78           O  
ATOM   1538  N   GLU H 200      29.965  12.022  16.577  1.00 41.39           N  
ATOM   1539  CA  GLU H 200      30.051  13.031  17.597  1.00 41.58           C  
ATOM   1540  CB  GLU H 200      29.913  14.446  17.008  1.00 57.15           C  
ATOM   1541  CG  GLU H 200      30.876  14.741  15.851  1.00 63.61           C  
ATOM   1542  CD  GLU H 200      32.298  14.839  16.379  1.00 71.63           C  
ATOM   1543  OE1 GLU H 200      32.521  15.633  17.329  1.00 79.28           O  
ATOM   1544  OE2 GLU H 200      33.183  14.123  15.837  1.00 69.28           O1-
ATOM   1545  C   GLU H 200      28.898  12.840  18.540  1.00 41.41           C  
ATOM   1546  O   GLU H 200      28.986  13.162  19.724  1.00 40.81           O  
ATOM   1547  N   ASP H 201      27.769  12.350  17.996  1.00 38.79           N  
ATOM   1548  CA  ASP H 201      26.521  12.136  18.675  1.00 38.00           C  
ATOM   1549  CB  ASP H 201      25.358  11.878  17.705  1.00 39.86           C  
ATOM   1550  CG  ASP H 201      25.054  13.197  17.007  1.00 43.25           C  
ATOM   1551  OD1 ASP H 201      25.354  14.265  17.604  1.00 44.28           O  
ATOM   1552  OD2 ASP H 201      24.521  13.156  15.866  1.00 44.04           O1-
ATOM   1553  C   ASP H 201      26.582  11.002  19.659  1.00 39.28           C  
ATOM   1554  O   ASP H 201      25.713  10.891  20.521  1.00 36.80           O  
ATOM   1555  N   THR H 202      27.553  10.082  19.535  1.00 37.24           N  
ATOM   1556  CA  THR H 202      27.574   8.975  20.455  1.00 37.58           C  
ATOM   1557  CB  THR H 202      28.711   8.032  20.201  1.00 40.90           C  
ATOM   1558  OG1 THR H 202      28.627   7.512  18.881  1.00 27.18           O  
ATOM   1559  CG2 THR H 202      28.650   6.888  21.228  1.00 27.48           C  
ATOM   1560  C   THR H 202      27.705   9.504  21.851  1.00 37.69           C  
ATOM   1561  O   THR H 202      28.612  10.281  22.148  1.00 37.88           O  
ATOM   1562  N   ALA H 203      26.779   9.103  22.752  1.00 35.80           N  
ATOM   1563  CA  ALA H 203      26.852   9.565  24.112  1.00 34.16           C  
ATOM   1564  CB  ALA H 203      26.755  11.096  24.251  1.00 33.10           C  
ATOM   1565  C   ALA H 203      25.711   8.985  24.891  1.00 33.61           C  
ATOM   1566  O   ALA H 203      24.877   8.251  24.363  1.00 31.95           O  
ATOM   1567  N   VAL H 204      25.686   9.288  26.205  1.00 31.65           N  
ATOM   1568  CA  VAL H 204      24.622   8.871  27.067  1.00 31.15           C  
ATOM   1569  CB  VAL H 204      25.098   8.490  28.438  1.00 31.78           C  
ATOM   1570  CG1 VAL H 204      23.879   8.176  29.320  1.00 31.54           C  
ATOM   1571  CG2 VAL H 204      26.089   7.322  28.300  1.00 32.48           C  
ATOM   1572  C   VAL H 204      23.741  10.071  27.214  1.00 32.94           C  
ATOM   1573  O   VAL H 204      24.225  11.170  27.477  1.00 32.05           O  
ATOM   1574  N   TYR H 205      22.417   9.900  27.036  1.00 28.33           N  
ATOM   1575  CA  TYR H 205      21.534  11.031  27.130  1.00 27.05           C  
ATOM   1576  CB  TYR H 205      20.627  11.221  25.896  1.00 28.25           C  
ATOM   1577  CG  TYR H 205      21.460  11.655  24.734  1.00 30.07           C  
ATOM   1578  CD1 TYR H 205      21.688  12.991  24.513  1.00 31.23           C  
ATOM   1579  CD2 TYR H 205      22.016  10.750  23.861  1.00 31.37           C  
ATOM   1580  CE1 TYR H 205      22.449  13.420  23.450  1.00 32.21           C  
ATOM   1581  CE2 TYR H 205      22.778  11.173  22.795  1.00 32.87           C  
ATOM   1582  CZ  TYR H 205      22.998  12.510  22.585  1.00 35.41           C  
ATOM   1583  OH  TYR H 205      23.780  12.941  21.494  1.00 34.31           O  
ATOM   1584  C   TYR H 205      20.639  10.835  28.320  1.00 30.11           C  
ATOM   1585  O   TYR H 205      20.032   9.778  28.481  1.00 30.46           O  
ATOM   1586  N   TYR H 206      20.523  11.876  29.180  1.00 28.45           N  
ATOM   1587  CA  TYR H 206      19.751  11.776  30.393  1.00 28.22           C  
ATOM   1588  CB  TYR H 206      20.459  12.258  31.671  1.00 27.35           C  
ATOM   1589  CG  TYR H 206      21.762  11.590  31.921  1.00 26.18           C  
ATOM   1590  CD1 TYR H 206      21.835  10.292  32.359  1.00 26.85           C  
ATOM   1591  CD2 TYR H 206      22.929  12.279  31.709  1.00 27.71           C  
ATOM   1592  CE1 TYR H 206      23.050   9.696  32.596  1.00 28.13           C  
ATOM   1593  CE2 TYR H 206      24.147  11.690  31.945  1.00 28.39           C  
ATOM   1594  CZ  TYR H 206      24.210  10.395  32.391  1.00 31.01           C  
ATOM   1595  OH  TYR H 206      25.455   9.782  32.637  1.00 35.08           O  
ATOM   1596  C   TYR H 206      18.608  12.747  30.325  1.00 30.20           C  
ATOM   1597  O   TYR H 206      18.700  13.783  29.672  1.00 29.93           O  
ATOM   1598  N   CYS H 207      17.487  12.417  31.010  1.00 28.65           N  
ATOM   1599  CA  CYS H 207      16.354  13.299  31.124  1.00 29.50           C  
ATOM   1600  CB  CYS H 207      15.013  12.656  30.684  1.00 29.99           C  
ATOM   1601  SG  CYS H 207      14.594  11.137  31.598  1.00 37.49           S  
ATOM   1602  C   CYS H 207      16.242  13.667  32.582  1.00 30.46           C  
ATOM   1603  O   CYS H 207      16.554  12.850  33.448  1.00 30.92           O  
ATOM   1604  N   SER H 208      15.830  14.919  32.902  1.00 27.45           N  
ATOM   1605  CA  SER H 208      15.714  15.310  34.286  1.00 26.41           C  
ATOM   1606  CB  SER H 208      16.980  15.986  34.823  1.00 28.37           C  
ATOM   1607  OG  SER H 208      17.243  17.146  34.052  1.00 37.39           O  
ATOM   1608  C   SER H 208      14.582  16.283  34.431  1.00 28.44           C  
ATOM   1609  O   SER H 208      14.278  17.045  33.517  1.00 29.27           O  
ATOM   1610  N   ASN H 209      13.931  16.315  35.612  1.00 27.16           N  
ATOM   1611  CA  ASN H 209      12.787  17.175  35.722  1.00 27.19           C  
ATOM   1612  CB  ASN H 209      11.491  16.435  36.096  1.00 29.75           C  
ATOM   1613  CG  ASN H 209      11.589  15.870  37.499  1.00 33.43           C  
ATOM   1614  OD1 ASN H 209      10.757  16.182  38.348  1.00  0.00           O  
ATOM   1615  ND2 ASN H 209      12.610  15.009  37.751  1.00  0.00           N  
ATOM   1616  C   ASN H 209      13.012  18.289  36.693  1.00 28.86           C  
ATOM   1617  O   ASN H 209      13.762  18.160  37.660  1.00 29.21           O  
ATOM   1618  N   ARG H 210      12.365  19.441  36.398  1.00 28.06           N  
ATOM   1619  CA  ARG H 210      12.437  20.645  37.178  1.00 28.66           C  
ATOM   1620  CB  ARG H 210      13.354  21.680  36.519  1.00 31.25           C  
ATOM   1621  CG  ARG H 210      14.846  21.525  36.796  1.00 30.32           C  
ATOM   1622  CD  ARG H 210      15.637  22.686  36.193  1.00  0.00           C  
ATOM   1623  NE  ARG H 210      14.641  23.766  35.927  1.00  0.00           N  
ATOM   1624  CZ  ARG H 210      14.987  25.082  35.972  1.00 40.33           C  
ATOM   1625  NH1 ARG H 210      16.257  25.453  36.306  1.00  0.00           N1+
ATOM   1626  NH2 ARG H 210      14.051  26.039  35.702  1.00  0.00           N  
ATOM   1627  C   ARG H 210      11.078  21.310  37.193  1.00 29.99           C  
ATOM   1628  O   ARG H 210      10.561  21.699  36.148  1.00 28.95           O  
ATOM   1629  N   GLN H 211      10.795  21.192  38.505  1.00 15.88           N  
ATOM   1630  CA  GLN H 211       9.731  21.469  39.364  1.00 16.60           C  
ATOM   1631  CB  GLN H 211       9.278  20.255  40.196  1.00 16.39           C  
ATOM   1632  CG  GLN H 211      10.299  19.737  41.209  1.00 24.21           C  
ATOM   1633  CD  GLN H 211       9.644  18.559  41.918  1.00  0.00           C  
ATOM   1634  OE1 GLN H 211       9.363  18.613  43.114  1.00  0.00           O  
ATOM   1635  NE2 GLN H 211       9.376  17.466  41.153  1.00  0.00           N  
ATOM   1636  C   GLN H 211      10.165  22.533  40.292  1.00 17.91           C  
ATOM   1637  O   GLN H 211      11.343  22.751  40.590  1.00 18.08           O  
ATOM   1638  N   LEU H 212       9.152  23.251  40.758  1.00 17.96           N  
ATOM   1639  CA  LEU H 212       9.371  24.356  41.616  1.00 18.01           C  
ATOM   1640  CB  LEU H 212       8.526  25.584  41.237  1.00 16.95           C  
ATOM   1641  CG  LEU H 212       8.744  26.111  39.806  1.00 14.83           C  
ATOM   1642  CD1 LEU H 212       8.277  25.106  38.741  1.00 14.09           C  
ATOM   1643  CD2 LEU H 212       8.126  27.508  39.648  1.00 14.33           C  
ATOM   1644  C   LEU H 212       8.924  23.967  42.983  1.00 20.07           C  
ATOM   1645  O   LEU H 212       8.261  22.953  43.193  1.00 21.79           O  
ATOM   1646  N   GLY H 213       9.326  24.776  43.971  1.00 20.99           N  
ATOM   1647  CA  GLY H 213       8.870  24.555  45.305  1.00 23.31           C  
ATOM   1648  C   GLY H 213       7.583  25.304  45.431  1.00 25.58           C  
ATOM   1649  O   GLY H 213       7.000  25.756  44.446  1.00 27.44           O  
ATOM   1650  N   LEU H 214       7.089  25.439  46.668  1.00 26.22           N  
ATOM   1651  CA  LEU H 214       5.858  26.135  46.874  1.00 27.59           C  
ATOM   1652  CB  LEU H 214       5.399  26.083  48.343  1.00 27.40           C  
ATOM   1653  CG  LEU H 214       4.006  26.696  48.578  1.00  0.00           C  
ATOM   1654  CD1 LEU H 214       2.925  25.901  47.830  1.00  0.00           C  
ATOM   1655  CD2 LEU H 214       3.698  26.835  50.079  1.00  0.00           C  
ATOM   1656  C   LEU H 214       6.063  27.577  46.504  1.00 28.04           C  
ATOM   1657  O   LEU H 214       5.188  28.203  45.902  1.00 27.36           O  
ATOM   1658  N   ARG H 215       7.226  28.144  46.894  1.00 28.63           N  
ATOM   1659  CA  ARG H 215       7.561  29.527  46.671  1.00 28.49           C  
ATOM   1660  CB  ARG H 215       8.853  29.941  47.397  1.00 28.46           C  
ATOM   1661  CG  ARG H 215       8.701  29.967  48.920  1.00  0.00           C  
ATOM   1662  CD  ARG H 215      10.018  30.148  49.683  1.00  0.00           C  
ATOM   1663  NE  ARG H 215      10.559  31.501  49.370  1.00  0.00           N  
ATOM   1664  CZ  ARG H 215      11.525  31.650  48.419  1.00  0.00           C  
ATOM   1665  NH1 ARG H 215      11.985  30.558  47.739  1.00  0.00           N1+
ATOM   1666  NH2 ARG H 215      12.036  32.888  48.151  1.00  0.00           N  
ATOM   1667  C   ARG H 215       7.762  29.845  45.220  1.00 27.66           C  
ATOM   1668  O   ARG H 215       7.211  30.824  44.716  1.00 27.52           O  
ATOM   1669  N   GLY H 216       8.548  29.021  44.499  1.00 26.82           N  
ATOM   1670  CA  GLY H 216       8.831  29.338  43.127  1.00 25.74           C  
ATOM   1671  C   GLY H 216       9.713  28.261  42.578  1.00 24.09           C  
ATOM   1672  O   GLY H 216       9.881  27.213  43.196  1.00 23.63           O  
ATOM   1673  N   TYR H 217      10.314  28.521  41.396  1.00 22.11           N  
ATOM   1674  CA  TYR H 217      11.133  27.577  40.687  1.00 20.30           C  
ATOM   1675  CB  TYR H 217      11.647  28.112  39.337  1.00 22.60           C  
ATOM   1676  CG  TYR H 217      10.561  28.778  38.565  1.00 21.65           C  
ATOM   1677  CD1 TYR H 217      10.148  30.037  38.937  1.00  0.00           C  
ATOM   1678  CD2 TYR H 217       9.983  28.188  37.463  1.00  0.00           C  
ATOM   1679  CE1 TYR H 217       9.162  30.694  38.241  1.00  0.00           C  
ATOM   1680  CE2 TYR H 217       8.993  28.840  36.762  1.00  0.00           C  
ATOM   1681  CZ  TYR H 217       8.581  30.093  37.151  1.00  0.00           C  
ATOM   1682  OH  TYR H 217       7.569  30.767  36.437  1.00  0.00           O  
ATOM   1683  C   TYR H 217      12.383  27.413  41.483  1.00 18.81           C  
ATOM   1684  O   TYR H 217      12.986  28.401  41.899  1.00 17.42           O  
ATOM   1685  N   TYR H 218      12.771  26.155  41.765  1.00 18.24           N  
ATOM   1686  CA  TYR H 218      14.046  25.889  42.364  1.00 18.15           C  
ATOM   1687  CB  TYR H 218      14.236  24.454  42.882  1.00 19.88           C  
ATOM   1688  CG  TYR H 218      13.541  24.353  44.190  1.00 22.08           C  
ATOM   1689  CD1 TYR H 218      14.158  24.856  45.312  1.00 23.00           C  
ATOM   1690  CD2 TYR H 218      12.293  23.790  44.308  1.00 23.96           C  
ATOM   1691  CE1 TYR H 218      13.552  24.784  46.542  1.00 23.91           C  
ATOM   1692  CE2 TYR H 218      11.683  23.714  45.538  1.00 23.66           C  
ATOM   1693  CZ  TYR H 218      12.310  24.209  46.657  1.00 22.96           C  
ATOM   1694  OH  TYR H 218      11.680  24.129  47.917  1.00 23.67           O  
ATOM   1695  C   TYR H 218      15.062  26.119  41.311  1.00 17.66           C  
ATOM   1696  O   TYR H 218      16.192  26.530  41.575  1.00 17.29           O  
ATOM   1697  N   TYR H 219      14.658  25.839  40.065  1.00 17.41           N  
ATOM   1698  CA  TYR H 219      15.554  25.917  38.965  1.00 16.95           C  
ATOM   1699  CB  TYR H 219      16.346  27.234  38.880  1.00 16.22           C  
ATOM   1700  CG  TYR H 219      15.441  28.340  38.455  1.00 15.84           C  
ATOM   1701  CD1 TYR H 219      15.067  28.460  37.138  1.00 16.18           C  
ATOM   1702  CD2 TYR H 219      14.984  29.269  39.364  1.00 16.21           C  
ATOM   1703  CE1 TYR H 219      14.239  29.479  36.734  1.00 16.33           C  
ATOM   1704  CE2 TYR H 219      14.155  30.291  38.963  1.00 16.87           C  
ATOM   1705  CZ  TYR H 219      13.779  30.396  37.647  1.00 17.10           C  
ATOM   1706  OH  TYR H 219      12.928  31.441  37.231  1.00 17.54           O  
ATOM   1707  C   TYR H 219      16.544  24.815  39.078  1.00 16.38           C  
ATOM   1708  O   TYR H 219      17.668  24.921  38.587  1.00 16.73           O  
ATOM   1709  N   ALA H 220      16.129  23.702  39.701  1.00 16.01           N  
ATOM   1710  CA  ALA H 220      17.026  22.598  39.818  1.00 16.09           C  
ATOM   1711  CB  ALA H 220      17.479  22.333  41.262  1.00 14.94           C  
ATOM   1712  C   ALA H 220      16.314  21.372  39.361  1.00 15.71           C  
ATOM   1713  O   ALA H 220      15.094  21.248  39.488  1.00 15.98           O  
ATOM   1714  N   MET H 221      17.101  20.436  38.803  1.00 15.99           N  
ATOM   1715  CA  MET H 221      16.614  19.179  38.318  1.00 16.45           C  
ATOM   1716  CB  MET H 221      17.366  18.755  37.046  1.00 17.46           C  
ATOM   1717  CG  MET H 221      17.249  19.818  35.949  1.00 16.75           C  
ATOM   1718  SD  MET H 221      18.486  19.704  34.621  1.00 18.67           S  
ATOM   1719  CE  MET H 221      19.891  20.000  35.733  1.00 16.54           C  
ATOM   1720  C   MET H 221      16.962  18.217  39.413  1.00 15.50           C  
ATOM   1721  O   MET H 221      18.132  17.908  39.609  1.00 14.84           O  
ATOM   1722  N   ASP H 222      15.961  17.764  40.194  1.00 15.61           N  
ATOM   1723  CA  ASP H 222      16.259  16.963  41.360  1.00 16.85           C  
ATOM   1724  CB  ASP H 222      15.101  16.982  42.385  1.00 17.44           C  
ATOM   1725  CG  ASP H 222      13.803  16.507  41.741  1.00 18.36           C  
ATOM   1726  OD1 ASP H 222      13.763  16.367  40.491  1.00 18.02           O  
ATOM   1727  OD2 ASP H 222      12.825  16.280  42.504  1.00 18.53           O1-
ATOM   1728  C   ASP H 222      16.707  15.533  41.111  1.00 17.66           C  
ATOM   1729  O   ASP H 222      17.749  15.078  41.566  1.00 18.63           O  
ATOM   1730  N   TYR H 223      15.898  14.839  40.322  1.00 27.70           N  
ATOM   1731  CA  TYR H 223      15.676  13.524  39.787  1.00 27.08           C  
ATOM   1732  CB  TYR H 223      14.215  13.062  39.887  1.00 27.64           C  
ATOM   1733  CG  TYR H 223      14.006  12.678  41.311  1.00 26.04           C  
ATOM   1734  CD1 TYR H 223      13.804  13.620  42.292  1.00 27.91           C  
ATOM   1735  CD2 TYR H 223      14.016  11.350  41.658  1.00 28.00           C  
ATOM   1736  CE1 TYR H 223      13.619  13.240  43.600  1.00 29.68           C  
ATOM   1737  CE2 TYR H 223      13.830  10.961  42.963  1.00 30.29           C  
ATOM   1738  CZ  TYR H 223      13.631  11.908  43.937  1.00 33.39           C  
ATOM   1739  OH  TYR H 223      13.440  11.515  45.278  1.00 35.36           O  
ATOM   1740  C   TYR H 223      16.110  13.416  38.363  1.00 28.06           C  
ATOM   1741  O   TYR H 223      15.794  14.258  37.524  1.00 27.53           O  
ATOM   1742  N   TRP H 224      16.843  12.321  38.067  1.00 26.31           N  
ATOM   1743  CA  TRP H 224      17.386  12.066  36.767  1.00 25.22           C  
ATOM   1744  CB  TRP H 224      18.922  12.039  36.778  1.00 24.34           C  
ATOM   1745  CG  TRP H 224      19.574  13.344  37.163  1.00 23.24           C  
ATOM   1746  CD2 TRP H 224      20.328  14.165  36.260  1.00 22.50           C  
ATOM   1747  CD1 TRP H 224      19.624  13.959  38.379  1.00 24.75           C  
ATOM   1748  NE1 TRP H 224      20.359  15.117  38.290  1.00 24.74           N  
ATOM   1749  CE2 TRP H 224      20.800  15.256  36.991  1.00 23.92           C  
ATOM   1750  CE3 TRP H 224      20.610  14.022  34.933  1.00 23.89           C  
ATOM   1751  CZ2 TRP H 224      21.564  16.222  36.401  1.00 23.79           C  
ATOM   1752  CZ3 TRP H 224      21.375  15.002  34.342  1.00 25.19           C  
ATOM   1753  CH2 TRP H 224      21.844  16.082  35.060  1.00 24.61           C  
ATOM   1754  C   TRP H 224      16.975  10.679  36.369  1.00 27.50           C  
ATOM   1755  O   TRP H 224      16.728   9.820  37.214  1.00 27.38           O  
ATOM   1756  N   GLY H 225      16.872  10.430  35.050  1.00 25.11           N  
ATOM   1757  CA  GLY H 225      16.561   9.104  34.595  1.00 26.60           C  
ATOM   1758  C   GLY H 225      17.846   8.346  34.503  1.00 28.95           C  
ATOM   1759  O   GLY H 225      18.926   8.925  34.622  1.00 27.68           O  
ATOM   1760  N   GLN H 226      17.756   7.013  34.315  1.00 28.09           N  
ATOM   1761  CA  GLN H 226      18.951   6.261  34.084  1.00 27.41           C  
ATOM   1762  CB  GLN H 226      18.842   4.733  34.341  1.00 27.46           C  
ATOM   1763  CG  GLN H 226      18.124   3.850  33.299  1.00 26.77           C  
ATOM   1764  CD  GLN H 226      16.618   4.085  33.215  1.00 35.78           C  
ATOM   1765  OE1 GLN H 226      16.104   5.159  33.521  1.00 29.31           O  
ATOM   1766  NE2 GLN H 226      15.882   3.040  32.753  1.00 33.58           N  
ATOM   1767  C   GLN H 226      19.164   6.485  32.617  1.00 29.39           C  
ATOM   1768  O   GLN H 226      18.358   6.095  31.779  1.00 29.13           O  
ATOM   1769  N   GLY H 227      20.290   7.084  32.241  1.00 28.43           N  
ATOM   1770  CA  GLY H 227      20.476   7.539  30.893  1.00 28.66           C  
ATOM   1771  C   GLY H 227      20.332   6.448  29.877  1.00 31.24           C  
ATOM   1772  O   GLY H 227      20.160   5.272  30.194  1.00 31.54           O  
ATOM   1773  N   THR H 228      20.342   6.873  28.593  1.00 29.95           N  
ATOM   1774  CA  THR H 228      20.246   5.986  27.469  1.00 27.94           C  
ATOM   1775  CB  THR H 228      19.043   6.257  26.606  1.00 30.48           C  
ATOM   1776  OG1 THR H 228      17.853   6.102  27.365  1.00 32.28           O  
ATOM   1777  CG2 THR H 228      19.043   5.285  25.415  1.00 31.33           C  
ATOM   1778  C   THR H 228      21.468   6.192  26.627  1.00 31.87           C  
ATOM   1779  O   THR H 228      21.816   7.322  26.283  1.00 30.97           O  
ATOM   1780  N   SER H 229      22.155   5.092  26.257  1.00 31.91           N  
ATOM   1781  CA  SER H 229      23.353   5.243  25.484  1.00 31.90           C  
ATOM   1782  CB  SER H 229      24.440   4.196  25.792  1.00 31.62           C  
ATOM   1783  OG  SER H 229      24.047   2.921  25.307  0.65 22.82           O  
ATOM   1784  C   SER H 229      23.005   5.101  24.042  1.00 32.98           C  
ATOM   1785  O   SER H 229      22.269   4.198  23.647  1.00 32.74           O  
ATOM   1786  N   VAL H 230      23.523   6.029  23.216  1.00 31.16           N  
ATOM   1787  CA  VAL H 230      23.296   5.958  21.806  1.00 32.10           C  
ATOM   1788  CB  VAL H 230      22.656   7.194  21.237  1.00 32.02           C  
ATOM   1789  CG1 VAL H 230      22.550   7.039  19.711  1.00 31.30           C  
ATOM   1790  CG2 VAL H 230      21.300   7.404  21.930  1.00 30.85           C  
ATOM   1791  C   VAL H 230      24.640   5.808  21.180  1.00 34.15           C  
ATOM   1792  O   VAL H 230      25.553   6.586  21.451  1.00 33.14           O  
ATOM   1793  N   SER H 231      24.796   4.780  20.328  1.00 34.61           N  
ATOM   1794  CA  SER H 231      26.069   4.567  19.709  1.00 35.38           C  
ATOM   1795  CB  SER H 231      26.650   3.171  19.997  1.00 39.72           C  
ATOM   1796  OG  SER H 231      26.891   3.018  21.389  1.00  0.00           O  
ATOM   1797  C   SER H 231      25.870   4.691  18.236  1.00 37.51           C  
ATOM   1798  O   SER H 231      24.988   4.058  17.658  1.00 36.74           O  
ATOM   1799  N   VAL H 232      26.690   5.539  17.591  1.00 38.57           N  
ATOM   1800  CA  VAL H 232      26.590   5.692  16.174  1.00 39.85           C  
ATOM   1801  CB  VAL H 232      26.669   7.124  15.726  1.00 38.36           C  
ATOM   1802  CG1 VAL H 232      26.633   7.156  14.192  1.00 37.61           C  
ATOM   1803  CG2 VAL H 232      25.534   7.920  16.395  1.00 35.72           C  
ATOM   1804  C   VAL H 232      27.773   4.983  15.612  1.00 41.71           C  
ATOM   1805  O   VAL H 232      28.913   5.387  15.832  1.00 41.50           O  
ATOM   1806  N   SER H 233      27.530   3.894  14.865  1.00 42.48           N  
ATOM   1807  CA  SER H 233      28.650   3.169  14.360  1.00 43.93           C  
ATOM   1808  CB  SER H 233      29.047   1.974  15.242  1.00 47.31           C  
ATOM   1809  OG  SER H 233      30.157   1.293  14.678  1.00 51.77           O  
ATOM   1810  C   SER H 233      28.298   2.633  13.022  1.00 47.61           C  
ATOM   1811  O   SER H 233      27.127   2.555  12.653  1.00 43.94           O  
ATOM   1812  N   SER H 234      29.337   2.260  12.256  1.00 51.56           N  
ATOM   1813  CA  SER H 234      29.147   1.711  10.952  1.00 63.37           C  
ATOM   1814  CB  SER H 234      30.480   1.423  10.244  1.00 63.18           C  
ATOM   1815  OG  SER H 234      31.240   2.618  10.133  1.00 65.02           O  
ATOM   1816  C   SER H 234      28.435   0.376  11.145  1.00 74.33           C  
ATOM   1817  O   SER H 234      29.131  -0.672  11.091  1.00 55.28           O  
ATOM   1818  OXT SER H 234      27.192   0.382  11.349  1.00  0.00           O1-
TER    1819      SER H 234 
CONECT  165  701
CONECT  701  165
CONECT 1012 1601
CONECT 1601 1012
END
