# Supplementary material for: Fully automated antibody structure prediction using BIOVIA tools: Validation study
Source: PLoS One. 2017 May 18;12(5):e0177923. doi: 10.1371/journal.pone.0177923 (PMC5436848; doi:10.1371/journal.pone.0177923)
Supplement: S2 Dataset — Predicted structures using the Top5 framework method, Chothia CDR definition with canonical filtering and generating 50 models. These were used in the comparison against predictions using no filtering. (ZIP) [file pone.0177923.s004.zip › 3ZL4_LH_FV_FinalModel.pdb]

REMARK   Accelrys Discovery Studio PDB file
REMARK   Created:  2015-04-10T02:26:57Z
SSBOND   1 CYS L   20    CYS L   87                                     
SSBOND   2 CYS H  130    CYS H  204                                     
ATOM      1  N   VAL L   1      30.444  28.348  29.706  1.00 34.28           N1+
ATOM      2  CA  VAL L   1      29.866  29.371  30.604  1.00 32.66           C  
ATOM      3  CB  VAL L   1      28.390  29.153  30.734  1.00 34.13           C  
ATOM      4  CG1 VAL L   1      27.820  30.219  31.687  1.00 37.59           C  
ATOM      5  CG2 VAL L   1      27.770  29.185  29.326  1.00 38.58           C  
ATOM      6  C   VAL L   1      30.485  29.308  31.968  1.00 31.62           C  
ATOM      7  O   VAL L   1      31.028  30.300  32.446  1.00 32.35           O  
ATOM      8  N   LEU L   2      30.436  28.139  32.640  1.00 31.05           N  
ATOM      9  CA  LEU L   2      31.026  28.067  33.954  1.00 29.14           C  
ATOM     10  CB  LEU L   2      30.104  27.455  35.020  1.00 27.12           C  
ATOM     11  CG  LEU L   2      28.872  28.339  35.301  1.00 26.45           C  
ATOM     12  CD1 LEU L   2      27.965  28.433  34.070  1.00 26.28           C  
ATOM     13  CD2 LEU L   2      28.110  27.889  36.553  1.00 26.57           C  
ATOM     14  C   LEU L   2      32.287  27.262  33.878  1.00 28.94           C  
ATOM     15  O   LEU L   2      32.353  26.266  33.159  1.00 29.67           O  
ATOM     16  N   THR L   3      33.339  27.690  34.615  1.00 27.70           N  
ATOM     17  CA  THR L   3      34.586  26.980  34.537  1.00 27.72           C  
ATOM     18  CB  THR L   3      35.719  27.798  33.989  1.00 28.73           C  
ATOM     19  OG1 THR L   3      36.829  26.962  33.696  1.00 34.32           O  
ATOM     20  CG2 THR L   3      36.118  28.856  35.030  1.00 31.38           C  
ATOM     21  C   THR L   3      35.003  26.517  35.900  1.00 26.85           C  
ATOM     22  O   THR L   3      34.847  27.227  36.892  1.00 26.95           O  
ATOM     23  N   GLN L   4      35.538  25.278  35.970  1.00 26.22           N  
ATOM     24  CA  GLN L   4      36.032  24.723  37.198  1.00 25.72           C  
ATOM     25  CB  GLN L   4      35.016  23.799  37.906  1.00 25.06           C  
ATOM     26  CG  GLN L   4      34.524  22.609  37.084  1.00 24.06           C  
ATOM     27  CD  GLN L   4      33.474  21.875  37.911  1.00 24.11           C  
ATOM     28  OE1 GLN L   4      32.416  21.502  37.408  1.00 25.11           O  
ATOM     29  NE2 GLN L   4      33.769  21.654  39.220  1.00 23.53           N  
ATOM     30  C   GLN L   4      37.320  24.005  36.907  1.00 26.56           C  
ATOM     31  O   GLN L   4      37.598  23.635  35.768  1.00 27.32           O  
ATOM     32  N   PRO L   5      38.147  23.855  37.912  1.00 27.00           N  
ATOM     33  CA  PRO L   5      39.424  23.201  37.781  1.00 27.34           C  
ATOM     34  CD  PRO L   5      37.715  23.953  39.297  1.00 27.72           C  
ATOM     35  CB  PRO L   5      40.027  23.224  39.183  1.00 28.34           C  
ATOM     36  CG  PRO L   5      38.788  23.195  40.097  1.00 29.04           C  
ATOM     37  C   PRO L   5      39.194  21.798  37.317  1.00 27.48           C  
ATOM     38  O   PRO L   5      38.240  21.168  37.769  1.00 27.35           O  
ATOM     39  N   PRO L   6      40.027  21.295  36.453  1.00 27.43           N  
ATOM     40  CA  PRO L   6      39.835  19.962  35.957  1.00 28.00           C  
ATOM     41  CD  PRO L   6      40.716  22.141  35.494  1.00 28.86           C  
ATOM     42  CB  PRO L   6      40.816  19.813  34.795  1.00 28.15           C  
ATOM     43  CG  PRO L   6      40.969  21.249  34.265  1.00 31.26           C  
ATOM     44  C   PRO L   6      39.971  18.906  37.005  1.00 27.24           C  
ATOM     45  O   PRO L   6      39.322  17.868  36.881  1.00 27.43           O  
ATOM     46  N   SER L   7      40.808  19.120  38.037  1.00 26.77           N  
ATOM     47  CA  SER L   7      40.953  18.071  39.005  1.00 27.63           C  
ATOM     48  CB  SER L   7      42.041  17.040  38.651  1.00 30.56           C  
ATOM     49  OG  SER L   7      41.680  16.309  37.489  1.00 33.74           O  
ATOM     50  C   SER L   7      41.369  18.657  40.314  1.00 27.33           C  
ATOM     51  O   SER L   7      41.914  19.758  40.375  1.00 27.86           O  
ATOM     52  N   VAL L   8      41.092  17.908  41.401  1.00 26.41           N  
ATOM     53  CA  VAL L   8      41.495  18.250  42.735  1.00 27.64           C  
ATOM     54  CB  VAL L   8      40.423  18.930  43.539  1.00 27.92           C  
ATOM     55  CG1 VAL L   8      40.247  20.368  43.030  1.00 22.83           C  
ATOM     56  CG2 VAL L   8      39.136  18.096  43.415  1.00 19.28           C  
ATOM     57  C   VAL L   8      41.827  16.965  43.431  1.00 28.14           C  
ATOM     58  O   VAL L   8      41.279  15.916  43.098  1.00 27.86           O  
ATOM     59  N   SER L   9      42.753  17.001  44.415  1.00 28.59           N  
ATOM     60  CA  SER L   9      43.085  15.783  45.107  1.00 28.98           C  
ATOM     61  CB  SER L   9      44.321  15.053  44.553  1.00 29.81           C  
ATOM     62  OG  SER L   9      44.094  14.604  43.228  1.00 31.20           O  
ATOM     63  C   SER L   9      43.452  16.106  46.520  1.00 28.94           C  
ATOM     64  O   SER L   9      43.880  17.217  46.828  1.00 29.46           O  
ATOM     65  N   ALA L  10      43.287  15.110  47.417  1.00 28.26           N  
ATOM     66  CA  ALA L  10      43.653  15.266  48.795  1.00 29.74           C  
ATOM     67  CB  ALA L  10      42.674  16.140  49.597  1.00 18.29           C  
ATOM     68  C   ALA L  10      43.646  13.906  49.425  1.00 30.18           C  
ATOM     69  O   ALA L  10      43.106  12.955  48.865  1.00 30.33           O  
ATOM     70  N   ALA L  11      44.282  13.777  50.608  1.00 29.99           N  
ATOM     71  CA  ALA L  11      44.317  12.529  51.322  1.00 30.97           C  
ATOM     72  CB  ALA L  11      45.502  12.399  52.292  1.00 31.75           C  
ATOM     73  C   ALA L  11      43.061  12.403  52.124  1.00 30.40           C  
ATOM     74  O   ALA L  11      42.348  13.378  52.349  1.00 29.88           O  
ATOM     75  N   PRO L  12      42.776  11.211  52.572  1.00 30.33           N  
ATOM     76  CA  PRO L  12      41.579  10.995  53.332  1.00 30.78           C  
ATOM     77  CD  PRO L  12      43.209  10.012  51.873  1.00 31.35           C  
ATOM     78  CB  PRO L  12      41.444   9.481  53.464  1.00 32.85           C  
ATOM     79  CG  PRO L  12      42.154   8.943  52.207  1.00 34.30           C  
ATOM     80  C   PRO L  12      41.630  11.726  54.635  1.00 30.48           C  
ATOM     81  O   PRO L  12      42.705  11.824  55.224  1.00 31.35           O  
ATOM     82  N   GLY L  13      40.482  12.263  55.089  1.00 30.08           N  
ATOM     83  CA  GLY L  13      40.430  12.952  56.345  1.00 30.86           C  
ATOM     84  C   GLY L  13      40.739  14.402  56.122  1.00 30.60           C  
ATOM     85  O   GLY L  13      40.603  15.217  57.033  1.00 30.15           O  
ATOM     86  N   GLN L  14      41.159  14.768  54.898  1.00 29.21           N  
ATOM     87  CA  GLN L  14      41.508  16.133  54.629  1.00 29.89           C  
ATOM     88  CB  GLN L  14      42.765  16.266  53.758  1.00 30.62           C  
ATOM     89  CG  GLN L  14      44.003  15.770  54.506  1.00 33.11           C  
ATOM     90  CD  GLN L  14      45.204  15.822  53.582  1.00 39.91           C  
ATOM     91  OE1 GLN L  14      46.231  15.201  53.849  1.00 42.11           O  
ATOM     92  NE2 GLN L  14      45.085  16.580  52.460  1.00 41.49           N  
ATOM     93  C   GLN L  14      40.350  16.819  53.968  1.00 29.48           C  
ATOM     94  O   GLN L  14      39.324  16.199  53.692  1.00 29.70           O  
ATOM     95  N   LYS L  15      40.476  18.145  53.741  1.00 29.80           N  
ATOM     96  CA  LYS L  15      39.422  18.923  53.149  1.00 28.80           C  
ATOM     97  CB  LYS L  15      39.084  20.208  53.928  1.00 30.21           C  
ATOM     98  CG  LYS L  15      38.414  19.988  55.279  1.00 32.42           C  
ATOM     99  CD  LYS L  15      38.454  21.225  56.180  1.00 34.71           C  
ATOM    100  CE  LYS L  15      37.662  22.419  55.644  1.00 28.41           C  
ATOM    101  NZ  LYS L  15      38.435  23.109  54.589  1.00 31.71           N1+
ATOM    102  C   LYS L  15      39.867  19.416  51.808  1.00 28.99           C  
ATOM    103  O   LYS L  15      41.060  19.571  51.553  1.00 29.05           O  
ATOM    104  N   VAL L  16      38.893  19.670  50.907  1.00 28.14           N  
ATOM    105  CA  VAL L  16      39.215  20.222  49.622  1.00 27.54           C  
ATOM    106  CB  VAL L  16      39.263  19.213  48.513  1.00 28.74           C  
ATOM    107  CG1 VAL L  16      40.392  18.215  48.800  1.00 30.94           C  
ATOM    108  CG2 VAL L  16      37.874  18.571  48.377  1.00 28.80           C  
ATOM    109  C   VAL L  16      38.136  21.191  49.250  1.00 26.38           C  
ATOM    110  O   VAL L  16      37.036  21.158  49.804  1.00 26.05           O  
ATOM    111  N   THR L  17      38.442  22.101  48.301  1.00 25.38           N  
ATOM    112  CA  THR L  17      37.484  23.055  47.816  1.00 25.80           C  
ATOM    113  CB  THR L  17      37.814  24.473  48.181  1.00 27.08           C  
ATOM    114  OG1 THR L  17      39.054  24.847  47.599  1.00 28.02           O  
ATOM    115  CG2 THR L  17      37.892  24.587  49.711  1.00 26.96           C  
ATOM    116  C   THR L  17      37.505  22.984  46.319  1.00 25.60           C  
ATOM    117  O   THR L  17      38.551  22.737  45.719  1.00 26.18           O  
ATOM    118  N   ILE L  18      36.330  23.185  45.682  1.00 24.66           N  
ATOM    119  CA  ILE L  18      36.216  23.138  44.246  1.00 24.22           C  
ATOM    120  CB  ILE L  18      35.199  22.132  43.778  1.00 23.52           C  
ATOM    121  CG1 ILE L  18      35.424  20.722  44.361  1.00 24.15           C  
ATOM    122  CG2 ILE L  18      35.222  22.162  42.243  1.00 24.16           C  
ATOM    123  CD1 ILE L  18      36.629  19.972  43.809  1.00 24.29           C  
ATOM    124  C   ILE L  18      35.615  24.454  43.823  1.00 24.32           C  
ATOM    125  O   ILE L  18      34.537  24.816  44.292  1.00 24.40           O  
ATOM    126  N   SER L  19      36.279  25.200  42.911  1.00 24.59           N  
ATOM    127  CA  SER L  19      35.774  26.485  42.489  1.00 25.08           C  
ATOM    128  CB  SER L  19      36.877  27.487  42.110  1.00 26.60           C  
ATOM    129  OG  SER L  19      37.667  27.808  43.243  1.00 29.29           O  
ATOM    130  C   SER L  19      34.917  26.353  41.261  1.00 24.23           C  
ATOM    131  O   SER L  19      35.038  25.403  40.489  1.00 24.35           O  
ATOM    132  N   CYS L  20      34.015  27.339  41.062  1.00 23.98           N  
ATOM    133  CA  CYS L  20      33.193  27.408  39.886  0.94 23.85           C  
ATOM    134  CB  CYS L  20      31.763  26.858  40.095  0.94 23.80           C  
ATOM    135  SG  CYS L  20      30.726  26.902  38.599  0.94 24.64           S  
ATOM    136  C   CYS L  20      33.122  28.864  39.527  1.00 24.65           C  
ATOM    137  O   CYS L  20      32.562  29.673  40.267  1.00 25.39           O  
ATOM    138  N   SER L  21      33.690  29.232  38.359  1.00 24.45           N  
ATOM    139  CA  SER L  21      33.758  30.616  37.973  0.94 25.30           C  
ATOM    140  CB  SER L  21      35.122  30.991  37.363  0.94 26.19           C  
ATOM    141  OG  SER L  21      35.147  32.365  37.011  0.94 30.03           O  
ATOM    142  C   SER L  21      32.714  30.869  36.931  1.00 25.33           C  
ATOM    143  O   SER L  21      32.582  30.112  35.971  1.00 25.94           O  
ATOM    144  N   GLY L  22      32.031  32.041  36.976  1.00 44.19           N  
ATOM    145  CA  GLY L  22      31.031  32.336  35.974  1.00 42.81           C  
ATOM    146  C   GLY L  22      31.085  33.789  35.623  1.00 42.87           C  
ATOM    147  O   GLY L  22      32.146  34.413  35.651  1.00 43.95           O  
ATOM    148  N   SER L  23      29.921  34.348  35.231  1.00 44.22           N  
ATOM    149  CA  SER L  23      29.811  35.733  34.871  1.00 40.43           C  
ATOM    150  CB  SER L  23      29.604  35.967  33.362  1.00 38.17           C  
ATOM    151  OG  SER L  23      28.378  35.389  32.940  1.00 43.64           O  
ATOM    152  C   SER L  23      28.620  36.280  35.594  1.00 38.10           C  
ATOM    153  O   SER L  23      27.924  35.558  36.306  1.00 48.23           O  
ATOM    154  N   SER L  24      28.375  37.594  35.444  1.00 40.09           N  
ATOM    155  CA  SER L  24      27.298  38.252  36.125  1.00 42.52           C  
ATOM    156  CB  SER L  24      27.267  39.768  35.861  1.00 41.24           C  
ATOM    157  OG  SER L  24      26.978  40.018  34.494  1.00 73.74           O  
ATOM    158  C   SER L  24      25.983  37.701  35.662  1.00 39.13           C  
ATOM    159  O   SER L  24      25.041  37.613  36.447  1.00 33.78           O  
ATOM    160  N   SER L  25      25.888  37.324  34.371  1.00 34.99           N  
ATOM    161  CA  SER L  25      24.659  36.870  33.775  1.00 35.56           C  
ATOM    162  CB  SER L  25      24.728  36.776  32.241  1.00 30.52           C  
ATOM    163  OG  SER L  25      25.644  35.764  31.851  1.00 45.02           O  
ATOM    164  C   SER L  25      24.248  35.518  34.288  1.00 39.51           C  
ATOM    165  O   SER L  25      23.067  35.176  34.232  1.00 35.86           O  
ATOM    166  N   ASN L  26      25.196  34.696  34.783  1.00 39.50           N  
ATOM    167  CA  ASN L  26      24.810  33.395  35.261  1.00 36.78           C  
ATOM    168  CB  ASN L  26      25.544  32.206  34.579  1.00 31.04           C  
ATOM    169  CG  ASN L  26      27.067  32.323  34.607  1.00 37.00           C  
ATOM    170  OD1 ASN L  26      27.731  31.915  35.558  1.00 32.97           O  
ATOM    171  ND2 ASN L  26      27.647  32.844  33.493  1.00 28.16           N  
ATOM    172  C   ASN L  26      24.929  33.335  36.758  1.00 35.92           C  
ATOM    173  O   ASN L  26      23.961  33.595  37.469  1.00 29.54           O  
ATOM    174  N   ILE L  27      26.118  33.008  37.291  1.00 27.16           N  
ATOM    175  CA  ILE L  27      26.296  32.839  38.707  1.00 29.88           C  
ATOM    176  CB  ILE L  27      27.691  32.431  39.089  1.00 36.84           C  
ATOM    177  CG1 ILE L  27      28.024  31.059  38.478  1.00 34.96           C  
ATOM    178  CG2 ILE L  27      27.793  32.455  40.622  1.00 32.90           C  
ATOM    179  CD1 ILE L  27      29.501  30.677  38.595  1.00 30.58           C  
ATOM    180  C   ILE L  27      25.962  34.111  39.425  1.00 32.57           C  
ATOM    181  O   ILE L  27      25.383  34.074  40.509  1.00 38.84           O  
ATOM    182  N   GLY L  28      26.309  35.278  38.858  1.00 39.85           N  
ATOM    183  CA  GLY L  28      26.060  36.488  39.587  1.00 41.53           C  
ATOM    184  C   GLY L  28      24.593  36.628  39.885  1.00 42.74           C  
ATOM    185  O   GLY L  28      24.213  37.015  40.989  1.00 35.78           O  
ATOM    186  N   ASN L  29      23.736  36.370  38.882  1.00 37.59           N  
ATOM    187  CA  ASN L  29      22.309  36.505  38.984  1.00 38.74           C  
ATOM    188  CB  ASN L  29      21.640  36.738  37.621  1.00 40.11           C  
ATOM    189  CG  ASN L  29      22.028  38.135  37.158  1.00 48.51           C  
ATOM    190  OD1 ASN L  29      22.757  38.849  37.845  1.00 38.66           O  
ATOM    191  ND2 ASN L  29      21.515  38.544  35.968  1.00 37.79           N  
ATOM    192  C   ASN L  29      21.601  35.345  39.637  1.00 38.17           C  
ATOM    193  O   ASN L  29      20.517  35.533  40.187  1.00 38.77           O  
ATOM    194  N   ASN L  30      22.141  34.111  39.577  1.00 36.91           N  
ATOM    195  CA  ASN L  30      21.314  33.003  39.983  1.00 29.53           C  
ATOM    196  CB  ASN L  30      20.971  32.065  38.814  1.00 33.36           C  
ATOM    197  CG  ASN L  30      20.075  32.837  37.864  1.00 37.21           C  
ATOM    198  OD1 ASN L  30      19.052  33.381  38.275  1.00 34.32           O  
ATOM    199  ND2 ASN L  30      20.472  32.900  36.565  1.00 32.51           N  
ATOM    200  C   ASN L  30      21.954  32.150  41.040  1.00 28.45           C  
ATOM    201  O   ASN L  30      23.109  32.335  41.421  1.00 34.76           O  
ATOM    202  N   TYR L  31      21.157  31.175  41.542  1.00 34.20           N  
ATOM    203  CA  TYR L  31      21.543  30.245  42.570  1.00 34.81           C  
ATOM    204  CB  TYR L  31      20.369  29.517  43.251  1.00 34.22           C  
ATOM    205  CG  TYR L  31      19.552  30.487  44.033  1.00 43.86           C  
ATOM    206  CD1 TYR L  31      20.024  31.007  45.216  1.00 36.56           C  
ATOM    207  CD2 TYR L  31      18.301  30.853  43.595  1.00 40.59           C  
ATOM    208  CE1 TYR L  31      19.262  31.895  45.939  1.00 41.04           C  
ATOM    209  CE2 TYR L  31      17.536  31.739  44.314  1.00 44.24           C  
ATOM    210  CZ  TYR L  31      18.017  32.264  45.488  1.00 47.19           C  
ATOM    211  OH  TYR L  31      17.234  33.177  46.230  1.00 48.79           O  
ATOM    212  C   TYR L  31      22.382  29.165  41.966  1.00 34.94           C  
ATOM    213  O   TYR L  31      22.180  28.792  40.810  1.00 30.17           O  
ATOM    214  N   VAL L  32      23.370  28.649  42.737  1.00 19.79           N  
ATOM    215  CA  VAL L  32      24.205  27.613  42.202  1.00 18.48           C  
ATOM    216  CB  VAL L  32      25.669  27.850  42.456  1.00 19.66           C  
ATOM    217  CG1 VAL L  32      26.472  26.664  41.895  1.00 19.20           C  
ATOM    218  CG2 VAL L  32      26.058  29.212  41.855  1.00 20.28           C  
ATOM    219  C   VAL L  32      23.866  26.301  42.840  1.00 18.66           C  
ATOM    220  O   VAL L  32      23.501  26.232  44.012  1.00 19.32           O  
ATOM    221  N   SER L  33      23.979  25.216  42.046  1.00 18.45           N  
ATOM    222  CA  SER L  33      23.706  23.885  42.511  0.94 19.05           C  
ATOM    223  CB  SER L  33      22.496  23.252  41.806  0.94 18.54           C  
ATOM    224  OG  SER L  33      22.695  23.271  40.401  0.90 13.59           O  
ATOM    225  C   SER L  33      24.919  23.048  42.226  1.00 19.20           C  
ATOM    226  O   SER L  33      25.698  23.357  41.326  1.00 19.84           O  
ATOM    227  N   TRP L  34      25.132  21.970  43.017  1.00 18.98           N  
ATOM    228  CA  TRP L  34      26.288  21.137  42.814  1.00 18.92           C  
ATOM    229  CB  TRP L  34      27.321  21.247  43.948  1.00 19.61           C  
ATOM    230  CG  TRP L  34      28.028  22.580  43.994  1.00 19.81           C  
ATOM    231  CD2 TRP L  34      29.249  22.862  43.294  1.00 20.72           C  
ATOM    232  CD1 TRP L  34      27.689  23.723  44.658  1.00 21.16           C  
ATOM    233  NE1 TRP L  34      28.625  24.701  44.414  1.00 21.73           N  
ATOM    234  CE2 TRP L  34      29.590  24.185  43.576  1.00 21.12           C  
ATOM    235  CE3 TRP L  34      30.024  22.083  42.482  1.00 20.19           C  
ATOM    236  CZ2 TRP L  34      30.717  24.750  43.047  1.00 21.05           C  
ATOM    237  CZ3 TRP L  34      31.157  22.656  41.950  1.00 22.31           C  
ATOM    238  CH2 TRP L  34      31.497  23.965  42.227  1.00 21.94           C  
ATOM    239  C   TRP L  34      25.855  19.702  42.729  1.00 19.45           C  
ATOM    240  O   TRP L  34      24.908  19.285  43.396  1.00 20.25           O  
ATOM    241  N   TYR L  35      26.564  18.905  41.897  1.00 19.44           N  
ATOM    242  CA  TYR L  35      26.204  17.526  41.700  1.00 19.07           C  
ATOM    243  CB  TYR L  35      25.691  17.209  40.286  1.00 18.77           C  
ATOM    244  CG  TYR L  35      24.525  18.085  39.983  1.00 18.54           C  
ATOM    245  CD1 TYR L  35      24.724  19.316  39.406  1.00 18.09           C  
ATOM    246  CD2 TYR L  35      23.242  17.684  40.269  1.00 17.94           C  
ATOM    247  CE1 TYR L  35      23.658  20.136  39.118  1.00 18.82           C  
ATOM    248  CE2 TYR L  35      22.171  18.496  39.985  1.00 18.49           C  
ATOM    249  CZ  TYR L  35      22.380  19.724  39.409  1.00 18.38           C  
ATOM    250  OH  TYR L  35      21.285  20.563  39.116  1.00 19.29           O  
ATOM    251  C   TYR L  35      27.423  16.667  41.860  1.00 20.05           C  
ATOM    252  O   TYR L  35      28.548  17.084  41.582  1.00 20.04           O  
ATOM    253  N   GLN L  36      27.205  15.421  42.326  1.00 20.27           N  
ATOM    254  CA  GLN L  36      28.260  14.458  42.444  1.00 20.62           C  
ATOM    255  CB  GLN L  36      28.333  13.801  43.834  1.00 21.38           C  
ATOM    256  CG  GLN L  36      29.457  12.772  43.972  1.00 22.83           C  
ATOM    257  CD  GLN L  36      29.296  12.056  45.309  1.00 24.75           C  
ATOM    258  OE1 GLN L  36      28.241  11.497  45.603  1.00 25.33           O  
ATOM    259  NE2 GLN L  36      30.372  12.070  46.144  1.00 22.96           N  
ATOM    260  C   GLN L  36      27.925  13.362  41.477  1.00 20.72           C  
ATOM    261  O   GLN L  36      26.780  12.916  41.406  1.00 22.05           O  
ATOM    262  N   GLN L  37      28.909  12.909  40.675  1.00 21.15           N  
ATOM    263  CA  GLN L  37      28.579  11.859  39.758  1.00 21.77           C  
ATOM    264  CB  GLN L  37      28.416  12.354  38.309  1.00 21.83           C  
ATOM    265  CG  GLN L  37      28.046  11.250  37.316  1.00 22.09           C  
ATOM    266  CD  GLN L  37      27.925  11.878  35.934  1.00 23.09           C  
ATOM    267  OE1 GLN L  37      28.781  12.651  35.511  1.00 23.15           O  
ATOM    268  NE2 GLN L  37      26.826  11.543  35.208  1.00 21.79           N  
ATOM    269  C   GLN L  37      29.674  10.833  39.773  1.00 22.96           C  
ATOM    270  O   GLN L  37      30.827  11.119  39.447  1.00 22.67           O  
ATOM    271  N   LEU L  38      29.328   9.595  40.183  1.00 24.63           N  
ATOM    272  CA  LEU L  38      30.272   8.517  40.125  1.00 26.45           C  
ATOM    273  CB  LEU L  38      29.929   7.318  41.031  1.00 26.86           C  
ATOM    274  CG  LEU L  38      30.141   7.572  42.538  1.00 26.94           C  
ATOM    275  CD1 LEU L  38      31.630   7.787  42.854  1.00 37.12           C  
ATOM    276  CD2 LEU L  38      29.243   8.700  43.068  1.00 27.93           C  
ATOM    277  C   LEU L  38      30.254   8.048  38.707  1.00 28.41           C  
ATOM    278  O   LEU L  38      29.236   8.161  38.026  1.00 27.73           O  
ATOM    279  N   PRO L  39      31.337   7.515  38.224  1.00 31.76           N  
ATOM    280  CA  PRO L  39      31.340   7.112  36.849  1.00 33.67           C  
ATOM    281  CD  PRO L  39      32.659   7.922  38.675  1.00 33.65           C  
ATOM    282  CB  PRO L  39      32.795   6.790  36.520  1.00 34.83           C  
ATOM    283  CG  PRO L  39      33.583   7.725  37.461  1.00 36.20           C  
ATOM    284  C   PRO L  39      30.364   6.014  36.612  1.00 32.97           C  
ATOM    285  O   PRO L  39      30.252   5.112  37.441  1.00 34.28           O  
ATOM    286  N   GLY L  40      29.633   6.089  35.486  1.00 32.86           N  
ATOM    287  CA  GLY L  40      28.701   5.058  35.152  1.00 33.11           C  
ATOM    288  C   GLY L  40      27.380   5.305  35.818  1.00 33.18           C  
ATOM    289  O   GLY L  40      26.481   4.473  35.710  1.00 32.84           O  
ATOM    290  N   THR L  41      27.211   6.446  36.523  1.00 30.39           N  
ATOM    291  CA  THR L  41      25.949   6.673  37.178  1.00 28.55           C  
ATOM    292  CB  THR L  41      26.000   6.505  38.670  1.00 30.31           C  
ATOM    293  OG1 THR L  41      26.943   7.402  39.237  1.00 31.03           O  
ATOM    294  CG2 THR L  41      26.379   5.056  39.006  1.00 33.61           C  
ATOM    295  C   THR L  41      25.471   8.070  36.907  1.00 27.25           C  
ATOM    296  O   THR L  41      26.228   8.931  36.466  1.00 27.34           O  
ATOM    297  N   ALA L  42      24.167   8.313  37.169  1.00 26.29           N  
ATOM    298  CA  ALA L  42      23.532   9.587  36.954  1.00 25.23           C  
ATOM    299  CB  ALA L  42      21.994   9.524  36.993  1.00 25.95           C  
ATOM    300  C   ALA L  42      23.974  10.543  38.022  1.00 24.82           C  
ATOM    301  O   ALA L  42      24.382  10.139  39.109  1.00 24.49           O  
ATOM    302  N   PRO L  43      23.896  11.819  37.723  1.00 23.43           N  
ATOM    303  CA  PRO L  43      24.300  12.843  38.654  1.00 22.82           C  
ATOM    304  CD  PRO L  43      23.937  12.281  36.343  1.00 23.44           C  
ATOM    305  CB  PRO L  43      24.281  14.148  37.862  1.00 24.26           C  
ATOM    306  CG  PRO L  43      24.517  13.705  36.406  1.00 23.99           C  
ATOM    307  C   PRO L  43      23.381  12.869  39.832  1.00 22.85           C  
ATOM    308  O   PRO L  43      22.213  12.512  39.688  1.00 23.04           O  
ATOM    309  N   LYS L  44      23.907  13.280  41.003  1.00 22.41           N  
ATOM    310  CA  LYS L  44      23.161  13.358  42.227  1.00 22.58           C  
ATOM    311  CB  LYS L  44      23.743  12.432  43.308  1.00 24.32           C  
ATOM    312  CG  LYS L  44      22.856  12.249  44.538  1.00 27.11           C  
ATOM    313  CD  LYS L  44      23.370  11.157  45.478  1.00 29.93           C  
ATOM    314  CE  LYS L  44      22.362  10.741  46.549  1.00 35.02           C  
ATOM    315  NZ  LYS L  44      21.966  11.911  47.362  1.00 35.38           N1+
ATOM    316  C   LYS L  44      23.310  14.770  42.728  1.00 21.49           C  
ATOM    317  O   LYS L  44      24.361  15.384  42.565  1.00 21.15           O  
ATOM    318  N   LEU L  45      22.271  15.326  43.379  1.00 20.70           N  
ATOM    319  CA  LEU L  45      22.329  16.708  43.788  1.00 20.62           C  
ATOM    320  CB  LEU L  45      20.932  17.356  43.825  1.00 20.36           C  
ATOM    321  CG  LEU L  45      20.930  18.832  44.251  1.00 19.91           C  
ATOM    322  CD1 LEU L  45      21.626  19.710  43.199  1.00 19.31           C  
ATOM    323  CD2 LEU L  45      19.509  19.310  44.581  1.00 20.10           C  
ATOM    324  C   LEU L  45      22.909  16.817  45.179  1.00 21.24           C  
ATOM    325  O   LEU L  45      22.377  16.235  46.122  1.00 21.08           O  
ATOM    326  N   LEU L  46      24.097  17.461  45.310  1.00 20.57           N  
ATOM    327  CA  LEU L  46      24.751  17.757  46.563  1.00 21.09           C  
ATOM    328  CB  LEU L  46      26.262  17.949  46.401  1.00 21.89           C  
ATOM    329  CG  LEU L  46      27.013  16.684  45.961  1.00 22.59           C  
ATOM    330  CD1 LEU L  46      28.515  16.963  45.823  1.00 21.56           C  
ATOM    331  CD2 LEU L  46      26.718  15.507  46.897  1.00 22.71           C  
ATOM    332  C   LEU L  46      24.258  19.005  47.257  1.00 21.60           C  
ATOM    333  O   LEU L  46      24.039  19.008  48.469  1.00 22.36           O  
ATOM    334  N   ILE L  47      24.124  20.123  46.505  1.00 20.91           N  
ATOM    335  CA  ILE L  47      23.808  21.392  47.109  1.00 20.63           C  
ATOM    336  CB  ILE L  47      25.033  22.209  47.389  1.00 20.79           C  
ATOM    337  CG1 ILE L  47      25.902  21.487  48.432  1.00 22.30           C  
ATOM    338  CG2 ILE L  47      24.598  23.620  47.817  1.00 21.53           C  
ATOM    339  CD1 ILE L  47      27.299  22.070  48.600  1.00 23.07           C  
ATOM    340  C   ILE L  47      22.931  22.189  46.191  1.00 20.40           C  
ATOM    341  O   ILE L  47      23.071  22.114  44.971  1.00 19.47           O  
ATOM    342  N   TYR L  48      21.993  22.974  46.771  1.00 20.44           N  
ATOM    343  CA  TYR L  48      21.137  23.810  45.976  1.00 21.19           C  
ATOM    344  CB  TYR L  48      19.731  23.223  45.733  1.00 21.50           C  
ATOM    345  CG  TYR L  48      18.944  23.205  47.000  1.00 20.76           C  
ATOM    346  CD1 TYR L  48      19.052  22.165  47.893  1.00 23.02           C  
ATOM    347  CD2 TYR L  48      18.089  24.240  47.294  1.00 22.07           C  
ATOM    348  CE1 TYR L  48      18.318  22.160  49.055  1.00 23.52           C  
ATOM    349  CE2 TYR L  48      17.351  24.244  48.454  1.00 23.04           C  
ATOM    350  CZ  TYR L  48      17.465  23.200  49.336  1.00 24.72           C  
ATOM    351  OH  TYR L  48      16.713  23.195  50.529  1.00 26.37           O  
ATOM    352  C   TYR L  48      21.009  25.134  46.672  1.00 21.61           C  
ATOM    353  O   TYR L  48      21.309  25.255  47.857  1.00 21.43           O  
ATOM    354  N   ASP L  49      20.571  26.170  45.929  1.00 40.60           N  
ATOM    355  CA  ASP L  49      20.393  27.490  46.468  1.00 41.70           C  
ATOM    356  CB  ASP L  49      19.247  27.600  47.489  1.00 41.72           C  
ATOM    357  CG  ASP L  49      17.935  27.520  46.725  1.00 43.25           C  
ATOM    358  OD1 ASP L  49      17.983  27.526  45.466  1.00 44.16           O  
ATOM    359  OD2 ASP L  49      16.868  27.459  47.393  1.00 43.87           O1-
ATOM    360  C   ASP L  49      21.664  27.953  47.114  1.00 41.28           C  
ATOM    361  O   ASP L  49      21.649  28.604  48.158  1.00 41.96           O  
ATOM    362  N   ASN L  50      22.798  27.611  46.482  1.00 40.99           N  
ATOM    363  CA  ASN L  50      24.119  28.047  46.834  1.00 41.65           C  
ATOM    364  CB  ASN L  50      24.184  29.558  47.118  1.00 41.28           C  
ATOM    365  CG  ASN L  50      23.905  30.314  45.828  1.00 42.02           C  
ATOM    366  OD1 ASN L  50      24.404  29.955  44.764  1.00 42.46           O  
ATOM    367  ND2 ASN L  50      23.086  31.395  45.924  1.00 42.16           N  
ATOM    368  C   ASN L  50      24.656  27.370  48.060  1.00 41.22           C  
ATOM    369  O   ASN L  50      25.851  27.079  48.104  1.00 40.99           O  
ATOM    370  N   ASN L  51      23.822  27.029  49.064  1.00 41.50           N  
ATOM    371  CA  ASN L  51      24.474  26.458  50.212  1.00 41.58           C  
ATOM    372  CB  ASN L  51      24.961  27.517  51.211  1.00 42.18           C  
ATOM    373  CG  ASN L  51      23.736  28.195  51.810  1.00 42.67           C  
ATOM    374  OD1 ASN L  51      22.884  28.724  51.099  1.00 44.11           O  
ATOM    375  ND2 ASN L  51      23.638  28.170  53.165  1.00 44.62           N  
ATOM    376  C   ASN L  51      23.538  25.577  50.969  1.00 41.95           C  
ATOM    377  O   ASN L  51      23.734  25.353  52.163  1.00 42.47           O  
ATOM    378  N   LYS L  52      22.522  25.006  50.308  1.00 23.02           N  
ATOM    379  CA  LYS L  52      21.625  24.209  51.094  1.00 23.27           C  
ATOM    380  CB  LYS L  52      20.155  24.620  50.908  1.00 24.95           C  
ATOM    381  CG  LYS L  52      19.902  26.064  51.356  1.00 26.99           C  
ATOM    382  CD  LYS L  52      18.591  26.658  50.836  1.00 30.88           C  
ATOM    383  CE  LYS L  52      18.477  28.167  51.067  1.00 30.02           C  
ATOM    384  NZ  LYS L  52      17.323  28.469  51.944  1.00 32.48           N1+
ATOM    385  C   LYS L  52      21.796  22.779  50.689  1.00 24.21           C  
ATOM    386  O   LYS L  52      22.022  22.472  49.519  1.00 24.06           O  
ATOM    387  N   ARG L  53      21.706  21.857  51.668  1.00 24.66           N  
ATOM    388  CA  ARG L  53      21.894  20.467  51.365  0.90 26.25           C  
ATOM    389  CB  ARG L  53      22.901  19.764  52.293  0.90 27.36           C  
ATOM    390  CG  ARG L  53      24.351  20.136  51.980  0.90 28.58           C  
ATOM    391  CD  ARG L  53      25.378  19.516  52.929  0.90 28.59           C  
ATOM    392  NE  ARG L  53      25.278  20.237  54.229  0.90 31.83           N  
ATOM    393  CZ  ARG L  53      24.416  19.802  55.192  0.90 32.92           C  
ATOM    394  NH1 ARG L  53      23.683  18.667  54.995  0.90 33.65           N1+
ATOM    395  NH2 ARG L  53      24.290  20.501  56.356  0.90 34.06           N  
ATOM    396  C   ARG L  53      20.582  19.761  51.475  1.00 27.25           C  
ATOM    397  O   ARG L  53      19.805  19.961  52.407  1.00 27.79           O  
ATOM    398  N   PRO L  54      20.337  18.937  50.495  1.00 26.81           N  
ATOM    399  CA  PRO L  54      19.141  18.144  50.452  1.00 28.09           C  
ATOM    400  CD  PRO L  54      20.920  19.124  49.177  1.00 26.06           C  
ATOM    401  CB  PRO L  54      19.005  17.659  49.007  1.00 29.29           C  
ATOM    402  CG  PRO L  54      20.374  17.944  48.360  1.00 27.45           C  
ATOM    403  C   PRO L  54      19.264  17.045  51.454  1.00 29.88           C  
ATOM    404  O   PRO L  54      20.377  16.747  51.885  1.00 29.62           O  
ATOM    405  N   SER L  55      18.136  16.430  51.851  1.00 32.87           N  
ATOM    406  CA  SER L  55      18.224  15.392  52.831  1.00 33.67           C  
ATOM    407  CB  SER L  55      16.857  14.842  53.270  1.00 36.67           C  
ATOM    408  OG  SER L  55      17.033  13.828  54.247  1.00 42.81           O  
ATOM    409  C   SER L  55      19.002  14.258  52.240  1.00 32.99           C  
ATOM    410  O   SER L  55      18.881  13.948  51.055  1.00 34.25           O  
ATOM    411  N   GLY L  56      19.836  13.608  53.075  1.00 32.14           N  
ATOM    412  CA  GLY L  56      20.598  12.475  52.639  1.00 32.30           C  
ATOM    413  C   GLY L  56      22.026  12.863  52.381  1.00 31.84           C  
ATOM    414  O   GLY L  56      22.888  11.993  52.275  1.00 33.80           O  
ATOM    415  N   ILE L  57      22.329  14.174  52.285  1.00 30.14           N  
ATOM    416  CA  ILE L  57      23.684  14.579  52.021  1.00 28.46           C  
ATOM    417  CB  ILE L  57      23.797  15.689  51.007  1.00 28.00           C  
ATOM    418  CG1 ILE L  57      23.449  15.170  49.596  1.00 27.83           C  
ATOM    419  CG2 ILE L  57      25.218  16.274  51.087  1.00 27.48           C  
ATOM    420  CD1 ILE L  57      22.004  14.717  49.404  1.00 17.97           C  
ATOM    421  C   ILE L  57      24.316  15.018  53.310  1.00 29.01           C  
ATOM    422  O   ILE L  57      23.746  15.785  54.083  1.00 30.37           O  
ATOM    423  N   PRO L  58      25.503  14.520  53.543  1.00 28.86           N  
ATOM    424  CA  PRO L  58      26.198  14.794  54.773  1.00 30.90           C  
ATOM    425  CD  PRO L  58      25.917  13.254  52.955  1.00 29.54           C  
ATOM    426  CB  PRO L  58      27.361  13.809  54.826  1.00 31.46           C  
ATOM    427  CG  PRO L  58      26.886  12.625  53.970  1.00 31.60           C  
ATOM    428  C   PRO L  58      26.653  16.216  54.877  1.00 30.35           C  
ATOM    429  O   PRO L  58      26.878  16.863  53.857  1.00 29.09           O  
ATOM    430  N   ASP L  59      26.829  16.694  56.121  1.00 30.52           N  
ATOM    431  CA  ASP L  59      27.227  18.033  56.454  1.00 30.34           C  
ATOM    432  CB  ASP L  59      27.144  18.343  57.961  1.00 32.82           C  
ATOM    433  CG  ASP L  59      28.078  17.412  58.719  1.00 34.47           C  
ATOM    434  OD1 ASP L  59      28.482  16.372  58.134  1.00 34.97           O  
ATOM    435  OD2 ASP L  59      28.395  17.727  59.897  1.00 37.18           O1-
ATOM    436  C   ASP L  59      28.623  18.282  55.979  1.00 29.42           C  
ATOM    437  O   ASP L  59      29.071  19.424  55.931  1.00 30.21           O  
ATOM    438  N   ARG L  60      29.366  17.214  55.645  1.00 29.14           N  
ATOM    439  CA  ARG L  60      30.724  17.348  55.202  1.00 27.75           C  
ATOM    440  CB  ARG L  60      31.381  15.998  54.860  1.00 29.93           C  
ATOM    441  CG  ARG L  60      31.483  15.071  56.073  1.00 29.68           C  
ATOM    442  CD  ARG L  60      32.413  13.867  55.897  1.00 29.79           C  
ATOM    443  NE  ARG L  60      31.788  12.906  54.943  1.00 28.43           N  
ATOM    444  CZ  ARG L  60      32.144  12.904  53.625  1.00 27.87           C  
ATOM    445  NH1 ARG L  60      33.062  13.798  53.158  1.00 25.36           N1+
ATOM    446  NH2 ARG L  60      31.596  11.989  52.772  1.00 27.54           N  
ATOM    447  C   ARG L  60      30.735  18.190  53.963  1.00 26.55           C  
ATOM    448  O   ARG L  60      31.723  18.875  53.694  1.00 27.40           O  
ATOM    449  N   PHE L  61      29.655  18.131  53.156  1.00 25.08           N  
ATOM    450  CA  PHE L  61      29.592  18.904  51.945  1.00 23.74           C  
ATOM    451  CB  PHE L  61      28.702  18.278  50.854  1.00 23.62           C  
ATOM    452  CG  PHE L  61      29.283  16.969  50.445  1.00 24.36           C  
ATOM    453  CD1 PHE L  61      30.263  16.907  49.488  1.00 25.52           C  
ATOM    454  CD2 PHE L  61      28.857  15.798  51.024  1.00 24.60           C  
ATOM    455  CE1 PHE L  61      30.796  15.698  49.109  1.00 25.44           C  
ATOM    456  CE2 PHE L  61      29.389  14.585  50.650  1.00 25.08           C  
ATOM    457  CZ  PHE L  61      30.365  14.530  49.687  1.00 24.73           C  
ATOM    458  C   PHE L  61      28.986  20.243  52.247  1.00 23.20           C  
ATOM    459  O   PHE L  61      27.995  20.339  52.968  1.00 23.83           O  
ATOM    460  N   SER L  62      29.579  21.324  51.695  1.00 22.90           N  
ATOM    461  CA  SER L  62      29.052  22.640  51.924  1.00 22.78           C  
ATOM    462  CB  SER L  62      29.772  23.396  53.053  1.00 23.99           C  
ATOM    463  OG  SER L  62      31.128  23.622  52.700  1.00 25.41           O  
ATOM    464  C   SER L  62      29.234  23.442  50.670  1.00 22.39           C  
ATOM    465  O   SER L  62      30.078  23.120  49.834  1.00 23.03           O  
ATOM    466  N   GLY L  63      28.435  24.519  50.503  1.00 22.29           N  
ATOM    467  CA  GLY L  63      28.570  25.326  49.322  1.00 22.26           C  
ATOM    468  C   GLY L  63      28.485  26.769  49.712  1.00 22.49           C  
ATOM    469  O   GLY L  63      27.908  27.116  50.742  1.00 22.71           O  
ATOM    470  N   SER L  64      29.077  27.651  48.878  1.00 22.39           N  
ATOM    471  CA  SER L  64      29.041  29.062  49.136  1.00 23.06           C  
ATOM    472  CB  SER L  64      30.200  29.555  50.016  1.00 23.81           C  
ATOM    473  OG  SER L  64      31.439  29.355  49.349  1.00 25.22           O  
ATOM    474  C   SER L  64      29.154  29.770  47.825  1.00 23.54           C  
ATOM    475  O   SER L  64      29.612  29.204  46.834  1.00 23.05           O  
ATOM    476  N   LYS L  65      28.712  31.044  47.783  1.00 24.76           N  
ATOM    477  CA  LYS L  65      28.771  31.795  46.563  1.00 26.05           C  
ATOM    478  CB  LYS L  65      27.445  31.700  45.777  1.00 26.66           C  
ATOM    479  CG  LYS L  65      27.351  32.517  44.490  1.00 28.92           C  
ATOM    480  CD  LYS L  65      26.988  33.984  44.708  1.00 32.15           C  
ATOM    481  CE  LYS L  65      25.495  34.259  44.499  1.00 34.69           C  
ATOM    482  NZ  LYS L  65      25.196  35.694  44.695  1.00 32.44           N1+
ATOM    483  C   LYS L  65      29.092  33.215  46.902  1.00 26.83           C  
ATOM    484  O   LYS L  65      28.535  33.786  47.838  1.00 28.08           O  
ATOM    485  N   SER L  66      30.050  33.808  46.159  1.00 27.46           N  
ATOM    486  CA  SER L  66      30.422  35.177  46.372  1.00 29.45           C  
ATOM    487  CB  SER L  66      31.761  35.346  47.111  1.00 31.59           C  
ATOM    488  OG  SER L  66      32.060  36.724  47.276  1.00 34.26           O  
ATOM    489  C   SER L  66      30.595  35.790  45.027  1.00 28.27           C  
ATOM    490  O   SER L  66      31.360  35.302  44.198  1.00 27.95           O  
ATOM    491  N   GLY L  67      29.880  36.897  44.776  1.00 29.77           N  
ATOM    492  CA  GLY L  67      30.005  37.559  43.517  1.00 29.32           C  
ATOM    493  C   GLY L  67      29.643  36.600  42.427  1.00 28.05           C  
ATOM    494  O   GLY L  67      28.568  36.002  42.420  1.00 29.35           O  
ATOM    495  N   THR L  68      30.551  36.524  41.443  1.00 26.88           N  
ATOM    496  CA  THR L  68      30.536  35.761  40.232  1.00 26.57           C  
ATOM    497  CB  THR L  68      31.464  36.383  39.238  1.00 27.09           C  
ATOM    498  OG1 THR L  68      31.128  37.750  39.051  1.00 27.11           O  
ATOM    499  CG2 THR L  68      31.287  35.659  37.911  1.00 27.02           C  
ATOM    500  C   THR L  68      30.927  34.318  40.451  1.00 26.55           C  
ATOM    501  O   THR L  68      30.780  33.506  39.539  1.00 25.33           O  
ATOM    502  N   SER L  69      31.528  33.951  41.605  1.00 25.21           N  
ATOM    503  CA  SER L  69      31.994  32.590  41.742  1.00 25.09           C  
ATOM    504  CB  SER L  69      33.499  32.486  42.027  1.00 27.04           C  
ATOM    505  OG  SER L  69      34.239  32.951  40.910  1.00 32.20           O  
ATOM    506  C   SER L  69      31.304  31.862  42.861  1.00 23.80           C  
ATOM    507  O   SER L  69      30.605  32.457  43.678  1.00 24.75           O  
ATOM    508  N   ALA L  70      31.477  30.517  42.888  1.00 22.43           N  
ATOM    509  CA  ALA L  70      30.893  29.676  43.901  1.00 22.91           C  
ATOM    510  CB  ALA L  70      29.613  28.955  43.442  1.00 22.64           C  
ATOM    511  C   ALA L  70      31.896  28.615  44.256  1.00 22.91           C  
ATOM    512  O   ALA L  70      32.810  28.333  43.480  1.00 22.83           O  
ATOM    513  N   THR L  71      31.772  28.010  45.464  1.00 22.33           N  
ATOM    514  CA  THR L  71      32.730  27.006  45.840  1.00 22.32           C  
ATOM    515  CB  THR L  71      33.791  27.527  46.766  1.00 23.95           C  
ATOM    516  OG1 THR L  71      34.445  28.644  46.182  1.00 16.68           O  
ATOM    517  CG2 THR L  71      34.817  26.412  47.021  1.00 15.12           C  
ATOM    518  C   THR L  71      32.045  25.880  46.562  1.00 21.85           C  
ATOM    519  O   THR L  71      31.092  26.087  47.314  1.00 22.25           O  
ATOM    520  N   LEU L  72      32.542  24.645  46.343  1.00 20.99           N  
ATOM    521  CA  LEU L  72      32.054  23.461  46.994  1.00 20.68           C  
ATOM    522  CB  LEU L  72      31.817  22.304  46.006  1.00 20.67           C  
ATOM    523  CG  LEU L  72      31.299  21.000  46.642  1.00 19.78           C  
ATOM    524  CD1 LEU L  72      29.886  21.178  47.223  1.00 21.02           C  
ATOM    525  CD2 LEU L  72      31.398  19.827  45.650  1.00 20.52           C  
ATOM    526  C   LEU L  72      33.144  23.033  47.927  1.00 21.04           C  
ATOM    527  O   LEU L  72      34.312  22.991  47.543  1.00 22.01           O  
ATOM    528  N   GLY L  73      32.798  22.709  49.190  1.00 22.08           N  
ATOM    529  CA  GLY L  73      33.818  22.311  50.118  1.00 22.60           C  
ATOM    530  C   GLY L  73      33.482  20.946  50.626  1.00 22.72           C  
ATOM    531  O   GLY L  73      32.325  20.646  50.917  1.00 23.09           O  
ATOM    532  N   ILE L  74      34.503  20.074  50.731  1.00 23.16           N  
ATOM    533  CA  ILE L  74      34.281  18.748  51.224  1.00 24.41           C  
ATOM    534  CB  ILE L  74      34.507  17.693  50.183  1.00 23.67           C  
ATOM    535  CG1 ILE L  74      33.595  17.941  48.971  1.00 24.22           C  
ATOM    536  CG2 ILE L  74      34.282  16.321  50.840  1.00 24.68           C  
ATOM    537  CD1 ILE L  74      33.983  17.131  47.738  1.00 25.40           C  
ATOM    538  C   ILE L  74      35.267  18.517  52.323  1.00 25.79           C  
ATOM    539  O   ILE L  74      36.470  18.715  52.145  1.00 26.20           O  
ATOM    540  N   THR L  75      34.771  18.077  53.496  1.00 26.40           N  
ATOM    541  CA  THR L  75      35.634  17.860  54.624  1.00 27.67           C  
ATOM    542  CB  THR L  75      35.189  18.601  55.850  1.00 29.58           C  
ATOM    543  OG1 THR L  75      35.079  19.987  55.570  1.00 12.71           O  
ATOM    544  CG2 THR L  75      36.235  18.386  56.951  1.00 22.98           C  
ATOM    545  C   THR L  75      35.568  16.405  54.967  1.00 28.16           C  
ATOM    546  O   THR L  75      34.616  15.714  54.606  1.00 28.47           O  
ATOM    547  N   GLY L  76      36.610  15.891  55.651  1.00 28.15           N  
ATOM    548  CA  GLY L  76      36.592  14.521  56.082  1.00 29.05           C  
ATOM    549  C   GLY L  76      36.533  13.637  54.879  1.00 28.36           C  
ATOM    550  O   GLY L  76      35.703  12.734  54.802  1.00 28.20           O  
ATOM    551  N   LEU L  77      37.444  13.860  53.914  1.00 27.78           N  
ATOM    552  CA  LEU L  77      37.432  13.116  52.684  1.00 28.21           C  
ATOM    553  CB  LEU L  77      38.624  13.435  51.763  1.00 28.40           C  
ATOM    554  CG  LEU L  77      38.540  14.799  51.066  1.00 28.72           C  
ATOM    555  CD1 LEU L  77      39.764  15.042  50.168  1.00 29.96           C  
ATOM    556  CD2 LEU L  77      37.230  14.917  50.271  1.00 27.86           C  
ATOM    557  C   LEU L  77      37.482  11.649  52.951  1.00 29.25           C  
ATOM    558  O   LEU L  77      38.192  11.172  53.836  1.00 30.29           O  
ATOM    559  N   GLN L  78      36.683  10.905  52.165  1.00 28.70           N  
ATOM    560  CA  GLN L  78      36.596   9.477  52.249  1.00 31.24           C  
ATOM    561  CB  GLN L  78      35.221   9.012  52.749  1.00 31.38           C  
ATOM    562  CG  GLN L  78      34.917   9.547  54.151  1.00 33.94           C  
ATOM    563  CD  GLN L  78      33.538   9.070  54.574  1.00 35.82           C  
ATOM    564  OE1 GLN L  78      32.806   8.464  53.794  1.00 28.61           O  
ATOM    565  NE2 GLN L  78      33.170   9.359  55.850  1.00 26.54           N  
ATOM    566  C   GLN L  78      36.789   8.962  50.856  1.00 30.46           C  
ATOM    567  O   GLN L  78      36.656   9.703  49.886  1.00 29.78           O  
ATOM    568  N   THR L  79      37.105   7.661  50.724  1.00 31.01           N  
ATOM    569  CA  THR L  79      37.384   7.067  49.444  1.00 32.66           C  
ATOM    570  CB  THR L  79      37.738   5.617  49.549  1.00 35.06           C  
ATOM    571  OG1 THR L  79      38.892   5.450  50.358  1.00 25.72           O  
ATOM    572  CG2 THR L  79      37.989   5.072  48.134  1.00 24.51           C  
ATOM    573  C   THR L  79      36.171   7.160  48.569  1.00 32.14           C  
ATOM    574  O   THR L  79      36.282   7.376  47.364  1.00 32.12           O  
ATOM    575  N   GLY L  80      34.979   7.019  49.168  1.00 31.02           N  
ATOM    576  CA  GLY L  80      33.730   6.995  48.460  1.00 31.68           C  
ATOM    577  C   GLY L  80      33.535   8.274  47.714  1.00 30.81           C  
ATOM    578  O   GLY L  80      32.812   8.313  46.723  1.00 30.26           O  
ATOM    579  N   ASP L  81      34.147   9.362  48.208  1.00 28.77           N  
ATOM    580  CA  ASP L  81      34.019  10.692  47.684  1.00 27.47           C  
ATOM    581  CB  ASP L  81      34.744  11.735  48.555  1.00 27.19           C  
ATOM    582  CG  ASP L  81      34.001  11.866  49.884  1.00 28.51           C  
ATOM    583  OD1 ASP L  81      32.850  11.361  49.982  1.00 28.76           O  
ATOM    584  OD2 ASP L  81      34.578  12.480  50.822  1.00 28.26           O1-
ATOM    585  C   ASP L  81      34.563  10.806  46.285  1.00 27.47           C  
ATOM    586  O   ASP L  81      34.204  11.742  45.573  1.00 28.40           O  
ATOM    587  N   GLU L  82      35.479   9.915  45.854  1.00 27.33           N  
ATOM    588  CA  GLU L  82      36.030  10.069  44.533  1.00 27.49           C  
ATOM    589  CB  GLU L  82      37.028   8.965  44.144  1.00 28.59           C  
ATOM    590  CG  GLU L  82      38.326   9.024  44.952  1.00 30.70           C  
ATOM    591  CD  GLU L  82      39.235   7.895  44.489  1.00 33.38           C  
ATOM    592  OE1 GLU L  82      38.804   6.714  44.567  1.00 33.90           O  
ATOM    593  OE2 GLU L  82      40.375   8.199  44.048  1.00 32.15           O1-
ATOM    594  C   GLU L  82      34.921  10.058  43.529  1.00 26.90           C  
ATOM    595  O   GLU L  82      34.112   9.133  43.483  1.00 27.17           O  
ATOM    596  N   ALA L  83      34.868  11.115  42.689  1.00 25.51           N  
ATOM    597  CA  ALA L  83      33.842  11.234  41.695  1.00 25.55           C  
ATOM    598  CB  ALA L  83      32.418  11.274  42.276  1.00 26.24           C  
ATOM    599  C   ALA L  83      34.057  12.534  40.981  1.00 24.96           C  
ATOM    600  O   ALA L  83      35.005  13.266  41.263  1.00 25.16           O  
ATOM    601  N   ASP L  84      33.181  12.828  39.999  1.00 24.31           N  
ATOM    602  CA  ASP L  84      33.235  14.060  39.266  1.00 24.72           C  
ATOM    603  CB  ASP L  84      32.817  13.923  37.790  1.00 26.39           C  
ATOM    604  CG  ASP L  84      33.869  13.103  37.063  1.00 29.49           C  
ATOM    605  OD1 ASP L  84      35.081  13.338  37.311  1.00 42.11           O  
ATOM    606  OD2 ASP L  84      33.474  12.214  36.262  1.00 42.31           O1-
ATOM    607  C   ASP L  84      32.230  14.974  39.896  1.00 23.75           C  
ATOM    608  O   ASP L  84      31.120  14.545  40.213  1.00 25.43           O  
ATOM    609  N   TYR L  85      32.594  16.259  40.092  1.00 21.97           N  
ATOM    610  CA  TYR L  85      31.695  17.199  40.707  1.00 21.41           C  
ATOM    611  CB  TYR L  85      32.278  17.876  41.963  1.00 20.89           C  
ATOM    612  CG  TYR L  85      32.402  16.831  43.016  1.00 20.60           C  
ATOM    613  CD1 TYR L  85      33.473  15.966  43.035  1.00 20.70           C  
ATOM    614  CD2 TYR L  85      31.438  16.718  43.992  1.00 21.07           C  
ATOM    615  CE1 TYR L  85      33.572  15.002  44.012  1.00 20.62           C  
ATOM    616  CE2 TYR L  85      31.530  15.758  44.970  1.00 21.07           C  
ATOM    617  CZ  TYR L  85      32.600  14.897  44.979  1.00 21.31           C  
ATOM    618  OH  TYR L  85      32.704  13.907  45.977  1.00 21.12           O  
ATOM    619  C   TYR L  85      31.406  18.291  39.721  1.00 20.76           C  
ATOM    620  O   TYR L  85      32.310  18.770  39.035  1.00 21.56           O  
ATOM    621  N   TYR L  86      30.120  18.706  39.623  1.00 20.64           N  
ATOM    622  CA  TYR L  86      29.751  19.730  38.682  1.00 19.90           C  
ATOM    623  CB  TYR L  86      28.819  19.266  37.544  1.00 20.16           C  
ATOM    624  CG  TYR L  86      29.458  18.217  36.701  1.00 19.94           C  
ATOM    625  CD1 TYR L  86      29.322  16.889  37.031  1.00 19.92           C  
ATOM    626  CD2 TYR L  86      30.177  18.547  35.575  1.00 21.16           C  
ATOM    627  CE1 TYR L  86      29.899  15.912  36.256  1.00 22.13           C  
ATOM    628  CE2 TYR L  86      30.756  17.573  34.797  1.00 21.75           C  
ATOM    629  CZ  TYR L  86      30.617  16.253  35.138  1.00 22.18           C  
ATOM    630  OH  TYR L  86      31.210  15.252  34.341  1.00 24.17           O  
ATOM    631  C   TYR L  86      28.953  20.792  39.374  1.00 19.77           C  
ATOM    632  O   TYR L  86      28.193  20.519  40.303  1.00 19.29           O  
ATOM    633  N   CYS L  87      29.126  22.048  38.911  1.00 19.52           N  
ATOM    634  CA  CYS L  87      28.367  23.174  39.376  1.00 19.71           C  
ATOM    635  CB  CYS L  87      29.235  24.433  39.639  1.00 20.83           C  
ATOM    636  SG  CYS L  87      30.237  24.959  38.211  1.00 23.31           S  
ATOM    637  C   CYS L  87      27.399  23.499  38.277  1.00 19.22           C  
ATOM    638  O   CYS L  87      27.667  23.211  37.110  1.00 19.04           O  
ATOM    639  N   GLY L  88      26.231  24.087  38.626  1.00 19.11           N  
ATOM    640  CA  GLY L  88      25.248  24.412  37.623  1.00 18.52           C  
ATOM    641  C   GLY L  88      24.462  25.599  38.093  1.00 18.56           C  
ATOM    642  O   GLY L  88      24.327  25.839  39.292  1.00 18.78           O  
ATOM    643  N   THR L  89      23.933  26.385  37.133  1.00 18.18           N  
ATOM    644  CA  THR L  89      23.170  27.565  37.426  1.00 18.42           C  
ATOM    645  CB  THR L  89      24.086  28.733  37.715  1.00 18.53           C  
ATOM    646  OG1 THR L  89      24.885  28.421  38.839  1.00 21.24           O  
ATOM    647  CG2 THR L  89      23.324  30.027  38.014  1.00 20.39           C  
ATOM    648  C   THR L  89      22.369  27.870  36.195  1.00 18.49           C  
ATOM    649  O   THR L  89      22.522  27.214  35.167  1.00 18.87           O  
ATOM    650  N   TRP L  90      21.522  28.908  36.247  1.00 12.45           N  
ATOM    651  CA  TRP L  90      20.797  29.320  35.096  1.00 12.91           C  
ATOM    652  CB  TRP L  90      19.340  29.672  35.435  1.00 14.53           C  
ATOM    653  CG  TRP L  90      18.567  28.460  35.903  1.00 14.33           C  
ATOM    654  CD2 TRP L  90      18.612  27.942  37.242  1.00 16.49           C  
ATOM    655  CD1 TRP L  90      17.742  27.636  35.198  1.00 16.21           C  
ATOM    656  NE1 TRP L  90      17.265  26.636  36.014  1.00 16.52           N  
ATOM    657  CE2 TRP L  90      17.795  26.813  37.276  1.00 16.83           C  
ATOM    658  CE3 TRP L  90      19.283  28.369  38.353  1.00 17.53           C  
ATOM    659  CZ2 TRP L  90      17.634  26.094  38.427  1.00 18.49           C  
ATOM    660  CZ3 TRP L  90      19.119  27.643  39.512  1.00 20.96           C  
ATOM    661  CH2 TRP L  90      18.309  26.526  39.546  1.00 19.55           C  
ATOM    662  C   TRP L  90      21.484  30.521  34.514  1.00 14.19           C  
ATOM    663  O   TRP L  90      22.130  31.298  35.217  1.00 14.03           O  
ATOM    664  N   ASP L  91      21.402  30.657  33.174  1.00 13.76           N  
ATOM    665  CA  ASP L  91      21.992  31.768  32.484  1.00 14.64           C  
ATOM    666  CB  ASP L  91      22.603  31.397  31.117  1.00 15.20           C  
ATOM    667  CG  ASP L  91      21.529  30.816  30.210  1.00 15.75           C  
ATOM    668  OD1 ASP L  91      20.354  30.732  30.654  1.00 14.25           O  
ATOM    669  OD2 ASP L  91      21.873  30.439  29.058  1.00 16.85           O1-
ATOM    670  C   ASP L  91      20.947  32.834  32.314  1.00 16.51           C  
ATOM    671  O   ASP L  91      19.883  32.779  32.927  1.00 15.58           O  
ATOM    672  N   SER L  92      21.235  33.849  31.475  1.00 15.76           N  
ATOM    673  CA  SER L  92      20.337  34.954  31.286  1.00 16.38           C  
ATOM    674  CB  SER L  92      20.885  36.012  30.310  1.00 18.12           C  
ATOM    675  OG  SER L  92      20.998  35.465  29.003  1.00 23.33           O  
ATOM    676  C   SER L  92      19.039  34.451  30.723  1.00 16.49           C  
ATOM    677  O   SER L  92      17.972  34.989  31.020  1.00 17.51           O  
ATOM    678  N   SER L  93      19.107  33.414  29.871  1.00 15.80           N  
ATOM    679  CA  SER L  93      17.949  32.836  29.251  1.00 15.72           C  
ATOM    680  CB  SER L  93      18.295  31.940  28.053  1.00 16.53           C  
ATOM    681  OG  SER L  93      18.874  32.716  27.013  1.00 19.17           O  
ATOM    682  C   SER L  93      17.213  31.993  30.245  1.00 16.31           C  
ATOM    683  O   SER L  93      16.132  31.481  29.951  1.00 16.49           O  
ATOM    684  N   LEU L  94      17.770  31.835  31.461  1.00 14.54           N  
ATOM    685  CA  LEU L  94      17.174  30.975  32.446  1.00 15.15           C  
ATOM    686  CB  LEU L  94      15.690  31.259  32.732  1.00 16.47           C  
ATOM    687  CG  LEU L  94      15.431  32.566  33.506  1.00 17.95           C  
ATOM    688  CD1 LEU L  94      13.936  32.741  33.824  1.00 19.46           C  
ATOM    689  CD2 LEU L  94      16.318  32.656  34.758  1.00 19.16           C  
ATOM    690  C   LEU L  94      17.270  29.547  32.005  1.00 15.26           C  
ATOM    691  O   LEU L  94      16.438  28.723  32.386  1.00 14.48           O  
ATOM    692  N   ASN L  95      18.284  29.219  31.179  1.00 14.50           N  
ATOM    693  CA  ASN L  95      18.517  27.854  30.789  1.00 13.84           C  
ATOM    694  CB  ASN L  95      18.944  27.683  29.320  1.00 14.41           C  
ATOM    695  CG  ASN L  95      17.742  27.987  28.436  1.00 16.86           C  
ATOM    696  OD1 ASN L  95      16.605  27.664  28.778  1.00 15.26           O  
ATOM    697  ND2 ASN L  95      17.999  28.627  27.266  1.00 18.80           N  
ATOM    698  C   ASN L  95      19.640  27.357  31.647  1.00 14.26           C  
ATOM    699  O   ASN L  95      20.518  28.121  32.045  1.00 13.92           O  
ATOM    700  N   PRO L  96      19.622  26.091  31.967  1.00 13.44           N  
ATOM    701  CA  PRO L  96      20.651  25.567  32.825  1.00 12.69           C  
ATOM    702  CD  PRO L  96      18.353  25.406  32.167  1.00 13.18           C  
ATOM    703  CB  PRO L  96      20.118  24.243  33.364  1.00 13.87           C  
ATOM    704  CG  PRO L  96      18.590  24.420  33.323  1.00 14.03           C  
ATOM    705  C   PRO L  96      21.988  25.430  32.164  1.00 12.61           C  
ATOM    706  O   PRO L  96      22.039  25.076  30.988  1.00 13.54           O  
ATOM    707  N   VAL L  97      23.083  25.695  32.911  1.00 20.99           N  
ATOM    708  CA  VAL L  97      24.399  25.491  32.368  1.00 20.45           C  
ATOM    709  CB  VAL L  97      25.099  26.768  32.007  1.00 21.92           C  
ATOM    710  CG1 VAL L  97      24.325  27.438  30.861  1.00 22.49           C  
ATOM    711  CG2 VAL L  97      25.217  27.638  33.270  1.00 22.64           C  
ATOM    712  C   VAL L  97      25.228  24.799  33.399  1.00 20.05           C  
ATOM    713  O   VAL L  97      25.012  24.980  34.595  1.00 20.01           O  
ATOM    714  N   PHE L  98      26.207  23.980  32.954  1.00 19.70           N  
ATOM    715  CA  PHE L  98      27.005  23.238  33.890  1.00 19.69           C  
ATOM    716  CB  PHE L  98      26.992  21.708  33.698  1.00 18.18           C  
ATOM    717  CG  PHE L  98      25.615  21.135  33.767  1.00 17.65           C  
ATOM    718  CD1 PHE L  98      24.927  21.063  34.954  1.00 18.17           C  
ATOM    719  CD2 PHE L  98      25.001  20.673  32.625  1.00 18.54           C  
ATOM    720  CE1 PHE L  98      23.658  20.530  35.004  1.00 18.65           C  
ATOM    721  CE2 PHE L  98      23.733  20.138  32.670  1.00 19.39           C  
ATOM    722  CZ  PHE L  98      23.055  20.064  33.864  1.00 19.01           C  
ATOM    723  C   PHE L  98      28.444  23.598  33.694  1.00 20.12           C  
ATOM    724  O   PHE L  98      28.856  24.047  32.625  1.00 20.76           O  
ATOM    725  N   GLY L  99      29.250  23.405  34.755  1.00 20.90           N  
ATOM    726  CA  GLY L  99      30.663  23.617  34.659  1.00 21.44           C  
ATOM    727  C   GLY L  99      31.217  22.394  33.989  1.00 21.71           C  
ATOM    728  O   GLY L  99      30.506  21.413  33.781  1.00 22.04           O  
ATOM    729  N   GLY L 100      32.517  22.436  33.643  1.00 21.89           N  
ATOM    730  CA  GLY L 100      33.218  21.381  32.961  1.00 22.17           C  
ATOM    731  C   GLY L 100      33.293  20.155  33.821  1.00 22.79           C  
ATOM    732  O   GLY L 100      33.346  19.038  33.312  1.00 22.50           O  
ATOM    733  N   GLY L 101      33.366  20.328  35.154  1.00 21.94           N  
ATOM    734  CA  GLY L 101      33.442  19.185  36.020  1.00 22.32           C  
ATOM    735  C   GLY L 101      34.817  19.109  36.592  1.00 23.22           C  
ATOM    736  O   GLY L 101      35.806  19.455  35.946  1.00 23.60           O  
ATOM    737  N   THR L 102      34.907  18.645  37.855  1.00 22.65           N  
ATOM    738  CA  THR L 102      36.193  18.529  38.467  1.00 23.16           C  
ATOM    739  CB  THR L 102      36.380  19.504  39.599  1.00 23.66           C  
ATOM    740  OG1 THR L 102      37.760  19.670  39.870  1.00 22.37           O  
ATOM    741  CG2 THR L 102      35.658  18.998  40.858  1.00 23.77           C  
ATOM    742  C   THR L 102      36.315  17.120  38.970  1.00 23.42           C  
ATOM    743  O   THR L 102      35.401  16.583  39.593  1.00 24.44           O  
ATOM    744  N   LYS L 103      37.461  16.470  38.693  1.00 24.46           N  
ATOM    745  CA  LYS L 103      37.652  15.112  39.111  1.00 25.55           C  
ATOM    746  CB  LYS L 103      38.609  14.343  38.180  1.00 26.78           C  
ATOM    747  CG  LYS L 103      38.720  12.842  38.455  1.00 28.12           C  
ATOM    748  CD  LYS L 103      37.516  12.044  37.962  1.00 32.06           C  
ATOM    749  CE  LYS L 103      37.665  10.535  38.137  1.00 39.53           C  
ATOM    750  NZ  LYS L 103      36.457   9.861  37.613  1.00 40.65           N1+
ATOM    751  C   LYS L 103      38.295  15.158  40.459  1.00 26.17           C  
ATOM    752  O   LYS L 103      39.338  15.783  40.641  1.00 26.24           O  
ATOM    753  N   LEU L 104      37.677  14.498  41.455  1.00 25.53           N  
ATOM    754  CA  LEU L 104      38.239  14.490  42.773  0.90 26.73           C  
ATOM    755  CB  LEU L 104      37.182  14.639  43.878  0.90 26.20           C  
ATOM    756  CG  LEU L 104      37.759  14.581  45.303  0.90 26.75           C  
ATOM    757  CD1 LEU L 104      38.700  15.762  45.583  0.90 27.34           C  
ATOM    758  CD2 LEU L 104      36.643  14.443  46.346  0.90 26.91           C  
ATOM    759  C   LEU L 104      38.900  13.169  42.988  1.00 27.52           C  
ATOM    760  O   LEU L 104      38.282  12.122  42.805  1.00 27.13           O  
ATOM    761  N   THR L 105      40.186  13.188  43.387  1.00 28.18           N  
ATOM    762  CA  THR L 105      40.871  11.954  43.635  0.92 28.89           C  
ATOM    763  CB  THR L 105      42.125  11.792  42.827  0.92 30.99           C  
ATOM    764  OG1 THR L 105      41.835  11.841  41.438  1.00 40.80           O  
ATOM    765  CG2 THR L 105      42.757  10.438  43.187  1.00 40.50           C  
ATOM    766  C   THR L 105      41.276  11.939  45.074  1.00 29.90           C  
ATOM    767  O   THR L 105      41.777  12.931  45.604  1.00 29.41           O  
ATOM    768  N   VAL L 106      41.045  10.799  45.753  1.00 31.07           N  
ATOM    769  CA  VAL L 106      41.442  10.670  47.125  1.00 32.62           C  
ATOM    770  CB  VAL L 106      40.435   9.910  47.947  1.00 32.78           C  
ATOM    771  CG1 VAL L 106      41.001   9.675  49.355  1.00 34.13           C  
ATOM    772  CG2 VAL L 106      39.111  10.696  47.943  1.00 33.54           C  
ATOM    773  C   VAL L 106      42.715   9.890  47.095  1.00 34.50           C  
ATOM    774  O   VAL L 106      42.711   8.703  46.781  1.00 35.70           O  
ATOM    775  N   LEU L 107      43.834  10.548  47.449  1.00 35.24           N  
ATOM    776  CA  LEU L 107      45.129   9.946  47.337  1.00 37.23           C  
ATOM    777  CB  LEU L 107      46.267  10.935  47.634  1.00 37.61           C  
ATOM    778  CG  LEU L 107      46.327  12.113  46.646  1.00 39.12           C  
ATOM    779  CD1 LEU L 107      47.478  13.073  46.988  1.00 45.94           C  
ATOM    780  CD2 LEU L 107      46.388  11.618  45.192  1.00 43.70           C  
ATOM    781  C   LEU L 107      45.252   8.817  48.305  1.00 40.25           C  
ATOM    782  O   LEU L 107      44.931   8.944  49.484  1.00 40.29           O  
ATOM    783  N   GLY L 108      45.758   7.669  47.819  1.00 44.37           N  
ATOM    784  CA  GLY L 108      45.894   6.537  48.684  1.00 46.97           C  
ATOM    785  C   GLY L 108      47.163   5.801  48.299  1.00 47.81           C  
ATOM    786  O   GLY L 108      47.407   4.715  48.886  1.00 49.09           O  
ATOM    787  OXT GLY L 108      47.905   6.308  47.417  1.00  0.00           O1-
TER     788      GLY L 108 
ATOM    789  N   GLN H 109       9.918   3.914  44.885  1.00 46.72           N1+
ATOM    790  CA  GLN H 109       9.553   5.333  44.698  0.90 43.02           C  
ATOM    791  CB  GLN H 109      10.615   6.268  45.308  1.00 45.44           C  
ATOM    792  CG  GLN H 109      10.672   6.232  46.839  0.90 49.84           C  
ATOM    793  CD  GLN H 109       9.490   7.020  47.395  1.00 49.83           C  
ATOM    794  OE1 GLN H 109       9.558   7.569  48.493  1.00 57.65           O  
ATOM    795  NE2 GLN H 109       8.373   7.089  46.622  1.00 59.97           N  
ATOM    796  C   GLN H 109       9.403   5.650  43.249  1.00 39.25           C  
ATOM    797  O   GLN H 109       9.065   4.786  42.441  1.00 38.81           O  
ATOM    798  N   VAL H 110       9.643   6.919  42.881  1.00 36.51           N  
ATOM    799  CA  VAL H 110       9.504   7.301  41.511  1.00 32.34           C  
ATOM    800  CB  VAL H 110       9.483   8.790  41.319  1.00 32.93           C  
ATOM    801  CG1 VAL H 110       9.411   9.097  39.812  1.00 17.59           C  
ATOM    802  CG2 VAL H 110       8.324   9.369  42.144  1.00 18.28           C  
ATOM    803  C   VAL H 110      10.697   6.784  40.774  1.00 32.57           C  
ATOM    804  O   VAL H 110      11.821   6.874  41.263  1.00 33.60           O  
ATOM    805  N   GLN H 111      10.483   6.206  39.576  1.00 29.18           N  
ATOM    806  CA  GLN H 111      11.597   5.719  38.821  1.00 29.66           C  
ATOM    807  CB  GLN H 111      11.745   4.190  38.831  1.00 31.93           C  
ATOM    808  CG  GLN H 111      12.099   3.621  40.208  1.00 38.53           C  
ATOM    809  CD  GLN H 111      12.208   2.111  40.067  1.00 43.22           C  
ATOM    810  OE1 GLN H 111      12.113   1.574  38.965  1.00 45.78           O  
ATOM    811  NE2 GLN H 111      12.414   1.404  41.210  1.00 44.10           N  
ATOM    812  C   GLN H 111      11.423   6.138  37.398  1.00 27.97           C  
ATOM    813  O   GLN H 111      10.308   6.169  36.877  1.00 28.33           O  
ATOM    814  N   LEU H 112      12.544   6.493  36.736  1.00 26.75           N  
ATOM    815  CA  LEU H 112      12.486   6.866  35.354  1.00 25.56           C  
ATOM    816  CB  LEU H 112      12.969   8.297  35.065  1.00 26.16           C  
ATOM    817  CG  LEU H 112      12.027   9.394  35.594  1.00 26.93           C  
ATOM    818  CD1 LEU H 112      11.931   9.380  37.123  1.00 25.72           C  
ATOM    819  CD2 LEU H 112      12.427  10.770  35.051  1.00 28.66           C  
ATOM    820  C   LEU H 112      13.374   5.934  34.593  1.00 25.68           C  
ATOM    821  O   LEU H 112      14.479   5.620  35.031  1.00 25.87           O  
ATOM    822  N   GLN H 113      12.899   5.453  33.426  1.00 26.69           N  
ATOM    823  CA  GLN H 113      13.700   4.559  32.641  0.94 26.77           C  
ATOM    824  CB  GLN H 113      13.175   3.114  32.639  0.94 27.54           C  
ATOM    825  CG  GLN H 113      13.937   2.192  31.686  0.94 29.82           C  
ATOM    826  CD  GLN H 113      15.354   2.018  32.215  0.93 31.95           C  
ATOM    827  OE1 GLN H 113      16.310   2.562  31.665  0.93 32.70           O  
ATOM    828  NE2 GLN H 113      15.496   1.238  33.319  0.93 32.35           N  
ATOM    829  C   GLN H 113      13.688   5.020  31.220  1.00 26.42           C  
ATOM    830  O   GLN H 113      12.627   5.182  30.616  1.00 25.81           O  
ATOM    831  N   GLU H 114      14.886   5.247  30.646  1.00 25.60           N  
ATOM    832  CA  GLU H 114      14.958   5.645  29.272  1.00 25.53           C  
ATOM    833  CB  GLU H 114      16.152   6.558  28.928  1.00 25.77           C  
ATOM    834  CG  GLU H 114      17.465   6.156  29.593  1.00 26.17           C  
ATOM    835  CD  GLU H 114      17.398   6.667  31.022  1.00 26.68           C  
ATOM    836  OE1 GLU H 114      17.136   7.883  31.204  1.00 27.39           O  
ATOM    837  OE2 GLU H 114      17.601   5.847  31.954  1.00 27.61           O1-
ATOM    838  C   GLU H 114      14.959   4.433  28.396  1.00 26.73           C  
ATOM    839  O   GLU H 114      15.352   3.342  28.808  1.00 26.64           O  
ATOM    840  N   SER H 115      14.454   4.605  27.155  0.90 26.61           N  
ATOM    841  CA  SER H 115      14.449   3.550  26.186  0.90 27.25           C  
ATOM    842  CB  SER H 115      13.069   2.902  25.995  0.90 28.64           C  
ATOM    843  OG  SER H 115      12.126   3.874  25.566  0.90 32.20           O  
ATOM    844  C   SER H 115      14.851   4.180  24.888  0.90 30.18           C  
ATOM    845  O   SER H 115      14.346   5.242  24.526  0.90 28.85           O  
ATOM    846  N   GLY H 116      15.777   3.539  24.145  0.90 31.23           N  
ATOM    847  CA  GLY H 116      16.234   4.129  22.918  0.90 32.64           C  
ATOM    848  C   GLY H 116      16.953   3.084  22.124  0.90 31.79           C  
ATOM    849  O   GLY H 116      17.324   2.030  22.634  0.90 31.55           O  
ATOM    850  N   PRO H 117      17.152   3.391  20.867  0.90 34.63           N  
ATOM    851  CA  PRO H 117      17.748   2.502  19.900  0.90 32.97           C  
ATOM    852  CD  PRO H 117      16.507   4.532  20.245  0.90 35.96           C  
ATOM    853  CB  PRO H 117      17.518   3.155  18.533  0.90 33.59           C  
ATOM    854  CG  PRO H 117      17.153   4.615  18.853  0.90 34.12           C  
ATOM    855  C   PRO H 117      19.166   2.058  20.115  0.90 35.17           C  
ATOM    856  O   PRO H 117      19.492   0.940  19.718  0.90 37.04           O  
ATOM    857  N   GLY H 118      20.042   2.903  20.680  0.90 33.23           N  
ATOM    858  CA  GLY H 118      21.396   2.497  20.923  0.90 31.67           C  
ATOM    859  C   GLY H 118      22.254   2.995  19.797  0.90 31.49           C  
ATOM    860  O   GLY H 118      23.316   3.571  20.031  0.90 31.79           O  
ATOM    861  N   LEU H 119      21.806   2.803  18.537  1.00 32.86           N  
ATOM    862  CA  LEU H 119      22.581   3.249  17.412  1.00 32.04           C  
ATOM    863  CB  LEU H 119      23.136   2.128  16.512  1.00 34.12           C  
ATOM    864  CG  LEU H 119      24.202   1.237  17.165  1.00 36.18           C  
ATOM    865  CD1 LEU H 119      23.604   0.389  18.292  1.00 37.29           C  
ATOM    866  CD2 LEU H 119      24.947   0.404  16.110  1.00 36.44           C  
ATOM    867  C   LEU H 119      21.697   4.054  16.521  1.00 31.64           C  
ATOM    868  O   LEU H 119      20.537   3.708  16.296  1.00 33.61           O  
ATOM    869  N   VAL H 120      22.237   5.170  15.996  1.00 30.71           N  
ATOM    870  CA  VAL H 120      21.505   5.988  15.072  1.00 31.19           C  
ATOM    871  CB  VAL H 120      21.005   7.263  15.683  1.00 31.96           C  
ATOM    872  CG1 VAL H 120      20.348   8.113  14.585  1.00 32.98           C  
ATOM    873  CG2 VAL H 120      20.063   6.917  16.849  1.00 32.67           C  
ATOM    874  C   VAL H 120      22.453   6.364  13.974  1.00 32.23           C  
ATOM    875  O   VAL H 120      23.612   6.693  14.217  1.00 30.96           O  
ATOM    876  N   LYS H 121      21.979   6.322  12.716  1.00 32.22           N  
ATOM    877  CA  LYS H 121      22.837   6.667  11.621  1.00 32.25           C  
ATOM    878  CB  LYS H 121      22.430   5.976  10.309  1.00 34.19           C  
ATOM    879  CG  LYS H 121      22.648   4.460  10.410  1.00 38.22           C  
ATOM    880  CD  LYS H 121      21.934   3.622   9.349  1.00 40.43           C  
ATOM    881  CE  LYS H 121      22.061   2.114   9.593  1.00 43.35           C  
ATOM    882  NZ  LYS H 121      21.133   1.373   8.711  1.00 47.47           N1+
ATOM    883  C   LYS H 121      22.817   8.154  11.470  1.00 31.68           C  
ATOM    884  O   LYS H 121      21.841   8.819  11.812  1.00 31.23           O  
ATOM    885  N   PRO H 122      23.878   8.701  10.956  1.00 31.36           N  
ATOM    886  CA  PRO H 122      24.008  10.119  10.811  1.00 31.44           C  
ATOM    887  CD  PRO H 122      25.106   7.982  10.668  1.00 32.18           C  
ATOM    888  CB  PRO H 122      25.437  10.359  10.315  1.00 32.50           C  
ATOM    889  CG  PRO H 122      25.914   8.978   9.821  1.00 33.71           C  
ATOM    890  C   PRO H 122      22.939  10.670   9.926  1.00 32.48           C  
ATOM    891  O   PRO H 122      22.528   9.992   8.986  1.00 32.21           O  
ATOM    892  N   SER H 123      22.494  11.909  10.225  1.00 32.06           N  
ATOM    893  CA  SER H 123      21.475  12.616   9.500  1.00 32.94           C  
ATOM    894  CB  SER H 123      21.672  12.522   7.979  1.00 33.43           C  
ATOM    895  OG  SER H 123      22.924  13.083   7.620  1.00 35.06           O  
ATOM    896  C   SER H 123      20.123  12.048   9.809  1.00 32.51           C  
ATOM    897  O   SER H 123      19.113  12.561   9.330  1.00 32.90           O  
ATOM    898  N   GLU H 124      20.051  11.002  10.653  1.00 31.64           N  
ATOM    899  CA  GLU H 124      18.777  10.433  11.000  1.00 32.38           C  
ATOM    900  CB  GLU H 124      18.802   8.921  11.278  1.00 34.73           C  
ATOM    901  CG  GLU H 124      19.036   8.082  10.024  1.00 38.09           C  
ATOM    902  CD  GLU H 124      19.033   6.620  10.436  1.00 42.28           C  
ATOM    903  OE1 GLU H 124      18.903   6.346  11.659  1.00 45.40           O  
ATOM    904  OE2 GLU H 124      19.151   5.758   9.528  1.00 43.40           O1-
ATOM    905  C   GLU H 124      18.298  11.107  12.243  1.00 31.46           C  
ATOM    906  O   GLU H 124      18.961  12.000  12.767  1.00 31.15           O  
ATOM    907  N   THR H 125      17.099  10.717  12.727  1.00 30.74           N  
ATOM    908  CA  THR H 125      16.556  11.343  13.899  1.00 30.37           C  
ATOM    909  CB  THR H 125      15.105  11.707  13.761  1.00 31.63           C  
ATOM    910  OG1 THR H 125      14.920  12.574  12.652  1.00 32.40           O  
ATOM    911  CG2 THR H 125      14.645  12.405  15.054  1.00 30.84           C  
ATOM    912  C   THR H 125      16.659  10.398  15.059  1.00 29.65           C  
ATOM    913  O   THR H 125      16.344   9.213  14.958  1.00 29.57           O  
ATOM    914  N   LEU H 126      17.127  10.932  16.206  1.00 27.85           N  
ATOM    915  CA  LEU H 126      17.274  10.209  17.439  1.00 27.30           C  
ATOM    916  CB  LEU H 126      18.250  10.923  18.392  1.00 28.47           C  
ATOM    917  CG  LEU H 126      18.490  10.223  19.742  1.00 29.53           C  
ATOM    918  CD1 LEU H 126      19.524   9.098  19.637  1.00 30.75           C  
ATOM    919  CD2 LEU H 126      18.791  11.242  20.848  1.00 32.51           C  
ATOM    920  C   LEU H 126      15.947  10.275  18.133  1.00 27.09           C  
ATOM    921  O   LEU H 126      15.341  11.342  18.219  1.00 27.34           O  
ATOM    922  N   SER H 127      15.448   9.132  18.643  1.00 26.48           N  
ATOM    923  CA  SER H 127      14.206   9.180  19.361  0.94 25.89           C  
ATOM    924  CB  SER H 127      13.025   8.531  18.614  0.94 27.88           C  
ATOM    925  OG  SER H 127      12.675   9.296  17.469  0.94 29.45           O  
ATOM    926  C   SER H 127      14.386   8.422  20.641  1.00 25.39           C  
ATOM    927  O   SER H 127      14.807   7.266  20.636  1.00 26.18           O  
ATOM    928  N   LEU H 128      14.063   9.065  21.779  1.00 24.39           N  
ATOM    929  CA  LEU H 128      14.185   8.418  23.052  1.00 23.52           C  
ATOM    930  CB  LEU H 128      15.296   8.995  23.940  1.00 24.89           C  
ATOM    931  CG  LEU H 128      16.708   8.724  23.396  1.00 25.33           C  
ATOM    932  CD1 LEU H 128      17.785   9.326  24.313  1.00 26.41           C  
ATOM    933  CD2 LEU H 128      16.916   7.222  23.150  1.00 27.52           C  
ATOM    934  C   LEU H 128      12.906   8.624  23.789  1.00 23.45           C  
ATOM    935  O   LEU H 128      12.169   9.574  23.526  1.00 23.13           O  
ATOM    936  N   THR H 129      12.599   7.703  24.724  1.00 22.10           N  
ATOM    937  CA  THR H 129      11.410   7.843  25.507  1.00 22.46           C  
ATOM    938  CB  THR H 129      10.332   6.880  25.115  1.00 24.34           C  
ATOM    939  OG1 THR H 129      10.024   7.027  23.736  1.00 25.35           O  
ATOM    940  CG2 THR H 129       9.086   7.182  25.963  1.00 25.04           C  
ATOM    941  C   THR H 129      11.780   7.559  26.930  1.00 22.90           C  
ATOM    942  O   THR H 129      12.725   6.820  27.200  1.00 23.25           O  
ATOM    943  N   CYS H 130      11.054   8.171  27.885  1.00 22.61           N  
ATOM    944  CA  CYS H 130      11.330   7.927  29.269  1.00 22.19           C  
ATOM    945  CB  CYS H 130      11.881   9.179  29.991  1.00 22.26           C  
ATOM    946  SG  CYS H 130      12.400   8.904  31.713  1.00 23.74           S  
ATOM    947  C   CYS H 130      10.032   7.508  29.887  1.00 22.92           C  
ATOM    948  O   CYS H 130       9.006   8.161  29.701  1.00 23.03           O  
ATOM    949  N   ALA H 131      10.044   6.380  30.627  1.00 23.19           N  
ATOM    950  CA  ALA H 131       8.838   5.884  31.223  1.00 24.25           C  
ATOM    951  CB  ALA H 131       8.670   4.363  31.083  1.00 25.16           C  
ATOM    952  C   ALA H 131       8.900   6.198  32.679  1.00 24.00           C  
ATOM    953  O   ALA H 131       9.914   5.965  33.334  1.00 24.62           O  
ATOM    954  N   VAL H 132       7.793   6.734  33.223  1.00 24.13           N  
ATOM    955  CA  VAL H 132       7.770   7.132  34.596  1.00 24.77           C  
ATOM    956  CB  VAL H 132       7.192   8.503  34.780  1.00 24.09           C  
ATOM    957  CG1 VAL H 132       7.125   8.818  36.281  1.00 24.70           C  
ATOM    958  CG2 VAL H 132       8.019   9.503  33.956  1.00 24.53           C  
ATOM    959  C   VAL H 132       6.878   6.193  35.339  1.00 25.62           C  
ATOM    960  O   VAL H 132       5.781   5.867  34.891  1.00 26.87           O  
ATOM    961  N   SER H 133       7.347   5.721  36.510  1.00 25.77           N  
ATOM    962  CA  SER H 133       6.528   4.861  37.307  1.00 26.52           C  
ATOM    963  CB  SER H 133       7.012   3.402  37.334  1.00 28.30           C  
ATOM    964  OG  SER H 133       8.317   3.335  37.886  1.00 31.38           O  
ATOM    965  C   SER H 133       6.567   5.398  38.701  1.00 26.77           C  
ATOM    966  O   SER H 133       7.590   5.915  39.147  1.00 27.34           O  
ATOM    967  N   GLY H 134       5.412   5.357  39.389  1.00 39.41           N  
ATOM    968  CA  GLY H 134       5.336   5.844  40.733  1.00 38.10           C  
ATOM    969  C   GLY H 134       4.814   7.250  40.744  1.00 38.04           C  
ATOM    970  O   GLY H 134       4.448   7.762  41.800  1.00 37.86           O  
ATOM    971  N   TYR H 135       4.775   7.936  39.584  1.00 37.29           N  
ATOM    972  CA  TYR H 135       4.277   9.284  39.641  1.00 34.80           C  
ATOM    973  CB  TYR H 135       5.428  10.307  39.719  1.00 32.33           C  
ATOM    974  CG  TYR H 135       4.948  11.586  40.323  1.00 32.85           C  
ATOM    975  CD1 TYR H 135       4.853  11.692  41.692  1.00 31.04           C  
ATOM    976  CD2 TYR H 135       4.621  12.678  39.550  1.00 32.10           C  
ATOM    977  CE1 TYR H 135       4.426  12.854  42.288  1.00 33.50           C  
ATOM    978  CE2 TYR H 135       4.192  13.845  40.141  1.00 31.86           C  
ATOM    979  CZ  TYR H 135       4.089  13.935  41.511  1.00 32.96           C  
ATOM    980  OH  TYR H 135       3.649  15.132  42.117  1.00 33.82           O  
ATOM    981  C   TYR H 135       3.509   9.514  38.369  1.00 36.30           C  
ATOM    982  O   TYR H 135       3.871   8.987  37.318  1.00 38.27           O  
ATOM    983  N   SER H 136       2.410  10.294  38.425  1.00 37.98           N  
ATOM    984  CA  SER H 136       1.670  10.543  37.219  0.90 40.36           C  
ATOM    985  CB  SER H 136       0.227  11.008  37.470  0.90 43.26           C  
ATOM    986  OG  SER H 136      -0.440  11.225  36.235  0.90 47.68           O  
ATOM    987  C   SER H 136       2.382  11.627  36.472  1.00 41.14           C  
ATOM    988  O   SER H 136       2.817  12.614  37.063  1.00 44.60           O  
ATOM    989  N   ILE H 137       2.482  11.478  35.135  1.00 37.02           N  
ATOM    990  CA  ILE H 137       3.192  12.413  34.302  1.00 38.56           C  
ATOM    991  CB  ILE H 137       3.227  12.034  32.848  1.00 40.91           C  
ATOM    992  CG1 ILE H 137       4.226  10.901  32.573  1.00 43.93           C  
ATOM    993  CG2 ILE H 137       3.503  13.315  32.053  1.00 42.14           C  
ATOM    994  CD1 ILE H 137       5.674  11.277  32.882  1.00 44.55           C  
ATOM    995  C   ILE H 137       2.554  13.767  34.346  1.00 37.50           C  
ATOM    996  O   ILE H 137       3.247  14.781  34.398  1.00 39.16           O  
ATOM    997  N   SER H 138       1.212  13.826  34.317  1.00 35.21           N  
ATOM    998  CA  SER H 138       0.538  15.091  34.234  1.00 36.58           C  
ATOM    999  CB  SER H 138      -0.988  14.947  34.081  1.00 36.37           C  
ATOM   1000  OG  SER H 138      -1.542  14.312  35.224  1.00 20.08           O  
ATOM   1001  C   SER H 138       0.806  15.911  35.456  1.00 37.50           C  
ATOM   1002  O   SER H 138       0.775  17.138  35.395  1.00 40.19           O  
ATOM   1003  N   SER H 139       1.044  15.257  36.607  1.00 37.14           N  
ATOM   1004  CA  SER H 139       1.271  15.951  37.845  1.00 38.63           C  
ATOM   1005  CB  SER H 139       1.118  15.028  39.068  1.00 41.84           C  
ATOM   1006  OG  SER H 139      -0.215  14.542  39.147  1.00 47.80           O  
ATOM   1007  C   SER H 139       2.649  16.565  37.915  1.00 37.65           C  
ATOM   1008  O   SER H 139       2.857  17.521  38.662  1.00 38.92           O  
ATOM   1009  N   GLY H 140       3.626  16.055  37.135  1.00 35.40           N  
ATOM   1010  CA  GLY H 140       4.998  16.478  37.276  1.00 34.08           C  
ATOM   1011  C   GLY H 140       5.172  17.931  36.964  1.00 32.28           C  
ATOM   1012  O   GLY H 140       4.552  18.478  36.053  1.00 33.96           O  
ATOM   1013  N   TYR H 141       6.050  18.593  37.749  1.00 30.35           N  
ATOM   1014  CA  TYR H 141       6.334  19.985  37.565  1.00 31.09           C  
ATOM   1015  CB  TYR H 141       7.179  20.561  38.714  1.00 32.13           C  
ATOM   1016  CG  TYR H 141       7.356  22.020  38.471  1.00 31.88           C  
ATOM   1017  CD1 TYR H 141       6.287  22.878  38.595  1.00 33.04           C  
ATOM   1018  CD2 TYR H 141       8.589  22.535  38.144  1.00 34.53           C  
ATOM   1019  CE1 TYR H 141       6.444  24.227  38.378  1.00 35.24           C  
ATOM   1020  CE2 TYR H 141       8.751  23.883  37.927  1.00 35.65           C  
ATOM   1021  CZ  TYR H 141       7.677  24.732  38.044  1.00 34.87           C  
ATOM   1022  OH  TYR H 141       7.834  26.118  37.825  1.00 39.76           O  
ATOM   1023  C   TYR H 141       7.064  20.171  36.270  1.00 28.81           C  
ATOM   1024  O   TYR H 141       6.661  21.001  35.457  1.00 31.11           O  
ATOM   1025  N   TYR H 142       8.169  19.420  36.034  1.00 18.60           N  
ATOM   1026  CA  TYR H 142       8.786  19.531  34.741  1.00 18.55           C  
ATOM   1027  CB  TYR H 142       9.749  20.723  34.561  1.00 19.35           C  
ATOM   1028  CG  TYR H 142      10.988  20.593  35.384  1.00 21.05           C  
ATOM   1029  CD1 TYR H 142      12.013  19.770  34.979  1.00 27.40           C  
ATOM   1030  CD2 TYR H 142      11.147  21.322  36.542  1.00 23.47           C  
ATOM   1031  CE1 TYR H 142      13.164  19.660  35.723  1.00 23.76           C  
ATOM   1032  CE2 TYR H 142      12.298  21.215  37.289  1.00 29.06           C  
ATOM   1033  CZ  TYR H 142      13.311  20.382  36.881  1.00 30.05           C  
ATOM   1034  OH  TYR H 142      14.494  20.271  37.644  1.00 32.28           O  
ATOM   1035  C   TYR H 142       9.526  18.265  34.473  1.00 18.65           C  
ATOM   1036  O   TYR H 142       9.927  17.566  35.406  1.00 18.36           O  
ATOM   1037  N   TRP H 143       9.707  17.931  33.176  1.00 17.84           N  
ATOM   1038  CA  TRP H 143      10.430  16.747  32.808  1.00 17.82           C  
ATOM   1039  CB  TRP H 143       9.530  15.667  32.179  1.00 17.40           C  
ATOM   1040  CG  TRP H 143       8.383  15.251  33.071  1.00 17.60           C  
ATOM   1041  CD2 TRP H 143       8.458  14.299  34.146  1.00 17.70           C  
ATOM   1042  CD1 TRP H 143       7.096  15.704  33.052  1.00 18.51           C  
ATOM   1043  NE1 TRP H 143       6.368  15.105  34.049  1.00 19.13           N  
ATOM   1044  CE2 TRP H 143       7.193  14.238  34.732  1.00 18.17           C  
ATOM   1045  CE3 TRP H 143       9.495  13.543  34.614  1.00 18.56           C  
ATOM   1046  CZ2 TRP H 143       6.947  13.420  35.797  1.00 18.53           C  
ATOM   1047  CZ3 TRP H 143       9.239  12.714  35.685  1.00 18.29           C  
ATOM   1048  CH2 TRP H 143       7.989  12.655  36.266  1.00 18.62           C  
ATOM   1049  C   TRP H 143      11.422  17.183  31.767  1.00 18.11           C  
ATOM   1050  O   TRP H 143      11.114  18.044  30.946  1.00 19.00           O  
ATOM   1051  N   GLY H 144      12.646  16.609  31.757  1.00 18.02           N  
ATOM   1052  CA  GLY H 144      13.588  17.091  30.782  1.00 17.77           C  
ATOM   1053  C   GLY H 144      14.646  16.072  30.482  1.00 19.36           C  
ATOM   1054  O   GLY H 144      14.638  14.958  31.006  1.00 18.86           O  
ATOM   1055  N   TRP H 145      15.593  16.451  29.593  1.00 18.76           N  
ATOM   1056  CA  TRP H 145      16.641  15.553  29.202  1.00 19.05           C  
ATOM   1057  CB  TRP H 145      16.499  15.050  27.755  1.00 20.19           C  
ATOM   1058  CG  TRP H 145      15.292  14.173  27.511  1.00 19.30           C  
ATOM   1059  CD2 TRP H 145      15.307  12.736  27.540  1.00 19.93           C  
ATOM   1060  CD1 TRP H 145      14.014  14.540  27.208  1.00 20.14           C  
ATOM   1061  NE1 TRP H 145      13.231  13.422  27.042  1.00 21.06           N  
ATOM   1062  CE2 TRP H 145      14.015  12.305  27.244  1.00 20.09           C  
ATOM   1063  CE3 TRP H 145      16.315  11.848  27.789  1.00 20.03           C  
ATOM   1064  CZ2 TRP H 145      13.708  10.974  27.195  1.00 20.92           C  
ATOM   1065  CZ3 TRP H 145      16.002  10.506  27.741  1.00 20.38           C  
ATOM   1066  CH2 TRP H 145      14.723  10.080  27.449  1.00 20.37           C  
ATOM   1067  C   TRP H 145      17.965  16.261  29.292  1.00 19.84           C  
ATOM   1068  O   TRP H 145      18.076  17.457  29.019  1.00 20.41           O  
ATOM   1069  N   ILE H 146      19.012  15.517  29.711  1.00 19.78           N  
ATOM   1070  CA  ILE H 146      20.359  16.021  29.809  1.00 20.91           C  
ATOM   1071  CB  ILE H 146      20.832  16.190  31.227  1.00 22.10           C  
ATOM   1072  CG1 ILE H 146      19.951  17.196  31.992  1.00 23.23           C  
ATOM   1073  CG2 ILE H 146      22.312  16.598  31.179  1.00 23.11           C  
ATOM   1074  CD1 ILE H 146      18.547  16.677  32.296  1.00 29.30           C  
ATOM   1075  C   ILE H 146      21.238  14.977  29.174  1.00 21.86           C  
ATOM   1076  O   ILE H 146      20.952  13.783  29.267  1.00 23.37           O  
ATOM   1077  N   ARG H 147      22.334  15.386  28.494  1.00 20.47           N  
ATOM   1078  CA  ARG H 147      23.165  14.394  27.859  1.00 21.18           C  
ATOM   1079  CB  ARG H 147      23.073  14.407  26.325  1.00 20.53           C  
ATOM   1080  CG  ARG H 147      23.494  15.730  25.679  1.00 21.15           C  
ATOM   1081  CD  ARG H 147      23.317  15.728  24.160  1.00 20.96           C  
ATOM   1082  NE  ARG H 147      23.754  17.049  23.629  1.00 22.93           N  
ATOM   1083  CZ  ARG H 147      23.927  17.193  22.283  1.00 23.28           C  
ATOM   1084  NH1 ARG H 147      23.719  16.126  21.456  1.00 22.89           N1+
ATOM   1085  NH2 ARG H 147      24.302  18.398  21.762  1.00 24.65           N  
ATOM   1086  C   ARG H 147      24.595  14.615  28.230  1.00 21.85           C  
ATOM   1087  O   ARG H 147      24.982  15.702  28.659  1.00 21.84           O  
ATOM   1088  N   GLN H 148      25.417  13.552  28.101  1.00 22.07           N  
ATOM   1089  CA  GLN H 148      26.808  13.654  28.437  1.00 23.36           C  
ATOM   1090  CB  GLN H 148      27.077  13.155  29.871  1.00 23.26           C  
ATOM   1091  CG  GLN H 148      28.517  13.304  30.367  1.00 23.56           C  
ATOM   1092  CD  GLN H 148      28.548  12.756  31.789  1.00 24.88           C  
ATOM   1093  OE1 GLN H 148      27.808  11.835  32.130  1.00 25.00           O  
ATOM   1094  NE2 GLN H 148      29.421  13.346  32.647  1.00 24.01           N  
ATOM   1095  C   GLN H 148      27.589  12.792  27.487  1.00 23.38           C  
ATOM   1096  O   GLN H 148      27.447  11.571  27.496  1.00 24.27           O  
ATOM   1097  N   PRO H 149      28.435  13.388  26.683  1.00 25.24           N  
ATOM   1098  CA  PRO H 149      29.227  12.615  25.758  1.00 27.59           C  
ATOM   1099  CD  PRO H 149      28.149  14.716  26.166  1.00 26.66           C  
ATOM   1100  CB  PRO H 149      29.820  13.623  24.775  1.00 28.43           C  
ATOM   1101  CG  PRO H 149      28.781  14.760  24.763  1.00 29.81           C  
ATOM   1102  C   PRO H 149      30.234  11.826  26.529  1.00 29.45           C  
ATOM   1103  O   PRO H 149      30.558  12.225  27.646  1.00 28.61           O  
ATOM   1104  N   PRO H 150      30.732  10.740  26.007  1.00 31.47           N  
ATOM   1105  CA  PRO H 150      31.644   9.967  26.793  1.00 32.33           C  
ATOM   1106  CD  PRO H 150      29.977   9.915  25.077  1.00 32.81           C  
ATOM   1107  CB  PRO H 150      31.833   8.653  26.040  1.00 33.78           C  
ATOM   1108  CG  PRO H 150      30.489   8.477  25.301  1.00 34.67           C  
ATOM   1109  C   PRO H 150      32.893  10.719  27.088  1.00 32.60           C  
ATOM   1110  O   PRO H 150      33.500  11.271  26.172  1.00 33.04           O  
ATOM   1111  N   GLY H 151      33.297  10.746  28.369  1.00 32.84           N  
ATOM   1112  CA  GLY H 151      34.512  11.399  28.735  1.00 32.76           C  
ATOM   1113  C   GLY H 151      34.289  12.883  28.758  1.00 33.97           C  
ATOM   1114  O   GLY H 151      35.238  13.648  28.924  1.00 34.30           O  
ATOM   1115  N   LYS H 152      33.032  13.342  28.611  1.00 30.72           N  
ATOM   1116  CA  LYS H 152      32.816  14.764  28.579  1.00 29.33           C  
ATOM   1117  CB  LYS H 152      32.284  15.283  27.230  1.00 31.52           C  
ATOM   1118  CG  LYS H 152      33.313  15.181  26.097  1.00 34.09           C  
ATOM   1119  CD  LYS H 152      32.754  15.500  24.708  1.00 38.30           C  
ATOM   1120  CE  LYS H 152      33.784  15.389  23.582  1.00 40.32           C  
ATOM   1121  NZ  LYS H 152      33.844  13.994  23.080  1.00 40.94           N1+
ATOM   1122  C   LYS H 152      31.841  15.151  29.655  1.00 28.31           C  
ATOM   1123  O   LYS H 152      31.459  14.331  30.487  1.00 27.13           O  
ATOM   1124  N   GLY H 153      31.431  16.441  29.664  1.00 27.59           N  
ATOM   1125  CA  GLY H 153      30.585  16.987  30.697  1.00 25.79           C  
ATOM   1126  C   GLY H 153      29.123  16.835  30.379  1.00 24.97           C  
ATOM   1127  O   GLY H 153      28.731  16.157  29.433  1.00 25.17           O  
ATOM   1128  N   LEU H 154      28.275  17.498  31.202  1.00 23.69           N  
ATOM   1129  CA  LEU H 154      26.837  17.431  31.133  1.00 22.34           C  
ATOM   1130  CB  LEU H 154      26.180  17.547  32.520  1.00 22.62           C  
ATOM   1131  CG  LEU H 154      26.483  16.372  33.467  1.00 23.41           C  
ATOM   1132  CD1 LEU H 154      25.867  16.605  34.856  1.00 22.62           C  
ATOM   1133  CD2 LEU H 154      26.039  15.036  32.850  1.00 23.59           C  
ATOM   1134  C   LEU H 154      26.314  18.576  30.323  1.00 23.09           C  
ATOM   1135  O   LEU H 154      26.846  19.684  30.375  1.00 22.97           O  
ATOM   1136  N   GLU H 155      25.250  18.315  29.532  1.00 20.70           N  
ATOM   1137  CA  GLU H 155      24.628  19.359  28.766  1.00 21.22           C  
ATOM   1138  CB  GLU H 155      24.979  19.337  27.271  1.00 21.34           C  
ATOM   1139  CG  GLU H 155      24.369  20.520  26.518  1.00 23.51           C  
ATOM   1140  CD  GLU H 155      24.808  20.447  25.064  1.00 27.34           C  
ATOM   1141  OE1 GLU H 155      25.397  19.402  24.675  1.00 26.15           O  
ATOM   1142  OE2 GLU H 155      24.559  21.437  24.325  1.00 28.91           O1-
ATOM   1143  C   GLU H 155      23.137  19.217  28.886  1.00 20.51           C  
ATOM   1144  O   GLU H 155      22.583  18.132  28.719  1.00 21.06           O  
ATOM   1145  N   TRP H 156      22.438  20.336  29.180  1.00 19.91           N  
ATOM   1146  CA  TRP H 156      21.005  20.321  29.343  1.00 18.73           C  
ATOM   1147  CB  TRP H 156      20.516  21.417  30.307  1.00 19.19           C  
ATOM   1148  CG  TRP H 156      19.018  21.573  30.418  1.00 17.78           C  
ATOM   1149  CD2 TRP H 156      18.295  22.656  29.817  1.00 17.83           C  
ATOM   1150  CD1 TRP H 156      18.101  20.819  31.087  1.00 17.52           C  
ATOM   1151  NE1 TRP H 156      16.849  21.366  30.940  1.00 22.07           N  
ATOM   1152  CE2 TRP H 156      16.954  22.500  30.162  1.00 17.45           C  
ATOM   1153  CE3 TRP H 156      18.716  23.699  29.049  1.00 20.55           C  
ATOM   1154  CZ2 TRP H 156      16.011  23.394  29.742  1.00 20.63           C  
ATOM   1155  CZ3 TRP H 156      17.760  24.590  28.618  1.00 19.54           C  
ATOM   1156  CH2 TRP H 156      16.434  24.444  28.958  1.00 20.44           C  
ATOM   1157  C   TRP H 156      20.363  20.551  28.012  1.00 19.69           C  
ATOM   1158  O   TRP H 156      20.717  21.494  27.310  1.00 19.05           O  
ATOM   1159  N   ILE H 157      19.486  19.616  27.588  1.00 18.34           N  
ATOM   1160  CA  ILE H 157      18.755  19.701  26.353  1.00 18.21           C  
ATOM   1161  CB  ILE H 157      18.338  18.343  25.877  1.00 17.71           C  
ATOM   1162  CG1 ILE H 157      19.585  17.457  25.708  1.00 17.56           C  
ATOM   1163  CG2 ILE H 157      17.530  18.512  24.579  1.00 18.49           C  
ATOM   1164  CD1 ILE H 157      19.268  15.973  25.553  1.00 18.33           C  
ATOM   1165  C   ILE H 157      17.523  20.567  26.420  1.00 19.54           C  
ATOM   1166  O   ILE H 157      17.352  21.481  25.614  1.00 19.37           O  
ATOM   1167  N   GLY H 158      16.624  20.318  27.400  1.00 18.62           N  
ATOM   1168  CA  GLY H 158      15.388  21.057  27.429  1.00 18.31           C  
ATOM   1169  C   GLY H 158      14.444  20.424  28.404  1.00 19.09           C  
ATOM   1170  O   GLY H 158      14.692  19.335  28.922  1.00 18.58           O  
ATOM   1171  N   SER H 159      13.312  21.110  28.668  1.00 17.60           N  
ATOM   1172  CA  SER H 159      12.362  20.595  29.610  1.00 18.50           C  
ATOM   1173  CB  SER H 159      12.526  21.192  31.019  1.00 19.11           C  
ATOM   1174  OG  SER H 159      13.796  20.839  31.545  1.00 24.85           O  
ATOM   1175  C   SER H 159      10.980  20.930  29.150  1.00 18.74           C  
ATOM   1176  O   SER H 159      10.774  21.839  28.348  1.00 18.59           O  
ATOM   1177  N   ILE H 160       9.998  20.145  29.640  1.00 18.16           N  
ATOM   1178  CA  ILE H 160       8.605  20.357  29.376  1.00 18.36           C  
ATOM   1179  CB  ILE H 160       7.966  19.220  28.640  1.00 18.66           C  
ATOM   1180  CG1 ILE H 160       6.510  19.564  28.290  1.00 18.66           C  
ATOM   1181  CG2 ILE H 160       8.153  17.940  29.468  1.00 19.75           C  
ATOM   1182  CD1 ILE H 160       5.892  18.599  27.280  1.00 20.03           C  
ATOM   1183  C   ILE H 160       7.942  20.508  30.716  1.00 18.85           C  
ATOM   1184  O   ILE H 160       8.115  19.669  31.599  1.00 18.55           O  
ATOM   1185  N   TYR H 161       7.166  21.599  30.892  1.00 18.61           N  
ATOM   1186  CA  TYR H 161       6.520  21.952  32.129  1.00 18.77           C  
ATOM   1187  CB  TYR H 161       6.456  23.466  32.409  1.00 19.20           C  
ATOM   1188  CG  TYR H 161       7.799  23.862  32.907  1.00 18.09           C  
ATOM   1189  CD1 TYR H 161       8.841  24.086  32.040  1.00 17.99           C  
ATOM   1190  CD2 TYR H 161       8.011  24.001  34.260  1.00 19.86           C  
ATOM   1191  CE1 TYR H 161      10.079  24.448  32.521  1.00 17.66           C  
ATOM   1192  CE2 TYR H 161       9.244  24.360  34.747  1.00 19.97           C  
ATOM   1193  CZ  TYR H 161      10.282  24.584  33.873  1.00 19.64           C  
ATOM   1194  OH  TYR H 161      11.554  24.956  34.358  1.00 20.46           O  
ATOM   1195  C   TYR H 161       5.129  21.421  32.176  1.00 19.09           C  
ATOM   1196  O   TYR H 161       4.540  21.044  31.166  1.00 20.40           O  
ATOM   1197  N   HIS H 162       4.585  21.403  33.406  1.00 18.69           N  
ATOM   1198  CA  HIS H 162       3.258  20.951  33.692  1.00 17.68           C  
ATOM   1199  ND1 HIS H 162       0.411  21.877  35.199  1.00 21.83           N  
ATOM   1200  CG  HIS H 162       1.417  20.970  35.450  1.00 20.69           C  
ATOM   1201  CB  HIS H 162       2.862  21.239  35.150  1.00 22.37           C  
ATOM   1202  NE2 HIS H 162      -0.556  20.083  36.087  1.00 25.96           N  
ATOM   1203  CD2 HIS H 162       0.810  19.880  35.993  1.00 20.06           C  
ATOM   1204  CE1 HIS H 162      -0.748  21.296  35.599  1.00 24.17           C  
ATOM   1205  C   HIS H 162       2.308  21.714  32.823  1.00 22.03           C  
ATOM   1206  O   HIS H 162       1.347  21.151  32.304  1.00 19.58           O  
ATOM   1207  N   SER H 163       2.565  23.022  32.638  1.00 18.08           N  
ATOM   1208  CA  SER H 163       1.727  23.879  31.849  1.00 20.14           C  
ATOM   1209  CB  SER H 163       2.215  25.337  31.850  1.00 18.69           C  
ATOM   1210  OG  SER H 163       3.500  25.419  31.251  1.00 20.67           O  
ATOM   1211  C   SER H 163       1.726  23.409  30.425  1.00 22.26           C  
ATOM   1212  O   SER H 163       0.762  23.637  29.695  1.00 20.66           O  
ATOM   1213  N   GLY H 164       2.799  22.717  29.995  1.00 21.63           N  
ATOM   1214  CA  GLY H 164       2.868  22.249  28.639  1.00 21.57           C  
ATOM   1215  C   GLY H 164       3.885  23.055  27.892  1.00 19.27           C  
ATOM   1216  O   GLY H 164       4.278  22.702  26.781  1.00 20.99           O  
ATOM   1217  N   SER H 165       4.351  24.167  28.485  1.00 24.04           N  
ATOM   1218  CA  SER H 165       5.325  24.957  27.798  1.00 24.04           C  
ATOM   1219  CB  SER H 165       5.562  26.336  28.437  1.00 25.79           C  
ATOM   1220  OG  SER H 165       4.367  27.103  28.420  1.00 21.33           O  
ATOM   1221  C   SER H 165       6.619  24.213  27.828  1.00 23.44           C  
ATOM   1222  O   SER H 165       6.887  23.438  28.745  1.00 22.45           O  
ATOM   1223  N   THR H 166       7.454  24.420  26.793  1.00 23.21           N  
ATOM   1224  CA  THR H 166       8.728  23.772  26.756  1.00 22.90           C  
ATOM   1225  CB  THR H 166       8.856  22.746  25.668  1.00 23.47           C  
ATOM   1226  OG1 THR H 166       8.525  23.323  24.416  1.00 24.22           O  
ATOM   1227  CG2 THR H 166       7.942  21.551  25.978  1.00 22.60           C  
ATOM   1228  C   THR H 166       9.789  24.806  26.535  1.00 22.71           C  
ATOM   1229  O   THR H 166       9.552  25.854  25.932  1.00 24.10           O  
ATOM   1230  N   TYR H 167      10.991  24.537  27.085  1.00 22.08           N  
ATOM   1231  CA  TYR H 167      12.125  25.393  26.885  1.00 21.73           C  
ATOM   1232  CB  TYR H 167      12.615  26.134  28.145  1.00 23.61           C  
ATOM   1233  CG  TYR H 167      11.582  27.134  28.527  1.00 29.32           C  
ATOM   1234  CD1 TYR H 167      11.307  28.186  27.685  1.00 29.98           C  
ATOM   1235  CD2 TYR H 167      10.917  27.053  29.729  1.00 31.23           C  
ATOM   1236  CE1 TYR H 167      10.363  29.128  28.016  1.00 31.24           C  
ATOM   1237  CE2 TYR H 167       9.972  27.993  30.065  1.00 31.72           C  
ATOM   1238  CZ  TYR H 167       9.690  29.030  29.208  1.00 32.01           C  
ATOM   1239  OH  TYR H 167       8.721  29.996  29.552  1.00 33.25           O  
ATOM   1240  C   TYR H 167      13.253  24.522  26.441  1.00 22.25           C  
ATOM   1241  O   TYR H 167      13.485  23.453  27.005  1.00 22.20           O  
ATOM   1242  N   TYR H 168      14.001  24.959  25.409  1.00 21.52           N  
ATOM   1243  CA  TYR H 168      15.068  24.126  24.932  1.00 21.44           C  
ATOM   1244  CB  TYR H 168      14.884  23.597  23.495  1.00 21.78           C  
ATOM   1245  CG  TYR H 168      13.638  22.781  23.380  1.00 21.99           C  
ATOM   1246  CD1 TYR H 168      13.601  21.461  23.766  1.00 23.62           C  
ATOM   1247  CD2 TYR H 168      12.492  23.351  22.882  1.00 24.56           C  
ATOM   1248  CE1 TYR H 168      12.443  20.727  23.645  1.00 24.97           C  
ATOM   1249  CE2 TYR H 168      11.332  22.625  22.758  1.00 25.76           C  
ATOM   1250  CZ  TYR H 168      11.307  21.308  23.138  1.00 24.33           C  
ATOM   1251  OH  TYR H 168      10.120  20.556  23.011  1.00 17.66           O  
ATOM   1252  C   TYR H 168      16.328  24.936  24.908  1.00 21.63           C  
ATOM   1253  O   TYR H 168      16.299  26.166  24.883  1.00 22.52           O  
ATOM   1254  N   ASN H 169      17.483  24.242  24.939  1.00 21.03           N  
ATOM   1255  CA  ASN H 169      18.757  24.896  24.872  1.00 21.67           C  
ATOM   1256  CB  ASN H 169      19.929  23.903  24.979  1.00 20.81           C  
ATOM   1257  CG  ASN H 169      21.233  24.671  25.132  1.00 23.07           C  
ATOM   1258  OD1 ASN H 169      21.458  25.685  24.472  1.00 23.30           O  
ATOM   1259  ND2 ASN H 169      22.123  24.175  26.031  1.00 22.88           N  
ATOM   1260  C   ASN H 169      18.816  25.551  23.525  1.00 22.53           C  
ATOM   1261  O   ASN H 169      18.470  24.941  22.517  1.00 22.93           O  
ATOM   1262  N   PRO H 170      19.248  26.780  23.470  1.00 23.55           N  
ATOM   1263  CA  PRO H 170      19.247  27.487  22.219  1.00 25.76           C  
ATOM   1264  CD  PRO H 170      19.124  27.678  24.603  1.00 24.27           C  
ATOM   1265  CB  PRO H 170      19.556  28.941  22.569  1.00 26.68           C  
ATOM   1266  CG  PRO H 170      19.009  29.089  24.000  1.00 28.08           C  
ATOM   1267  C   PRO H 170      20.165  26.888  21.207  1.00 26.93           C  
ATOM   1268  O   PRO H 170      19.949  27.090  20.014  1.00 28.11           O  
ATOM   1269  N   SER H 171      21.202  26.163  21.648  1.00 27.67           N  
ATOM   1270  CA  SER H 171      22.131  25.600  20.712  1.00 29.92           C  
ATOM   1271  CB  SER H 171      23.253  24.826  21.418  1.00 30.76           C  
ATOM   1272  OG  SER H 171      23.910  25.663  22.356  1.00 34.46           O  
ATOM   1273  C   SER H 171      21.414  24.591  19.862  1.00 30.51           C  
ATOM   1274  O   SER H 171      21.619  24.512  18.653  1.00 30.89           O  
ATOM   1275  N   LEU H 172      20.632  23.731  20.532  1.00 29.71           N  
ATOM   1276  CA  LEU H 172      19.880  22.622  20.010  1.00 30.96           C  
ATOM   1277  CB  LEU H 172      19.608  21.549  21.072  1.00 29.89           C  
ATOM   1278  CG  LEU H 172      20.891  20.921  21.641  1.00 30.59           C  
ATOM   1279  CD1 LEU H 172      20.542  19.851  22.684  1.00 31.48           C  
ATOM   1280  CD2 LEU H 172      21.818  20.400  20.529  1.00 31.65           C  
ATOM   1281  C   LEU H 172      18.541  22.935  19.397  1.00 31.39           C  
ATOM   1282  O   LEU H 172      18.007  22.115  18.654  1.00 31.18           O  
ATOM   1283  N   LYS H 173      17.943  24.101  19.690  1.00 33.09           N  
ATOM   1284  CA  LYS H 173      16.533  24.306  19.479  1.00 34.07           C  
ATOM   1285  CB  LYS H 173      16.100  25.756  19.747  1.00 35.58           C  
ATOM   1286  CG  LYS H 173      16.673  26.780  18.763  1.00 39.09           C  
ATOM   1287  CD  LYS H 173      16.004  28.150  18.879  1.00 44.11           C  
ATOM   1288  CE  LYS H 173      16.597  29.211  17.950  1.00 48.29           C  
ATOM   1289  NZ  LYS H 173      15.861  30.484  18.101  1.00 52.37           N1+
ATOM   1290  C   LYS H 173      16.014  23.923  18.119  1.00 33.28           C  
ATOM   1291  O   LYS H 173      14.942  23.324  18.037  1.00 33.93           O  
ATOM   1292  N   SER H 174      16.710  24.221  17.011  1.00 32.71           N  
ATOM   1293  CA  SER H 174      16.110  23.908  15.739  1.00 32.28           C  
ATOM   1294  CB  SER H 174      16.993  24.337  14.554  1.00 35.39           C  
ATOM   1295  OG  SER H 174      17.188  25.743  14.580  1.00 37.14           O  
ATOM   1296  C   SER H 174      15.872  22.425  15.616  1.00 31.61           C  
ATOM   1297  O   SER H 174      14.880  21.990  15.031  1.00 32.21           O  
ATOM   1298  N   ARG H 175      16.826  21.628  16.130  1.00 28.17           N  
ATOM   1299  CA  ARG H 175      16.906  20.192  16.074  1.00 26.42           C  
ATOM   1300  CB  ARG H 175      18.341  19.740  16.362  1.00 26.98           C  
ATOM   1301  CG  ARG H 175      19.335  20.434  15.429  1.00 27.82           C  
ATOM   1302  CD  ARG H 175      20.795  20.280  15.845  1.00 28.24           C  
ATOM   1303  NE  ARG H 175      21.289  19.001  15.274  1.00 27.76           N  
ATOM   1304  CZ  ARG H 175      22.221  18.267  15.943  1.00 27.23           C  
ATOM   1305  NH1 ARG H 175      22.638  18.645  17.189  1.00 27.08           N1+
ATOM   1306  NH2 ARG H 175      22.751  17.163  15.349  1.00 27.11           N  
ATOM   1307  C   ARG H 175      15.989  19.441  17.011  1.00 25.75           C  
ATOM   1308  O   ARG H 175      15.600  18.314  16.702  1.00 25.90           O  
ATOM   1309  N   VAL H 176      15.635  20.004  18.187  1.00 24.96           N  
ATOM   1310  CA  VAL H 176      15.009  19.173  19.185  1.00 24.31           C  
ATOM   1311  CB  VAL H 176      15.665  19.303  20.523  1.00 24.15           C  
ATOM   1312  CG1 VAL H 176      15.317  20.685  21.098  1.00 26.09           C  
ATOM   1313  CG2 VAL H 176      15.228  18.123  21.402  1.00 26.66           C  
ATOM   1314  C   VAL H 176      13.548  19.440  19.393  1.00 25.01           C  
ATOM   1315  O   VAL H 176      13.045  20.538  19.157  1.00 25.21           O  
ATOM   1316  N   THR H 177      12.824  18.374  19.814  1.00 23.51           N  
ATOM   1317  CA  THR H 177      11.430  18.453  20.152  1.00 23.50           C  
ATOM   1318  CB  THR H 177      10.531  17.992  19.043  1.00 24.81           C  
ATOM   1319  OG1 THR H 177      10.781  18.748  17.867  1.00 29.11           O  
ATOM   1320  CG2 THR H 177       9.069  18.177  19.483  1.00 29.54           C  
ATOM   1321  C   THR H 177      11.202  17.528  21.318  1.00 23.00           C  
ATOM   1322  O   THR H 177      11.754  16.430  21.358  1.00 22.70           O  
ATOM   1323  N   ILE H 178      10.394  17.957  22.314  1.00 21.72           N  
ATOM   1324  CA  ILE H 178      10.083  17.113  23.438  1.00 20.94           C  
ATOM   1325  CB  ILE H 178      10.722  17.521  24.741  1.00 20.12           C  
ATOM   1326  CG1 ILE H 178      12.259  17.463  24.643  1.00 24.49           C  
ATOM   1327  CG2 ILE H 178      10.152  16.618  25.848  1.00 23.97           C  
ATOM   1328  CD1 ILE H 178      12.973  18.060  25.856  1.00 25.30           C  
ATOM   1329  C   ILE H 178       8.597  17.146  23.633  1.00 21.93           C  
ATOM   1330  O   ILE H 178       7.952  18.170  23.410  1.00 21.98           O  
ATOM   1331  N   SER H 179       8.006  16.002  24.039  1.00 21.44           N  
ATOM   1332  CA  SER H 179       6.583  15.959  24.229  0.90 22.84           C  
ATOM   1333  CB  SER H 179       5.813  15.567  22.955  0.90 23.21           C  
ATOM   1334  OG  SER H 179       6.196  14.268  22.531  0.90 25.25           O  
ATOM   1335  C   SER H 179       6.263  14.946  25.287  1.00 22.94           C  
ATOM   1336  O   SER H 179       7.137  14.199  25.723  1.00 23.54           O  
ATOM   1337  N   VAL H 180       4.993  14.928  25.752  1.00 24.22           N  
ATOM   1338  CA  VAL H 180       4.579  13.983  26.752  1.00 24.71           C  
ATOM   1339  CB  VAL H 180       4.227  14.603  28.069  1.00 25.81           C  
ATOM   1340  CG1 VAL H 180       5.493  15.212  28.670  1.00 28.03           C  
ATOM   1341  CG2 VAL H 180       3.112  15.633  27.857  1.00 26.51           C  
ATOM   1342  C   VAL H 180       3.354  13.248  26.284  1.00 26.59           C  
ATOM   1343  O   VAL H 180       2.508  13.806  25.586  1.00 26.80           O  
ATOM   1344  N   ASP H 181       3.256  11.951  26.659  1.00 26.87           N  
ATOM   1345  CA  ASP H 181       2.118  11.125  26.352  1.00 28.37           C  
ATOM   1346  CB  ASP H 181       2.452   9.913  25.466  1.00 28.96           C  
ATOM   1347  CG  ASP H 181       1.159   9.179  25.127  1.00 33.47           C  
ATOM   1348  OD1 ASP H 181       0.077   9.596  25.619  1.00 35.50           O  
ATOM   1349  OD2 ASP H 181       1.237   8.189  24.354  1.00 34.72           O1-
ATOM   1350  C   ASP H 181       1.621  10.593  27.657  1.00 29.45           C  
ATOM   1351  O   ASP H 181       2.197   9.678  28.243  1.00 28.93           O  
ATOM   1352  N   THR H 182       0.505  11.159  28.136  1.00 31.23           N  
ATOM   1353  CA  THR H 182      -0.046  10.831  29.420  1.00 32.64           C  
ATOM   1354  CB  THR H 182      -1.219  11.696  29.761  1.00 33.88           C  
ATOM   1355  OG1 THR H 182      -2.236  11.535  28.784  1.00 35.42           O  
ATOM   1356  CG2 THR H 182      -0.759  13.165  29.807  1.00 33.82           C  
ATOM   1357  C   THR H 182      -0.512   9.404  29.477  1.00 33.27           C  
ATOM   1358  O   THR H 182      -0.355   8.738  30.500  1.00 33.84           O  
ATOM   1359  N   SER H 183      -1.098   8.890  28.380  1.00 33.34           N  
ATOM   1360  CA  SER H 183      -1.674   7.573  28.411  0.94 34.39           C  
ATOM   1361  CB  SER H 183      -2.187   7.132  27.031  0.94 36.20           C  
ATOM   1362  OG  SER H 183      -3.066   8.113  26.507  0.94 37.91           O  
ATOM   1363  C   SER H 183      -0.612   6.600  28.800  1.00 34.86           C  
ATOM   1364  O   SER H 183      -0.827   5.728  29.641  1.00 35.28           O  
ATOM   1365  N   LYS H 184       0.553   6.719  28.146  1.00 32.30           N  
ATOM   1366  CA  LYS H 184       1.707   5.901  28.371  1.00 32.02           C  
ATOM   1367  CB  LYS H 184       2.699   5.926  27.198  1.00 33.07           C  
ATOM   1368  CG  LYS H 184       2.181   5.157  25.980  1.00 36.65           C  
ATOM   1369  CD  LYS H 184       3.029   5.324  24.718  1.00 38.68           C  
ATOM   1370  CE  LYS H 184       2.654   4.342  23.605  1.00 46.84           C  
ATOM   1371  NZ  LYS H 184       3.634   4.426  22.501  1.00 49.85           N1+
ATOM   1372  C   LYS H 184       2.417   6.276  29.641  1.00 29.29           C  
ATOM   1373  O   LYS H 184       3.164   5.468  30.191  1.00 29.96           O  
ATOM   1374  N   ASN H 185       2.224   7.510  30.149  1.00 28.30           N  
ATOM   1375  CA  ASN H 185       2.988   7.961  31.283  1.00 26.54           C  
ATOM   1376  CB  ASN H 185       2.899   7.074  32.538  1.00 27.60           C  
ATOM   1377  CG  ASN H 185       1.692   7.495  33.361  1.00 28.66           C  
ATOM   1378  OD1 ASN H 185       1.074   6.677  34.040  1.00 29.79           O  
ATOM   1379  ND2 ASN H 185       1.358   8.813  33.322  1.00 27.66           N  
ATOM   1380  C   ASN H 185       4.428   8.037  30.892  1.00 25.79           C  
ATOM   1381  O   ASN H 185       5.315   7.606  31.629  1.00 25.09           O  
ATOM   1382  N   GLN H 186       4.689   8.598  29.698  1.00 24.50           N  
ATOM   1383  CA  GLN H 186       6.039   8.726  29.245  1.00 23.99           C  
ATOM   1384  CB  GLN H 186       6.401   7.644  28.217  1.00 25.95           C  
ATOM   1385  CG  GLN H 186       5.564   7.739  26.939  1.00 29.08           C  
ATOM   1386  CD  GLN H 186       5.956   6.602  26.006  1.00 31.47           C  
ATOM   1387  OE1 GLN H 186       5.703   6.659  24.804  1.00 33.20           O  
ATOM   1388  NE2 GLN H 186       6.588   5.536  26.566  1.00 30.98           N  
ATOM   1389  C   GLN H 186       6.207  10.069  28.586  1.00 22.97           C  
ATOM   1390  O   GLN H 186       5.235  10.752  28.261  1.00 23.08           O  
ATOM   1391  N   PHE H 187       7.476  10.502  28.426  1.00 20.86           N  
ATOM   1392  CA  PHE H 187       7.782  11.720  27.727  1.00 20.27           C  
ATOM   1393  CB  PHE H 187       8.094  12.925  28.645  1.00 19.38           C  
ATOM   1394  CG  PHE H 187       9.303  12.676  29.476  1.00 18.10           C  
ATOM   1395  CD1 PHE H 187       9.276  11.755  30.492  1.00 18.02           C  
ATOM   1396  CD2 PHE H 187      10.476  13.344  29.233  1.00 17.93           C  
ATOM   1397  CE1 PHE H 187      10.389  11.518  31.262  1.00 18.49           C  
ATOM   1398  CE2 PHE H 187      11.592  13.114  30.003  1.00 18.92           C  
ATOM   1399  CZ  PHE H 187      11.552  12.199  31.025  1.00 18.27           C  
ATOM   1400  C   PHE H 187       8.930  11.398  26.823  1.00 20.23           C  
ATOM   1401  O   PHE H 187       9.654  10.432  27.061  1.00 20.58           O  
ATOM   1402  N   SER H 188       9.118  12.177  25.738  1.00 20.32           N  
ATOM   1403  CA  SER H 188      10.111  11.752  24.799  1.00 20.46           C  
ATOM   1404  CB  SER H 188       9.508  11.010  23.595  1.00 23.01           C  
ATOM   1405  OG  SER H 188       8.558  11.834  22.939  1.00 25.53           O  
ATOM   1406  C   SER H 188      10.926  12.892  24.289  1.00 20.33           C  
ATOM   1407  O   SER H 188      10.631  14.064  24.518  1.00 21.39           O  
ATOM   1408  N   LEU H 189      12.027  12.517  23.607  1.00 20.03           N  
ATOM   1409  CA  LEU H 189      12.964  13.430  23.029  1.00 20.38           C  
ATOM   1410  CB  LEU H 189      14.332  13.373  23.734  1.00 19.56           C  
ATOM   1411  CG  LEU H 189      15.428  14.231  23.081  1.00 19.74           C  
ATOM   1412  CD1 LEU H 189      15.101  15.731  23.138  1.00 19.75           C  
ATOM   1413  CD2 LEU H 189      16.805  13.887  23.671  1.00 20.36           C  
ATOM   1414  C   LEU H 189      13.185  13.037  21.604  1.00 21.14           C  
ATOM   1415  O   LEU H 189      13.287  11.854  21.281  1.00 20.97           O  
ATOM   1416  N   LYS H 190      13.239  14.038  20.704  1.00 21.28           N  
ATOM   1417  CA  LYS H 190      13.519  13.757  19.327  1.00 22.52           C  
ATOM   1418  CB  LYS H 190      12.295  13.898  18.408  1.00 24.49           C  
ATOM   1419  CG  LYS H 190      11.256  12.799  18.631  1.00 28.76           C  
ATOM   1420  CD  LYS H 190       9.936  13.055  17.903  1.00 34.10           C  
ATOM   1421  CE  LYS H 190      10.129  13.385  16.423  1.00 41.42           C  
ATOM   1422  NZ  LYS H 190      10.842  12.279  15.747  1.00 45.83           N1+
ATOM   1423  C   LYS H 190      14.550  14.743  18.887  1.00 22.64           C  
ATOM   1424  O   LYS H 190      14.356  15.953  19.003  1.00 23.87           O  
ATOM   1425  N   LEU H 191      15.691  14.235  18.382  1.00 22.76           N  
ATOM   1426  CA  LEU H 191      16.747  15.098  17.939  1.00 23.89           C  
ATOM   1427  CB  LEU H 191      18.038  14.904  18.755  1.00 22.93           C  
ATOM   1428  CG  LEU H 191      19.205  15.825  18.360  1.00 23.50           C  
ATOM   1429  CD1 LEU H 191      18.861  17.301  18.610  1.00 23.77           C  
ATOM   1430  CD2 LEU H 191      20.497  15.400  19.075  1.00 24.88           C  
ATOM   1431  C   LEU H 191      17.023  14.732  16.509  1.00 23.78           C  
ATOM   1432  O   LEU H 191      17.399  13.599  16.211  1.00 24.90           O  
ATOM   1433  N   SER H 192      16.828  15.689  15.579  1.00 25.10           N  
ATOM   1434  CA  SER H 192      16.993  15.396  14.183  1.00 25.94           C  
ATOM   1435  CB  SER H 192      16.007  16.156  13.276  1.00 26.72           C  
ATOM   1436  OG  SER H 192      16.207  17.557  13.392  1.00 28.71           O  
ATOM   1437  C   SER H 192      18.381  15.714  13.714  1.00 25.95           C  
ATOM   1438  O   SER H 192      19.171  16.348  14.411  1.00 26.58           O  
ATOM   1439  N   SER H 193      18.700  15.240  12.488  1.00 26.52           N  
ATOM   1440  CA  SER H 193      19.941  15.512  11.812  1.00 27.56           C  
ATOM   1441  CB  SER H 193      20.046  16.963  11.313  1.00 28.57           C  
ATOM   1442  OG  SER H 193      19.054  17.213  10.331  1.00 30.28           O  
ATOM   1443  C   SER H 193      21.101  15.252  12.715  1.00 26.50           C  
ATOM   1444  O   SER H 193      21.979  16.098  12.854  1.00 27.55           O  
ATOM   1445  N   VAL H 194      21.155  14.053  13.320  1.00 26.28           N  
ATOM   1446  CA  VAL H 194      22.185  13.727  14.262  1.00 26.66           C  
ATOM   1447  CB  VAL H 194      21.887  12.487  15.052  1.00 25.04           C  
ATOM   1448  CG1 VAL H 194      20.616  12.730  15.886  1.00 26.57           C  
ATOM   1449  CG2 VAL H 194      21.772  11.302  14.077  1.00 24.83           C  
ATOM   1450  C   VAL H 194      23.502  13.520  13.588  1.00 27.16           C  
ATOM   1451  O   VAL H 194      23.583  13.122  12.426  1.00 27.56           O  
ATOM   1452  N   THR H 195      24.577  13.830  14.342  1.00 26.75           N  
ATOM   1453  CA  THR H 195      25.926  13.664  13.892  1.00 27.17           C  
ATOM   1454  CB  THR H 195      26.614  14.956  13.578  1.00 27.58           C  
ATOM   1455  OG1 THR H 195      26.723  15.757  14.745  1.00 27.89           O  
ATOM   1456  CG2 THR H 195      25.791  15.691  12.507  1.00 28.04           C  
ATOM   1457  C   THR H 195      26.678  13.021  15.017  1.00 27.43           C  
ATOM   1458  O   THR H 195      26.108  12.671  16.050  1.00 26.43           O  
ATOM   1459  N   ALA H 196      28.001  12.861  14.833  1.00 27.82           N  
ATOM   1460  CA  ALA H 196      28.873  12.222  15.778  1.00 27.47           C  
ATOM   1461  CB  ALA H 196      30.333  12.181  15.297  1.00 29.32           C  
ATOM   1462  C   ALA H 196      28.846  12.989  17.063  1.00 28.01           C  
ATOM   1463  O   ALA H 196      28.996  12.419  18.143  1.00 27.79           O  
ATOM   1464  N   ALA H 197      28.662  14.315  16.976  1.00 26.87           N  
ATOM   1465  CA  ALA H 197      28.689  15.167  18.128  1.00 26.71           C  
ATOM   1466  CB  ALA H 197      28.433  16.642  17.777  1.00 27.33           C  
ATOM   1467  C   ALA H 197      27.629  14.731  19.094  1.00 26.45           C  
ATOM   1468  O   ALA H 197      27.798  14.861  20.304  1.00 27.46           O  
ATOM   1469  N   ASP H 198      26.493  14.234  18.577  1.00 25.01           N  
ATOM   1470  CA  ASP H 198      25.346  13.814  19.336  1.00 23.78           C  
ATOM   1471  CB  ASP H 198      24.111  13.589  18.459  1.00 24.34           C  
ATOM   1472  CG  ASP H 198      23.688  14.958  17.946  1.00 25.16           C  
ATOM   1473  OD1 ASP H 198      23.956  15.981  18.636  1.00 25.18           O  
ATOM   1474  OD2 ASP H 198      23.091  14.988  16.840  1.00 25.62           O1-
ATOM   1475  C   ASP H 198      25.585  12.558  20.136  1.00 23.90           C  
ATOM   1476  O   ASP H 198      24.762  12.210  20.978  1.00 23.84           O  
ATOM   1477  N   THR H 199      26.648  11.783  19.862  1.00 22.17           N  
ATOM   1478  CA  THR H 199      26.838  10.570  20.617  1.00 21.60           C  
ATOM   1479  CB  THR H 199      28.045   9.799  20.174  1.00 22.74           C  
ATOM   1480  OG1 THR H 199      27.933   9.460  18.799  1.00 21.94           O  
ATOM   1481  CG2 THR H 199      28.165   8.532  21.034  1.00 22.16           C  
ATOM   1482  C   THR H 199      27.014  10.898  22.073  1.00 21.58           C  
ATOM   1483  O   THR H 199      27.867  11.708  22.431  1.00 21.97           O  
ATOM   1484  N   ALA H 200      26.201  10.277  22.962  1.00 20.82           N  
ATOM   1485  CA  ALA H 200      26.346  10.551  24.370  1.00 20.44           C  
ATOM   1486  CB  ALA H 200      26.090  12.024  24.734  1.00 21.54           C  
ATOM   1487  C   ALA H 200      25.351   9.734  25.137  1.00 20.23           C  
ATOM   1488  O   ALA H 200      24.487   9.074  24.561  1.00 20.45           O  
ATOM   1489  N   VAL H 201      25.489   9.732  26.482  1.00 19.87           N  
ATOM   1490  CA  VAL H 201      24.535   9.080  27.331  1.00 19.68           C  
ATOM   1491  CB  VAL H 201      25.074   8.743  28.690  1.00 19.01           C  
ATOM   1492  CG1 VAL H 201      23.940   8.136  29.532  1.00 19.06           C  
ATOM   1493  CG2 VAL H 201      26.294   7.824  28.521  1.00 20.51           C  
ATOM   1494  C   VAL H 201      23.442  10.076  27.539  1.00 19.63           C  
ATOM   1495  O   VAL H 201      23.705  11.235  27.856  1.00 20.28           O  
ATOM   1496  N   TYR H 202      22.175   9.651  27.382  1.00 19.26           N  
ATOM   1497  CA  TYR H 202      21.087  10.576  27.532  1.00 19.01           C  
ATOM   1498  CB  TYR H 202      20.098  10.553  26.349  1.00 19.00           C  
ATOM   1499  CG  TYR H 202      20.722  11.229  25.171  1.00 18.17           C  
ATOM   1500  CD1 TYR H 202      21.689  10.610  24.409  1.00 18.13           C  
ATOM   1501  CD2 TYR H 202      20.318  12.498  24.817  1.00 19.18           C  
ATOM   1502  CE1 TYR H 202      22.248  11.255  23.327  1.00 18.77           C  
ATOM   1503  CE2 TYR H 202      20.871  13.148  23.738  1.00 19.19           C  
ATOM   1504  CZ  TYR H 202      21.842  12.527  22.988  1.00 19.03           C  
ATOM   1505  OH  TYR H 202      22.414  13.189  21.879  1.00 20.15           O  
ATOM   1506  C   TYR H 202      20.327  10.217  28.774  1.00 19.78           C  
ATOM   1507  O   TYR H 202      19.973   9.058  28.986  1.00 20.80           O  
ATOM   1508  N   TYR H 203      20.056  11.227  29.631  1.00 19.66           N  
ATOM   1509  CA  TYR H 203      19.364  11.000  30.872  1.00 19.60           C  
ATOM   1510  CB  TYR H 203      20.067  11.588  32.115  1.00 19.57           C  
ATOM   1511  CG  TYR H 203      21.389  10.953  32.380  1.00 19.01           C  
ATOM   1512  CD1 TYR H 203      21.484   9.784  33.099  1.00 19.98           C  
ATOM   1513  CD2 TYR H 203      22.543  11.549  31.928  1.00 19.72           C  
ATOM   1514  CE1 TYR H 203      22.710   9.210  33.347  1.00 20.86           C  
ATOM   1515  CE2 TYR H 203      23.772  10.982  32.171  1.00 20.10           C  
ATOM   1516  CZ  TYR H 203      23.857   9.810  32.882  1.00 20.67           C  
ATOM   1517  OH  TYR H 203      25.118   9.228  33.133  1.00 22.38           O  
ATOM   1518  C   TYR H 203      18.068  11.749  30.831  1.00 20.04           C  
ATOM   1519  O   TYR H 203      17.990  12.864  30.316  1.00 20.68           O  
ATOM   1520  N   CYS H 204      16.998  11.129  31.363  1.00 19.32           N  
ATOM   1521  CA  CYS H 204      15.762  11.835  31.516  1.00 19.58           C  
ATOM   1522  CB  CYS H 204      14.506  11.040  31.082  1.00 21.06           C  
ATOM   1523  SG  CYS H 204      14.392   9.354  31.760  1.00 23.19           S  
ATOM   1524  C   CYS H 204      15.673  12.150  32.974  1.00 19.95           C  
ATOM   1525  O   CYS H 204      16.192  11.406  33.805  1.00 20.21           O  
ATOM   1526  N   ALA H 205      15.059  13.294  33.328  1.00 19.48           N  
ATOM   1527  CA  ALA H 205      14.997  13.664  34.711  1.00 18.42           C  
ATOM   1528  CB  ALA H 205      16.156  14.575  35.152  1.00 19.65           C  
ATOM   1529  C   ALA H 205      13.739  14.438  34.907  1.00 17.94           C  
ATOM   1530  O   ALA H 205      13.130  14.908  33.949  1.00 18.50           O  
ATOM   1531  N   GLY H 206      13.294  14.576  36.170  1.00 17.64           N  
ATOM   1532  CA  GLY H 206      12.106  15.349  36.354  1.00 18.33           C  
ATOM   1533  C   GLY H 206      12.012  15.786  37.769  1.00 18.70           C  
ATOM   1534  O   GLY H 206      12.503  15.127  38.685  1.00 19.27           O  
ATOM   1535  N   LEU H 207      11.371  16.950  37.970  1.00 18.58           N  
ATOM   1536  CA  LEU H 207      11.126  17.406  39.302  1.00 18.65           C  
ATOM   1537  CB  LEU H 207      11.450  18.897  39.499  1.00 19.34           C  
ATOM   1538  CG  LEU H 207      11.337  19.369  40.958  1.00 19.93           C  
ATOM   1539  CD1 LEU H 207      12.365  18.653  41.848  1.00 25.02           C  
ATOM   1540  CD2 LEU H 207      11.457  20.898  41.056  1.00 24.25           C  
ATOM   1541  C   LEU H 207       9.653  17.191  39.485  1.00 18.97           C  
ATOM   1542  O   LEU H 207       8.844  17.867  38.855  1.00 18.20           O  
ATOM   1543  N   THR H 208       9.269  16.209  40.318  1.00 13.55           N  
ATOM   1544  CA  THR H 208       7.880  15.864  40.392  1.00 15.96           C  
ATOM   1545  CB  THR H 208       7.626  14.640  41.220  1.00 16.27           C  
ATOM   1546  OG1 THR H 208       8.092  14.837  42.546  1.00 17.12           O  
ATOM   1547  CG2 THR H 208       8.350  13.447  40.571  1.00 18.06           C  
ATOM   1548  C   THR H 208       7.082  16.993  40.952  1.00 18.03           C  
ATOM   1549  O   THR H 208       6.001  17.300  40.451  1.00 18.20           O  
ATOM   1550  N   GLN H 209       7.594  17.644  42.011  1.00 15.74           N  
ATOM   1551  CA  GLN H 209       6.856  18.713  42.614  1.00 17.21           C  
ATOM   1552  CB  GLN H 209       6.349  18.329  44.015  1.00 17.41           C  
ATOM   1553  CG  GLN H 209       5.370  17.152  43.944  1.00 20.05           C  
ATOM   1554  CD  GLN H 209       5.191  16.549  45.329  1.00 42.67           C  
ATOM   1555  OE1 GLN H 209       5.557  17.148  46.339  1.00 48.41           O  
ATOM   1556  NE2 GLN H 209       4.611  15.319  45.375  1.00 45.31           N  
ATOM   1557  C   GLN H 209       7.785  19.881  42.712  1.00 20.01           C  
ATOM   1558  O   GLN H 209       8.987  19.720  42.914  1.00 20.08           O  
ATOM   1559  N   SER H 210       7.241  21.102  42.563  1.00 19.91           N  
ATOM   1560  CA  SER H 210       8.060  22.278  42.562  1.00 20.67           C  
ATOM   1561  CB  SER H 210       7.256  23.563  42.303  1.00 20.25           C  
ATOM   1562  OG  SER H 210       6.339  23.780  43.363  1.00 26.98           O  
ATOM   1563  C   SER H 210       8.727  22.407  43.896  1.00 19.42           C  
ATOM   1564  O   SER H 210       9.806  22.986  44.001  1.00 21.78           O  
ATOM   1565  N   SER H 211       8.099  21.871  44.959  1.00 19.75           N  
ATOM   1566  CA  SER H 211       8.639  21.984  46.287  1.00 20.06           C  
ATOM   1567  CB  SER H 211       7.670  21.481  47.373  1.00 23.57           C  
ATOM   1568  OG  SER H 211       7.461  20.085  47.231  1.00 31.68           O  
ATOM   1569  C   SER H 211       9.907  21.187  46.419  1.00 18.98           C  
ATOM   1570  O   SER H 211      10.799  21.575  47.171  1.00 21.80           O  
ATOM   1571  N   HIS H 212      10.031  20.061  45.682  1.00 18.18           N  
ATOM   1572  CA  HIS H 212      11.159  19.175  45.839  1.00 18.03           C  
ATOM   1573  ND1 HIS H 212       9.661  15.806  44.688  1.00 27.04           N  
ATOM   1574  CG  HIS H 212      10.019  16.917  45.419  1.00 28.11           C  
ATOM   1575  CB  HIS H 212      11.077  17.892  44.987  1.00 19.32           C  
ATOM   1576  NE2 HIS H 212       8.416  15.780  46.529  1.00 30.86           N  
ATOM   1577  CD2 HIS H 212       9.250  16.886  46.542  1.00 27.22           C  
ATOM   1578  CE1 HIS H 212       8.699  15.163  45.397  1.00 32.66           C  
ATOM   1579  C   HIS H 212      12.442  19.850  45.457  1.00 17.45           C  
ATOM   1580  O   HIS H 212      12.505  20.626  44.507  1.00 17.00           O  
ATOM   1581  N   ASN H 213      13.499  19.608  46.262  1.00 16.29           N  
ATOM   1582  CA  ASN H 213      14.810  20.119  45.980  1.00 17.87           C  
ATOM   1583  CB  ASN H 213      15.743  20.048  47.201  1.00 18.61           C  
ATOM   1584  CG  ASN H 213      15.190  21.022  48.229  1.00 22.12           C  
ATOM   1585  OD1 ASN H 213      14.763  20.627  49.313  1.00 27.48           O  
ATOM   1586  ND2 ASN H 213      15.168  22.330  47.864  1.00 22.90           N  
ATOM   1587  C   ASN H 213      15.460  19.344  44.871  1.00 18.24           C  
ATOM   1588  O   ASN H 213      15.971  19.916  43.910  1.00 18.61           O  
ATOM   1589  N   ASP H 214      15.431  17.999  44.957  1.00 16.82           N  
ATOM   1590  CA  ASP H 214      16.166  17.252  43.982  1.00 16.53           C  
ATOM   1591  CB  ASP H 214      17.126  16.209  44.584  1.00 17.74           C  
ATOM   1592  CG  ASP H 214      16.327  15.202  45.394  1.00 25.64           C  
ATOM   1593  OD1 ASP H 214      15.126  15.465  45.674  1.00 31.26           O  
ATOM   1594  OD2 ASP H 214      16.919  14.148  45.748  1.00 25.51           O1-
ATOM   1595  C   ASP H 214      15.242  16.569  43.029  1.00 17.69           C  
ATOM   1596  O   ASP H 214      14.157  16.106  43.379  1.00 17.70           O  
ATOM   1597  N   ALA H 215      15.669  16.536  41.758  1.00 14.94           N  
ATOM   1598  CA  ALA H 215      14.917  15.889  40.731  1.00 14.77           C  
ATOM   1599  CB  ALA H 215      15.242  16.396  39.318  1.00 13.08           C  
ATOM   1600  C   ALA H 215      15.246  14.436  40.764  1.00 15.26           C  
ATOM   1601  O   ALA H 215      16.164  14.009  41.462  1.00 16.69           O  
ATOM   1602  N   ASN H 216      14.453  13.639  40.024  1.00 21.05           N  
ATOM   1603  CA  ASN H 216      14.680  12.230  39.915  1.00 22.05           C  
ATOM   1604  CB  ASN H 216      13.378  11.413  39.861  1.00 23.72           C  
ATOM   1605  CG  ASN H 216      12.643  11.606  41.179  1.00 20.49           C  
ATOM   1606  OD1 ASN H 216      13.109  11.185  42.236  1.00 23.87           O  
ATOM   1607  ND2 ASN H 216      11.461  12.274  41.114  1.00 13.45           N  
ATOM   1608  C   ASN H 216      15.355  12.056  38.589  1.00 22.20           C  
ATOM   1609  O   ASN H 216      14.963  12.697  37.615  1.00 22.81           O  
ATOM   1610  N   TRP H 217      16.395  11.197  38.518  1.00 21.81           N  
ATOM   1611  CA  TRP H 217      17.122  11.030  37.289  1.00 21.63           C  
ATOM   1612  CB  TRP H 217      18.633  11.295  37.453  1.00 20.85           C  
ATOM   1613  CG  TRP H 217      19.013  12.729  37.772  1.00 20.93           C  
ATOM   1614  CD2 TRP H 217      19.694  13.603  36.857  1.00 20.18           C  
ATOM   1615  CD1 TRP H 217      18.846  13.437  38.926  1.00 22.54           C  
ATOM   1616  NE1 TRP H 217      19.374  14.702  38.784  1.00 22.10           N  
ATOM   1617  CE2 TRP H 217      19.902  14.817  37.514  1.00 21.26           C  
ATOM   1618  CE3 TRP H 217      20.116  13.407  35.572  1.00 20.45           C  
ATOM   1619  CZ2 TRP H 217      20.538  15.859  36.895  1.00 21.51           C  
ATOM   1620  CZ3 TRP H 217      20.754  14.459  34.950  1.00 22.04           C  
ATOM   1621  CH2 TRP H 217      20.960  15.661  35.597  1.00 22.80           C  
ATOM   1622  C   TRP H 217      16.980   9.609  36.830  1.00 21.96           C  
ATOM   1623  O   TRP H 217      16.831   8.689  37.633  1.00 24.10           O  
ATOM   1624  N   GLY H 218      17.015   9.400  35.497  1.00 22.32           N  
ATOM   1625  CA  GLY H 218      16.937   8.079  34.944  1.00 23.48           C  
ATOM   1626  C   GLY H 218      18.317   7.510  35.014  1.00 24.81           C  
ATOM   1627  O   GLY H 218      19.258   8.185  35.426  1.00 24.49           O  
ATOM   1628  N   GLN H 219      18.457   6.232  34.622  1.00 25.64           N  
ATOM   1629  CA  GLN H 219      19.707   5.529  34.651  0.94 27.07           C  
ATOM   1630  CB  GLN H 219      19.509   4.034  34.409  0.94 29.45           C  
ATOM   1631  CG  GLN H 219      20.768   3.210  34.622  0.94 34.94           C  
ATOM   1632  CD  GLN H 219      20.324   1.768  34.548  0.94 38.02           C  
ATOM   1633  OE1 GLN H 219      20.437   1.122  33.509  0.94 41.28           O  
ATOM   1634  NE2 GLN H 219      19.774   1.256  35.680  0.94 40.60           N  
ATOM   1635  C   GLN H 219      20.642   6.056  33.603  1.00 25.96           C  
ATOM   1636  O   GLN H 219      21.852   6.109  33.816  1.00 26.61           O  
ATOM   1637  N   GLY H 220      20.104   6.437  32.429  1.00 25.00           N  
ATOM   1638  CA  GLY H 220      20.917   6.933  31.353  1.00 24.90           C  
ATOM   1639  C   GLY H 220      20.998   5.876  30.290  1.00 26.02           C  
ATOM   1640  O   GLY H 220      21.063   4.685  30.587  1.00 27.31           O  
ATOM   1641  N   THR H 221      20.988   6.301  29.005  1.00 24.41           N  
ATOM   1642  CA  THR H 221      21.081   5.375  27.906  1.00 25.03           C  
ATOM   1643  CB  THR H 221      19.781   5.194  27.164  1.00 26.82           C  
ATOM   1644  OG1 THR H 221      19.881   4.119  26.245  1.00 28.07           O  
ATOM   1645  CG2 THR H 221      19.434   6.495  26.420  1.00 26.61           C  
ATOM   1646  C   THR H 221      22.096   5.903  26.933  1.00 24.85           C  
ATOM   1647  O   THR H 221      22.103   7.090  26.614  1.00 24.86           O  
ATOM   1648  N   LEU H 222      22.986   5.020  26.435  1.00 25.42           N  
ATOM   1649  CA  LEU H 222      24.010   5.417  25.506  1.00 25.57           C  
ATOM   1650  CB  LEU H 222      25.225   4.466  25.517  1.00 25.24           C  
ATOM   1651  CG  LEU H 222      26.339   4.856  24.529  1.00 14.38           C  
ATOM   1652  CD1 LEU H 222      26.946   6.221  24.888  1.00 14.74           C  
ATOM   1653  CD2 LEU H 222      27.395   3.744  24.410  1.00 15.65           C  
ATOM   1654  C   LEU H 222      23.462   5.409  24.110  1.00 25.89           C  
ATOM   1655  O   LEU H 222      22.819   4.451  23.685  1.00 26.18           O  
ATOM   1656  N   VAL H 223      23.718   6.499  23.355  1.00 24.94           N  
ATOM   1657  CA  VAL H 223      23.302   6.571  21.983  1.00 26.21           C  
ATOM   1658  CB  VAL H 223      22.356   7.701  21.704  1.00 26.44           C  
ATOM   1659  CG1 VAL H 223      22.088   7.745  20.191  1.00 33.35           C  
ATOM   1660  CG2 VAL H 223      21.090   7.498  22.551  1.00 27.29           C  
ATOM   1661  C   VAL H 223      24.531   6.831  21.170  1.00 26.81           C  
ATOM   1662  O   VAL H 223      25.243   7.809  21.396  1.00 26.49           O  
ATOM   1663  N   THR H 224      24.805   5.959  20.181  1.00 27.10           N  
ATOM   1664  CA  THR H 224      25.981   6.122  19.376  1.00 27.99           C  
ATOM   1665  CB  THR H 224      26.792   4.862  19.273  1.00 28.31           C  
ATOM   1666  OG1 THR H 224      27.215   4.439  20.561  1.00 27.93           O  
ATOM   1667  CG2 THR H 224      28.006   5.116  18.367  1.00 28.77           C  
ATOM   1668  C   THR H 224      25.541   6.470  17.989  1.00 29.03           C  
ATOM   1669  O   THR H 224      24.705   5.783  17.407  1.00 30.25           O  
ATOM   1670  N   VAL H 225      26.092   7.565  17.424  1.00 29.08           N  
ATOM   1671  CA  VAL H 225      25.744   7.916  16.078  1.00 30.39           C  
ATOM   1672  CB  VAL H 225      25.648   9.398  15.838  1.00 30.00           C  
ATOM   1673  CG1 VAL H 225      25.383   9.635  14.342  1.00 31.27           C  
ATOM   1674  CG2 VAL H 225      24.560   9.984  16.754  1.00 30.33           C  
ATOM   1675  C   VAL H 225      26.845   7.401  15.217  1.00 32.06           C  
ATOM   1676  O   VAL H 225      27.956   7.926  15.229  1.00 32.69           O  
ATOM   1677  N   SER H 226      26.553   6.335  14.445  1.00 32.90           N  
ATOM   1678  CA  SER H 226      27.572   5.758  13.621  1.00 33.38           C  
ATOM   1679  CB  SER H 226      28.317   4.597  14.303  1.00 33.68           C  
ATOM   1680  OG  SER H 226      28.988   5.059  15.466  1.00 35.42           O  
ATOM   1681  C   SER H 226      26.921   5.188  12.405  1.00 34.73           C  
ATOM   1682  O   SER H 226      25.720   4.919  12.390  1.00 34.92           O  
ATOM   1683  N   SER H 227      27.719   4.990  11.340  1.00 36.13           N  
ATOM   1684  CA  SER H 227      27.169   4.435  10.144  0.90 37.45           C  
ATOM   1685  CB  SER H 227      28.118   4.527   8.939  0.90 37.94           C  
ATOM   1686  OG  SER H 227      29.311   3.798   9.182  0.90 37.90           O  
ATOM   1687  C   SER H 227      26.872   2.972  10.429  1.00 38.65           C  
ATOM   1688  O   SER H 227      27.842   2.180  10.558  1.00 39.28           O  
ATOM   1689  OXT SER H 227      25.665   2.625  10.528  1.00  0.00           O1-
TER    1690      SER H 227 
CONECT  135  636
CONECT  636  135
CONECT  946 1523
CONECT 1523  946
END
