# Supplementary material for: Fully automated antibody structure prediction using BIOVIA tools: Validation study
Source: PLoS One. 2017 May 18;12(5):e0177923. doi: 10.1371/journal.pone.0177923 (PMC5436848; doi:10.1371/journal.pone.0177923)
Supplement: S2 Dataset — Predicted structures using the Top5 framework method, Chothia CDR definition with canonical filtering and generating 50 models. These were used in the comparison against predictions using no filtering. (ZIP) [file pone.0177923.s004.zip › 4BH8_AB_FV_FinalModel.pdb]

REMARK   Accelrys Discovery Studio PDB file
REMARK   Created:  2015-04-10T02:34:23Z
SSBOND   1 CYS L   23    CYS L   88                                     
SSBOND   2 CYS H  129    CYS H  203                                     
ATOM      1  N   ASP L   1      25.987  32.388  25.907  1.00 36.29           N1+
ATOM      2  CA  ASP L   1      25.478  31.807  27.171  1.00 35.20           C  
ATOM      3  CB  ASP L   1      25.459  30.273  27.088  1.00 37.40           C  
ATOM      4  CG  ASP L   1      24.395  29.879  26.076  1.00 41.43           C  
ATOM      5  OD1 ASP L   1      23.581  30.766  25.702  1.00 39.46           O  
ATOM      6  OD2 ASP L   1      24.379  28.689  25.666  1.00 38.37           O1-
ATOM      7  C   ASP L   1      26.387  32.204  28.282  1.00 32.87           C  
ATOM      8  O   ASP L   1      27.274  33.039  28.104  1.00 33.11           O  
ATOM      9  N   ILE L   2      26.186  31.618  29.473  1.00 30.83           N  
ATOM     10  CA  ILE L   2      27.052  31.943  30.563  1.00 28.94           C  
ATOM     11  CB  ILE L   2      26.345  32.044  31.887  1.00 28.79           C  
ATOM     12  CG1 ILE L   2      25.300  33.171  31.856  1.00 26.50           C  
ATOM     13  CG2 ILE L   2      27.409  32.222  32.984  1.00 27.15           C  
ATOM     14  CD1 ILE L   2      24.372  33.179  33.071  1.00 27.24           C  
ATOM     15  C   ILE L   2      28.015  30.808  30.655  1.00 28.46           C  
ATOM     16  O   ILE L   2      27.619  29.662  30.866  1.00 26.47           O  
ATOM     17  N   SER L   3      29.317  31.098  30.465  1.00 27.76           N  
ATOM     18  CA  SER L   3      30.282  30.041  30.518  1.00 28.81           C  
ATOM     19  CB  SER L   3      31.628  30.400  29.865  1.00 31.66           C  
ATOM     20  OG  SER L   3      31.452  30.616  28.472  1.00  0.00           O  
ATOM     21  C   SER L   3      30.550  29.747  31.954  1.00 27.97           C  
ATOM     22  O   SER L   3      30.706  30.656  32.767  1.00 28.82           O  
ATOM     23  N   MET L   4      30.622  28.449  32.298  1.00 26.30           N  
ATOM     24  CA  MET L   4      30.838  28.049  33.655  1.00 24.99           C  
ATOM     25  CB  MET L   4      29.793  27.001  34.077  1.00 21.24           C  
ATOM     26  CG  MET L   4      29.446  26.945  35.564  1.00 21.04           C  
ATOM     27  SD  MET L   4      28.350  28.276  36.143  1.00 23.43           S  
ATOM     28  CE  MET L   4      29.684  29.330  36.774  1.00 21.51           C  
ATOM     29  C   MET L   4      32.180  27.385  33.653  1.00 25.19           C  
ATOM     30  O   MET L   4      32.384  26.405  32.938  1.00 25.66           O  
ATOM     31  N   THR L   5      33.140  27.894  34.451  1.00 26.71           N  
ATOM     32  CA  THR L   5      34.455  27.325  34.390  1.00 26.94           C  
ATOM     33  CB  THR L   5      35.500  28.349  34.047  1.00 27.95           C  
ATOM     34  OG1 THR L   5      35.191  28.968  32.806  1.00 27.12           O  
ATOM     35  CG2 THR L   5      36.870  27.663  33.960  1.00 27.39           C  
ATOM     36  C   THR L   5      34.820  26.754  35.724  1.00 27.56           C  
ATOM     37  O   THR L   5      34.710  27.419  36.754  1.00 27.15           O  
ATOM     38  N   GLN L   6      35.251  25.474  35.728  1.00 28.78           N  
ATOM     39  CA  GLN L   6      35.761  24.856  36.917  1.00 28.08           C  
ATOM     40  CB  GLN L   6      35.211  23.444  37.185  1.00 25.54           C  
ATOM     41  CG  GLN L   6      33.746  23.461  37.625  1.00 21.74           C  
ATOM     42  CD  GLN L   6      33.281  22.035  37.869  1.00 21.70           C  
ATOM     43  OE1 GLN L   6      32.301  21.585  37.277  1.00 22.36           O  
ATOM     44  NE2 GLN L   6      33.987  21.300  38.769  1.00 21.09           N  
ATOM     45  C   GLN L   6      37.236  24.765  36.684  1.00 29.65           C  
ATOM     46  O   GLN L   6      37.698  24.028  35.814  1.00 29.41           O  
ATOM     47  N   GLY L   7      38.009  25.523  37.482  1.00 31.97           N  
ATOM     48  CA  GLY L   7      39.422  25.684  37.289  1.00 34.91           C  
ATOM     49  C   GLY L   7      40.169  24.397  37.421  1.00 35.65           C  
ATOM     50  O   GLY L   7      41.095  24.149  36.651  1.00 37.98           O  
ATOM     51  N   THR L   8      39.811  23.543  38.396  1.00 34.26           N  
ATOM     52  CA  THR L   8      40.587  22.352  38.587  1.00 32.56           C  
ATOM     53  CB  THR L   8      40.733  22.000  40.035  1.00 33.21           C  
ATOM     54  OG1 THR L   8      41.342  23.069  40.742  1.00 38.94           O  
ATOM     55  CG2 THR L   8      41.605  20.741  40.144  1.00 40.10           C  
ATOM     56  C   THR L   8      39.883  21.211  37.920  1.00 32.03           C  
ATOM     57  O   THR L   8      38.768  20.852  38.290  1.00 32.93           O  
ATOM     58  N   SER L   9      40.515  20.634  36.880  1.00 29.31           N  
ATOM     59  CA  SER L   9      39.949  19.521  36.172  1.00 27.93           C  
ATOM     60  CB  SER L   9      40.680  19.229  34.849  1.00 29.22           C  
ATOM     61  OG  SER L   9      40.079  18.120  34.199  1.00 32.98           O  
ATOM     62  C   SER L   9      40.027  18.284  37.004  1.00 27.53           C  
ATOM     63  O   SER L   9      39.070  17.513  37.078  1.00 25.83           O  
ATOM     64  N   SER L  10      41.189  18.054  37.648  1.00 27.65           N  
ATOM     65  CA  SER L  10      41.362  16.867  38.434  1.00 26.82           C  
ATOM     66  CB  SER L  10      42.306  15.847  37.772  1.00 27.07           C  
ATOM     67  OG  SER L  10      42.436  14.691  38.585  1.00 28.78           O  
ATOM     68  C   SER L  10      41.980  17.296  39.728  1.00 26.81           C  
ATOM     69  O   SER L  10      42.800  18.214  39.761  1.00 26.57           O  
ATOM     70  N   LEU L  11      41.593  16.637  40.837  1.00 24.33           N  
ATOM     71  CA  LEU L  11      42.074  17.052  42.123  1.00 22.55           C  
ATOM     72  CB  LEU L  11      40.974  17.821  42.877  1.00 24.61           C  
ATOM     73  CG  LEU L  11      41.360  18.360  44.261  1.00 24.78           C  
ATOM     74  CD1 LEU L  11      42.481  19.407  44.175  1.00 26.44           C  
ATOM     75  CD2 LEU L  11      40.120  18.903  44.986  1.00 24.96           C  
ATOM     76  C   LEU L  11      42.439  15.823  42.909  1.00 23.13           C  
ATOM     77  O   LEU L  11      41.688  14.848  42.928  1.00 23.51           O  
ATOM     78  N   SER L  12      43.614  15.838  43.579  1.00 22.49           N  
ATOM     79  CA  SER L  12      44.043  14.701  44.351  1.00 23.41           C  
ATOM     80  CB  SER L  12      45.480  14.241  44.040  1.00 24.64           C  
ATOM     81  OG  SER L  12      45.581  13.796  42.697  1.00 30.30           O  
ATOM     82  C   SER L  12      44.053  15.105  45.792  1.00 21.06           C  
ATOM     83  O   SER L  12      44.533  16.184  46.135  1.00 20.81           O  
ATOM     84  N   ALA L  13      43.518  14.245  46.686  1.00 19.20           N  
ATOM     85  CA  ALA L  13      43.519  14.600  48.076  1.00 19.18           C  
ATOM     86  CB  ALA L  13      42.267  15.381  48.507  1.00 21.85           C  
ATOM     87  C   ALA L  13      43.547  13.344  48.886  1.00 20.63           C  
ATOM     88  O   ALA L  13      43.146  12.281  48.421  1.00 20.46           O  
ATOM     89  N   ARG L  14      44.052  13.444  50.133  1.00 21.84           N  
ATOM     90  CA  ARG L  14      44.104  12.312  51.012  1.00 22.59           C  
ATOM     91  CB  ARG L  14      45.238  12.369  52.048  1.00 24.03           C  
ATOM     92  CG  ARG L  14      46.633  12.259  51.429  1.00  0.00           C  
ATOM     93  CD  ARG L  14      47.738  12.029  52.462  1.00  0.00           C  
ATOM     94  NE  ARG L  14      47.702  13.171  53.416  1.00  0.00           N  
ATOM     95  CZ  ARG L  14      48.696  13.322  54.339  1.00  0.00           C  
ATOM     96  NH1 ARG L  14      49.738  12.441  54.376  1.00  0.00           N1+
ATOM     97  NH2 ARG L  14      48.650  14.360  55.223  1.00  0.00           N  
ATOM     98  C   ARG L  14      42.807  12.251  51.751  1.00 21.53           C  
ATOM     99  O   ARG L  14      42.096  13.246  51.863  1.00 25.06           O  
ATOM    100  N   LEU L  15      42.463  11.057  52.271  1.00 20.18           N  
ATOM    101  CA  LEU L  15      41.227  10.890  52.979  1.00 20.37           C  
ATOM    102  CB  LEU L  15      40.975   9.435  53.418  1.00 22.22           C  
ATOM    103  CG  LEU L  15      40.877   8.424  52.259  1.00 24.29           C  
ATOM    104  CD1 LEU L  15      40.632   7.003  52.787  1.00 24.59           C  
ATOM    105  CD2 LEU L  15      39.828   8.849  51.223  1.00 23.17           C  
ATOM    106  C   LEU L  15      41.291  11.719  54.225  1.00 21.55           C  
ATOM    107  O   LEU L  15      42.337  11.814  54.864  1.00 23.55           O  
ATOM    108  N   GLY L  16      40.161  12.362  54.590  1.00 21.04           N  
ATOM    109  CA  GLY L  16      40.093  13.136  55.799  1.00 20.59           C  
ATOM    110  C   GLY L  16      40.467  14.562  55.536  1.00 22.62           C  
ATOM    111  O   GLY L  16      40.454  15.380  56.455  1.00 23.99           O  
ATOM    112  N   ASP L  17      40.813  14.914  54.283  1.00 21.96           N  
ATOM    113  CA  ASP L  17      41.213  16.267  54.011  1.00 22.41           C  
ATOM    114  CB  ASP L  17      42.108  16.418  52.767  1.00 24.59           C  
ATOM    115  CG  ASP L  17      43.490  15.857  53.071  1.00 28.58           C  
ATOM    116  OD1 ASP L  17      43.772  15.576  54.265  1.00 28.03           O  
ATOM    117  OD2 ASP L  17      44.287  15.711  52.107  1.00 29.15           O1-
ATOM    118  C   ASP L  17      40.010  17.124  53.770  1.00 23.93           C  
ATOM    119  O   ASP L  17      38.889  16.642  53.610  1.00 23.02           O  
ATOM    120  N   ARG L  18      40.244  18.453  53.753  1.00 23.96           N  
ATOM    121  CA  ARG L  18      39.229  19.419  53.455  1.00 23.47           C  
ATOM    122  CB  ARG L  18      39.388  20.701  54.291  1.00 24.07           C  
ATOM    123  CG  ARG L  18      38.424  21.840  53.949  1.00 24.14           C  
ATOM    124  CD  ARG L  18      38.644  23.075  54.829  1.00 26.00           C  
ATOM    125  NE  ARG L  18      37.818  24.189  54.282  1.00 28.58           N  
ATOM    126  CZ  ARG L  18      38.361  25.067  53.388  1.00 29.20           C  
ATOM    127  NH1 ARG L  18      39.653  24.913  52.973  1.00 30.09           N1+
ATOM    128  NH2 ARG L  18      37.613  26.103  52.906  1.00 30.09           N  
ATOM    129  C   ARG L  18      39.454  19.773  52.020  1.00 24.17           C  
ATOM    130  O   ARG L  18      40.513  20.287  51.663  1.00 24.95           O  
ATOM    131  N   VAL L  19      38.458  19.498  51.155  1.00 23.66           N  
ATOM    132  CA  VAL L  19      38.634  19.737  49.752  1.00 22.32           C  
ATOM    133  CB  VAL L  19      38.288  18.538  48.912  1.00 21.27           C  
ATOM    134  CG1 VAL L  19      38.445  18.900  47.427  1.00 21.30           C  
ATOM    135  CG2 VAL L  19      39.163  17.355  49.361  1.00 22.25           C  
ATOM    136  C   VAL L  19      37.716  20.844  49.338  1.00 21.70           C  
ATOM    137  O   VAL L  19      36.580  20.930  49.803  1.00 21.38           O  
ATOM    138  N   THR L  20      38.209  21.741  48.458  1.00 22.61           N  
ATOM    139  CA  THR L  20      37.406  22.826  47.981  1.00 22.93           C  
ATOM    140  CB  THR L  20      37.941  24.166  48.386  1.00 24.63           C  
ATOM    141  OG1 THR L  20      38.053  24.241  49.798  1.00 30.50           O  
ATOM    142  CG2 THR L  20      36.980  25.256  47.886  1.00 27.58           C  
ATOM    143  C   THR L  20      37.439  22.778  46.484  1.00 22.24           C  
ATOM    144  O   THR L  20      38.506  22.744  45.875  1.00 23.37           O  
ATOM    145  N   ILE L  21      36.252  22.788  45.852  1.00 22.06           N  
ATOM    146  CA  ILE L  21      36.162  22.759  44.420  1.00 22.76           C  
ATOM    147  CB  ILE L  21      35.216  21.705  43.924  1.00 23.84           C  
ATOM    148  CG1 ILE L  21      35.673  20.317  44.403  1.00 24.08           C  
ATOM    149  CG2 ILE L  21      35.120  21.825  42.394  1.00 22.63           C  
ATOM    150  CD1 ILE L  21      34.600  19.239  44.256  1.00 24.87           C  
ATOM    151  C   ILE L  21      35.595  24.094  44.044  1.00 23.27           C  
ATOM    152  O   ILE L  21      34.673  24.580  44.696  1.00 22.34           O  
ATOM    153  N   SER L  22      36.138  24.740  42.991  1.00 23.94           N  
ATOM    154  CA  SER L  22      35.685  26.072  42.696  1.00 24.68           C  
ATOM    155  CB  SER L  22      36.816  27.110  42.738  1.00 26.09           C  
ATOM    156  OG  SER L  22      37.816  26.766  41.793  1.00 32.31           O  
ATOM    157  C   SER L  22      35.058  26.140  41.339  1.00 24.44           C  
ATOM    158  O   SER L  22      35.385  25.370  40.440  1.00 24.82           O  
ATOM    159  N   CYS L  23      34.108  27.085  41.175  1.00 23.01           N  
ATOM    160  CA  CYS L  23      33.400  27.261  39.938  1.00 23.04           C  
ATOM    161  CB  CYS L  23      32.009  26.583  39.990  1.00 23.35           C  
ATOM    162  SG  CYS L  23      31.043  26.700  38.456  1.00 23.78           S  
ATOM    163  C   CYS L  23      33.238  28.742  39.714  1.00 23.18           C  
ATOM    164  O   CYS L  23      32.897  29.485  40.636  1.00 22.17           O  
ATOM    165  N   ARG L  24      33.487  29.216  38.474  1.00 25.29           N  
ATOM    166  CA  ARG L  24      33.415  30.626  38.181  1.00 28.22           C  
ATOM    167  CB  ARG L  24      34.769  31.179  37.718  1.00 32.35           C  
ATOM    168  CG  ARG L  24      34.749  32.668  37.394  1.00 39.68           C  
ATOM    169  CD  ARG L  24      35.858  33.095  36.432  1.00 45.22           C  
ATOM    170  NE  ARG L  24      37.158  32.723  37.048  1.00 50.54           N  
ATOM    171  CZ  ARG L  24      37.788  33.600  37.880  1.00 53.54           C  
ATOM    172  NH1 ARG L  24      37.213  34.806  38.163  1.00 53.29           N1+
ATOM    173  NH2 ARG L  24      38.995  33.270  38.424  1.00 54.04           N  
ATOM    174  C   ARG L  24      32.468  30.831  37.032  1.00 27.13           C  
ATOM    175  O   ARG L  24      32.481  30.067  36.070  1.00 27.12           O  
ATOM    176  N   ALA L  25      31.633  31.894  37.089  1.00 25.62           N  
ATOM    177  CA  ALA L  25      30.687  32.158  36.036  1.00 26.30           C  
ATOM    178  CB  ALA L  25      29.261  32.427  36.546  1.00 25.92           C  
ATOM    179  C   ALA L  25      31.130  33.385  35.291  1.00 27.28           C  
ATOM    180  O   ALA L  25      31.855  34.224  35.823  1.00 27.06           O  
ATOM    181  N   SER L  26      30.671  33.494  34.032  1.00 41.78           N  
ATOM    182  CA  SER L  26      30.975  34.604  33.181  1.00 41.59           C  
ATOM    183  CB  SER L  26      30.488  34.380  31.741  1.00 40.18           C  
ATOM    184  OG  SER L  26      30.814  35.508  30.945  1.00 40.21           O  
ATOM    185  C   SER L  26      30.312  35.846  33.698  1.00 42.59           C  
ATOM    186  O   SER L  26      30.897  36.929  33.647  1.00 43.83           O  
ATOM    187  N   GLN L  27      29.063  35.731  34.197  1.00 42.59           N  
ATOM    188  CA  GLN L  27      28.370  36.888  34.697  1.00 42.91           C  
ATOM    189  CB  GLN L  27      27.210  37.372  33.809  1.00 42.48           C  
ATOM    190  CG  GLN L  27      26.060  36.373  33.706  1.00 44.01           C  
ATOM    191  CD  GLN L  27      24.907  37.079  33.013  1.00 45.73           C  
ATOM    192  OE1 GLN L  27      25.031  37.534  31.877  1.00 44.44           O  
ATOM    193  NE2 GLN L  27      23.751  37.185  33.722  1.00 46.12           N  
ATOM    194  C   GLN L  27      27.786  36.549  36.034  1.00 43.18           C  
ATOM    195  O   GLN L  27      27.784  35.390  36.442  1.00 44.59           O  
ATOM    196  N   ASP L  28      27.294  37.579  36.758  1.00 42.91           N  
ATOM    197  CA  ASP L  28      26.725  37.424  38.070  1.00 41.02           C  
ATOM    198  CB  ASP L  28      26.312  38.777  38.687  1.00 41.51           C  
ATOM    199  CG  ASP L  28      26.023  38.606  40.174  1.00 43.78           C  
ATOM    200  OD1 ASP L  28      26.194  37.470  40.688  1.00 44.01           O  
ATOM    201  OD2 ASP L  28      25.624  39.612  40.818  1.00 47.31           O1-
ATOM    202  C   ASP L  28      25.497  36.562  37.972  1.00 40.32           C  
ATOM    203  O   ASP L  28      24.488  36.944  37.383  1.00 39.91           O  
ATOM    204  N   ILE L  29      25.600  35.339  38.519  1.00 39.48           N  
ATOM    205  CA  ILE L  29      24.579  34.327  38.607  1.00 37.65           C  
ATOM    206  CB  ILE L  29      25.094  32.915  38.570  1.00 36.66           C  
ATOM    207  CG1 ILE L  29      26.101  32.609  39.678  1.00 37.08           C  
ATOM    208  CG2 ILE L  29      25.644  32.678  37.157  1.00 35.73           C  
ATOM    209  CD1 ILE L  29      26.443  31.120  39.735  1.00 36.47           C  
ATOM    210  C   ILE L  29      23.551  34.557  39.688  1.00 36.99           C  
ATOM    211  O   ILE L  29      22.516  33.891  39.705  1.00 37.94           O  
ATOM    212  N   SER L  30      23.849  35.402  40.694  1.00 36.34           N  
ATOM    213  CA  SER L  30      22.907  35.702  41.744  1.00 35.65           C  
ATOM    214  CB  SER L  30      21.576  36.279  41.226  1.00 37.16           C  
ATOM    215  OG  SER L  30      21.782  37.562  40.655  1.00 40.75           O  
ATOM    216  C   SER L  30      22.579  34.499  42.578  1.00 35.95           C  
ATOM    217  O   SER L  30      21.442  34.314  43.010  1.00 36.11           O  
ATOM    218  N   ASN L  31      23.591  33.663  42.856  1.00 36.15           N  
ATOM    219  CA  ASN L  31      23.455  32.543  43.744  1.00 37.26           C  
ATOM    220  CB  ASN L  31      22.926  32.950  45.130  1.00 40.13           C  
ATOM    221  CG  ASN L  31      24.036  33.708  45.844  1.00 42.97           C  
ATOM    222  OD1 ASN L  31      23.935  34.910  46.086  1.00 43.25           O  
ATOM    223  ND2 ASN L  31      25.133  32.983  46.190  1.00 44.14           N  
ATOM    224  C   ASN L  31      22.551  31.493  43.193  1.00 38.13           C  
ATOM    225  O   ASN L  31      22.056  30.654  43.948  1.00 38.25           O  
ATOM    226  N   TYR L  32      22.333  31.469  41.862  1.00 37.18           N  
ATOM    227  CA  TYR L  32      21.560  30.376  41.360  1.00 35.01           C  
ATOM    228  CB  TYR L  32      20.623  30.728  40.187  1.00 35.64           C  
ATOM    229  CG  TYR L  32      19.590  31.695  40.661  1.00 38.92           C  
ATOM    230  CD1 TYR L  32      18.663  31.314  41.603  1.00 40.24           C  
ATOM    231  CD2 TYR L  32      19.566  32.991  40.201  1.00 38.97           C  
ATOM    232  CE1 TYR L  32      17.709  32.194  42.054  1.00 41.10           C  
ATOM    233  CE2 TYR L  32      18.611  33.876  40.649  1.00 40.45           C  
ATOM    234  CZ  TYR L  32      17.679  33.480  41.575  1.00 42.29           C  
ATOM    235  OH  TYR L  32      16.699  34.386  42.034  1.00 45.39           O  
ATOM    236  C   TYR L  32      22.561  29.391  40.853  1.00 34.84           C  
ATOM    237  O   TYR L  32      22.777  29.238  39.651  1.00 32.82           O  
ATOM    238  N   LEU L  33      23.193  28.672  41.795  1.00 16.86           N  
ATOM    239  CA  LEU L  33      24.220  27.730  41.433  1.00 16.16           C  
ATOM    240  CB  LEU L  33      25.624  28.159  41.898  1.00 15.09           C  
ATOM    241  CG  LEU L  33      26.740  27.170  41.507  1.00 15.90           C  
ATOM    242  CD1 LEU L  33      27.011  27.202  39.999  1.00 16.54           C  
ATOM    243  CD2 LEU L  33      28.008  27.382  42.344  1.00 14.33           C  
ATOM    244  C   LEU L  33      23.929  26.428  42.121  1.00 14.99           C  
ATOM    245  O   LEU L  33      23.615  26.402  43.310  1.00 15.06           O  
ATOM    246  N   ASN L  34      24.047  25.301  41.385  1.00 14.16           N  
ATOM    247  CA  ASN L  34      23.760  24.007  41.950  1.00 13.93           C  
ATOM    248  CB  ASN L  34      22.611  23.292  41.224  1.00 14.31           C  
ATOM    249  CG  ASN L  34      21.392  24.194  41.308  1.00 15.37           C  
ATOM    250  OD1 ASN L  34      20.678  24.400  40.329  1.00 18.63           O  
ATOM    251  ND2 ASN L  34      21.146  24.760  42.516  1.00 15.16           N  
ATOM    252  C   ASN L  34      24.965  23.130  41.775  1.00 13.65           C  
ATOM    253  O   ASN L  34      25.744  23.313  40.843  1.00 13.32           O  
ATOM    254  N   TRP L  35      25.153  22.146  42.682  1.00 13.82           N  
ATOM    255  CA  TRP L  35      26.271  21.246  42.573  1.00 11.93           C  
ATOM    256  CB  TRP L  35      27.201  21.268  43.799  1.00 13.81           C  
ATOM    257  CG  TRP L  35      27.994  22.544  43.923  1.00 13.39           C  
ATOM    258  CD2 TRP L  35      29.272  22.744  43.302  1.00 13.26           C  
ATOM    259  CD1 TRP L  35      27.700  23.700  44.586  1.00 12.50           C  
ATOM    260  NE1 TRP L  35      28.715  24.612  44.409  1.00 12.24           N  
ATOM    261  CE2 TRP L  35      29.690  24.034  43.621  1.00 11.55           C  
ATOM    262  CE3 TRP L  35      30.033  21.917  42.527  1.00 12.71           C  
ATOM    263  CZ2 TRP L  35      30.882  24.520  43.165  1.00 10.04           C  
ATOM    264  CZ3 TRP L  35      31.235  22.407  42.070  1.00 12.64           C  
ATOM    265  CH2 TRP L  35      31.651  23.685  42.384  1.00 10.75           C  
ATOM    266  C   TRP L  35      25.755  19.844  42.437  1.00 12.42           C  
ATOM    267  O   TRP L  35      24.842  19.433  43.153  1.00 11.42           O  
ATOM    268  N   TYR L  36      26.349  19.062  41.509  1.00 13.49           N  
ATOM    269  CA  TYR L  36      25.908  17.712  41.281  1.00 14.18           C  
ATOM    270  CB  TYR L  36      25.366  17.474  39.860  1.00 12.96           C  
ATOM    271  CG  TYR L  36      24.188  18.368  39.657  1.00 12.87           C  
ATOM    272  CD1 TYR L  36      22.923  17.950  39.988  1.00 12.28           C  
ATOM    273  CD2 TYR L  36      24.347  19.631  39.140  1.00 11.56           C  
ATOM    274  CE1 TYR L  36      21.837  18.771  39.803  1.00 10.64           C  
ATOM    275  CE2 TYR L  36      23.264  20.457  38.952  1.00 12.42           C  
ATOM    276  CZ  TYR L  36      22.003  20.030  39.284  1.00 12.96           C  
ATOM    277  OH  TYR L  36      20.889  20.874  39.094  1.00 13.16           O  
ATOM    278  C   TYR L  36      27.080  16.794  41.447  1.00 14.87           C  
ATOM    279  O   TYR L  36      28.223  17.165  41.187  1.00 14.24           O  
ATOM    280  N   GLN L  37      26.811  15.556  41.913  1.00 15.20           N  
ATOM    281  CA  GLN L  37      27.853  14.586  42.111  1.00 15.48           C  
ATOM    282  CB  GLN L  37      27.866  14.004  43.534  1.00 15.72           C  
ATOM    283  CG  GLN L  37      28.966  12.969  43.773  1.00 16.55           C  
ATOM    284  CD  GLN L  37      28.754  12.379  45.160  1.00 16.64           C  
ATOM    285  OE1 GLN L  37      27.662  11.914  45.486  1.00 16.94           O  
ATOM    286  NE2 GLN L  37      29.818  12.401  46.006  1.00 16.59           N  
ATOM    287  C   GLN L  37      27.607  13.433  41.190  1.00 14.70           C  
ATOM    288  O   GLN L  37      26.532  12.834  41.198  1.00 15.34           O  
ATOM    289  N   GLN L  38      28.609  13.081  40.361  1.00 14.76           N  
ATOM    290  CA  GLN L  38      28.437  11.946  39.500  1.00 16.84           C  
ATOM    291  CB  GLN L  38      28.706  12.239  38.011  1.00 16.19           C  
ATOM    292  CG  GLN L  38      28.476  11.026  37.104  1.00 15.03           C  
ATOM    293  CD  GLN L  38      28.755  11.430  35.661  1.00 15.25           C  
ATOM    294  OE1 GLN L  38      29.760  12.072  35.360  1.00 17.53           O  
ATOM    295  NE2 GLN L  38      27.831  11.047  34.740  1.00 15.48           N  
ATOM    296  C   GLN L  38      29.402  10.889  39.948  1.00 19.07           C  
ATOM    297  O   GLN L  38      30.610  11.115  40.005  1.00 19.22           O  
ATOM    298  N   LYS L  39      28.877   9.694  40.281  1.00 22.15           N  
ATOM    299  CA  LYS L  39      29.675   8.589  40.743  1.00 25.78           C  
ATOM    300  CB  LYS L  39      28.854   7.506  41.462  1.00 26.74           C  
ATOM    301  CG  LYS L  39      28.208   7.965  42.770  1.00 33.01           C  
ATOM    302  CD  LYS L  39      29.207   8.331  43.865  1.00 35.76           C  
ATOM    303  CE  LYS L  39      28.525   8.756  45.164  1.00 36.79           C  
ATOM    304  NZ  LYS L  39      27.676   7.653  45.664  1.00 37.12           N1+
ATOM    305  C   LYS L  39      30.291   7.938  39.543  1.00 28.46           C  
ATOM    306  O   LYS L  39      29.922   8.228  38.407  1.00 27.04           O  
ATOM    307  N   PRO L  40      31.232   7.058  39.760  1.00 31.64           N  
ATOM    308  CA  PRO L  40      31.893   6.407  38.661  1.00 32.95           C  
ATOM    309  CD  PRO L  40      32.069   7.106  40.949  1.00 31.36           C  
ATOM    310  CB  PRO L  40      33.030   5.604  39.286  1.00 32.67           C  
ATOM    311  CG  PRO L  40      33.385   6.413  40.548  1.00 32.61           C  
ATOM    312  C   PRO L  40      30.964   5.609  37.802  1.00 34.03           C  
ATOM    313  O   PRO L  40      31.240   5.469  36.612  1.00 34.90           O  
ATOM    314  N   ASP L  41      29.872   5.066  38.370  1.00 34.30           N  
ATOM    315  CA  ASP L  41      28.942   4.284  37.608  1.00 35.65           C  
ATOM    316  CB  ASP L  41      27.971   3.424  38.446  1.00 38.73           C  
ATOM    317  CG  ASP L  41      27.076   4.287  39.317  1.00 42.47           C  
ATOM    318  OD1 ASP L  41      27.408   5.484  39.517  1.00 42.23           O  
ATOM    319  OD2 ASP L  41      26.045   3.750  39.804  1.00 43.51           O1-
ATOM    320  C   ASP L  41      28.193   5.175  36.664  1.00 34.41           C  
ATOM    321  O   ASP L  41      27.624   4.707  35.682  1.00 34.85           O  
ATOM    322  N   GLY L  42      28.146   6.494  36.926  1.00 32.55           N  
ATOM    323  CA  GLY L  42      27.456   7.344  35.997  1.00 29.67           C  
ATOM    324  C   GLY L  42      26.264   7.965  36.654  1.00 28.04           C  
ATOM    325  O   GLY L  42      25.680   8.896  36.105  1.00 28.39           O  
ATOM    326  N   THR L  43      25.876   7.493  37.853  1.00 25.99           N  
ATOM    327  CA  THR L  43      24.713   8.054  38.487  1.00 25.49           C  
ATOM    328  CB  THR L  43      24.213   7.246  39.651  1.00 26.72           C  
ATOM    329  OG1 THR L  43      25.231   7.105  40.630  1.00 27.11           O  
ATOM    330  CG2 THR L  43      23.763   5.868  39.138  1.00 30.65           C  
ATOM    331  C   THR L  43      25.008   9.446  38.958  1.00 24.43           C  
ATOM    332  O   THR L  43      26.108   9.749  39.415  1.00 25.74           O  
ATOM    333  N   VAL L  44      24.003  10.341  38.843  1.00 22.82           N  
ATOM    334  CA  VAL L  44      24.178  11.714  39.219  1.00 20.36           C  
ATOM    335  CB  VAL L  44      23.925  12.663  38.082  1.00 21.15           C  
ATOM    336  CG1 VAL L  44      24.045  14.105  38.597  1.00 22.14           C  
ATOM    337  CG2 VAL L  44      24.893  12.332  36.932  1.00 19.51           C  
ATOM    338  C   VAL L  44      23.191  12.045  40.300  1.00 19.38           C  
ATOM    339  O   VAL L  44      22.043  11.600  40.269  1.00 20.68           O  
ATOM    340  N   SER L  45      23.632  12.840  41.301  1.00 20.50           N  
ATOM    341  CA  SER L  45      22.774  13.225  42.392  1.00 20.25           C  
ATOM    342  CB  SER L  45      23.044  12.443  43.689  1.00 24.04           C  
ATOM    343  OG  SER L  45      22.166  12.878  44.717  1.00  0.00           O  
ATOM    344  C   SER L  45      23.011  14.675  42.694  1.00 19.66           C  
ATOM    345  O   SER L  45      24.091  15.208  42.446  1.00 18.67           O  
ATOM    346  N   LEU L  46      21.990  15.351  43.263  1.00 18.23           N  
ATOM    347  CA  LEU L  46      22.084  16.757  43.549  1.00 18.61           C  
ATOM    348  CB  LEU L  46      20.732  17.465  43.339  1.00 17.40           C  
ATOM    349  CG  LEU L  46      20.730  19.007  43.387  1.00 19.31           C  
ATOM    350  CD1 LEU L  46      19.315  19.536  43.157  1.00 18.57           C  
ATOM    351  CD2 LEU L  46      21.318  19.587  44.677  1.00 17.17           C  
ATOM    352  C   LEU L  46      22.491  16.916  44.985  1.00 18.85           C  
ATOM    353  O   LEU L  46      21.802  16.441  45.888  1.00 21.20           O  
ATOM    354  N   LEU L  47      23.698  17.477  45.216  1.00 18.34           N  
ATOM    355  CA  LEU L  47      24.187  17.744  46.542  1.00 17.75           C  
ATOM    356  CB  LEU L  47      25.716  17.862  46.553  1.00 17.55           C  
ATOM    357  CG  LEU L  47      26.419  16.560  46.134  1.00 17.42           C  
ATOM    358  CD1 LEU L  47      27.940  16.735  46.110  1.00 17.13           C  
ATOM    359  CD2 LEU L  47      25.990  15.379  47.020  1.00 16.65           C  
ATOM    360  C   LEU L  47      23.655  19.011  47.152  1.00 18.29           C  
ATOM    361  O   LEU L  47      23.016  18.992  48.203  1.00 18.19           O  
ATOM    362  N   ILE L  48      23.889  20.151  46.463  1.00 18.98           N  
ATOM    363  CA  ILE L  48      23.576  21.445  47.003  1.00 18.09           C  
ATOM    364  CB  ILE L  48      24.796  22.230  47.406  1.00 19.19           C  
ATOM    365  CG1 ILE L  48      25.550  21.545  48.559  1.00 19.78           C  
ATOM    366  CG2 ILE L  48      24.344  23.660  47.741  1.00 19.07           C  
ATOM    367  CD1 ILE L  48      24.761  21.496  49.867  1.00 20.94           C  
ATOM    368  C   ILE L  48      22.898  22.249  45.942  1.00 18.13           C  
ATOM    369  O   ILE L  48      23.208  22.132  44.757  1.00 18.07           O  
ATOM    370  N   TYR L  49      21.927  23.087  46.351  1.00 16.87           N  
ATOM    371  CA  TYR L  49      21.272  23.945  45.412  1.00 17.45           C  
ATOM    372  CB  TYR L  49      19.852  23.510  44.980  1.00 16.22           C  
ATOM    373  CG  TYR L  49      18.983  23.242  46.166  1.00 14.98           C  
ATOM    374  CD1 TYR L  49      18.695  24.211  47.096  1.00 14.35           C  
ATOM    375  CD2 TYR L  49      18.397  22.009  46.320  1.00 15.12           C  
ATOM    376  CE1 TYR L  49      17.884  23.947  48.177  1.00 15.35           C  
ATOM    377  CE2 TYR L  49      17.585  21.734  47.393  1.00 15.85           C  
ATOM    378  CZ  TYR L  49      17.331  22.700  48.329  1.00 16.79           C  
ATOM    379  OH  TYR L  49      16.498  22.412  49.431  1.00 19.49           O  
ATOM    380  C   TYR L  49      21.193  25.319  45.998  1.00 18.54           C  
ATOM    381  O   TYR L  49      21.324  25.506  47.206  1.00 19.86           O  
ATOM    382  N   TYR L  50      21.060  26.333  45.122  1.00 37.64           N  
ATOM    383  CA  TYR L  50      20.977  27.693  45.565  1.00 38.47           C  
ATOM    384  CB  TYR L  50      19.734  27.935  46.440  1.00 37.81           C  
ATOM    385  CG  TYR L  50      19.522  29.403  46.582  1.00 39.99           C  
ATOM    386  CD1 TYR L  50      19.036  30.130  45.520  1.00 40.92           C  
ATOM    387  CD2 TYR L  50      19.781  30.052  47.768  1.00 41.69           C  
ATOM    388  CE1 TYR L  50      18.822  31.484  45.629  1.00 42.51           C  
ATOM    389  CE2 TYR L  50      19.569  31.407  47.883  1.00 42.63           C  
ATOM    390  CZ  TYR L  50      19.090  32.125  46.813  1.00 43.07           C  
ATOM    391  OH  TYR L  50      18.870  33.515  46.925  1.00 45.22           O  
ATOM    392  C   TYR L  50      22.214  28.059  46.341  1.00 38.79           C  
ATOM    393  O   TYR L  50      22.142  28.691  47.393  1.00 40.72           O  
ATOM    394  N   GLY L  51      23.389  27.600  45.874  1.00 38.78           N  
ATOM    395  CA  GLY L  51      24.663  28.015  46.407  1.00 39.03           C  
ATOM    396  C   GLY L  51      25.054  27.233  47.620  1.00 37.43           C  
ATOM    397  O   GLY L  51      26.162  26.698  47.686  1.00 38.74           O  
ATOM    398  N   SER L  52      24.158  27.135  48.623  1.00 36.20           N  
ATOM    399  CA  SER L  52      24.612  26.452  49.800  1.00 37.46           C  
ATOM    400  CB  SER L  52      25.234  27.405  50.835  1.00 39.31           C  
ATOM    401  OG  SER L  52      24.247  28.299  51.331  1.00 38.84           O  
ATOM    402  C   SER L  52      23.493  25.743  50.497  1.00 39.56           C  
ATOM    403  O   SER L  52      23.606  25.446  51.686  1.00 40.25           O  
ATOM    404  N   ARG L  53      22.387  25.417  49.804  1.00 25.14           N  
ATOM    405  CA  ARG L  53      21.381  24.688  50.515  1.00 24.46           C  
ATOM    406  CB  ARG L  53      19.922  25.078  50.215  1.00 25.32           C  
ATOM    407  CG  ARG L  53      19.373  26.129  51.188  1.00 27.88           C  
ATOM    408  CD  ARG L  53      18.800  25.479  52.455  1.00 32.58           C  
ATOM    409  NE  ARG L  53      18.314  26.537  53.389  1.00 38.54           N  
ATOM    410  CZ  ARG L  53      17.292  26.252  54.249  1.00 42.57           C  
ATOM    411  NH1 ARG L  53      16.673  25.037  54.187  1.00 43.68           N1+
ATOM    412  NH2 ARG L  53      16.885  27.179  55.164  1.00 44.89           N  
ATOM    413  C   ARG L  53      21.557  23.234  50.246  1.00 24.67           C  
ATOM    414  O   ARG L  53      21.910  22.800  49.153  1.00 25.74           O  
ATOM    415  N   LEU L  54      21.329  22.459  51.310  1.00 24.44           N  
ATOM    416  CA  LEU L  54      21.477  21.044  51.433  1.00 24.08           C  
ATOM    417  CB  LEU L  54      21.371  20.712  52.919  1.00 23.62           C  
ATOM    418  CG  LEU L  54      20.616  21.839  53.687  1.00 29.68           C  
ATOM    419  CD1 LEU L  54      19.203  22.165  53.150  1.00 29.74           C  
ATOM    420  CD2 LEU L  54      20.592  21.530  55.187  1.00 29.31           C  
ATOM    421  C   LEU L  54      20.358  20.291  50.773  1.00 24.15           C  
ATOM    422  O   LEU L  54      19.182  20.618  50.912  1.00 24.37           O  
ATOM    423  N   HIS L  55      20.705  19.215  50.047  1.00 24.11           N  
ATOM    424  CA  HIS L  55      19.697  18.359  49.489  1.00 25.15           C  
ATOM    425  ND1 HIS L  55      18.608  15.686  47.642  1.00 33.11           N  
ATOM    426  CG  HIS L  55      19.122  16.944  47.410  1.00 28.44           C  
ATOM    427  CB  HIS L  55      20.190  17.607  48.236  1.00 25.34           C  
ATOM    428  NE2 HIS L  55      17.589  16.459  45.825  1.00 31.11           N  
ATOM    429  CD2 HIS L  55      18.484  17.401  46.297  1.00 33.58           C  
ATOM    430  CE1 HIS L  55      17.697  15.445  46.664  1.00 34.01           C  
ATOM    431  C   HIS L  55      19.389  17.354  50.558  1.00 26.28           C  
ATOM    432  O   HIS L  55      20.247  17.046  51.383  1.00 24.47           O  
ATOM    433  N   SER L  56      18.155  16.817  50.594  1.00 26.13           N  
ATOM    434  CA  SER L  56      17.856  15.885  51.643  1.00 28.64           C  
ATOM    435  CB  SER L  56      16.370  15.496  51.713  1.00 29.34           C  
ATOM    436  OG  SER L  56      15.994  14.789  50.541  1.00 34.07           O  
ATOM    437  C   SER L  56      18.650  14.637  51.423  1.00 28.69           C  
ATOM    438  O   SER L  56      18.659  14.079  50.328  1.00 28.46           O  
ATOM    439  N   GLY L  57      19.330  14.152  52.481  1.00 28.72           N  
ATOM    440  CA  GLY L  57      20.069  12.927  52.371  1.00 28.75           C  
ATOM    441  C   GLY L  57      21.522  13.183  52.087  1.00 27.20           C  
ATOM    442  O   GLY L  57      22.295  12.233  51.975  1.00 27.98           O  
ATOM    443  N   VAL L  58      21.943  14.455  51.949  1.00 26.03           N  
ATOM    444  CA  VAL L  58      23.333  14.740  51.708  1.00 25.30           C  
ATOM    445  CB  VAL L  58      23.542  16.028  50.967  1.00 24.03           C  
ATOM    446  CG1 VAL L  58      25.039  16.353  50.954  1.00 22.08           C  
ATOM    447  CG2 VAL L  58      22.957  15.879  49.556  1.00 24.05           C  
ATOM    448  C   VAL L  58      24.018  14.887  53.035  1.00 27.20           C  
ATOM    449  O   VAL L  58      23.451  15.444  53.974  1.00 29.96           O  
ATOM    450  N   PRO L  59      25.236  14.410  53.136  1.00 25.28           N  
ATOM    451  CA  PRO L  59      25.959  14.518  54.379  1.00 24.12           C  
ATOM    452  CD  PRO L  59      25.628  13.225  52.388  1.00 23.46           C  
ATOM    453  CB  PRO L  59      27.153  13.578  54.250  1.00 24.57           C  
ATOM    454  CG  PRO L  59      26.653  12.498  53.275  1.00 24.08           C  
ATOM    455  C   PRO L  59      26.323  15.941  54.679  1.00 23.19           C  
ATOM    456  O   PRO L  59      26.504  16.725  53.750  1.00 22.30           O  
ATOM    457  N   SER L  60      26.453  16.283  55.975  1.00 23.25           N  
ATOM    458  CA  SER L  60      26.713  17.626  56.415  1.00 24.18           C  
ATOM    459  CB  SER L  60      26.649  17.770  57.945  1.00 26.21           C  
ATOM    460  OG  SER L  60      25.334  17.493  58.401  1.00 31.33           O  
ATOM    461  C   SER L  60      28.081  18.053  55.990  1.00 23.74           C  
ATOM    462  O   SER L  60      28.397  19.241  56.006  1.00 23.44           O  
ATOM    463  N   ARG L  61      28.925  17.091  55.584  1.00 21.89           N  
ATOM    464  CA  ARG L  61      30.290  17.356  55.225  1.00 20.02           C  
ATOM    465  CB  ARG L  61      31.031  16.106  54.732  1.00 19.04           C  
ATOM    466  CG  ARG L  61      31.078  14.953  55.731  1.00 19.82           C  
ATOM    467  CD  ARG L  61      31.594  13.664  55.091  1.00 22.22           C  
ATOM    468  NE  ARG L  61      30.682  13.387  53.948  1.00 21.68           N  
ATOM    469  CZ  ARG L  61      30.894  12.336  53.106  1.00 21.60           C  
ATOM    470  NH1 ARG L  61      31.950  11.495  53.292  1.00 21.52           N1+
ATOM    471  NH2 ARG L  61      30.034  12.121  52.071  1.00 21.05           N  
ATOM    472  C   ARG L  61      30.321  18.299  54.066  1.00 20.09           C  
ATOM    473  O   ARG L  61      31.237  19.114  53.949  1.00 20.91           O  
ATOM    474  N   PHE L  62      29.342  18.170  53.149  1.00 20.18           N  
ATOM    475  CA  PHE L  62      29.313  19.003  51.985  1.00 19.09           C  
ATOM    476  CB  PHE L  62      28.462  18.418  50.844  1.00 17.74           C  
ATOM    477  CG  PHE L  62      29.101  17.160  50.356  1.00 15.91           C  
ATOM    478  CD1 PHE L  62      30.046  17.199  49.358  1.00 16.63           C  
ATOM    479  CD2 PHE L  62      28.750  15.944  50.892  1.00 16.35           C  
ATOM    480  CE1 PHE L  62      30.633  16.042  48.902  1.00 15.45           C  
ATOM    481  CE2 PHE L  62      29.334  14.783  50.441  1.00 15.34           C  
ATOM    482  CZ  PHE L  62      30.278  14.830  49.446  1.00 15.75           C  
ATOM    483  C   PHE L  62      28.705  20.319  52.348  1.00 20.09           C  
ATOM    484  O   PHE L  62      27.690  20.388  53.040  1.00 19.62           O  
ATOM    485  N   SER L  63      29.336  21.415  51.890  1.00 18.78           N  
ATOM    486  CA  SER L  63      28.789  22.715  52.128  1.00 19.44           C  
ATOM    487  CB  SER L  63      29.346  23.424  53.375  1.00 20.06           C  
ATOM    488  OG  SER L  63      30.703  23.786  53.177  1.00 20.72           O  
ATOM    489  C   SER L  63      29.141  23.549  50.942  1.00 19.77           C  
ATOM    490  O   SER L  63      30.089  23.248  50.219  1.00 20.02           O  
ATOM    491  N   GLY L  64      28.378  24.631  50.702  1.00 17.77           N  
ATOM    492  CA  GLY L  64      28.685  25.423  49.553  1.00 17.57           C  
ATOM    493  C   GLY L  64      28.634  26.864  49.930  1.00 19.60           C  
ATOM    494  O   GLY L  64      28.031  27.242  50.933  1.00 19.35           O  
ATOM    495  N   SER L  65      29.291  27.714  49.117  1.00 19.10           N  
ATOM    496  CA  SER L  65      29.284  29.122  49.382  1.00 20.44           C  
ATOM    497  CB  SER L  65      30.299  29.541  50.460  1.00 21.98           C  
ATOM    498  OG  SER L  65      31.622  29.265  50.023  1.00 25.04           O  
ATOM    499  C   SER L  65      29.650  29.829  48.116  1.00 20.82           C  
ATOM    500  O   SER L  65      30.016  29.205  47.121  1.00 22.46           O  
ATOM    501  N   GLY L  66      29.516  31.169  48.111  1.00 21.88           N  
ATOM    502  CA  GLY L  66      29.916  31.918  46.958  1.00 22.87           C  
ATOM    503  C   GLY L  66      28.918  33.004  46.720  1.00 24.79           C  
ATOM    504  O   GLY L  66      27.828  33.008  47.289  1.00 25.60           O  
ATOM    505  N   SER L  67      29.294  33.969  45.860  1.00 25.66           N  
ATOM    506  CA  SER L  67      28.417  35.042  45.512  1.00 26.72           C  
ATOM    507  CB  SER L  67      28.469  36.234  46.488  1.00 29.33           C  
ATOM    508  OG  SER L  67      28.000  35.851  47.773  1.00 32.05           O  
ATOM    509  C   SER L  67      28.886  35.562  44.193  1.00 26.50           C  
ATOM    510  O   SER L  67      30.033  35.357  43.799  1.00 26.04           O  
ATOM    511  N   GLY L  68      27.988  36.242  43.461  1.00 26.91           N  
ATOM    512  CA  GLY L  68      28.381  36.831  42.218  1.00 25.88           C  
ATOM    513  C   GLY L  68      28.856  35.765  41.282  1.00 25.63           C  
ATOM    514  O   GLY L  68      28.107  34.875  40.888  1.00 26.41           O  
ATOM    515  N   THR L  69      30.101  35.937  40.803  1.00 24.30           N  
ATOM    516  CA  THR L  69      30.777  35.064  39.882  1.00 25.75           C  
ATOM    517  CB  THR L  69      31.863  35.776  39.131  1.00 27.29           C  
ATOM    518  OG1 THR L  69      32.858  36.245  40.028  1.00 28.38           O  
ATOM    519  CG2 THR L  69      31.234  36.957  38.373  1.00 27.04           C  
ATOM    520  C   THR L  69      31.399  33.842  40.507  1.00 26.26           C  
ATOM    521  O   THR L  69      31.482  32.804  39.853  1.00 27.45           O  
ATOM    522  N   ASP L  70      31.892  33.926  41.764  1.00 24.87           N  
ATOM    523  CA  ASP L  70      32.675  32.832  42.292  1.00 24.20           C  
ATOM    524  CB  ASP L  70      33.979  33.310  42.954  1.00 26.33           C  
ATOM    525  CG  ASP L  70      34.873  33.861  41.856  1.00 29.09           C  
ATOM    526  OD1 ASP L  70      34.972  33.196  40.790  1.00 30.07           O  
ATOM    527  OD2 ASP L  70      35.458  34.958  42.060  1.00 33.28           O1-
ATOM    528  C   ASP L  70      31.924  32.038  43.320  1.00 22.40           C  
ATOM    529  O   ASP L  70      31.330  32.593  44.244  1.00 24.21           O  
ATOM    530  N   TYR L  71      31.952  30.691  43.177  1.00 20.57           N  
ATOM    531  CA  TYR L  71      31.286  29.813  44.102  1.00 18.47           C  
ATOM    532  CB  TYR L  71      29.984  29.219  43.537  1.00 18.82           C  
ATOM    533  CG  TYR L  71      29.064  30.352  43.240  1.00 17.10           C  
ATOM    534  CD1 TYR L  71      29.177  31.044  42.056  1.00 17.70           C  
ATOM    535  CD2 TYR L  71      28.090  30.722  44.138  1.00 18.26           C  
ATOM    536  CE1 TYR L  71      28.333  32.092  41.775  1.00 16.09           C  
ATOM    537  CE2 TYR L  71      27.244  31.771  43.862  1.00 16.79           C  
ATOM    538  CZ  TYR L  71      27.366  32.456  42.678  1.00 17.55           C  
ATOM    539  OH  TYR L  71      26.499  33.531  42.394  1.00 18.91           O  
ATOM    540  C   TYR L  71      32.207  28.662  44.386  1.00 17.19           C  
ATOM    541  O   TYR L  71      33.094  28.361  43.587  1.00 18.10           O  
ATOM    542  N   SER L  72      32.038  27.992  45.549  1.00 17.06           N  
ATOM    543  CA  SER L  72      32.896  26.879  45.852  1.00 18.71           C  
ATOM    544  CB  SER L  72      34.097  27.249  46.742  1.00 20.25           C  
ATOM    545  OG  SER L  72      34.951  28.166  46.077  1.00 24.52           O  
ATOM    546  C   SER L  72      32.128  25.839  46.606  1.00 18.67           C  
ATOM    547  O   SER L  72      31.182  26.141  47.331  1.00 18.63           O  
ATOM    548  N   LEU L  73      32.534  24.565  46.432  1.00 18.11           N  
ATOM    549  CA  LEU L  73      31.963  23.455  47.140  1.00 18.62           C  
ATOM    550  CB  LEU L  73      31.567  22.292  46.214  1.00 18.54           C  
ATOM    551  CG  LEU L  73      30.955  21.079  46.938  1.00 17.97           C  
ATOM    552  CD1 LEU L  73      29.619  21.433  47.613  1.00 17.59           C  
ATOM    553  CD2 LEU L  73      30.850  19.872  45.994  1.00 16.85           C  
ATOM    554  C   LEU L  73      33.042  22.958  48.045  1.00 19.30           C  
ATOM    555  O   LEU L  73      34.181  22.795  47.613  1.00 19.22           O  
ATOM    556  N   THR L  74      32.732  22.728  49.337  1.00 19.99           N  
ATOM    557  CA  THR L  74      33.773  22.248  50.198  1.00 21.72           C  
ATOM    558  CB  THR L  74      34.188  23.207  51.279  1.00 23.79           C  
ATOM    559  OG1 THR L  74      33.075  23.550  52.085  1.00 25.62           O  
ATOM    560  CG2 THR L  74      34.786  24.468  50.647  1.00 21.97           C  
ATOM    561  C   THR L  74      33.330  20.993  50.868  1.00 23.75           C  
ATOM    562  O   THR L  74      32.193  20.862  51.322  1.00 23.29           O  
ATOM    563  N   ILE L  75      34.260  20.025  50.924  1.00 23.50           N  
ATOM    564  CA  ILE L  75      34.034  18.782  51.591  1.00 23.80           C  
ATOM    565  CB  ILE L  75      34.454  17.598  50.766  1.00 22.22           C  
ATOM    566  CG1 ILE L  75      33.706  17.607  49.422  1.00 20.96           C  
ATOM    567  CG2 ILE L  75      34.197  16.321  51.583  1.00 20.42           C  
ATOM    568  CD1 ILE L  75      34.290  16.646  48.388  1.00 21.29           C  
ATOM    569  C   ILE L  75      34.922  18.860  52.794  1.00 24.86           C  
ATOM    570  O   ILE L  75      36.146  18.910  52.678  1.00 25.31           O  
ATOM    571  N   SER L  76      34.310  18.898  53.990  1.00 26.36           N  
ATOM    572  CA  SER L  76      35.028  19.092  55.216  1.00 28.36           C  
ATOM    573  CB  SER L  76      34.085  19.166  56.423  1.00 28.60           C  
ATOM    574  OG  SER L  76      34.830  19.363  57.611  1.00 33.38           O  
ATOM    575  C   SER L  76      36.001  17.981  55.465  1.00 29.78           C  
ATOM    576  O   SER L  76      37.176  18.238  55.718  1.00 33.76           O  
ATOM    577  N   THR L  77      35.531  16.719  55.443  1.00 29.49           N  
ATOM    578  CA  THR L  77      36.408  15.599  55.639  1.00 28.81           C  
ATOM    579  CB  THR L  77      36.175  14.870  56.933  1.00 32.10           C  
ATOM    580  OG1 THR L  77      34.860  14.336  56.972  1.00  0.00           O  
ATOM    581  CG2 THR L  77      36.378  15.859  58.095  1.00  0.00           C  
ATOM    582  C   THR L  77      36.120  14.648  54.522  1.00 27.65           C  
ATOM    583  O   THR L  77      35.012  14.127  54.407  1.00 28.39           O  
ATOM    584  N   LEU L  78      37.129  14.394  53.672  1.00 25.46           N  
ATOM    585  CA  LEU L  78      36.946  13.575  52.512  1.00 24.71           C  
ATOM    586  CB  LEU L  78      38.138  13.677  51.543  1.00 24.03           C  
ATOM    587  CG  LEU L  78      37.966  12.913  50.217  1.00 24.47           C  
ATOM    588  CD1 LEU L  78      36.934  13.590  49.301  1.00 23.67           C  
ATOM    589  CD2 LEU L  78      39.319  12.701  49.525  1.00 24.33           C  
ATOM    590  C   LEU L  78      36.820  12.142  52.928  1.00 25.67           C  
ATOM    591  O   LEU L  78      37.565  11.654  53.777  1.00 26.88           O  
ATOM    592  N   GLU L  79      35.854  11.426  52.315  1.00 26.38           N  
ATOM    593  CA  GLU L  79      35.669  10.033  52.600  1.00 26.40           C  
ATOM    594  CB  GLU L  79      34.343   9.717  53.307  1.00 29.67           C  
ATOM    595  CG  GLU L  79      34.337  10.291  54.726  1.00 35.42           C  
ATOM    596  CD  GLU L  79      33.083   9.847  55.449  1.00 39.46           C  
ATOM    597  OE1 GLU L  79      32.690   8.662  55.283  1.00 41.85           O  
ATOM    598  OE2 GLU L  79      32.501  10.689  56.182  1.00 43.64           O1-
ATOM    599  C   GLU L  79      35.758   9.303  51.295  1.00 26.06           C  
ATOM    600  O   GLU L  79      35.775   9.919  50.231  1.00 25.58           O  
ATOM    601  N   GLN L  80      35.855   7.960  51.337  1.00 27.89           N  
ATOM    602  CA  GLN L  80      36.049   7.217  50.120  1.00 29.58           C  
ATOM    603  CB  GLN L  80      36.398   5.736  50.322  1.00 31.90           C  
ATOM    604  CG  GLN L  80      37.795   5.555  50.917  1.00 36.32           C  
ATOM    605  CD  GLN L  80      38.245   4.132  50.638  1.00 34.25           C  
ATOM    606  OE1 GLN L  80      38.459   3.756  49.487  1.00 36.29           O  
ATOM    607  NE2 GLN L  80      38.399   3.319  51.716  1.00 42.63           N  
ATOM    608  C   GLN L  80      34.867   7.317  49.204  1.00 29.37           C  
ATOM    609  O   GLN L  80      35.030   7.353  47.985  1.00 28.20           O  
ATOM    610  N   GLU L  81      33.645   7.376  49.757  1.00 28.09           N  
ATOM    611  CA  GLU L  81      32.449   7.410  48.958  1.00 28.36           C  
ATOM    612  CB  GLU L  81      31.155   7.297  49.791  1.00 31.79           C  
ATOM    613  CG  GLU L  81      30.949   8.401  50.826  1.00 38.37           C  
ATOM    614  CD  GLU L  81      29.778   7.986  51.707  1.00 41.81           C  
ATOM    615  OE1 GLU L  81      28.725   7.580  51.148  1.00 45.42           O  
ATOM    616  OE2 GLU L  81      29.928   8.066  52.956  1.00 43.80           O1-
ATOM    617  C   GLU L  81      32.416   8.666  48.134  1.00 27.44           C  
ATOM    618  O   GLU L  81      31.710   8.739  47.131  1.00 27.73           O  
ATOM    619  N   ASP L  82      33.151   9.698  48.575  1.00 24.17           N  
ATOM    620  CA  ASP L  82      33.235  11.004  47.980  1.00 21.44           C  
ATOM    621  CB  ASP L  82      33.950  12.009  48.897  1.00 19.48           C  
ATOM    622  CG  ASP L  82      33.058  12.202  50.116  1.00 19.84           C  
ATOM    623  OD1 ASP L  82      31.857  11.834  50.028  1.00 20.96           O  
ATOM    624  OD2 ASP L  82      33.562  12.717  51.150  1.00 18.64           O1-
ATOM    625  C   ASP L  82      33.941  10.999  46.650  1.00 21.72           C  
ATOM    626  O   ASP L  82      33.836  11.974  45.908  1.00 23.42           O  
ATOM    627  N   ILE L  83      34.738   9.965  46.323  1.00 21.43           N  
ATOM    628  CA  ILE L  83      35.423  10.003  45.059  1.00 20.63           C  
ATOM    629  CB  ILE L  83      36.232   8.766  44.797  1.00 21.30           C  
ATOM    630  CG1 ILE L  83      37.307   8.586  45.876  1.00 24.28           C  
ATOM    631  CG2 ILE L  83      36.807   8.848  43.374  1.00 21.85           C  
ATOM    632  CD1 ILE L  83      37.956   7.207  45.834  1.00 26.05           C  
ATOM    633  C   ILE L  83      34.379  10.076  43.993  1.00 19.98           C  
ATOM    634  O   ILE L  83      33.529   9.193  43.884  1.00 20.72           O  
ATOM    635  N   ALA L  84      34.428  11.143  43.166  1.00 17.13           N  
ATOM    636  CA  ALA L  84      33.444  11.313  42.138  1.00 15.71           C  
ATOM    637  CB  ALA L  84      32.019  11.493  42.684  1.00 14.33           C  
ATOM    638  C   ALA L  84      33.785  12.556  41.376  1.00 17.37           C  
ATOM    639  O   ALA L  84      34.777  13.224  41.663  1.00 16.50           O  
ATOM    640  N   THR L  85      32.966  12.873  40.352  1.00 16.28           N  
ATOM    641  CA  THR L  85      33.165  14.062  39.575  1.00 16.42           C  
ATOM    642  CB  THR L  85      33.016  13.834  38.099  1.00 16.45           C  
ATOM    643  OG1 THR L  85      33.933  12.841  37.665  1.00 19.56           O  
ATOM    644  CG2 THR L  85      33.297  15.154  37.361  1.00 15.10           C  
ATOM    645  C   THR L  85      32.086  15.011  39.993  1.00 16.63           C  
ATOM    646  O   THR L  85      30.924  14.625  40.102  1.00 16.53           O  
ATOM    647  N   TYR L  86      32.444  16.287  40.244  1.00 15.28           N  
ATOM    648  CA  TYR L  86      31.473  17.234  40.713  1.00 14.99           C  
ATOM    649  CB  TYR L  86      31.881  17.941  42.020  1.00 13.78           C  
ATOM    650  CG  TYR L  86      31.916  16.923  43.112  1.00 13.85           C  
ATOM    651  CD1 TYR L  86      33.021  16.125  43.301  1.00 13.54           C  
ATOM    652  CD2 TYR L  86      30.841  16.767  43.957  1.00 13.70           C  
ATOM    653  CE1 TYR L  86      33.055  15.189  44.309  1.00 13.52           C  
ATOM    654  CE2 TYR L  86      30.867  15.833  44.966  1.00 13.02           C  
ATOM    655  CZ  TYR L  86      31.975  15.042  45.144  1.00 13.51           C  
ATOM    656  OH  TYR L  86      32.006  14.084  46.179  1.00 15.26           O  
ATOM    657  C   TYR L  86      31.290  18.290  39.667  1.00 15.53           C  
ATOM    658  O   TYR L  86      32.263  18.779  39.092  1.00 14.43           O  
ATOM    659  N   PHE L  87      30.016  18.657  39.386  1.00 15.72           N  
ATOM    660  CA  PHE L  87      29.744  19.651  38.385  1.00 14.50           C  
ATOM    661  CB  PHE L  87      28.817  19.204  37.240  1.00 13.02           C  
ATOM    662  CG  PHE L  87      29.268  17.930  36.617  1.00 12.68           C  
ATOM    663  CD1 PHE L  87      30.390  17.857  35.827  1.00 12.40           C  
ATOM    664  CD2 PHE L  87      28.547  16.785  36.854  1.00 11.20           C  
ATOM    665  CE1 PHE L  87      30.776  16.660  35.266  1.00 12.19           C  
ATOM    666  CE2 PHE L  87      28.925  15.589  36.295  1.00 10.95           C  
ATOM    667  CZ  PHE L  87      30.041  15.523  35.496  1.00 12.28           C  
ATOM    668  C   PHE L  87      28.953  20.755  39.024  1.00 14.69           C  
ATOM    669  O   PHE L  87      28.163  20.526  39.939  1.00 15.59           O  
ATOM    670  N   CYS L  88      29.149  21.997  38.535  1.00 13.36           N  
ATOM    671  CA  CYS L  88      28.395  23.133  38.988  1.00 13.11           C  
ATOM    672  CB  CYS L  88      29.288  24.340  39.365  1.00 15.42           C  
ATOM    673  SG  CYS L  88      30.469  24.785  38.051  1.00 20.30           S  
ATOM    674  C   CYS L  88      27.510  23.523  37.837  1.00 13.56           C  
ATOM    675  O   CYS L  88      27.850  23.265  36.683  1.00 13.50           O  
ATOM    676  N   GLN L  89      26.328  24.116  38.119  1.00 13.65           N  
ATOM    677  CA  GLN L  89      25.413  24.478  37.068  1.00 14.54           C  
ATOM    678  CB  GLN L  89      24.356  23.372  36.857  1.00 15.87           C  
ATOM    679  CG  GLN L  89      23.254  23.662  35.838  1.00 15.61           C  
ATOM    680  CD  GLN L  89      21.971  23.959  36.603  1.00 15.67           C  
ATOM    681  OE1 GLN L  89      21.602  23.239  37.529  1.00 16.42           O  
ATOM    682  NE2 GLN L  89      21.264  25.049  36.202  1.00 15.69           N  
ATOM    683  C   GLN L  89      24.732  25.764  37.444  1.00 15.24           C  
ATOM    684  O   GLN L  89      24.343  25.953  38.594  1.00 16.70           O  
ATOM    685  N   GLN L  90      24.567  26.687  36.468  1.00 16.03           N  
ATOM    686  CA  GLN L  90      23.968  27.965  36.747  1.00 15.69           C  
ATOM    687  CB  GLN L  90      24.719  29.140  36.089  1.00 17.93           C  
ATOM    688  CG  GLN L  90      24.745  29.097  34.560  1.00 19.63           C  
ATOM    689  CD  GLN L  90      23.444  29.699  34.051  1.00 19.77           C  
ATOM    690  OE1 GLN L  90      22.841  30.543  34.710  1.00 20.67           O  
ATOM    691  NE2 GLN L  90      23.000  29.269  32.840  1.00 19.79           N  
ATOM    692  C   GLN L  90      22.533  27.967  36.290  1.00 17.04           C  
ATOM    693  O   GLN L  90      22.200  27.534  35.192  1.00 18.12           O  
ATOM    694  N   GLY L  91      21.646  28.345  37.236  1.00 29.12           N  
ATOM    695  CA  GLY L  91      20.214  28.522  37.186  1.00 30.22           C  
ATOM    696  C   GLY L  91      19.727  29.836  36.641  1.00 31.06           C  
ATOM    697  O   GLY L  91      18.553  29.950  36.303  1.00 31.32           O  
ATOM    698  N   ASN L  92      20.555  30.895  36.676  1.00 29.44           N  
ATOM    699  CA  ASN L  92      20.084  32.230  36.408  1.00 31.88           C  
ATOM    700  CB  ASN L  92      21.198  33.275  36.587  1.00 34.50           C  
ATOM    701  CG  ASN L  92      20.566  34.655  36.712  1.00 38.48           C  
ATOM    702  OD1 ASN L  92      19.346  34.797  36.772  1.00 38.72           O  
ATOM    703  ND2 ASN L  92      21.426  35.706  36.749  1.00 37.96           N  
ATOM    704  C   ASN L  92      19.526  32.404  35.028  1.00 32.12           C  
ATOM    705  O   ASN L  92      18.396  32.869  34.878  1.00 32.40           O  
ATOM    706  N   THR L  93      20.276  32.017  33.979  1.00 31.92           N  
ATOM    707  CA  THR L  93      19.793  32.287  32.654  1.00 32.83           C  
ATOM    708  CB  THR L  93      20.718  33.151  31.844  1.00 32.29           C  
ATOM    709  OG1 THR L  93      21.950  32.477  31.635  1.00 40.38           O  
ATOM    710  CG2 THR L  93      20.957  34.473  32.592  1.00 36.10           C  
ATOM    711  C   THR L  93      19.674  31.004  31.899  1.00 31.67           C  
ATOM    712  O   THR L  93      20.147  29.957  32.337  1.00 33.91           O  
ATOM    713  N   LEU L  94      18.989  31.059  30.739  1.00 30.66           N  
ATOM    714  CA  LEU L  94      18.865  29.911  29.889  1.00 29.09           C  
ATOM    715  CB  LEU L  94      17.427  29.660  29.394  1.00 24.85           C  
ATOM    716  CG  LEU L  94      16.456  29.212  30.502  1.00 22.42           C  
ATOM    717  CD1 LEU L  94      15.044  28.979  29.950  1.00 19.88           C  
ATOM    718  CD2 LEU L  94      16.988  27.979  31.246  1.00 21.86           C  
ATOM    719  C   LEU L  94      19.719  30.192  28.695  1.00 29.50           C  
ATOM    720  O   LEU L  94      19.935  31.351  28.346  1.00 32.59           O  
ATOM    721  N   PRO L  95      20.257  29.177  28.074  1.00 29.97           N  
ATOM    722  CA  PRO L  95      20.076  27.826  28.519  1.00 29.04           C  
ATOM    723  CD  PRO L  95      20.582  29.248  26.661  1.00 26.14           C  
ATOM    724  CB  PRO L  95      20.385  26.933  27.316  1.00 25.85           C  
ATOM    725  CG  PRO L  95      21.128  27.852  26.330  1.00 25.55           C  
ATOM    726  C   PRO L  95      20.948  27.566  29.698  1.00 28.59           C  
ATOM    727  O   PRO L  95      21.908  28.302  29.921  1.00 30.34           O  
ATOM    728  N   ARG L  96      20.629  26.515  30.467  1.00 27.30           N  
ATOM    729  CA  ARG L  96      21.390  26.227  31.640  1.00 25.12           C  
ATOM    730  CB  ARG L  96      20.666  25.227  32.548  1.00 23.69           C  
ATOM    731  CG  ARG L  96      19.277  25.771  32.870  1.00 24.61           C  
ATOM    732  CD  ARG L  96      18.429  24.948  33.830  1.00 29.31           C  
ATOM    733  NE  ARG L  96      17.154  25.704  33.959  1.00 34.31           N  
ATOM    734  CZ  ARG L  96      17.134  26.849  34.702  1.00 35.20           C  
ATOM    735  NH1 ARG L  96      18.249  27.240  35.383  1.00 34.31           N1+
ATOM    736  NH2 ARG L  96      16.009  27.618  34.742  1.00 35.18           N  
ATOM    737  C   ARG L  96      22.700  25.665  31.199  1.00 23.90           C  
ATOM    738  O   ARG L  96      22.770  24.878  30.257  1.00 26.22           O  
ATOM    739  N   THR L  97      23.785  26.080  31.876  1.00 16.87           N  
ATOM    740  CA  THR L  97      25.099  25.640  31.507  1.00 15.87           C  
ATOM    741  CB  THR L  97      26.003  26.755  31.078  1.00 15.58           C  
ATOM    742  OG1 THR L  97      26.084  27.738  32.099  1.00 15.98           O  
ATOM    743  CG2 THR L  97      25.461  27.373  29.780  1.00 16.62           C  
ATOM    744  C   THR L  97      25.735  24.970  32.683  1.00 15.46           C  
ATOM    745  O   THR L  97      25.438  25.287  33.833  1.00 17.02           O  
ATOM    746  N   PHE L  98      26.641  24.011  32.403  1.00 15.87           N  
ATOM    747  CA  PHE L  98      27.315  23.266  33.429  1.00 16.15           C  
ATOM    748  CB  PHE L  98      27.186  21.734  33.292  1.00 12.99           C  
ATOM    749  CG  PHE L  98      25.822  21.239  33.644  1.00 11.89           C  
ATOM    750  CD1 PHE L  98      24.804  21.186  32.723  1.00 10.45           C  
ATOM    751  CD2 PHE L  98      25.571  20.795  34.917  1.00 11.26           C  
ATOM    752  CE1 PHE L  98      23.559  20.713  33.075  1.00 12.04           C  
ATOM    753  CE2 PHE L  98      24.330  20.324  35.271  1.00 11.97           C  
ATOM    754  CZ  PHE L  98      23.315  20.278  34.352  1.00 10.81           C  
ATOM    755  C   PHE L  98      28.783  23.520  33.302  1.00 17.30           C  
ATOM    756  O   PHE L  98      29.264  23.988  32.271  1.00 19.58           O  
ATOM    757  N   GLY L  99      29.531  23.235  34.387  1.00 18.38           N  
ATOM    758  CA  GLY L  99      30.955  23.379  34.369  1.00 17.42           C  
ATOM    759  C   GLY L  99      31.525  22.106  33.822  1.00 18.77           C  
ATOM    760  O   GLY L  99      30.824  21.108  33.673  1.00 17.69           O  
ATOM    761  N   GLY L 100      32.841  22.118  33.542  1.00 19.20           N  
ATOM    762  CA  GLY L 100      33.559  21.016  32.967  1.00 20.55           C  
ATOM    763  C   GLY L 100      33.548  19.837  33.890  1.00 21.62           C  
ATOM    764  O   GLY L 100      33.564  18.693  33.439  1.00 24.25           O  
ATOM    765  N   GLY L 101      33.575  20.079  35.211  1.00 20.47           N  
ATOM    766  CA  GLY L 101      33.574  18.988  36.144  1.00 18.59           C  
ATOM    767  C   GLY L 101      34.937  18.854  36.741  1.00 19.38           C  
ATOM    768  O   GLY L 101      35.944  19.212  36.131  1.00 20.56           O  
ATOM    769  N   THR L 102      34.991  18.349  37.991  1.00 19.52           N  
ATOM    770  CA  THR L 102      36.261  18.140  38.620  1.00 18.72           C  
ATOM    771  CB  THR L 102      36.543  19.111  39.733  1.00 17.99           C  
ATOM    772  OG1 THR L 102      37.930  19.126  40.010  1.00 17.70           O  
ATOM    773  CG2 THR L 102      35.772  18.717  41.001  1.00 16.94           C  
ATOM    774  C   THR L 102      36.264  16.736  39.148  1.00 19.66           C  
ATOM    775  O   THR L 102      35.329  16.294  39.814  1.00 18.52           O  
ATOM    776  N   LYS L 103      37.330  15.979  38.845  1.00 19.80           N  
ATOM    777  CA  LYS L 103      37.378  14.615  39.275  1.00 21.28           C  
ATOM    778  CB  LYS L 103      37.917  13.674  38.184  1.00 25.23           C  
ATOM    779  CG  LYS L 103      38.046  12.213  38.618  1.00 31.77           C  
ATOM    780  CD  LYS L 103      38.274  11.258  37.446  1.00 36.26           C  
ATOM    781  CE  LYS L 103      38.732   9.858  37.858  1.00 36.66           C  
ATOM    782  NZ  LYS L 103      40.200   9.834  38.046  1.00 37.66           N1+
ATOM    783  C   LYS L 103      38.303  14.521  40.442  1.00 20.56           C  
ATOM    784  O   LYS L 103      39.411  15.053  40.416  1.00 22.18           O  
ATOM    785  N   LEU L 104      37.854  13.836  41.511  1.00 19.79           N  
ATOM    786  CA  LEU L 104      38.682  13.656  42.669  1.00 19.07           C  
ATOM    787  CB  LEU L 104      37.926  13.675  44.011  1.00 17.54           C  
ATOM    788  CG  LEU L 104      37.483  15.062  44.509  1.00 17.12           C  
ATOM    789  CD1 LEU L 104      36.564  15.765  43.506  1.00 19.35           C  
ATOM    790  CD2 LEU L 104      36.845  14.955  45.904  1.00 15.80           C  
ATOM    791  C   LEU L 104      39.311  12.302  42.591  1.00 20.84           C  
ATOM    792  O   LEU L 104      38.725  11.352  42.075  1.00 21.78           O  
ATOM    793  N   GLU L 105      40.560  12.198  43.077  1.00 22.74           N  
ATOM    794  CA  GLU L 105      41.206  10.924  43.170  1.00 22.77           C  
ATOM    795  CB  GLU L 105      42.286  10.664  42.106  1.00 24.77           C  
ATOM    796  CG  GLU L 105      43.465  11.634  42.150  1.00 28.76           C  
ATOM    797  CD  GLU L 105      44.534  11.095  41.211  1.00 31.73           C  
ATOM    798  OE1 GLU L 105      44.196  10.797  40.035  1.00 35.01           O  
ATOM    799  OE2 GLU L 105      45.703  10.961  41.662  1.00 33.04           O1-
ATOM    800  C   GLU L 105      41.864  10.923  44.509  1.00 22.91           C  
ATOM    801  O   GLU L 105      42.091  11.988  45.081  1.00 23.22           O  
ATOM    802  N   ILE L 106      42.162   9.736  45.072  1.00 21.87           N  
ATOM    803  CA  ILE L 106      42.790   9.765  46.359  1.00 20.80           C  
ATOM    804  CB  ILE L 106      42.288   8.769  47.378  1.00 18.88           C  
ATOM    805  CG1 ILE L 106      42.387   7.312  46.904  1.00 19.26           C  
ATOM    806  CG2 ILE L 106      40.868   9.197  47.768  1.00 18.58           C  
ATOM    807  CD1 ILE L 106      41.368   6.952  45.828  1.00 23.45           C  
ATOM    808  C   ILE L 106      44.267   9.639  46.224  1.00 21.00           C  
ATOM    809  O   ILE L 106      44.790   8.814  45.476  1.00 21.11           O  
ATOM    810  N   LYS L 107      44.971  10.530  46.947  1.00 20.37           N  
ATOM    811  CA  LYS L 107      46.401  10.567  46.979  1.00 21.14           C  
ATOM    812  CB  LYS L 107      46.927  11.923  47.485  1.00 22.20           C  
ATOM    813  CG  LYS L 107      48.436  12.127  47.346  1.00 26.05           C  
ATOM    814  CD  LYS L 107      48.855  13.585  47.538  1.00 28.31           C  
ATOM    815  CE  LYS L 107      50.357  13.821  47.399  1.00 32.44           C  
ATOM    816  NZ  LYS L 107      50.718  13.936  45.969  1.00 33.80           N1+
ATOM    817  C   LYS L 107      46.799   9.493  47.984  1.00 21.31           C  
ATOM    818  O   LYS L 107      47.095   9.849  49.156  1.00 21.49           O  
ATOM    819  OXT LYS L 107      46.791   8.295  47.594  1.00  0.00           O1-
TER     820      LYS L 107 
ATOM    821  N   GLU H 108       9.858   6.036  46.426  1.00 45.51           N1+
ATOM    822  CA  GLU H 108      10.230   7.462  46.274  1.00 43.87           C  
ATOM    823  CB  GLU H 108      11.686   7.680  46.722  1.00 47.30           C  
ATOM    824  CG  GLU H 108      12.689   6.810  45.959  1.00 51.66           C  
ATOM    825  CD  GLU H 108      14.096   7.245  46.344  1.00 53.72           C  
ATOM    826  OE1 GLU H 108      14.235   8.342  46.948  1.00 53.69           O  
ATOM    827  OE2 GLU H 108      15.051   6.485  46.031  1.00 44.22           O1-
ATOM    828  C   GLU H 108      10.094   7.891  44.849  1.00 41.19           C  
ATOM    829  O   GLU H 108       9.527   7.173  44.028  1.00 40.81           O  
ATOM    830  N   VAL H 109      10.602   9.096  44.524  1.00 35.01           N  
ATOM    831  CA  VAL H 109      10.517   9.601  43.186  1.00 32.49           C  
ATOM    832  CB  VAL H 109      10.761  11.078  43.116  1.00 31.61           C  
ATOM    833  CG1 VAL H 109      12.145  11.365  43.705  1.00 30.70           C  
ATOM    834  CG2 VAL H 109      10.631  11.536  41.660  1.00 30.55           C  
ATOM    835  C   VAL H 109      11.563   8.912  42.372  1.00 30.96           C  
ATOM    836  O   VAL H 109      12.703   8.768  42.809  1.00 31.38           O  
ATOM    837  N   GLN H 110      11.195   8.449  41.159  1.00 29.44           N  
ATOM    838  CA  GLN H 110      12.173   7.759  40.372  1.00 28.92           C  
ATOM    839  CB  GLN H 110      12.172   6.243  40.627  1.00 30.46           C  
ATOM    840  CG  GLN H 110      13.387   5.522  40.049  1.00 35.12           C  
ATOM    841  CD  GLN H 110      13.269   4.047  40.403  1.00 38.14           C  
ATOM    842  OE1 GLN H 110      13.484   3.175  39.564  1.00 41.12           O  
ATOM    843  NE2 GLN H 110      12.929   3.754  41.687  1.00 38.30           N  
ATOM    844  C   GLN H 110      11.889   7.996  38.919  1.00 27.13           C  
ATOM    845  O   GLN H 110      10.742   8.179  38.514  1.00 28.95           O  
ATOM    846  N   LEU H 111      12.960   8.026  38.099  1.00 25.50           N  
ATOM    847  CA  LEU H 111      12.827   8.221  36.684  1.00 23.53           C  
ATOM    848  CB  LEU H 111      13.549   9.489  36.192  1.00 21.74           C  
ATOM    849  CG  LEU H 111      12.973  10.806  36.745  1.00 20.84           C  
ATOM    850  CD1 LEU H 111      13.748  12.019  36.213  1.00 18.79           C  
ATOM    851  CD2 LEU H 111      11.469  10.920  36.464  1.00 18.77           C  
ATOM    852  C   LEU H 111      13.498   7.058  36.012  1.00 23.37           C  
ATOM    853  O   LEU H 111      14.711   6.890  36.127  1.00 22.98           O  
ATOM    854  N   GLN H 112      12.731   6.224  35.275  1.00 24.16           N  
ATOM    855  CA  GLN H 112      13.337   5.090  34.632  1.00 26.12           C  
ATOM    856  CB  GLN H 112      12.515   3.785  34.667  1.00 30.44           C  
ATOM    857  CG  GLN H 112      12.427   3.117  36.041  1.00 36.48           C  
ATOM    858  CD  GLN H 112      11.117   3.521  36.694  1.00 40.10           C  
ATOM    859  OE1 GLN H 112      10.220   4.053  36.042  1.00 42.86           O  
ATOM    860  NE2 GLN H 112      10.994   3.251  38.021  1.00 40.59           N  
ATOM    861  C   GLN H 112      13.535   5.413  33.191  1.00 24.40           C  
ATOM    862  O   GLN H 112      12.615   5.862  32.510  1.00 24.10           O  
ATOM    863  N   GLN H 113      14.760   5.168  32.686  1.00 22.95           N  
ATOM    864  CA  GLN H 113      15.061   5.477  31.319  1.00 24.50           C  
ATOM    865  CB  GLN H 113      16.375   6.249  31.144  1.00 22.62           C  
ATOM    866  CG  GLN H 113      16.266   7.645  31.765  1.00 21.12           C  
ATOM    867  CD  GLN H 113      17.557   8.401  31.520  1.00 19.66           C  
ATOM    868  OE1 GLN H 113      17.933   9.280  32.293  1.00 19.26           O  
ATOM    869  NE2 GLN H 113      18.249   8.060  30.402  1.00 15.87           N  
ATOM    870  C   GLN H 113      15.074   4.224  30.489  1.00 27.67           C  
ATOM    871  O   GLN H 113      15.131   3.114  31.012  1.00 28.65           O  
ATOM    872  N   SER H 114      15.074   4.411  29.153  1.00 29.96           N  
ATOM    873  CA  SER H 114      14.826   3.426  28.126  1.00 30.73           C  
ATOM    874  CB  SER H 114      15.171   3.931  26.719  1.00 31.54           C  
ATOM    875  OG  SER H 114      14.316   4.992  26.343  1.00 30.22           O  
ATOM    876  C   SER H 114      15.581   2.146  28.222  1.00 32.62           C  
ATOM    877  O   SER H 114      15.026   1.107  28.567  1.00 33.08           O  
ATOM    878  N   GLY H 115      16.868   2.187  27.861  1.00 32.94           N  
ATOM    879  CA  GLY H 115      17.674   1.012  27.764  1.00 32.92           C  
ATOM    880  C   GLY H 115      18.590   1.360  26.645  1.00 33.64           C  
ATOM    881  O   GLY H 115      18.198   2.094  25.739  1.00 34.54           O  
ATOM    882  N   ALA H 116      19.810   0.804  26.646  1.00 33.37           N  
ATOM    883  CA  ALA H 116      20.785   1.214  25.679  1.00 32.71           C  
ATOM    884  CB  ALA H 116      22.122   0.465  25.810  1.00 33.01           C  
ATOM    885  C   ALA H 116      20.258   0.996  24.300  1.00 33.01           C  
ATOM    886  O   ALA H 116      19.476   0.081  24.047  1.00 34.07           O  
ATOM    887  N   GLU H 117      20.656   1.884  23.367  1.00 31.99           N  
ATOM    888  CA  GLU H 117      20.175   1.744  22.030  1.00 30.93           C  
ATOM    889  CB  GLU H 117      19.057   2.737  21.691  1.00 30.85           C  
ATOM    890  CG  GLU H 117      17.779   2.410  22.460  1.00 32.05           C  
ATOM    891  CD  GLU H 117      16.850   3.602  22.377  1.00 35.35           C  
ATOM    892  OE1 GLU H 117      16.995   4.516  23.233  1.00 34.06           O  
ATOM    893  OE2 GLU H 117      15.989   3.622  21.462  1.00 35.45           O1-
ATOM    894  C   GLU H 117      21.296   1.915  21.058  1.00 29.87           C  
ATOM    895  O   GLU H 117      22.135   2.807  21.182  1.00 29.33           O  
ATOM    896  N   LEU H 118      21.345   1.012  20.060  1.00 30.09           N  
ATOM    897  CA  LEU H 118      22.333   1.110  19.028  1.00 30.89           C  
ATOM    898  CB  LEU H 118      23.177  -0.159  18.779  1.00 30.56           C  
ATOM    899  CG  LEU H 118      24.240  -0.455  19.856  1.00 29.70           C  
ATOM    900  CD1 LEU H 118      23.607  -0.860  21.195  1.00 28.86           C  
ATOM    901  CD2 LEU H 118      25.274  -1.471  19.348  1.00 30.72           C  
ATOM    902  C   LEU H 118      21.619   1.412  17.753  1.00 31.90           C  
ATOM    903  O   LEU H 118      20.668   0.728  17.380  1.00 33.26           O  
ATOM    904  N   VAL H 119      22.064   2.471  17.049  1.00 32.10           N  
ATOM    905  CA  VAL H 119      21.431   2.823  15.812  1.00 31.29           C  
ATOM    906  CB  VAL H 119      20.512   4.001  15.929  1.00 31.07           C  
ATOM    907  CG1 VAL H 119      19.320   3.601  16.810  1.00 31.21           C  
ATOM    908  CG2 VAL H 119      21.317   5.182  16.495  1.00 30.43           C  
ATOM    909  C   VAL H 119      22.488   3.168  14.811  1.00 31.26           C  
ATOM    910  O   VAL H 119      23.637   3.429  15.161  1.00 30.61           O  
ATOM    911  N   ARG H 120      22.126   3.133  13.513  1.00 32.01           N  
ATOM    912  CA  ARG H 120      23.084   3.480  12.504  1.00 32.16           C  
ATOM    913  CB  ARG H 120      23.039   2.613  11.234  1.00 35.19           C  
ATOM    914  CG  ARG H 120      21.746   2.670  10.427  1.00 39.97           C  
ATOM    915  CD  ARG H 120      21.738   1.633   9.308  1.00 42.93           C  
ATOM    916  NE  ARG H 120      23.039   1.761   8.594  1.00 47.17           N  
ATOM    917  CZ  ARG H 120      23.157   2.586   7.513  1.00 48.79           C  
ATOM    918  NH1 ARG H 120      22.078   3.292   7.069  1.00 50.87           N1+
ATOM    919  NH2 ARG H 120      24.358   2.696   6.873  1.00 49.50           N  
ATOM    920  C   ARG H 120      22.867   4.913  12.145  1.00 30.17           C  
ATOM    921  O   ARG H 120      21.822   5.488  12.444  1.00 28.96           O  
ATOM    922  N   ALA H 121      23.874   5.537  11.503  1.00 29.71           N  
ATOM    923  CA  ALA H 121      23.801   6.935  11.193  1.00 30.20           C  
ATOM    924  CB  ALA H 121      25.085   7.496  10.555  1.00 29.77           C  
ATOM    925  C   ALA H 121      22.680   7.187  10.239  1.00 31.10           C  
ATOM    926  O   ALA H 121      22.370   6.362   9.383  1.00 32.93           O  
ATOM    927  N   GLY H 122      22.030   8.360  10.394  1.00 31.41           N  
ATOM    928  CA  GLY H 122      20.967   8.777   9.524  1.00 30.28           C  
ATOM    929  C   GLY H 122      19.650   8.379  10.114  1.00 29.83           C  
ATOM    930  O   GLY H 122      18.601   8.805   9.634  1.00 29.26           O  
ATOM    931  N   SER H 123      19.665   7.560  11.181  1.00 28.87           N  
ATOM    932  CA  SER H 123      18.442   7.100  11.778  1.00 29.87           C  
ATOM    933  CB  SER H 123      18.565   5.747  12.501  1.00 31.56           C  
ATOM    934  OG  SER H 123      18.758   4.699  11.566  1.00 34.58           O  
ATOM    935  C   SER H 123      17.986   8.083  12.807  1.00 28.48           C  
ATOM    936  O   SER H 123      18.543   9.169  12.958  1.00 27.96           O  
ATOM    937  N   SER H 124      16.905   7.714  13.521  1.00 27.20           N  
ATOM    938  CA  SER H 124      16.369   8.531  14.567  1.00 27.73           C  
ATOM    939  CB  SER H 124      15.108   9.301  14.142  1.00 30.05           C  
ATOM    940  OG  SER H 124      14.113   8.393  13.696  1.00 30.87           O  
ATOM    941  C   SER H 124      16.006   7.624  15.706  1.00 27.57           C  
ATOM    942  O   SER H 124      15.760   6.435  15.508  1.00 28.35           O  
ATOM    943  N   VAL H 125      15.999   8.164  16.945  1.00 25.99           N  
ATOM    944  CA  VAL H 125      15.643   7.381  18.096  1.00 23.91           C  
ATOM    945  CB  VAL H 125      16.801   7.040  18.991  1.00 23.31           C  
ATOM    946  CG1 VAL H 125      17.743   6.075  18.262  1.00 25.33           C  
ATOM    947  CG2 VAL H 125      17.483   8.349  19.417  1.00 24.60           C  
ATOM    948  C   VAL H 125      14.706   8.178  18.946  1.00 23.40           C  
ATOM    949  O   VAL H 125      14.694   9.407  18.905  1.00 24.50           O  
ATOM    950  N   LYS H 126      13.866   7.470  19.728  1.00 23.24           N  
ATOM    951  CA  LYS H 126      12.985   8.126  20.647  1.00 24.50           C  
ATOM    952  CB  LYS H 126      11.496   7.959  20.293  1.00 24.59           C  
ATOM    953  CG  LYS H 126      10.562   8.833  21.135  1.00 28.05           C  
ATOM    954  CD  LYS H 126       9.153   8.987  20.553  1.00 30.30           C  
ATOM    955  CE  LYS H 126       8.187   7.863  20.928  1.00 32.84           C  
ATOM    956  NZ  LYS H 126       6.826   8.192  20.449  1.00 33.94           N1+
ATOM    957  C   LYS H 126      13.233   7.483  21.978  1.00 24.29           C  
ATOM    958  O   LYS H 126      12.916   6.313  22.180  1.00 25.14           O  
ATOM    959  N   MET H 127      13.832   8.241  22.920  1.00 23.29           N  
ATOM    960  CA  MET H 127      14.165   7.740  24.224  1.00 21.52           C  
ATOM    961  CB  MET H 127      15.394   8.438  24.825  1.00 22.60           C  
ATOM    962  CG  MET H 127      16.666   8.230  24.005  1.00 24.62           C  
ATOM    963  SD  MET H 127      18.112   9.134  24.630  1.00 30.62           S  
ATOM    964  CE  MET H 127      19.209   8.599  23.285  1.00 27.24           C  
ATOM    965  C   MET H 127      13.014   7.996  25.150  1.00 21.82           C  
ATOM    966  O   MET H 127      12.173   8.851  24.885  1.00 21.58           O  
ATOM    967  N   SER H 128      12.959   7.261  26.282  1.00 19.60           N  
ATOM    968  CA  SER H 128      11.860   7.407  27.195  1.00 20.66           C  
ATOM    969  CB  SER H 128      11.001   6.138  27.333  1.00 20.53           C  
ATOM    970  OG  SER H 128      10.417   5.797  26.087  1.00 25.50           O  
ATOM    971  C   SER H 128      12.377   7.687  28.572  1.00 21.38           C  
ATOM    972  O   SER H 128      13.501   7.331  28.922  1.00 22.70           O  
ATOM    973  N   CYS H 129      11.546   8.375  29.384  1.00 21.13           N  
ATOM    974  CA  CYS H 129      11.856   8.648  30.758  1.00 20.10           C  
ATOM    975  CB  CYS H 129      12.438  10.068  30.956  1.00 19.92           C  
ATOM    976  SG  CYS H 129      12.856  10.481  32.677  1.00 20.60           S  
ATOM    977  C   CYS H 129      10.556   8.530  31.500  1.00 20.80           C  
ATOM    978  O   CYS H 129       9.727   9.438  31.475  1.00 20.76           O  
ATOM    979  N   LYS H 130      10.345   7.391  32.193  1.00 22.02           N  
ATOM    980  CA  LYS H 130       9.100   7.175  32.880  1.00 23.63           C  
ATOM    981  CB  LYS H 130       8.683   5.697  32.942  1.00 25.57           C  
ATOM    982  CG  LYS H 130       7.356   5.475  33.670  1.00 28.23           C  
ATOM    983  CD  LYS H 130       6.749   4.090  33.450  1.00 30.52           C  
ATOM    984  CE  LYS H 130       5.604   3.761  34.414  1.00 31.83           C  
ATOM    985  NZ  LYS H 130       4.481   4.701  34.212  1.00 35.34           N1+
ATOM    986  C   LYS H 130       9.236   7.679  34.282  1.00 23.57           C  
ATOM    987  O   LYS H 130      10.159   7.309  35.006  1.00 23.96           O  
ATOM    988  N   ALA H 131       8.290   8.536  34.707  1.00 22.09           N  
ATOM    989  CA  ALA H 131       8.368   9.113  36.015  1.00 21.69           C  
ATOM    990  CB  ALA H 131       8.089  10.625  36.037  1.00 22.58           C  
ATOM    991  C   ALA H 131       7.357   8.466  36.899  1.00 22.85           C  
ATOM    992  O   ALA H 131       6.270   8.091  36.460  1.00 23.93           O  
ATOM    993  N   SER H 132       7.722   8.302  38.185  1.00 24.53           N  
ATOM    994  CA  SER H 132       6.838   7.686  39.125  1.00 25.84           C  
ATOM    995  CB  SER H 132       7.063   6.169  39.212  1.00 27.62           C  
ATOM    996  OG  SER H 132       6.176   5.583  40.148  1.00 31.74           O  
ATOM    997  C   SER H 132       7.144   8.268  40.469  1.00 24.89           C  
ATOM    998  O   SER H 132       8.201   8.863  40.671  1.00 24.66           O  
ATOM    999  N   GLY H 133       6.221   8.077  41.436  1.00 23.74           N  
ATOM   1000  CA  GLY H 133       6.459   8.461  42.798  1.00 23.81           C  
ATOM   1001  C   GLY H 133       5.930   9.834  43.056  1.00 24.68           C  
ATOM   1002  O   GLY H 133       5.752  10.217  44.211  1.00 24.94           O  
ATOM   1003  N   TYR H 134       5.665  10.623  41.999  1.00 25.60           N  
ATOM   1004  CA  TYR H 134       5.183  11.947  42.253  1.00 26.91           C  
ATOM   1005  CB  TYR H 134       6.306  12.999  42.366  1.00 21.52           C  
ATOM   1006  CG  TYR H 134       6.991  13.151  41.052  1.00 18.40           C  
ATOM   1007  CD1 TYR H 134       7.966  12.273  40.655  1.00 17.10           C  
ATOM   1008  CD2 TYR H 134       6.655  14.168  40.199  1.00 17.47           C  
ATOM   1009  CE1 TYR H 134       8.603  12.406  39.444  1.00 17.65           C  
ATOM   1010  CE2 TYR H 134       7.285  14.311  38.986  1.00 17.05           C  
ATOM   1011  CZ  TYR H 134       8.263  13.431  38.601  1.00 18.14           C  
ATOM   1012  OH  TYR H 134       8.905  13.582  37.354  1.00 18.80           O  
ATOM   1013  C   TYR H 134       4.246  12.345  41.156  1.00 29.28           C  
ATOM   1014  O   TYR H 134       3.945  11.560  40.256  1.00 30.16           O  
ATOM   1015  N   THR H 135       3.739  13.594  41.228  1.00 31.22           N  
ATOM   1016  CA  THR H 135       2.821  14.072  40.235  1.00 32.80           C  
ATOM   1017  CB  THR H 135       2.001  15.240  40.698  1.00 33.25           C  
ATOM   1018  OG1 THR H 135       1.268  14.888  41.861  1.00 34.42           O  
ATOM   1019  CG2 THR H 135       1.040  15.646  39.567  1.00 31.29           C  
ATOM   1020  C   THR H 135       3.629  14.529  39.063  1.00 32.81           C  
ATOM   1021  O   THR H 135       4.381  15.501  39.132  1.00 35.15           O  
ATOM   1022  N   PHE H 136       3.439  13.835  37.929  1.00 31.60           N  
ATOM   1023  CA  PHE H 136       4.182  14.018  36.715  1.00 28.44           C  
ATOM   1024  CB  PHE H 136       3.729  13.001  35.653  1.00 28.32           C  
ATOM   1025  CG  PHE H 136       4.551  13.139  34.422  1.00 28.28           C  
ATOM   1026  CD1 PHE H 136       5.852  12.693  34.393  1.00 28.60           C  
ATOM   1027  CD2 PHE H 136       4.005  13.683  33.285  1.00 27.14           C  
ATOM   1028  CE1 PHE H 136       6.608  12.810  33.251  1.00 27.56           C  
ATOM   1029  CE2 PHE H 136       4.755  13.801  32.143  1.00 25.44           C  
ATOM   1030  CZ  PHE H 136       6.058  13.366  32.121  1.00 25.44           C  
ATOM   1031  C   PHE H 136       3.991  15.413  36.187  1.00 26.35           C  
ATOM   1032  O   PHE H 136       4.943  16.056  35.749  1.00 28.42           O  
ATOM   1033  N   THR H 137       2.750  15.922  36.221  1.00 26.47           N  
ATOM   1034  CA  THR H 137       2.422  17.213  35.684  1.00 28.36           C  
ATOM   1035  CB  THR H 137       0.942  17.456  35.628  1.00 28.29           C  
ATOM   1036  OG1 THR H 137       0.380  17.412  36.932  1.00 29.33           O  
ATOM   1037  CG2 THR H 137       0.311  16.369  34.739  1.00 27.29           C  
ATOM   1038  C   THR H 137       3.047  18.316  36.490  1.00 28.05           C  
ATOM   1039  O   THR H 137       3.318  19.391  35.959  1.00 29.87           O  
ATOM   1040  N   SER H 138       3.261  18.096  37.800  1.00 26.80           N  
ATOM   1041  CA  SER H 138       3.751  19.102  38.708  1.00 27.84           C  
ATOM   1042  CB  SER H 138       3.629  18.674  40.178  1.00 26.60           C  
ATOM   1043  OG  SER H 138       2.261  18.492  40.514  1.00 29.77           O  
ATOM   1044  C   SER H 138       5.198  19.473  38.480  1.00 27.35           C  
ATOM   1045  O   SER H 138       5.659  20.452  39.068  1.00 28.90           O  
ATOM   1046  N   TYR H 139       5.980  18.714  37.678  1.00 24.96           N  
ATOM   1047  CA  TYR H 139       7.369  19.090  37.548  1.00 21.71           C  
ATOM   1048  CB  TYR H 139       8.328  18.142  38.290  1.00 22.90           C  
ATOM   1049  CG  TYR H 139       8.066  18.207  39.756  1.00 25.46           C  
ATOM   1050  CD1 TYR H 139       7.022  17.510  40.315  1.00 25.86           C  
ATOM   1051  CD2 TYR H 139       8.882  18.955  40.573  1.00 26.28           C  
ATOM   1052  CE1 TYR H 139       6.790  17.568  41.670  1.00 25.68           C  
ATOM   1053  CE2 TYR H 139       8.655  19.016  41.927  1.00 26.08           C  
ATOM   1054  CZ  TYR H 139       7.607  18.322  42.477  1.00 25.44           C  
ATOM   1055  OH  TYR H 139       7.370  18.380  43.866  1.00 27.28           O  
ATOM   1056  C   TYR H 139       7.806  19.041  36.108  1.00 21.50           C  
ATOM   1057  O   TYR H 139       7.291  18.248  35.324  1.00 22.27           O  
ATOM   1058  N   GLY H 140       8.783  19.905  35.726  1.00 18.36           N  
ATOM   1059  CA  GLY H 140       9.307  19.875  34.388  1.00 16.38           C  
ATOM   1060  C   GLY H 140      10.365  18.813  34.290  1.00 15.67           C  
ATOM   1061  O   GLY H 140      10.941  18.388  35.291  1.00 16.95           O  
ATOM   1062  N   ILE H 141      10.659  18.376  33.046  1.00 14.88           N  
ATOM   1063  CA  ILE H 141      11.644  17.360  32.803  1.00 13.29           C  
ATOM   1064  CB  ILE H 141      11.071  16.149  32.117  1.00 11.59           C  
ATOM   1065  CG1 ILE H 141       9.984  15.495  32.989  1.00 12.06           C  
ATOM   1066  CG2 ILE H 141      12.226  15.193  31.774  1.00 11.83           C  
ATOM   1067  CD1 ILE H 141      10.504  14.950  34.320  1.00 12.40           C  
ATOM   1068  C   ILE H 141      12.683  17.948  31.895  1.00 13.64           C  
ATOM   1069  O   ILE H 141      12.356  18.570  30.885  1.00 14.75           O  
ATOM   1070  N   ASN H 142      13.977  17.770  32.236  1.00 14.38           N  
ATOM   1071  CA  ASN H 142      15.041  18.319  31.438  1.00 13.71           C  
ATOM   1072  CB  ASN H 142      16.056  19.146  32.243  1.00 15.10           C  
ATOM   1073  CG  ASN H 142      15.343  20.371  32.787  1.00 15.98           C  
ATOM   1074  OD1 ASN H 142      14.461  20.259  33.635  1.00 17.43           O  
ATOM   1075  ND2 ASN H 142      15.736  21.575  32.297  1.00 13.33           N  
ATOM   1076  C   ASN H 142      15.815  17.173  30.864  1.00 13.23           C  
ATOM   1077  O   ASN H 142      15.773  16.061  31.388  1.00 12.40           O  
ATOM   1078  N   TRP H 143      16.522  17.415  29.740  1.00 13.58           N  
ATOM   1079  CA  TRP H 143      17.325  16.385  29.148  1.00 13.60           C  
ATOM   1080  CB  TRP H 143      16.832  15.966  27.756  1.00 13.74           C  
ATOM   1081  CG  TRP H 143      15.503  15.251  27.813  1.00 14.45           C  
ATOM   1082  CD2 TRP H 143      15.352  13.823  27.846  1.00 14.36           C  
ATOM   1083  CD1 TRP H 143      14.244  15.773  27.854  1.00 15.64           C  
ATOM   1084  NE1 TRP H 143      13.317  14.760  27.915  1.00 14.71           N  
ATOM   1085  CE2 TRP H 143      13.986  13.554  27.909  1.00 14.28           C  
ATOM   1086  CE3 TRP H 143      16.277  12.818  27.827  1.00 13.72           C  
ATOM   1087  CZ2 TRP H 143      13.522  12.270  27.957  1.00 14.19           C  
ATOM   1088  CZ3 TRP H 143      15.806  11.525  27.872  1.00 14.25           C  
ATOM   1089  CH2 TRP H 143      14.454  11.256  27.935  1.00 13.32           C  
ATOM   1090  C   TRP H 143      18.723  16.911  29.033  1.00 15.97           C  
ATOM   1091  O   TRP H 143      18.938  18.042  28.603  1.00 16.72           O  
ATOM   1092  N   VAL H 144      19.713  16.081  29.426  1.00 15.27           N  
ATOM   1093  CA  VAL H 144      21.094  16.478  29.437  1.00 12.94           C  
ATOM   1094  CB  VAL H 144      21.654  16.526  30.832  1.00 12.25           C  
ATOM   1095  CG1 VAL H 144      23.130  16.950  30.767  1.00 13.39           C  
ATOM   1096  CG2 VAL H 144      20.768  17.452  31.689  1.00 10.29           C  
ATOM   1097  C   VAL H 144      21.881  15.458  28.661  1.00 12.87           C  
ATOM   1098  O   VAL H 144      21.568  14.269  28.681  1.00 13.00           O  
ATOM   1099  N   LYS H 145      22.937  15.913  27.954  1.00 14.29           N  
ATOM   1100  CA  LYS H 145      23.754  15.052  27.138  1.00 16.08           C  
ATOM   1101  CB  LYS H 145      23.922  15.602  25.712  1.00 16.76           C  
ATOM   1102  CG  LYS H 145      24.783  14.748  24.781  1.00 17.50           C  
ATOM   1103  CD  LYS H 145      24.803  15.282  23.347  1.00 21.20           C  
ATOM   1104  CE  LYS H 145      25.850  14.622  22.448  1.00 22.84           C  
ATOM   1105  NZ  LYS H 145      25.799  15.226  21.098  1.00 24.45           N1+
ATOM   1106  C   LYS H 145      25.128  15.002  27.727  1.00 19.45           C  
ATOM   1107  O   LYS H 145      25.625  16.000  28.246  1.00 18.32           O  
ATOM   1108  N   GLN H 146      25.776  13.820  27.681  1.00 21.30           N  
ATOM   1109  CA  GLN H 146      27.109  13.737  28.197  1.00 22.36           C  
ATOM   1110  CB  GLN H 146      27.157  13.083  29.587  1.00 21.38           C  
ATOM   1111  CG  GLN H 146      28.558  13.002  30.189  1.00 20.02           C  
ATOM   1112  CD  GLN H 146      28.429  12.350  31.559  1.00 19.49           C  
ATOM   1113  OE1 GLN H 146      28.094  11.174  31.673  1.00 19.73           O  
ATOM   1114  NE2 GLN H 146      28.698  13.140  32.634  1.00 18.69           N  
ATOM   1115  C   GLN H 146      27.926  12.903  27.262  1.00 26.24           C  
ATOM   1116  O   GLN H 146      27.700  11.701  27.124  1.00 26.62           O  
ATOM   1117  N   ARG H 147      28.907  13.530  26.584  1.00 29.85           N  
ATOM   1118  CA  ARG H 147      29.781  12.790  25.721  1.00 34.05           C  
ATOM   1119  CB  ARG H 147      30.458  13.626  24.622  1.00 35.45           C  
ATOM   1120  CG  ARG H 147      29.468  14.155  23.582  1.00 37.99           C  
ATOM   1121  CD  ARG H 147      30.133  14.726  22.328  1.00 41.15           C  
ATOM   1122  NE  ARG H 147      30.427  13.585  21.414  1.00 42.63           N  
ATOM   1123  CZ  ARG H 147      30.810  13.822  20.125  1.00 43.34           C  
ATOM   1124  NH1 ARG H 147      30.956  15.105  19.682  1.00 42.92           N1+
ATOM   1125  NH2 ARG H 147      31.044  12.778  19.278  1.00 42.97           N  
ATOM   1126  C   ARG H 147      30.830  12.214  26.610  1.00 37.24           C  
ATOM   1127  O   ARG H 147      31.069  12.713  27.709  1.00 37.51           O  
ATOM   1128  N   PRO H 148      31.476  11.174  26.176  1.00 40.53           N  
ATOM   1129  CA  PRO H 148      32.400  10.536  27.056  1.00 42.61           C  
ATOM   1130  CD  PRO H 148      30.899  10.242  25.222  1.00 41.16           C  
ATOM   1131  CB  PRO H 148      32.826   9.252  26.349  1.00 41.95           C  
ATOM   1132  CG  PRO H 148      31.580   8.891  25.516  1.00 42.62           C  
ATOM   1133  C   PRO H 148      33.507  11.414  27.530  1.00 44.73           C  
ATOM   1134  O   PRO H 148      34.234  11.988  26.721  1.00 44.56           O  
ATOM   1135  N   GLY H 149      33.645  11.524  28.860  1.00 46.90           N  
ATOM   1136  CA  GLY H 149      34.730  12.252  29.445  1.00 49.24           C  
ATOM   1137  C   GLY H 149      34.578  13.715  29.207  1.00 50.77           C  
ATOM   1138  O   GLY H 149      35.552  14.465  29.275  1.00 52.25           O  
ATOM   1139  N   GLN H 150      33.354  14.178  28.925  1.00 49.22           N  
ATOM   1140  CA  GLN H 150      33.208  15.583  28.703  1.00 47.71           C  
ATOM   1141  CB  GLN H 150      32.796  15.960  27.276  1.00 49.57           C  
ATOM   1142  CG  GLN H 150      33.899  15.682  26.255  1.00 54.71           C  
ATOM   1143  CD  GLN H 150      33.380  16.090  24.892  1.00 56.43           C  
ATOM   1144  OE1 GLN H 150      32.248  16.552  24.765  1.00 57.42           O  
ATOM   1145  NE2 GLN H 150      34.231  15.919  23.845  1.00 56.35           N  
ATOM   1146  C   GLN H 150      32.159  16.083  29.637  1.00 44.34           C  
ATOM   1147  O   GLN H 150      31.562  15.322  30.398  1.00 43.44           O  
ATOM   1148  N   GLY H 151      31.920  17.403  29.596  1.00 40.30           N  
ATOM   1149  CA  GLY H 151      30.985  18.010  30.488  1.00 35.20           C  
ATOM   1150  C   GLY H 151      29.598  17.660  30.069  1.00 32.46           C  
ATOM   1151  O   GLY H 151      29.381  16.968  29.076  1.00 33.34           O  
ATOM   1152  N   LEU H 152      28.616  18.125  30.867  1.00 28.19           N  
ATOM   1153  CA  LEU H 152      27.233  17.878  30.595  1.00 24.41           C  
ATOM   1154  CB  LEU H 152      26.355  17.733  31.851  1.00 22.33           C  
ATOM   1155  CG  LEU H 152      26.614  16.444  32.648  1.00 22.10           C  
ATOM   1156  CD1 LEU H 152      28.030  16.414  33.234  1.00 20.73           C  
ATOM   1157  CD2 LEU H 152      25.534  16.215  33.711  1.00 21.86           C  
ATOM   1158  C   LEU H 152      26.687  19.031  29.809  1.00 23.09           C  
ATOM   1159  O   LEU H 152      27.098  20.176  29.995  1.00 24.72           O  
ATOM   1160  N   GLU H 153      25.747  18.744  28.882  1.00 22.94           N  
ATOM   1161  CA  GLU H 153      25.150  19.780  28.088  1.00 21.62           C  
ATOM   1162  CB  GLU H 153      25.400  19.647  26.574  1.00 22.50           C  
ATOM   1163  CG  GLU H 153      26.843  19.927  26.152  1.00 27.27           C  
ATOM   1164  CD  GLU H 153      26.892  19.938  24.628  1.00 30.47           C  
ATOM   1165  OE1 GLU H 153      25.806  19.808  24.004  1.00 30.10           O  
ATOM   1166  OE2 GLU H 153      28.010  20.084  24.067  1.00 32.06           O1-
ATOM   1167  C   GLU H 153      23.663  19.721  28.288  1.00 20.81           C  
ATOM   1168  O   GLU H 153      23.080  18.648  28.416  1.00 23.12           O  
ATOM   1169  N   TRP H 154      23.006  20.899  28.309  1.00 17.72           N  
ATOM   1170  CA  TRP H 154      21.589  20.965  28.541  1.00 16.55           C  
ATOM   1171  CB  TRP H 154      21.215  22.224  29.345  1.00 15.56           C  
ATOM   1172  CG  TRP H 154      19.752  22.390  29.667  1.00 14.01           C  
ATOM   1173  CD2 TRP H 154      18.892  23.325  28.998  1.00 13.09           C  
ATOM   1174  CD1 TRP H 154      18.992  21.774  30.616  1.00 15.61           C  
ATOM   1175  NE1 TRP H 154      17.708  22.263  30.578  1.00 17.90           N  
ATOM   1176  CE2 TRP H 154      17.633  23.220  29.588  1.00 16.49           C  
ATOM   1177  CE3 TRP H 154      19.134  24.204  27.980  1.00 15.07           C  
ATOM   1178  CZ2 TRP H 154      16.591  23.994  29.168  1.00 16.29           C  
ATOM   1179  CZ3 TRP H 154      18.077  24.981  27.557  1.00 14.00           C  
ATOM   1180  CH2 TRP H 154      16.831  24.876  28.138  1.00 15.23           C  
ATOM   1181  C   TRP H 154      20.914  21.020  27.200  1.00 17.63           C  
ATOM   1182  O   TRP H 154      21.188  21.909  26.398  1.00 17.81           O  
ATOM   1183  N   ILE H 155      20.105  19.985  26.882  1.00 16.58           N  
ATOM   1184  CA  ILE H 155      19.366  19.898  25.648  1.00 17.11           C  
ATOM   1185  CB  ILE H 155      18.979  18.484  25.332  1.00 16.01           C  
ATOM   1186  CG1 ILE H 155      20.250  17.638  25.163  1.00 15.66           C  
ATOM   1187  CG2 ILE H 155      18.070  18.494  24.091  1.00 16.25           C  
ATOM   1188  CD1 ILE H 155      19.988  16.136  25.138  1.00 15.79           C  
ATOM   1189  C   ILE H 155      18.115  20.730  25.625  1.00 18.35           C  
ATOM   1190  O   ILE H 155      17.901  21.507  24.694  1.00 19.34           O  
ATOM   1191  N   GLY H 156      17.249  20.602  26.655  1.00 18.25           N  
ATOM   1192  CA  GLY H 156      15.996  21.307  26.631  1.00 17.43           C  
ATOM   1193  C   GLY H 156      15.193  20.935  27.839  1.00 18.23           C  
ATOM   1194  O   GLY H 156      15.611  20.121  28.661  1.00 17.83           O  
ATOM   1195  N   TYR H 157      13.999  21.552  27.960  1.00 18.03           N  
ATOM   1196  CA  TYR H 157      13.121  21.383  29.084  1.00 20.24           C  
ATOM   1197  CB  TYR H 157      13.215  22.630  29.988  1.00 22.34           C  
ATOM   1198  CG  TYR H 157      12.130  22.722  31.005  1.00 21.96           C  
ATOM   1199  CD1 TYR H 157      12.123  21.932  32.130  1.00 19.46           C  
ATOM   1200  CD2 TYR H 157      11.129  23.651  30.840  1.00 22.87           C  
ATOM   1201  CE1 TYR H 157      11.120  22.048  33.064  1.00 22.34           C  
ATOM   1202  CE2 TYR H 157      10.122  23.773  31.769  1.00 18.01           C  
ATOM   1203  CZ  TYR H 157      10.116  22.967  32.883  1.00 20.21           C  
ATOM   1204  OH  TYR H 157       9.089  23.087  33.842  1.00 23.35           O  
ATOM   1205  C   TYR H 157      11.718  21.252  28.569  1.00 20.36           C  
ATOM   1206  O   TYR H 157      11.367  21.869  27.565  1.00 20.22           O  
ATOM   1207  N   ILE H 158      10.895  20.401  29.223  1.00 18.23           N  
ATOM   1208  CA  ILE H 158       9.510  20.258  28.859  1.00 18.12           C  
ATOM   1209  CB  ILE H 158       9.209  19.011  28.076  1.00 18.02           C  
ATOM   1210  CG1 ILE H 158       7.761  19.047  27.561  1.00 16.24           C  
ATOM   1211  CG2 ILE H 158       9.529  17.788  28.952  1.00 14.94           C  
ATOM   1212  CD1 ILE H 158       7.455  17.966  26.526  1.00 20.88           C  
ATOM   1213  C   ILE H 158       8.692  20.202  30.113  1.00 18.80           C  
ATOM   1214  O   ILE H 158       9.036  19.487  31.054  1.00 18.95           O  
ATOM   1215  N   ASN H 159       7.580  20.964  30.159  1.00 20.57           N  
ATOM   1216  CA  ASN H 159       6.732  20.931  31.319  1.00 20.12           C  
ATOM   1217  CB  ASN H 159       6.367  22.338  31.830  1.00 20.89           C  
ATOM   1218  CG  ASN H 159       5.644  22.210  33.163  1.00 21.89           C  
ATOM   1219  OD1 ASN H 159       5.001  21.201  33.448  1.00 22.89           O  
ATOM   1220  ND2 ASN H 159       5.748  23.269  34.010  1.00 23.02           N  
ATOM   1221  C   ASN H 159       5.464  20.238  30.914  1.00 22.90           C  
ATOM   1222  O   ASN H 159       4.694  20.752  30.107  1.00 22.83           O  
ATOM   1223  N   PRO H 160       5.264  19.079  31.486  1.00 32.16           N  
ATOM   1224  CA  PRO H 160       4.198  18.180  31.122  1.00 33.47           C  
ATOM   1225  CD  PRO H 160       6.350  18.399  32.169  1.00 32.30           C  
ATOM   1226  CB  PRO H 160       4.430  16.918  31.951  1.00 33.30           C  
ATOM   1227  CG  PRO H 160       5.955  16.914  32.184  1.00 32.80           C  
ATOM   1228  C   PRO H 160       2.815  18.721  31.239  1.00 35.04           C  
ATOM   1229  O   PRO H 160       1.965  18.316  30.446  1.00 36.04           O  
ATOM   1230  N   GLY H 161       2.533  19.597  32.218  1.00 35.92           N  
ATOM   1231  CA  GLY H 161       1.169  20.023  32.317  1.00 36.99           C  
ATOM   1232  C   GLY H 161       0.765  20.827  31.123  1.00 36.66           C  
ATOM   1233  O   GLY H 161      -0.206  20.504  30.446  1.00 37.55           O  
ATOM   1234  N   ASN H 162       1.499  21.919  30.856  1.00 35.64           N  
ATOM   1235  CA  ASN H 162       1.218  22.810  29.770  1.00 34.51           C  
ATOM   1236  CB  ASN H 162       1.721  24.235  30.076  1.00 34.68           C  
ATOM   1237  CG  ASN H 162       3.120  24.159  30.668  1.00 28.85           C  
ATOM   1238  OD1 ASN H 162       3.910  23.277  30.338  1.00 29.52           O  
ATOM   1239  ND2 ASN H 162       3.416  25.104  31.601  1.00 27.46           N  
ATOM   1240  C   ASN H 162       1.728  22.301  28.468  1.00 34.19           C  
ATOM   1241  O   ASN H 162       1.101  22.455  27.421  1.00 34.42           O  
ATOM   1242  N   GLY H 163       2.883  21.635  28.512  1.00 33.39           N  
ATOM   1243  CA  GLY H 163       3.550  21.207  27.334  1.00 33.76           C  
ATOM   1244  C   GLY H 163       4.504  22.311  26.966  1.00 34.40           C  
ATOM   1245  O   GLY H 163       5.091  22.222  25.887  1.00 34.36           O  
ATOM   1246  N   TYR H 164       4.693  23.373  27.824  1.00 33.68           N  
ATOM   1247  CA  TYR H 164       5.648  24.346  27.385  1.00 32.84           C  
ATOM   1248  CB  TYR H 164       5.782  25.518  28.375  1.00 36.42           C  
ATOM   1249  CG  TYR H 164       6.753  26.503  27.829  1.00 41.03           C  
ATOM   1250  CD1 TYR H 164       6.407  27.305  26.765  1.00 42.87           C  
ATOM   1251  CD2 TYR H 164       7.999  26.644  28.395  1.00 42.14           C  
ATOM   1252  CE1 TYR H 164       7.298  28.224  26.261  1.00 44.42           C  
ATOM   1253  CE2 TYR H 164       8.894  27.561  27.895  1.00 44.62           C  
ATOM   1254  CZ  TYR H 164       8.546  28.349  26.825  1.00 45.47           C  
ATOM   1255  OH  TYR H 164       9.465  29.290  26.312  1.00 47.45           O  
ATOM   1256  C   TYR H 164       6.985  23.697  27.212  1.00 30.51           C  
ATOM   1257  O   TYR H 164       7.434  22.923  28.057  1.00 28.48           O  
ATOM   1258  N   THR H 165       7.652  23.987  26.074  1.00 27.91           N  
ATOM   1259  CA  THR H 165       8.933  23.398  25.812  1.00 26.17           C  
ATOM   1260  CB  THR H 165       8.909  22.427  24.668  1.00 25.91           C  
ATOM   1261  OG1 THR H 165       8.513  23.089  23.476  1.00 27.78           O  
ATOM   1262  CG2 THR H 165       7.925  21.292  24.996  1.00 24.91           C  
ATOM   1263  C   THR H 165       9.913  24.472  25.452  1.00 25.77           C  
ATOM   1264  O   THR H 165       9.570  25.457  24.798  1.00 27.39           O  
ATOM   1265  N   LYS H 166      11.172  24.298  25.904  1.00 24.82           N  
ATOM   1266  CA  LYS H 166      12.240  25.202  25.584  1.00 22.91           C  
ATOM   1267  CB  LYS H 166      12.685  26.080  26.765  1.00 22.52           C  
ATOM   1268  CG  LYS H 166      13.721  27.133  26.370  1.00 27.56           C  
ATOM   1269  CD  LYS H 166      13.182  28.174  25.386  1.00 24.25           C  
ATOM   1270  CE  LYS H 166      14.212  29.230  24.983  1.00 25.39           C  
ATOM   1271  NZ  LYS H 166      13.625  30.139  23.973  1.00 24.93           N1+
ATOM   1272  C   LYS H 166      13.398  24.344  25.170  1.00 23.10           C  
ATOM   1273  O   LYS H 166      13.610  23.270  25.733  1.00 23.90           O  
ATOM   1274  N   TYR H 167      14.177  24.788  24.162  1.00 22.29           N  
ATOM   1275  CA  TYR H 167      15.260  23.977  23.672  1.00 23.79           C  
ATOM   1276  CB  TYR H 167      15.084  23.530  22.205  1.00 24.21           C  
ATOM   1277  CG  TYR H 167      13.880  22.663  22.039  1.00 24.41           C  
ATOM   1278  CD1 TYR H 167      12.645  23.215  21.785  1.00 25.49           C  
ATOM   1279  CD2 TYR H 167      13.982  21.295  22.121  1.00 24.36           C  
ATOM   1280  CE1 TYR H 167      11.533  22.418  21.625  1.00 25.73           C  
ATOM   1281  CE2 TYR H 167      12.876  20.493  21.962  1.00 24.79           C  
ATOM   1282  CZ  TYR H 167      11.647  21.053  21.713  1.00 25.83           C  
ATOM   1283  OH  TYR H 167      10.510  20.231  21.551  1.00 25.65           O  
ATOM   1284  C   TYR H 167      16.518  24.796  23.661  1.00 24.74           C  
ATOM   1285  O   TYR H 167      16.474  26.023  23.601  1.00 25.19           O  
ATOM   1286  N   ASN H 168      17.684  24.121  23.754  1.00 26.06           N  
ATOM   1287  CA  ASN H 168      18.934  24.810  23.592  1.00 27.61           C  
ATOM   1288  CB  ASN H 168      20.155  23.965  24.014  1.00 26.75           C  
ATOM   1289  CG  ASN H 168      21.435  24.805  23.966  1.00 25.86           C  
ATOM   1290  OD1 ASN H 168      21.730  25.489  22.989  1.00 25.70           O  
ATOM   1291  ND2 ASN H 168      22.242  24.738  25.055  1.00 26.46           N  
ATOM   1292  C   ASN H 168      19.008  25.047  22.114  1.00 30.44           C  
ATOM   1293  O   ASN H 168      18.565  24.212  21.329  1.00 30.35           O  
ATOM   1294  N   GLU H 169      19.582  26.182  21.682  1.00 33.28           N  
ATOM   1295  CA  GLU H 169      19.565  26.535  20.292  1.00 35.39           C  
ATOM   1296  CB  GLU H 169      20.225  27.897  20.015  1.00 36.78           C  
ATOM   1297  CG  GLU H 169      20.087  28.348  18.559  1.00 42.02           C  
ATOM   1298  CD  GLU H 169      18.617  28.651  18.306  1.00 45.20           C  
ATOM   1299  OE1 GLU H 169      17.884  28.895  19.301  1.00 46.15           O  
ATOM   1300  OE2 GLU H 169      18.206  28.639  17.115  1.00 47.71           O1-
ATOM   1301  C   GLU H 169      20.261  25.498  19.461  1.00 35.52           C  
ATOM   1302  O   GLU H 169      19.824  25.194  18.352  1.00 38.41           O  
ATOM   1303  N   LYS H 170      21.367  24.925  19.966  1.00 33.88           N  
ATOM   1304  CA  LYS H 170      22.129  23.982  19.196  1.00 33.25           C  
ATOM   1305  CB  LYS H 170      23.356  23.460  19.959  1.00 36.09           C  
ATOM   1306  CG  LYS H 170      24.409  24.520  20.279  1.00 37.74           C  
ATOM   1307  CD  LYS H 170      25.394  24.077  21.364  1.00 40.96           C  
ATOM   1308  CE  LYS H 170      26.106  22.761  21.053  1.00 37.15           C  
ATOM   1309  NZ  LYS H 170      26.984  22.386  22.183  1.00 38.64           N1+
ATOM   1310  C   LYS H 170      21.297  22.774  18.889  1.00 31.83           C  
ATOM   1311  O   LYS H 170      21.302  22.277  17.765  1.00 30.82           O  
ATOM   1312  N   PHE H 171      20.580  22.265  19.906  1.00 29.36           N  
ATOM   1313  CA  PHE H 171      19.786  21.071  19.835  1.00 30.73           C  
ATOM   1314  CB  PHE H 171      19.476  20.475  21.215  1.00 28.69           C  
ATOM   1315  CG  PHE H 171      20.793  19.998  21.726  1.00 28.01           C  
ATOM   1316  CD1 PHE H 171      21.310  18.802  21.291  1.00 28.43           C  
ATOM   1317  CD2 PHE H 171      21.533  20.754  22.603  1.00 28.77           C  
ATOM   1318  CE1 PHE H 171      22.528  18.353  21.742  1.00 29.04           C  
ATOM   1319  CE2 PHE H 171      22.751  20.309  23.058  1.00 28.93           C  
ATOM   1320  CZ  PHE H 171      23.254  19.104  22.631  1.00 29.77           C  
ATOM   1321  C   PHE H 171      18.512  21.259  19.077  1.00 32.79           C  
ATOM   1322  O   PHE H 171      17.936  20.294  18.580  1.00 33.05           O  
ATOM   1323  N   LYS H 172      17.991  22.493  19.022  1.00 35.58           N  
ATOM   1324  CA  LYS H 172      16.726  22.704  18.384  1.00 37.48           C  
ATOM   1325  CB  LYS H 172      16.284  24.175  18.439  1.00 38.81           C  
ATOM   1326  CG  LYS H 172      14.813  24.398  18.096  1.00 40.96           C  
ATOM   1327  CD  LYS H 172      14.307  25.772  18.535  1.00 42.48           C  
ATOM   1328  CE  LYS H 172      12.832  26.019  18.218  1.00 44.59           C  
ATOM   1329  NZ  LYS H 172      12.411  27.324  18.773  1.00 43.96           N1+
ATOM   1330  C   LYS H 172      16.801  22.278  16.952  1.00 38.08           C  
ATOM   1331  O   LYS H 172      17.778  22.542  16.252  1.00 39.46           O  
ATOM   1332  N   GLY H 173      15.750  21.565  16.501  1.00 37.70           N  
ATOM   1333  CA  GLY H 173      15.608  21.118  15.145  1.00 38.22           C  
ATOM   1334  C   GLY H 173      15.919  19.659  15.098  1.00 37.85           C  
ATOM   1335  O   GLY H 173      15.176  18.872  14.516  1.00 38.69           O  
ATOM   1336  N   LYS H 174      17.054  19.269  15.700  1.00 35.65           N  
ATOM   1337  CA  LYS H 174      17.449  17.896  15.778  1.00 33.48           C  
ATOM   1338  CB  LYS H 174      18.907  17.726  16.229  1.00 34.79           C  
ATOM   1339  CG  LYS H 174      19.358  16.268  16.302  1.00 36.69           C  
ATOM   1340  CD  LYS H 174      20.848  16.116  16.600  1.00 34.69           C  
ATOM   1341  CE  LYS H 174      21.755  16.422  15.411  1.00 37.66           C  
ATOM   1342  NZ  LYS H 174      21.678  15.324  14.424  1.00 35.52           N1+
ATOM   1343  C   LYS H 174      16.588  17.197  16.789  1.00 31.37           C  
ATOM   1344  O   LYS H 174      16.285  16.015  16.644  1.00 31.09           O  
ATOM   1345  N   THR H 175      16.171  17.915  17.853  1.00 24.36           N  
ATOM   1346  CA  THR H 175      15.501  17.263  18.945  1.00 22.59           C  
ATOM   1347  CB  THR H 175      16.130  17.581  20.269  1.00 21.31           C  
ATOM   1348  OG1 THR H 175      17.504  17.230  20.254  1.00 21.41           O  
ATOM   1349  CG2 THR H 175      15.397  16.798  21.370  1.00 19.50           C  
ATOM   1350  C   THR H 175      14.069  17.678  19.057  1.00 22.60           C  
ATOM   1351  O   THR H 175      13.706  18.820  18.782  1.00 28.34           O  
ATOM   1352  N   THR H 176      13.211  16.716  19.464  1.00 25.24           N  
ATOM   1353  CA  THR H 176      11.824  16.985  19.704  1.00 24.53           C  
ATOM   1354  CB  THR H 176      10.909  16.321  18.720  1.00 26.96           C  
ATOM   1355  OG1 THR H 176      11.208  16.754  17.403  1.00 29.42           O  
ATOM   1356  CG2 THR H 176       9.455  16.677  19.071  1.00 24.58           C  
ATOM   1357  C   THR H 176      11.505  16.408  21.049  1.00 25.10           C  
ATOM   1358  O   THR H 176      11.760  15.231  21.303  1.00 24.33           O  
ATOM   1359  N   LEU H 177      10.932  17.228  21.951  1.00 23.99           N  
ATOM   1360  CA  LEU H 177      10.580  16.743  23.255  1.00 23.50           C  
ATOM   1361  CB  LEU H 177      10.997  17.688  24.396  1.00 22.48           C  
ATOM   1362  CG  LEU H 177      12.520  17.885  24.505  1.00 20.39           C  
ATOM   1363  CD1 LEU H 177      12.879  18.823  25.666  1.00 20.47           C  
ATOM   1364  CD2 LEU H 177      13.250  16.537  24.585  1.00 19.89           C  
ATOM   1365  C   LEU H 177       9.091  16.638  23.300  1.00 25.45           C  
ATOM   1366  O   LEU H 177       8.385  17.569  22.914  1.00 27.53           O  
ATOM   1367  N   THR H 178       8.574  15.483  23.759  1.00 25.40           N  
ATOM   1368  CA  THR H 178       7.154  15.287  23.849  1.00 25.20           C  
ATOM   1369  CB  THR H 178       6.603  14.383  22.787  1.00 25.00           C  
ATOM   1370  OG1 THR H 178       7.194  13.095  22.888  1.00 26.23           O  
ATOM   1371  CG2 THR H 178       6.892  14.995  21.407  1.00 24.62           C  
ATOM   1372  C   THR H 178       6.882  14.619  25.155  1.00 26.54           C  
ATOM   1373  O   THR H 178       7.807  14.194  25.847  1.00 26.66           O  
ATOM   1374  N   VAL H 179       5.593  14.533  25.543  1.00 28.02           N  
ATOM   1375  CA  VAL H 179       5.277  13.885  26.781  1.00 29.45           C  
ATOM   1376  CB  VAL H 179       5.175  14.847  27.931  1.00 30.27           C  
ATOM   1377  CG1 VAL H 179       3.945  15.749  27.737  1.00 30.88           C  
ATOM   1378  CG2 VAL H 179       5.167  14.046  29.239  1.00 33.03           C  
ATOM   1379  C   VAL H 179       3.965  13.173  26.632  1.00 30.87           C  
ATOM   1380  O   VAL H 179       3.139  13.539  25.796  1.00 32.92           O  
ATOM   1381  N   ASP H 180       3.767  12.103  27.432  1.00 30.63           N  
ATOM   1382  CA  ASP H 180       2.556  11.326  27.445  1.00 29.59           C  
ATOM   1383  CB  ASP H 180       2.828   9.842  27.133  1.00 30.08           C  
ATOM   1384  CG  ASP H 180       1.513   9.092  26.980  1.00 31.61           C  
ATOM   1385  OD1 ASP H 180       0.476   9.575  27.504  1.00 30.36           O  
ATOM   1386  OD2 ASP H 180       1.535   8.014  26.329  1.00 32.67           O1-
ATOM   1387  C   ASP H 180       2.038  11.419  28.851  1.00 31.40           C  
ATOM   1388  O   ASP H 180       2.519  10.729  29.748  1.00 32.52           O  
ATOM   1389  N   LYS H 181       1.028  12.277  29.078  1.00 33.21           N  
ATOM   1390  CA  LYS H 181       0.522  12.528  30.399  1.00 34.15           C  
ATOM   1391  CB  LYS H 181      -0.563  13.617  30.434  1.00 34.14           C  
ATOM   1392  CG  LYS H 181      -0.031  15.022  30.151  1.00 36.72           C  
ATOM   1393  CD  LYS H 181      -1.130  16.069  29.960  1.00 39.20           C  
ATOM   1394  CE  LYS H 181      -0.592  17.487  29.766  1.00 39.97           C  
ATOM   1395  NZ  LYS H 181      -1.714  18.440  29.603  1.00 40.30           N1+
ATOM   1396  C   LYS H 181      -0.065  11.283  30.987  1.00 35.53           C  
ATOM   1397  O   LYS H 181       0.030  11.053  32.191  1.00 37.56           O  
ATOM   1398  N   SER H 182      -0.722  10.454  30.159  1.00 36.90           N  
ATOM   1399  CA  SER H 182      -1.371   9.278  30.662  1.00 37.67           C  
ATOM   1400  CB  SER H 182      -2.148   8.525  29.569  1.00 40.14           C  
ATOM   1401  OG  SER H 182      -3.163   9.358  29.029  1.00 41.86           O  
ATOM   1402  C   SER H 182      -0.362   8.320  31.216  1.00 36.95           C  
ATOM   1403  O   SER H 182      -0.552   7.774  32.302  1.00 37.15           O  
ATOM   1404  N   SER H 183       0.712   8.068  30.442  1.00 35.57           N  
ATOM   1405  CA  SER H 183       1.761   7.139  30.760  1.00 34.33           C  
ATOM   1406  CB  SER H 183       2.538   6.706  29.504  1.00 34.81           C  
ATOM   1407  OG  SER H 183       3.564   5.792  29.853  1.00 37.77           O  
ATOM   1408  C   SER H 183       2.752   7.718  31.734  1.00 33.44           C  
ATOM   1409  O   SER H 183       3.545   6.978  32.312  1.00 33.30           O  
ATOM   1410  N   SER H 184       2.734   9.047  31.954  1.00 31.10           N  
ATOM   1411  CA  SER H 184       3.703   9.675  32.812  1.00 27.51           C  
ATOM   1412  CB  SER H 184       3.674   9.160  34.262  1.00 27.65           C  
ATOM   1413  OG  SER H 184       2.448   9.517  34.882  1.00 34.96           O  
ATOM   1414  C   SER H 184       5.075   9.436  32.255  1.00 27.09           C  
ATOM   1415  O   SER H 184       6.018   9.156  32.995  1.00 27.18           O  
ATOM   1416  N   THR H 185       5.224   9.545  30.918  1.00 25.69           N  
ATOM   1417  CA  THR H 185       6.510   9.317  30.326  1.00 24.64           C  
ATOM   1418  CB  THR H 185       6.533   8.099  29.448  1.00 24.41           C  
ATOM   1419  OG1 THR H 185       6.140   6.957  30.195  1.00 26.52           O  
ATOM   1420  CG2 THR H 185       7.959   7.899  28.909  1.00 22.08           C  
ATOM   1421  C   THR H 185       6.879  10.501  29.476  1.00 25.01           C  
ATOM   1422  O   THR H 185       6.028  11.114  28.834  1.00 25.97           O  
ATOM   1423  N   ALA H 186       8.183  10.853  29.464  1.00 22.23           N  
ATOM   1424  CA  ALA H 186       8.674  11.944  28.669  1.00 19.48           C  
ATOM   1425  CB  ALA H 186       9.559  12.925  29.460  1.00 20.62           C  
ATOM   1426  C   ALA H 186       9.528  11.329  27.603  1.00 20.61           C  
ATOM   1427  O   ALA H 186      10.230  10.351  27.852  1.00 18.91           O  
ATOM   1428  N   TYR H 187       9.483  11.884  26.373  1.00 20.01           N  
ATOM   1429  CA  TYR H 187      10.238  11.295  25.304  1.00 20.56           C  
ATOM   1430  CB  TYR H 187       9.377  10.733  24.159  1.00 20.07           C  
ATOM   1431  CG  TYR H 187       8.502   9.639  24.666  1.00 21.04           C  
ATOM   1432  CD1 TYR H 187       8.931   8.332  24.658  1.00 22.64           C  
ATOM   1433  CD2 TYR H 187       7.244   9.920  25.145  1.00 22.41           C  
ATOM   1434  CE1 TYR H 187       8.120   7.324  25.123  1.00 22.72           C  
ATOM   1435  CE2 TYR H 187       6.427   8.917  25.610  1.00 23.05           C  
ATOM   1436  CZ  TYR H 187       6.863   7.615  25.597  1.00 24.31           C  
ATOM   1437  OH  TYR H 187       6.030   6.580  26.074  1.00 27.81           O  
ATOM   1438  C   TYR H 187      11.086  12.348  24.663  1.00 20.88           C  
ATOM   1439  O   TYR H 187      10.755  13.534  24.677  1.00 22.49           O  
ATOM   1440  N   MET H 188      12.236  11.920  24.102  1.00 20.74           N  
ATOM   1441  CA  MET H 188      13.085  12.822  23.380  1.00 21.99           C  
ATOM   1442  CB  MET H 188      14.429  13.090  24.076  1.00 21.47           C  
ATOM   1443  CG  MET H 188      15.334  14.047  23.300  1.00 22.26           C  
ATOM   1444  SD  MET H 188      16.834  14.564  24.188  1.00 25.01           S  
ATOM   1445  CE  MET H 188      17.608  12.924  24.196  1.00 22.21           C  
ATOM   1446  C   MET H 188      13.387  12.157  22.075  1.00 24.61           C  
ATOM   1447  O   MET H 188      13.832  11.011  22.039  1.00 24.21           O  
ATOM   1448  N   GLN H 189      13.149  12.863  20.955  1.00 26.56           N  
ATOM   1449  CA  GLN H 189      13.409  12.251  19.688  1.00 28.76           C  
ATOM   1450  CB  GLN H 189      12.235  12.347  18.699  1.00 31.12           C  
ATOM   1451  CG  GLN H 189      12.533  11.673  17.358  1.00 36.18           C  
ATOM   1452  CD  GLN H 189      11.318  11.829  16.454  1.00 39.20           C  
ATOM   1453  OE1 GLN H 189      10.512  12.739  16.629  1.00 41.33           O  
ATOM   1454  NE2 GLN H 189      11.178  10.914  15.459  1.00 40.43           N  
ATOM   1455  C   GLN H 189      14.564  12.961  19.068  1.00 28.52           C  
ATOM   1456  O   GLN H 189      14.557  14.182  18.923  1.00 29.07           O  
ATOM   1457  N   LEU H 190      15.602  12.191  18.698  1.00 28.79           N  
ATOM   1458  CA  LEU H 190      16.758  12.739  18.053  1.00 30.02           C  
ATOM   1459  CB  LEU H 190      18.082  12.201  18.619  1.00 29.87           C  
ATOM   1460  CG  LEU H 190      18.399  12.688  20.043  1.00 30.02           C  
ATOM   1461  CD1 LEU H 190      19.728  12.112  20.541  1.00 29.43           C  
ATOM   1462  CD2 LEU H 190      18.393  14.222  20.117  1.00 29.90           C  
ATOM   1463  C   LEU H 190      16.683  12.288  16.635  1.00 30.29           C  
ATOM   1464  O   LEU H 190      16.410  11.118  16.368  1.00 30.86           O  
ATOM   1465  N   ARG H 191      16.925  13.199  15.676  1.00 30.39           N  
ATOM   1466  CA  ARG H 191      16.786  12.766  14.322  1.00 31.08           C  
ATOM   1467  CB  ARG H 191      15.598  13.418  13.607  1.00 33.46           C  
ATOM   1468  CG  ARG H 191      15.123  12.613  12.403  1.00 34.52           C  
ATOM   1469  CD  ARG H 191      13.755  13.046  11.885  1.00 36.62           C  
ATOM   1470  NE  ARG H 191      13.888  14.457  11.438  1.00 40.86           N  
ATOM   1471  CZ  ARG H 191      13.199  14.876  10.339  1.00 42.04           C  
ATOM   1472  NH1 ARG H 191      12.379  14.011   9.675  1.00 41.42           N1+
ATOM   1473  NH2 ARG H 191      13.332  16.162   9.904  1.00 40.99           N  
ATOM   1474  C   ARG H 191      18.052  13.068  13.583  1.00 30.66           C  
ATOM   1475  O   ARG H 191      18.860  13.885  14.018  1.00 29.56           O  
ATOM   1476  N   SER H 192      18.245  12.391  12.428  1.00 31.53           N  
ATOM   1477  CA  SER H 192      19.423  12.566  11.624  1.00 32.83           C  
ATOM   1478  CB  SER H 192      19.488  13.954  10.963  1.00 33.70           C  
ATOM   1479  OG  SER H 192      20.666  14.074  10.181  1.00 35.17           O  
ATOM   1480  C   SER H 192      20.638  12.378  12.478  1.00 32.32           C  
ATOM   1481  O   SER H 192      21.471  13.273  12.606  1.00 33.36           O  
ATOM   1482  N   LEU H 193      20.766  11.173  13.072  1.00 30.95           N  
ATOM   1483  CA  LEU H 193      21.831  10.848  13.981  1.00 30.13           C  
ATOM   1484  CB  LEU H 193      21.593   9.520  14.719  1.00 28.40           C  
ATOM   1485  CG  LEU H 193      20.408   9.580  15.701  1.00 26.36           C  
ATOM   1486  CD1 LEU H 193      20.185   8.237  16.406  1.00 26.80           C  
ATOM   1487  CD2 LEU H 193      20.593  10.722  16.711  1.00 26.43           C  
ATOM   1488  C   LEU H 193      23.140  10.747  13.270  1.00 30.90           C  
ATOM   1489  O   LEU H 193      23.237  10.266  12.143  1.00 33.53           O  
ATOM   1490  N   THR H 194      24.196  11.210  13.963  1.00 30.70           N  
ATOM   1491  CA  THR H 194      25.536  11.236  13.467  1.00 30.88           C  
ATOM   1492  CB  THR H 194      25.944  12.625  13.075  1.00 31.41           C  
ATOM   1493  OG1 THR H 194      27.272  12.637  12.582  1.00 31.91           O  
ATOM   1494  CG2 THR H 194      25.806  13.546  14.297  1.00 31.59           C  
ATOM   1495  C   THR H 194      26.428  10.748  14.571  1.00 33.15           C  
ATOM   1496  O   THR H 194      25.962  10.431  15.663  1.00 33.82           O  
ATOM   1497  N   SER H 195      27.746  10.661  14.297  1.00 34.29           N  
ATOM   1498  CA  SER H 195      28.720  10.159  15.228  1.00 34.68           C  
ATOM   1499  CB  SER H 195      30.126  10.077  14.613  1.00 36.99           C  
ATOM   1500  OG  SER H 195      31.048   9.575  15.569  1.00 39.23           O  
ATOM   1501  C   SER H 195      28.800  11.065  16.419  1.00 35.24           C  
ATOM   1502  O   SER H 195      29.108  10.625  17.525  1.00 35.42           O  
ATOM   1503  N   GLU H 196      28.514  12.361  16.216  1.00 35.24           N  
ATOM   1504  CA  GLU H 196      28.597  13.353  17.252  1.00 34.73           C  
ATOM   1505  CB  GLU H 196      28.263  14.765  16.733  1.00 38.40           C  
ATOM   1506  CG  GLU H 196      29.257  15.313  15.705  1.00 45.12           C  
ATOM   1507  CD  GLU H 196      28.743  16.674  15.256  1.00 50.03           C  
ATOM   1508  OE1 GLU H 196      27.675  17.092  15.777  1.00 51.14           O  
ATOM   1509  OE2 GLU H 196      29.403  17.312  14.392  1.00 51.60           O1-
ATOM   1510  C   GLU H 196      27.591  13.041  18.317  1.00 32.19           C  
ATOM   1511  O   GLU H 196      27.805  13.339  19.490  1.00 31.74           O  
ATOM   1512  N   ASP H 197      26.454  12.452  17.911  1.00 29.68           N  
ATOM   1513  CA  ASP H 197      25.320  12.152  18.739  1.00 28.45           C  
ATOM   1514  CB  ASP H 197      24.105  11.696  17.913  1.00 27.83           C  
ATOM   1515  CG  ASP H 197      23.641  12.895  17.101  1.00 29.01           C  
ATOM   1516  OD1 ASP H 197      24.086  14.029  17.419  1.00 27.78           O  
ATOM   1517  OD2 ASP H 197      22.840  12.693  16.150  1.00 29.21           O1-
ATOM   1518  C   ASP H 197      25.606  11.090  19.758  1.00 27.05           C  
ATOM   1519  O   ASP H 197      24.884  10.993  20.749  1.00 26.86           O  
ATOM   1520  N   SER H 198      26.607  10.217  19.538  1.00 25.33           N  
ATOM   1521  CA  SER H 198      26.839   9.175  20.503  1.00 23.35           C  
ATOM   1522  CB  SER H 198      28.004   8.247  20.121  1.00 24.55           C  
ATOM   1523  OG  SER H 198      27.703   7.564  18.912  1.00 26.69           O  
ATOM   1524  C   SER H 198      27.156   9.798  21.829  1.00 21.42           C  
ATOM   1525  O   SER H 198      28.070  10.612  21.937  1.00 21.65           O  
ATOM   1526  N   ALA H 199      26.407   9.409  22.886  1.00 19.03           N  
ATOM   1527  CA  ALA H 199      26.623   9.966  24.195  1.00 17.02           C  
ATOM   1528  CB  ALA H 199      26.407  11.488  24.255  1.00 17.24           C  
ATOM   1529  C   ALA H 199      25.623   9.343  25.121  1.00 16.10           C  
ATOM   1530  O   ALA H 199      24.857   8.473  24.717  1.00 17.47           O  
ATOM   1531  N   VAL H 200      25.631   9.753  26.409  1.00 15.55           N  
ATOM   1532  CA  VAL H 200      24.675   9.247  27.353  1.00 14.56           C  
ATOM   1533  CB  VAL H 200      25.284   8.865  28.672  1.00 13.51           C  
ATOM   1534  CG1 VAL H 200      24.159   8.432  29.625  1.00 11.61           C  
ATOM   1535  CG2 VAL H 200      26.350   7.782  28.435  1.00 13.10           C  
ATOM   1536  C   VAL H 200      23.704  10.359  27.614  1.00 14.44           C  
ATOM   1537  O   VAL H 200      24.105  11.497  27.850  1.00 14.16           O  
ATOM   1538  N   TYR H 201      22.389  10.057  27.587  1.00 13.90           N  
ATOM   1539  CA  TYR H 201      21.416  11.100  27.768  1.00 13.92           C  
ATOM   1540  CB  TYR H 201      20.370  11.168  26.643  1.00 13.72           C  
ATOM   1541  CG  TYR H 201      21.067  11.554  25.385  1.00 11.93           C  
ATOM   1542  CD1 TYR H 201      21.724  10.609  24.632  1.00 14.22           C  
ATOM   1543  CD2 TYR H 201      21.062  12.861  24.954  1.00 12.42           C  
ATOM   1544  CE1 TYR H 201      22.367  10.959  23.469  1.00 13.71           C  
ATOM   1545  CE2 TYR H 201      21.702  13.218  23.793  1.00 13.43           C  
ATOM   1546  CZ  TYR H 201      22.357  12.266  23.050  1.00 14.62           C  
ATOM   1547  OH  TYR H 201      23.016  12.627  21.857  1.00 16.14           O  
ATOM   1548  C   TYR H 201      20.668  10.848  29.039  1.00 14.47           C  
ATOM   1549  O   TYR H 201      20.199   9.738  29.289  1.00 15.52           O  
ATOM   1550  N   PHE H 202      20.535  11.898  29.877  1.00 13.61           N  
ATOM   1551  CA  PHE H 202      19.858  11.748  31.133  1.00 14.30           C  
ATOM   1552  CB  PHE H 202      20.670  12.244  32.348  1.00 14.00           C  
ATOM   1553  CG  PHE H 202      21.934  11.463  32.510  1.00 15.18           C  
ATOM   1554  CD1 PHE H 202      23.083  11.851  31.860  1.00 15.20           C  
ATOM   1555  CD2 PHE H 202      21.978  10.352  33.321  1.00 14.83           C  
ATOM   1556  CE1 PHE H 202      24.251  11.142  32.011  1.00 16.21           C  
ATOM   1557  CE2 PHE H 202      23.143   9.637  33.475  1.00 15.52           C  
ATOM   1558  CZ  PHE H 202      24.283  10.030  32.819  1.00 15.87           C  
ATOM   1559  C   PHE H 202      18.638  12.620  31.111  1.00 14.24           C  
ATOM   1560  O   PHE H 202      18.569  13.598  30.370  1.00 15.88           O  
ATOM   1561  N   CYS H 203      17.615  12.247  31.906  1.00 14.30           N  
ATOM   1562  CA  CYS H 203      16.451  13.068  32.084  1.00 13.65           C  
ATOM   1563  CB  CYS H 203      15.117  12.351  31.757  1.00 14.85           C  
ATOM   1564  SG  CYS H 203      14.871  10.800  32.681  1.00 21.80           S  
ATOM   1565  C   CYS H 203      16.462  13.424  33.539  1.00 15.16           C  
ATOM   1566  O   CYS H 203      16.857  12.608  34.371  1.00 15.16           O  
ATOM   1567  N   ALA H 204      16.077  14.669  33.889  1.00 13.97           N  
ATOM   1568  CA  ALA H 204      16.110  15.049  35.274  1.00 13.82           C  
ATOM   1569  CB  ALA H 204      17.357  15.865  35.655  1.00 11.97           C  
ATOM   1570  C   ALA H 204      14.922  15.909  35.559  1.00 13.86           C  
ATOM   1571  O   ALA H 204      14.458  16.653  34.698  1.00 16.55           O  
ATOM   1572  N   ARG H 205      14.401  15.810  36.797  1.00 14.91           N  
ATOM   1573  CA  ARG H 205      13.254  16.552  37.240  1.00 14.39           C  
ATOM   1574  CB  ARG H 205      12.548  15.851  38.415  1.00 12.52           C  
ATOM   1575  CG  ARG H 205      11.345  16.604  38.977  1.00 14.61           C  
ATOM   1576  CD  ARG H 205      10.594  15.831  40.063  1.00 12.91           C  
ATOM   1577  NE  ARG H 205      11.274  16.063  41.368  1.00 14.96           N  
ATOM   1578  CZ  ARG H 205      10.668  15.653  42.520  1.00 16.72           C  
ATOM   1579  NH1 ARG H 205       9.463  15.017  42.466  1.00 16.35           N1+
ATOM   1580  NH2 ARG H 205      11.259  15.873  43.729  1.00 16.97           N  
ATOM   1581  C   ARG H 205      13.702  17.893  37.736  1.00 17.13           C  
ATOM   1582  O   ARG H 205      14.763  18.017  38.347  1.00 19.13           O  
ATOM   1583  N   SER H 206      12.882  18.939  37.492  1.00 17.65           N  
ATOM   1584  CA  SER H 206      13.193  20.257  37.969  1.00 17.97           C  
ATOM   1585  CB  SER H 206      12.998  21.376  36.933  1.00 16.26           C  
ATOM   1586  OG  SER H 206      14.008  21.309  35.941  1.00 19.47           O  
ATOM   1587  C   SER H 206      12.263  20.559  39.096  1.00 19.97           C  
ATOM   1588  O   SER H 206      11.106  20.142  39.093  1.00 21.17           O  
ATOM   1589  N   VAL H 207      12.785  21.340  40.073  1.00 12.80           N  
ATOM   1590  CA  VAL H 207      12.044  21.850  41.193  1.00 14.48           C  
ATOM   1591  CB  VAL H 207      12.431  21.244  42.503  1.00 17.65           C  
ATOM   1592  CG1 VAL H 207      11.665  21.959  43.630  1.00 17.48           C  
ATOM   1593  CG2 VAL H 207      12.153  19.737  42.416  1.00 18.22           C  
ATOM   1594  C   VAL H 207      12.361  23.310  41.281  1.00 15.08           C  
ATOM   1595  O   VAL H 207      13.445  23.742  40.892  1.00 15.75           O  
ATOM   1596  N   TYR H 208      11.412  24.117  41.791  1.00 17.10           N  
ATOM   1597  CA  TYR H 208      11.641  25.532  41.873  1.00 17.13           C  
ATOM   1598  CB  TYR H 208      10.403  26.360  41.479  1.00 15.97           C  
ATOM   1599  CG  TYR H 208      10.713  27.821  41.517  1.00 14.79           C  
ATOM   1600  CD1 TYR H 208      11.314  28.432  40.440  1.00 17.09           C  
ATOM   1601  CD2 TYR H 208      10.397  28.585  42.618  1.00 16.49           C  
ATOM   1602  CE1 TYR H 208      11.595  29.778  40.453  1.00 16.53           C  
ATOM   1603  CE2 TYR H 208      10.677  29.934  42.637  1.00 18.41           C  
ATOM   1604  CZ  TYR H 208      11.277  30.534  41.556  1.00 19.05           C  
ATOM   1605  OH  TYR H 208      11.561  31.917  41.574  1.00 21.91           O  
ATOM   1606  C   TYR H 208      11.940  25.845  43.295  1.00 20.83           C  
ATOM   1607  O   TYR H 208      11.177  25.474  44.186  1.00 19.25           O  
ATOM   1608  N   TYR H 209      13.102  26.481  43.554  1.00 22.59           N  
ATOM   1609  CA  TYR H 209      13.385  26.874  44.900  1.00 26.40           C  
ATOM   1610  CB  TYR H 209      14.237  25.849  45.666  1.00 28.54           C  
ATOM   1611  CG  TYR H 209      14.453  26.366  47.047  1.00 31.24           C  
ATOM   1612  CD1 TYR H 209      13.537  26.093  48.037  1.00 32.96           C  
ATOM   1613  CD2 TYR H 209      15.562  27.119  47.357  1.00 32.57           C  
ATOM   1614  CE1 TYR H 209      13.718  26.558  49.318  1.00 33.49           C  
ATOM   1615  CE2 TYR H 209      15.749  27.588  48.637  1.00 32.82           C  
ATOM   1616  CZ  TYR H 209      14.829  27.306  49.619  1.00 34.37           C  
ATOM   1617  OH  TYR H 209      15.024  27.786  50.931  1.00 32.97           O  
ATOM   1618  C   TYR H 209      14.165  28.152  44.872  1.00 27.88           C  
ATOM   1619  O   TYR H 209      15.158  28.276  44.158  1.00 29.67           O  
ATOM   1620  N   GLY H 210      13.708  29.157  45.638  1.00 27.93           N  
ATOM   1621  CA  GLY H 210      14.486  30.342  45.857  1.00 28.83           C  
ATOM   1622  C   GLY H 210      14.819  31.077  44.596  1.00 29.96           C  
ATOM   1623  O   GLY H 210      15.902  31.652  44.501  1.00 30.76           O  
ATOM   1624  N   GLY H 211      13.926  31.090  43.592  1.00 28.51           N  
ATOM   1625  CA  GLY H 211      14.202  31.914  42.447  1.00 27.84           C  
ATOM   1626  C   GLY H 211      14.706  31.119  41.281  1.00 28.49           C  
ATOM   1627  O   GLY H 211      14.644  31.594  40.148  1.00 28.94           O  
ATOM   1628  N   SER H 212      15.216  29.891  41.493  1.00 26.44           N  
ATOM   1629  CA  SER H 212      15.693  29.166  40.346  1.00 25.92           C  
ATOM   1630  CB  SER H 212      17.221  29.178  40.174  1.00 25.38           C  
ATOM   1631  OG  SER H 212      17.837  28.436  41.214  1.00 28.06           O  
ATOM   1632  C   SER H 212      15.284  27.738  40.494  1.00 24.76           C  
ATOM   1633  O   SER H 212      14.672  27.361  41.491  1.00 23.14           O  
ATOM   1634  N   TYR H 213      15.619  26.908  39.483  1.00 22.51           N  
ATOM   1635  CA  TYR H 213      15.241  25.525  39.495  1.00 21.75           C  
ATOM   1636  CB  TYR H 213      14.567  25.038  38.197  1.00 20.90           C  
ATOM   1637  CG  TYR H 213      13.290  25.772  37.978  1.00 25.33           C  
ATOM   1638  CD1 TYR H 213      13.296  27.002  37.366  1.00 23.55           C  
ATOM   1639  CD2 TYR H 213      12.090  25.225  38.368  1.00 25.55           C  
ATOM   1640  CE1 TYR H 213      12.124  27.685  37.156  1.00 24.72           C  
ATOM   1641  CE2 TYR H 213      10.912  25.904  38.161  1.00 27.28           C  
ATOM   1642  CZ  TYR H 213      10.929  27.136  37.555  1.00 26.01           C  
ATOM   1643  OH  TYR H 213       9.726  27.839  37.340  1.00 23.75           O  
ATOM   1644  C   TYR H 213      16.490  24.712  39.585  1.00 19.54           C  
ATOM   1645  O   TYR H 213      17.548  25.117  39.105  1.00 19.19           O  
ATOM   1646  N   TYR H 214      16.392  23.541  40.244  1.00 17.91           N  
ATOM   1647  CA  TYR H 214      17.508  22.651  40.342  1.00 16.31           C  
ATOM   1648  CB  TYR H 214      18.132  22.573  41.749  1.00 14.55           C  
ATOM   1649  CG  TYR H 214      17.084  22.216  42.745  1.00 14.75           C  
ATOM   1650  CD1 TYR H 214      16.714  20.907  42.950  1.00 23.85           C  
ATOM   1651  CD2 TYR H 214      16.476  23.201  43.489  1.00 24.33           C  
ATOM   1652  CE1 TYR H 214      15.752  20.587  43.880  1.00 22.93           C  
ATOM   1653  CE2 TYR H 214      15.514  22.887  44.420  1.00 23.59           C  
ATOM   1654  CZ  TYR H 214      15.150  21.577  44.617  1.00 23.59           C  
ATOM   1655  OH  TYR H 214      14.164  21.250  45.573  1.00 24.05           O  
ATOM   1656  C   TYR H 214      17.024  21.302  39.923  1.00 15.42           C  
ATOM   1657  O   TYR H 214      15.826  21.024  39.960  1.00 15.77           O  
ATOM   1658  N   PHE H 215      17.942  20.432  39.457  1.00 13.69           N  
ATOM   1659  CA  PHE H 215      17.489  19.147  39.013  1.00 12.04           C  
ATOM   1660  CB  PHE H 215      18.288  18.606  37.816  1.00 14.03           C  
ATOM   1661  CG  PHE H 215      18.301  19.675  36.774  1.00 15.18           C  
ATOM   1662  CD1 PHE H 215      17.131  20.169  36.245  1.00 16.23           C  
ATOM   1663  CD2 PHE H 215      19.497  20.165  36.302  1.00 17.29           C  
ATOM   1664  CE1 PHE H 215      17.159  21.151  35.281  1.00 17.81           C  
ATOM   1665  CE2 PHE H 215      19.530  21.145  35.337  1.00 19.20           C  
ATOM   1666  CZ  PHE H 215      18.358  21.643  34.825  1.00 19.00           C  
ATOM   1667  C   PHE H 215      17.706  18.209  40.155  1.00 12.26           C  
ATOM   1668  O   PHE H 215      18.820  17.745  40.390  1.00 13.67           O  
ATOM   1669  N   ASP H 216      16.634  17.943  40.925  1.00 12.35           N  
ATOM   1670  CA  ASP H 216      16.751  17.095  42.073  1.00 12.79           C  
ATOM   1671  CB  ASP H 216      15.682  17.348  43.144  1.00 13.07           C  
ATOM   1672  CG  ASP H 216      14.304  17.180  42.549  1.00 15.09           C  
ATOM   1673  OD1 ASP H 216      14.179  16.823  41.347  1.00 14.24           O  
ATOM   1674  OD2 ASP H 216      13.347  17.441  43.319  1.00 14.40           O1-
ATOM   1675  C   ASP H 216      16.855  15.632  41.763  1.00 13.07           C  
ATOM   1676  O   ASP H 216      17.616  14.943  42.443  1.00 15.66           O  
ATOM   1677  N   TYR H 217      16.113  15.081  40.769  1.00 16.04           N  
ATOM   1678  CA  TYR H 217      16.334  13.668  40.631  1.00 15.81           C  
ATOM   1679  CB  TYR H 217      15.141  12.785  41.042  1.00 16.32           C  
ATOM   1680  CG  TYR H 217      15.018  12.833  42.530  1.00 17.78           C  
ATOM   1681  CD1 TYR H 217      15.795  12.008  43.309  1.00 20.13           C  
ATOM   1682  CD2 TYR H 217      14.148  13.697  43.152  1.00 19.32           C  
ATOM   1683  CE1 TYR H 217      15.701  12.033  44.680  1.00 20.52           C  
ATOM   1684  CE2 TYR H 217      14.046  13.728  44.525  1.00 20.27           C  
ATOM   1685  CZ  TYR H 217      14.823  12.894  45.291  1.00 21.42           C  
ATOM   1686  OH  TYR H 217      14.723  12.922  46.698  1.00 21.73           O  
ATOM   1687  C   TYR H 217      16.671  13.384  39.207  1.00 15.07           C  
ATOM   1688  O   TYR H 217      16.120  13.992  38.291  1.00 15.95           O  
ATOM   1689  N   TRP H 218      17.589  12.422  38.991  1.00 14.05           N  
ATOM   1690  CA  TRP H 218      18.052  12.135  37.664  1.00 15.32           C  
ATOM   1691  CB  TRP H 218      19.568  12.354  37.516  1.00 13.85           C  
ATOM   1692  CG  TRP H 218      20.026  13.784  37.708  1.00 13.25           C  
ATOM   1693  CD2 TRP H 218      20.737  14.559  36.728  1.00 12.47           C  
ATOM   1694  CD1 TRP H 218      19.918  14.572  38.816  1.00 12.06           C  
ATOM   1695  NE1 TRP H 218      20.510  15.791  38.587  1.00 12.51           N  
ATOM   1696  CE2 TRP H 218      21.021  15.796  37.307  1.00 11.84           C  
ATOM   1697  CE3 TRP H 218      21.128  14.264  35.452  1.00 12.97           C  
ATOM   1698  CZ2 TRP H 218      21.701  16.760  36.618  1.00 11.31           C  
ATOM   1699  CZ3 TRP H 218      21.810  15.242  34.759  1.00 11.76           C  
ATOM   1700  CH2 TRP H 218      22.092  16.466  35.332  1.00 10.61           C  
ATOM   1701  C   TRP H 218      17.806  10.687  37.370  1.00 15.63           C  
ATOM   1702  O   TRP H 218      17.678   9.869  38.280  1.00 17.03           O  
ATOM   1703  N   GLY H 219      17.715  10.344  36.068  1.00 15.89           N  
ATOM   1704  CA  GLY H 219      17.517   8.983  35.657  1.00 17.18           C  
ATOM   1705  C   GLY H 219      18.862   8.326  35.543  1.00 19.48           C  
ATOM   1706  O   GLY H 219      19.900   8.965  35.696  1.00 21.01           O  
ATOM   1707  N   GLN H 220      18.858   7.012  35.242  1.00 20.02           N  
ATOM   1708  CA  GLN H 220      20.045   6.211  35.114  1.00 21.03           C  
ATOM   1709  CB  GLN H 220      19.734   4.739  34.806  1.00 24.39           C  
ATOM   1710  CG  GLN H 220      18.759   4.090  35.786  1.00 31.46           C  
ATOM   1711  CD  GLN H 220      17.348   4.398  35.301  1.00 36.81           C  
ATOM   1712  OE1 GLN H 220      16.556   5.017  36.009  1.00 38.18           O  
ATOM   1713  NE2 GLN H 220      17.019   3.949  34.059  1.00 37.75           N  
ATOM   1714  C   GLN H 220      20.827   6.701  33.938  1.00 19.74           C  
ATOM   1715  O   GLN H 220      22.058   6.684  33.947  1.00 19.60           O  
ATOM   1716  N   GLY H 221      20.120   7.125  32.875  1.00 18.78           N  
ATOM   1717  CA  GLY H 221      20.781   7.582  31.688  1.00 19.42           C  
ATOM   1718  C   GLY H 221      20.654   6.518  30.645  1.00 20.50           C  
ATOM   1719  O   GLY H 221      20.534   5.333  30.952  1.00 22.97           O  
ATOM   1720  N   THR H 222      20.663   6.940  29.365  1.00 21.46           N  
ATOM   1721  CA  THR H 222      20.560   6.015  28.275  1.00 19.22           C  
ATOM   1722  CB  THR H 222      19.342   6.238  27.431  1.00 19.14           C  
ATOM   1723  OG1 THR H 222      18.172   6.112  28.225  1.00 19.81           O  
ATOM   1724  CG2 THR H 222      19.327   5.197  26.302  1.00 18.13           C  
ATOM   1725  C   THR H 222      21.755   6.203  27.399  1.00 18.64           C  
ATOM   1726  O   THR H 222      22.122   7.325  27.055  1.00 16.95           O  
ATOM   1727  N   THR H 223      22.388   5.086  26.995  1.00 19.10           N  
ATOM   1728  CA  THR H 223      23.566   5.183  26.189  1.00 21.54           C  
ATOM   1729  CB  THR H 223      24.574   4.112  26.487  1.00 21.53           C  
ATOM   1730  OG1 THR H 223      24.946   4.164  27.857  1.00 19.26           O  
ATOM   1731  CG2 THR H 223      25.809   4.334  25.597  1.00 16.90           C  
ATOM   1732  C   THR H 223      23.159   5.026  24.763  1.00 22.08           C  
ATOM   1733  O   THR H 223      22.454   4.087  24.397  1.00 23.59           O  
ATOM   1734  N   LEU H 224      23.587   5.982  23.919  1.00 23.19           N  
ATOM   1735  CA  LEU H 224      23.265   5.933  22.524  1.00 22.55           C  
ATOM   1736  CB  LEU H 224      22.638   7.240  22.012  1.00 22.19           C  
ATOM   1737  CG  LEU H 224      22.304   7.236  20.510  1.00 19.37           C  
ATOM   1738  CD1 LEU H 224      21.209   6.215  20.172  1.00 19.09           C  
ATOM   1739  CD2 LEU H 224      21.968   8.651  20.020  1.00 19.03           C  
ATOM   1740  C   LEU H 224      24.540   5.744  21.768  1.00 23.54           C  
ATOM   1741  O   LEU H 224      25.426   6.595  21.802  1.00 23.51           O  
ATOM   1742  N   THR H 225      24.663   4.614  21.048  1.00 24.68           N  
ATOM   1743  CA  THR H 225      25.854   4.388  20.283  1.00 24.84           C  
ATOM   1744  CB  THR H 225      26.507   3.068  20.582  1.00 25.32           C  
ATOM   1745  OG1 THR H 225      26.848   2.989  21.959  1.00 25.10           O  
ATOM   1746  CG2 THR H 225      27.770   2.929  19.717  1.00 23.35           C  
ATOM   1747  C   THR H 225      25.448   4.384  18.844  1.00 25.43           C  
ATOM   1748  O   THR H 225      24.602   3.592  18.431  1.00 25.69           O  
ATOM   1749  N   VAL H 226      26.037   5.292  18.041  1.00 26.46           N  
ATOM   1750  CA  VAL H 226      25.691   5.345  16.653  1.00 28.47           C  
ATOM   1751  CB  VAL H 226      25.526   6.746  16.138  1.00 28.60           C  
ATOM   1752  CG1 VAL H 226      25.225   6.685  14.632  1.00 27.92           C  
ATOM   1753  CG2 VAL H 226      24.434   7.441  16.964  1.00 27.64           C  
ATOM   1754  C   VAL H 226      26.821   4.736  15.893  1.00 30.44           C  
ATOM   1755  O   VAL H 226      27.932   5.263  15.888  1.00 30.59           O  
ATOM   1756  N   SER H 227      26.562   3.598  15.225  1.00 30.98           N  
ATOM   1757  CA  SER H 227      27.598   2.959  14.468  1.00 32.29           C  
ATOM   1758  CB  SER H 227      28.532   2.090  15.327  1.00 33.69           C  
ATOM   1759  OG  SER H 227      29.529   1.491  14.515  1.00 36.88           O  
ATOM   1760  C   SER H 227      26.945   2.054  13.475  1.00 32.33           C  
ATOM   1761  O   SER H 227      25.765   1.732  13.592  1.00 33.21           O  
ATOM   1762  N   SER H 228      27.701   1.626  12.447  1.00 32.18           N  
ATOM   1763  CA  SER H 228      27.136   0.733  11.481  1.00 32.97           C  
ATOM   1764  CB  SER H 228      27.797   0.821  10.095  1.00 33.95           C  
ATOM   1765  OG  SER H 228      27.534   2.085   9.503  1.00 34.76           O  
ATOM   1766  C   SER H 228      27.358  -0.680  12.006  1.00 32.42           C  
ATOM   1767  O   SER H 228      28.535  -1.130  12.015  1.00 34.04           O  
ATOM   1768  OXT SER H 228      26.352  -1.327  12.400  1.00  0.00           O1-
TER    1769      SER H 228 
CONECT  162  673
CONECT  673  162
CONECT  976 1564
CONECT 1564  976
END
