# Supplementary material for: Fully automated antibody structure prediction using BIOVIA tools: Validation study
Source: PLoS One. 2017 May 18;12(5):e0177923. doi: 10.1371/journal.pone.0177923 (PMC5436848; doi:10.1371/journal.pone.0177923)
Supplement: S2 Dataset — Predicted structures using the Top5 framework method, Chothia CDR definition with canonical filtering and generating 50 models. These were used in the comparison against predictions using no filtering. (ZIP) [file pone.0177923.s004.zip › 4BKL_BA_FV_FinalModel.pdb]

REMARK   Accelrys Discovery Studio PDB file
REMARK   Created:  2015-04-10T02:31:02Z
SSBOND   1 CYS L   23    CYS L   92                                     
SSBOND   2 CYS H  133    CYS H  207                                     
ATOM      1  N   ASP L   1      25.466  33.332  26.466  1.00 80.60           N1+
ATOM      2  CA  ASP L   1      25.487  32.178  27.390  1.00 79.73           C  
ATOM      3  CB  ASP L   1      26.037  30.923  26.688  1.00 80.26           C  
ATOM      4  CG  ASP L   1      25.065  30.488  25.604  1.00 84.40           C  
ATOM      5  OD1 ASP L   1      24.017  31.167  25.439  1.00 87.93           O  
ATOM      6  OD2 ASP L   1      25.360  29.469  24.924  1.00 83.37           O1-
ATOM      7  C   ASP L   1      26.395  32.464  28.537  1.00 79.01           C  
ATOM      8  O   ASP L   1      27.398  33.159  28.389  1.00 82.23           O  
ATOM      9  N   ILE L   2      26.059  31.927  29.722  1.00 73.92           N  
ATOM     10  CA  ILE L   2      26.910  32.117  30.854  1.00 68.28           C  
ATOM     11  CB  ILE L   2      26.171  32.256  32.155  1.00 67.22           C  
ATOM     12  CG1 ILE L   2      25.286  33.514  32.141  1.00 66.12           C  
ATOM     13  CG2 ILE L   2      27.203  32.249  33.295  1.00 66.98           C  
ATOM     14  CD1 ILE L   2      24.327  33.595  33.327  1.00 67.17           C  
ATOM     15  C   ILE L   2      27.741  30.883  30.923  1.00 64.57           C  
ATOM     16  O   ILE L   2      27.223  29.774  31.039  1.00 64.59           O  
ATOM     17  N   VAL L   3      29.071  31.047  30.825  1.00 61.03           N  
ATOM     18  CA  VAL L   3      29.925  29.900  30.820  1.00 61.25           C  
ATOM     19  CB  VAL L   3      31.067  30.029  29.855  1.00 61.63           C  
ATOM     20  CG1 VAL L   3      31.977  31.174  30.327  1.00 58.74           C  
ATOM     21  CG2 VAL L   3      31.772  28.671  29.735  1.00 62.64           C  
ATOM     22  C   VAL L   3      30.489  29.741  32.193  1.00 61.26           C  
ATOM     23  O   VAL L   3      30.868  30.714  32.845  1.00 56.42           O  
ATOM     24  N   LEU L   4      30.532  28.487  32.676  1.00 59.14           N  
ATOM     25  CA  LEU L   4      31.047  28.242  33.986  1.00 58.84           C  
ATOM     26  CB  LEU L   4      30.159  27.315  34.833  1.00 55.04           C  
ATOM     27  CG  LEU L   4      28.753  27.878  35.115  1.00 53.43           C  
ATOM     28  CD1 LEU L   4      27.924  26.900  35.963  1.00 47.98           C  
ATOM     29  CD2 LEU L   4      28.820  29.285  35.727  1.00 50.91           C  
ATOM     30  C   LEU L   4      32.369  27.566  33.838  1.00 59.71           C  
ATOM     31  O   LEU L   4      32.501  26.604  33.085  1.00 58.46           O  
ATOM     32  N   THR L   5      33.387  28.070  34.564  1.00 58.93           N  
ATOM     33  CA  THR L   5      34.697  27.492  34.501  1.00 57.56           C  
ATOM     34  CB  THR L   5      35.762  28.503  34.191  1.00 58.32           C  
ATOM     35  OG1 THR L   5      35.490  29.140  32.952  1.00 57.63           O  
ATOM     36  CG2 THR L   5      37.123  27.789  34.125  1.00 53.34           C  
ATOM     37  C   THR L   5      34.998  26.942  35.859  1.00 56.18           C  
ATOM     38  O   THR L   5      34.892  27.647  36.861  1.00 54.51           O  
ATOM     39  N   GLN L   6      35.384  25.652  35.927  1.00 55.55           N  
ATOM     40  CA  GLN L   6      35.684  25.050  37.191  1.00 55.13           C  
ATOM     41  CB  GLN L   6      35.034  23.673  37.418  1.00 53.42           C  
ATOM     42  CG  GLN L   6      33.526  23.718  37.651  1.00 53.28           C  
ATOM     43  CD  GLN L   6      33.045  22.290  37.858  1.00 53.16           C  
ATOM     44  OE1 GLN L   6      32.124  21.830  37.182  1.00 54.20           O  
ATOM     45  NE2 GLN L   6      33.675  21.565  38.819  1.00 46.26           N  
ATOM     46  C   GLN L   6      37.156  24.821  37.271  1.00 57.84           C  
ATOM     47  O   GLN L   6      37.822  24.611  36.258  1.00 56.64           O  
ATOM     48  N   SER L   7      37.705  24.900  38.497  1.00 58.99           N  
ATOM     49  CA  SER L   7      39.096  24.617  38.686  1.00 60.56           C  
ATOM     50  CB  SER L   7      39.992  25.867  38.677  1.00 60.65           C  
ATOM     51  OG  SER L   7      39.686  26.697  39.788  1.00 68.35           O  
ATOM     52  C   SER L   7      39.233  23.981  40.033  1.00 61.97           C  
ATOM     53  O   SER L   7      38.505  24.333  40.961  1.00 60.73           O  
ATOM     54  N   PRO L   8      40.133  23.046  40.188  1.00 58.58           N  
ATOM     55  CA  PRO L   8      40.956  22.553  39.112  1.00 54.23           C  
ATOM     56  CD  PRO L   8      40.769  22.861  41.482  1.00 57.75           C  
ATOM     57  CB  PRO L   8      42.247  22.049  39.760  1.00 54.86           C  
ATOM     58  CG  PRO L   8      41.874  21.824  41.233  1.00 59.24           C  
ATOM     59  C   PRO L   8      40.225  21.470  38.382  1.00 54.59           C  
ATOM     60  O   PRO L   8      39.150  21.068  38.825  1.00 55.29           O  
ATOM     61  N   ALA L   9      40.773  21.016  37.237  1.00 53.70           N  
ATOM     62  CA  ALA L   9      40.201  19.935  36.489  1.00 50.52           C  
ATOM     63  CB  ALA L   9      40.928  19.681  35.158  1.00 48.29           C  
ATOM     64  C   ALA L   9      40.299  18.678  37.303  1.00 52.32           C  
ATOM     65  O   ALA L   9      39.368  17.875  37.331  1.00 52.56           O  
ATOM     66  N   SER L  10      41.443  18.464  37.984  1.00 52.29           N  
ATOM     67  CA  SER L  10      41.603  17.265  38.762  1.00 52.44           C  
ATOM     68  CB  SER L  10      42.620  16.268  38.178  1.00 54.94           C  
ATOM     69  OG  SER L  10      42.142  15.739  36.951  1.00 66.74           O  
ATOM     70  C   SER L  10      42.109  17.650  40.115  1.00 54.90           C  
ATOM     71  O   SER L  10      42.735  18.695  40.282  1.00 55.88           O  
ATOM     72  N   LEU L  11      41.820  16.811  41.133  1.00 55.09           N  
ATOM     73  CA  LEU L  11      42.275  17.124  42.456  1.00 53.52           C  
ATOM     74  CB  LEU L  11      41.227  17.917  43.259  1.00 52.35           C  
ATOM     75  CG  LEU L  11      41.704  18.414  44.635  1.00 58.43           C  
ATOM     76  CD1 LEU L  11      42.857  19.420  44.491  1.00 61.13           C  
ATOM     77  CD2 LEU L  11      40.531  18.978  45.455  1.00 59.06           C  
ATOM     78  C   LEU L  11      42.542  15.833  43.174  1.00 54.17           C  
ATOM     79  O   LEU L  11      41.785  14.871  43.037  1.00 54.69           O  
ATOM     80  N   ALA L  12      43.649  15.775  43.946  1.00 55.27           N  
ATOM     81  CA  ALA L  12      43.965  14.595  44.704  1.00 51.93           C  
ATOM     82  CB  ALA L  12      45.305  13.956  44.305  1.00 44.90           C  
ATOM     83  C   ALA L  12      44.095  15.007  46.140  1.00 53.31           C  
ATOM     84  O   ALA L  12      44.807  15.960  46.455  1.00 56.52           O  
ATOM     85  N   VAL L  13      43.413  14.291  47.058  1.00 52.52           N  
ATOM     86  CA  VAL L  13      43.495  14.654  48.447  1.00 55.65           C  
ATOM     87  CB  VAL L  13      42.332  15.476  48.922  1.00 55.72           C  
ATOM     88  CG1 VAL L  13      42.380  16.847  48.231  1.00 54.43           C  
ATOM     89  CG2 VAL L  13      41.038  14.696  48.637  1.00 58.19           C  
ATOM     90  C   VAL L  13      43.525  13.409  49.279  1.00 55.98           C  
ATOM     91  O   VAL L  13      42.998  12.370  48.888  1.00 53.66           O  
ATOM     92  N   SER L  14      44.165  13.493  50.464  1.00 57.11           N  
ATOM     93  CA  SER L  14      44.251  12.365  51.349  1.00 55.89           C  
ATOM     94  CB  SER L  14      45.430  12.432  52.334  1.00 59.41           C  
ATOM     95  OG  SER L  14      46.663  12.358  51.633  1.00 62.29           O  
ATOM     96  C   SER L  14      42.996  12.317  52.156  1.00 56.44           C  
ATOM     97  O   SER L  14      42.261  13.299  52.239  1.00 57.98           O  
ATOM     98  N   LEU L  15      42.715  11.152  52.777  1.00 54.05           N  
ATOM     99  CA  LEU L  15      41.522  11.050  53.562  1.00 55.73           C  
ATOM    100  CB  LEU L  15      41.214   9.642  54.110  1.00 55.29           C  
ATOM    101  CG  LEU L  15      40.849   8.585  53.050  1.00 60.15           C  
ATOM    102  CD1 LEU L  15      42.059   8.189  52.191  1.00 65.60           C  
ATOM    103  CD2 LEU L  15      40.158   7.374  53.695  1.00 60.13           C  
ATOM    104  C   LEU L  15      41.681  11.942  54.747  1.00 60.64           C  
ATOM    105  O   LEU L  15      42.733  11.975  55.382  1.00 68.20           O  
ATOM    106  N   GLY L  16      40.617  12.701  55.066  1.00 57.90           N  
ATOM    107  CA  GLY L  16      40.637  13.543  56.226  1.00 59.65           C  
ATOM    108  C   GLY L  16      40.935  14.959  55.839  1.00 60.85           C  
ATOM    109  O   GLY L  16      40.650  15.881  56.601  1.00 60.84           O  
ATOM    110  N   GLN L  17      41.503  15.181  54.640  1.00 60.72           N  
ATOM    111  CA  GLN L  17      41.829  16.523  54.248  1.00 63.57           C  
ATOM    112  CB  GLN L  17      42.945  16.630  53.193  1.00 67.39           C  
ATOM    113  CG  GLN L  17      44.318  16.207  53.721  1.00 73.65           C  
ATOM    114  CD  GLN L  17      45.335  16.368  52.600  1.00 77.90           C  
ATOM    115  OE1 GLN L  17      46.382  15.722  52.600  1.00 75.16           O  
ATOM    116  NE2 GLN L  17      45.028  17.260  51.621  1.00 76.93           N  
ATOM    117  C   GLN L  17      40.604  17.179  53.698  1.00 62.18           C  
ATOM    118  O   GLN L  17      39.549  16.559  53.566  1.00 58.49           O  
ATOM    119  N   ARG L  18      40.720  18.491  53.402  1.00 62.37           N  
ATOM    120  CA  ARG L  18      39.630  19.262  52.879  1.00 60.49           C  
ATOM    121  CB  ARG L  18      39.595  20.690  53.451  1.00 59.38           C  
ATOM    122  CG  ARG L  18      38.452  21.561  52.926  1.00 61.35           C  
ATOM    123  CD  ARG L  18      38.637  23.047  53.248  1.00 65.13           C  
ATOM    124  NE  ARG L  18      38.651  23.196  54.731  1.00 73.50           N  
ATOM    125  CZ  ARG L  18      37.508  23.529  55.397  1.00 83.86           C  
ATOM    126  NH1 ARG L  18      36.352  23.748  54.705  1.00 83.32           N1+
ATOM    127  NH2 ARG L  18      37.523  23.649  56.757  1.00 80.37           N  
ATOM    128  C   ARG L  18      39.824  19.391  51.398  1.00 58.36           C  
ATOM    129  O   ARG L  18      40.938  19.604  50.922  1.00 56.17           O  
ATOM    130  N   ALA L  19      38.727  19.242  50.626  1.00 53.83           N  
ATOM    131  CA  ALA L  19      38.808  19.397  49.201  1.00 50.43           C  
ATOM    132  CB  ALA L  19      38.183  18.227  48.421  1.00 48.21           C  
ATOM    133  C   ALA L  19      38.030  20.629  48.855  1.00 51.51           C  
ATOM    134  O   ALA L  19      36.933  20.845  49.369  1.00 52.06           O  
ATOM    135  N   THR L  20      38.595  21.486  47.980  1.00 47.70           N  
ATOM    136  CA  THR L  20      37.903  22.688  47.610  1.00 48.53           C  
ATOM    137  CB  THR L  20      38.598  23.934  48.080  1.00 49.37           C  
ATOM    138  OG1 THR L  20      38.739  23.909  49.493  1.00 52.75           O  
ATOM    139  CG2 THR L  20      37.768  25.156  47.656  1.00 46.91           C  
ATOM    140  C   THR L  20      37.833  22.745  46.113  1.00 50.92           C  
ATOM    141  O   THR L  20      38.841  22.583  45.428  1.00 55.05           O  
ATOM    142  N   ILE L  21      36.620  22.990  45.573  1.00 54.37           N  
ATOM    143  CA  ILE L  21      36.406  23.064  44.152  1.00 51.05           C  
ATOM    144  CB  ILE L  21      35.330  22.126  43.675  1.00 50.16           C  
ATOM    145  CG1 ILE L  21      35.584  20.672  44.115  1.00 48.43           C  
ATOM    146  CG2 ILE L  21      35.213  22.295  42.151  1.00 51.11           C  
ATOM    147  CD1 ILE L  21      36.815  20.019  43.502  1.00 46.75           C  
ATOM    148  C   ILE L  21      35.850  24.436  43.891  1.00 54.62           C  
ATOM    149  O   ILE L  21      34.993  24.903  44.637  1.00 56.21           O  
ATOM    150  N   SER L  22      36.308  25.122  42.822  1.00 54.76           N  
ATOM    151  CA  SER L  22      35.813  26.450  42.565  1.00 56.43           C  
ATOM    152  CB  SER L  22      36.923  27.513  42.457  1.00 57.74           C  
ATOM    153  OG  SER L  22      37.609  27.642  43.693  1.00 71.25           O  
ATOM    154  C   SER L  22      35.089  26.469  41.252  1.00 55.34           C  
ATOM    155  O   SER L  22      35.409  25.716  40.334  1.00 52.61           O  
ATOM    156  N   CYS L  23      34.063  27.340  41.146  1.00 55.23           N  
ATOM    157  CA  CYS L  23      33.317  27.480  39.927  1.00 55.89           C  
ATOM    158  CB  CYS L  23      31.923  26.803  40.016  1.00 57.65           C  
ATOM    159  SG  CYS L  23      30.908  26.914  38.509  1.00 65.47           S  
ATOM    160  C   CYS L  23      33.152  28.955  39.696  1.00 56.49           C  
ATOM    161  O   CYS L  23      32.629  29.671  40.549  1.00 56.70           O  
ATOM    162  N   ARG L  24      33.611  29.460  38.531  1.00 57.64           N  
ATOM    163  CA  ARG L  24      33.499  30.870  38.271  1.00 60.96           C  
ATOM    164  CB  ARG L  24      34.850  31.543  37.978  1.00 67.06           C  
ATOM    165  CG  ARG L  24      34.751  33.060  37.818  1.00 78.58           C  
ATOM    166  CD  ARG L  24      36.093  33.774  37.971  1.00 89.79           C  
ATOM    167  NE  ARG L  24      36.497  33.638  39.398  1.00 95.41           N  
ATOM    168  CZ  ARG L  24      37.793  33.854  39.766  1.00103.59           C  
ATOM    169  NH1 ARG L  24      38.721  34.193  38.825  1.00100.22           N1+
ATOM    170  NH2 ARG L  24      38.162  33.729  41.075  1.00100.79           N  
ATOM    171  C   ARG L  24      32.583  31.061  37.099  1.00 61.89           C  
ATOM    172  O   ARG L  24      32.665  30.342  36.105  1.00 62.89           O  
ATOM    173  N   ALA L  25      31.678  32.057  37.195  1.00 57.41           N  
ATOM    174  CA  ALA L  25      30.700  32.276  36.167  1.00 56.81           C  
ATOM    175  CB  ALA L  25      29.279  32.496  36.714  1.00 55.47           C  
ATOM    176  C   ALA L  25      31.070  33.498  35.394  1.00 61.11           C  
ATOM    177  O   ALA L  25      31.657  34.438  35.927  1.00 59.89           O  
ATOM    178  N   SER L  26      30.815  33.462  34.067  1.00 29.05           N  
ATOM    179  CA  SER L  26      31.140  34.538  33.172  1.00 30.51           C  
ATOM    180  CB  SER L  26      30.950  34.165  31.691  1.00 28.56           C  
ATOM    181  OG  SER L  26      29.590  33.844  31.438  1.00 28.50           O  
ATOM    182  C   SER L  26      30.259  35.703  33.481  1.00 32.30           C  
ATOM    183  O   SER L  26      30.659  36.855  33.315  1.00 32.28           O  
ATOM    184  N   GLU L  27      29.021  35.420  33.927  1.00 33.67           N  
ATOM    185  CA  GLU L  27      28.091  36.451  34.281  1.00 33.59           C  
ATOM    186  CB  GLU L  27      26.856  36.534  33.373  1.00 35.98           C  
ATOM    187  CG  GLU L  27      27.162  37.003  31.952  1.00 44.37           C  
ATOM    188  CD  GLU L  27      25.843  37.058  31.198  1.00 49.33           C  
ATOM    189  OE1 GLU L  27      24.976  37.885  31.587  1.00 51.58           O  
ATOM    190  OE2 GLU L  27      25.683  36.272  30.227  1.00 51.54           O1-
ATOM    191  C   GLU L  27      27.579  36.115  35.640  1.00 32.90           C  
ATOM    192  O   GLU L  27      27.732  34.989  36.112  1.00 32.91           O  
ATOM    193  N   SER L  28      26.971  37.105  36.321  1.00 31.91           N  
ATOM    194  CA  SER L  28      26.472  36.855  37.641  1.00 33.32           C  
ATOM    195  CB  SER L  28      26.117  38.135  38.421  1.00 32.24           C  
ATOM    196  OG  SER L  28      25.634  37.801  39.715  1.00 33.06           O  
ATOM    197  C   SER L  28      25.249  35.992  37.566  1.00 33.59           C  
ATOM    198  O   SER L  28      24.406  36.144  36.685  1.00 33.01           O  
ATOM    199  N   VAL L  29      25.216  34.984  38.459  1.00 32.59           N  
ATOM    200  CA  VAL L  29      24.171  34.029  38.700  1.00 32.21           C  
ATOM    201  CB  VAL L  29      24.691  32.718  39.206  1.00 32.55           C  
ATOM    202  CG1 VAL L  29      25.502  32.075  38.070  1.00 31.15           C  
ATOM    203  CG2 VAL L  29      25.507  32.968  40.486  1.00 31.66           C  
ATOM    204  C   VAL L  29      23.140  34.547  39.661  1.00 32.98           C  
ATOM    205  O   VAL L  29      22.134  33.876  39.893  1.00 32.78           O  
ATOM    206  N   GLU L  30      23.425  35.676  40.345  1.00 34.39           N  
ATOM    207  CA  GLU L  30      22.552  36.206  41.365  1.00 38.20           C  
ATOM    208  CB  GLU L  30      23.128  37.448  42.072  1.00 39.98           C  
ATOM    209  CG  GLU L  30      24.373  37.187  42.923  1.00 42.45           C  
ATOM    210  CD  GLU L  30      23.933  36.680  44.288  1.00 52.08           C  
ATOM    211  OE1 GLU L  30      22.947  35.900  44.340  1.00 50.32           O  
ATOM    212  OE2 GLU L  30      24.583  37.059  45.299  1.00 51.32           O1-
ATOM    213  C   GLU L  30      21.242  36.642  40.777  1.00 39.82           C  
ATOM    214  O   GLU L  30      21.194  37.235  39.700  1.00 42.13           O  
ATOM    215  N   TYR L  31      20.134  36.322  41.483  1.00 39.93           N  
ATOM    216  CA  TYR L  31      18.826  36.734  41.063  1.00 40.94           C  
ATOM    217  CB  TYR L  31      18.082  35.602  40.329  1.00 41.44           C  
ATOM    218  CG  TYR L  31      16.770  36.108  39.842  1.00 36.40           C  
ATOM    219  CD1 TYR L  31      16.712  36.878  38.704  1.00 37.23           C  
ATOM    220  CD2 TYR L  31      15.601  35.796  40.500  1.00 36.85           C  
ATOM    221  CE1 TYR L  31      15.508  37.346  38.234  1.00 37.10           C  
ATOM    222  CE2 TYR L  31      14.393  36.261  40.036  1.00 36.99           C  
ATOM    223  CZ  TYR L  31      14.348  37.038  38.902  1.00 38.60           C  
ATOM    224  OH  TYR L  31      13.117  37.522  38.414  1.00 38.68           O  
ATOM    225  C   TYR L  31      18.027  37.083  42.287  1.00 42.05           C  
ATOM    226  O   TYR L  31      17.745  36.217  43.113  1.00 40.00           O  
ATOM    227  N   PHE L  32      17.631  38.363  42.434  1.00 42.04           N  
ATOM    228  CA  PHE L  32      16.775  38.770  43.513  1.00 42.23           C  
ATOM    229  CB  PHE L  32      15.314  38.325  43.331  1.00 42.81           C  
ATOM    230  CG  PHE L  32      14.700  39.207  42.299  1.00 43.39           C  
ATOM    231  CD1 PHE L  32      14.994  39.056  40.966  1.00 43.60           C  
ATOM    232  CD2 PHE L  32      13.807  40.182  42.675  1.00 44.40           C  
ATOM    233  CE1 PHE L  32      14.419  39.875  40.024  1.00 44.15           C  
ATOM    234  CE2 PHE L  32      13.227  41.004  41.739  1.00 46.61           C  
ATOM    235  CZ  PHE L  32      13.533  40.851  40.410  1.00 46.34           C  
ATOM    236  C   PHE L  32      17.265  38.289  44.848  1.00 42.40           C  
ATOM    237  O   PHE L  32      16.481  37.780  45.649  1.00 40.73           O  
ATOM    238  N   GLY L  33      18.572  38.425  45.138  1.00 41.32           N  
ATOM    239  CA  GLY L  33      19.035  38.093  46.460  1.00 40.95           C  
ATOM    240  C   GLY L  33      19.353  36.632  46.603  1.00 41.18           C  
ATOM    241  O   GLY L  33      19.570  36.161  47.719  1.00 42.13           O  
ATOM    242  N   THR L  34      19.382  35.857  45.500  1.00 40.47           N  
ATOM    243  CA  THR L  34      19.725  34.467  45.653  1.00 38.91           C  
ATOM    244  CB  THR L  34      18.534  33.555  45.602  1.00 40.78           C  
ATOM    245  OG1 THR L  34      17.615  33.892  46.631  1.00  0.00           O  
ATOM    246  CG2 THR L  34      19.016  32.107  45.779  1.00  0.00           C  
ATOM    247  C   THR L  34      20.631  34.079  44.525  1.00 36.99           C  
ATOM    248  O   THR L  34      20.583  34.668  43.450  1.00 35.50           O  
ATOM    249  N   SER L  35      21.493  33.064  44.735  1.00 34.23           N  
ATOM    250  CA  SER L  35      22.379  32.647  43.684  1.00 32.79           C  
ATOM    251  CB  SER L  35      23.816  32.403  44.171  1.00 33.26           C  
ATOM    252  OG  SER L  35      24.364  33.612  44.676  1.00 35.16           O  
ATOM    253  C   SER L  35      21.847  31.356  43.149  1.00 32.12           C  
ATOM    254  O   SER L  35      21.560  30.437  43.912  1.00 30.91           O  
ATOM    255  N   LEU L  36      21.697  31.245  41.814  1.00 30.72           N  
ATOM    256  CA  LEU L  36      21.140  30.030  41.292  1.00 28.30           C  
ATOM    257  CB  LEU L  36      20.158  30.281  40.132  1.00 29.50           C  
ATOM    258  CG  LEU L  36      18.935  31.113  40.572  1.00 29.09           C  
ATOM    259  CD1 LEU L  36      17.942  31.319  39.416  1.00 29.43           C  
ATOM    260  CD2 LEU L  36      18.275  30.514  41.824  1.00 31.00           C  
ATOM    261  C   LEU L  36      22.258  29.161  40.804  1.00 29.17           C  
ATOM    262  O   LEU L  36      22.447  28.971  39.602  1.00 28.32           O  
ATOM    263  N   MET L  37      22.988  28.559  41.762  1.00 55.68           N  
ATOM    264  CA  MET L  37      24.139  27.745  41.509  1.00 49.60           C  
ATOM    265  CB  MET L  37      25.440  28.344  42.072  1.00 49.85           C  
ATOM    266  CG  MET L  37      26.673  27.480  41.808  1.00 52.31           C  
ATOM    267  SD  MET L  37      27.105  27.291  40.056  1.00 63.22           S  
ATOM    268  CE  MET L  37      27.561  29.029  39.809  1.00 56.72           C  
ATOM    269  C   MET L  37      23.893  26.429  42.175  1.00 49.19           C  
ATOM    270  O   MET L  37      23.452  26.383  43.322  1.00 48.24           O  
ATOM    271  N   GLN L  38      24.154  25.316  41.457  1.00 45.57           N  
ATOM    272  CA  GLN L  38      23.926  24.019  42.030  1.00 43.56           C  
ATOM    273  CB  GLN L  38      22.752  23.239  41.407  1.00 43.58           C  
ATOM    274  CG  GLN L  38      21.366  23.815  41.710  1.00 46.59           C  
ATOM    275  CD  GLN L  38      20.972  24.766  40.589  1.00  0.00           C  
ATOM    276  OE1 GLN L  38      21.688  25.716  40.279  1.00  0.00           O  
ATOM    277  NE2 GLN L  38      19.798  24.497  39.957  1.00 54.85           N  
ATOM    278  C   GLN L  38      25.151  23.175  41.841  1.00 46.20           C  
ATOM    279  O   GLN L  38      25.938  23.396  40.922  1.00 46.10           O  
ATOM    280  N   TRP L  39      25.344  22.182  42.737  1.00 43.76           N  
ATOM    281  CA  TRP L  39      26.478  21.305  42.639  1.00 42.16           C  
ATOM    282  CB  TRP L  39      27.428  21.408  43.844  1.00 41.06           C  
ATOM    283  CG  TRP L  39      28.134  22.741  43.944  1.00 44.09           C  
ATOM    284  CD2 TRP L  39      29.385  23.040  43.303  1.00 42.74           C  
ATOM    285  CD1 TRP L  39      27.762  23.872  44.609  1.00 45.93           C  
ATOM    286  NE1 TRP L  39      28.702  24.858  44.424  1.00 46.66           N  
ATOM    287  CE2 TRP L  39      29.707  24.359  43.622  1.00 45.32           C  
ATOM    288  CE3 TRP L  39      30.197  22.279  42.513  1.00 45.02           C  
ATOM    289  CZ2 TRP L  39      30.852  24.939  43.153  1.00 45.19           C  
ATOM    290  CZ3 TRP L  39      31.351  22.865  42.044  1.00 44.39           C  
ATOM    291  CH2 TRP L  39      31.672  24.169  42.359  1.00 47.94           C  
ATOM    292  C   TRP L  39      25.988  19.889  42.563  1.00 42.00           C  
ATOM    293  O   TRP L  39      25.105  19.486  43.320  1.00 41.03           O  
ATOM    294  N   TYR L  40      26.576  19.086  41.647  1.00 40.93           N  
ATOM    295  CA  TYR L  40      26.140  17.725  41.464  1.00 40.49           C  
ATOM    296  CB  TYR L  40      25.559  17.426  40.067  1.00 38.06           C  
ATOM    297  CG  TYR L  40      24.380  18.299  39.803  1.00 40.59           C  
ATOM    298  CD1 TYR L  40      23.111  17.913  40.168  1.00 40.85           C  
ATOM    299  CD2 TYR L  40      24.543  19.511  39.177  1.00 39.69           C  
ATOM    300  CE1 TYR L  40      22.027  18.721  39.917  1.00 41.29           C  
ATOM    301  CE2 TYR L  40      23.462  20.323  38.924  1.00 42.55           C  
ATOM    302  CZ  TYR L  40      22.200  19.930  39.293  1.00 42.84           C  
ATOM    303  OH  TYR L  40      21.089  20.761  39.034  1.00 45.78           O  
ATOM    304  C   TYR L  40      27.332  16.817  41.582  1.00 42.49           C  
ATOM    305  O   TYR L  40      28.463  17.213  41.303  1.00 40.96           O  
ATOM    306  N   GLN L  41      27.095  15.562  42.023  1.00 41.06           N  
ATOM    307  CA  GLN L  41      28.142  14.583  42.121  1.00 41.04           C  
ATOM    308  CB  GLN L  41      28.289  13.947  43.516  1.00 41.50           C  
ATOM    309  CG  GLN L  41      29.411  12.907  43.575  1.00 41.44           C  
ATOM    310  CD  GLN L  41      29.460  12.310  44.974  1.00 46.13           C  
ATOM    311  OE1 GLN L  41      28.440  11.892  45.518  1.00 44.11           O  
ATOM    312  NE2 GLN L  41      30.677  12.264  45.576  1.00 43.67           N  
ATOM    313  C   GLN L  41      27.790  13.463  41.193  1.00 45.94           C  
ATOM    314  O   GLN L  41      26.650  13.002  41.162  1.00 49.02           O  
ATOM    315  N   GLN L  42      28.770  12.994  40.392  1.00 43.24           N  
ATOM    316  CA  GLN L  42      28.476  11.908  39.502  1.00 42.89           C  
ATOM    317  CB  GLN L  42      28.459  12.313  38.019  1.00 43.19           C  
ATOM    318  CG  GLN L  42      28.136  11.147  37.082  1.00 43.48           C  
ATOM    319  CD  GLN L  42      28.146  11.658  35.650  1.00 46.97           C  
ATOM    320  OE1 GLN L  42      29.111  12.275  35.200  1.00 44.81           O  
ATOM    321  NE2 GLN L  42      27.037  11.401  34.908  1.00 39.53           N  
ATOM    322  C   GLN L  42      29.532  10.860  39.648  1.00 46.09           C  
ATOM    323  O   GLN L  42      30.727  11.141  39.573  1.00 46.53           O  
ATOM    324  N   LYS L  43      29.099   9.603  39.869  1.00 46.61           N  
ATOM    325  CA  LYS L  43      30.015   8.504  39.932  1.00 49.57           C  
ATOM    326  CB  LYS L  43      29.782   7.567  41.128  1.00 50.38           C  
ATOM    327  CG  LYS L  43      30.163   8.221  42.459  1.00 49.30           C  
ATOM    328  CD  LYS L  43      29.716   7.447  43.699  1.00 55.30           C  
ATOM    329  CE  LYS L  43      30.158   8.106  45.008  1.00 57.52           C  
ATOM    330  NZ  LYS L  43      29.694   7.309  46.165  1.00 58.91           N1+
ATOM    331  C   LYS L  43      29.811   7.740  38.664  1.00 54.35           C  
ATOM    332  O   LYS L  43      28.727   7.756  38.084  1.00 54.76           O  
ATOM    333  N   PRO L  44      30.834   7.084  38.203  1.00 57.88           N  
ATOM    334  CA  PRO L  44      30.785   6.404  36.938  1.00 56.32           C  
ATOM    335  CD  PRO L  44      31.850   6.531  39.085  1.00 57.79           C  
ATOM    336  CB  PRO L  44      32.102   5.637  36.846  1.00 56.00           C  
ATOM    337  CG  PRO L  44      32.429   5.329  38.319  1.00 57.92           C  
ATOM    338  C   PRO L  44      29.611   5.480  36.829  1.00 55.41           C  
ATOM    339  O   PRO L  44      29.367   4.705  37.752  1.00 54.51           O  
ATOM    340  N   GLY L  45      28.879   5.546  35.697  1.00 52.93           N  
ATOM    341  CA  GLY L  45      27.796   4.641  35.426  1.00 53.48           C  
ATOM    342  C   GLY L  45      26.538   5.074  36.118  1.00 55.28           C  
ATOM    343  O   GLY L  45      25.555   4.334  36.114  1.00 53.46           O  
ATOM    344  N   GLN L  46      26.515   6.278  36.724  1.00 54.05           N  
ATOM    345  CA  GLN L  46      25.329   6.692  37.423  1.00 52.38           C  
ATOM    346  CB  GLN L  46      25.530   6.777  38.946  1.00 54.98           C  
ATOM    347  CG  GLN L  46      25.859   5.440  39.608  1.00 61.87           C  
ATOM    348  CD  GLN L  46      26.024   5.696  41.098  1.00 71.25           C  
ATOM    349  OE1 GLN L  46      26.133   6.842  41.533  1.00 65.07           O  
ATOM    350  NE2 GLN L  46      26.050   4.605  41.906  1.00 75.97           N  
ATOM    351  C   GLN L  46      24.975   8.077  36.972  1.00 49.62           C  
ATOM    352  O   GLN L  46      25.821   8.800  36.447  1.00 50.07           O  
ATOM    353  N   PRO L  47      23.730   8.456  37.141  1.00 47.13           N  
ATOM    354  CA  PRO L  47      23.303   9.791  36.812  1.00 46.78           C  
ATOM    355  CD  PRO L  47      22.634   7.508  37.067  1.00 46.75           C  
ATOM    356  CB  PRO L  47      21.781   9.737  36.667  1.00 46.93           C  
ATOM    357  CG  PRO L  47      21.382   8.377  37.265  1.00 44.60           C  
ATOM    358  C   PRO L  47      23.788  10.722  37.878  1.00 47.56           C  
ATOM    359  O   PRO L  47      24.075  10.256  38.977  1.00 50.65           O  
ATOM    360  N   PRO L  48      23.884  11.993  37.606  1.00 43.39           N  
ATOM    361  CA  PRO L  48      24.388  12.904  38.594  1.00 41.78           C  
ATOM    362  CD  PRO L  48      24.123  12.461  36.251  1.00 42.60           C  
ATOM    363  CB  PRO L  48      24.628  14.217  37.855  1.00 43.33           C  
ATOM    364  CG  PRO L  48      24.906  13.776  36.407  1.00 42.67           C  
ATOM    365  C   PRO L  48      23.440  13.034  39.747  1.00 43.63           C  
ATOM    366  O   PRO L  48      22.242  12.826  39.558  1.00 44.60           O  
ATOM    367  N   LYS L  49      23.960  13.353  40.953  1.00 42.49           N  
ATOM    368  CA  LYS L  49      23.090  13.518  42.082  1.00 41.88           C  
ATOM    369  CB  LYS L  49      23.338  12.545  43.245  1.00 43.76           C  
ATOM    370  CG  LYS L  49      24.576  12.866  44.079  1.00 49.07           C  
ATOM    371  CD  LYS L  49      24.603  12.106  45.405  1.00 55.52           C  
ATOM    372  CE  LYS L  49      25.834  12.403  46.260  1.00 65.42           C  
ATOM    373  NZ  LYS L  49      25.694  11.756  47.581  1.00 68.43           N1+
ATOM    374  C   LYS L  49      23.281  14.907  42.599  1.00 42.32           C  
ATOM    375  O   LYS L  49      24.365  15.477  42.497  1.00 45.34           O  
ATOM    376  N   LEU L  50      22.217  15.489  43.185  1.00 42.03           N  
ATOM    377  CA  LEU L  50      22.293  16.860  43.610  1.00 42.57           C  
ATOM    378  CB  LEU L  50      20.949  17.598  43.582  1.00 40.00           C  
ATOM    379  CG  LEU L  50      21.101  19.052  44.050  1.00 36.75           C  
ATOM    380  CD1 LEU L  50      21.840  19.914  43.014  1.00 38.77           C  
ATOM    381  CD2 LEU L  50      19.763  19.634  44.501  1.00 33.99           C  
ATOM    382  C   LEU L  50      22.776  16.961  45.028  1.00 43.35           C  
ATOM    383  O   LEU L  50      22.190  16.366  45.933  1.00 44.77           O  
ATOM    384  N   LEU L  51      23.950  17.613  45.222  1.00 41.79           N  
ATOM    385  CA  LEU L  51      24.504  17.920  46.517  1.00 43.36           C  
ATOM    386  CB  LEU L  51      26.027  18.102  46.430  1.00 42.22           C  
ATOM    387  CG  LEU L  51      26.770  16.832  45.986  1.00 43.52           C  
ATOM    388  CD1 LEU L  51      28.285  17.068  45.918  1.00 42.44           C  
ATOM    389  CD2 LEU L  51      26.407  15.640  46.885  1.00 41.93           C  
ATOM    390  C   LEU L  51      23.969  19.181  47.148  1.00 46.18           C  
ATOM    391  O   LEU L  51      23.445  19.166  48.261  1.00 47.40           O  
ATOM    392  N   ILE L  52      24.089  20.321  46.428  1.00 45.61           N  
ATOM    393  CA  ILE L  52      23.735  21.587  47.007  1.00 47.64           C  
ATOM    394  CB  ILE L  52      24.929  22.366  47.477  1.00 47.75           C  
ATOM    395  CG1 ILE L  52      25.659  21.586  48.583  1.00 48.58           C  
ATOM    396  CG2 ILE L  52      24.459  23.762  47.917  1.00 45.85           C  
ATOM    397  CD1 ILE L  52      27.029  22.159  48.938  1.00 47.81           C  
ATOM    398  C   ILE L  52      23.036  22.416  45.987  1.00 49.83           C  
ATOM    399  O   ILE L  52      23.364  22.364  44.802  1.00 48.27           O  
ATOM    400  N   TYR L  53      22.032  23.202  46.426  1.00 47.87           N  
ATOM    401  CA  TYR L  53      21.383  24.052  45.477  1.00 45.94           C  
ATOM    402  CB  TYR L  53      20.004  23.574  44.990  1.00 45.90           C  
ATOM    403  CG  TYR L  53      18.977  23.708  46.052  1.00 48.43           C  
ATOM    404  CD1 TYR L  53      18.771  22.725  46.993  1.00 52.47           C  
ATOM    405  CD2 TYR L  53      18.204  24.840  46.082  1.00 50.25           C  
ATOM    406  CE1 TYR L  53      17.797  22.888  47.950  1.00 54.54           C  
ATOM    407  CE2 TYR L  53      17.233  25.011  47.031  1.00 53.67           C  
ATOM    408  CZ  TYR L  53      17.032  24.031  47.965  1.00 56.65           C  
ATOM    409  OH  TYR L  53      16.029  24.210  48.938  1.00 58.66           O  
ATOM    410  C   TYR L  53      21.278  25.420  46.078  1.00 48.86           C  
ATOM    411  O   TYR L  53      21.301  25.586  47.296  1.00 50.20           O  
ATOM    412  N   ALA L  54      21.094  26.440  45.204  1.00 18.19           N  
ATOM    413  CA  ALA L  54      20.991  27.810  45.623  1.00 19.19           C  
ATOM    414  CB  ALA L  54      19.797  28.079  46.547  1.00 19.76           C  
ATOM    415  C   ALA L  54      22.255  28.183  46.325  1.00 19.60           C  
ATOM    416  O   ALA L  54      22.265  28.960  47.278  1.00 20.79           O  
ATOM    417  N   ALA L  55      23.359  27.583  45.860  1.00 19.53           N  
ATOM    418  CA  ALA L  55      24.702  27.874  46.266  1.00 21.12           C  
ATOM    419  CB  ALA L  55      25.021  29.376  46.202  1.00 19.62           C  
ATOM    420  C   ALA L  55      25.050  27.393  47.647  1.00 20.88           C  
ATOM    421  O   ALA L  55      26.191  26.981  47.854  1.00 19.74           O  
ATOM    422  N   SER L  56      24.118  27.339  48.624  1.00 21.36           N  
ATOM    423  CA  SER L  56      24.636  26.962  49.917  1.00 21.68           C  
ATOM    424  CB  SER L  56      24.876  28.177  50.828  1.00 22.32           C  
ATOM    425  OG  SER L  56      25.864  29.027  50.265  1.00 23.60           O  
ATOM    426  C   SER L  56      23.677  26.078  50.660  1.00 22.67           C  
ATOM    427  O   SER L  56      23.873  25.790  51.839  1.00 22.03           O  
ATOM    428  N   ASN L  57      22.638  25.572  49.987  1.00 56.33           N  
ATOM    429  CA  ASN L  57      21.649  24.783  50.670  1.00 56.46           C  
ATOM    430  CB  ASN L  57      20.227  24.988  50.115  1.00 54.44           C  
ATOM    431  CG  ASN L  57      19.806  26.430  50.356  1.00 57.41           C  
ATOM    432  OD1 ASN L  57      19.708  26.881  51.495  1.00 59.74           O  
ATOM    433  ND2 ASN L  57      19.551  27.180  49.252  1.00 53.93           N  
ATOM    434  C   ASN L  57      21.973  23.343  50.434  1.00 58.61           C  
ATOM    435  O   ASN L  57      22.143  22.902  49.299  1.00 59.44           O  
ATOM    436  N   VAL L  58      22.063  22.562  51.523  1.00 56.83           N  
ATOM    437  CA  VAL L  58      22.377  21.169  51.418  1.00 53.08           C  
ATOM    438  CB  VAL L  58      22.943  20.651  52.708  1.00 52.15           C  
ATOM    439  CG1 VAL L  58      23.109  19.130  52.625  1.00  0.00           C  
ATOM    440  CG2 VAL L  58      24.248  21.408  53.000  1.00  0.00           C  
ATOM    441  C   VAL L  58      21.104  20.433  51.137  1.00 54.14           C  
ATOM    442  O   VAL L  58      20.110  20.605  51.840  1.00 56.26           O  
ATOM    443  N   GLU L  59      21.105  19.574  50.098  1.00 52.17           N  
ATOM    444  CA  GLU L  59      19.915  18.842  49.766  1.00 54.16           C  
ATOM    445  CB  GLU L  59      19.955  18.198  48.366  1.00 49.64           C  
ATOM    446  CG  GLU L  59      18.688  17.422  47.994  1.00 53.47           C  
ATOM    447  CD  GLU L  59      17.643  18.377  47.439  1.00 60.75           C  
ATOM    448  OE1 GLU L  59      17.019  19.118  48.244  1.00 60.60           O  
ATOM    449  OE2 GLU L  59      17.450  18.370  46.195  1.00 60.87           O1-
ATOM    450  C   GLU L  59      19.741  17.769  50.796  1.00 59.75           C  
ATOM    451  O   GLU L  59      20.710  17.292  51.385  1.00 59.65           O  
ATOM    452  N   SER L  60      18.483  17.364  51.058  1.00 58.76           N  
ATOM    453  CA  SER L  60      18.259  16.378  52.076  1.00 62.52           C  
ATOM    454  CB  SER L  60      16.772  16.106  52.364  1.00 66.62           C  
ATOM    455  OG  SER L  60      16.152  17.267  52.895  1.00 70.94           O  
ATOM    456  C   SER L  60      18.863  15.090  51.626  1.00 61.61           C  
ATOM    457  O   SER L  60      18.793  14.726  50.453  1.00 60.64           O  
ATOM    458  N   GLY L  61      19.483  14.366  52.576  1.00 59.71           N  
ATOM    459  CA  GLY L  61      20.048  13.082  52.290  1.00 58.35           C  
ATOM    460  C   GLY L  61      21.532  13.186  52.115  1.00 60.47           C  
ATOM    461  O   GLY L  61      22.228  12.175  52.209  1.00 61.87           O  
ATOM    462  N   VAL L  62      22.073  14.394  51.857  1.00 56.33           N  
ATOM    463  CA  VAL L  62      23.499  14.478  51.675  1.00 54.03           C  
ATOM    464  CB  VAL L  62      23.941  15.419  50.586  1.00 53.46           C  
ATOM    465  CG1 VAL L  62      23.495  14.835  49.236  1.00 52.35           C  
ATOM    466  CG2 VAL L  62      23.357  16.808  50.845  1.00 52.38           C  
ATOM    467  C   VAL L  62      24.166  14.830  52.977  1.00 56.54           C  
ATOM    468  O   VAL L  62      23.621  15.540  53.820  1.00 56.39           O  
ATOM    469  N   PRO L  63      25.362  14.315  53.141  1.00 55.34           N  
ATOM    470  CA  PRO L  63      26.106  14.483  54.367  1.00 54.35           C  
ATOM    471  CD  PRO L  63      25.729  13.088  52.450  1.00 51.57           C  
ATOM    472  CB  PRO L  63      27.261  13.487  54.292  1.00 54.13           C  
ATOM    473  CG  PRO L  63      26.727  12.373  53.376  1.00 55.65           C  
ATOM    474  C   PRO L  63      26.571  15.887  54.618  1.00 56.48           C  
ATOM    475  O   PRO L  63      26.811  16.634  53.674  1.00 55.28           O  
ATOM    476  N   ALA L  64      26.761  16.218  55.909  1.00 57.53           N  
ATOM    477  CA  ALA L  64      27.148  17.495  56.446  1.00 55.49           C  
ATOM    478  CB  ALA L  64      27.243  17.483  57.981  1.00 54.54           C  
ATOM    479  C   ALA L  64      28.494  17.880  55.919  1.00 57.36           C  
ATOM    480  O   ALA L  64      28.842  19.059  55.878  1.00 54.12           O  
ATOM    481  N   ARG L  65      29.306  16.884  55.536  1.00 57.06           N  
ATOM    482  CA  ARG L  65      30.652  17.103  55.088  1.00 56.74           C  
ATOM    483  CB  ARG L  65      31.315  15.805  54.599  1.00 53.46           C  
ATOM    484  CG  ARG L  65      31.490  14.765  55.704  1.00 60.15           C  
ATOM    485  CD  ARG L  65      32.123  13.455  55.233  1.00 58.31           C  
ATOM    486  NE  ARG L  65      31.093  12.687  54.475  1.00 59.79           N  
ATOM    487  CZ  ARG L  65      31.232  12.482  53.133  1.00 58.52           C  
ATOM    488  NH1 ARG L  65      32.291  13.025  52.467  1.00 50.58           N1+
ATOM    489  NH2 ARG L  65      30.317  11.728  52.457  1.00 52.33           N  
ATOM    490  C   ARG L  65      30.647  18.053  53.926  1.00 55.61           C  
ATOM    491  O   ARG L  65      31.603  18.807  53.743  1.00 53.14           O  
ATOM    492  N   PHE L  66      29.592  18.014  53.087  1.00 52.12           N  
ATOM    493  CA  PHE L  66      29.532  18.862  51.927  1.00 51.40           C  
ATOM    494  CB  PHE L  66      28.643  18.279  50.813  1.00 51.53           C  
ATOM    495  CG  PHE L  66      29.259  17.006  50.343  1.00 50.77           C  
ATOM    496  CD1 PHE L  66      29.034  15.822  51.004  1.00 52.77           C  
ATOM    497  CD2 PHE L  66      30.064  16.991  49.230  1.00 48.49           C  
ATOM    498  CE1 PHE L  66      29.601  14.647  50.567  1.00 54.07           C  
ATOM    499  CE2 PHE L  66      30.633  15.820  48.789  1.00 48.44           C  
ATOM    500  CZ  PHE L  66      30.406  14.642  49.455  1.00 51.47           C  
ATOM    501  C   PHE L  66      28.947  20.197  52.297  1.00 53.89           C  
ATOM    502  O   PHE L  66      27.986  20.278  53.061  1.00 51.46           O  
ATOM    503  N   SER L  67      29.534  21.291  51.757  1.00 53.93           N  
ATOM    504  CA  SER L  67      29.035  22.615  52.018  1.00 53.69           C  
ATOM    505  CB  SER L  67      29.716  23.306  53.211  1.00 51.09           C  
ATOM    506  OG  SER L  67      31.095  23.507  52.938  1.00 55.73           O  
ATOM    507  C   SER L  67      29.294  23.464  50.807  1.00 53.75           C  
ATOM    508  O   SER L  67      30.224  23.206  50.045  1.00 51.86           O  
ATOM    509  N   GLY L  68      28.473  24.521  50.605  1.00 54.35           N  
ATOM    510  CA  GLY L  68      28.656  25.363  49.455  1.00 55.11           C  
ATOM    511  C   GLY L  68      28.607  26.799  49.888  1.00 54.82           C  
ATOM    512  O   GLY L  68      27.976  27.135  50.890  1.00 52.36           O  
ATOM    513  N   SER L  69      29.284  27.688  49.126  1.00 55.33           N  
ATOM    514  CA  SER L  69      29.292  29.086  49.455  1.00 56.41           C  
ATOM    515  CB  SER L  69      30.366  29.461  50.491  1.00 57.58           C  
ATOM    516  OG  SER L  69      31.658  29.192  49.968  1.00 64.64           O  
ATOM    517  C   SER L  69      29.573  29.884  48.211  1.00 56.80           C  
ATOM    518  O   SER L  69      29.890  29.328  47.159  1.00 55.62           O  
ATOM    519  N   GLY L  70      29.463  31.231  48.309  1.00 58.64           N  
ATOM    520  CA  GLY L  70      29.752  32.094  47.192  1.00 60.25           C  
ATOM    521  C   GLY L  70      28.517  32.817  46.736  1.00 61.45           C  
ATOM    522  O   GLY L  70      27.398  32.501  47.137  1.00 60.68           O  
ATOM    523  N   SER L  71      28.715  33.860  45.898  1.00 64.30           N  
ATOM    524  CA  SER L  71      27.625  34.624  45.357  1.00 64.18           C  
ATOM    525  CB  SER L  71      27.094  35.707  46.313  1.00 65.46           C  
ATOM    526  OG  SER L  71      28.094  36.686  46.551  1.00 71.27           O  
ATOM    527  C   SER L  71      28.125  35.320  44.133  1.00 63.25           C  
ATOM    528  O   SER L  71      29.329  35.416  43.901  1.00 63.71           O  
ATOM    529  N   GLY L  72      27.195  35.827  43.303  1.00 61.24           N  
ATOM    530  CA  GLY L  72      27.594  36.547  42.132  1.00 61.26           C  
ATOM    531  C   GLY L  72      28.267  35.611  41.177  1.00 60.98           C  
ATOM    532  O   GLY L  72      27.646  34.714  40.611  1.00 57.98           O  
ATOM    533  N   THR L  73      29.536  35.931  40.868  1.00 60.00           N  
ATOM    534  CA  THR L  73      30.396  35.217  39.967  1.00 59.15           C  
ATOM    535  CB  THR L  73      31.410  36.129  39.344  1.00 61.95           C  
ATOM    536  OG1 THR L  73      32.099  35.455  38.304  1.00 67.12           O  
ATOM    537  CG2 THR L  73      32.392  36.601  40.427  1.00 58.92           C  
ATOM    538  C   THR L  73      31.134  34.035  40.547  1.00 61.36           C  
ATOM    539  O   THR L  73      31.431  33.092  39.816  1.00 61.84           O  
ATOM    540  N   ASP L  74      31.514  34.049  41.844  1.00 62.35           N  
ATOM    541  CA  ASP L  74      32.365  32.967  42.274  1.00 63.08           C  
ATOM    542  CB  ASP L  74      33.791  33.407  42.656  1.00 70.29           C  
ATOM    543  CG  ASP L  74      33.760  34.482  43.727  1.00 80.58           C  
ATOM    544  OD1 ASP L  74      32.784  35.275  43.779  1.00 87.70           O  
ATOM    545  OD2 ASP L  74      34.751  34.535  44.501  1.00 81.95           O1-
ATOM    546  C   ASP L  74      31.751  32.111  43.342  1.00 59.73           C  
ATOM    547  O   ASP L  74      31.095  32.598  44.261  1.00 60.06           O  
ATOM    548  N   PHE L  75      31.953  30.774  43.217  1.00 56.41           N  
ATOM    549  CA  PHE L  75      31.373  29.835  44.139  1.00 54.53           C  
ATOM    550  CB  PHE L  75      30.098  29.175  43.586  1.00 52.04           C  
ATOM    551  CG  PHE L  75      29.123  30.269  43.311  1.00 51.57           C  
ATOM    552  CD1 PHE L  75      29.143  30.930  42.104  1.00 52.55           C  
ATOM    553  CD2 PHE L  75      28.195  30.641  44.255  1.00 53.88           C  
ATOM    554  CE1 PHE L  75      28.251  31.941  41.840  1.00 52.57           C  
ATOM    555  CE2 PHE L  75      27.300  31.651  43.995  1.00 52.09           C  
ATOM    556  CZ  PHE L  75      27.325  32.304  42.787  1.00 53.46           C  
ATOM    557  C   PHE L  75      32.355  28.728  44.406  1.00 55.36           C  
ATOM    558  O   PHE L  75      33.238  28.458  43.593  1.00 55.99           O  
ATOM    559  N   SER L  76      32.222  28.061  45.576  1.00 52.64           N  
ATOM    560  CA  SER L  76      33.116  26.988  45.907  1.00 53.76           C  
ATOM    561  CB  SER L  76      34.236  27.407  46.873  1.00 57.45           C  
ATOM    562  OG  SER L  76      33.682  27.821  48.112  1.00  0.00           O  
ATOM    563  C   SER L  76      32.349  25.882  46.567  1.00 52.44           C  
ATOM    564  O   SER L  76      31.359  26.111  47.262  1.00 51.09           O  
ATOM    565  N   LEU L  77      32.803  24.633  46.335  1.00 49.60           N  
ATOM    566  CA  LEU L  77      32.244  23.456  46.938  1.00 46.27           C  
ATOM    567  CB  LEU L  77      31.974  22.338  45.915  1.00 43.58           C  
ATOM    568  CG  LEU L  77      31.413  21.035  46.512  1.00 43.53           C  
ATOM    569  CD1 LEU L  77      30.013  21.241  47.115  1.00 41.40           C  
ATOM    570  CD2 LEU L  77      31.458  19.895  45.482  1.00 40.88           C  
ATOM    571  C   LEU L  77      33.294  22.946  47.873  1.00 48.22           C  
ATOM    572  O   LEU L  77      34.451  22.799  47.484  1.00 46.84           O  
ATOM    573  N   ASN L  78      32.923  22.674  49.141  1.00 49.62           N  
ATOM    574  CA  ASN L  78      33.894  22.201  50.089  1.00 51.10           C  
ATOM    575  CB  ASN L  78      34.077  23.122  51.308  1.00 55.25           C  
ATOM    576  CG  ASN L  78      34.931  24.313  50.900  1.00 62.45           C  
ATOM    577  OD1 ASN L  78      36.086  24.156  50.508  1.00 64.28           O  
ATOM    578  ND2 ASN L  78      34.354  25.539  50.997  1.00 64.43           N  
ATOM    579  C   ASN L  78      33.468  20.869  50.620  1.00 52.07           C  
ATOM    580  O   ASN L  78      32.299  20.653  50.938  1.00 53.11           O  
ATOM    581  N   ILE L  79      34.432  19.931  50.709  1.00 49.81           N  
ATOM    582  CA  ILE L  79      34.172  18.631  51.253  1.00 48.90           C  
ATOM    583  CB  ILE L  79      34.420  17.532  50.265  1.00 49.90           C  
ATOM    584  CG1 ILE L  79      33.577  17.751  49.000  1.00 46.61           C  
ATOM    585  CG2 ILE L  79      34.134  16.191  50.959  1.00 47.66           C  
ATOM    586  CD1 ILE L  79      34.004  16.874  47.826  1.00 42.11           C  
ATOM    587  C   ILE L  79      35.154  18.442  52.363  1.00 51.81           C  
ATOM    588  O   ILE L  79      36.365  18.502  52.140  1.00 52.80           O  
ATOM    589  N   HIS L  80      34.662  18.228  53.597  1.00 54.24           N  
ATOM    590  CA  HIS L  80      35.568  18.031  54.693  1.00 54.42           C  
ATOM    591  ND1 HIS L  80      36.694  19.401  57.725  1.00 56.06           N  
ATOM    592  CG  HIS L  80      37.049  19.219  56.408  1.00 62.01           C  
ATOM    593  CB  HIS L  80      36.098  19.364  55.257  1.00 55.42           C  
ATOM    594  NE2 HIS L  80      38.857  18.892  57.718  1.00 60.96           N  
ATOM    595  CD2 HIS L  80      38.375  18.907  56.421  1.00 55.68           C  
ATOM    596  CE1 HIS L  80      37.812  19.194  58.465  1.00 58.37           C  
ATOM    597  C   HIS L  80      34.809  17.343  55.783  1.00 56.52           C  
ATOM    598  O   HIS L  80      33.736  17.805  56.167  1.00 56.07           O  
ATOM    599  N   PRO L  81      35.299  16.248  56.306  1.00 55.04           N  
ATOM    600  CA  PRO L  81      36.501  15.626  55.821  1.00 52.62           C  
ATOM    601  CD  PRO L  81      35.063  15.949  57.707  1.00 53.03           C  
ATOM    602  CB  PRO L  81      37.075  14.827  56.993  1.00 53.88           C  
ATOM    603  CG  PRO L  81      35.903  14.694  57.980  1.00 55.72           C  
ATOM    604  C   PRO L  81      36.185  14.777  54.627  1.00 54.31           C  
ATOM    605  O   PRO L  81      35.049  14.326  54.495  1.00 54.87           O  
ATOM    606  N   VAL L  82      37.184  14.535  53.758  1.00 53.87           N  
ATOM    607  CA  VAL L  82      37.005  13.744  52.574  1.00 51.97           C  
ATOM    608  CB  VAL L  82      38.091  13.960  51.558  1.00 52.93           C  
ATOM    609  CG1 VAL L  82      37.918  12.950  50.413  1.00 49.22           C  
ATOM    610  CG2 VAL L  82      38.049  15.429  51.100  1.00 52.56           C  
ATOM    611  C   VAL L  82      37.028  12.295  52.949  1.00 51.42           C  
ATOM    612  O   VAL L  82      37.793  11.880  53.818  1.00 51.29           O  
ATOM    613  N   GLU L  83      36.168  11.491  52.285  1.00 52.28           N  
ATOM    614  CA  GLU L  83      36.082  10.078  52.527  1.00 51.91           C  
ATOM    615  CB  GLU L  83      34.723   9.622  53.075  1.00 53.22           C  
ATOM    616  CG  GLU L  83      34.468  10.096  54.503  1.00 62.72           C  
ATOM    617  CD  GLU L  83      33.103   9.583  54.923  1.00 72.95           C  
ATOM    618  OE1 GLU L  83      32.093   9.981  54.288  1.00 76.80           O  
ATOM    619  OE2 GLU L  83      33.054   8.775  55.887  1.00 69.84           O1-
ATOM    620  C   GLU L  83      36.296   9.377  51.220  1.00 52.02           C  
ATOM    621  O   GLU L  83      36.340   9.997  50.160  1.00 48.73           O  
ATOM    622  N   GLU L  84      36.447   8.043  51.277  1.00 52.45           N  
ATOM    623  CA  GLU L  84      36.731   7.235  50.124  1.00 54.66           C  
ATOM    624  CB  GLU L  84      37.046   5.790  50.518  1.00 56.66           C  
ATOM    625  CG  GLU L  84      38.317   5.741  51.366  1.00 56.69           C  
ATOM    626  CD  GLU L  84      38.507   4.329  51.878  1.00 61.95           C  
ATOM    627  OE1 GLU L  84      37.791   3.421  51.382  1.00 58.12           O  
ATOM    628  OE2 GLU L  84      39.373   4.138  52.771  1.00 63.33           O1-
ATOM    629  C   GLU L  84      35.581   7.271  49.161  1.00 52.90           C  
ATOM    630  O   GLU L  84      35.777   7.236  47.946  1.00 50.20           O  
ATOM    631  N   ASP L  85      34.349   7.370  49.686  1.00 51.53           N  
ATOM    632  CA  ASP L  85      33.135   7.349  48.914  1.00 52.36           C  
ATOM    633  CB  ASP L  85      31.879   7.554  49.783  1.00 56.88           C  
ATOM    634  CG  ASP L  85      31.797   6.486  50.865  1.00 64.96           C  
ATOM    635  OD1 ASP L  85      32.857   6.139  51.450  1.00 89.58           O  
ATOM    636  OD2 ASP L  85      30.663   6.002  51.124  1.00101.96           O1-
ATOM    637  C   ASP L  85      33.141   8.531  47.988  1.00 51.34           C  
ATOM    638  O   ASP L  85      32.514   8.506  46.930  1.00 52.62           O  
ATOM    639  N   ASP L  86      33.849   9.600  48.390  1.00 50.05           N  
ATOM    640  CA  ASP L  86      33.891  10.882  47.742  1.00 48.31           C  
ATOM    641  CB  ASP L  86      34.671  11.920  48.562  1.00 48.59           C  
ATOM    642  CG  ASP L  86      33.848  12.196  49.813  1.00 52.69           C  
ATOM    643  OD1 ASP L  86      32.653  11.797  49.828  1.00 48.77           O  
ATOM    644  OD2 ASP L  86      34.397  12.805  50.768  1.00 49.55           O1-
ATOM    645  C   ASP L  86      34.489  10.820  46.367  1.00 48.69           C  
ATOM    646  O   ASP L  86      34.335  11.774  45.606  1.00 46.46           O  
ATOM    647  N   ILE L  87      35.241   9.758  46.016  1.00 47.85           N  
ATOM    648  CA  ILE L  87      35.820   9.718  44.697  1.00 48.11           C  
ATOM    649  CB  ILE L  87      36.525   8.427  44.387  1.00 45.26           C  
ATOM    650  CG1 ILE L  87      37.672   8.168  45.375  1.00 68.71           C  
ATOM    651  CG2 ILE L  87      36.980   8.484  42.919  1.00 70.32           C  
ATOM    652  CD1 ILE L  87      38.226   6.745  45.312  1.00  0.00           C  
ATOM    653  C   ILE L  87      34.713   9.842  43.694  1.00 48.00           C  
ATOM    654  O   ILE L  87      33.782   9.038  43.681  1.00 49.42           O  
ATOM    655  N   ALA L  88      34.795  10.865  42.817  1.00 44.75           N  
ATOM    656  CA  ALA L  88      33.776  11.071  41.826  1.00 45.11           C  
ATOM    657  CB  ALA L  88      32.368  11.235  42.423  1.00 44.37           C  
ATOM    658  C   ALA L  88      34.095  12.340  41.092  1.00 46.80           C  
ATOM    659  O   ALA L  88      35.113  12.980  41.351  1.00 49.38           O  
ATOM    660  N   MET L  89      33.237  12.710  40.115  1.00 45.05           N  
ATOM    661  CA  MET L  89      33.416  13.937  39.390  1.00 45.50           C  
ATOM    662  CB  MET L  89      33.272  13.782  37.865  1.00 44.75           C  
ATOM    663  CG  MET L  89      34.393  12.960  37.226  1.00  0.00           C  
ATOM    664  SD  MET L  89      34.237  12.743  35.428  1.00  0.00           S  
ATOM    665  CE  MET L  89      34.519  14.491  35.027  1.00  0.00           C  
ATOM    666  C   MET L  89      32.345  14.878  39.862  1.00 46.65           C  
ATOM    667  O   MET L  89      31.207  14.468  40.085  1.00 47.08           O  
ATOM    668  N   TYR L  90      32.687  16.176  40.028  1.00 48.44           N  
ATOM    669  CA  TYR L  90      31.750  17.130  40.562  1.00 46.09           C  
ATOM    670  CB  TYR L  90      32.264  17.844  41.825  1.00 42.53           C  
ATOM    671  CG  TYR L  90      32.465  16.823  42.890  1.00 45.23           C  
ATOM    672  CD1 TYR L  90      31.433  16.495  43.733  1.00 46.39           C  
ATOM    673  CD2 TYR L  90      33.675  16.188  43.047  1.00 43.96           C  
ATOM    674  CE1 TYR L  90      31.604  15.556  44.720  1.00 43.16           C  
ATOM    675  CE2 TYR L  90      33.851  15.245  44.034  1.00 44.82           C  
ATOM    676  CZ  TYR L  90      32.813  14.927  44.873  1.00 46.23           C  
ATOM    677  OH  TYR L  90      32.982  13.962  45.889  1.00 46.46           O  
ATOM    678  C   TYR L  90      31.503  18.210  39.548  1.00 45.67           C  
ATOM    679  O   TYR L  90      32.437  18.695  38.910  1.00 44.54           O  
ATOM    680  N   PHE L  91      30.221  18.624  39.383  1.00 43.10           N  
ATOM    681  CA  PHE L  91      29.898  19.639  38.413  1.00 44.31           C  
ATOM    682  CB  PHE L  91      28.980  19.164  37.268  1.00 44.07           C  
ATOM    683  CG  PHE L  91      29.582  18.035  36.499  1.00 45.57           C  
ATOM    684  CD1 PHE L  91      30.456  18.258  35.460  1.00 46.92           C  
ATOM    685  CD2 PHE L  91      29.258  16.739  36.818  1.00 47.13           C  
ATOM    686  CE1 PHE L  91      30.997  17.207  34.756  1.00 48.66           C  
ATOM    687  CE2 PHE L  91      29.797  15.686  36.116  1.00 50.47           C  
ATOM    688  CZ  PHE L  91      30.669  15.915  35.081  1.00 51.02           C  
ATOM    689  C   PHE L  91      29.109  20.738  39.066  1.00 44.57           C  
ATOM    690  O   PHE L  91      28.295  20.496  39.959  1.00 43.35           O  
ATOM    691  N   CYS L  92      29.340  21.995  38.621  1.00 45.26           N  
ATOM    692  CA  CYS L  92      28.546  23.110  39.058  1.00 46.55           C  
ATOM    693  CB  CYS L  92      29.356  24.396  39.381  1.00 45.17           C  
ATOM    694  SG  CYS L  92      30.426  24.984  38.029  1.00 56.16           S  
ATOM    695  C   CYS L  92      27.581  23.389  37.940  1.00 44.50           C  
ATOM    696  O   CYS L  92      27.856  23.049  36.789  1.00 44.33           O  
ATOM    697  N   GLN L  93      26.397  23.968  38.252  1.00 43.83           N  
ATOM    698  CA  GLN L  93      25.421  24.219  37.223  1.00 44.34           C  
ATOM    699  CB  GLN L  93      24.479  23.014  37.027  1.00 44.43           C  
ATOM    700  CG  GLN L  93      23.359  23.191  36.001  1.00 44.11           C  
ATOM    701  CD  GLN L  93      22.053  23.336  36.769  1.00 47.09           C  
ATOM    702  OE1 GLN L  93      20.969  23.165  36.215  1.00 46.62           O  
ATOM    703  NE2 GLN L  93      22.154  23.636  38.091  1.00 46.19           N  
ATOM    704  C   GLN L  93      24.630  25.442  37.576  1.00 44.34           C  
ATOM    705  O   GLN L  93      24.290  25.673  38.735  1.00 43.91           O  
ATOM    706  N   GLN L  94      24.307  26.257  36.552  1.00 44.56           N  
ATOM    707  CA  GLN L  94      23.645  27.519  36.724  1.00 44.56           C  
ATOM    708  CB  GLN L  94      24.480  28.629  36.057  1.00 44.22           C  
ATOM    709  CG  GLN L  94      23.762  29.932  35.742  1.00 48.02           C  
ATOM    710  CD  GLN L  94      23.224  29.792  34.323  1.00 46.88           C  
ATOM    711  OE1 GLN L  94      22.074  30.118  34.040  1.00 48.30           O  
ATOM    712  NE2 GLN L  94      24.084  29.294  33.397  1.00 50.82           N  
ATOM    713  C   GLN L  94      22.277  27.453  36.111  1.00 46.81           C  
ATOM    714  O   GLN L  94      22.095  26.846  35.057  1.00 46.50           O  
ATOM    715  N   SER L  95      21.270  27.873  36.922  1.00 35.21           N  
ATOM    716  CA  SER L  95      19.866  27.947  36.593  1.00 37.77           C  
ATOM    717  CB  SER L  95      18.951  27.482  37.734  1.00 35.25           C  
ATOM    718  OG  SER L  95      19.064  26.076  37.893  1.00 29.53           O  
ATOM    719  C   SER L  95      19.409  29.326  36.213  1.00 39.31           C  
ATOM    720  O   SER L  95      18.216  29.536  36.003  1.00 37.30           O  
ATOM    721  N   ARG L  96      20.313  30.318  36.177  1.00 39.36           N  
ATOM    722  CA  ARG L  96      19.908  31.683  35.973  1.00 41.41           C  
ATOM    723  CB  ARG L  96      21.122  32.624  36.036  1.00 39.66           C  
ATOM    724  CG  ARG L  96      20.796  34.101  35.834  1.00 39.98           C  
ATOM    725  CD  ARG L  96      20.155  34.772  37.051  1.00 39.18           C  
ATOM    726  NE  ARG L  96      19.919  36.189  36.667  1.00 45.90           N  
ATOM    727  CZ  ARG L  96      18.802  36.501  35.950  1.00 46.79           C  
ATOM    728  NH1 ARG L  96      17.899  35.521  35.650  1.00 48.81           N1+
ATOM    729  NH2 ARG L  96      18.590  37.778  35.524  1.00 46.62           N  
ATOM    730  C   ARG L  96      19.253  31.887  34.643  1.00 43.72           C  
ATOM    731  O   ARG L  96      18.123  32.367  34.568  1.00 43.90           O  
ATOM    732  N   GLU L  97      19.925  31.493  33.547  1.00 43.86           N  
ATOM    733  CA  GLU L  97      19.368  31.749  32.255  1.00 42.20           C  
ATOM    734  CB  GLU L  97      20.048  32.910  31.517  1.00 45.29           C  
ATOM    735  CG  GLU L  97      19.805  34.268  32.177  1.00 49.04           C  
ATOM    736  CD  GLU L  97      18.375  34.704  31.875  1.00 51.36           C  
ATOM    737  OE1 GLU L  97      17.429  33.940  32.203  1.00 52.90           O  
ATOM    738  OE2 GLU L  97      18.211  35.814  31.302  1.00 54.90           O1-
ATOM    739  C   GLU L  97      19.536  30.535  31.404  1.00 42.58           C  
ATOM    740  O   GLU L  97      20.396  29.693  31.655  1.00 43.32           O  
ATOM    741  N   VAL L  98      18.672  30.403  30.378  1.00 41.40           N  
ATOM    742  CA  VAL L  98      18.780  29.312  29.460  1.00 43.20           C  
ATOM    743  CB  VAL L  98      17.477  28.946  28.808  1.00 44.71           C  
ATOM    744  CG1 VAL L  98      16.507  28.447  29.893  1.00 44.49           C  
ATOM    745  CG2 VAL L  98      16.963  30.165  28.026  1.00 45.29           C  
ATOM    746  C   VAL L  98      19.723  29.755  28.389  1.00 40.74           C  
ATOM    747  O   VAL L  98      19.749  30.931  28.024  1.00 43.20           O  
ATOM    748  N   PRO L  99      20.510  28.858  27.865  1.00 40.05           N  
ATOM    749  CA  PRO L  99      20.527  27.471  28.236  1.00 38.47           C  
ATOM    750  CD  PRO L  99      21.394  29.157  26.751  1.00 40.85           C  
ATOM    751  CB  PRO L  99      21.357  26.774  27.159  1.00 39.38           C  
ATOM    752  CG  PRO L  99      22.253  27.893  26.595  1.00 40.43           C  
ATOM    753  C   PRO L  99      21.127  27.293  29.587  1.00 39.26           C  
ATOM    754  O   PRO L  99      21.884  28.158  30.030  1.00 40.55           O  
ATOM    755  N   TYR L 100      20.795  26.174  30.258  1.00 38.32           N  
ATOM    756  CA  TYR L 100      21.377  25.912  31.536  1.00 36.56           C  
ATOM    757  CB  TYR L 100      20.564  24.931  32.394  1.00 37.46           C  
ATOM    758  CG  TYR L 100      19.215  25.544  32.509  1.00 38.39           C  
ATOM    759  CD1 TYR L 100      18.985  26.563  33.402  1.00 37.41           C  
ATOM    760  CD2 TYR L 100      18.191  25.122  31.691  1.00 37.83           C  
ATOM    761  CE1 TYR L 100      17.739  27.135  33.497  1.00 37.72           C  
ATOM    762  CE2 TYR L 100      16.945  25.690  31.782  1.00 49.57           C  
ATOM    763  CZ  TYR L 100      16.717  26.696  32.690  1.00 47.79           C  
ATOM    764  OH  TYR L 100      15.437  27.281  32.788  1.00 45.03           O  
ATOM    765  C   TYR L 100      22.687  25.281  31.231  1.00 35.52           C  
ATOM    766  O   TYR L 100      22.766  24.309  30.484  1.00 36.75           O  
ATOM    767  N   THR L 101      23.760  25.834  31.808  1.00 52.35           N  
ATOM    768  CA  THR L 101      25.078  25.348  31.514  1.00 53.24           C  
ATOM    769  CB  THR L 101      26.018  26.457  31.143  1.00 53.69           C  
ATOM    770  OG1 THR L 101      26.104  27.396  32.205  1.00 53.94           O  
ATOM    771  CG2 THR L 101      25.499  27.145  29.870  1.00 53.55           C  
ATOM    772  C   THR L 101      25.662  24.667  32.717  1.00 49.92           C  
ATOM    773  O   THR L 101      25.278  24.933  33.856  1.00 46.16           O  
ATOM    774  N   PHE L 102      26.626  23.753  32.467  1.00 46.90           N  
ATOM    775  CA  PHE L 102      27.324  23.035  33.498  1.00 45.92           C  
ATOM    776  CB  PHE L 102      27.277  21.501  33.343  1.00 44.06           C  
ATOM    777  CG  PHE L 102      25.903  20.981  33.601  1.00 44.56           C  
ATOM    778  CD1 PHE L 102      24.946  20.977  32.614  1.00 43.69           C  
ATOM    779  CD2 PHE L 102      25.576  20.477  34.838  1.00 44.34           C  
ATOM    780  CE1 PHE L 102      23.683  20.488  32.858  1.00 45.44           C  
ATOM    781  CE2 PHE L 102      24.315  19.987  35.087  1.00 44.90           C  
ATOM    782  CZ  PHE L 102      23.363  19.991  34.098  1.00 44.88           C  
ATOM    783  C   PHE L 102      28.775  23.399  33.375  1.00 47.10           C  
ATOM    784  O   PHE L 102      29.225  23.863  32.329  1.00 48.17           O  
ATOM    785  N   GLY L 103      29.545  23.215  34.467  1.00 46.73           N  
ATOM    786  CA  GLY L 103      30.954  23.491  34.442  1.00 46.21           C  
ATOM    787  C   GLY L 103      31.634  22.305  33.832  1.00 49.80           C  
ATOM    788  O   GLY L 103      31.005  21.282  33.565  1.00 51.75           O  
ATOM    789  N   GLY L 104      32.959  22.417  33.618  1.00 50.38           N  
ATOM    790  CA  GLY L 104      33.748  21.394  32.992  1.00 50.54           C  
ATOM    791  C   GLY L 104      33.740  20.146  33.822  1.00 50.67           C  
ATOM    792  O   GLY L 104      33.746  19.041  33.284  1.00 48.48           O  
ATOM    793  N   GLY L 105      33.761  20.283  35.159  1.00 49.11           N  
ATOM    794  CA  GLY L 105      33.764  19.123  36.005  1.00 48.70           C  
ATOM    795  C   GLY L 105      35.132  18.954  36.584  1.00 49.69           C  
ATOM    796  O   GLY L 105      36.139  19.258  35.946  1.00 51.17           O  
ATOM    797  N   SER L 106      35.189  18.459  37.838  1.00 49.38           N  
ATOM    798  CA  SER L 106      36.447  18.234  38.487  1.00 49.94           C  
ATOM    799  CB  SER L 106      36.668  19.151  39.703  1.00 49.09           C  
ATOM    800  OG  SER L 106      36.673  20.511  39.292  1.00  0.00           O  
ATOM    801  C   SER L 106      36.442  16.823  38.988  1.00 50.86           C  
ATOM    802  O   SER L 106      35.523  16.403  39.690  1.00 51.01           O  
ATOM    803  N   LYS L 107      37.489  16.047  38.646  1.00 50.26           N  
ATOM    804  CA  LYS L 107      37.550  14.687  39.090  1.00 51.64           C  
ATOM    805  CB  LYS L 107      38.283  13.755  38.110  1.00 54.66           C  
ATOM    806  CG  LYS L 107      38.356  12.298  38.573  1.00 59.26           C  
ATOM    807  CD  LYS L 107      38.790  11.329  37.472  1.00 69.44           C  
ATOM    808  CE  LYS L 107      40.204  11.590  36.951  1.00 80.58           C  
ATOM    809  NZ  LYS L 107      41.197  11.222  37.983  1.00 85.23           N1+
ATOM    810  C   LYS L 107      38.308  14.682  40.378  1.00 50.40           C  
ATOM    811  O   LYS L 107      39.407  15.228  40.468  1.00 51.08           O  
ATOM    812  N   LEU L 108      37.722  14.061  41.417  1.00 49.00           N  
ATOM    813  CA  LEU L 108      38.361  14.036  42.700  1.00 48.82           C  
ATOM    814  CB  LEU L 108      37.375  14.330  43.846  1.00 46.34           C  
ATOM    815  CG  LEU L 108      38.002  14.322  45.250  1.00 49.85           C  
ATOM    816  CD1 LEU L 108      39.028  15.454  45.413  1.00 49.38           C  
ATOM    817  CD2 LEU L 108      36.916  14.348  46.335  1.00 53.63           C  
ATOM    818  C   LEU L 108      38.916  12.666  42.909  1.00 52.85           C  
ATOM    819  O   LEU L 108      38.201  11.668  42.811  1.00 51.02           O  
ATOM    820  N   GLU L 109      40.229  12.582  43.199  1.00 52.61           N  
ATOM    821  CA  GLU L 109      40.836  11.308  43.438  1.00 51.72           C  
ATOM    822  CB  GLU L 109      41.987  10.984  42.467  1.00 55.38           C  
ATOM    823  CG  GLU L 109      43.111  12.021  42.455  1.00 65.14           C  
ATOM    824  CD  GLU L 109      44.122  11.599  41.398  1.00 79.19           C  
ATOM    825  OE1 GLU L 109      43.731  10.837  40.472  1.00 79.37           O  
ATOM    826  OE2 GLU L 109      45.300  12.034  41.500  1.00 78.83           O1-
ATOM    827  C   GLU L 109      41.359  11.319  44.839  1.00 51.43           C  
ATOM    828  O   GLU L 109      41.784  12.355  45.348  1.00 50.22           O  
ATOM    829  N   ILE L 110      41.318  10.154  45.514  1.00 48.71           N  
ATOM    830  CA  ILE L 110      41.767  10.104  46.875  1.00 50.83           C  
ATOM    831  CB  ILE L 110      40.836   9.387  47.817  1.00 48.85           C  
ATOM    832  CG1 ILE L 110      39.585  10.235  48.103  1.00 52.10           C  
ATOM    833  CG2 ILE L 110      41.628   9.040  49.086  1.00 52.01           C  
ATOM    834  CD1 ILE L 110      38.689  10.473  46.896  1.00 51.52           C  
ATOM    835  C   ILE L 110      43.095   9.429  46.940  1.00 53.76           C  
ATOM    836  O   ILE L 110      43.337   8.409  46.298  1.00 56.65           O  
ATOM    837  N   LYS L 111      44.015  10.037  47.713  1.00 53.74           N  
ATOM    838  CA  LYS L 111      45.308   9.456  47.890  1.00 54.91           C  
ATOM    839  CB  LYS L 111      46.371  10.444  48.397  1.00 57.96           C  
ATOM    840  CG  LYS L 111      46.805  11.473  47.352  1.00 67.54           C  
ATOM    841  CD  LYS L 111      47.707  12.568  47.927  1.00 71.17           C  
ATOM    842  CE  LYS L 111      48.335  13.474  46.867  1.00 74.17           C  
ATOM    843  NZ  LYS L 111      49.352  14.349  47.490  1.00 73.62           N1+
ATOM    844  C   LYS L 111      45.154   8.370  48.947  1.00 55.26           C  
ATOM    845  O   LYS L 111      44.765   8.713  50.096  1.00 56.00           O  
ATOM    846  OXT LYS L 111      45.422   7.184  48.619  1.00  0.00           O1-
TER     847      LYS L 111 
ATOM    848  N   GLN H 112       7.590   7.082  46.020  1.00 76.53           N1+
ATOM    849  CA  GLN H 112       8.828   7.842  45.738  1.00 72.13           C  
ATOM    850  CB  GLN H 112      10.069   6.956  45.923  1.00 74.68           C  
ATOM    851  CG  GLN H 112      10.316   6.523  47.366  1.00 85.39           C  
ATOM    852  CD  GLN H 112      11.568   5.659  47.378  1.00101.90           C  
ATOM    853  OE1 GLN H 112      11.488   4.431  47.329  1.00103.70           O  
ATOM    854  NE2 GLN H 112      12.757   6.311  47.438  1.00110.21           N  
ATOM    855  C   GLN H 112       8.838   8.337  44.332  1.00 66.80           C  
ATOM    856  O   GLN H 112       8.245   7.729  43.443  1.00 70.38           O  
ATOM    857  N   VAL H 113       9.520   9.475  44.105  1.00 56.03           N  
ATOM    858  CA  VAL H 113       9.593  10.029  42.787  1.00 51.68           C  
ATOM    859  CB  VAL H 113      10.158  11.424  42.781  1.00 49.74           C  
ATOM    860  CG1 VAL H 113      10.346  11.883  41.325  1.00 45.07           C  
ATOM    861  CG2 VAL H 113       9.234  12.334  43.608  1.00 46.21           C  
ATOM    862  C   VAL H 113      10.528   9.174  41.995  1.00 52.25           C  
ATOM    863  O   VAL H 113      11.633   8.875  42.448  1.00 52.85           O  
ATOM    864  N   GLN H 114      10.103   8.754  40.785  1.00 51.63           N  
ATOM    865  CA  GLN H 114      10.962   7.934  39.977  1.00 52.23           C  
ATOM    866  CB  GLN H 114      10.652   6.432  40.045  1.00 58.49           C  
ATOM    867  CG  GLN H 114      10.938   5.797  41.406  1.00 72.41           C  
ATOM    868  CD  GLN H 114      10.604   4.317  41.296  1.00 84.29           C  
ATOM    869  OE1 GLN H 114      11.100   3.624  40.411  1.00 89.67           O  
ATOM    870  NE2 GLN H 114       9.735   3.815  42.214  1.00 88.99           N  
ATOM    871  C   GLN H 114      10.813   8.318  38.537  1.00 50.23           C  
ATOM    872  O   GLN H 114       9.717   8.623  38.067  1.00 48.81           O  
ATOM    873  N   LEU H 115      11.945   8.313  37.805  1.00 47.45           N  
ATOM    874  CA  LEU H 115      11.951   8.582  36.394  1.00 45.53           C  
ATOM    875  CB  LEU H 115      12.810   9.804  36.024  1.00 43.02           C  
ATOM    876  CG  LEU H 115      12.279  11.122  36.624  1.00 42.51           C  
ATOM    877  CD1 LEU H 115      13.159  12.317  36.232  1.00 39.67           C  
ATOM    878  CD2 LEU H 115      10.803  11.341  36.253  1.00 39.34           C  
ATOM    879  C   LEU H 115      12.568   7.385  35.733  1.00 50.49           C  
ATOM    880  O   LEU H 115      13.751   7.102  35.937  1.00 52.06           O  
ATOM    881  N   GLN H 116      11.781   6.664  34.904  1.00 49.58           N  
ATOM    882  CA  GLN H 116      12.253   5.462  34.267  1.00 49.27           C  
ATOM    883  CB  GLN H 116      11.233   4.309  34.309  1.00 57.15           C  
ATOM    884  CG  GLN H 116      10.893   3.801  35.715  1.00 74.23           C  
ATOM    885  CD  GLN H 116      12.010   2.882  36.192  1.00 88.57           C  
ATOM    886  OE1 GLN H 116      13.049   2.759  35.547  1.00 85.79           O  
ATOM    887  NE2 GLN H 116      11.792   2.214  37.355  1.00 89.75           N  
ATOM    888  C   GLN H 116      12.485   5.762  32.820  1.00 48.90           C  
ATOM    889  O   GLN H 116      11.602   6.265  32.127  1.00 49.69           O  
ATOM    890  N   GLN H 117      13.693   5.431  32.322  1.00 48.06           N  
ATOM    891  CA  GLN H 117      14.025   5.720  30.954  1.00 49.32           C  
ATOM    892  CB  GLN H 117      15.353   6.482  30.804  1.00 46.68           C  
ATOM    893  CG  GLN H 117      15.299   7.880  31.426  1.00 45.72           C  
ATOM    894  CD  GLN H 117      16.647   8.557  31.234  1.00 45.91           C  
ATOM    895  OE1 GLN H 117      17.247   8.496  30.161  1.00 43.87           O  
ATOM    896  NE2 GLN H 117      17.142   9.232  32.306  1.00 42.73           N  
ATOM    897  C   GLN H 117      14.130   4.448  30.182  1.00 51.90           C  
ATOM    898  O   GLN H 117      14.404   3.382  30.733  1.00 54.94           O  
ATOM    899  N   SER H 118      13.908   4.552  28.856  1.00 53.49           N  
ATOM    900  CA  SER H 118      13.944   3.427  27.972  1.00 53.64           C  
ATOM    901  CB  SER H 118      13.487   3.761  26.540  1.00 51.36           C  
ATOM    902  OG  SER H 118      14.310   4.776  25.985  1.00 61.00           O  
ATOM    903  C   SER H 118      15.343   2.911  27.926  1.00 54.32           C  
ATOM    904  O   SER H 118      16.299   3.592  28.293  1.00 59.00           O  
ATOM    905  N   GLY H 119      15.481   1.654  27.471  1.00 49.90           N  
ATOM    906  CA  GLY H 119      16.753   1.006  27.458  1.00 51.13           C  
ATOM    907  C   GLY H 119      17.526   1.479  26.279  1.00 52.57           C  
ATOM    908  O   GLY H 119      17.042   2.275  25.476  1.00 53.55           O  
ATOM    909  N   ALA H 120      18.754   0.949  26.142  1.00 52.39           N  
ATOM    910  CA  ALA H 120      19.663   1.364  25.119  1.00 55.19           C  
ATOM    911  CB  ALA H 120      20.999   0.603  25.141  1.00 58.76           C  
ATOM    912  C   ALA H 120      19.049   1.167  23.772  1.00 55.35           C  
ATOM    913  O   ALA H 120      18.314   0.210  23.533  1.00 55.94           O  
ATOM    914  N   GLU H 121      19.338   2.107  22.850  1.00 53.75           N  
ATOM    915  CA  GLU H 121      18.807   2.012  21.523  1.00 53.42           C  
ATOM    916  CB  GLU H 121      17.877   3.175  21.135  1.00 55.02           C  
ATOM    917  CG  GLU H 121      16.549   3.198  21.897  1.00 58.71           C  
ATOM    918  CD  GLU H 121      15.687   2.039  21.415  1.00 71.29           C  
ATOM    919  OE1 GLU H 121      16.229   1.139  20.719  1.00 69.13           O  
ATOM    920  OE2 GLU H 121      14.471   2.038  21.738  1.00 76.24           O1-
ATOM    921  C   GLU H 121      19.947   2.038  20.551  1.00 54.44           C  
ATOM    922  O   GLU H 121      20.900   2.803  20.705  1.00 48.28           O  
ATOM    923  N   LEU H 122      19.868   1.170  19.524  1.00 55.42           N  
ATOM    924  CA  LEU H 122      20.848   1.116  18.477  1.00 54.33           C  
ATOM    925  CB  LEU H 122      21.340  -0.311  18.177  1.00 50.48           C  
ATOM    926  CG  LEU H 122      22.380  -0.382  17.044  1.00 53.48           C  
ATOM    927  CD1 LEU H 122      23.657   0.389  17.407  1.00 54.72           C  
ATOM    928  CD2 LEU H 122      22.658  -1.835  16.628  1.00 52.76           C  
ATOM    929  C   LEU H 122      20.169   1.616  17.242  1.00 56.32           C  
ATOM    930  O   LEU H 122      19.071   1.172  16.910  1.00 58.16           O  
ATOM    931  N   ALA H 123      20.800   2.571  16.529  1.00 53.28           N  
ATOM    932  CA  ALA H 123      20.163   3.088  15.353  1.00 54.41           C  
ATOM    933  CB  ALA H 123      19.461   4.438  15.584  1.00 55.64           C  
ATOM    934  C   ALA H 123      21.199   3.301  14.297  1.00 57.45           C  
ATOM    935  O   ALA H 123      22.371   3.530  14.586  1.00 57.18           O  
ATOM    936  N   LYS H 124      20.771   3.206  13.024  1.00 57.87           N  
ATOM    937  CA  LYS H 124      21.635   3.405  11.898  1.00 57.63           C  
ATOM    938  CB  LYS H 124      21.124   2.694  10.633  1.00 57.74           C  
ATOM    939  CG  LYS H 124      19.677   3.047  10.285  1.00 62.33           C  
ATOM    940  CD  LYS H 124      19.198   2.431   8.971  1.00 69.63           C  
ATOM    941  CE  LYS H 124      19.876   3.015   7.732  1.00 75.09           C  
ATOM    942  NZ  LYS H 124      19.394   2.315   6.520  1.00 78.62           N1+
ATOM    943  C   LYS H 124      21.731   4.876  11.644  1.00 58.08           C  
ATOM    944  O   LYS H 124      20.837   5.640  12.003  1.00 53.77           O  
ATOM    945  N   PRO H 125      22.806   5.301  11.036  1.00 57.67           N  
ATOM    946  CA  PRO H 125      22.991   6.704  10.802  1.00 56.39           C  
ATOM    947  CD  PRO H 125      24.072   4.593  11.151  1.00 56.08           C  
ATOM    948  CB  PRO H 125      24.439   6.862  10.347  1.00 52.64           C  
ATOM    949  CG  PRO H 125      25.159   5.675  11.014  1.00 56.35           C  
ATOM    950  C   PRO H 125      21.989   7.249   9.841  1.00 57.70           C  
ATOM    951  O   PRO H 125      21.629   6.558   8.890  1.00 53.76           O  
ATOM    952  N   GLY H 126      21.531   8.495  10.077  1.00 56.67           N  
ATOM    953  CA  GLY H 126      20.595   9.130   9.199  1.00 54.43           C  
ATOM    954  C   GLY H 126      19.205   8.810   9.654  1.00 56.38           C  
ATOM    955  O   GLY H 126      18.238   9.349   9.121  1.00 60.46           O  
ATOM    956  N   THR H 127      19.064   7.932  10.664  1.00 52.72           N  
ATOM    957  CA  THR H 127      17.745   7.570  11.101  1.00 53.10           C  
ATOM    958  CB  THR H 127      17.634   6.155  11.592  1.00 51.75           C  
ATOM    959  OG1 THR H 127      16.270   5.776  11.697  1.00  0.00           O  
ATOM    960  CG2 THR H 127      18.307   6.064  12.971  1.00  0.00           C  
ATOM    961  C   THR H 127      17.363   8.459  12.241  1.00 55.99           C  
ATOM    962  O   THR H 127      18.061   9.419  12.561  1.00 54.87           O  
ATOM    963  N   SER H 128      16.203   8.166  12.866  1.00 55.65           N  
ATOM    964  CA  SER H 128      15.756   8.945  13.982  1.00 55.04           C  
ATOM    965  CB  SER H 128      14.543   9.839  13.666  1.00 59.91           C  
ATOM    966  OG  SER H 128      13.422   9.040  13.319  1.00 66.97           O  
ATOM    967  C   SER H 128      15.358   8.004  15.077  1.00 54.34           C  
ATOM    968  O   SER H 128      15.048   6.839  14.828  1.00 56.47           O  
ATOM    969  N   VAL H 129      15.388   8.488  16.336  1.00 53.86           N  
ATOM    970  CA  VAL H 129      15.031   7.652  17.447  1.00 53.67           C  
ATOM    971  CB  VAL H 129      16.238   7.106  18.152  1.00 53.48           C  
ATOM    972  CG1 VAL H 129      17.010   8.273  18.785  1.00 55.34           C  
ATOM    973  CG2 VAL H 129      15.797   6.035  19.153  1.00 54.37           C  
ATOM    974  C   VAL H 129      14.227   8.471  18.417  1.00 52.82           C  
ATOM    975  O   VAL H 129      14.372   9.692  18.488  1.00 51.50           O  
ATOM    976  N   LYS H 130      13.326   7.808  19.177  1.00 51.85           N  
ATOM    977  CA  LYS H 130      12.507   8.496  20.139  1.00 48.98           C  
ATOM    978  CB  LYS H 130      11.009   8.425  19.789  1.00 49.09           C  
ATOM    979  CG  LYS H 130      10.111   9.359  20.602  1.00 49.77           C  
ATOM    980  CD  LYS H 130       8.699   9.483  20.024  1.00 52.01           C  
ATOM    981  CE  LYS H 130       7.780  10.410  20.820  1.00 55.39           C  
ATOM    982  NZ  LYS H 130       6.442  10.465  20.186  1.00 56.31           N1+
ATOM    983  C   LYS H 130      12.697   7.821  21.468  1.00 47.64           C  
ATOM    984  O   LYS H 130      12.330   6.660  21.639  1.00 47.98           O  
ATOM    985  N   MET H 131      13.272   8.543  22.451  1.00 54.62           N  
ATOM    986  CA  MET H 131      13.513   7.979  23.753  1.00 50.02           C  
ATOM    987  CB  MET H 131      14.841   8.435  24.375  1.00 49.89           C  
ATOM    988  CG  MET H 131      16.062   7.898  23.628  1.00 52.90           C  
ATOM    989  SD  MET H 131      17.650   8.524  24.242  1.00 60.76           S  
ATOM    990  CE  MET H 131      17.540  10.090  23.333  1.00 61.13           C  
ATOM    991  C   MET H 131      12.409   8.404  24.671  1.00 45.81           C  
ATOM    992  O   MET H 131      11.803   9.456  24.478  1.00 46.59           O  
ATOM    993  N   SER H 132      12.123   7.589  25.711  1.00 45.90           N  
ATOM    994  CA  SER H 132      11.025   7.897  26.587  1.00 44.94           C  
ATOM    995  CB  SER H 132       9.933   6.814  26.603  1.00 44.76           C  
ATOM    996  OG  SER H 132      10.440   5.618  27.178  1.00 51.91           O  
ATOM    997  C   SER H 132      11.507   8.042  28.001  1.00 49.31           C  
ATOM    998  O   SER H 132      12.570   7.550  28.369  1.00 45.14           O  
ATOM    999  N   CYS H 133      10.725   8.777  28.825  0.90 48.59           N  
ATOM   1000  CA  CYS H 133      11.011   8.964  30.223  0.90 47.21           C  
ATOM   1001  CB  CYS H 133      11.709  10.321  30.500  0.90 46.29           C  
ATOM   1002  SG  CYS H 133      12.118  10.641  32.247  0.90 54.04           S  
ATOM   1003  C   CYS H 133       9.686   8.908  30.939  0.90 49.67           C  
ATOM   1004  O   CYS H 133       8.877   9.828  30.841  0.90 47.11           O  
ATOM   1005  N   LYS H 134       9.439   7.820  31.699  1.00 51.77           N  
ATOM   1006  CA  LYS H 134       8.165   7.615  32.339  1.00 50.28           C  
ATOM   1007  CB  LYS H 134       7.770   6.124  32.314  1.00 54.73           C  
ATOM   1008  CG  LYS H 134       6.270   5.821  32.365  1.00 68.70           C  
ATOM   1009  CD  LYS H 134       5.556   6.193  33.661  1.00 78.62           C  
ATOM   1010  CE  LYS H 134       4.068   5.830  33.632  1.00 82.77           C  
ATOM   1011  NZ  LYS H 134       3.509   5.825  35.001  1.00 85.21           N1+
ATOM   1012  C   LYS H 134       8.293   8.071  33.764  1.00 52.60           C  
ATOM   1013  O   LYS H 134       9.202   7.659  34.482  1.00 51.90           O  
ATOM   1014  N   ALA H 135       7.363   8.934  34.220  1.00 52.08           N  
ATOM   1015  CA  ALA H 135       7.464   9.492  35.540  1.00 48.68           C  
ATOM   1016  CB  ALA H 135       7.321  11.024  35.563  1.00 47.16           C  
ATOM   1017  C   ALA H 135       6.385   8.940  36.414  1.00 50.93           C  
ATOM   1018  O   ALA H 135       5.323   8.544  35.936  1.00 53.05           O  
ATOM   1019  N   SER H 136       6.664   8.859  37.734  1.00 50.24           N  
ATOM   1020  CA  SER H 136       5.672   8.396  38.659  1.00 51.95           C  
ATOM   1021  CB  SER H 136       5.600   6.863  38.768  1.00 54.76           C  
ATOM   1022  OG  SER H 136       6.818   6.354  39.289  1.00 59.57           O  
ATOM   1023  C   SER H 136       6.014   8.922  40.017  1.00 50.70           C  
ATOM   1024  O   SER H 136       7.140   9.349  40.267  1.00 49.71           O  
ATOM   1025  N   GLY H 137       5.044   8.919  40.958  1.00 29.90           N  
ATOM   1026  CA  GLY H 137       5.337   9.297  42.317  1.00 28.66           C  
ATOM   1027  C   GLY H 137       4.962  10.724  42.600  1.00 30.85           C  
ATOM   1028  O   GLY H 137       4.843  11.104  43.765  1.00 31.41           O  
ATOM   1029  N   TYR H 138       4.775  11.565  41.567  1.00 29.56           N  
ATOM   1030  CA  TYR H 138       4.426  12.932  41.840  1.00 28.99           C  
ATOM   1031  CB  TYR H 138       5.646  13.872  41.888  1.00 28.27           C  
ATOM   1032  CG  TYR H 138       6.299  13.890  40.550  1.00 27.58           C  
ATOM   1033  CD1 TYR H 138       7.293  12.994  40.228  1.00 27.73           C  
ATOM   1034  CD2 TYR H 138       5.917  14.810  39.607  1.00 27.21           C  
ATOM   1035  CE1 TYR H 138       7.892  13.023  38.991  1.00 27.51           C  
ATOM   1036  CE2 TYR H 138       6.513  14.844  38.369  1.00 25.62           C  
ATOM   1037  CZ  TYR H 138       7.501  13.948  38.055  1.00 27.27           C  
ATOM   1038  OH  TYR H 138       8.109  13.983  36.782  1.00 26.26           O  
ATOM   1039  C   TYR H 138       3.496  13.394  40.759  1.00 30.70           C  
ATOM   1040  O   TYR H 138       3.170  12.632  39.850  1.00 30.32           O  
ATOM   1041  N   THR H 139       3.023  14.659  40.842  1.00 30.93           N  
ATOM   1042  CA  THR H 139       2.116  15.159  39.845  1.00 32.10           C  
ATOM   1043  CB  THR H 139       1.284  16.322  40.312  1.00 34.69           C  
ATOM   1044  OG1 THR H 139       2.109  17.426  40.647  1.00 23.29           O  
ATOM   1045  CG2 THR H 139       0.481  15.880  41.545  1.00 22.81           C  
ATOM   1046  C   THR H 139       2.938  15.614  38.679  1.00 32.91           C  
ATOM   1047  O   THR H 139       3.650  16.615  38.740  1.00 33.38           O  
ATOM   1048  N   PHE H 140       2.801  14.884  37.558  1.00 31.49           N  
ATOM   1049  CA  PHE H 140       3.600  15.023  36.371  1.00 30.62           C  
ATOM   1050  CB  PHE H 140       3.219  13.943  35.341  1.00 31.16           C  
ATOM   1051  CG  PHE H 140       4.082  14.065  34.137  1.00 31.45           C  
ATOM   1052  CD1 PHE H 140       5.356  13.549  34.130  1.00 31.87           C  
ATOM   1053  CD2 PHE H 140       3.609  14.679  33.003  1.00 31.89           C  
ATOM   1054  CE1 PHE H 140       6.155  13.655  33.016  1.00 31.25           C  
ATOM   1055  CE2 PHE H 140       4.401  14.789  31.885  1.00 33.31           C  
ATOM   1056  CZ  PHE H 140       5.677  14.279  31.889  1.00 31.36           C  
ATOM   1057  C   PHE H 140       3.460  16.383  35.734  1.00 31.72           C  
ATOM   1058  O   PHE H 140       4.449  16.971  35.299  1.00 30.31           O  
ATOM   1059  N   ILE H 141       2.228  16.918  35.668  1.00 30.22           N  
ATOM   1060  CA  ILE H 141       1.891  18.141  34.985  1.00 30.26           C  
ATOM   1061  CB  ILE H 141       0.419  18.428  35.014  1.00 32.66           C  
ATOM   1062  CG1 ILE H 141      -0.394  17.273  34.407  1.00 14.43           C  
ATOM   1063  CG2 ILE H 141       0.213  19.749  34.265  1.00 32.42           C  
ATOM   1064  CD1 ILE H 141      -0.409  16.002  35.256  1.00 13.48           C  
ATOM   1065  C   ILE H 141       2.567  19.327  35.609  1.00 30.98           C  
ATOM   1066  O   ILE H 141       2.853  20.312  34.933  1.00 31.20           O  
ATOM   1067  N   SER H 142       2.757  19.295  36.937  1.00 30.30           N  
ATOM   1068  CA  SER H 142       3.266  20.414  37.684  1.00 29.48           C  
ATOM   1069  CB  SER H 142       3.069  20.244  39.200  1.00 30.53           C  
ATOM   1070  OG  SER H 142       1.683  20.175  39.503  1.00 31.43           O  
ATOM   1071  C   SER H 142       4.728  20.702  37.471  1.00 30.46           C  
ATOM   1072  O   SER H 142       5.167  21.803  37.797  1.00 30.31           O  
ATOM   1073  N   TYR H 143       5.536  19.766  36.930  1.00 28.95           N  
ATOM   1074  CA  TYR H 143       6.950  20.043  36.931  1.00 28.51           C  
ATOM   1075  CB  TYR H 143       7.746  19.003  37.737  1.00 27.45           C  
ATOM   1076  CG  TYR H 143       7.257  19.043  39.143  1.00 27.38           C  
ATOM   1077  CD1 TYR H 143       6.032  18.505  39.463  1.00 29.31           C  
ATOM   1078  CD2 TYR H 143       8.022  19.596  40.143  1.00 29.07           C  
ATOM   1079  CE1 TYR H 143       5.567  18.529  40.756  1.00 30.08           C  
ATOM   1080  CE2 TYR H 143       7.563  19.623  41.439  1.00 29.20           C  
ATOM   1081  CZ  TYR H 143       6.335  19.089  41.747  1.00 31.28           C  
ATOM   1082  OH  TYR H 143       5.861  19.114  43.076  1.00 30.14           O  
ATOM   1083  C   TYR H 143       7.504  20.010  35.553  1.00 29.79           C  
ATOM   1084  O   TYR H 143       7.029  19.313  34.660  1.00 28.77           O  
ATOM   1085  N   TRP H 144       8.564  20.801  35.347  1.00 43.00           N  
ATOM   1086  CA  TRP H 144       9.169  20.826  34.039  1.00 42.66           C  
ATOM   1087  CB  TRP H 144      10.076  22.049  33.821  1.00 41.55           C  
ATOM   1088  CG  TRP H 144       9.360  23.377  33.770  1.00 46.14           C  
ATOM   1089  CD2 TRP H 144       9.128  24.115  32.562  1.00 49.43           C  
ATOM   1090  CD1 TRP H 144       8.853  24.131  34.788  1.00 48.82           C  
ATOM   1091  NE1 TRP H 144       8.316  25.295  34.287  1.00 37.56           N  
ATOM   1092  CE2 TRP H 144       8.481  25.298  32.919  1.00 53.46           C  
ATOM   1093  CE3 TRP H 144       9.434  23.832  31.261  1.00 41.90           C  
ATOM   1094  CZ2 TRP H 144       8.130  26.220  31.975  1.00 43.63           C  
ATOM   1095  CZ3 TRP H 144       9.075  24.762  30.312  1.00 44.97           C  
ATOM   1096  CH2 TRP H 144       8.435  25.933  30.662  1.00 45.36           C  
ATOM   1097  C   TRP H 144      10.051  19.617  33.915  1.00 42.73           C  
ATOM   1098  O   TRP H 144      10.491  19.059  34.918  1.00 41.25           O  
ATOM   1099  N   MET H 145      10.313  19.158  32.672  1.00 43.90           N  
ATOM   1100  CA  MET H 145      11.165  18.016  32.469  1.00 42.73           C  
ATOM   1101  CB  MET H 145      10.444  16.823  31.815  1.00 42.92           C  
ATOM   1102  CG  MET H 145      11.270  15.536  31.804  1.00 44.27           C  
ATOM   1103  SD  MET H 145      11.472  14.761  33.435  1.00 50.53           S  
ATOM   1104  CE  MET H 145       9.753  14.192  33.561  1.00 52.22           C  
ATOM   1105  C   MET H 145      12.279  18.422  31.546  1.00 43.55           C  
ATOM   1106  O   MET H 145      12.043  19.058  30.521  1.00 44.15           O  
ATOM   1107  N   ASN H 146      13.538  18.062  31.876  1.00 39.47           N  
ATOM   1108  CA  ASN H 146      14.621  18.461  31.019  1.00 42.66           C  
ATOM   1109  CB  ASN H 146      15.526  19.559  31.617  1.00 43.10           C  
ATOM   1110  CG  ASN H 146      16.029  19.145  32.988  1.00 49.07           C  
ATOM   1111  OD1 ASN H 146      16.234  17.964  33.265  1.00 59.03           O  
ATOM   1112  ND2 ASN H 146      16.216  20.152  33.884  1.00 61.90           N  
ATOM   1113  C   ASN H 146      15.427  17.277  30.573  1.00 44.27           C  
ATOM   1114  O   ASN H 146      15.335  16.195  31.149  1.00 41.48           O  
ATOM   1115  N   TRP H 147      16.198  17.452  29.474  1.00 44.85           N  
ATOM   1116  CA  TRP H 147      17.004  16.388  28.935  1.00 44.31           C  
ATOM   1117  CB  TRP H 147      16.550  15.945  27.536  1.00 43.67           C  
ATOM   1118  CG  TRP H 147      15.199  15.274  27.563  1.00 43.80           C  
ATOM   1119  CD2 TRP H 147      15.001  13.852  27.602  1.00 45.13           C  
ATOM   1120  CD1 TRP H 147      13.955  15.835  27.566  1.00 45.24           C  
ATOM   1121  NE1 TRP H 147      12.995  14.852  27.610  1.00 47.93           N  
ATOM   1122  CE2 TRP H 147      13.626  13.626  27.631  1.00 48.75           C  
ATOM   1123  CE3 TRP H 147      15.896  12.820  27.614  1.00 46.34           C  
ATOM   1124  CZ2 TRP H 147      13.121  12.358  27.673  1.00 47.69           C  
ATOM   1125  CZ3 TRP H 147      15.383  11.543  27.656  1.00 47.68           C  
ATOM   1126  CH2 TRP H 147      14.023  11.316  27.684  1.00 46.71           C  
ATOM   1127  C   TRP H 147      18.430  16.849  28.862  1.00 46.85           C  
ATOM   1128  O   TRP H 147      18.707  18.017  28.587  1.00 47.44           O  
ATOM   1129  N   VAL H 148      19.376  15.918  29.125  1.00 46.44           N  
ATOM   1130  CA  VAL H 148      20.781  16.231  29.150  1.00 43.46           C  
ATOM   1131  CB  VAL H 148      21.353  16.225  30.540  1.00 45.57           C  
ATOM   1132  CG1 VAL H 148      22.871  16.431  30.453  1.00 41.10           C  
ATOM   1133  CG2 VAL H 148      20.637  17.299  31.376  1.00 41.05           C  
ATOM   1134  C   VAL H 148      21.533  15.193  28.364  1.00 45.36           C  
ATOM   1135  O   VAL H 148      21.159  14.020  28.342  1.00 44.41           O  
ATOM   1136  N   LYS H 149      22.637  15.620  27.706  1.00 43.71           N  
ATOM   1137  CA  LYS H 149      23.440  14.744  26.891  1.00 44.04           C  
ATOM   1138  CB  LYS H 149      23.688  15.301  25.476  1.00 45.04           C  
ATOM   1139  CG  LYS H 149      24.524  14.378  24.586  1.00 44.65           C  
ATOM   1140  CD  LYS H 149      24.697  14.877  23.149  1.00 46.56           C  
ATOM   1141  CE  LYS H 149      25.488  13.911  22.263  1.00 50.52           C  
ATOM   1142  NZ  LYS H 149      25.704  14.503  20.925  1.00 52.72           N1+
ATOM   1143  C   LYS H 149      24.806  14.618  27.504  1.00 48.23           C  
ATOM   1144  O   LYS H 149      25.395  15.609  27.932  1.00 49.39           O  
ATOM   1145  N   GLN H 150      25.348  13.381  27.568  1.00 49.76           N  
ATOM   1146  CA  GLN H 150      26.679  13.212  28.085  1.00 51.93           C  
ATOM   1147  CB  GLN H 150      26.707  12.744  29.553  1.00 49.07           C  
ATOM   1148  CG  GLN H 150      28.112  12.688  30.160  1.00 48.71           C  
ATOM   1149  CD  GLN H 150      27.976  12.280  31.621  1.00 51.17           C  
ATOM   1150  OE1 GLN H 150      26.985  11.669  32.018  1.00 51.18           O  
ATOM   1151  NE2 GLN H 150      28.994  12.632  32.450  1.00 47.03           N  
ATOM   1152  C   GLN H 150      27.397  12.184  27.256  1.00 56.60           C  
ATOM   1153  O   GLN H 150      26.978  11.030  27.177  1.00 55.02           O  
ATOM   1154  N   ARG H 151      28.518  12.585  26.618  1.00 59.51           N  
ATOM   1155  CA  ARG H 151      29.300  11.681  25.819  1.00 64.63           C  
ATOM   1156  CB  ARG H 151      30.161  12.374  24.747  1.00 67.85           C  
ATOM   1157  CG  ARG H 151      29.328  13.052  23.655  1.00 74.08           C  
ATOM   1158  CD  ARG H 151      30.160  13.659  22.523  1.00 78.58           C  
ATOM   1159  NE  ARG H 151      30.434  12.576  21.536  1.00 88.03           N  
ATOM   1160  CZ  ARG H 151      31.185  12.832  20.425  1.00 96.82           C  
ATOM   1161  NH1 ARG H 151      31.711  14.075  20.226  1.00 91.10           N1+
ATOM   1162  NH2 ARG H 151      31.414  11.842  19.514  1.00 88.82           N  
ATOM   1163  C   ARG H 151      30.200  10.931  26.748  1.00 68.59           C  
ATOM   1164  O   ARG H 151      30.466  11.376  27.863  1.00 68.61           O  
ATOM   1165  N   PRO H 152      30.687   9.796  26.332  1.00 71.46           N  
ATOM   1166  CA  PRO H 152      31.491   9.020  27.226  1.00 72.32           C  
ATOM   1167  CD  PRO H 152      30.006   8.969  25.350  1.00 68.76           C  
ATOM   1168  CB  PRO H 152      31.722   7.685  26.522  1.00 70.60           C  
ATOM   1169  CG  PRO H 152      30.455   7.527  25.655  1.00 70.00           C  
ATOM   1170  C   PRO H 152      32.723   9.735  27.673  1.00 74.25           C  
ATOM   1171  O   PRO H 152      33.477  10.227  26.835  1.00 73.69           O  
ATOM   1172  N   GLY H 153      32.933   9.800  29.002  1.00 73.67           N  
ATOM   1173  CA  GLY H 153      34.113  10.390  29.561  1.00 74.03           C  
ATOM   1174  C   GLY H 153      34.103  11.873  29.372  1.00 77.41           C  
ATOM   1175  O   GLY H 153      35.157  12.506  29.420  1.00 80.37           O  
ATOM   1176  N   GLN H 154      32.919  12.478  29.157  1.00 74.57           N  
ATOM   1177  CA  GLN H 154      32.890  13.899  28.954  1.00 74.00           C  
ATOM   1178  CB  GLN H 154      32.598  14.331  27.504  1.00 75.82           C  
ATOM   1179  CG  GLN H 154      33.749  14.004  26.547  1.00 84.83           C  
ATOM   1180  CD  GLN H 154      33.381  14.462  25.141  1.00 92.34           C  
ATOM   1181  OE1 GLN H 154      32.394  15.167  24.941  1.00 99.67           O  
ATOM   1182  NE2 GLN H 154      34.206  14.054  24.138  1.00 97.48           N  
ATOM   1183  C   GLN H 154      31.859  14.508  29.854  1.00 70.57           C  
ATOM   1184  O   GLN H 154      31.250  13.828  30.679  1.00 69.16           O  
ATOM   1185  N   GLY H 155      31.654  15.834  29.699  1.00 65.92           N  
ATOM   1186  CA  GLY H 155      30.807  16.618  30.554  1.00 60.49           C  
ATOM   1187  C   GLY H 155      29.363  16.498  30.176  1.00 56.97           C  
ATOM   1188  O   GLY H 155      28.973  15.659  29.368  1.00 58.46           O  
ATOM   1189  N   LEU H 156      28.528  17.364  30.792  1.00 52.55           N  
ATOM   1190  CA  LEU H 156      27.103  17.345  30.622  1.00 49.76           C  
ATOM   1191  CB  LEU H 156      26.360  17.483  31.962  1.00 48.21           C  
ATOM   1192  CG  LEU H 156      26.601  16.312  32.932  1.00 48.63           C  
ATOM   1193  CD1 LEU H 156      25.873  16.532  34.267  1.00 49.66           C  
ATOM   1194  CD2 LEU H 156      26.222  14.973  32.284  1.00 47.68           C  
ATOM   1195  C   LEU H 156      26.682  18.512  29.779  1.00 52.28           C  
ATOM   1196  O   LEU H 156      27.223  19.612  29.899  1.00 51.72           O  
ATOM   1197  N   GLU H 157      25.694  18.282  28.888  1.00 51.47           N  
ATOM   1198  CA  GLU H 157      25.170  19.318  28.042  1.00 49.66           C  
ATOM   1199  CB  GLU H 157      25.420  19.063  26.546  1.00 51.97           C  
ATOM   1200  CG  GLU H 157      26.894  19.149  26.145  1.00 62.49           C  
ATOM   1201  CD  GLU H 157      27.032  18.584  24.738  1.00 72.75           C  
ATOM   1202  OE1 GLU H 157      26.667  17.395  24.544  1.00 72.67           O  
ATOM   1203  OE2 GLU H 157      27.501  19.331  23.837  1.00 69.70           O1-
ATOM   1204  C   GLU H 157      23.680  19.342  28.230  1.00 49.56           C  
ATOM   1205  O   GLU H 157      23.041  18.295  28.318  1.00 47.82           O  
ATOM   1206  N   TRP H 158      23.085  20.553  28.283  1.00 48.06           N  
ATOM   1207  CA  TRP H 158      21.664  20.671  28.487  1.00 46.94           C  
ATOM   1208  CB  TRP H 158      21.305  21.876  29.374  1.00 46.39           C  
ATOM   1209  CG  TRP H 158      19.830  22.092  29.606  1.00 48.58           C  
ATOM   1210  CD2 TRP H 158      19.055  23.090  28.928  1.00 49.88           C  
ATOM   1211  CD1 TRP H 158      18.982  21.461  30.468  1.00 48.84           C  
ATOM   1212  NE1 TRP H 158      17.724  22.004  30.369  1.00 46.26           N  
ATOM   1213  CE2 TRP H 158      17.755  23.008  29.424  1.00 49.92           C  
ATOM   1214  CE3 TRP H 158      19.399  24.003  27.973  1.00 49.95           C  
ATOM   1215  CZ2 TRP H 158      16.773  23.842  28.969  1.00 52.57           C  
ATOM   1216  CZ3 TRP H 158      18.407  24.842  27.514  1.00 51.01           C  
ATOM   1217  CH2 TRP H 158      17.120  24.762  28.004  1.00 51.78           C  
ATOM   1218  C   TRP H 158      21.004  20.854  27.148  1.00 47.56           C  
ATOM   1219  O   TRP H 158      21.317  21.793  26.419  1.00 47.43           O  
ATOM   1220  N   ILE H 159      20.133  19.892  26.764  1.00 44.98           N  
ATOM   1221  CA  ILE H 159      19.408  19.906  25.517  1.00 45.99           C  
ATOM   1222  CB  ILE H 159      18.899  18.545  25.140  1.00 44.99           C  
ATOM   1223  CG1 ILE H 159      20.083  17.581  24.957  1.00 46.35           C  
ATOM   1224  CG2 ILE H 159      18.028  18.689  23.881  1.00 44.20           C  
ATOM   1225  CD1 ILE H 159      19.668  16.116  24.836  1.00 44.64           C  
ATOM   1226  C   ILE H 159      18.238  20.859  25.500  1.00 47.34           C  
ATOM   1227  O   ILE H 159      18.121  21.672  24.584  1.00 47.86           O  
ATOM   1228  N   GLY H 160      17.346  20.799  26.516  1.00 46.04           N  
ATOM   1229  CA  GLY H 160      16.161  21.623  26.487  1.00 43.87           C  
ATOM   1230  C   GLY H 160      15.189  21.106  27.508  1.00 43.42           C  
ATOM   1231  O   GLY H 160      15.485  20.153  28.228  1.00 44.54           O  
ATOM   1232  N   ALA H 161      13.992  21.732  27.599  1.00 40.63           N  
ATOM   1233  CA  ALA H 161      13.023  21.295  28.568  1.00 41.63           C  
ATOM   1234  CB  ALA H 161      13.104  22.055  29.902  1.00 44.39           C  
ATOM   1235  C   ALA H 161      11.641  21.494  28.024  1.00 45.15           C  
ATOM   1236  O   ALA H 161      11.435  22.237  27.065  1.00 44.94           O  
ATOM   1237  N   ILE H 162      10.655  20.782  28.615  1.00 43.49           N  
ATOM   1238  CA  ILE H 162       9.288  20.901  28.194  1.00 43.56           C  
ATOM   1239  CB  ILE H 162       8.827  19.740  27.362  1.00 41.72           C  
ATOM   1240  CG1 ILE H 162       7.402  19.985  26.838  1.00 45.34           C  
ATOM   1241  CG2 ILE H 162       8.986  18.457  28.194  1.00 40.86           C  
ATOM   1242  CD1 ILE H 162       6.960  18.982  25.776  1.00 42.71           C  
ATOM   1243  C   ILE H 162       8.409  20.965  29.408  1.00 48.64           C  
ATOM   1244  O   ILE H 162       8.663  20.307  30.415  1.00 48.71           O  
ATOM   1245  N   ASN H 163       7.343  21.787  29.332  1.00 47.11           N  
ATOM   1246  CA  ASN H 163       6.365  21.924  30.377  1.00 45.93           C  
ATOM   1247  CB  ASN H 163       5.797  23.353  30.450  1.00 43.68           C  
ATOM   1248  CG  ASN H 163       4.753  23.417  31.552  1.00 45.94           C  
ATOM   1249  OD1 ASN H 163       3.919  24.320  31.583  1.00 41.89           O  
ATOM   1250  ND2 ASN H 163       4.782  22.422  32.474  1.00 52.94           N  
ATOM   1251  C   ASN H 163       5.227  21.028  30.010  1.00 48.37           C  
ATOM   1252  O   ASN H 163       4.563  21.258  29.006  1.00 49.61           O  
ATOM   1253  N   PRO H 164       4.987  19.994  30.762  1.00 30.68           N  
ATOM   1254  CA  PRO H 164       3.951  19.074  30.394  1.00 32.15           C  
ATOM   1255  CD  PRO H 164       6.034  19.354  31.543  1.00 30.82           C  
ATOM   1256  CB  PRO H 164       4.102  17.884  31.340  1.00 31.94           C  
ATOM   1257  CG  PRO H 164       5.607  17.881  31.669  1.00 31.34           C  
ATOM   1258  C   PRO H 164       2.596  19.708  30.399  1.00 34.47           C  
ATOM   1259  O   PRO H 164       1.712  19.198  29.713  1.00 34.89           O  
ATOM   1260  N   SER H 165       2.390  20.777  31.195  1.00 35.72           N  
ATOM   1261  CA  SER H 165       1.101  21.403  31.243  1.00 37.68           C  
ATOM   1262  CB  SER H 165       1.003  22.510  32.311  1.00 38.66           C  
ATOM   1263  OG  SER H 165      -0.297  23.085  32.307  1.00 41.00           O  
ATOM   1264  C   SER H 165       0.792  22.030  29.921  1.00 37.54           C  
ATOM   1265  O   SER H 165      -0.116  21.597  29.213  1.00 38.49           O  
ATOM   1266  N   ASP H 166       1.552  23.091  29.582  1.00 36.67           N  
ATOM   1267  CA  ASP H 166       1.366  23.862  28.384  1.00 36.18           C  
ATOM   1268  CB  ASP H 166       2.121  25.204  28.411  1.00 35.72           C  
ATOM   1269  CG  ASP H 166       1.453  26.116  29.429  1.00 35.86           C  
ATOM   1270  OD1 ASP H 166       0.377  25.722  29.954  1.00  0.00           O  
ATOM   1271  OD2 ASP H 166       2.006  27.216  29.694  1.00  0.00           O1-
ATOM   1272  C   ASP H 166       1.839  23.134  27.170  1.00 35.28           C  
ATOM   1273  O   ASP H 166       1.211  23.203  26.115  1.00 35.76           O  
ATOM   1274  N   GLY H 167       2.963  22.407  27.292  1.00 34.49           N  
ATOM   1275  CA  GLY H 167       3.561  21.790  26.146  1.00 34.01           C  
ATOM   1276  C   GLY H 167       4.602  22.744  25.641  1.00 34.44           C  
ATOM   1277  O   GLY H 167       5.189  22.532  24.581  1.00 34.57           O  
ATOM   1278  N   TYR H 168       4.859  23.827  26.408  1.00 48.39           N  
ATOM   1279  CA  TYR H 168       5.827  24.818  26.014  1.00 47.96           C  
ATOM   1280  CB  TYR H 168       5.787  26.062  26.925  1.00 47.82           C  
ATOM   1281  CG  TYR H 168       6.786  27.078  26.480  1.00 50.99           C  
ATOM   1282  CD1 TYR H 168       6.488  27.942  25.451  1.00 44.97           C  
ATOM   1283  CD2 TYR H 168       8.011  27.182  27.100  1.00 45.51           C  
ATOM   1284  CE1 TYR H 168       7.400  28.888  25.042  1.00 50.81           C  
ATOM   1285  CE2 TYR H 168       8.927  28.126  26.696  1.00 47.80           C  
ATOM   1286  CZ  TYR H 168       8.622  28.980  25.663  1.00 52.48           C  
ATOM   1287  OH  TYR H 168       9.559  29.949  25.245  1.00 58.35           O  
ATOM   1288  C   TYR H 168       7.192  24.206  26.108  1.00 47.96           C  
ATOM   1289  O   TYR H 168       7.490  23.475  27.051  1.00 44.90           O  
ATOM   1290  N   THR H 169       8.055  24.465  25.100  1.00 47.98           N  
ATOM   1291  CA  THR H 169       9.370  23.889  25.123  1.00 48.67           C  
ATOM   1292  CB  THR H 169       9.582  22.839  24.071  1.00 49.26           C  
ATOM   1293  OG1 THR H 169       9.435  23.405  22.777  1.00 48.07           O  
ATOM   1294  CG2 THR H 169       8.552  21.717  24.278  1.00 44.49           C  
ATOM   1295  C   THR H 169      10.385  24.958  24.877  1.00 50.86           C  
ATOM   1296  O   THR H 169      10.096  25.998  24.287  1.00 53.41           O  
ATOM   1297  N   GLU H 170      11.615  24.722  25.371  1.00 50.08           N  
ATOM   1298  CA  GLU H 170      12.691  25.641  25.153  1.00 49.91           C  
ATOM   1299  CB  GLU H 170      12.967  26.518  26.381  1.00 52.08           C  
ATOM   1300  CG  GLU H 170      13.702  27.812  26.046  1.00 55.64           C  
ATOM   1301  CD  GLU H 170      13.449  28.784  27.187  1.00 61.69           C  
ATOM   1302  OE1 GLU H 170      12.502  28.530  27.979  1.00 53.56           O  
ATOM   1303  OE2 GLU H 170      14.192  29.798  27.277  1.00 57.04           O1-
ATOM   1304  C   GLU H 170      13.890  24.803  24.834  1.00 49.51           C  
ATOM   1305  O   GLU H 170      14.077  23.731  25.410  1.00 51.53           O  
ATOM   1306  N   TYR H 171      14.737  25.261  23.890  1.00 44.83           N  
ATOM   1307  CA  TYR H 171      15.831  24.428  23.473  1.00 45.47           C  
ATOM   1308  CB  TYR H 171      15.739  23.972  22.002  1.00 46.12           C  
ATOM   1309  CG  TYR H 171      14.545  23.107  21.776  1.00 52.59           C  
ATOM   1310  CD1 TYR H 171      14.594  21.757  22.037  1.00 44.53           C  
ATOM   1311  CD2 TYR H 171      13.380  23.646  21.279  1.00 45.33           C  
ATOM   1312  CE1 TYR H 171      13.493  20.960  21.818  1.00 43.83           C  
ATOM   1313  CE2 TYR H 171      12.277  22.856  21.058  1.00 44.47           C  
ATOM   1314  CZ  TYR H 171      12.332  21.509  21.328  1.00 43.72           C  
ATOM   1315  OH  TYR H 171      11.202  20.694  21.102  1.00 43.49           O  
ATOM   1316  C   TYR H 171      17.108  25.199  23.532  1.00 47.55           C  
ATOM   1317  O   TYR H 171      17.129  26.424  23.420  1.00 51.31           O  
ATOM   1318  N   ASN H 172      18.220  24.468  23.739  1.00 48.99           N  
ATOM   1319  CA  ASN H 172      19.521  25.048  23.629  1.00 51.84           C  
ATOM   1320  CB  ASN H 172      20.635  24.077  24.061  1.00 50.69           C  
ATOM   1321  CG  ASN H 172      21.957  24.825  24.156  1.00 57.20           C  
ATOM   1322  OD1 ASN H 172      22.131  25.894  23.573  1.00 62.47           O  
ATOM   1323  ND2 ASN H 172      22.924  24.240  24.909  1.00 50.03           N  
ATOM   1324  C   ASN H 172      19.653  25.293  22.162  1.00 56.72           C  
ATOM   1325  O   ASN H 172      19.211  24.481  21.350  1.00 57.11           O  
ATOM   1326  N   GLN H 173      20.289  26.408  21.778  1.00 58.93           N  
ATOM   1327  CA  GLN H 173      20.356  26.779  20.395  1.00 63.27           C  
ATOM   1328  CB  GLN H 173      21.158  28.073  20.178  1.00 67.57           C  
ATOM   1329  CG  GLN H 173      21.179  28.553  18.728  1.00 78.42           C  
ATOM   1330  CD  GLN H 173      19.830  29.181  18.409  1.00 88.18           C  
ATOM   1331  OE1 GLN H 173      19.689  29.903  17.424  1.00 87.73           O  
ATOM   1332  NE2 GLN H 173      18.806  28.907  19.261  1.00 76.22           N  
ATOM   1333  C   GLN H 173      21.036  25.686  19.640  1.00 64.01           C  
ATOM   1334  O   GLN H 173      20.709  25.416  18.485  1.00 64.30           O  
ATOM   1335  N   LYS H 174      22.003  25.023  20.289  1.00 61.90           N  
ATOM   1336  CA  LYS H 174      22.783  24.004  19.656  1.00 61.31           C  
ATOM   1337  CB  LYS H 174      23.869  23.447  20.592  1.00 64.34           C  
ATOM   1338  CG  LYS H 174      24.946  24.483  20.916  1.00 68.18           C  
ATOM   1339  CD  LYS H 174      25.828  24.123  22.112  1.00 73.94           C  
ATOM   1340  CE  LYS H 174      26.896  25.182  22.403  1.00 81.48           C  
ATOM   1341  NZ  LYS H 174      27.550  24.913  23.702  1.00 83.39           N1+
ATOM   1342  C   LYS H 174      21.926  22.858  19.193  1.00 61.06           C  
ATOM   1343  O   LYS H 174      22.188  22.304  18.126  1.00 61.00           O  
ATOM   1344  N   PHE H 175      20.885  22.449  19.954  1.00 59.52           N  
ATOM   1345  CA  PHE H 175      20.186  21.261  19.518  1.00 58.05           C  
ATOM   1346  CB  PHE H 175      19.866  20.296  20.674  1.00 55.67           C  
ATOM   1347  CG  PHE H 175      21.122  19.777  21.284  1.00 54.34           C  
ATOM   1348  CD1 PHE H 175      21.750  18.677  20.754  1.00 50.32           C  
ATOM   1349  CD2 PHE H 175      21.680  20.383  22.385  1.00 54.44           C  
ATOM   1350  CE1 PHE H 175      22.907  18.190  21.312  1.00 54.77           C  
ATOM   1351  CE2 PHE H 175      22.838  19.899  22.947  1.00 56.76           C  
ATOM   1352  CZ  PHE H 175      23.457  18.799  22.411  1.00 55.37           C  
ATOM   1353  C   PHE H 175      18.838  21.571  18.926  1.00 60.07           C  
ATOM   1354  O   PHE H 175      17.993  20.678  18.829  1.00 60.29           O  
ATOM   1355  N   LYS H 176      18.621  22.794  18.416  1.00 64.73           N  
ATOM   1356  CA  LYS H 176      17.297  23.164  17.996  1.00 70.19           C  
ATOM   1357  CB  LYS H 176      17.196  24.627  17.540  1.00 75.37           C  
ATOM   1358  CG  LYS H 176      15.749  25.081  17.358  1.00 84.55           C  
ATOM   1359  CD  LYS H 176      15.586  26.597  17.265  1.00 93.60           C  
ATOM   1360  CE  LYS H 176      15.965  27.161  15.897  1.00 97.02           C  
ATOM   1361  NZ  LYS H 176      17.381  26.850  15.603  1.00 94.97           N1+
ATOM   1362  C   LYS H 176      16.777  22.302  16.884  1.00 70.48           C  
ATOM   1363  O   LYS H 176      15.618  21.894  16.909  1.00 70.60           O  
ATOM   1364  N   ASP H 177      17.585  22.044  15.844  1.00 68.00           N  
ATOM   1365  CA  ASP H 177      17.134  21.241  14.743  1.00 69.68           C  
ATOM   1366  CB  ASP H 177      18.037  21.399  13.511  1.00 83.16           C  
ATOM   1367  CG  ASP H 177      17.879  22.834  13.028  1.00 91.80           C  
ATOM   1368  OD1 ASP H 177      16.941  23.521  13.516  1.00 91.96           O  
ATOM   1369  OD2 ASP H 177      18.692  23.264  12.169  1.00 96.51           O1-
ATOM   1370  C   ASP H 177      17.101  19.785  15.111  1.00 68.24           C  
ATOM   1371  O   ASP H 177      16.245  19.032  14.647  1.00 70.02           O  
ATOM   1372  N   LYS H 178      18.076  19.358  15.934  1.00 62.98           N  
ATOM   1373  CA  LYS H 178      18.304  17.981  16.265  1.00 60.04           C  
ATOM   1374  CB  LYS H 178      19.631  17.784  17.012  1.00 57.54           C  
ATOM   1375  CG  LYS H 178      20.019  16.316  17.191  1.00 58.99           C  
ATOM   1376  CD  LYS H 178      20.408  15.623  15.883  1.00 59.66           C  
ATOM   1377  CE  LYS H 178      21.784  16.044  15.362  1.00 58.37           C  
ATOM   1378  NZ  LYS H 178      22.089  15.328  14.105  1.00 57.40           N1+
ATOM   1379  C   LYS H 178      17.229  17.355  17.106  1.00 59.24           C  
ATOM   1380  O   LYS H 178      16.845  16.214  16.854  1.00 57.89           O  
ATOM   1381  N   ALA H 179      16.704  18.063  18.126  1.00 58.31           N  
ATOM   1382  CA  ALA H 179      15.825  17.375  19.033  1.00 55.42           C  
ATOM   1383  CB  ALA H 179      16.349  17.358  20.480  1.00 53.75           C  
ATOM   1384  C   ALA H 179      14.459  17.979  19.077  1.00 54.37           C  
ATOM   1385  O   ALA H 179      14.281  19.173  18.837  1.00 57.31           O  
ATOM   1386  N   ILE H 180      13.453  17.118  19.359  1.00 51.61           N  
ATOM   1387  CA  ILE H 180      12.086  17.531  19.519  1.00 49.77           C  
ATOM   1388  CB  ILE H 180      11.180  17.064  18.412  1.00 52.41           C  
ATOM   1389  CG1 ILE H 180       9.783  17.692  18.562  1.00  0.00           C  
ATOM   1390  CG2 ILE H 180      11.181  15.528  18.383  1.00 47.09           C  
ATOM   1391  CD1 ILE H 180       8.894  17.506  17.334  1.00  0.00           C  
ATOM   1392  C   ILE H 180      11.589  16.945  20.810  1.00 49.48           C  
ATOM   1393  O   ILE H 180      11.734  15.749  21.059  1.00 48.97           O  
ATOM   1394  N   MET H 181      10.975  17.783  21.671  1.00 46.64           N  
ATOM   1395  CA  MET H 181      10.508  17.308  22.942  1.00 45.53           C  
ATOM   1396  CB  MET H 181      10.942  18.198  24.119  1.00 42.39           C  
ATOM   1397  CG  MET H 181      12.459  18.282  24.296  1.00 45.65           C  
ATOM   1398  SD  MET H 181      13.263  16.704  24.702  1.00  0.00           S  
ATOM   1399  CE  MET H 181      14.936  17.403  24.783  1.00  0.00           C  
ATOM   1400  C   MET H 181       9.009  17.308  22.924  1.00 46.48           C  
ATOM   1401  O   MET H 181       8.382  18.232  22.406  1.00 50.61           O  
ATOM   1402  N   THR H 182       8.399  16.241  23.483  1.00 46.24           N  
ATOM   1403  CA  THR H 182       6.967  16.123  23.530  1.00 47.16           C  
ATOM   1404  CB  THR H 182       6.416  15.271  22.425  1.00 49.32           C  
ATOM   1405  OG1 THR H 182       6.954  13.959  22.509  1.00 48.60           O  
ATOM   1406  CG2 THR H 182       6.782  15.908  21.074  1.00 47.28           C  
ATOM   1407  C   THR H 182       6.599  15.454  24.820  1.00 48.51           C  
ATOM   1408  O   THR H 182       7.469  15.012  25.570  1.00 47.97           O  
ATOM   1409  N   ALA H 183       5.284  15.382  25.127  1.00 48.10           N  
ATOM   1410  CA  ALA H 183       4.874  14.740  26.346  1.00 48.30           C  
ATOM   1411  CB  ALA H 183       4.852  15.689  27.556  1.00 48.57           C  
ATOM   1412  C   ALA H 183       3.482  14.200  26.187  1.00 51.43           C  
ATOM   1413  O   ALA H 183       2.690  14.698  25.387  1.00 53.57           O  
ATOM   1414  N   ASP H 184       3.168  13.133  26.954  1.00 52.96           N  
ATOM   1415  CA  ASP H 184       1.862  12.535  26.958  1.00 54.52           C  
ATOM   1416  CB  ASP H 184       1.893  11.051  26.544  1.00 57.34           C  
ATOM   1417  CG  ASP H 184       0.468  10.550  26.364  1.00 66.21           C  
ATOM   1418  OD1 ASP H 184      -0.471  11.225  26.863  1.00 66.17           O  
ATOM   1419  OD2 ASP H 184       0.302   9.478  25.722  1.00 74.46           O1-
ATOM   1420  C   ASP H 184       1.364  12.608  28.372  1.00 55.75           C  
ATOM   1421  O   ASP H 184       1.849  11.899  29.252  1.00 52.75           O  
ATOM   1422  N   ARG H 185       0.365  13.474  28.622  1.00 61.16           N  
ATOM   1423  CA  ARG H 185      -0.151  13.709  29.942  1.00 62.61           C  
ATOM   1424  CB  ARG H 185      -1.230  14.803  29.965  1.00 63.18           C  
ATOM   1425  CG  ARG H 185      -0.729  16.163  29.475  1.00 74.09           C  
ATOM   1426  CD  ARG H 185      -1.805  17.250  29.478  1.00 76.83           C  
ATOM   1427  NE  ARG H 185      -1.187  18.491  28.930  1.00  0.00           N  
ATOM   1428  CZ  ARG H 185      -1.184  18.710  27.583  1.00  0.00           C  
ATOM   1429  NH1 ARG H 185      -1.773  17.803  26.748  1.00  0.00           N1+
ATOM   1430  NH2 ARG H 185      -0.599  19.831  27.069  1.00  0.00           N  
ATOM   1431  C   ARG H 185      -0.779  12.461  30.487  1.00 61.70           C  
ATOM   1432  O   ARG H 185      -0.647  12.163  31.673  1.00 57.97           O  
ATOM   1433  N   SER H 186      -1.493  11.700  29.639  1.00 62.88           N  
ATOM   1434  CA  SER H 186      -2.199  10.543  30.116  1.00 65.15           C  
ATOM   1435  CB  SER H 186      -2.972   9.816  29.003  1.00 67.09           C  
ATOM   1436  OG  SER H 186      -3.992  10.654  28.482  1.00 73.59           O  
ATOM   1437  C   SER H 186      -1.242   9.547  30.699  1.00 65.33           C  
ATOM   1438  O   SER H 186      -1.445   9.067  31.815  1.00 65.58           O  
ATOM   1439  N   SER H 187      -0.189   9.198  29.934  1.00 60.68           N  
ATOM   1440  CA  SER H 187       0.787   8.212  30.309  1.00 60.36           C  
ATOM   1441  CB  SER H 187       1.524   7.614  29.097  1.00 61.67           C  
ATOM   1442  OG  SER H 187       2.238   8.627  28.405  1.00 64.83           O  
ATOM   1443  C   SER H 187       1.816   8.760  31.258  1.00 60.74           C  
ATOM   1444  O   SER H 187       2.647   8.004  31.760  1.00 59.56           O  
ATOM   1445  N   SER H 188       1.805  10.082  31.524  1.00 57.95           N  
ATOM   1446  CA  SER H 188       2.782  10.712  32.374  1.00 55.27           C  
ATOM   1447  CB  SER H 188       2.683  10.343  33.867  1.00 56.02           C  
ATOM   1448  OG  SER H 188       3.117   9.011  34.088  1.00 48.59           O  
ATOM   1449  C   SER H 188       4.154  10.387  31.870  1.00 52.42           C  
ATOM   1450  O   SER H 188       5.039   9.999  32.633  1.00 50.78           O  
ATOM   1451  N   THR H 189       4.365  10.548  30.547  1.00 51.67           N  
ATOM   1452  CA  THR H 189       5.648  10.251  29.981  1.00 51.24           C  
ATOM   1453  CB  THR H 189       5.615   9.058  29.069  1.00 52.19           C  
ATOM   1454  OG1 THR H 189       5.136   7.919  29.768  1.00 48.08           O  
ATOM   1455  CG2 THR H 189       7.037   8.788  28.557  1.00 44.48           C  
ATOM   1456  C   THR H 189       6.114  11.428  29.171  1.00 50.41           C  
ATOM   1457  O   THR H 189       5.314  12.216  28.671  1.00 48.29           O  
ATOM   1458  N   ALA H 190       7.451  11.582  29.044  1.00 48.09           N  
ATOM   1459  CA  ALA H 190       8.025  12.643  28.260  1.00 45.85           C  
ATOM   1460  CB  ALA H 190       8.910  13.603  29.073  1.00 46.90           C  
ATOM   1461  C   ALA H 190       8.902  11.987  27.239  1.00 47.43           C  
ATOM   1462  O   ALA H 190       9.571  11.000  27.539  1.00 47.70           O  
ATOM   1463  N   TYR H 191       8.928  12.524  25.999  1.00 47.09           N  
ATOM   1464  CA  TYR H 191       9.688  11.874  24.967  1.00 46.05           C  
ATOM   1465  CB  TYR H 191       8.846  11.365  23.782  1.00 46.24           C  
ATOM   1466  CG  TYR H 191       7.781  10.427  24.243  1.00 47.14           C  
ATOM   1467  CD1 TYR H 191       8.068   9.120  24.557  1.00 50.72           C  
ATOM   1468  CD2 TYR H 191       6.484  10.863  24.369  1.00 47.58           C  
ATOM   1469  CE1 TYR H 191       7.078   8.262  24.978  1.00 51.71           C  
ATOM   1470  CE2 TYR H 191       5.489  10.010  24.787  1.00 48.50           C  
ATOM   1471  CZ  TYR H 191       5.785   8.705  25.091  1.00 53.20           C  
ATOM   1472  OH  TYR H 191       4.769   7.825  25.522  1.00 54.25           O  
ATOM   1473  C   TYR H 191      10.629  12.862  24.349  1.00 48.32           C  
ATOM   1474  O   TYR H 191      10.404  14.070  24.383  1.00 47.03           O  
ATOM   1475  N   MET H 192      11.744  12.348  23.790  1.00 47.40           N  
ATOM   1476  CA  MET H 192      12.671  13.172  23.073  1.00 48.16           C  
ATOM   1477  CB  MET H 192      14.005  13.383  23.805  1.00 45.79           C  
ATOM   1478  CG  MET H 192      14.980  14.269  23.029  1.00 44.88           C  
ATOM   1479  SD  MET H 192      16.519  14.653  23.916  1.00 51.41           S  
ATOM   1480  CE  MET H 192      17.097  12.935  23.968  1.00 52.89           C  
ATOM   1481  C   MET H 192      12.976  12.473  21.787  1.00 51.48           C  
ATOM   1482  O   MET H 192      13.326  11.293  21.778  1.00 51.52           O  
ATOM   1483  N   GLN H 193      12.847  13.188  20.653  1.00 50.92           N  
ATOM   1484  CA  GLN H 193      13.137  12.562  19.398  1.00 53.01           C  
ATOM   1485  CB  GLN H 193      12.021  12.700  18.351  1.00 56.78           C  
ATOM   1486  CG  GLN H 193      12.343  11.957  17.056  1.00 69.80           C  
ATOM   1487  CD  GLN H 193      11.233  12.226  16.054  1.00 82.23           C  
ATOM   1488  OE1 GLN H 193      10.205  11.553  16.048  1.00 83.15           O  
ATOM   1489  NE2 GLN H 193      11.450  13.241  15.177  1.00 77.51           N  
ATOM   1490  C   GLN H 193      14.358  13.216  18.834  1.00 53.44           C  
ATOM   1491  O   GLN H 193      14.501  14.437  18.871  1.00 53.13           O  
ATOM   1492  N   LEU H 194      15.287  12.392  18.313  1.00 53.90           N  
ATOM   1493  CA  LEU H 194      16.499  12.875  17.717  1.00 54.20           C  
ATOM   1494  CB  LEU H 194      17.750  12.184  18.287  1.00 53.98           C  
ATOM   1495  CG  LEU H 194      18.006  12.503  19.772  1.00 53.25           C  
ATOM   1496  CD1 LEU H 194      19.221  11.735  20.306  1.00 49.47           C  
ATOM   1497  CD2 LEU H 194      18.147  14.017  20.000  1.00 52.94           C  
ATOM   1498  C   LEU H 194      16.428  12.529  16.260  1.00 56.22           C  
ATOM   1499  O   LEU H 194      16.038  11.418  15.905  1.00 56.24           O  
ATOM   1500  N   SER H 195      16.812  13.469  15.370  1.00 57.53           N  
ATOM   1501  CA  SER H 195      16.704  13.198  13.961  1.00 60.43           C  
ATOM   1502  CB  SER H 195      15.773  14.163  13.207  1.00 64.70           C  
ATOM   1503  OG  SER H 195      14.431  14.001  13.641  1.00 64.80           O  
ATOM   1504  C   SER H 195      18.053  13.333  13.319  1.00 62.11           C  
ATOM   1505  O   SER H 195      18.970  13.928  13.882  1.00 61.88           O  
ATOM   1506  N   SER H 196      18.192  12.757  12.104  1.00 61.29           N  
ATOM   1507  CA  SER H 196      19.403  12.824  11.331  1.00 62.06           C  
ATOM   1508  CB  SER H 196      19.676  14.222  10.749  1.00 63.51           C  
ATOM   1509  OG  SER H 196      18.646  14.577   9.838  1.00 73.04           O  
ATOM   1510  C   SER H 196      20.560  12.447  12.197  1.00 62.62           C  
ATOM   1511  O   SER H 196      21.512  13.210  12.345  1.00 62.84           O  
ATOM   1512  N   LEU H 197      20.513  11.231  12.770  1.00 59.18           N  
ATOM   1513  CA  LEU H 197      21.514  10.776  13.692  1.00 58.77           C  
ATOM   1514  CB  LEU H 197      21.139   9.441  14.359  1.00 59.04           C  
ATOM   1515  CG  LEU H 197      19.883   9.525  15.249  1.00 61.28           C  
ATOM   1516  CD1 LEU H 197      19.555   8.168  15.885  1.00 58.79           C  
ATOM   1517  CD2 LEU H 197      20.017  10.640  16.293  1.00 56.35           C  
ATOM   1518  C   LEU H 197      22.841  10.589  13.025  1.00 58.48           C  
ATOM   1519  O   LEU H 197      22.932  10.160  11.875  1.00 59.57           O  
ATOM   1520  N   THR H 198      23.915  10.931  13.770  1.00 59.53           N  
ATOM   1521  CA  THR H 198      25.278  10.771  13.341  1.00 61.60           C  
ATOM   1522  CB  THR H 198      25.978  12.059  13.007  1.00 64.86           C  
ATOM   1523  OG1 THR H 198      25.927  12.950  14.110  1.00 69.59           O  
ATOM   1524  CG2 THR H 198      25.323  12.695  11.774  1.00 64.26           C  
ATOM   1525  C   THR H 198      26.028  10.137  14.474  1.00 61.19           C  
ATOM   1526  O   THR H 198      25.494   9.954  15.567  1.00 57.62           O  
ATOM   1527  N   SER H 199      27.303   9.781  14.228  0.90 61.35           N  
ATOM   1528  CA  SER H 199      28.118   9.122  15.210  0.90 61.48           C  
ATOM   1529  CB  SER H 199      29.519   8.772  14.679  0.90 62.35           C  
ATOM   1530  OG  SER H 199      30.234   9.958  14.366  0.90 63.17           O  
ATOM   1531  C   SER H 199      28.294  10.039  16.380  0.90 61.27           C  
ATOM   1532  O   SER H 199      28.480   9.591  17.510  0.90 60.63           O  
ATOM   1533  N   GLU H 200      28.221  11.356  16.132  1.00 62.59           N  
ATOM   1534  CA  GLU H 200      28.395  12.350  17.150  1.00 64.30           C  
ATOM   1535  CB  GLU H 200      28.261  13.776  16.604  1.00 68.36           C  
ATOM   1536  CG  GLU H 200      28.388  14.831  17.696  1.00 79.84           C  
ATOM   1537  CD  GLU H 200      27.972  16.167  17.107  1.00 95.75           C  
ATOM   1538  OE1 GLU H 200      27.738  16.220  15.870  1.00 99.67           O  
ATOM   1539  OE2 GLU H 200      27.874  17.151  17.887  1.00 96.00           O1-
ATOM   1540  C   GLU H 200      27.317  12.204  18.179  1.00 62.60           C  
ATOM   1541  O   GLU H 200      27.535  12.488  19.355  1.00 60.15           O  
ATOM   1542  N   ASP H 201      26.119  11.789  17.737  1.00 56.89           N  
ATOM   1543  CA  ASP H 201      24.935  11.662  18.540  1.00 54.68           C  
ATOM   1544  CB  ASP H 201      23.673  11.391  17.705  1.00 58.32           C  
ATOM   1545  CG  ASP H 201      23.359  12.656  16.919  1.00 60.89           C  
ATOM   1546  OD1 ASP H 201      23.444  13.763  17.515  1.00 59.39           O  
ATOM   1547  OD2 ASP H 201      23.023  12.534  15.713  1.00 59.31           O1-
ATOM   1548  C   ASP H 201      25.055  10.558  19.547  1.00 53.06           C  
ATOM   1549  O   ASP H 201      24.289  10.528  20.507  1.00 51.71           O  
ATOM   1550  N   SER H 202      25.951   9.576  19.336  1.00 53.41           N  
ATOM   1551  CA  SER H 202      26.039   8.500  20.284  1.00 50.19           C  
ATOM   1552  CB  SER H 202      27.100   7.450  19.912  1.00 48.25           C  
ATOM   1553  OG  SER H 202      26.766   6.835  18.676  1.00 52.54           O  
ATOM   1554  C   SER H 202      26.408   9.066  21.620  1.00 51.10           C  
ATOM   1555  O   SER H 202      27.364   9.833  21.732  1.00 52.57           O  
ATOM   1556  N   ALA H 203      25.651   8.692  22.677  1.00 51.77           N  
ATOM   1557  CA  ALA H 203      25.926   9.202  23.993  1.00 49.68           C  
ATOM   1558  CB  ALA H 203      25.927  10.738  24.067  1.00 48.66           C  
ATOM   1559  C   ALA H 203      24.858   8.716  24.927  1.00 48.70           C  
ATOM   1560  O   ALA H 203      23.980   7.943  24.547  1.00 46.72           O  
ATOM   1561  N   LEU H 204      24.943   9.143  26.207  1.00 46.88           N  
ATOM   1562  CA  LEU H 204      23.953   8.788  27.183  1.00 45.76           C  
ATOM   1563  CB  LEU H 204      24.551   8.458  28.566  1.00 44.64           C  
ATOM   1564  CG  LEU H 204      23.539   7.974  29.628  1.00  0.00           C  
ATOM   1565  CD1 LEU H 204      22.574   9.081  30.076  1.00  0.00           C  
ATOM   1566  CD2 LEU H 204      22.808   6.709  29.153  1.00  0.00           C  
ATOM   1567  C   LEU H 204      23.058   9.982  27.322  1.00 47.22           C  
ATOM   1568  O   LEU H 204      23.529  11.116  27.398  1.00 47.30           O  
ATOM   1569  N   TYR H 205      21.727   9.754  27.355  1.00 43.84           N  
ATOM   1570  CA  TYR H 205      20.805  10.850  27.462  1.00 41.82           C  
ATOM   1571  CB  TYR H 205      19.792  10.907  26.305  1.00 43.51           C  
ATOM   1572  CG  TYR H 205      20.530  11.252  25.056  1.00 44.81           C  
ATOM   1573  CD1 TYR H 205      20.758  12.565  24.723  1.00 46.26           C  
ATOM   1574  CD2 TYR H 205      20.997  10.264  24.218  1.00 45.78           C  
ATOM   1575  CE1 TYR H 205      21.437  12.892  23.573  1.00 48.41           C  
ATOM   1576  CE2 TYR H 205      21.676  10.583  23.067  1.00 46.33           C  
ATOM   1577  CZ  TYR H 205      21.896  11.899  22.742  1.00 47.81           C  
ATOM   1578  OH  TYR H 205      22.592  12.231  21.561  1.00 49.32           O  
ATOM   1579  C   TYR H 205      20.020  10.691  28.729  1.00 44.01           C  
ATOM   1580  O   TYR H 205      19.448   9.633  28.985  1.00 46.39           O  
ATOM   1581  N   TYR H 206      19.954  11.765  29.547  1.00 42.87           N  
ATOM   1582  CA  TYR H 206      19.266  11.685  30.806  1.00 43.86           C  
ATOM   1583  CB  TYR H 206      20.068  12.153  32.040  1.00 42.98           C  
ATOM   1584  CG  TYR H 206      21.325  11.378  32.262  1.00 43.17           C  
ATOM   1585  CD1 TYR H 206      21.312  10.112  32.798  1.00 43.47           C  
ATOM   1586  CD2 TYR H 206      22.537  11.928  31.928  1.00 41.73           C  
ATOM   1587  CE1 TYR H 206      22.479   9.414  33.003  1.00 44.84           C  
ATOM   1588  CE2 TYR H 206      23.708  11.235  32.133  1.00 43.72           C  
ATOM   1589  CZ  TYR H 206      23.684   9.974  32.672  1.00 46.33           C  
ATOM   1590  OH  TYR H 206      24.883   9.260  32.883  1.00 47.11           O  
ATOM   1591  C   TYR H 206      18.099  12.628  30.789  1.00 46.69           C  
ATOM   1592  O   TYR H 206      18.156  13.704  30.193  1.00 47.39           O  
ATOM   1593  N   CYS H 207      16.988  12.212  31.434  1.00 45.14           N  
ATOM   1594  CA  CYS H 207      15.855  13.073  31.635  1.00 45.77           C  
ATOM   1595  CB  CYS H 207      14.482  12.409  31.339  1.00 44.39           C  
ATOM   1596  SG  CYS H 207      14.145  10.900  32.305  1.00 57.93           S  
ATOM   1597  C   CYS H 207      15.903  13.448  33.089  1.00 45.38           C  
ATOM   1598  O   CYS H 207      16.304  12.642  33.928  1.00 47.59           O  
ATOM   1599  N   ALA H 208      15.544  14.702  33.431  1.00 41.92           N  
ATOM   1600  CA  ALA H 208      15.606  15.073  34.817  1.00 40.22           C  
ATOM   1601  CB  ALA H 208      16.918  15.779  35.204  1.00 38.78           C  
ATOM   1602  C   ALA H 208      14.486  16.016  35.126  1.00 42.84           C  
ATOM   1603  O   ALA H 208      14.093  16.838  34.299  1.00 47.03           O  
ATOM   1604  N   ARG H 209      13.943  15.910  36.355  1.00 41.74           N  
ATOM   1605  CA  ARG H 209      12.871  16.763  36.767  1.00 42.94           C  
ATOM   1606  CB  ARG H 209      12.005  16.161  37.890  1.00 44.19           C  
ATOM   1607  CG  ARG H 209      10.751  16.978  38.208  1.00 45.20           C  
ATOM   1608  CD  ARG H 209       9.845  16.331  39.259  1.00 47.94           C  
ATOM   1609  NE  ARG H 209      10.548  16.404  40.571  1.00 47.63           N  
ATOM   1610  CZ  ARG H 209       9.848  16.256  41.734  1.00 49.13           C  
ATOM   1611  NH1 ARG H 209       8.502  16.035  41.703  1.00 51.66           N1+
ATOM   1612  NH2 ARG H 209      10.498  16.329  42.931  1.00 45.25           N  
ATOM   1613  C   ARG H 209      13.477  18.044  37.246  1.00 43.19           C  
ATOM   1614  O   ARG H 209      14.593  18.079  37.764  1.00 45.38           O  
ATOM   1615  N   TYR H 210      12.738  19.147  37.045  1.00 41.59           N  
ATOM   1616  CA  TYR H 210      13.161  20.458  37.430  1.00 43.34           C  
ATOM   1617  CB  TYR H 210      12.919  21.434  36.263  1.00 42.88           C  
ATOM   1618  CG  TYR H 210      13.238  22.851  36.593  1.00 45.03           C  
ATOM   1619  CD1 TYR H 210      12.281  23.665  37.154  1.00 45.44           C  
ATOM   1620  CD2 TYR H 210      14.483  23.370  36.325  1.00 49.38           C  
ATOM   1621  CE1 TYR H 210      12.561  24.978  37.449  1.00  0.00           C  
ATOM   1622  CE2 TYR H 210      14.769  24.682  36.617  1.00  0.00           C  
ATOM   1623  CZ  TYR H 210      13.808  25.489  37.179  1.00 91.82           C  
ATOM   1624  OH  TYR H 210      14.101  26.835  37.480  1.00  0.00           O  
ATOM   1625  C   TYR H 210      12.245  20.839  38.542  1.00 46.15           C  
ATOM   1626  O   TYR H 210      11.043  21.001  38.343  1.00 44.06           O  
ATOM   1627  N   GLY H 211      12.742  20.966  39.773  1.00 49.04           N  
ATOM   1628  CA  GLY H 211      11.719  21.332  40.689  1.00 52.21           C  
ATOM   1629  C   GLY H 211      12.333  22.027  41.843  1.00 52.77           C  
ATOM   1630  O   GLY H 211      12.181  21.596  42.984  1.00 54.74           O  
ATOM   1631  N   GLY H 212      13.018  23.152  41.566  1.00 51.15           N  
ATOM   1632  CA  GLY H 212      13.595  23.935  42.617  1.00 49.37           C  
ATOM   1633  C   GLY H 212      14.452  23.051  43.463  1.00 48.36           C  
ATOM   1634  O   GLY H 212      15.525  22.604  43.057  1.00 47.52           O  
ATOM   1635  N   TYR H 213      13.990  22.793  44.697  1.00 47.27           N  
ATOM   1636  CA  TYR H 213      14.767  21.981  45.576  1.00 47.60           C  
ATOM   1637  CB  TYR H 213      14.215  21.892  47.019  1.00 50.11           C  
ATOM   1638  CG  TYR H 213      12.880  21.224  47.066  1.00 46.40           C  
ATOM   1639  CD1 TYR H 213      11.735  21.912  46.732  1.00 49.97           C  
ATOM   1640  CD2 TYR H 213      12.767  19.914  47.476  1.00 48.68           C  
ATOM   1641  CE1 TYR H 213      10.507  21.295  46.783  1.00 53.10           C  
ATOM   1642  CE2 TYR H 213      11.541  19.294  47.530  1.00 51.96           C  
ATOM   1643  CZ  TYR H 213      10.406  19.984  47.182  1.00 53.88           C  
ATOM   1644  OH  TYR H 213       9.148  19.346  47.237  1.00 59.56           O  
ATOM   1645  C   TYR H 213      14.878  20.626  44.983  1.00 46.58           C  
ATOM   1646  O   TYR H 213      15.952  20.033  45.024  1.00 47.98           O  
ATOM   1647  N   PHE H 214      13.787  20.089  44.404  1.00 44.06           N  
ATOM   1648  CA  PHE H 214      13.944  18.779  43.869  1.00 42.97           C  
ATOM   1649  CB  PHE H 214      12.735  17.844  43.891  1.00 44.73           C  
ATOM   1650  CG  PHE H 214      12.990  17.053  45.113  1.00 45.73           C  
ATOM   1651  CD1 PHE H 214      14.279  16.624  45.331  1.00 46.11           C  
ATOM   1652  CD2 PHE H 214      12.023  16.795  46.045  1.00 44.87           C  
ATOM   1653  CE1 PHE H 214      14.607  15.887  46.435  1.00 46.81           C  
ATOM   1654  CE2 PHE H 214      12.346  16.055  47.153  1.00 45.88           C  
ATOM   1655  CZ  PHE H 214      13.628  15.596  47.343  1.00 45.25           C  
ATOM   1656  C   PHE H 214      14.547  18.737  42.531  1.00 42.36           C  
ATOM   1657  O   PHE H 214      14.094  19.347  41.564  1.00 43.04           O  
ATOM   1658  N   ASP H 215      15.637  17.962  42.491  1.00 41.75           N  
ATOM   1659  CA  ASP H 215      16.304  17.669  41.280  1.00 39.85           C  
ATOM   1660  CB  ASP H 215      17.715  18.278  41.200  1.00 40.83           C  
ATOM   1661  CG  ASP H 215      18.146  18.298  39.738  1.00 44.86           C  
ATOM   1662  OD1 ASP H 215      17.460  17.654  38.901  1.00 46.15           O  
ATOM   1663  OD2 ASP H 215      19.169  18.968  39.435  1.00 45.75           O1-
ATOM   1664  C   ASP H 215      16.420  16.178  41.267  1.00 37.83           C  
ATOM   1665  O   ASP H 215      17.191  15.589  42.023  1.00 37.90           O  
ATOM   1666  N   TYR H 216      15.605  15.523  40.429  1.00 40.13           N  
ATOM   1667  CA  TYR H 216      15.642  14.063  40.255  1.00 40.39           C  
ATOM   1668  CB  TYR H 216      14.277  13.373  40.460  1.00 39.67           C  
ATOM   1669  CG  TYR H 216      13.911  13.333  41.904  1.00 48.47           C  
ATOM   1670  CD1 TYR H 216      13.428  14.441  42.558  1.00 48.65           C  
ATOM   1671  CD2 TYR H 216      14.033  12.155  42.604  1.00 51.65           C  
ATOM   1672  CE1 TYR H 216      13.087  14.375  43.890  1.00 47.20           C  
ATOM   1673  CE2 TYR H 216      13.694  12.081  43.934  1.00 50.83           C  
ATOM   1674  CZ  TYR H 216      13.221  13.195  44.581  1.00 52.80           C  
ATOM   1675  OH  TYR H 216      12.870  13.126  45.947  1.00 52.33           O  
ATOM   1676  C   TYR H 216      16.058  13.680  38.855  1.00 43.90           C  
ATOM   1677  O   TYR H 216      15.741  14.382  37.899  1.00 45.94           O  
ATOM   1678  N   TRP H 217      16.743  12.515  38.692  1.00 43.35           N  
ATOM   1679  CA  TRP H 217      17.256  12.132  37.393  1.00 44.11           C  
ATOM   1680  CB  TRP H 217      18.794  12.151  37.350  1.00 43.84           C  
ATOM   1681  CG  TRP H 217      19.423  13.508  37.572  1.00 39.01           C  
ATOM   1682  CD2 TRP H 217      20.174  14.232  36.586  1.00 40.71           C  
ATOM   1683  CD1 TRP H 217      19.447  14.264  38.707  1.00 38.56           C  
ATOM   1684  NE1 TRP H 217      20.158  15.419  38.487  1.00 42.71           N  
ATOM   1685  CE2 TRP H 217      20.615  15.411  37.186  1.00 42.65           C  
ATOM   1686  CE3 TRP H 217      20.480  13.936  35.288  1.00 41.35           C  
ATOM   1687  CZ2 TRP H 217      21.369  16.316  36.497  1.00 41.98           C  
ATOM   1688  CZ3 TRP H 217      21.235  14.854  34.593  1.00 41.21           C  
ATOM   1689  CH2 TRP H 217      21.671  16.021  35.186  1.00 42.04           C  
ATOM   1690  C   TRP H 217      16.870  10.716  37.043  1.00 44.80           C  
ATOM   1691  O   TRP H 217      16.651   9.877  37.915  1.00 45.65           O  
ATOM   1692  N   GLY H 218      16.774  10.425  35.723  1.00 41.35           N  
ATOM   1693  CA  GLY H 218      16.509   9.099  35.232  1.00 44.23           C  
ATOM   1694  C   GLY H 218      17.824   8.377  35.135  1.00 47.28           C  
ATOM   1695  O   GLY H 218      18.886   8.987  35.238  1.00 48.95           O  
ATOM   1696  N   GLN H 219      17.775   7.049  34.894  1.00 45.99           N  
ATOM   1697  CA  GLN H 219      18.932   6.192  34.825  1.00 45.62           C  
ATOM   1698  CB  GLN H 219      18.576   4.717  34.575  1.00 43.56           C  
ATOM   1699  CG  GLN H 219      17.557   4.147  35.558  1.00 56.77           C  
ATOM   1700  CD  GLN H 219      16.193   4.645  35.102  1.00 67.87           C  
ATOM   1701  OE1 GLN H 219      15.401   5.142  35.899  1.00 69.08           O  
ATOM   1702  NE2 GLN H 219      15.908   4.505  33.779  1.00 60.63           N  
ATOM   1703  C   GLN H 219      19.771   6.592  33.654  1.00 46.98           C  
ATOM   1704  O   GLN H 219      20.998   6.507  33.701  1.00 46.16           O  
ATOM   1705  N   GLY H 220      19.121   7.007  32.552  1.00 47.68           N  
ATOM   1706  CA  GLY H 220      19.831   7.394  31.367  1.00 44.85           C  
ATOM   1707  C   GLY H 220      19.672   6.325  30.330  1.00 47.98           C  
ATOM   1708  O   GLY H 220      19.507   5.147  30.642  1.00 49.65           O  
ATOM   1709  N   THR H 221      19.711   6.736  29.044  1.00 45.78           N  
ATOM   1710  CA  THR H 221      19.601   5.809  27.950  1.00 44.72           C  
ATOM   1711  CB  THR H 221      18.410   6.061  27.072  1.00 44.36           C  
ATOM   1712  OG1 THR H 221      17.214   5.968  27.833  1.00 48.58           O  
ATOM   1713  CG2 THR H 221      18.401   5.023  25.938  1.00 42.68           C  
ATOM   1714  C   THR H 221      20.825   5.959  27.101  1.00 45.51           C  
ATOM   1715  O   THR H 221      21.251   7.070  26.789  1.00 45.71           O  
ATOM   1716  N   THR H 222      21.426   4.824  26.692  1.00 45.97           N  
ATOM   1717  CA  THR H 222      22.615   4.897  25.894  1.00 47.72           C  
ATOM   1718  CB  THR H 222      23.635   3.852  26.249  1.00 48.18           C  
ATOM   1719  OG1 THR H 222      24.007   3.973  27.614  1.00 47.13           O  
ATOM   1720  CG2 THR H 222      24.871   4.043  25.355  1.00 36.34           C  
ATOM   1721  C   THR H 222      22.221   4.682  24.471  1.00 48.65           C  
ATOM   1722  O   THR H 222      21.638   3.658  24.114  1.00 48.90           O  
ATOM   1723  N   LEU H 223      22.532   5.674  23.618  1.00 48.43           N  
ATOM   1724  CA  LEU H 223      22.194   5.614  22.227  1.00 49.34           C  
ATOM   1725  CB  LEU H 223      21.594   6.933  21.709  1.00 48.08           C  
ATOM   1726  CG  LEU H 223      21.233   6.930  20.213  1.00 40.57           C  
ATOM   1727  CD1 LEU H 223      20.138   5.902  19.894  1.00 38.54           C  
ATOM   1728  CD2 LEU H 223      20.883   8.349  19.732  1.00 39.29           C  
ATOM   1729  C   LEU H 223      23.444   5.360  21.452  1.00 52.89           C  
ATOM   1730  O   LEU H 223      24.461   6.019  21.660  1.00 50.71           O  
ATOM   1731  N   THR H 224      23.399   4.369  20.540  1.00 55.04           N  
ATOM   1732  CA  THR H 224      24.549   4.092  19.734  1.00 55.14           C  
ATOM   1733  CB  THR H 224      25.086   2.704  19.924  1.00 56.75           C  
ATOM   1734  OG1 THR H 224      25.426   2.498  21.288  1.00 52.66           O  
ATOM   1735  CG2 THR H 224      26.333   2.534  19.041  1.00 54.27           C  
ATOM   1736  C   THR H 224      24.138   4.231  18.305  1.00 55.02           C  
ATOM   1737  O   THR H 224      23.156   3.636  17.865  1.00 54.66           O  
ATOM   1738  N   VAL H 225      24.879   5.049  17.535  1.00 56.24           N  
ATOM   1739  CA  VAL H 225      24.547   5.195  16.149  1.00 56.25           C  
ATOM   1740  CB  VAL H 225      24.512   6.626  15.703  1.00 55.20           C  
ATOM   1741  CG1 VAL H 225      24.216   6.667  14.197  1.00 52.46           C  
ATOM   1742  CG2 VAL H 225      23.482   7.379  16.564  1.00 53.20           C  
ATOM   1743  C   VAL H 225      25.619   4.498  15.373  1.00 57.89           C  
ATOM   1744  O   VAL H 225      26.762   4.952  15.334  1.00 55.84           O  
ATOM   1745  N   SER H 226      25.275   3.365  14.729  1.00 60.00           N  
ATOM   1746  CA  SER H 226      26.271   2.649  13.984  1.00 63.01           C  
ATOM   1747  CB  SER H 226      27.065   1.635  14.825  1.00 64.43           C  
ATOM   1748  OG  SER H 226      27.840   2.310  15.804  1.00 67.01           O  
ATOM   1749  C   SER H 226      25.590   1.874  12.904  1.00 62.79           C  
ATOM   1750  O   SER H 226      24.393   1.595  12.974  1.00 56.87           O  
ATOM   1751  N   SER H 227      26.362   1.499  11.866  1.00 65.55           N  
ATOM   1752  CA  SER H 227      25.816   0.761  10.766  1.00 64.36           C  
ATOM   1753  CB  SER H 227      26.792   0.617   9.589  1.00 65.27           C  
ATOM   1754  OG  SER H 227      27.108   1.895   9.056  1.00 73.58           O  
ATOM   1755  C   SER H 227      25.484  -0.637  11.264  1.00 63.57           C  
ATOM   1756  O   SER H 227      26.436  -1.376  11.631  1.00 60.50           O  
ATOM   1757  OXT SER H 227      24.273  -0.988  11.274  1.00  0.00           O1-
TER    1758      SER H 227 
CONECT  159  694
CONECT  694  159
CONECT 1002 1596
CONECT 1596 1002
END
