# Supplementary material for: Fully automated antibody structure prediction using BIOVIA tools: Validation study
Source: PLoS One. 2017 May 18;12(5):e0177923. doi: 10.1371/journal.pone.0177923 (PMC5436848; doi:10.1371/journal.pone.0177923)
Supplement: S2 Dataset — Predicted structures using the Top5 framework method, Chothia CDR definition with canonical filtering and generating 50 models. These were used in the comparison against predictions using no filtering. (ZIP) [file pone.0177923.s004.zip › 4BUH_AA_FV_FinalModel.pdb]

REMARK   Accelrys Discovery Studio PDB file
REMARK   Created:  2015-04-10T02:32:36Z
SSBOND   1 CYS L   21    CYS L   88                                     
SSBOND   2 CYS H  132    CYS H  206                                     
ATOM      1  N   TYR L   1      28.819  32.470  27.562  1.00 57.61           N1+
ATOM      2  CA  TYR L   1      29.027  32.223  28.993  1.00 54.24           C  
ATOM      3  CB  TYR L   1      27.820  32.738  29.776  1.00 54.85           C  
ATOM      4  CG  TYR L   1      28.037  32.380  31.197  1.00 53.73           C  
ATOM      5  CD1 TYR L   1      28.755  33.209  32.025  1.00 51.58           C  
ATOM      6  CD2 TYR L   1      27.533  31.199  31.690  1.00 52.15           C  
ATOM      7  CE1 TYR L   1      28.946  32.871  33.343  1.00 49.89           C  
ATOM      8  CE2 TYR L   1      27.721  30.857  33.004  1.00 48.21           C  
ATOM      9  CZ  TYR L   1      28.427  31.697  33.830  1.00 49.57           C  
ATOM     10  OH  TYR L   1      28.616  31.356  35.180  1.00  0.00           O  
ATOM     11  C   TYR L   1      29.163  30.764  29.269  1.00 52.03           C  
ATOM     12  O   TYR L   1      28.547  29.931  28.606  1.00 51.57           O  
ATOM     13  N   GLU L   2      30.019  30.422  30.245  1.00 49.78           N  
ATOM     14  CA  GLU L   2      30.168  29.053  30.631  1.00 47.45           C  
ATOM     15  CB  GLU L   2      31.171  28.249  29.789  1.00 49.40           C  
ATOM     16  CG  GLU L   2      31.276  26.794  30.261  1.00 59.60           C  
ATOM     17  CD  GLU L   2      32.279  26.056  29.387  1.00  0.00           C  
ATOM     18  OE1 GLU L   2      32.047  25.985  28.152  1.00  0.00           O  
ATOM     19  OE2 GLU L   2      33.291  25.553  29.946  1.00  0.00           O1-
ATOM     20  C   GLU L   2      30.684  29.052  32.031  1.00 46.81           C  
ATOM     21  O   GLU L   2      31.408  29.959  32.435  1.00 47.06           O  
ATOM     22  N   LEU L   3      30.318  28.023  32.813  1.00 43.44           N  
ATOM     23  CA  LEU L   3      30.766  27.957  34.174  1.00 41.16           C  
ATOM     24  CB  LEU L   3      29.935  26.984  35.035  1.00 39.87           C  
ATOM     25  CG  LEU L   3      28.411  27.227  35.061  1.00 39.71           C  
ATOM     26  CD1 LEU L   3      27.708  26.196  35.956  1.00 37.22           C  
ATOM     27  CD2 LEU L   3      28.051  28.661  35.454  1.00 38.66           C  
ATOM     28  C   LEU L   3      32.138  27.359  34.123  1.00 42.51           C  
ATOM     29  O   LEU L   3      32.318  26.293  33.541  1.00 42.29           O  
ATOM     30  N   THR L   4      33.145  28.001  34.751  1.00 40.73           N  
ATOM     31  CA  THR L   4      34.475  27.458  34.650  1.00 41.06           C  
ATOM     32  CB  THR L   4      35.523  28.487  34.338  1.00 42.47           C  
ATOM     33  OG1 THR L   4      35.223  29.138  33.113  1.00 44.11           O  
ATOM     34  CG2 THR L   4      36.890  27.786  34.240  1.00 42.98           C  
ATOM     35  C   THR L   4      34.863  26.821  35.951  1.00 40.25           C  
ATOM     36  O   THR L   4      34.742  27.427  37.015  1.00 40.16           O  
ATOM     37  N   GLN L   5      35.340  25.560  35.877  1.00 38.71           N  
ATOM     38  CA  GLN L   5      35.780  24.819  37.027  1.00 38.54           C  
ATOM     39  CB  GLN L   5      34.875  23.620  37.361  1.00 37.74           C  
ATOM     40  CG  GLN L   5      33.445  24.000  37.735  1.00 35.96           C  
ATOM     41  CD  GLN L   5      32.659  22.706  37.896  1.00 37.00           C  
ATOM     42  OE1 GLN L   5      31.726  22.437  37.141  1.00 35.94           O  
ATOM     43  NE2 GLN L   5      33.049  21.879  38.902  1.00 36.97           N  
ATOM     44  C   GLN L   5      37.109  24.218  36.684  1.00 40.10           C  
ATOM     45  O   GLN L   5      37.391  23.949  35.518  1.00 39.61           O  
ATOM     46  N   PRO L   6      37.952  24.018  37.665  1.00 38.76           N  
ATOM     47  CA  PRO L   6      39.239  23.401  37.478  1.00 39.23           C  
ATOM     48  CD  PRO L   6      37.617  24.221  39.063  1.00 38.27           C  
ATOM     49  CB  PRO L   6      39.911  23.455  38.849  1.00 38.75           C  
ATOM     50  CG  PRO L   6      38.724  23.481  39.833  1.00 38.28           C  
ATOM     51  C   PRO L   6      39.011  21.995  37.011  1.00 38.74           C  
ATOM     52  O   PRO L   6      38.076  21.359  37.494  1.00 38.38           O  
ATOM     53  N   PRO L   7      39.817  21.496  36.115  1.00 39.27           N  
ATOM     54  CA  PRO L   7      39.613  20.165  35.619  1.00 39.18           C  
ATOM     55  CD  PRO L   7      40.495  22.343  35.146  1.00 34.86           C  
ATOM     56  CB  PRO L   7      40.563  20.014  34.435  1.00 40.55           C  
ATOM     57  CG  PRO L   7      40.708  21.453  33.906  1.00 47.73           C  
ATOM     58  C   PRO L   7      39.771  19.113  36.667  1.00 38.20           C  
ATOM     59  O   PRO L   7      39.078  18.099  36.589  1.00 37.21           O  
ATOM     60  N   SER L   8      40.674  19.311  37.646  1.00 38.62           N  
ATOM     61  CA  SER L   8      40.826  18.274  38.624  1.00 38.25           C  
ATOM     62  CB  SER L   8      41.819  17.178  38.201  1.00 40.34           C  
ATOM     63  OG  SER L   8      43.119  17.725  38.055  1.00 43.18           O  
ATOM     64  C   SER L   8      41.333  18.864  39.902  1.00 40.45           C  
ATOM     65  O   SER L   8      41.943  19.932  39.919  1.00 40.85           O  
ATOM     66  N   ALA L   9      41.055  18.162  41.020  1.00 38.90           N  
ATOM     67  CA  ALA L   9      41.529  18.542  42.321  1.00 39.24           C  
ATOM     68  CB  ALA L   9      40.502  19.338  43.145  1.00 38.86           C  
ATOM     69  C   ALA L   9      41.789  17.263  43.056  1.00 40.53           C  
ATOM     70  O   ALA L   9      41.227  16.223  42.715  1.00 38.46           O  
ATOM     71  N   SER L  10      42.675  17.288  44.074  1.00 40.98           N  
ATOM     72  CA  SER L  10      42.933  16.073  44.795  1.00 41.91           C  
ATOM     73  CB  SER L  10      44.117  15.266  44.238  1.00 42.93           C  
ATOM     74  OG  SER L  10      45.320  16.009  44.368  1.00 45.07           O  
ATOM     75  C   SER L  10      43.247  16.409  46.219  1.00 44.65           C  
ATOM     76  O   SER L  10      43.633  17.535  46.533  1.00 44.42           O  
ATOM     77  N   GLY L  11      43.078  15.423  47.127  1.00 42.50           N  
ATOM     78  CA  GLY L  11      43.368  15.650  48.514  1.00 43.31           C  
ATOM     79  C   GLY L  11      43.528  14.326  49.197  1.00 44.36           C  
ATOM     80  O   GLY L  11      43.108  13.289  48.687  1.00 43.63           O  
ATOM     81  N   THR L  12      44.147  14.348  50.394  1.00 44.08           N  
ATOM     82  CA  THR L  12      44.377  13.162  51.169  1.00 45.53           C  
ATOM     83  CB  THR L  12      45.493  13.331  52.157  1.00 48.73           C  
ATOM     84  OG1 THR L  12      45.174  14.358  53.086  1.00 43.90           O  
ATOM     85  CG2 THR L  12      46.772  13.704  51.388  1.00 43.81           C  
ATOM     86  C   THR L  12      43.125  12.886  51.943  1.00 44.88           C  
ATOM     87  O   THR L  12      42.272  13.758  52.091  1.00 44.87           O  
ATOM     88  N   PRO L  13      42.982  11.689  52.442  1.00 43.78           N  
ATOM     89  CA  PRO L  13      41.789  11.379  53.178  1.00 43.24           C  
ATOM     90  CD  PRO L  13      43.515  10.521  51.759  1.00 45.60           C  
ATOM     91  CB  PRO L  13      41.774   9.861  53.329  1.00 43.36           C  
ATOM     92  CG  PRO L  13      42.542   9.373  52.086  1.00 44.99           C  
ATOM     93  C   PRO L  13      41.727  12.127  54.471  1.00 44.66           C  
ATOM     94  O   PRO L  13      42.765  12.312  55.104  1.00 45.69           O  
ATOM     95  N   GLY L  14      40.518  12.570  54.870  1.00 43.37           N  
ATOM     96  CA  GLY L  14      40.322  13.248  56.120  1.00 44.16           C  
ATOM     97  C   GLY L  14      40.570  14.712  55.927  1.00 44.77           C  
ATOM     98  O   GLY L  14      40.279  15.521  56.805  1.00 44.58           O  
ATOM     99  N   GLN L  15      41.103  15.078  54.747  1.00 43.34           N  
ATOM    100  CA  GLN L  15      41.467  16.425  54.407  1.00 43.92           C  
ATOM    101  CB  GLN L  15      42.530  16.448  53.292  1.00 45.88           C  
ATOM    102  CG  GLN L  15      43.113  17.817  52.951  1.00 51.03           C  
ATOM    103  CD  GLN L  15      44.399  18.021  53.739  1.00 54.46           C  
ATOM    104  OE1 GLN L  15      44.640  17.367  54.751  1.00 43.20           O  
ATOM    105  NE2 GLN L  15      45.257  18.959  53.256  1.00 43.94           N  
ATOM    106  C   GLN L  15      40.243  17.122  53.891  1.00 44.05           C  
ATOM    107  O   GLN L  15      39.191  16.509  53.716  1.00 42.36           O  
ATOM    108  N   ARG L  16      40.341  18.451  53.674  1.00 43.46           N  
ATOM    109  CA  ARG L  16      39.229  19.189  53.143  1.00 42.39           C  
ATOM    110  CB  ARG L  16      38.788  20.353  54.050  1.00 43.76           C  
ATOM    111  CG  ARG L  16      37.532  21.092  53.581  1.00 43.71           C  
ATOM    112  CD  ARG L  16      37.114  22.227  54.521  1.00 46.48           C  
ATOM    113  NE  ARG L  16      38.152  23.289  54.415  1.00 48.90           N  
ATOM    114  CZ  ARG L  16      38.022  24.288  53.495  1.00 51.20           C  
ATOM    115  NH1 ARG L  16      36.891  24.382  52.740  1.00 51.03           N1+
ATOM    116  NH2 ARG L  16      39.030  25.193  53.330  1.00 51.81           N  
ATOM    117  C   ARG L  16      39.648  19.752  51.813  1.00 42.75           C  
ATOM    118  O   ARG L  16      40.763  20.252  51.663  1.00 43.50           O  
ATOM    119  N   VAL L  17      38.763  19.662  50.797  1.00 40.78           N  
ATOM    120  CA  VAL L  17      39.083  20.172  49.490  1.00 41.58           C  
ATOM    121  CB  VAL L  17      39.100  19.135  48.402  1.00 44.08           C  
ATOM    122  CG1 VAL L  17      40.183  18.090  48.697  1.00 43.58           C  
ATOM    123  CG2 VAL L  17      37.683  18.558  48.269  1.00 46.45           C  
ATOM    124  C   VAL L  17      38.000  21.125  49.092  1.00 41.35           C  
ATOM    125  O   VAL L  17      36.870  21.026  49.568  1.00 40.08           O  
ATOM    126  N   THR L  18      38.333  22.090  48.209  1.00 40.31           N  
ATOM    127  CA  THR L  18      37.358  23.033  47.735  1.00 40.21           C  
ATOM    128  CB  THR L  18      37.613  24.444  48.188  1.00 42.95           C  
ATOM    129  OG1 THR L  18      38.885  24.883  47.735  1.00 44.12           O  
ATOM    130  CG2 THR L  18      37.543  24.505  49.722  1.00 40.79           C  
ATOM    131  C   THR L  18      37.388  23.041  46.235  1.00 40.15           C  
ATOM    132  O   THR L  18      38.452  22.964  45.623  1.00 40.31           O  
ATOM    133  N   ILE L  19      36.197  23.128  45.603  1.00 39.35           N  
ATOM    134  CA  ILE L  19      36.097  23.179  44.169  1.00 38.16           C  
ATOM    135  CB  ILE L  19      35.238  22.084  43.600  1.00 37.11           C  
ATOM    136  CG1 ILE L  19      35.837  20.709  43.936  1.00 37.38           C  
ATOM    137  CG2 ILE L  19      35.069  22.330  42.092  1.00 38.07           C  
ATOM    138  CD1 ILE L  19      34.883  19.548  43.662  1.00 36.83           C  
ATOM    139  C   ILE L  19      35.441  24.479  43.817  1.00 38.71           C  
ATOM    140  O   ILE L  19      34.355  24.790  44.305  1.00 39.54           O  
ATOM    141  N   SER L  20      36.098  25.283  42.956  1.00 38.53           N  
ATOM    142  CA  SER L  20      35.571  26.568  42.596  1.00 39.19           C  
ATOM    143  CB  SER L  20      36.669  27.615  42.349  1.00 41.36           C  
ATOM    144  OG  SER L  20      37.459  27.232  41.234  1.00 44.07           O  
ATOM    145  C   SER L  20      34.764  26.470  41.337  1.00 39.99           C  
ATOM    146  O   SER L  20      34.882  25.516  40.569  1.00 39.76           O  
ATOM    147  N   CYS L  21      33.896  27.479  41.113  1.00 39.40           N  
ATOM    148  CA  CYS L  21      33.093  27.575  39.926  1.00 38.56           C  
ATOM    149  CB  CYS L  21      31.675  26.988  40.130  1.00 38.18           C  
ATOM    150  SG  CYS L  21      30.599  27.074  38.667  1.00 45.37           S  
ATOM    151  C   CYS L  21      32.983  29.046  39.640  1.00 40.09           C  
ATOM    152  O   CYS L  21      32.441  29.793  40.454  1.00 40.72           O  
ATOM    153  N   SER L  22      33.489  29.512  38.475  1.00 39.35           N  
ATOM    154  CA  SER L  22      33.483  30.928  38.198  1.00 41.06           C  
ATOM    155  CB  SER L  22      34.864  31.487  37.808  1.00 40.52           C  
ATOM    156  OG  SER L  22      35.768  31.383  38.897  1.00 39.51           O  
ATOM    157  C   SER L  22      32.574  31.211  37.046  1.00 41.90           C  
ATOM    158  O   SER L  22      32.536  30.464  36.070  1.00 41.31           O  
ATOM    159  N   GLY L  23      31.823  32.321  37.154  1.00 43.08           N  
ATOM    160  CA  GLY L  23      30.866  32.643  36.149  1.00 43.00           C  
ATOM    161  C   GLY L  23      30.788  34.127  36.001  1.00 45.17           C  
ATOM    162  O   GLY L  23      31.751  34.846  36.264  1.00 47.34           O  
ATOM    163  N   SER L  24      29.613  34.612  35.549  1.00 43.68           N  
ATOM    164  CA  SER L  24      29.427  36.012  35.303  1.00 45.15           C  
ATOM    165  CB  SER L  24      29.151  36.349  33.826  1.00 50.45           C  
ATOM    166  OG  SER L  24      27.900  35.813  33.423  1.00 52.73           O  
ATOM    167  C   SER L  24      28.242  36.478  36.084  1.00 44.18           C  
ATOM    168  O   SER L  24      27.597  35.705  36.788  1.00 44.13           O  
ATOM    169  N   SER L  25      27.950  37.790  35.987  1.00 44.81           N  
ATOM    170  CA  SER L  25      26.870  38.398  36.707  1.00 46.16           C  
ATOM    171  CB  SER L  25      26.856  39.933  36.576  1.00 47.84           C  
ATOM    172  OG  SER L  25      26.665  40.309  35.220  1.00 52.31           O  
ATOM    173  C   SER L  25      25.561  37.873  36.198  1.00 45.35           C  
ATOM    174  O   SER L  25      24.563  37.892  36.915  1.00 47.42           O  
ATOM    175  N   SER L  26      25.543  37.384  34.945  1.00 45.93           N  
ATOM    176  CA  SER L  26      24.365  36.903  34.275  1.00 45.10           C  
ATOM    177  CB  SER L  26      24.654  36.568  32.806  1.00 53.46           C  
ATOM    178  OG  SER L  26      23.479  36.087  32.178  1.00 56.06           O  
ATOM    179  C   SER L  26      23.826  35.654  34.915  1.00 42.26           C  
ATOM    180  O   SER L  26      22.635  35.360  34.818  1.00 43.40           O  
ATOM    181  N   ASN L  27      24.691  34.866  35.571  1.00 42.05           N  
ATOM    182  CA  ASN L  27      24.264  33.625  36.151  1.00 39.74           C  
ATOM    183  CB  ASN L  27      24.841  32.457  35.378  1.00 40.57           C  
ATOM    184  CG  ASN L  27      26.115  33.085  34.901  1.00 43.26           C  
ATOM    185  OD1 ASN L  27      27.048  33.327  35.664  1.00 43.81           O  
ATOM    186  ND2 ASN L  27      26.143  33.398  33.578  1.00 44.33           N  
ATOM    187  C   ASN L  27      24.604  33.565  37.604  1.00 41.06           C  
ATOM    188  O   ASN L  27      23.745  33.840  38.428  1.00 41.79           O  
ATOM    189  N   ILE L  28      25.848  33.229  37.982  1.00 39.73           N  
ATOM    190  CA  ILE L  28      26.178  33.077  39.376  1.00 39.42           C  
ATOM    191  CB  ILE L  28      27.632  32.768  39.599  1.00 38.89           C  
ATOM    192  CG1 ILE L  28      28.035  31.466  38.885  1.00 38.51           C  
ATOM    193  CG2 ILE L  28      27.874  32.731  41.118  1.00 40.70           C  
ATOM    194  CD1 ILE L  28      27.312  30.226  39.408  1.00 39.68           C  
ATOM    195  C   ILE L  28      25.894  34.355  40.113  1.00 43.99           C  
ATOM    196  O   ILE L  28      25.395  34.330  41.238  1.00 43.71           O  
ATOM    197  N   GLY L  29      26.212  35.518  39.519  1.00 43.56           N  
ATOM    198  CA  GLY L  29      26.016  36.730  40.261  1.00 45.25           C  
ATOM    199  C   GLY L  29      24.566  36.910  40.597  1.00 48.50           C  
ATOM    200  O   GLY L  29      24.227  37.305  41.712  1.00 52.96           O  
ATOM    201  N   GLY L  30      23.684  36.711  39.599  1.00 46.25           N  
ATOM    202  CA  GLY L  30      22.265  36.879  39.756  1.00 49.47           C  
ATOM    203  C   GLY L  30      21.553  35.752  40.449  1.00 47.48           C  
ATOM    204  O   GLY L  30      20.678  35.986  41.281  1.00 51.94           O  
ATOM    205  N   ASN L  31      21.901  34.493  40.123  1.00 42.66           N  
ATOM    206  CA  ASN L  31      21.086  33.386  40.530  1.00 43.21           C  
ATOM    207  CB  ASN L  31      20.504  32.606  39.338  1.00 40.85           C  
ATOM    208  CG  ASN L  31      19.508  33.497  38.607  1.00 45.26           C  
ATOM    209  OD1 ASN L  31      18.410  33.759  39.095  1.00 47.64           O  
ATOM    210  ND2 ASN L  31      19.899  33.977  37.397  1.00 45.55           N  
ATOM    211  C   ASN L  31      21.839  32.390  41.349  1.00 40.19           C  
ATOM    212  O   ASN L  31      23.064  32.401  41.458  1.00 43.92           O  
ATOM    213  N   THR L  32      21.041  31.485  41.938  1.00 39.01           N  
ATOM    214  CA  THR L  32      21.405  30.394  42.786  1.00 38.54           C  
ATOM    215  CB  THR L  32      20.166  29.696  43.246  1.00 39.72           C  
ATOM    216  OG1 THR L  32      19.457  30.488  44.184  1.00 24.28           O  
ATOM    217  CG2 THR L  32      20.503  28.303  43.759  1.00 28.81           C  
ATOM    218  C   THR L  32      22.218  29.386  42.041  1.00 37.29           C  
ATOM    219  O   THR L  32      22.066  29.191  40.840  1.00 38.00           O  
ATOM    220  N   VAL L  33      23.108  28.693  42.772  1.00 34.62           N  
ATOM    221  CA  VAL L  33      23.980  27.724  42.177  1.00 33.33           C  
ATOM    222  CB  VAL L  33      25.433  28.040  42.386  1.00 32.60           C  
ATOM    223  CG1 VAL L  33      26.279  26.904  41.789  1.00 30.71           C  
ATOM    224  CG2 VAL L  33      25.725  29.423  41.781  1.00 32.25           C  
ATOM    225  C   VAL L  33      23.713  26.401  42.825  1.00 34.62           C  
ATOM    226  O   VAL L  33      23.481  26.324  44.030  1.00 35.48           O  
ATOM    227  N   ASN L  34      23.729  25.318  42.024  1.00 33.11           N  
ATOM    228  CA  ASN L  34      23.503  24.005  42.559  1.00 31.84           C  
ATOM    229  CB  ASN L  34      22.163  23.385  42.064  1.00 32.24           C  
ATOM    230  CG  ASN L  34      20.995  24.191  42.693  1.00 32.96           C  
ATOM    231  OD1 ASN L  34      21.226  25.043  43.545  1.00 27.24           O  
ATOM    232  ND2 ASN L  34      19.717  23.934  42.296  1.00 25.56           N  
ATOM    233  C   ASN L  34      24.707  23.155  42.218  1.00 32.67           C  
ATOM    234  O   ASN L  34      25.469  23.482  41.308  1.00 31.58           O  
ATOM    235  N   TRP L  35      24.956  22.070  42.993  1.00 32.17           N  
ATOM    236  CA  TRP L  35      26.108  21.231  42.757  1.00 30.69           C  
ATOM    237  CB  TRP L  35      27.142  21.298  43.897  1.00 31.71           C  
ATOM    238  CG  TRP L  35      27.824  22.641  44.024  1.00 31.69           C  
ATOM    239  CD2 TRP L  35      29.059  22.984  43.377  1.00 31.41           C  
ATOM    240  CD1 TRP L  35      27.441  23.742  44.733  1.00 31.83           C  
ATOM    241  NE1 TRP L  35      28.362  24.750  44.566  1.00 31.27           N  
ATOM    242  CE2 TRP L  35      29.363  24.297  43.735  1.00 30.79           C  
ATOM    243  CE3 TRP L  35      29.877  22.264  42.554  1.00 31.08           C  
ATOM    244  CZ2 TRP L  35      30.492  24.910  43.270  1.00 32.24           C  
ATOM    245  CZ3 TRP L  35      31.013  22.885  42.086  1.00 32.15           C  
ATOM    246  CH2 TRP L  35      31.315  24.184  42.438  1.00 31.77           C  
ATOM    247  C   TRP L  35      25.668  19.798  42.630  1.00 30.28           C  
ATOM    248  O   TRP L  35      24.746  19.357  43.314  1.00 30.64           O  
ATOM    249  N   TYR L  36      26.333  19.028  41.735  1.00 29.24           N  
ATOM    250  CA  TYR L  36      25.981  17.647  41.518  1.00 30.36           C  
ATOM    251  CB  TYR L  36      25.406  17.369  40.114  1.00 30.16           C  
ATOM    252  CG  TYR L  36      24.145  18.146  39.932  1.00 31.45           C  
ATOM    253  CD1 TYR L  36      24.183  19.467  39.568  1.00 31.46           C  
ATOM    254  CD2 TYR L  36      22.914  17.562  40.104  1.00 31.88           C  
ATOM    255  CE1 TYR L  36      23.026  20.193  39.399  1.00 32.01           C  
ATOM    256  CE2 TYR L  36      21.754  18.284  39.936  1.00 31.89           C  
ATOM    257  CZ  TYR L  36      21.805  19.605  39.582  1.00 32.36           C  
ATOM    258  OH  TYR L  36      20.616  20.348  39.409  1.00 32.26           O  
ATOM    259  C   TYR L  36      27.212  16.793  41.625  1.00 32.13           C  
ATOM    260  O   TYR L  36      28.310  17.203  41.246  1.00 32.68           O  
ATOM    261  N   GLN L  37      27.043  15.564  42.161  1.00 30.80           N  
ATOM    262  CA  GLN L  37      28.125  14.618  42.257  1.00 30.98           C  
ATOM    263  CB  GLN L  37      28.274  13.967  43.645  1.00 31.41           C  
ATOM    264  CG  GLN L  37      29.428  12.962  43.730  1.00 33.08           C  
ATOM    265  CD  GLN L  37      29.391  12.296  45.102  1.00 34.45           C  
ATOM    266  OE1 GLN L  37      28.376  11.730  45.503  1.00 36.83           O  
ATOM    267  NE2 GLN L  37      30.529  12.365  45.845  1.00 34.60           N  
ATOM    268  C   GLN L  37      27.809  13.500  41.309  1.00 31.94           C  
ATOM    269  O   GLN L  37      26.670  13.039  41.242  1.00 32.01           O  
ATOM    270  N   GLN L  38      28.810  13.050  40.524  1.00 32.27           N  
ATOM    271  CA  GLN L  38      28.558  11.955  39.631  1.00 31.45           C  
ATOM    272  CB  GLN L  38      28.545  12.368  38.146  1.00 30.22           C  
ATOM    273  CG  GLN L  38      28.274  11.206  37.186  1.00 29.41           C  
ATOM    274  CD  GLN L  38      28.285  11.737  35.756  1.00 28.28           C  
ATOM    275  OE1 GLN L  38      29.101  12.586  35.400  1.00 28.82           O  
ATOM    276  NE2 GLN L  38      27.352  11.222  34.912  1.00 28.99           N  
ATOM    277  C   GLN L  38      29.653  10.947  39.806  1.00 33.26           C  
ATOM    278  O   GLN L  38      30.814  11.216  39.505  1.00 33.68           O  
ATOM    279  N   VAL L  39      29.295   9.745  40.301  1.00 34.65           N  
ATOM    280  CA  VAL L  39      30.241   8.679  40.474  1.00 37.51           C  
ATOM    281  CB  VAL L  39      29.830   7.675  41.511  1.00 38.64           C  
ATOM    282  CG1 VAL L  39      28.507   7.031  41.071  1.00  0.00           C  
ATOM    283  CG2 VAL L  39      30.976   6.670  41.703  1.00  0.00           C  
ATOM    284  C   VAL L  39      30.364   7.990  39.153  1.00 38.61           C  
ATOM    285  O   VAL L  39      29.453   8.045  38.330  1.00 38.36           O  
ATOM    286  N   PRO L  40      31.467   7.341  38.905  1.00 44.26           N  
ATOM    287  CA  PRO L  40      31.628   6.750  37.611  1.00 44.71           C  
ATOM    288  CD  PRO L  40      32.742   7.740  39.480  1.00 44.87           C  
ATOM    289  CB  PRO L  40      33.084   6.303  37.538  1.00 46.76           C  
ATOM    290  CG  PRO L  40      33.805   7.318  38.446  1.00 46.10           C  
ATOM    291  C   PRO L  40      30.613   5.699  37.310  1.00 43.39           C  
ATOM    292  O   PRO L  40      30.397   4.809  38.132  1.00 45.77           O  
ATOM    293  N   GLY L  41      29.992   5.794  36.118  1.00 40.96           N  
ATOM    294  CA  GLY L  41      29.040   4.830  35.657  1.00 40.60           C  
ATOM    295  C   GLY L  41      27.707   5.065  36.301  1.00 40.84           C  
ATOM    296  O   GLY L  41      26.821   4.217  36.199  1.00 42.32           O  
ATOM    297  N   THR L  42      27.502   6.221  36.962  1.00 39.37           N  
ATOM    298  CA  THR L  42      26.247   6.367  37.646  1.00 38.33           C  
ATOM    299  CB  THR L  42      26.409   6.290  39.141  1.00 39.36           C  
ATOM    300  OG1 THR L  42      27.099   5.099  39.484  1.00 42.55           O  
ATOM    301  CG2 THR L  42      25.034   6.247  39.818  1.00 46.00           C  
ATOM    302  C   THR L  42      25.642   7.700  37.295  1.00 37.02           C  
ATOM    303  O   THR L  42      26.290   8.553  36.691  1.00 35.73           O  
ATOM    304  N   ALA L  43      24.349   7.882  37.638  1.00 36.07           N  
ATOM    305  CA  ALA L  43      23.625   9.102  37.405  1.00 35.66           C  
ATOM    306  CB  ALA L  43      22.100   8.943  37.514  1.00 34.72           C  
ATOM    307  C   ALA L  43      24.051  10.114  38.429  1.00 34.28           C  
ATOM    308  O   ALA L  43      24.507   9.771  39.518  1.00 35.01           O  
ATOM    309  N   PRO L  44      23.906  11.371  38.088  1.00 33.70           N  
ATOM    310  CA  PRO L  44      24.308  12.436  38.970  1.00 32.20           C  
ATOM    311  CD  PRO L  44      23.986  11.761  36.688  1.00 33.98           C  
ATOM    312  CB  PRO L  44      24.320  13.699  38.109  1.00 31.56           C  
ATOM    313  CG  PRO L  44      24.581  13.179  36.685  1.00 31.21           C  
ATOM    314  C   PRO L  44      23.392  12.548  40.148  1.00 33.04           C  
ATOM    315  O   PRO L  44      22.244  12.122  40.049  1.00 32.98           O  
ATOM    316  N   ARG L  45      23.889  13.088  41.280  1.00 32.89           N  
ATOM    317  CA  ARG L  45      23.030  13.299  42.409  1.00 32.48           C  
ATOM    318  CB  ARG L  45      23.300  12.398  43.626  1.00 35.14           C  
ATOM    319  CG  ARG L  45      24.672  12.583  44.271  1.00 39.40           C  
ATOM    320  CD  ARG L  45      24.852  11.727  45.525  1.00 41.26           C  
ATOM    321  NE  ARG L  45      23.838  12.180  46.520  1.00  0.00           N  
ATOM    322  CZ  ARG L  45      23.145  11.263  47.253  1.00  0.00           C  
ATOM    323  NH1 ARG L  45      23.366   9.929  47.059  1.00  0.00           N1+
ATOM    324  NH2 ARG L  45      22.228  11.675  48.176  1.00  0.00           N  
ATOM    325  C   ARG L  45      23.235  14.716  42.847  1.00 33.06           C  
ATOM    326  O   ARG L  45      24.317  15.276  42.683  1.00 33.56           O  
ATOM    327  N   LEU L  46      22.184  15.335  43.420  1.00 31.51           N  
ATOM    328  CA  LEU L  46      22.256  16.716  43.812  1.00 31.09           C  
ATOM    329  CB  LEU L  46      20.867  17.381  43.769  1.00 31.61           C  
ATOM    330  CG  LEU L  46      20.839  18.862  44.170  1.00 33.59           C  
ATOM    331  CD1 LEU L  46      21.629  19.737  43.193  1.00 32.87           C  
ATOM    332  CD2 LEU L  46      19.393  19.340  44.342  1.00 33.67           C  
ATOM    333  C   LEU L  46      22.780  16.802  45.217  1.00 32.92           C  
ATOM    334  O   LEU L  46      22.195  16.235  46.136  1.00 32.94           O  
ATOM    335  N   LEU L  47      23.985  17.400  45.373  1.00 31.97           N  
ATOM    336  CA  LEU L  47      24.638  17.657  46.635  1.00 32.99           C  
ATOM    337  CB  LEU L  47      26.155  17.832  46.471  1.00 33.83           C  
ATOM    338  CG  LEU L  47      26.887  16.555  46.036  1.00 36.28           C  
ATOM    339  CD1 LEU L  47      28.394  16.802  45.897  1.00 35.96           C  
ATOM    340  CD2 LEU L  47      26.575  15.386  46.981  1.00 35.02           C  
ATOM    341  C   LEU L  47      24.152  18.898  47.331  1.00 33.76           C  
ATOM    342  O   LEU L  47      23.912  18.871  48.536  1.00 34.88           O  
ATOM    343  N   ILE L  48      24.043  20.031  46.592  1.00 32.42           N  
ATOM    344  CA  ILE L  48      23.688  21.287  47.202  1.00 32.99           C  
ATOM    345  CB  ILE L  48      24.868  22.176  47.460  1.00 31.99           C  
ATOM    346  CG1 ILE L  48      25.876  21.487  48.390  1.00 32.06           C  
ATOM    347  CG2 ILE L  48      24.345  23.507  48.021  1.00 32.04           C  
ATOM    348  CD1 ILE L  48      27.208  22.225  48.486  1.00 35.17           C  
ATOM    349  C   ILE L  48      22.788  22.045  46.265  1.00 33.34           C  
ATOM    350  O   ILE L  48      22.953  21.964  45.049  1.00 33.05           O  
ATOM    351  N   TYR L  49      21.800  22.801  46.806  1.00 32.58           N  
ATOM    352  CA  TYR L  49      20.973  23.601  45.942  1.00 33.37           C  
ATOM    353  CB  TYR L  49      19.587  22.982  45.613  1.00 32.99           C  
ATOM    354  CG  TYR L  49      18.504  23.280  46.605  1.00 32.24           C  
ATOM    355  CD1 TYR L  49      18.451  22.687  47.843  1.00 32.79           C  
ATOM    356  CD2 TYR L  49      17.514  24.178  46.270  1.00 32.78           C  
ATOM    357  CE1 TYR L  49      17.429  22.988  48.716  1.00 32.83           C  
ATOM    358  CE2 TYR L  49      16.487  24.487  47.134  1.00 32.70           C  
ATOM    359  CZ  TYR L  49      16.449  23.888  48.367  1.00 34.02           C  
ATOM    360  OH  TYR L  49      15.411  24.183  49.276  1.00 32.56           O  
ATOM    361  C   TYR L  49      20.793  24.934  46.615  1.00 35.34           C  
ATOM    362  O   TYR L  49      21.013  25.065  47.817  1.00 34.70           O  
ATOM    363  N   LYS L  50      20.389  25.971  45.874  1.00 40.65           N  
ATOM    364  CA  LYS L  50      20.178  27.265  46.458  1.00 40.56           C  
ATOM    365  CB  LYS L  50      18.907  27.362  47.312  1.00 38.95           C  
ATOM    366  CG  LYS L  50      18.419  28.803  47.486  1.00 35.22           C  
ATOM    367  CD  LYS L  50      16.936  28.911  47.850  1.00 38.17           C  
ATOM    368  CE  LYS L  50      16.473  30.336  48.161  1.00  0.00           C  
ATOM    369  NZ  LYS L  50      15.110  30.304  48.737  1.00  0.00           N1+
ATOM    370  C   LYS L  50      21.397  27.757  47.182  1.00 42.25           C  
ATOM    371  O   LYS L  50      21.326  28.301  48.282  1.00 42.95           O  
ATOM    372  N   ASN L  51      22.562  27.565  46.540  1.00 39.67           N  
ATOM    373  CA  ASN L  51      23.851  28.067  46.925  1.00 38.03           C  
ATOM    374  CB  ASN L  51      23.797  29.554  47.311  1.00 39.94           C  
ATOM    375  CG  ASN L  51      23.318  30.335  46.095  1.00 40.69           C  
ATOM    376  OD1 ASN L  51      23.747  30.085  44.970  1.00 41.34           O  
ATOM    377  ND2 ASN L  51      22.390  31.302  46.326  1.00 39.87           N  
ATOM    378  C   ASN L  51      24.422  27.333  48.096  1.00 40.58           C  
ATOM    379  O   ASN L  51      25.607  27.007  48.071  1.00 41.80           O  
ATOM    380  N   ASN L  52      23.613  26.993  49.122  1.00 40.47           N  
ATOM    381  CA  ASN L  52      24.226  26.336  50.244  1.00 42.13           C  
ATOM    382  CB  ASN L  52      24.901  27.320  51.221  1.00 41.46           C  
ATOM    383  CG  ASN L  52      23.859  28.259  51.823  1.00 42.49           C  
ATOM    384  OD1 ASN L  52      22.677  28.207  51.489  1.00 42.25           O  
ATOM    385  ND2 ASN L  52      24.315  29.161  52.732  1.00 42.87           N  
ATOM    386  C   ASN L  52      23.202  25.559  51.015  1.00 42.43           C  
ATOM    387  O   ASN L  52      23.324  25.411  52.231  1.00 44.00           O  
ATOM    388  N   GLN L  53      22.174  25.017  50.340  1.00 36.02           N  
ATOM    389  CA  GLN L  53      21.237  24.211  51.068  1.00 36.13           C  
ATOM    390  CB  GLN L  53      19.771  24.607  50.797  1.00 36.65           C  
ATOM    391  CG  GLN L  53      19.499  26.008  51.364  1.00 38.70           C  
ATOM    392  CD  GLN L  53      18.133  26.535  50.948  1.00 39.85           C  
ATOM    393  OE1 GLN L  53      17.092  26.068  51.408  1.00 41.77           O  
ATOM    394  NE2 GLN L  53      18.138  27.563  50.059  1.00 42.41           N  
ATOM    395  C   GLN L  53      21.501  22.774  50.739  1.00 37.13           C  
ATOM    396  O   GLN L  53      21.781  22.428  49.594  1.00 36.09           O  
ATOM    397  N   ARG L  54      21.446  21.900  51.767  1.00 37.04           N  
ATOM    398  CA  ARG L  54      21.750  20.503  51.579  1.00 36.86           C  
ATOM    399  CB  ARG L  54      22.439  19.822  52.774  1.00 37.04           C  
ATOM    400  CG  ARG L  54      23.895  20.194  53.026  1.00 38.35           C  
ATOM    401  CD  ARG L  54      24.467  19.455  54.238  1.00 45.07           C  
ATOM    402  NE  ARG L  54      23.655  19.858  55.421  1.00 51.64           N  
ATOM    403  CZ  ARG L  54      23.115  18.908  56.239  1.00 54.82           C  
ATOM    404  NH1 ARG L  54      23.326  17.583  55.983  1.00 57.67           N1+
ATOM    405  NH2 ARG L  54      22.349  19.283  57.304  1.00 51.67           N  
ATOM    406  C   ARG L  54      20.471  19.746  51.457  1.00 37.66           C  
ATOM    407  O   ARG L  54      19.568  19.886  52.281  1.00 37.44           O  
ATOM    408  N   PRO L  55      20.393  18.920  50.451  1.00 37.53           N  
ATOM    409  CA  PRO L  55      19.224  18.107  50.287  1.00 39.85           C  
ATOM    410  CD  PRO L  55      20.998  19.257  49.172  1.00 34.98           C  
ATOM    411  CB  PRO L  55      19.267  17.583  48.854  1.00 37.61           C  
ATOM    412  CG  PRO L  55      20.068  18.658  48.101  1.00 35.36           C  
ATOM    413  C   PRO L  55      19.225  17.041  51.329  1.00 41.55           C  
ATOM    414  O   PRO L  55      20.281  16.754  51.893  1.00 39.84           O  
ATOM    415  N   SER L  56      18.049  16.454  51.617  1.00 42.60           N  
ATOM    416  CA  SER L  56      18.005  15.444  52.626  1.00 45.01           C  
ATOM    417  CB  SER L  56      16.584  14.946  52.942  1.00 47.29           C  
ATOM    418  OG  SER L  56      16.626  13.948  53.952  1.00 53.52           O  
ATOM    419  C   SER L  56      18.795  14.277  52.143  1.00 43.99           C  
ATOM    420  O   SER L  56      18.785  13.953  50.957  1.00 44.12           O  
ATOM    421  N   GLY L  57      19.516  13.628  53.078  1.00 43.81           N  
ATOM    422  CA  GLY L  57      20.268  12.448  52.772  1.00 42.67           C  
ATOM    423  C   GLY L  57      21.707  12.787  52.523  1.00 41.96           C  
ATOM    424  O   GLY L  57      22.555  11.896  52.508  1.00 43.92           O  
ATOM    425  N   VAL L  58      22.029  14.081  52.327  1.00 39.25           N  
ATOM    426  CA  VAL L  58      23.388  14.459  52.046  1.00 38.62           C  
ATOM    427  CB  VAL L  58      23.481  15.698  51.196  1.00 37.24           C  
ATOM    428  CG1 VAL L  58      24.958  16.099  51.047  1.00 35.94           C  
ATOM    429  CG2 VAL L  58      22.775  15.429  49.855  1.00 36.29           C  
ATOM    430  C   VAL L  58      24.086  14.739  53.342  1.00 40.75           C  
ATOM    431  O   VAL L  58      23.528  15.364  54.242  1.00 40.50           O  
ATOM    432  N   PRO L  59      25.310  14.287  53.451  1.00 40.50           N  
ATOM    433  CA  PRO L  59      26.078  14.499  54.650  1.00 41.67           C  
ATOM    434  CD  PRO L  59      25.740  13.098  52.738  1.00 44.60           C  
ATOM    435  CB  PRO L  59      27.242  13.503  54.595  1.00 43.70           C  
ATOM    436  CG  PRO L  59      27.205  12.931  53.165  1.00 45.62           C  
ATOM    437  C   PRO L  59      26.493  15.930  54.792  1.00 40.98           C  
ATOM    438  O   PRO L  59      26.643  16.626  53.790  1.00 40.33           O  
ATOM    439  N   ASP L  60      26.706  16.362  56.045  1.00 41.83           N  
ATOM    440  CA  ASP L  60      27.061  17.693  56.445  1.00 41.71           C  
ATOM    441  CB  ASP L  60      27.078  17.837  57.977  1.00 43.29           C  
ATOM    442  CG  ASP L  60      27.550  19.233  58.356  1.00 45.66           C  
ATOM    443  OD1 ASP L  60      28.789  19.456  58.359  1.00 46.35           O  
ATOM    444  OD2 ASP L  60      26.679  20.094  58.647  1.00 48.73           O1-
ATOM    445  C   ASP L  60      28.415  18.038  55.913  1.00 41.09           C  
ATOM    446  O   ASP L  60      28.779  19.209  55.840  1.00 41.68           O  
ATOM    447  N   ARG L  61      29.203  17.017  55.541  1.00 40.92           N  
ATOM    448  CA  ARG L  61      30.549  17.202  55.080  1.00 41.30           C  
ATOM    449  CB  ARG L  61      31.219  15.874  54.683  1.00 41.18           C  
ATOM    450  CG  ARG L  61      31.338  14.906  55.861  1.00 42.53           C  
ATOM    451  CD  ARG L  61      32.195  13.662  55.601  1.00 43.39           C  
ATOM    452  NE  ARG L  61      31.450  12.750  54.687  1.00 42.55           N  
ATOM    453  CZ  ARG L  61      31.763  12.698  53.359  1.00 41.16           C  
ATOM    454  NH1 ARG L  61      32.753  13.492  52.860  1.00 40.60           N1+
ATOM    455  NH2 ARG L  61      31.099  11.835  52.537  1.00 38.96           N  
ATOM    456  C   ARG L  61      30.540  18.093  53.875  1.00 40.89           C  
ATOM    457  O   ARG L  61      31.507  18.819  53.637  1.00 40.35           O  
ATOM    458  N   PHE L  62      29.465  18.030  53.063  1.00 39.01           N  
ATOM    459  CA  PHE L  62      29.384  18.850  51.885  1.00 38.04           C  
ATOM    460  CB  PHE L  62      28.520  18.232  50.771  1.00 37.70           C  
ATOM    461  CG  PHE L  62      29.150  16.956  50.327  1.00 37.37           C  
ATOM    462  CD1 PHE L  62      28.896  15.782  50.999  1.00 39.26           C  
ATOM    463  CD2 PHE L  62      29.991  16.928  49.238  1.00 36.24           C  
ATOM    464  CE1 PHE L  62      29.473  14.601  50.593  1.00 39.07           C  
ATOM    465  CE2 PHE L  62      30.570  15.751  48.829  1.00 37.02           C  
ATOM    466  CZ  PHE L  62      30.311  14.584  49.505  1.00 37.14           C  
ATOM    467  C   PHE L  62      28.733  20.155  52.244  1.00 38.55           C  
ATOM    468  O   PHE L  62      27.714  20.186  52.933  1.00 39.24           O  
ATOM    469  N   SER L  63      29.322  21.282  51.787  1.00 37.29           N  
ATOM    470  CA  SER L  63      28.749  22.574  52.046  1.00 36.95           C  
ATOM    471  CB  SER L  63      29.317  23.266  53.297  1.00 40.54           C  
ATOM    472  OG  SER L  63      30.691  23.569  53.110  1.00 43.19           O  
ATOM    473  C   SER L  63      29.059  23.449  50.869  1.00 37.53           C  
ATOM    474  O   SER L  63      30.032  23.215  50.154  1.00 37.22           O  
ATOM    475  N   GLY L  64      28.234  24.497  50.641  1.00 36.09           N  
ATOM    476  CA  GLY L  64      28.463  25.336  49.499  1.00 35.76           C  
ATOM    477  C   GLY L  64      28.433  26.776  49.918  1.00 37.68           C  
ATOM    478  O   GLY L  64      27.836  27.131  50.934  1.00 37.68           O  
ATOM    479  N   SER L  65      29.094  27.645  49.118  1.00 37.44           N  
ATOM    480  CA  SER L  65      29.146  29.058  49.389  1.00 38.88           C  
ATOM    481  CB  SER L  65      30.426  29.508  50.108  1.00 39.64           C  
ATOM    482  OG  SER L  65      30.488  28.947  51.409  1.00 41.47           O  
ATOM    483  C   SER L  65      29.150  29.779  48.080  1.00 39.59           C  
ATOM    484  O   SER L  65      29.422  29.190  47.036  1.00 38.04           O  
ATOM    485  N   LYS L  66      28.827  31.088  48.105  1.00 39.84           N  
ATOM    486  CA  LYS L  66      28.816  31.869  46.901  1.00 41.56           C  
ATOM    487  CB  LYS L  66      27.425  31.939  46.247  1.00 43.47           C  
ATOM    488  CG  LYS L  66      27.376  32.763  44.960  1.00 39.62           C  
ATOM    489  CD  LYS L  66      26.027  32.685  44.245  1.00 40.27           C  
ATOM    490  CE  LYS L  66      24.898  33.379  45.012  1.00 45.79           C  
ATOM    491  NZ  LYS L  66      23.636  33.294  44.243  1.00 44.77           N1+
ATOM    492  C   LYS L  66      29.179  33.271  47.253  1.00 43.96           C  
ATOM    493  O   LYS L  66      28.656  33.834  48.213  1.00 44.02           O  
ATOM    494  N   SER L  67      30.113  33.866  46.487  1.00 49.32           N  
ATOM    495  CA  SER L  67      30.445  35.244  46.690  1.00 50.68           C  
ATOM    496  CB  SER L  67      31.749  35.463  47.477  1.00 53.00           C  
ATOM    497  OG  SER L  67      31.605  34.993  48.808  1.00 53.94           O  
ATOM    498  C   SER L  67      30.669  35.826  45.335  1.00 50.82           C  
ATOM    499  O   SER L  67      31.537  35.370  44.593  1.00 51.18           O  
ATOM    500  N   GLY L  68      29.883  36.856  44.976  1.00 48.17           N  
ATOM    501  CA  GLY L  68      30.066  37.515  43.718  1.00 46.82           C  
ATOM    502  C   GLY L  68      29.890  36.534  42.599  1.00 46.11           C  
ATOM    503  O   GLY L  68      28.904  35.801  42.527  1.00 44.78           O  
ATOM    504  N   THR L  69      30.869  36.546  41.676  1.00 45.33           N  
ATOM    505  CA  THR L  69      30.953  35.769  40.472  1.00 44.55           C  
ATOM    506  CB  THR L  69      32.018  36.267  39.537  1.00 45.40           C  
ATOM    507  OG1 THR L  69      33.302  36.145  40.131  1.00 41.10           O  
ATOM    508  CG2 THR L  69      31.725  37.741  39.213  1.00 39.62           C  
ATOM    509  C   THR L  69      31.244  34.320  40.745  1.00 45.03           C  
ATOM    510  O   THR L  69      30.989  33.476  39.889  1.00 43.84           O  
ATOM    511  N   SER L  70      31.843  33.977  41.904  1.00 43.42           N  
ATOM    512  CA  SER L  70      32.249  32.605  42.062  1.00 41.69           C  
ATOM    513  CB  SER L  70      33.747  32.450  42.376  1.00 42.63           C  
ATOM    514  OG  SER L  70      34.055  33.068  43.615  1.00 46.33           O  
ATOM    515  C   SER L  70      31.486  31.898  43.145  1.00 41.81           C  
ATOM    516  O   SER L  70      30.895  32.517  44.028  1.00 42.28           O  
ATOM    517  N   ALA L  71      31.477  30.545  43.059  1.00 39.03           N  
ATOM    518  CA  ALA L  71      30.836  29.682  44.016  1.00 38.28           C  
ATOM    519  CB  ALA L  71      29.554  29.018  43.484  1.00 37.26           C  
ATOM    520  C   ALA L  71      31.803  28.580  44.341  1.00 39.04           C  
ATOM    521  O   ALA L  71      32.679  28.262  43.536  1.00 39.61           O  
ATOM    522  N   SER L  72      31.683  27.975  45.547  1.00 36.86           N  
ATOM    523  CA  SER L  72      32.610  26.938  45.912  1.00 36.77           C  
ATOM    524  CB  SER L  72      33.701  27.400  46.896  1.00 38.62           C  
ATOM    525  OG  SER L  72      34.540  28.373  46.292  1.00 43.93           O  
ATOM    526  C   SER L  72      31.889  25.823  46.602  1.00 35.71           C  
ATOM    527  O   SER L  72      30.897  26.025  47.301  1.00 35.33           O  
ATOM    528  N   LEU L  73      32.395  24.591  46.396  1.00 34.12           N  
ATOM    529  CA  LEU L  73      31.891  23.419  47.051  1.00 33.91           C  
ATOM    530  CB  LEU L  73      31.585  22.278  46.065  1.00 32.84           C  
ATOM    531  CG  LEU L  73      31.105  20.979  46.737  1.00 31.41           C  
ATOM    532  CD1 LEU L  73      29.780  21.186  47.489  1.00 31.12           C  
ATOM    533  CD2 LEU L  73      31.031  19.831  45.719  1.00 31.16           C  
ATOM    534  C   LEU L  73      32.978  22.946  47.964  1.00 35.92           C  
ATOM    535  O   LEU L  73      34.103  22.719  47.523  1.00 36.80           O  
ATOM    536  N   ALA L  74      32.673  22.793  49.268  1.00 35.54           N  
ATOM    537  CA  ALA L  74      33.686  22.358  50.188  1.00 36.60           C  
ATOM    538  CB  ALA L  74      33.823  23.255  51.430  1.00 36.37           C  
ATOM    539  C   ALA L  74      33.338  20.984  50.666  1.00 37.70           C  
ATOM    540  O   ALA L  74      32.200  20.715  51.049  1.00 37.93           O  
ATOM    541  N   ILE L  75      34.328  20.068  50.634  1.00 36.92           N  
ATOM    542  CA  ILE L  75      34.109  18.730  51.105  1.00 37.82           C  
ATOM    543  CB  ILE L  75      34.373  17.690  50.055  1.00 36.70           C  
ATOM    544  CG1 ILE L  75      33.456  17.918  48.843  1.00 36.81           C  
ATOM    545  CG2 ILE L  75      34.198  16.303  50.696  1.00 37.11           C  
ATOM    546  CD1 ILE L  75      33.859  17.106  47.613  1.00 38.03           C  
ATOM    547  C   ILE L  75      35.073  18.483  52.222  1.00 38.86           C  
ATOM    548  O   ILE L  75      36.286  18.452  52.015  1.00 38.27           O  
ATOM    549  N   SER L  76      34.552  18.306  53.453  1.00 38.53           N  
ATOM    550  CA  SER L  76      35.409  18.060  54.577  1.00 40.72           C  
ATOM    551  CB  SER L  76      34.959  18.793  55.854  1.00 41.76           C  
ATOM    552  OG  SER L  76      33.669  18.350  56.247  1.00 45.44           O  
ATOM    553  C   SER L  76      35.420  16.590  54.871  1.00 41.38           C  
ATOM    554  O   SER L  76      34.536  15.852  54.440  1.00 41.68           O  
ATOM    555  N   GLY L  77      36.452  16.125  55.610  1.00 41.81           N  
ATOM    556  CA  GLY L  77      36.520  14.749  56.029  1.00 42.09           C  
ATOM    557  C   GLY L  77      36.483  13.873  54.820  1.00 42.17           C  
ATOM    558  O   GLY L  77      35.688  12.939  54.745  1.00 42.06           O  
ATOM    559  N   LEU L  78      37.383  14.136  53.860  1.00 40.06           N  
ATOM    560  CA  LEU L  78      37.384  13.477  52.587  1.00 39.58           C  
ATOM    561  CB  LEU L  78      38.573  13.947  51.728  1.00 39.35           C  
ATOM    562  CG  LEU L  78      38.522  13.559  50.243  1.00 42.02           C  
ATOM    563  CD1 LEU L  78      37.357  14.262  49.529  1.00 41.23           C  
ATOM    564  CD2 LEU L  78      39.869  13.838  49.559  1.00 38.87           C  
ATOM    565  C   LEU L  78      37.461  11.989  52.774  1.00 40.89           C  
ATOM    566  O   LEU L  78      38.231  11.479  53.588  1.00 43.07           O  
ATOM    567  N   ARG L  79      36.623  11.256  52.007  1.00 40.99           N  
ATOM    568  CA  ARG L  79      36.559   9.821  52.056  1.00 43.09           C  
ATOM    569  CB  ARG L  79      35.200   9.307  52.552  1.00 43.49           C  
ATOM    570  CG  ARG L  79      34.936   9.629  54.024  1.00 45.64           C  
ATOM    571  CD  ARG L  79      33.578   9.121  54.512  1.00 47.92           C  
ATOM    572  NE  ARG L  79      33.566   9.211  55.997  1.00 51.32           N  
ATOM    573  CZ  ARG L  79      32.383   9.220  56.676  1.00 53.00           C  
ATOM    574  NH1 ARG L  79      31.199   9.205  55.992  1.00 53.26           N1+
ATOM    575  NH2 ARG L  79      32.379   9.245  58.039  1.00 53.39           N  
ATOM    576  C   ARG L  79      36.759   9.316  50.656  1.00 42.45           C  
ATOM    577  O   ARG L  79      36.575  10.051  49.689  1.00 42.26           O  
ATOM    578  N   SER L  80      37.144   8.030  50.515  1.00 43.18           N  
ATOM    579  CA  SER L  80      37.438   7.441  49.235  1.00 44.00           C  
ATOM    580  CB  SER L  80      37.886   5.975  49.348  1.00 45.05           C  
ATOM    581  OG  SER L  80      39.096   5.889  50.083  1.00 41.16           O  
ATOM    582  C   SER L  80      36.214   7.447  48.368  1.00 42.52           C  
ATOM    583  O   SER L  80      36.308   7.562  47.147  1.00 41.43           O  
ATOM    584  N   GLU L  81      35.031   7.338  48.991  1.00 42.13           N  
ATOM    585  CA  GLU L  81      33.762   7.276  48.318  1.00 41.96           C  
ATOM    586  CB  GLU L  81      32.618   7.030  49.319  1.00 45.00           C  
ATOM    587  CG  GLU L  81      32.623   8.020  50.487  1.00 50.01           C  
ATOM    588  CD  GLU L  81      31.678   7.510  51.563  1.00 54.45           C  
ATOM    589  OE1 GLU L  81      30.440   7.620  51.360  1.00 55.63           O  
ATOM    590  OE2 GLU L  81      32.180   7.005  52.603  1.00 57.86           O1-
ATOM    591  C   GLU L  81      33.513   8.556  47.575  1.00 40.33           C  
ATOM    592  O   GLU L  81      32.787   8.575  46.582  1.00 40.91           O  
ATOM    593  N   ASP L  82      34.100   9.663  48.059  1.00 39.10           N  
ATOM    594  CA  ASP L  82      33.943  10.990  47.529  1.00 38.28           C  
ATOM    595  CB  ASP L  82      34.589  12.055  48.429  1.00 38.62           C  
ATOM    596  CG  ASP L  82      33.782  12.101  49.721  1.00 40.78           C  
ATOM    597  OD1 ASP L  82      32.655  11.537  49.736  1.00 41.20           O  
ATOM    598  OD2 ASP L  82      34.280  12.701  50.710  1.00 40.96           O1-
ATOM    599  C   ASP L  82      34.539  11.106  46.153  1.00 37.70           C  
ATOM    600  O   ASP L  82      34.265  12.074  45.445  1.00 38.35           O  
ATOM    601  N   GLU L  83      35.430  10.178  45.755  1.00 37.93           N  
ATOM    602  CA  GLU L  83      36.032  10.274  44.454  1.00 37.48           C  
ATOM    603  CB  GLU L  83      36.996   9.109  44.171  1.00 38.43           C  
ATOM    604  CG  GLU L  83      37.809   9.254  42.886  1.00 40.48           C  
ATOM    605  CD  GLU L  83      38.881   8.173  42.908  1.00 42.54           C  
ATOM    606  OE1 GLU L  83      39.857   8.326  43.689  1.00 43.07           O  
ATOM    607  OE2 GLU L  83      38.736   7.179  42.148  1.00 44.02           O1-
ATOM    608  C   GLU L  83      34.940  10.266  43.427  1.00 37.00           C  
ATOM    609  O   GLU L  83      34.144   9.329  43.359  1.00 38.84           O  
ATOM    610  N   ALA L  84      34.887  11.324  42.588  1.00 34.80           N  
ATOM    611  CA  ALA L  84      33.855  11.430  41.594  1.00 33.73           C  
ATOM    612  CB  ALA L  84      32.435  11.442  42.185  1.00 31.74           C  
ATOM    613  C   ALA L  84      34.033  12.735  40.879  1.00 33.68           C  
ATOM    614  O   ALA L  84      34.972  13.483  41.151  1.00 34.67           O  
ATOM    615  N   ASP L  85      33.141  13.013  39.903  1.00 32.85           N  
ATOM    616  CA  ASP L  85      33.159  14.256  39.187  1.00 31.75           C  
ATOM    617  CB  ASP L  85      32.845  14.112  37.690  1.00 32.93           C  
ATOM    618  CG  ASP L  85      34.063  13.479  37.028  1.00 36.41           C  
ATOM    619  OD1 ASP L  85      35.202  13.821  37.442  1.00 35.70           O  
ATOM    620  OD2 ASP L  85      33.871  12.641  36.105  1.00 36.21           O1-
ATOM    621  C   ASP L  85      32.125  15.148  39.810  1.00 33.14           C  
ATOM    622  O   ASP L  85      31.050  14.689  40.193  1.00 32.79           O  
ATOM    623  N   TYR L  86      32.443  16.455  39.954  1.00 31.68           N  
ATOM    624  CA  TYR L  86      31.526  17.379  40.565  1.00 30.89           C  
ATOM    625  CB  TYR L  86      32.083  18.043  41.838  1.00 30.85           C  
ATOM    626  CG  TYR L  86      32.245  16.993  42.883  1.00 31.98           C  
ATOM    627  CD1 TYR L  86      33.389  16.232  42.951  1.00 30.35           C  
ATOM    628  CD2 TYR L  86      31.245  16.770  43.800  1.00 31.95           C  
ATOM    629  CE1 TYR L  86      33.533  15.267  43.922  1.00 30.42           C  
ATOM    630  CE2 TYR L  86      31.384  15.807  44.770  1.00 31.02           C  
ATOM    631  CZ  TYR L  86      32.528  15.052  44.834  1.00 31.32           C  
ATOM    632  OH  TYR L  86      32.667  14.064  45.832  1.00 32.19           O  
ATOM    633  C   TYR L  86      31.236  18.483  39.589  1.00 32.48           C  
ATOM    634  O   TYR L  86      32.151  19.029  38.970  1.00 32.03           O  
ATOM    635  N   TYR L  87      29.938  18.841  39.436  1.00 30.90           N  
ATOM    636  CA  TYR L  87      29.549  19.862  38.500  1.00 30.03           C  
ATOM    637  CB  TYR L  87      28.611  19.362  37.380  1.00 29.11           C  
ATOM    638  CG  TYR L  87      29.277  18.331  36.528  1.00 28.48           C  
ATOM    639  CD1 TYR L  87      29.240  17.001  36.879  1.00 29.53           C  
ATOM    640  CD2 TYR L  87      29.926  18.689  35.369  1.00 28.38           C  
ATOM    641  CE1 TYR L  87      29.842  16.046  36.091  1.00 29.73           C  
ATOM    642  CE2 TYR L  87      30.531  17.739  34.578  1.00 28.90           C  
ATOM    643  CZ  TYR L  87      30.491  16.415  34.938  1.00 29.72           C  
ATOM    644  OH  TYR L  87      31.110  15.440  34.127  1.00 32.47           O  
ATOM    645  C   TYR L  87      28.750  20.921  39.207  1.00 31.39           C  
ATOM    646  O   TYR L  87      27.873  20.622  40.017  1.00 31.76           O  
ATOM    647  N   CYS L  88      29.061  22.203  38.918  1.00 31.68           N  
ATOM    648  CA  CYS L  88      28.286  23.313  39.399  1.00 31.80           C  
ATOM    649  CB  CYS L  88      29.122  24.584  39.684  1.00 33.58           C  
ATOM    650  SG  CYS L  88      30.121  25.131  38.263  1.00 36.76           S  
ATOM    651  C   CYS L  88      27.285  23.620  38.326  1.00 31.78           C  
ATOM    652  O   CYS L  88      27.439  23.179  37.185  1.00 32.69           O  
ATOM    653  N   GLU L  89      26.211  24.359  38.673  1.00 31.70           N  
ATOM    654  CA  GLU L  89      25.177  24.665  37.724  1.00 31.37           C  
ATOM    655  CB  GLU L  89      24.142  23.522  37.655  1.00 31.19           C  
ATOM    656  CG  GLU L  89      22.982  23.710  36.680  1.00 29.51           C  
ATOM    657  CD  GLU L  89      21.758  24.141  37.477  1.00 29.39           C  
ATOM    658  OE1 GLU L  89      21.416  23.437  38.466  1.00 29.67           O  
ATOM    659  OE2 GLU L  89      21.150  25.179  37.107  1.00  0.00           O1-
ATOM    660  C   GLU L  89      24.494  25.924  38.168  1.00 33.18           C  
ATOM    661  O   GLU L  89      24.377  26.192  39.365  1.00 34.15           O  
ATOM    662  N   ALA L  90      24.026  26.739  37.199  1.00 32.15           N  
ATOM    663  CA  ALA L  90      23.381  27.979  37.516  1.00 32.55           C  
ATOM    664  CB  ALA L  90      24.362  29.155  37.661  1.00 33.62           C  
ATOM    665  C   ALA L  90      22.456  28.312  36.387  1.00 34.45           C  
ATOM    666  O   ALA L  90      22.382  27.616  35.378  1.00 36.03           O  
ATOM    667  N   TRP L  91      21.522  29.250  36.638  1.00 32.41           N  
ATOM    668  CA  TRP L  91      20.609  29.671  35.614  1.00 29.58           C  
ATOM    669  CB  TRP L  91      19.265  30.173  36.170  1.00 28.99           C  
ATOM    670  CG  TRP L  91      18.273  30.566  35.103  1.00 31.22           C  
ATOM    671  CD2 TRP L  91      17.320  29.659  34.529  1.00 30.67           C  
ATOM    672  CD1 TRP L  91      18.079  31.772  34.496  1.00 32.27           C  
ATOM    673  NE1 TRP L  91      17.068  31.671  33.571  1.00 32.68           N  
ATOM    674  CE2 TRP L  91      16.591  30.376  33.583  1.00 32.68           C  
ATOM    675  CE3 TRP L  91      17.076  28.338  34.770  1.00 29.32           C  
ATOM    676  CZ2 TRP L  91      15.599  29.778  32.858  1.00 32.36           C  
ATOM    677  CZ3 TRP L  91      16.075  27.738  34.041  1.00 28.83           C  
ATOM    678  CH2 TRP L  91      15.351  28.444  33.102  1.00 33.49           C  
ATOM    679  C   TRP L  91      21.300  30.827  34.983  1.00 31.23           C  
ATOM    680  O   TRP L  91      21.952  31.606  35.675  1.00 34.01           O  
ATOM    681  N   ASP L  92      21.201  30.954  33.649  1.00 28.66           N  
ATOM    682  CA  ASP L  92      21.885  32.021  32.982  1.00 30.10           C  
ATOM    683  CB  ASP L  92      22.824  31.492  31.879  1.00 29.26           C  
ATOM    684  CG  ASP L  92      23.715  32.621  31.391  1.00 32.80           C  
ATOM    685  OD1 ASP L  92      23.167  33.698  31.039  1.00 35.73           O  
ATOM    686  OD2 ASP L  92      24.960  32.425  31.371  1.00 28.56           O1-
ATOM    687  C   ASP L  92      20.850  32.907  32.359  1.00 32.65           C  
ATOM    688  O   ASP L  92      20.090  32.483  31.489  1.00 32.07           O  
ATOM    689  N   GLY L  93      20.786  34.175  32.811  1.00 32.55           N  
ATOM    690  CA  GLY L  93      19.802  35.101  32.325  1.00 35.62           C  
ATOM    691  C   GLY L  93      20.019  35.397  30.872  1.00 36.97           C  
ATOM    692  O   GLY L  93      19.062  35.520  30.110  1.00 42.74           O  
ATOM    693  N   GLY L  94      21.288  35.565  30.455  1.00 34.92           N  
ATOM    694  CA  GLY L  94      21.544  35.913  29.085  1.00 37.40           C  
ATOM    695  C   GLY L  94      21.140  34.793  28.174  1.00 39.41           C  
ATOM    696  O   GLY L  94      20.496  35.015  27.150  1.00 39.35           O  
ATOM    697  N   LEU L  95      21.541  33.557  28.525  1.00 36.32           N  
ATOM    698  CA  LEU L  95      21.269  32.367  27.764  1.00 35.52           C  
ATOM    699  CB  LEU L  95      22.087  31.153  28.231  1.00 32.88           C  
ATOM    700  CG  LEU L  95      23.600  31.317  28.004  1.00 32.17           C  
ATOM    701  CD1 LEU L  95      24.372  30.064  28.455  1.00 32.65           C  
ATOM    702  CD2 LEU L  95      23.902  31.720  26.552  1.00 35.15           C  
ATOM    703  C   LEU L  95      19.822  32.003  27.863  1.00 35.33           C  
ATOM    704  O   LEU L  95      19.267  31.406  26.942  1.00 35.92           O  
ATOM    705  N   ARG L  96      19.172  32.342  28.992  1.00 36.64           N  
ATOM    706  CA  ARG L  96      17.810  31.941  29.204  1.00 35.30           C  
ATOM    707  CB  ARG L  96      16.862  32.290  28.037  1.00 39.44           C  
ATOM    708  CG  ARG L  96      16.518  33.773  27.864  1.00 50.72           C  
ATOM    709  CD  ARG L  96      17.697  34.649  27.439  1.00 58.32           C  
ATOM    710  NE  ARG L  96      17.136  35.936  26.940  1.00  0.00           N  
ATOM    711  CZ  ARG L  96      16.785  36.922  27.815  1.00  0.00           C  
ATOM    712  NH1 ARG L  96      16.876  36.711  29.159  1.00  0.00           N1+
ATOM    713  NH2 ARG L  96      16.334  38.123  27.342  1.00  0.00           N  
ATOM    714  C   ARG L  96      17.769  30.451  29.337  1.00 33.87           C  
ATOM    715  O   ARG L  96      16.841  29.807  28.850  1.00 32.90           O  
ATOM    716  N   GLY L  97      18.775  29.853  30.011  1.00 30.26           N  
ATOM    717  CA  GLY L  97      18.753  28.429  30.183  1.00 29.01           C  
ATOM    718  C   GLY L  97      19.736  28.075  31.255  1.00 28.01           C  
ATOM    719  O   GLY L  97      20.553  28.899  31.664  1.00 28.71           O  
ATOM    720  N   GLY L  98      19.671  26.819  31.741  1.00 24.89           N  
ATOM    721  CA  GLY L  98      20.572  26.382  32.768  1.00 25.70           C  
ATOM    722  C   GLY L  98      21.905  26.140  32.138  1.00 28.03           C  
ATOM    723  O   GLY L  98      22.000  25.762  30.971  1.00 28.95           O  
ATOM    724  N   VAL L  99      22.978  26.341  32.922  1.00 33.62           N  
ATOM    725  CA  VAL L  99      24.318  26.153  32.436  1.00 33.79           C  
ATOM    726  CB  VAL L  99      25.058  27.454  32.283  1.00 34.01           C  
ATOM    727  CG1 VAL L  99      25.222  28.091  33.674  1.00 37.23           C  
ATOM    728  CG2 VAL L  99      26.385  27.202  31.553  1.00 39.16           C  
ATOM    729  C   VAL L  99      25.067  25.310  33.424  1.00 33.41           C  
ATOM    730  O   VAL L  99      24.950  25.505  34.632  1.00 33.53           O  
ATOM    731  N   PHE L 100      25.869  24.346  32.924  1.00 33.14           N  
ATOM    732  CA  PHE L 100      26.637  23.478  33.777  1.00 31.71           C  
ATOM    733  CB  PHE L 100      26.590  21.986  33.392  1.00 31.35           C  
ATOM    734  CG  PHE L 100      25.311  21.353  33.812  1.00 30.80           C  
ATOM    735  CD1 PHE L 100      25.163  20.885  35.097  1.00 29.95           C  
ATOM    736  CD2 PHE L 100      24.270  21.200  32.929  1.00 31.69           C  
ATOM    737  CE1 PHE L 100      23.991  20.286  35.497  1.00 31.00           C  
ATOM    738  CE2 PHE L 100      23.097  20.602  33.326  1.00 32.08           C  
ATOM    739  CZ  PHE L 100      22.952  20.145  34.612  1.00 31.94           C  
ATOM    740  C   PHE L 100      28.079  23.841  33.644  1.00 32.59           C  
ATOM    741  O   PHE L 100      28.522  24.322  32.601  1.00 33.74           O  
ATOM    742  N   GLY L 101      28.847  23.621  34.729  1.00 33.12           N  
ATOM    743  CA  GLY L 101      30.258  23.853  34.692  1.00 32.21           C  
ATOM    744  C   GLY L 101      30.859  22.693  33.961  1.00 33.84           C  
ATOM    745  O   GLY L 101      30.183  21.704  33.678  1.00 33.40           O  
ATOM    746  N   GLY L 102      32.163  22.798  33.647  1.00 32.61           N  
ATOM    747  CA  GLY L 102      32.908  21.819  32.905  1.00 32.45           C  
ATOM    748  C   GLY L 102      33.008  20.532  33.666  1.00 33.26           C  
ATOM    749  O   GLY L 102      33.098  19.462  33.067  1.00 34.32           O  
ATOM    750  N   GLY L 103      33.060  20.603  35.008  1.00 33.56           N  
ATOM    751  CA  GLY L 103      33.173  19.414  35.805  1.00 32.44           C  
ATOM    752  C   GLY L 103      34.561  19.346  36.366  1.00 33.83           C  
ATOM    753  O   GLY L 103      35.529  19.744  35.720  1.00 34.70           O  
ATOM    754  N   THR L 104      34.677  18.838  37.611  1.00 32.56           N  
ATOM    755  CA  THR L 104      35.955  18.708  38.252  1.00 32.77           C  
ATOM    756  CB  THR L 104      36.097  19.592  39.458  1.00 32.85           C  
ATOM    757  OG1 THR L 104      35.922  20.953  39.089  1.00 32.97           O  
ATOM    758  CG2 THR L 104      37.493  19.388  40.070  1.00 32.08           C  
ATOM    759  C   THR L 104      36.093  17.295  38.723  1.00 32.90           C  
ATOM    760  O   THR L 104      35.210  16.758  39.391  1.00 32.88           O  
ATOM    761  N   LYS L 105      37.227  16.653  38.388  1.00 34.38           N  
ATOM    762  CA  LYS L 105      37.442  15.298  38.801  1.00 34.16           C  
ATOM    763  CB  LYS L 105      38.288  14.492  37.800  1.00 35.42           C  
ATOM    764  CG  LYS L 105      38.532  13.041  38.217  1.00 38.88           C  
ATOM    765  CD  LYS L 105      39.026  12.160  37.069  1.00 43.51           C  
ATOM    766  CE  LYS L 105      39.276  10.705  37.468  1.00 52.75           C  
ATOM    767  NZ  LYS L 105      40.593  10.583  38.125  1.00 53.40           N1+
ATOM    768  C   LYS L 105      38.181  15.341  40.102  1.00 35.21           C  
ATOM    769  O   LYS L 105      39.251  15.941  40.208  1.00 35.19           O  
ATOM    770  N   LEU L 106      37.613  14.698  41.140  1.00 35.25           N  
ATOM    771  CA  LEU L 106      38.226  14.698  42.437  1.00 34.71           C  
ATOM    772  CB  LEU L 106      37.221  14.964  43.574  1.00 34.26           C  
ATOM    773  CG  LEU L 106      37.806  14.829  44.994  1.00 37.92           C  
ATOM    774  CD1 LEU L 106      38.979  15.793  45.227  1.00 38.83           C  
ATOM    775  CD2 LEU L 106      36.701  14.975  46.054  1.00 39.28           C  
ATOM    776  C   LEU L 106      38.848  13.365  42.678  1.00 36.62           C  
ATOM    777  O   LEU L 106      38.199  12.325  42.561  1.00 36.88           O  
ATOM    778  N   THR L 107      40.148  13.368  43.028  1.00 36.36           N  
ATOM    779  CA  THR L 107      40.818  12.132  43.297  1.00 36.89           C  
ATOM    780  CB  THR L 107      42.089  11.956  42.519  1.00 37.98           C  
ATOM    781  OG1 THR L 107      41.825  12.010  41.125  1.00 37.37           O  
ATOM    782  CG2 THR L 107      42.708  10.596  42.884  1.00 37.48           C  
ATOM    783  C   THR L 107      41.186  12.128  44.744  1.00 37.28           C  
ATOM    784  O   THR L 107      41.713  13.108  45.268  1.00 36.79           O  
ATOM    785  N   VAL L 108      40.890  11.012  45.435  1.00 37.80           N  
ATOM    786  CA  VAL L 108      41.260  10.891  46.814  1.00 38.72           C  
ATOM    787  CB  VAL L 108      40.271  10.090  47.610  1.00 38.96           C  
ATOM    788  CG1 VAL L 108      40.795   9.952  49.048  1.00 39.63           C  
ATOM    789  CG2 VAL L 108      38.897  10.773  47.506  1.00 38.74           C  
ATOM    790  C   VAL L 108      42.557  10.150  46.807  1.00 41.02           C  
ATOM    791  O   VAL L 108      42.621   8.989  46.407  1.00 41.30           O  
ATOM    792  N   LEU L 109      43.634  10.807  47.278  1.00 41.67           N  
ATOM    793  CA  LEU L 109      44.943  10.223  47.187  1.00 43.07           C  
ATOM    794  CB  LEU L 109      46.055  11.188  47.633  1.00 45.97           C  
ATOM    795  CG  LEU L 109      46.191  12.409  46.706  1.00 45.43           C  
ATOM    796  CD1 LEU L 109      47.310  13.353  47.169  1.00 47.14           C  
ATOM    797  CD2 LEU L 109      46.367  11.973  45.241  1.00 43.76           C  
ATOM    798  C   LEU L 109      45.008   8.992  48.023  1.00 45.85           C  
ATOM    799  O   LEU L 109      44.538   8.951  49.159  1.00 45.43           O  
ATOM    800  N   GLY L 110      45.610   7.937  47.449  1.00 45.74           N  
ATOM    801  CA  GLY L 110      45.727   6.692  48.144  1.00 48.63           C  
ATOM    802  C   GLY L 110      46.777   5.873  47.406  1.00 49.16           C  
ATOM    803  O   GLY L 110      47.991   6.141  47.610  1.00 51.27           O  
ATOM    804  OXT GLY L 110      46.377   4.966  46.630  1.00  0.00           O1-
TER     805      GLY L 110 
HETATM  806  N   UNK H 111       7.637   4.451  46.415  1.00 56.00           N  
HETATM  807  CA  UNK H 111       8.823   5.328  46.293  1.00 56.09           C  
HETATM  808  C   UNK H 111       8.838   5.995  44.956  1.00 51.89           C  
HETATM  809  O   UNK H 111       8.395   5.424  43.961  1.00 52.59           O  
ATOM    810  N   VAL H 112       9.364   7.234  44.900  1.00 46.82           N  
ATOM    811  CA  VAL H 112       9.357   7.972  43.671  1.00 43.30           C  
ATOM    812  CB  VAL H 112       9.696   9.425  43.852  1.00 44.07           C  
ATOM    813  CG1 VAL H 112       9.737  10.107  42.475  1.00 42.27           C  
ATOM    814  CG2 VAL H 112       8.675  10.050  44.817  1.00 44.46           C  
ATOM    815  C   VAL H 112      10.392   7.365  42.787  1.00 43.94           C  
ATOM    816  O   VAL H 112      11.478   7.017  43.247  1.00 45.45           O  
ATOM    817  N   GLN H 113      10.077   7.208  41.485  1.00 43.05           N  
ATOM    818  CA  GLN H 113      11.049   6.578  40.643  1.00 43.40           C  
ATOM    819  CB  GLN H 113      10.907   5.043  40.682  1.00 47.30           C  
ATOM    820  CG  GLN H 113      12.063   4.261  40.062  1.00 52.70           C  
ATOM    821  CD  GLN H 113      11.905   2.806  40.495  1.00 57.22           C  
ATOM    822  OE1 GLN H 113      11.761   2.514  41.681  1.00 60.04           O  
ATOM    823  NE2 GLN H 113      11.929   1.867  39.513  1.00 61.02           N  
ATOM    824  C   GLN H 113      10.882   7.060  39.229  1.00 41.11           C  
ATOM    825  O   GLN H 113       9.767   7.285  38.759  1.00 40.59           O  
ATOM    826  N   LEU H 114      12.016   7.265  38.525  1.00 39.24           N  
ATOM    827  CA  LEU H 114      11.996   7.637  37.134  1.00 37.70           C  
ATOM    828  CB  LEU H 114      12.721   8.965  36.842  1.00 37.56           C  
ATOM    829  CG  LEU H 114      11.989  10.205  37.387  1.00 38.63           C  
ATOM    830  CD1 LEU H 114      12.755  11.498  37.062  1.00 36.55           C  
ATOM    831  CD2 LEU H 114      10.537  10.254  36.881  1.00 40.36           C  
ATOM    832  C   LEU H 114      12.727   6.556  36.403  1.00 39.00           C  
ATOM    833  O   LEU H 114      13.913   6.330  36.645  1.00 40.92           O  
ATOM    834  N   VAL H 115      12.035   5.853  35.481  1.00 37.44           N  
ATOM    835  CA  VAL H 115      12.674   4.778  34.773  1.00 35.00           C  
ATOM    836  CB  VAL H 115      11.960   3.464  34.898  1.00 36.71           C  
ATOM    837  CG1 VAL H 115      12.657   2.439  33.989  1.00 36.49           C  
ATOM    838  CG2 VAL H 115      11.944   3.054  36.379  1.00 34.34           C  
ATOM    839  C   VAL H 115      12.710   5.122  33.320  1.00 37.27           C  
ATOM    840  O   VAL H 115      11.692   5.476  32.727  1.00 37.23           O  
ATOM    841  N   GLN H 116      13.904   5.003  32.704  1.00 36.41           N  
ATOM    842  CA  GLN H 116      14.054   5.362  31.323  1.00 36.02           C  
ATOM    843  CB  GLN H 116      15.300   6.218  31.045  1.00 35.59           C  
ATOM    844  CG  GLN H 116      15.238   7.569  31.763  1.00 35.74           C  
ATOM    845  CD  GLN H 116      16.483   8.368  31.417  1.00 37.03           C  
ATOM    846  OE1 GLN H 116      17.275   8.722  32.290  1.00 37.42           O  
ATOM    847  NE2 GLN H 116      16.660   8.669  30.102  1.00 36.30           N  
ATOM    848  C   GLN H 116      14.111   4.129  30.472  1.00 38.07           C  
ATOM    849  O   GLN H 116      14.242   3.011  30.968  1.00 39.63           O  
ATOM    850  N   SER H 117      13.992   4.332  29.142  1.00 38.23           N  
ATOM    851  CA  SER H 117      13.978   3.281  28.159  1.00 39.56           C  
ATOM    852  CB  SER H 117      13.634   3.772  26.743  1.00 40.22           C  
ATOM    853  OG  SER H 117      12.347   4.363  26.720  1.00 37.54           O  
ATOM    854  C   SER H 117      15.356   2.707  28.050  1.00 39.73           C  
ATOM    855  O   SER H 117      16.332   3.285  28.523  1.00 37.53           O  
ATOM    856  N   GLY H 118      15.462   1.540  27.384  1.00 40.27           N  
ATOM    857  CA  GLY H 118      16.709   0.836  27.271  1.00 39.97           C  
ATOM    858  C   GLY H 118      17.574   1.452  26.212  1.00 39.36           C  
ATOM    859  O   GLY H 118      17.142   2.313  25.448  1.00 36.87           O  
ATOM    860  N   ALA H 119      18.832   0.964  26.133  1.00 40.18           N  
ATOM    861  CA  ALA H 119      19.837   1.473  25.240  1.00 39.28           C  
ATOM    862  CB  ALA H 119      21.205   0.789  25.403  1.00 39.02           C  
ATOM    863  C   ALA H 119      19.396   1.297  23.823  1.00 39.19           C  
ATOM    864  O   ALA H 119      18.673   0.359  23.492  1.00 39.85           O  
ATOM    865  N   GLU H 120      19.825   2.232  22.947  1.00 38.76           N  
ATOM    866  CA  GLU H 120      19.414   2.186  21.574  1.00 40.98           C  
ATOM    867  CB  GLU H 120      18.511   3.373  21.191  1.00 42.57           C  
ATOM    868  CG  GLU H 120      17.210   3.453  21.996  1.00 44.73           C  
ATOM    869  CD  GLU H 120      16.218   2.450  21.428  1.00 49.09           C  
ATOM    870  OE1 GLU H 120      16.613   1.675  20.516  1.00 50.01           O  
ATOM    871  OE2 GLU H 120      15.048   2.446  21.898  1.00 50.03           O1-
ATOM    872  C   GLU H 120      20.622   2.275  20.690  1.00 41.42           C  
ATOM    873  O   GLU H 120      21.551   3.038  20.955  1.00 39.79           O  
ATOM    874  N   VAL H 121      20.641   1.464  19.611  1.00 42.53           N  
ATOM    875  CA  VAL H 121      21.699   1.529  18.644  1.00 41.14           C  
ATOM    876  CB  VAL H 121      22.415   0.223  18.454  1.00 42.11           C  
ATOM    877  CG1 VAL H 121      23.478   0.394  17.356  1.00 42.26           C  
ATOM    878  CG2 VAL H 121      22.993  -0.215  19.810  1.00 42.69           C  
ATOM    879  C   VAL H 121      21.034   1.877  17.349  1.00 41.48           C  
ATOM    880  O   VAL H 121      20.131   1.168  16.905  1.00 41.97           O  
ATOM    881  N   LYS H 122      21.469   2.978  16.701  1.00 40.88           N  
ATOM    882  CA  LYS H 122      20.794   3.415  15.511  1.00 41.48           C  
ATOM    883  CB  LYS H 122      19.852   4.603  15.767  1.00 41.04           C  
ATOM    884  CG  LYS H 122      18.644   4.270  16.646  1.00 42.85           C  
ATOM    885  CD  LYS H 122      17.705   3.239  16.019  1.00 46.42           C  
ATOM    886  CE  LYS H 122      16.325   3.189  16.676  1.00 45.98           C  
ATOM    887  NZ  LYS H 122      15.424   2.315  15.892  1.00 49.82           N1+
ATOM    888  C   LYS H 122      21.796   3.884  14.499  1.00 41.74           C  
ATOM    889  O   LYS H 122      22.990   3.985  14.777  1.00 40.47           O  
ATOM    890  N   LYS H 123      21.313   4.155  13.267  1.00 42.49           N  
ATOM    891  CA  LYS H 123      22.148   4.678  12.224  1.00 44.47           C  
ATOM    892  CB  LYS H 123      22.092   3.899  10.898  1.00 45.77           C  
ATOM    893  CG  LYS H 123      22.815   2.555  10.944  1.00 48.83           C  
ATOM    894  CD  LYS H 123      22.691   1.753   9.647  1.00 53.37           C  
ATOM    895  CE  LYS H 123      23.465   0.436   9.669  1.00 56.97           C  
ATOM    896  NZ  LYS H 123      23.355  -0.235   8.355  1.00 58.94           N1+
ATOM    897  C   LYS H 123      21.676   6.067  11.934  1.00 41.74           C  
ATOM    898  O   LYS H 123      20.511   6.402  12.137  1.00 41.62           O  
ATOM    899  N   PRO H 124      22.575   6.889  11.469  1.00 42.87           N  
ATOM    900  CA  PRO H 124      22.280   8.267  11.190  1.00 41.43           C  
ATOM    901  CD  PRO H 124      23.762   6.428  10.768  1.00 44.99           C  
ATOM    902  CB  PRO H 124      23.561   8.837  10.585  1.00 41.76           C  
ATOM    903  CG  PRO H 124      24.188   7.614   9.889  1.00 45.43           C  
ATOM    904  C   PRO H 124      21.131   8.386  10.239  1.00 42.76           C  
ATOM    905  O   PRO H 124      21.069   7.627   9.273  1.00 42.83           O  
ATOM    906  N   GLY H 125      20.223   9.349  10.499  1.00 41.71           N  
ATOM    907  CA  GLY H 125      19.110   9.606   9.630  1.00 43.50           C  
ATOM    908  C   GLY H 125      17.862   8.976  10.172  1.00 42.57           C  
ATOM    909  O   GLY H 125      16.762   9.311   9.735  1.00 44.00           O  
ATOM    910  N   GLU H 126      17.986   8.046  11.138  1.00 42.14           N  
ATOM    911  CA  GLU H 126      16.816   7.392  11.659  1.00 43.28           C  
ATOM    912  CB  GLU H 126      17.105   5.991  12.227  1.00 42.77           C  
ATOM    913  CG  GLU H 126      17.460   4.971  11.142  1.00 44.46           C  
ATOM    914  CD  GLU H 126      17.779   3.641  11.810  1.00 49.47           C  
ATOM    915  OE1 GLU H 126      18.893   3.520  12.384  1.00 53.74           O  
ATOM    916  OE2 GLU H 126      16.914   2.726  11.753  1.00 49.12           O1-
ATOM    917  C   GLU H 126      16.209   8.230  12.746  1.00 42.70           C  
ATOM    918  O   GLU H 126      16.887   9.040  13.376  1.00 42.09           O  
ATOM    919  N   SER H 127      14.883   8.075  12.960  1.00 42.79           N  
ATOM    920  CA  SER H 127      14.193   8.798  13.995  1.00 42.68           C  
ATOM    921  CB  SER H 127      12.691   8.999  13.718  1.00 44.17           C  
ATOM    922  OG  SER H 127      12.498   9.811  12.569  1.00 45.78           O  
ATOM    923  C   SER H 127      14.289   7.994  15.258  1.00 42.28           C  
ATOM    924  O   SER H 127      14.481   6.781  15.213  1.00 43.50           O  
ATOM    925  N   LEU H 128      14.163   8.663  16.424  1.00 41.56           N  
ATOM    926  CA  LEU H 128      14.239   7.944  17.663  1.00 41.00           C  
ATOM    927  CB  LEU H 128      15.684   7.812  18.182  1.00 39.93           C  
ATOM    928  CG  LEU H 128      15.822   7.046  19.512  1.00 38.88           C  
ATOM    929  CD1 LEU H 128      15.354   5.589  19.379  1.00 37.99           C  
ATOM    930  CD2 LEU H 128      17.252   7.155  20.066  1.00 38.34           C  
ATOM    931  C   LEU H 128      13.441   8.671  18.702  1.00 39.43           C  
ATOM    932  O   LEU H 128      13.354   9.899  18.698  1.00 38.22           O  
ATOM    933  N   LYS H 129      12.805   7.904  19.613  1.00 39.45           N  
ATOM    934  CA  LYS H 129      12.055   8.481  20.687  1.00 39.06           C  
ATOM    935  CB  LYS H 129      10.537   8.333  20.489  1.00 40.86           C  
ATOM    936  CG  LYS H 129       9.672   9.132  21.466  1.00 42.06           C  
ATOM    937  CD  LYS H 129       8.210   9.217  21.017  1.00 43.81           C  
ATOM    938  CE  LYS H 129       7.324  10.059  21.936  1.00 51.13           C  
ATOM    939  NZ  LYS H 129       5.943  10.095  21.407  1.00 52.29           N1+
ATOM    940  C   LYS H 129      12.423   7.702  21.913  1.00 37.92           C  
ATOM    941  O   LYS H 129      12.272   6.483  21.938  1.00 38.90           O  
ATOM    942  N   ILE H 130      12.912   8.390  22.966  1.00 36.26           N  
ATOM    943  CA  ILE H 130      13.280   7.724  24.187  1.00 35.98           C  
ATOM    944  CB  ILE H 130      14.710   7.938  24.596  1.00 35.26           C  
ATOM    945  CG1 ILE H 130      15.000   9.425  24.850  1.00 34.70           C  
ATOM    946  CG2 ILE H 130      15.607   7.303  23.521  1.00 34.59           C  
ATOM    947  CD1 ILE H 130      16.369   9.664  25.486  1.00 33.66           C  
ATOM    948  C   ILE H 130      12.381   8.256  25.261  1.00 37.48           C  
ATOM    949  O   ILE H 130      11.878   9.373  25.156  1.00 36.10           O  
ATOM    950  N   SER H 131      12.135   7.452  26.321  1.00 36.77           N  
ATOM    951  CA  SER H 131      11.157   7.863  27.288  1.00 36.29           C  
ATOM    952  CB  SER H 131       9.893   6.987  27.269  1.00 38.04           C  
ATOM    953  OG  SER H 131      10.227   5.645  27.592  1.00 39.99           O  
ATOM    954  C   SER H 131      11.684   7.845  28.692  1.00 36.45           C  
ATOM    955  O   SER H 131      12.739   7.286  28.989  1.00 35.95           O  
ATOM    956  N   CYS H 132      10.938   8.531  29.587  1.00 35.79           N  
ATOM    957  CA  CYS H 132      11.224   8.613  30.993  1.00 35.75           C  
ATOM    958  CB  CYS H 132      11.883   9.961  31.376  1.00 36.41           C  
ATOM    959  SG  CYS H 132      12.264  10.134  33.147  1.00 42.27           S  
ATOM    960  C   CYS H 132       9.898   8.517  31.690  1.00 36.62           C  
ATOM    961  O   CYS H 132       9.089   9.442  31.614  1.00 37.80           O  
ATOM    962  N   LYS H 133       9.633   7.399  32.402  1.00 36.76           N  
ATOM    963  CA  LYS H 133       8.341   7.262  33.013  1.00 36.28           C  
ATOM    964  CB  LYS H 133       7.656   5.903  32.772  1.00 41.63           C  
ATOM    965  CG  LYS H 133       8.201   4.746  33.605  1.00 47.89           C  
ATOM    966  CD  LYS H 133       7.319   3.498  33.522  1.00 50.12           C  
ATOM    967  CE  LYS H 133       5.890   3.718  34.025  1.00 55.59           C  
ATOM    968  NZ  LYS H 133       5.069   2.512  33.776  1.00 57.33           N1+
ATOM    969  C   LYS H 133       8.470   7.466  34.483  1.00 36.87           C  
ATOM    970  O   LYS H 133       9.377   6.942  35.129  1.00 36.17           O  
ATOM    971  N   GLY H 134       7.531   8.243  35.052  1.00 36.52           N  
ATOM    972  CA  GLY H 134       7.592   8.541  36.451  1.00 36.46           C  
ATOM    973  C   GLY H 134       6.532   7.764  37.151  1.00 38.84           C  
ATOM    974  O   GLY H 134       5.492   7.440  36.576  1.00 42.31           O  
ATOM    975  N   SER H 135       6.796   7.445  38.433  1.00 36.38           N  
ATOM    976  CA  SER H 135       5.854   6.712  39.218  1.00 37.77           C  
ATOM    977  CB  SER H 135       6.092   5.192  39.184  1.00 40.12           C  
ATOM    978  OG  SER H 135       7.363   4.883  39.738  1.00 43.01           O  
ATOM    979  C   SER H 135       5.987   7.155  40.643  1.00 38.17           C  
ATOM    980  O   SER H 135       7.001   7.726  41.044  1.00 38.46           O  
ATOM    981  N   GLU H 136       4.938   6.843  41.432  1.00 34.72           N  
ATOM    982  CA  GLU H 136       4.797   7.126  42.832  1.00 34.19           C  
ATOM    983  CB  GLU H 136       5.907   6.537  43.717  1.00  0.00           C  
ATOM    984  CG  GLU H 136       5.678   5.074  44.118  1.00  0.00           C  
ATOM    985  CD  GLU H 136       5.867   4.170  42.908  1.00  0.00           C  
ATOM    986  OE1 GLU H 136       6.910   4.309  42.215  1.00  0.00           O  
ATOM    987  OE2 GLU H 136       4.966   3.324  42.663  1.00  0.00           O1-
ATOM    988  C   GLU H 136       4.685   8.585  43.131  1.00 34.93           C  
ATOM    989  O   GLU H 136       4.915   8.993  44.269  1.00 38.10           O  
ATOM    990  N   TYR H 137       4.317   9.420  42.144  1.00 35.71           N  
ATOM    991  CA  TYR H 137       4.063  10.789  42.485  1.00 36.16           C  
ATOM    992  CB  TYR H 137       5.321  11.672  42.651  1.00 34.98           C  
ATOM    993  CG  TYR H 137       6.004  11.912  41.350  1.00 31.45           C  
ATOM    994  CD1 TYR H 137       6.954  11.040  40.876  1.00 29.89           C  
ATOM    995  CD2 TYR H 137       5.699  13.026  40.606  1.00 32.11           C  
ATOM    996  CE1 TYR H 137       7.583  11.275  39.676  1.00 28.54           C  
ATOM    997  CE2 TYR H 137       6.326  13.267  39.407  1.00 30.25           C  
ATOM    998  CZ  TYR H 137       7.272  12.389  38.939  1.00 28.97           C  
ATOM    999  OH  TYR H 137       7.919  12.630  37.708  1.00 27.72           O  
ATOM   1000  C   TYR H 137       3.153  11.357  41.441  1.00 36.10           C  
ATOM   1001  O   TYR H 137       2.827  10.686  40.461  1.00 36.85           O  
ATOM   1002  N   SER H 138       2.695  12.611  41.642  1.00 35.93           N  
ATOM   1003  CA  SER H 138       1.816  13.216  40.686  1.00 41.78           C  
ATOM   1004  CB  SER H 138       1.065  14.436  41.255  1.00 47.87           C  
ATOM   1005  OG  SER H 138       0.213  14.998  40.267  1.00 55.55           O  
ATOM   1006  C   SER H 138       2.685  13.698  39.570  1.00 37.94           C  
ATOM   1007  O   SER H 138       3.390  14.699  39.694  1.00 35.41           O  
ATOM   1008  N   PHE H 139       2.610  13.001  38.424  1.00 35.87           N  
ATOM   1009  CA  PHE H 139       3.461  13.240  37.294  1.00 33.49           C  
ATOM   1010  CB  PHE H 139       3.208  12.238  36.153  1.00 34.53           C  
ATOM   1011  CG  PHE H 139       4.187  12.515  35.065  1.00 35.90           C  
ATOM   1012  CD1 PHE H 139       5.485  12.068  35.174  1.00 35.45           C  
ATOM   1013  CD2 PHE H 139       3.813  13.209  33.936  1.00 38.20           C  
ATOM   1014  CE1 PHE H 139       6.398  12.313  34.175  1.00 35.42           C  
ATOM   1015  CE2 PHE H 139       4.723  13.455  32.935  1.00 37.45           C  
ATOM   1016  CZ  PHE H 139       6.018  13.010  33.054  1.00 36.23           C  
ATOM   1017  C   PHE H 139       3.253  14.625  36.758  1.00 31.76           C  
ATOM   1018  O   PHE H 139       4.218  15.284  36.377  1.00 30.67           O  
ATOM   1019  N   PRO H 140       2.038  15.096  36.684  1.00 34.06           N  
ATOM   1020  CA  PRO H 140       1.828  16.408  36.131  1.00 34.37           C  
ATOM   1021  CD  PRO H 140       0.919  14.209  36.395  1.00  0.00           C  
ATOM   1022  CB  PRO H 140       0.332  16.496  35.827  1.00 40.79           C  
ATOM   1023  CG  PRO H 140      -0.067  15.035  35.555  1.00  0.00           C  
ATOM   1024  C   PRO H 140       2.346  17.527  36.983  1.00 33.04           C  
ATOM   1025  O   PRO H 140       2.473  18.642  36.480  1.00 36.08           O  
ATOM   1026  N   ASN H 141       2.615  17.263  38.271  1.00 30.64           N  
ATOM   1027  CA  ASN H 141       3.008  18.261  39.225  1.00 31.97           C  
ATOM   1028  CB  ASN H 141       2.891  17.750  40.669  1.00 35.16           C  
ATOM   1029  CG  ASN H 141       2.859  18.970  41.571  1.00 46.90           C  
ATOM   1030  OD1 ASN H 141       3.866  19.650  41.752  1.00 49.23           O  
ATOM   1031  ND2 ASN H 141       1.659  19.270  42.135  1.00 47.88           N  
ATOM   1032  C   ASN H 141       4.410  18.792  39.030  1.00 30.67           C  
ATOM   1033  O   ASN H 141       4.654  19.954  39.351  1.00 29.58           O  
ATOM   1034  N   TYR H 142       5.377  17.990  38.520  1.00 27.51           N  
ATOM   1035  CA  TYR H 142       6.753  18.448  38.545  1.00 27.03           C  
ATOM   1036  CB  TYR H 142       7.678  17.502  39.334  1.00 25.35           C  
ATOM   1037  CG  TYR H 142       7.259  17.489  40.763  1.00 28.67           C  
ATOM   1038  CD1 TYR H 142       6.161  16.763  41.166  1.00 31.80           C  
ATOM   1039  CD2 TYR H 142       7.976  18.190  41.705  1.00 29.06           C  
ATOM   1040  CE1 TYR H 142       5.778  16.747  42.485  1.00 32.66           C  
ATOM   1041  CE2 TYR H 142       7.597  18.179  43.025  1.00 31.52           C  
ATOM   1042  CZ  TYR H 142       6.494  17.460  43.417  1.00 34.10           C  
ATOM   1043  OH  TYR H 142       6.103  17.445  44.773  1.00 36.58           O  
ATOM   1044  C   TYR H 142       7.372  18.541  37.165  1.00 25.05           C  
ATOM   1045  O   TYR H 142       7.019  17.772  36.271  1.00 25.52           O  
ATOM   1046  N   TRP H 143       8.334  19.497  36.983  1.00 32.64           N  
ATOM   1047  CA  TRP H 143       9.064  19.695  35.754  1.00 32.82           C  
ATOM   1048  CB  TRP H 143       9.936  20.962  35.784  1.00 33.00           C  
ATOM   1049  CG  TRP H 143       9.163  22.256  35.892  1.00 33.50           C  
ATOM   1050  CD2 TRP H 143       9.039  23.219  34.834  1.00 32.36           C  
ATOM   1051  CD1 TRP H 143       8.487  22.769  36.963  1.00 33.89           C  
ATOM   1052  NE1 TRP H 143       7.944  23.988  36.635  1.00 34.12           N  
ATOM   1053  CE2 TRP H 143       8.280  24.279  35.330  1.00 33.96           C  
ATOM   1054  CE3 TRP H 143       9.527  23.224  33.560  1.00 34.22           C  
ATOM   1055  CZ2 TRP H 143       7.993  25.365  34.552  1.00 34.97           C  
ATOM   1056  CZ3 TRP H 143       9.230  24.317  32.777  1.00 33.90           C  
ATOM   1057  CH2 TRP H 143       8.478  25.367  33.264  1.00 35.02           C  
ATOM   1058  C   TRP H 143       9.998  18.535  35.557  1.00 33.21           C  
ATOM   1059  O   TRP H 143      10.496  17.955  36.521  1.00 33.08           O  
ATOM   1060  N   ILE H 144      10.239  18.150  34.283  1.00 32.84           N  
ATOM   1061  CA  ILE H 144      11.174  17.102  33.973  1.00 33.11           C  
ATOM   1062  CB  ILE H 144      10.577  15.974  33.177  1.00 34.73           C  
ATOM   1063  CG1 ILE H 144       9.499  15.242  33.995  1.00 35.21           C  
ATOM   1064  CG2 ILE H 144      11.722  15.057  32.716  1.00 34.28           C  
ATOM   1065  CD1 ILE H 144      10.038  14.600  35.272  1.00 34.23           C  
ATOM   1066  C   ILE H 144      12.253  17.714  33.129  1.00 33.33           C  
ATOM   1067  O   ILE H 144      11.971  18.411  32.154  1.00 33.90           O  
ATOM   1068  N   ALA H 145      13.529  17.462  33.492  1.00 32.64           N  
ATOM   1069  CA  ALA H 145      14.638  18.029  32.769  1.00 32.70           C  
ATOM   1070  CB  ALA H 145      15.667  18.724  33.678  1.00 31.91           C  
ATOM   1071  C   ALA H 145      15.359  16.934  32.033  1.00 34.47           C  
ATOM   1072  O   ALA H 145      15.329  15.770  32.432  1.00 34.41           O  
ATOM   1073  N   TRP H 146      15.995  17.294  30.894  1.00 32.20           N  
ATOM   1074  CA  TRP H 146      16.756  16.352  30.121  1.00 31.90           C  
ATOM   1075  CB  TRP H 146      16.251  16.174  28.678  1.00 32.59           C  
ATOM   1076  CG  TRP H 146      14.918  15.474  28.587  1.00 34.08           C  
ATOM   1077  CD2 TRP H 146      14.764  14.049  28.542  1.00 32.54           C  
ATOM   1078  CD1 TRP H 146      13.661  16.003  28.537  1.00 34.14           C  
ATOM   1079  NE1 TRP H 146      12.732  14.992  28.469  1.00 34.75           N  
ATOM   1080  CE2 TRP H 146      13.397  13.784  28.471  1.00 33.75           C  
ATOM   1081  CE3 TRP H 146      15.687  13.041  28.563  1.00 31.56           C  
ATOM   1082  CZ2 TRP H 146      12.929  12.502  28.418  1.00 34.79           C  
ATOM   1083  CZ3 TRP H 146      15.212  11.751  28.509  1.00 33.51           C  
ATOM   1084  CH2 TRP H 146      13.859  11.487  28.438  1.00 32.88           C  
ATOM   1085  C   TRP H 146      18.168  16.844  30.041  1.00 33.51           C  
ATOM   1086  O   TRP H 146      18.415  18.026  29.791  1.00 32.54           O  
ATOM   1087  N   VAL H 147      19.136  15.927  30.259  1.00 31.94           N  
ATOM   1088  CA  VAL H 147      20.528  16.280  30.224  1.00 30.59           C  
ATOM   1089  CB  VAL H 147      21.189  16.210  31.569  1.00 30.58           C  
ATOM   1090  CG1 VAL H 147      22.682  16.539  31.402  1.00 32.08           C  
ATOM   1091  CG2 VAL H 147      20.447  17.150  32.534  1.00 30.42           C  
ATOM   1092  C   VAL H 147      21.243  15.307  29.331  1.00 32.65           C  
ATOM   1093  O   VAL H 147      20.912  14.123  29.284  1.00 32.23           O  
ATOM   1094  N   ARG H 148      22.264  15.798  28.596  1.00 31.49           N  
ATOM   1095  CA  ARG H 148      23.006  14.962  27.688  1.00 31.50           C  
ATOM   1096  CB  ARG H 148      23.033  15.520  26.253  1.00 32.06           C  
ATOM   1097  CG  ARG H 148      23.815  14.657  25.259  1.00 34.46           C  
ATOM   1098  CD  ARG H 148      23.870  15.249  23.848  1.00 36.78           C  
ATOM   1099  NE  ARG H 148      24.805  16.411  23.884  1.00 37.60           N  
ATOM   1100  CZ  ARG H 148      25.079  17.105  22.742  1.00 41.26           C  
ATOM   1101  NH1 ARG H 148      24.496  16.741  21.561  1.00 40.50           N1+
ATOM   1102  NH2 ARG H 148      25.937  18.166  22.776  1.00 41.06           N  
ATOM   1103  C   ARG H 148      24.427  14.887  28.151  1.00 32.54           C  
ATOM   1104  O   ARG H 148      24.972  15.856  28.677  1.00 32.28           O  
ATOM   1105  N   GLN H 149      25.059  13.703  27.995  1.00 32.60           N  
ATOM   1106  CA  GLN H 149      26.444  13.578  28.348  1.00 32.34           C  
ATOM   1107  CB  GLN H 149      26.672  12.930  29.724  1.00 31.93           C  
ATOM   1108  CG  GLN H 149      28.138  12.925  30.163  1.00 32.76           C  
ATOM   1109  CD  GLN H 149      28.221  12.296  31.548  1.00 34.03           C  
ATOM   1110  OE1 GLN H 149      27.360  11.511  31.941  1.00 34.77           O  
ATOM   1111  NE2 GLN H 149      29.286  12.655  32.315  1.00 32.61           N  
ATOM   1112  C   GLN H 149      27.112  12.724  27.313  1.00 33.33           C  
ATOM   1113  O   GLN H 149      26.831  11.533  27.194  1.00 33.87           O  
ATOM   1114  N   MET H 150      28.034  13.327  26.535  1.00 34.20           N  
ATOM   1115  CA  MET H 150      28.743  12.595  25.524  1.00 36.51           C  
ATOM   1116  CB  MET H 150      29.399  13.497  24.465  1.00 38.06           C  
ATOM   1117  CG  MET H 150      28.362  14.223  23.601  1.00 40.87           C  
ATOM   1118  SD  MET H 150      29.050  15.324  22.330  1.00 64.86           S  
ATOM   1119  CE  MET H 150      29.502  16.643  23.496  1.00 62.59           C  
ATOM   1120  C   MET H 150      29.797  11.804  26.224  1.00 37.31           C  
ATOM   1121  O   MET H 150      30.178  12.126  27.349  1.00 38.56           O  
ATOM   1122  N   PRO H 151      30.289  10.768  25.605  1.00 38.98           N  
ATOM   1123  CA  PRO H 151      31.238   9.955  26.304  1.00 38.55           C  
ATOM   1124  CD  PRO H 151      29.516   9.996  24.646  1.00 38.93           C  
ATOM   1125  CB  PRO H 151      31.443   8.719  25.436  1.00 39.72           C  
ATOM   1126  CG  PRO H 151      30.079   8.562  24.732  1.00 40.87           C  
ATOM   1127  C   PRO H 151      32.473  10.699  26.693  1.00 38.54           C  
ATOM   1128  O   PRO H 151      33.111  11.308  25.836  1.00 40.30           O  
ATOM   1129  N   GLY H 152      32.817  10.646  27.997  1.00 38.71           N  
ATOM   1130  CA  GLY H 152      34.007  11.250  28.522  1.00 40.12           C  
ATOM   1131  C   GLY H 152      33.830  12.734  28.638  1.00 41.04           C  
ATOM   1132  O   GLY H 152      34.790  13.448  28.926  1.00 40.50           O  
ATOM   1133  N   LYS H 153      32.600  13.243  28.438  1.00 38.43           N  
ATOM   1134  CA  LYS H 153      32.407  14.667  28.482  1.00 38.54           C  
ATOM   1135  CB  LYS H 153      31.702  15.230  27.234  1.00 39.12           C  
ATOM   1136  CG  LYS H 153      32.469  14.986  25.934  1.00 43.02           C  
ATOM   1137  CD  LYS H 153      33.882  15.571  25.925  1.00 47.11           C  
ATOM   1138  CE  LYS H 153      34.639  15.288  24.628  1.00 51.37           C  
ATOM   1139  NZ  LYS H 153      35.999  15.862  24.696  1.00 52.40           N1+
ATOM   1140  C   LYS H 153      31.545  14.999  29.660  1.00 36.85           C  
ATOM   1141  O   LYS H 153      31.137  14.122  30.419  1.00 36.76           O  
ATOM   1142  N   GLY H 154      31.273  16.308  29.850  1.00 35.35           N  
ATOM   1143  CA  GLY H 154      30.501  16.772  30.970  1.00 33.36           C  
ATOM   1144  C   GLY H 154      29.038  16.803  30.635  1.00 34.24           C  
ATOM   1145  O   GLY H 154      28.617  16.444  29.537  1.00 34.04           O  
ATOM   1146  N   LEU H 155      28.222  17.259  31.615  1.00 33.16           N  
ATOM   1147  CA  LEU H 155      26.785  17.330  31.511  1.00 33.39           C  
ATOM   1148  CB  LEU H 155      26.111  17.474  32.886  1.00 32.39           C  
ATOM   1149  CG  LEU H 155      26.357  16.296  33.847  1.00 32.21           C  
ATOM   1150  CD1 LEU H 155      25.647  16.527  35.187  1.00 30.38           C  
ATOM   1151  CD2 LEU H 155      25.969  14.956  33.206  1.00 31.65           C  
ATOM   1152  C   LEU H 155      26.385  18.544  30.724  1.00 33.97           C  
ATOM   1153  O   LEU H 155      27.003  19.601  30.838  1.00 35.37           O  
ATOM   1154  N   GLU H 156      25.314  18.412  29.901  1.00 32.96           N  
ATOM   1155  CA  GLU H 156      24.781  19.516  29.139  1.00 33.65           C  
ATOM   1156  CB  GLU H 156      24.990  19.401  27.620  1.00 35.86           C  
ATOM   1157  CG  GLU H 156      26.422  19.666  27.159  1.00 39.87           C  
ATOM   1158  CD  GLU H 156      26.447  19.511  25.647  1.00 43.01           C  
ATOM   1159  OE1 GLU H 156      25.773  20.322  24.958  1.00 46.80           O  
ATOM   1160  OE2 GLU H 156      27.131  18.572  25.162  1.00 45.00           O1-
ATOM   1161  C   GLU H 156      23.293  19.557  29.341  1.00 33.60           C  
ATOM   1162  O   GLU H 156      22.633  18.520  29.347  1.00 32.59           O  
ATOM   1163  N   TRP H 157      22.715  20.770  29.484  1.00 32.12           N  
ATOM   1164  CA  TRP H 157      21.296  20.897  29.707  1.00 31.88           C  
ATOM   1165  CB  TRP H 157      20.942  22.139  30.541  1.00 31.72           C  
ATOM   1166  CG  TRP H 157      19.476  22.301  30.853  1.00 33.14           C  
ATOM   1167  CD2 TRP H 157      18.644  23.343  30.320  1.00 32.63           C  
ATOM   1168  CD1 TRP H 157      18.692  21.570  31.694  1.00 34.81           C  
ATOM   1169  NE1 TRP H 157      17.421  22.087  31.717  1.00 34.77           N  
ATOM   1170  CE2 TRP H 157      17.377  23.180  30.878  1.00 33.12           C  
ATOM   1171  CE3 TRP H 157      18.915  24.358  29.446  1.00 33.26           C  
ATOM   1172  CZ2 TRP H 157      16.355  24.033  30.570  1.00 33.26           C  
ATOM   1173  CZ3 TRP H 157      17.881  25.210  29.130  1.00 33.53           C  
ATOM   1174  CH2 TRP H 157      16.625  25.051  29.682  1.00 32.97           C  
ATOM   1175  C   TRP H 157      20.617  21.015  28.376  1.00 33.73           C  
ATOM   1176  O   TRP H 157      20.969  21.868  27.566  1.00 34.06           O  
ATOM   1177  N   MET H 158      19.736  20.043  28.057  1.00 31.58           N  
ATOM   1178  CA  MET H 158      18.930  20.036  26.867  1.00 32.46           C  
ATOM   1179  CB  MET H 158      18.492  18.611  26.502  1.00 33.79           C  
ATOM   1180  CG  MET H 158      19.692  17.706  26.210  1.00 34.10           C  
ATOM   1181  SD  MET H 158      19.281  15.976  25.838  1.00 36.53           S  
ATOM   1182  CE  MET H 158      18.544  16.335  24.219  1.00 33.68           C  
ATOM   1183  C   MET H 158      17.705  20.908  26.952  1.00 33.51           C  
ATOM   1184  O   MET H 158      17.403  21.656  26.023  1.00 33.95           O  
ATOM   1185  N   GLY H 159      16.962  20.842  28.082  1.00 31.84           N  
ATOM   1186  CA  GLY H 159      15.728  21.578  28.193  1.00 32.47           C  
ATOM   1187  C   GLY H 159      14.887  20.993  29.296  1.00 31.74           C  
ATOM   1188  O   GLY H 159      15.293  20.048  29.974  1.00 31.71           O  
ATOM   1189  N   MET H 160      13.673  21.561  29.499  1.00 32.84           N  
ATOM   1190  CA  MET H 160      12.784  21.118  30.544  1.00 32.31           C  
ATOM   1191  CB  MET H 160      12.751  22.041  31.774  1.00 32.73           C  
ATOM   1192  CG  MET H 160      14.039  22.114  32.579  1.00 31.24           C  
ATOM   1193  SD  MET H 160      13.980  23.332  33.924  1.00 36.76           S  
ATOM   1194  CE  MET H 160      12.720  22.438  34.877  1.00 36.39           C  
ATOM   1195  C   MET H 160      11.373  21.174  30.044  1.00 33.90           C  
ATOM   1196  O   MET H 160      11.064  21.929  29.124  1.00 34.24           O  
ATOM   1197  N   ILE H 161      10.478  20.356  30.648  1.00 31.44           N  
ATOM   1198  CA  ILE H 161       9.087  20.387  30.289  1.00 32.14           C  
ATOM   1199  CB  ILE H 161       8.683  19.305  29.327  1.00 34.25           C  
ATOM   1200  CG1 ILE H 161       7.255  19.565  28.815  1.00 32.55           C  
ATOM   1201  CG2 ILE H 161       8.870  17.942  30.015  1.00 30.76           C  
ATOM   1202  CD1 ILE H 161       6.847  18.681  27.638  1.00 33.23           C  
ATOM   1203  C   ILE H 161       8.242  20.226  31.521  1.00 31.73           C  
ATOM   1204  O   ILE H 161       8.598  19.492  32.441  1.00 32.18           O  
ATOM   1205  N   TYR H 162       7.083  20.917  31.560  1.00 31.87           N  
ATOM   1206  CA  TYR H 162       6.171  20.793  32.667  1.00 32.63           C  
ATOM   1207  CB  TYR H 162       5.708  22.167  33.188  1.00 32.69           C  
ATOM   1208  CG  TYR H 162       4.819  21.995  34.371  1.00 32.78           C  
ATOM   1209  CD1 TYR H 162       5.350  21.722  35.611  1.00 34.90           C  
ATOM   1210  CD2 TYR H 162       3.455  22.126  34.248  1.00 35.12           C  
ATOM   1211  CE1 TYR H 162       4.532  21.572  36.707  1.00 34.96           C  
ATOM   1212  CE2 TYR H 162       2.631  21.978  35.339  1.00 37.09           C  
ATOM   1213  CZ  TYR H 162       3.169  21.697  36.571  1.00 37.05           C  
ATOM   1214  OH  TYR H 162       2.324  21.544  37.691  1.00 39.26           O  
ATOM   1215  C   TYR H 162       4.992  20.047  32.108  1.00 33.81           C  
ATOM   1216  O   TYR H 162       4.275  20.554  31.250  1.00 35.18           O  
ATOM   1217  N   PRO H 163       4.822  18.802  32.514  1.00 29.30           N  
ATOM   1218  CA  PRO H 163       3.841  17.905  31.942  1.00 29.80           C  
ATOM   1219  CD  PRO H 163       5.913  18.080  33.145  1.00 29.31           C  
ATOM   1220  CB  PRO H 163       4.132  16.535  32.549  1.00 29.76           C  
ATOM   1221  CG  PRO H 163       5.636  16.592  32.875  1.00 29.67           C  
ATOM   1222  C   PRO H 163       2.421  18.317  32.092  1.00 30.41           C  
ATOM   1223  O   PRO H 163       1.582  17.848  31.322  1.00 30.66           O  
ATOM   1224  N   GLY H 164       2.091  19.137  33.094  1.00 31.01           N  
ATOM   1225  CA  GLY H 164       0.699  19.431  33.181  1.00 31.27           C  
ATOM   1226  C   GLY H 164       0.265  20.196  31.966  1.00 31.30           C  
ATOM   1227  O   GLY H 164      -0.655  19.788  31.257  1.00 31.61           O  
ATOM   1228  N   ASP H 165       0.911  21.357  31.739  1.00 31.27           N  
ATOM   1229  CA  ASP H 165       0.645  22.274  30.659  1.00 31.22           C  
ATOM   1230  CB  ASP H 165       0.811  23.755  31.063  1.00 31.09           C  
ATOM   1231  CG  ASP H 165       2.232  24.028  31.526  1.00 32.25           C  
ATOM   1232  OD1 ASP H 165       3.096  23.123  31.386  1.00 32.01           O  
ATOM   1233  OD2 ASP H 165       2.466  25.155  32.039  1.00 32.49           O1-
ATOM   1234  C   ASP H 165       1.410  21.991  29.396  1.00 31.22           C  
ATOM   1235  O   ASP H 165       1.027  22.433  28.315  1.00 31.37           O  
ATOM   1236  N   SER H 166       2.516  21.245  29.501  1.00 31.12           N  
ATOM   1237  CA  SER H 166       3.436  21.000  28.426  1.00 30.94           C  
ATOM   1238  CB  SER H 166       2.738  20.559  27.129  1.00 31.21           C  
ATOM   1239  OG  SER H 166       2.100  19.305  27.321  1.00 31.46           O  
ATOM   1240  C   SER H 166       4.264  22.232  28.108  1.00 30.76           C  
ATOM   1241  O   SER H 166       4.805  22.320  27.006  1.00 30.93           O  
ATOM   1242  N   ASP H 167       4.410  23.204  29.051  1.00 37.52           N  
ATOM   1243  CA  ASP H 167       5.284  24.326  28.847  1.00 38.76           C  
ATOM   1244  CB  ASP H 167       5.249  25.306  30.039  1.00 38.24           C  
ATOM   1245  CG  ASP H 167       5.982  26.596  29.702  1.00 40.35           C  
ATOM   1246  OD1 ASP H 167       6.787  26.604  28.735  1.00 44.83           O  
ATOM   1247  OD2 ASP H 167       5.742  27.601  30.422  1.00 44.64           O1-
ATOM   1248  C   ASP H 167       6.671  23.771  28.736  1.00 38.60           C  
ATOM   1249  O   ASP H 167       7.041  22.875  29.494  1.00 35.91           O  
ATOM   1250  N   THR H 168       7.484  24.268  27.779  1.00 37.25           N  
ATOM   1251  CA  THR H 168       8.795  23.697  27.664  1.00 38.24           C  
ATOM   1252  CB  THR H 168       8.846  22.602  26.631  1.00 39.73           C  
ATOM   1253  OG1 THR H 168      10.035  21.843  26.761  1.00 39.56           O  
ATOM   1254  CG2 THR H 168       8.748  23.209  25.227  1.00 38.49           C  
ATOM   1255  C   THR H 168       9.809  24.765  27.350  1.00 39.34           C  
ATOM   1256  O   THR H 168       9.507  25.764  26.697  1.00 39.44           O  
ATOM   1257  N   ARG H 169      11.055  24.582  27.843  1.00 37.23           N  
ATOM   1258  CA  ARG H 169      12.126  25.514  27.600  1.00 38.19           C  
ATOM   1259  CB  ARG H 169      12.644  26.186  28.882  1.00 37.79           C  
ATOM   1260  CG  ARG H 169      11.558  26.970  29.619  1.00 39.99           C  
ATOM   1261  CD  ARG H 169      12.052  27.727  30.851  1.00 46.16           C  
ATOM   1262  NE  ARG H 169      12.287  29.136  30.427  1.00 43.61           N  
ATOM   1263  CZ  ARG H 169      13.512  29.519  29.969  1.00 44.22           C  
ATOM   1264  NH1 ARG H 169      14.549  28.631  29.948  1.00 45.31           N1+
ATOM   1265  NH2 ARG H 169      13.696  30.798  29.530  1.00 42.94           N  
ATOM   1266  C   ARG H 169      13.264  24.724  27.030  1.00 38.63           C  
ATOM   1267  O   ARG H 169      13.607  23.662  27.546  1.00 37.55           O  
ATOM   1268  N   TYR H 170      13.909  25.240  25.962  1.00 37.71           N  
ATOM   1269  CA  TYR H 170      14.963  24.494  25.328  1.00 37.16           C  
ATOM   1270  CB  TYR H 170      14.794  24.284  23.809  1.00 37.49           C  
ATOM   1271  CG  TYR H 170      13.610  23.439  23.488  1.00 37.93           C  
ATOM   1272  CD1 TYR H 170      13.702  22.070  23.548  1.00 37.24           C  
ATOM   1273  CD2 TYR H 170      12.413  24.006  23.122  1.00 38.02           C  
ATOM   1274  CE1 TYR H 170      12.618  21.279  23.249  1.00 37.34           C  
ATOM   1275  CE2 TYR H 170      11.325  23.220  22.821  1.00 37.65           C  
ATOM   1276  CZ  TYR H 170      11.425  21.852  22.885  1.00 38.67           C  
ATOM   1277  OH  TYR H 170      10.311  21.043  22.576  1.00 37.41           O  
ATOM   1278  C   TYR H 170      16.235  25.275  25.403  1.00 40.29           C  
ATOM   1279  O   TYR H 170      16.229  26.504  25.453  1.00 40.41           O  
ATOM   1280  N   SER H 171      17.378  24.557  25.435  1.00 40.14           N  
ATOM   1281  CA  SER H 171      18.639  25.236  25.376  1.00 41.74           C  
ATOM   1282  CB  SER H 171      19.841  24.364  25.758  1.00 42.38           C  
ATOM   1283  OG  SER H 171      20.043  23.369  24.767  1.00 44.52           O  
ATOM   1284  C   SER H 171      18.816  25.643  23.941  1.00 43.71           C  
ATOM   1285  O   SER H 171      18.275  25.008  23.037  1.00 44.24           O  
ATOM   1286  N   PRO H 172      19.554  26.693  23.706  1.00 44.34           N  
ATOM   1287  CA  PRO H 172      19.723  27.194  22.368  1.00 46.05           C  
ATOM   1288  CD  PRO H 172      19.696  27.744  24.701  1.00 45.11           C  
ATOM   1289  CB  PRO H 172      20.433  28.536  22.518  1.00 47.56           C  
ATOM   1290  CG  PRO H 172      19.973  29.031  23.902  1.00 47.56           C  
ATOM   1291  C   PRO H 172      20.411  26.247  21.442  1.00 47.31           C  
ATOM   1292  O   PRO H 172      20.112  26.265  20.248  1.00 48.08           O  
ATOM   1293  N   SER H 173      21.348  25.431  21.949  1.00 47.64           N  
ATOM   1294  CA  SER H 173      22.040  24.533  21.080  1.00 49.28           C  
ATOM   1295  CB  SER H 173      23.232  23.839  21.763  1.00 48.08           C  
ATOM   1296  OG  SER H 173      22.785  23.040  22.848  1.00 54.53           O  
ATOM   1297  C   SER H 173      21.080  23.479  20.633  1.00 49.27           C  
ATOM   1298  O   SER H 173      21.163  22.982  19.514  1.00 50.83           O  
ATOM   1299  N   PHE H 174      20.186  23.066  21.543  1.00 47.08           N  
ATOM   1300  CA  PHE H 174      19.205  22.047  21.297  1.00 46.31           C  
ATOM   1301  CB  PHE H 174      18.788  21.284  22.566  1.00 44.34           C  
ATOM   1302  CG  PHE H 174      19.980  20.457  22.927  1.00 43.83           C  
ATOM   1303  CD1 PHE H 174      20.225  19.278  22.267  1.00 43.73           C  
ATOM   1304  CD2 PHE H 174      20.873  20.861  23.894  1.00 46.91           C  
ATOM   1305  CE1 PHE H 174      21.323  18.512  22.581  1.00 42.86           C  
ATOM   1306  CE2 PHE H 174      21.971  20.096  24.213  1.00 45.40           C  
ATOM   1307  CZ  PHE H 174      22.200  18.915  23.557  1.00 44.19           C  
ATOM   1308  C   PHE H 174      17.983  22.502  20.557  1.00 47.94           C  
ATOM   1309  O   PHE H 174      17.338  21.694  19.892  1.00 46.34           O  
ATOM   1310  N   GLN H 175      17.588  23.782  20.680  1.00 49.26           N  
ATOM   1311  CA  GLN H 175      16.329  24.184  20.115  1.00 51.21           C  
ATOM   1312  CB  GLN H 175      15.992  25.660  20.370  1.00 54.83           C  
ATOM   1313  CG  GLN H 175      14.623  26.066  19.830  1.00 59.22           C  
ATOM   1314  CD  GLN H 175      14.287  27.424  20.423  1.00 62.67           C  
ATOM   1315  OE1 GLN H 175      14.179  28.420  19.711  1.00 67.82           O  
ATOM   1316  NE2 GLN H 175      14.118  27.463  21.771  1.00 71.47           N  
ATOM   1317  C   GLN H 175      16.280  23.920  18.641  1.00 50.82           C  
ATOM   1318  O   GLN H 175      17.164  24.314  17.880  1.00 51.52           O  
ATOM   1319  N   GLY H 176      15.211  23.208  18.220  1.00 48.89           N  
ATOM   1320  CA  GLY H 176      14.934  22.899  16.846  1.00 49.43           C  
ATOM   1321  C   GLY H 176      15.553  21.579  16.514  1.00 51.70           C  
ATOM   1322  O   GLY H 176      15.147  20.917  15.559  1.00 51.85           O  
ATOM   1323  N   GLN H 177      16.591  21.198  17.277  1.00 51.41           N  
ATOM   1324  CA  GLN H 177      17.308  19.971  17.082  1.00 51.41           C  
ATOM   1325  CB  GLN H 177      18.674  19.981  17.782  1.00 53.85           C  
ATOM   1326  CG  GLN H 177      19.572  21.092  17.240  1.00 57.75           C  
ATOM   1327  CD  GLN H 177      19.630  20.916  15.730  1.00 61.90           C  
ATOM   1328  OE1 GLN H 177      19.877  19.819  15.230  1.00 68.56           O  
ATOM   1329  NE2 GLN H 177      19.377  22.021  14.979  1.00 65.52           N  
ATOM   1330  C   GLN H 177      16.539  18.783  17.577  1.00 48.21           C  
ATOM   1331  O   GLN H 177      16.566  17.723  16.954  1.00 46.96           O  
ATOM   1332  N   VAL H 178      15.845  18.922  18.723  1.00 44.86           N  
ATOM   1333  CA  VAL H 178      15.185  17.797  19.316  1.00 42.77           C  
ATOM   1334  CB  VAL H 178      15.991  17.217  20.443  1.00 42.83           C  
ATOM   1335  CG1 VAL H 178      16.096  18.274  21.554  1.00 40.16           C  
ATOM   1336  CG2 VAL H 178      15.361  15.893  20.904  1.00 43.26           C  
ATOM   1337  C   VAL H 178      13.888  18.282  19.883  1.00 42.12           C  
ATOM   1338  O   VAL H 178      13.685  19.485  20.044  1.00 41.64           O  
ATOM   1339  N   ASN H 179      12.955  17.354  20.184  1.00 38.24           N  
ATOM   1340  CA  ASN H 179      11.695  17.781  20.717  1.00 37.24           C  
ATOM   1341  CB  ASN H 179      10.492  17.453  19.815  1.00 38.24           C  
ATOM   1342  CG  ASN H 179      10.545  18.376  18.607  1.00  0.00           C  
ATOM   1343  OD1 ASN H 179      10.980  19.524  18.704  1.00  0.00           O  
ATOM   1344  ND2 ASN H 179      10.084  17.867  17.433  1.00  0.00           N  
ATOM   1345  C   ASN H 179      11.457  17.099  22.025  1.00 37.04           C  
ATOM   1346  O   ASN H 179      11.752  15.917  22.196  1.00 38.52           O  
ATOM   1347  N   ILE H 180      10.904  17.861  22.987  1.00 36.09           N  
ATOM   1348  CA  ILE H 180      10.582  17.340  24.284  1.00 37.29           C  
ATOM   1349  CB  ILE H 180      11.054  18.215  25.411  1.00 37.87           C  
ATOM   1350  CG1 ILE H 180      12.581  18.385  25.362  1.00 34.38           C  
ATOM   1351  CG2 ILE H 180      10.548  17.609  26.730  1.00 35.39           C  
ATOM   1352  CD1 ILE H 180      13.094  19.478  26.299  1.00 39.26           C  
ATOM   1353  C   ILE H 180       9.090  17.321  24.360  1.00 36.95           C  
ATOM   1354  O   ILE H 180       8.433  18.285  23.971  1.00 38.08           O  
ATOM   1355  N   SER H 181       8.511  16.202  24.844  1.00 35.57           N  
ATOM   1356  CA  SER H 181       7.080  16.110  24.921  1.00 34.73           C  
ATOM   1357  CB  SER H 181       6.455  15.430  23.692  1.00 36.47           C  
ATOM   1358  OG  SER H 181       6.938  14.099  23.572  1.00 37.53           O  
ATOM   1359  C   SER H 181       6.721  15.288  26.119  1.00 36.21           C  
ATOM   1360  O   SER H 181       7.589  14.788  26.831  1.00 34.33           O  
ATOM   1361  N   ALA H 182       5.405  15.166  26.396  1.00 36.43           N  
ATOM   1362  CA  ALA H 182       4.984  14.385  27.522  1.00 37.49           C  
ATOM   1363  CB  ALA H 182       4.873  15.201  28.822  1.00 36.52           C  
ATOM   1364  C   ALA H 182       3.626  13.816  27.237  1.00 38.48           C  
ATOM   1365  O   ALA H 182       2.828  14.407  26.509  1.00 40.71           O  
ATOM   1366  N   ASP H 183       3.349  12.623  27.806  1.00 39.26           N  
ATOM   1367  CA  ASP H 183       2.075  11.969  27.680  1.00 39.23           C  
ATOM   1368  CB  ASP H 183       2.185  10.549  27.096  1.00 40.27           C  
ATOM   1369  CG  ASP H 183       0.786   9.987  26.882  1.00 43.93           C  
ATOM   1370  OD1 ASP H 183      -0.177  10.794  26.800  1.00 46.04           O  
ATOM   1371  OD2 ASP H 183       0.662   8.736  26.805  1.00 47.99           O1-
ATOM   1372  C   ASP H 183       1.547  11.827  29.072  1.00 41.17           C  
ATOM   1373  O   ASP H 183       2.047  11.034  29.867  1.00 41.09           O  
ATOM   1374  N   LYS H 184       0.508  12.611  29.399  1.00 41.05           N  
ATOM   1375  CA  LYS H 184      -0.072  12.655  30.707  1.00 41.57           C  
ATOM   1376  CB  LYS H 184      -1.070  13.821  30.825  1.00 41.62           C  
ATOM   1377  CG  LYS H 184      -2.050  13.901  29.656  1.00 41.85           C  
ATOM   1378  CD  LYS H 184      -3.046  15.057  29.758  1.00 44.69           C  
ATOM   1379  CE  LYS H 184      -3.690  15.210  31.139  1.00 43.79           C  
ATOM   1380  NZ  LYS H 184      -4.511  16.441  31.170  1.00 47.37           N1+
ATOM   1381  C   LYS H 184      -0.720  11.343  31.058  1.00 40.59           C  
ATOM   1382  O   LYS H 184      -0.710  10.927  32.216  1.00 40.77           O  
ATOM   1383  N   SER H 185      -1.298  10.645  30.065  1.00 39.34           N  
ATOM   1384  CA  SER H 185      -1.989   9.417  30.344  1.00 42.79           C  
ATOM   1385  CB  SER H 185      -2.530   8.752  29.068  1.00 43.00           C  
ATOM   1386  OG  SER H 185      -3.413   9.635  28.395  1.00 45.92           O  
ATOM   1387  C   SER H 185      -1.045   8.430  30.968  1.00 42.61           C  
ATOM   1388  O   SER H 185      -1.352   7.842  32.004  1.00 41.71           O  
ATOM   1389  N   SER H 186       0.107   8.202  30.303  1.00 42.64           N  
ATOM   1390  CA  SER H 186       1.116   7.244  30.677  1.00 40.68           C  
ATOM   1391  CB  SER H 186       1.911   6.724  29.468  1.00 39.01           C  
ATOM   1392  OG  SER H 186       2.650   7.782  28.877  1.00  0.00           O  
ATOM   1393  C   SER H 186       2.118   7.759  31.682  1.00 40.30           C  
ATOM   1394  O   SER H 186       2.983   6.998  32.113  1.00 40.87           O  
ATOM   1395  N   ARG H 187       2.073   9.049  32.066  1.00 37.34           N  
ATOM   1396  CA  ARG H 187       3.040   9.575  33.000  1.00 36.93           C  
ATOM   1397  CB  ARG H 187       3.012   8.882  34.371  1.00 37.46           C  
ATOM   1398  CG  ARG H 187       1.741   9.162  35.174  1.00 32.73           C  
ATOM   1399  CD  ARG H 187       1.749   8.504  36.555  1.00  0.00           C  
ATOM   1400  NE  ARG H 187       0.501   8.919  37.253  1.00  0.00           N  
ATOM   1401  CZ  ARG H 187       0.082   8.237  38.358  1.00  0.00           C  
ATOM   1402  NH1 ARG H 187       0.798   7.167  38.814  1.00  0.00           N1+
ATOM   1403  NH2 ARG H 187      -1.056   8.622  39.005  1.00  0.00           N  
ATOM   1404  C   ARG H 187       4.420   9.410  32.445  1.00 37.36           C  
ATOM   1405  O   ARG H 187       5.345   9.017  33.158  1.00 36.42           O  
ATOM   1406  N   THR H 188       4.607   9.723  31.148  1.00 36.02           N  
ATOM   1407  CA  THR H 188       5.917   9.565  30.592  1.00 36.12           C  
ATOM   1408  CB  THR H 188       6.007   8.419  29.628  1.00 36.70           C  
ATOM   1409  OG1 THR H 188       5.619   7.212  30.268  1.00 37.42           O  
ATOM   1410  CG2 THR H 188       7.459   8.305  29.138  1.00 35.30           C  
ATOM   1411  C   THR H 188       6.313  10.816  29.862  1.00 35.57           C  
ATOM   1412  O   THR H 188       5.485  11.502  29.264  1.00 35.23           O  
ATOM   1413  N   ALA H 189       7.622  11.140  29.908  1.00 33.58           N  
ATOM   1414  CA  ALA H 189       8.157  12.281  29.217  1.00 34.91           C  
ATOM   1415  CB  ALA H 189       9.036  13.179  30.104  1.00 32.86           C  
ATOM   1416  C   ALA H 189       9.025  11.731  28.130  1.00 35.82           C  
ATOM   1417  O   ALA H 189       9.613  10.660  28.288  1.00 36.06           O  
ATOM   1418  N   PHE H 190       9.121  12.438  26.982  1.00 35.33           N  
ATOM   1419  CA  PHE H 190       9.873  11.874  25.896  1.00 35.80           C  
ATOM   1420  CB  PHE H 190       9.024  11.467  24.679  1.00 37.22           C  
ATOM   1421  CG  PHE H 190       8.010  10.450  25.074  1.00 38.62           C  
ATOM   1422  CD1 PHE H 190       8.350   9.130  25.238  1.00 39.10           C  
ATOM   1423  CD2 PHE H 190       6.704  10.822  25.288  1.00 38.44           C  
ATOM   1424  CE1 PHE H 190       7.405   8.199  25.601  1.00 40.24           C  
ATOM   1425  CE2 PHE H 190       5.755   9.895  25.648  1.00 39.81           C  
ATOM   1426  CZ  PHE H 190       6.102   8.578  25.806  1.00 41.60           C  
ATOM   1427  C   PHE H 190      10.850  12.867  25.351  1.00 36.60           C  
ATOM   1428  O   PHE H 190      10.698  14.079  25.500  1.00 35.58           O  
ATOM   1429  N   LEU H 191      11.909  12.331  24.710  1.00 37.05           N  
ATOM   1430  CA  LEU H 191      12.887  13.112  24.014  1.00 38.63           C  
ATOM   1431  CB  LEU H 191      14.282  12.979  24.649  1.00 38.24           C  
ATOM   1432  CG  LEU H 191      15.326  13.987  24.142  1.00 40.30           C  
ATOM   1433  CD1 LEU H 191      14.895  15.432  24.449  1.00 40.18           C  
ATOM   1434  CD2 LEU H 191      16.713  13.663  24.718  1.00 36.81           C  
ATOM   1435  C   LEU H 191      12.889  12.515  22.630  1.00 40.26           C  
ATOM   1436  O   LEU H 191      12.998  11.298  22.488  1.00 40.26           O  
ATOM   1437  N   GLU H 192      12.754  13.342  21.568  1.00 37.44           N  
ATOM   1438  CA  GLU H 192      12.565  12.763  20.260  1.00 39.58           C  
ATOM   1439  CB  GLU H 192      11.094  12.909  19.824  1.00 45.75           C  
ATOM   1440  CG  GLU H 192      10.684  12.163  18.556  1.00 52.68           C  
ATOM   1441  CD  GLU H 192       9.204  12.456  18.333  1.00 58.32           C  
ATOM   1442  OE1 GLU H 192       8.717  13.473  18.895  1.00 62.37           O  
ATOM   1443  OE2 GLU H 192       8.540  11.673  17.606  1.00  0.00           O1-
ATOM   1444  C   GLU H 192      13.412  13.453  19.225  1.00 39.73           C  
ATOM   1445  O   GLU H 192      13.559  14.673  19.238  1.00 39.98           O  
ATOM   1446  N   TRP H 193      13.979  12.667  18.279  1.00 40.81           N  
ATOM   1447  CA  TRP H 193      14.787  13.210  17.217  1.00 41.03           C  
ATOM   1448  CB  TRP H 193      16.230  12.682  17.202  1.00 38.78           C  
ATOM   1449  CG  TRP H 193      17.098  13.138  18.349  1.00 38.08           C  
ATOM   1450  CD2 TRP H 193      17.193  12.461  19.611  1.00 36.81           C  
ATOM   1451  CD1 TRP H 193      17.939  14.210  18.419  1.00 38.72           C  
ATOM   1452  NE1 TRP H 193      18.555  14.242  19.645  1.00 37.47           N  
ATOM   1453  CE2 TRP H 193      18.107  13.172  20.390  1.00 36.18           C  
ATOM   1454  CE3 TRP H 193      16.575  11.340  20.083  1.00 36.92           C  
ATOM   1455  CZ2 TRP H 193      18.416  12.772  21.658  1.00 37.02           C  
ATOM   1456  CZ3 TRP H 193      16.888  10.939  21.362  1.00 36.26           C  
ATOM   1457  CH2 TRP H 193      17.792  11.641  22.135  1.00 35.67           C  
ATOM   1458  C   TRP H 193      14.191  12.787  15.908  1.00 43.75           C  
ATOM   1459  O   TRP H 193      13.771  11.642  15.749  1.00 41.94           O  
ATOM   1460  N   SER H 194      14.093  13.732  14.949  1.00 45.51           N  
ATOM   1461  CA  SER H 194      13.598  13.440  13.632  1.00 47.09           C  
ATOM   1462  CB  SER H 194      13.288  14.709  12.823  1.00 49.77           C  
ATOM   1463  OG  SER H 194      12.806  14.349  11.537  1.00 53.54           O  
ATOM   1464  C   SER H 194      14.627  12.664  12.870  1.00 47.50           C  
ATOM   1465  O   SER H 194      14.329  11.615  12.301  1.00 45.95           O  
ATOM   1466  N   SER H 195      15.878  13.178  12.828  1.00 46.38           N  
ATOM   1467  CA  SER H 195      16.906  12.490  12.104  1.00 46.29           C  
ATOM   1468  CB  SER H 195      17.245  13.146  10.754  1.00 44.29           C  
ATOM   1469  OG  SER H 195      17.774  14.446  10.962  1.00 53.66           O  
ATOM   1470  C   SER H 195      18.149  12.511  12.943  1.00 44.15           C  
ATOM   1471  O   SER H 195      18.736  13.563  13.186  1.00 42.84           O  
ATOM   1472  N   LEU H 196      18.604  11.318  13.366  1.00 42.91           N  
ATOM   1473  CA  LEU H 196      19.734  11.193  14.246  1.00 42.24           C  
ATOM   1474  CB  LEU H 196      19.884   9.785  14.856  1.00 41.48           C  
ATOM   1475  CG  LEU H 196      18.765   9.399  15.840  1.00 40.44           C  
ATOM   1476  CD1 LEU H 196      18.985   7.988  16.410  1.00 38.91           C  
ATOM   1477  CD2 LEU H 196      18.611  10.457  16.946  1.00 37.80           C  
ATOM   1478  C   LEU H 196      21.002  11.489  13.515  1.00 42.18           C  
ATOM   1479  O   LEU H 196      21.130  11.262  12.313  1.00 43.31           O  
ATOM   1480  N   LYS H 197      21.976  12.033  14.272  1.00 42.93           N  
ATOM   1481  CA  LYS H 197      23.282  12.359  13.785  1.00 44.26           C  
ATOM   1482  CB  LYS H 197      23.587  13.861  13.928  1.00 45.35           C  
ATOM   1483  CG  LYS H 197      22.694  14.724  13.035  1.00 48.65           C  
ATOM   1484  CD  LYS H 197      22.559  16.177  13.495  1.00 53.59           C  
ATOM   1485  CE  LYS H 197      23.839  16.770  14.079  1.00 60.60           C  
ATOM   1486  NZ  LYS H 197      23.596  18.172  14.486  1.00 61.11           N1+
ATOM   1487  C   LYS H 197      24.243  11.600  14.648  1.00 43.93           C  
ATOM   1488  O   LYS H 197      23.911  11.203  15.762  1.00 41.18           O  
ATOM   1489  N   ALA H 198      25.469  11.376  14.145  1.00 42.62           N  
ATOM   1490  CA  ALA H 198      26.461  10.613  14.848  1.00 43.88           C  
ATOM   1491  CB  ALA H 198      27.770  10.467  14.055  1.00 40.49           C  
ATOM   1492  C   ALA H 198      26.783  11.298  16.141  1.00 42.74           C  
ATOM   1493  O   ALA H 198      27.020  10.647  17.157  1.00 41.23           O  
ATOM   1494  N   SER H 199      26.796  12.641  16.128  1.00 42.08           N  
ATOM   1495  CA  SER H 199      27.169  13.426  17.272  1.00 41.36           C  
ATOM   1496  CB  SER H 199      27.238  14.930  16.963  1.00 41.46           C  
ATOM   1497  OG  SER H 199      25.944  15.426  16.652  1.00 44.34           O  
ATOM   1498  C   SER H 199      26.171  13.249  18.375  1.00 39.99           C  
ATOM   1499  O   SER H 199      26.423  13.656  19.508  1.00 40.78           O  
ATOM   1500  N   ASP H 200      24.999  12.670  18.062  1.00 37.63           N  
ATOM   1501  CA  ASP H 200      23.942  12.433  19.007  1.00 36.86           C  
ATOM   1502  CB  ASP H 200      22.610  12.035  18.343  1.00 37.02           C  
ATOM   1503  CG  ASP H 200      22.024  13.293  17.711  1.00 39.41           C  
ATOM   1504  OD1 ASP H 200      22.319  14.404  18.228  1.00 39.40           O  
ATOM   1505  OD2 ASP H 200      21.274  13.163  16.707  1.00 39.25           O1-
ATOM   1506  C   ASP H 200      24.339  11.363  19.980  1.00 36.38           C  
ATOM   1507  O   ASP H 200      23.688  11.191  21.009  1.00 36.79           O  
ATOM   1508  N   SER H 201      25.371  10.563  19.653  1.00 36.45           N  
ATOM   1509  CA  SER H 201      25.769   9.499  20.533  1.00 36.80           C  
ATOM   1510  CB  SER H 201      27.014   8.745  20.036  1.00 36.53           C  
ATOM   1511  OG  SER H 201      26.752   8.155  18.771  1.00  0.00           O  
ATOM   1512  C   SER H 201      26.084  10.070  21.884  1.00 37.37           C  
ATOM   1513  O   SER H 201      26.924  10.959  22.022  1.00 36.54           O  
ATOM   1514  N   ALA H 202      25.406   9.554  22.932  1.00 35.11           N  
ATOM   1515  CA  ALA H 202      25.645  10.050  24.257  1.00 35.38           C  
ATOM   1516  CB  ALA H 202      25.393  11.563  24.398  1.00 36.23           C  
ATOM   1517  C   ALA H 202      24.717   9.363  25.211  1.00 35.49           C  
ATOM   1518  O   ALA H 202      23.897   8.530  24.825  1.00 34.93           O  
ATOM   1519  N   THR H 203      24.864   9.694  26.510  1.00 34.45           N  
ATOM   1520  CA  THR H 203      23.991   9.175  27.521  1.00 34.86           C  
ATOM   1521  CB  THR H 203      24.685   8.837  28.808  1.00 34.84           C  
ATOM   1522  OG1 THR H 203      25.259  10.003  29.379  1.00  0.00           O  
ATOM   1523  CG2 THR H 203      25.773   7.790  28.521  1.00  0.00           C  
ATOM   1524  C   THR H 203      23.015  10.269  27.814  1.00 35.65           C  
ATOM   1525  O   THR H 203      23.395  11.436  27.907  1.00 35.24           O  
ATOM   1526  N   TYR H 204      21.717   9.920  27.940  1.00 33.51           N  
ATOM   1527  CA  TYR H 204      20.716  10.920  28.185  1.00 32.39           C  
ATOM   1528  CB  TYR H 204      19.621  10.972  27.105  1.00 32.27           C  
ATOM   1529  CG  TYR H 204      20.252  11.423  25.834  1.00 32.76           C  
ATOM   1530  CD1 TYR H 204      20.829  10.517  24.972  1.00 32.26           C  
ATOM   1531  CD2 TYR H 204      20.271  12.759  25.506  1.00 32.62           C  
ATOM   1532  CE1 TYR H 204      21.410  10.938  23.797  1.00 33.54           C  
ATOM   1533  CE2 TYR H 204      20.850  13.184  24.334  1.00 33.18           C  
ATOM   1534  CZ  TYR H 204      21.420  12.273  23.477  1.00 34.00           C  
ATOM   1535  OH  TYR H 204      22.014  12.715  22.276  1.00 33.62           O  
ATOM   1536  C   TYR H 204      20.033  10.611  29.482  1.00 33.63           C  
ATOM   1537  O   TYR H 204      19.580   9.488  29.704  1.00 35.73           O  
ATOM   1538  N   PHE H 205      19.940  11.622  30.375  1.00 31.56           N  
ATOM   1539  CA  PHE H 205      19.314  11.432  31.655  1.00 31.85           C  
ATOM   1540  CB  PHE H 205      20.184  11.854  32.856  1.00 32.55           C  
ATOM   1541  CG  PHE H 205      21.405  11.003  32.974  1.00 32.68           C  
ATOM   1542  CD1 PHE H 205      21.340   9.749  33.534  1.00 33.17           C  
ATOM   1543  CD2 PHE H 205      22.626  11.478  32.551  1.00 33.13           C  
ATOM   1544  CE1 PHE H 205      22.470   8.973  33.649  1.00 33.49           C  
ATOM   1545  CE2 PHE H 205      23.759  10.707  32.661  1.00 34.28           C  
ATOM   1546  CZ  PHE H 205      23.683   9.451  33.214  1.00 34.97           C  
ATOM   1547  C   PHE H 205      18.112  12.323  31.738  1.00 32.24           C  
ATOM   1548  O   PHE H 205      18.081  13.404  31.150  1.00 32.16           O  
ATOM   1549  N   CYS H 206      17.070  11.860  32.463  1.00 31.55           N  
ATOM   1550  CA  CYS H 206      15.921  12.671  32.760  1.00 31.51           C  
ATOM   1551  CB  CYS H 206      14.565  12.021  32.395  1.00 31.62           C  
ATOM   1552  SG  CYS H 206      14.278  10.434  33.240  1.00 39.29           S  
ATOM   1553  C   CYS H 206      15.953  12.869  34.249  1.00 32.06           C  
ATOM   1554  O   CYS H 206      16.493  12.034  34.974  1.00 32.67           O  
ATOM   1555  N   ALA H 207      15.416  14.005  34.747  1.00 31.11           N  
ATOM   1556  CA  ALA H 207      15.430  14.235  36.165  1.00 31.17           C  
ATOM   1557  CB  ALA H 207      16.663  15.015  36.647  1.00 30.88           C  
ATOM   1558  C   ALA H 207      14.226  15.045  36.530  1.00 32.60           C  
ATOM   1559  O   ALA H 207      13.769  15.886  35.760  1.00 32.42           O  
ATOM   1560  N   ARG H 208      13.704  14.815  37.750  1.00 31.38           N  
ATOM   1561  CA  ARG H 208      12.524  15.468  38.240  1.00 31.48           C  
ATOM   1562  CB  ARG H 208      11.693  14.514  39.115  1.00 31.24           C  
ATOM   1563  CG  ARG H 208      10.535  15.137  39.895  1.00 32.13           C  
ATOM   1564  CD  ARG H 208       9.981  14.155  40.930  1.00 36.42           C  
ATOM   1565  NE  ARG H 208       9.012  14.865  41.806  1.00 38.03           N  
ATOM   1566  CZ  ARG H 208       8.982  14.572  43.140  1.00 38.63           C  
ATOM   1567  NH1 ARG H 208       9.925  13.748  43.674  1.00 40.34           N1+
ATOM   1568  NH2 ARG H 208       8.014  15.100  43.943  1.00 38.87           N  
ATOM   1569  C   ARG H 208      12.933  16.632  39.085  1.00 32.80           C  
ATOM   1570  O   ARG H 208      13.793  16.516  39.958  1.00 33.37           O  
ATOM   1571  N   LEU H 209      12.311  17.797  38.826  1.00 31.56           N  
ATOM   1572  CA  LEU H 209      12.587  18.983  39.592  1.00 32.11           C  
ATOM   1573  CB  LEU H 209      12.304  20.257  38.776  1.00 32.21           C  
ATOM   1574  CG  LEU H 209      12.597  21.578  39.505  1.00 32.47           C  
ATOM   1575  CD1 LEU H 209      14.108  21.790  39.698  1.00 29.97           C  
ATOM   1576  CD2 LEU H 209      11.915  22.758  38.798  1.00 32.53           C  
ATOM   1577  C   LEU H 209      11.631  18.952  40.752  1.00 33.46           C  
ATOM   1578  O   LEU H 209      10.452  19.268  40.599  1.00 34.21           O  
ATOM   1579  N   GLY H 210      12.137  18.617  41.958  1.00 25.46           N  
ATOM   1580  CA  GLY H 210      11.312  18.602  43.136  1.00 26.50           C  
ATOM   1581  C   GLY H 210      11.488  19.909  43.853  1.00 29.83           C  
ATOM   1582  O   GLY H 210      11.996  20.877  43.292  1.00 27.59           O  
ATOM   1583  N   GLY H 211      11.051  19.971  45.131  1.00 26.79           N  
ATOM   1584  CA  GLY H 211      11.196  21.184  45.898  1.00 27.30           C  
ATOM   1585  C   GLY H 211       9.843  21.580  46.395  1.00 29.97           C  
ATOM   1586  O   GLY H 211       8.941  20.751  46.502  1.00 33.48           O  
ATOM   1587  N   GLN H 212       9.667  22.862  46.770  1.00 34.01           N  
ATOM   1588  CA  GLN H 212       8.335  23.252  47.123  1.00 35.02           C  
ATOM   1589  CB  GLN H 212       8.132  23.898  48.502  1.00 29.61           C  
ATOM   1590  CG  GLN H 212       7.846  22.826  49.542  1.00 31.07           C  
ATOM   1591  CD  GLN H 212       6.652  22.061  48.983  1.00 31.67           C  
ATOM   1592  OE1 GLN H 212       5.835  22.611  48.245  1.00 44.82           O  
ATOM   1593  NE2 GLN H 212       6.553  20.752  49.337  1.00  0.00           N  
ATOM   1594  C   GLN H 212       7.833  24.167  46.075  1.00 35.71           C  
ATOM   1595  O   GLN H 212       8.474  25.149  45.706  1.00 36.57           O  
ATOM   1596  N   LEU H 213       6.656  23.825  45.527  1.00 47.20           N  
ATOM   1597  CA  LEU H 213       6.099  24.693  44.553  1.00 49.27           C  
ATOM   1598  CB  LEU H 213       5.304  23.951  43.466  1.00 50.17           C  
ATOM   1599  CG  LEU H 213       6.158  22.966  42.646  1.00 43.18           C  
ATOM   1600  CD1 LEU H 213       6.701  21.825  43.524  1.00 23.82           C  
ATOM   1601  CD2 LEU H 213       5.396  22.455  41.413  1.00 20.82           C  
ATOM   1602  C   LEU H 213       5.125  25.523  45.300  1.00 52.59           C  
ATOM   1603  O   LEU H 213       3.925  25.266  45.284  1.00 52.41           O  
ATOM   1604  N   TRP H 214       5.616  26.562  45.983  1.00 55.96           N  
ATOM   1605  CA  TRP H 214       4.674  27.355  46.691  1.00 60.58           C  
ATOM   1606  CB  TRP H 214       4.794  27.290  48.225  1.00 58.51           C  
ATOM   1607  CG  TRP H 214       4.370  25.977  48.839  1.00 48.14           C  
ATOM   1608  CD2 TRP H 214       3.007  25.538  48.914  1.00 28.78           C  
ATOM   1609  CD1 TRP H 214       5.125  24.992  49.404  1.00 25.61           C  
ATOM   1610  NE1 TRP H 214       4.316  23.967  49.834  1.00  0.00           N  
ATOM   1611  CE2 TRP H 214       3.008  24.290  49.537  1.00 32.34           C  
ATOM   1612  CE3 TRP H 214       1.849  26.127  48.496  1.00  0.00           C  
ATOM   1613  CZ2 TRP H 214       1.844  23.609  49.752  1.00  0.00           C  
ATOM   1614  CZ3 TRP H 214       0.678  25.439  48.715  1.00  0.00           C  
ATOM   1615  CH2 TRP H 214       0.675  24.204  49.331  1.00  0.00           C  
ATOM   1616  C   TRP H 214       4.906  28.747  46.272  1.00 62.53           C  
ATOM   1617  O   TRP H 214       5.899  29.048  45.611  1.00 63.93           O  
ATOM   1618  N   ASN H 215       3.986  29.641  46.653  1.00 59.19           N  
ATOM   1619  CA  ASN H 215       4.201  30.990  46.269  1.00 61.53           C  
ATOM   1620  CB  ASN H 215       2.944  31.628  45.677  1.00 43.60           C  
ATOM   1621  CG  ASN H 215       2.583  30.862  44.411  1.00 50.81           C  
ATOM   1622  OD1 ASN H 215       3.410  30.149  43.844  1.00  0.00           O  
ATOM   1623  ND2 ASN H 215       1.311  31.010  43.953  1.00  0.00           N  
ATOM   1624  C   ASN H 215       4.532  31.768  47.501  1.00 59.71           C  
ATOM   1625  O   ASN H 215       3.666  32.027  48.336  1.00 63.37           O  
ATOM   1626  N   SER H 216       5.812  32.157  47.646  1.00 56.86           N  
ATOM   1627  CA  SER H 216       6.194  33.010  48.735  1.00 56.47           C  
ATOM   1628  CB  SER H 216       6.739  32.349  50.013  1.00 59.40           C  
ATOM   1629  OG  SER H 216       6.977  33.334  51.009  1.00  0.00           O  
ATOM   1630  C   SER H 216       7.281  33.867  48.203  1.00 56.74           C  
ATOM   1631  O   SER H 216       7.072  34.618  47.249  1.00 56.24           O  
ATOM   1632  N   TYR H 217       8.457  33.843  48.860  1.00 62.49           N  
ATOM   1633  CA  TYR H 217       9.509  34.616  48.286  1.00 58.16           C  
ATOM   1634  CB  TYR H 217      10.851  34.430  49.012  1.00 63.29           C  
ATOM   1635  CG  TYR H 217      10.670  34.609  50.478  1.00 53.70           C  
ATOM   1636  CD1 TYR H 217      10.143  33.582  51.227  1.00  0.00           C  
ATOM   1637  CD2 TYR H 217      11.041  35.775  51.109  1.00  0.00           C  
ATOM   1638  CE1 TYR H 217       9.975  33.713  52.584  1.00  0.00           C  
ATOM   1639  CE2 TYR H 217      10.875  35.911  52.468  1.00  0.00           C  
ATOM   1640  CZ  TYR H 217      10.342  34.880  53.207  1.00  0.00           C  
ATOM   1641  OH  TYR H 217      10.173  35.018  54.601  1.00  0.00           O  
ATOM   1642  C   TYR H 217       9.715  33.941  46.986  1.00 55.96           C  
ATOM   1643  O   TYR H 217       9.533  34.486  45.903  1.00 57.11           O  
ATOM   1644  N   TYR H 218      10.027  32.652  47.109  1.00 51.04           N  
ATOM   1645  CA  TYR H 218      10.171  31.792  46.000  1.00 47.21           C  
ATOM   1646  CB  TYR H 218      11.284  32.195  45.004  1.00 46.90           C  
ATOM   1647  CG  TYR H 218      11.413  31.124  43.962  1.00 60.35           C  
ATOM   1648  CD1 TYR H 218      10.394  30.867  43.072  1.00 32.22           C  
ATOM   1649  CD2 TYR H 218      12.574  30.391  43.845  1.00 34.15           C  
ATOM   1650  CE1 TYR H 218      10.518  29.886  42.112  1.00 30.64           C  
ATOM   1651  CE2 TYR H 218      12.704  29.411  42.885  1.00 31.71           C  
ATOM   1652  CZ  TYR H 218      11.674  29.149  42.013  1.00 34.13           C  
ATOM   1653  OH  TYR H 218      11.805  28.144  41.029  1.00 30.86           O  
ATOM   1654  C   TYR H 218      10.542  30.514  46.638  1.00 44.76           C  
ATOM   1655  O   TYR H 218      11.661  30.325  47.111  1.00 44.78           O  
ATOM   1656  N   TYR H 219       9.589  29.578  46.666  1.00 34.19           N  
ATOM   1657  CA  TYR H 219       9.930  28.285  47.152  1.00 30.70           C  
ATOM   1658  CB  TYR H 219       8.748  27.336  47.294  1.00 34.89           C  
ATOM   1659  CG  TYR H 219       7.899  27.932  48.348  1.00 35.08           C  
ATOM   1660  CD1 TYR H 219       7.189  29.059  48.055  1.00 30.69           C  
ATOM   1661  CD2 TYR H 219       7.804  27.388  49.606  1.00 36.84           C  
ATOM   1662  CE1 TYR H 219       6.387  29.643  48.993  1.00 31.51           C  
ATOM   1663  CE2 TYR H 219       6.999  27.973  50.557  1.00 39.75           C  
ATOM   1664  CZ  TYR H 219       6.287  29.106  50.249  1.00 36.44           C  
ATOM   1665  OH  TYR H 219       5.460  29.716  51.215  1.00 37.31           O  
ATOM   1666  C   TYR H 219      10.874  27.814  46.108  1.00 28.96           C  
ATOM   1667  O   TYR H 219      10.886  28.377  45.013  1.00 29.04           O  
ATOM   1668  N   TYR H 220      11.734  26.825  46.403  1.00 26.06           N  
ATOM   1669  CA  TYR H 220      12.757  26.613  45.425  1.00 26.00           C  
ATOM   1670  CB  TYR H 220      14.162  26.873  46.004  1.00 26.69           C  
ATOM   1671  CG  TYR H 220      15.141  27.236  44.930  1.00 30.21           C  
ATOM   1672  CD1 TYR H 220      15.086  28.489  44.369  1.00 28.47           C  
ATOM   1673  CD2 TYR H 220      16.135  26.380  44.508  1.00 28.60           C  
ATOM   1674  CE1 TYR H 220      15.975  28.880  43.393  1.00 26.52           C  
ATOM   1675  CE2 TYR H 220      17.032  26.762  43.529  1.00 29.51           C  
ATOM   1676  CZ  TYR H 220      16.953  28.017  42.967  1.00 29.20           C  
ATOM   1677  OH  TYR H 220      17.862  28.427  41.967  1.00 29.83           O  
ATOM   1678  C   TYR H 220      12.673  25.206  44.922  1.00 23.47           C  
ATOM   1679  O   TYR H 220      11.961  24.373  45.482  1.00 25.44           O  
ATOM   1680  N   TYR H 221      13.362  24.919  43.792  1.00 22.84           N  
ATOM   1681  CA  TYR H 221      13.253  23.609  43.219  1.00 22.16           C  
ATOM   1682  CB  TYR H 221      12.441  23.601  41.912  1.00 21.89           C  
ATOM   1683  CG  TYR H 221      11.140  24.286  42.165  1.00 23.14           C  
ATOM   1684  CD1 TYR H 221      11.079  25.658  42.080  1.00 20.44           C  
ATOM   1685  CD2 TYR H 221       9.993  23.590  42.473  1.00 24.64           C  
ATOM   1686  CE1 TYR H 221       9.905  26.333  42.305  1.00 22.19           C  
ATOM   1687  CE2 TYR H 221       8.810  24.260  42.699  1.00 26.49           C  
ATOM   1688  CZ  TYR H 221       8.767  25.633  42.615  1.00 24.13           C  
ATOM   1689  OH  TYR H 221       7.564  26.333  42.845  1.00 24.40           O  
ATOM   1690  C   TYR H 221      14.631  23.096  42.869  1.00 20.04           C  
ATOM   1691  O   TYR H 221      15.537  23.865  42.545  1.00 22.18           O  
ATOM   1692  N   TYR H 222      14.830  21.761  42.963  1.00 21.07           N  
ATOM   1693  CA  TYR H 222      16.082  21.139  42.609  1.00 25.05           C  
ATOM   1694  CB  TYR H 222      17.026  20.998  43.808  1.00 30.46           C  
ATOM   1695  CG  TYR H 222      16.301  20.203  44.834  1.00 33.15           C  
ATOM   1696  CD1 TYR H 222      15.417  20.808  45.695  1.00 29.29           C  
ATOM   1697  CD2 TYR H 222      16.508  18.848  44.931  1.00 33.24           C  
ATOM   1698  CE1 TYR H 222      14.747  20.069  46.642  1.00 32.37           C  
ATOM   1699  CE2 TYR H 222      15.841  18.105  45.874  1.00 34.01           C  
ATOM   1700  CZ  TYR H 222      14.959  18.714  46.730  1.00 35.92           C  
ATOM   1701  OH  TYR H 222      14.275  17.944  47.697  1.00 39.19           O  
ATOM   1702  C   TYR H 222      15.790  19.772  42.046  1.00 24.89           C  
ATOM   1703  O   TYR H 222      14.681  19.270  42.212  1.00 26.46           O  
ATOM   1704  N   MET H 223      16.768  19.123  41.361  1.00 22.74           N  
ATOM   1705  CA  MET H 223      16.489  17.829  40.777  1.00 22.30           C  
ATOM   1706  CB  MET H 223      17.327  17.509  39.520  1.00 20.86           C  
ATOM   1707  CG  MET H 223      16.922  18.335  38.290  1.00 17.94           C  
ATOM   1708  SD  MET H 223      17.820  17.945  36.754  1.00 27.42           S  
ATOM   1709  CE  MET H 223      19.212  19.079  37.021  1.00 23.59           C  
ATOM   1710  C   MET H 223      16.732  16.757  41.797  1.00 26.16           C  
ATOM   1711  O   MET H 223      17.868  16.359  42.054  1.00 24.18           O  
ATOM   1712  N   ASP H 224      15.636  16.295  42.431  1.00 24.31           N  
ATOM   1713  CA  ASP H 224      15.675  15.315  43.481  1.00 26.49           C  
ATOM   1714  CB  ASP H 224      14.461  15.412  44.437  1.00 26.50           C  
ATOM   1715  CG  ASP H 224      13.136  15.250  43.701  1.00 31.74           C  
ATOM   1716  OD1 ASP H 224      12.979  14.273  42.923  1.00 31.04           O  
ATOM   1717  OD2 ASP H 224      12.251  16.122  43.911  1.00 33.31           O1-
ATOM   1718  C   ASP H 224      15.888  13.895  43.029  1.00 29.45           C  
ATOM   1719  O   ASP H 224      16.627  13.155  43.675  1.00 33.31           O  
ATOM   1720  N   VAL H 225      15.256  13.473  41.914  1.00 31.43           N  
ATOM   1721  CA  VAL H 225      15.303  12.111  41.453  1.00 31.06           C  
ATOM   1722  CB  VAL H 225      13.965  11.430  41.491  1.00 31.80           C  
ATOM   1723  CG1 VAL H 225      13.487  11.372  42.952  1.00  0.00           C  
ATOM   1724  CG2 VAL H 225      13.004  12.180  40.552  1.00  0.00           C  
ATOM   1725  C   VAL H 225      15.762  12.098  40.034  1.00 32.52           C  
ATOM   1726  O   VAL H 225      15.408  12.971  39.242  1.00 31.53           O  
ATOM   1727  N   TRP H 226      16.575  11.086  39.675  1.00 32.38           N  
ATOM   1728  CA  TRP H 226      17.088  11.005  38.340  1.00 32.89           C  
ATOM   1729  CB  TRP H 226      18.611  11.225  38.263  1.00 31.39           C  
ATOM   1730  CG  TRP H 226      19.075  12.641  38.535  1.00 30.85           C  
ATOM   1731  CD2 TRP H 226      19.731  13.472  37.563  1.00 30.51           C  
ATOM   1732  CD1 TRP H 226      19.019  13.371  39.688  1.00 30.66           C  
ATOM   1733  NE1 TRP H 226      19.589  14.607  39.492  1.00 31.33           N  
ATOM   1734  CE2 TRP H 226      20.035  14.682  38.189  1.00 31.61           C  
ATOM   1735  CE3 TRP H 226      20.058  13.243  36.257  1.00 29.52           C  
ATOM   1736  CZ2 TRP H 226      20.672  15.685  37.514  1.00 31.32           C  
ATOM   1737  CZ3 TRP H 226      20.698  14.258  35.579  1.00 30.81           C  
ATOM   1738  CH2 TRP H 226      20.999  15.455  36.195  1.00 30.37           C  
ATOM   1739  C   TRP H 226      16.804   9.640  37.801  1.00 32.84           C  
ATOM   1740  O   TRP H 226      16.648   8.672  38.545  1.00 32.95           O  
ATOM   1741  N   GLY H 227      16.696   9.550  36.462  1.00 32.53           N  
ATOM   1742  CA  GLY H 227      16.515   8.288  35.811  1.00 33.56           C  
ATOM   1743  C   GLY H 227      17.874   7.660  35.724  1.00 34.40           C  
ATOM   1744  O   GLY H 227      18.887   8.298  35.998  1.00 34.20           O  
ATOM   1745  N   LYS H 228      17.905   6.372  35.338  1.00 36.30           N  
ATOM   1746  CA  LYS H 228      19.090   5.567  35.214  1.00 36.78           C  
ATOM   1747  CB  LYS H 228      18.750   4.079  35.026  1.00 37.08           C  
ATOM   1748  CG  LYS H 228      18.012   3.508  36.242  1.00 39.68           C  
ATOM   1749  CD  LYS H 228      17.311   2.170  35.996  1.00 41.10           C  
ATOM   1750  CE  LYS H 228      16.540   1.661  37.218  1.00  0.00           C  
ATOM   1751  NZ  LYS H 228      15.463   2.614  37.569  1.00  0.00           N1+
ATOM   1752  C   LYS H 228      19.926   6.031  34.057  1.00 37.06           C  
ATOM   1753  O   LYS H 228      21.137   5.815  34.034  1.00 37.35           O  
ATOM   1754  N   GLY H 229      19.296   6.637  33.035  1.00 35.96           N  
ATOM   1755  CA  GLY H 229      20.018   7.097  31.882  1.00 35.61           C  
ATOM   1756  C   GLY H 229      19.748   6.157  30.749  1.00 35.48           C  
ATOM   1757  O   GLY H 229      19.540   4.961  30.952  1.00 36.72           O  
ATOM   1758  N   THR H 230      19.724   6.698  29.512  1.00 35.95           N  
ATOM   1759  CA  THR H 230      19.530   5.895  28.336  1.00 35.95           C  
ATOM   1760  CB  THR H 230      18.290   6.256  27.563  1.00 36.38           C  
ATOM   1761  OG1 THR H 230      17.136   6.108  28.378  1.00 35.43           O  
ATOM   1762  CG2 THR H 230      18.182   5.343  26.327  1.00 33.54           C  
ATOM   1763  C   THR H 230      20.703   6.151  27.440  1.00 36.00           C  
ATOM   1764  O   THR H 230      20.993   7.295  27.096  1.00 35.44           O  
ATOM   1765  N   THR H 231      21.412   5.082  27.024  1.00 35.91           N  
ATOM   1766  CA  THR H 231      22.558   5.278  26.180  1.00 36.33           C  
ATOM   1767  CB  THR H 231      23.634   4.246  26.354  1.00 37.26           C  
ATOM   1768  OG1 THR H 231      23.166   2.977  25.925  1.00 37.85           O  
ATOM   1769  CG2 THR H 231      24.036   4.193  27.836  1.00 38.53           C  
ATOM   1770  C   THR H 231      22.109   5.176  24.758  1.00 37.35           C  
ATOM   1771  O   THR H 231      21.384   4.254  24.387  1.00 39.37           O  
ATOM   1772  N   VAL H 232      22.526   6.148  23.924  1.00 36.75           N  
ATOM   1773  CA  VAL H 232      22.163   6.124  22.536  1.00 37.54           C  
ATOM   1774  CB  VAL H 232      21.373   7.334  22.121  1.00 36.69           C  
ATOM   1775  CG1 VAL H 232      21.074   7.245  20.615  1.00 35.87           C  
ATOM   1776  CG2 VAL H 232      20.115   7.426  23.004  1.00 34.39           C  
ATOM   1777  C   VAL H 232      23.428   6.113  21.733  1.00 37.60           C  
ATOM   1778  O   VAL H 232      24.291   6.974  21.901  1.00 37.69           O  
ATOM   1779  N   THR H 233      23.574   5.121  20.830  1.00 37.25           N  
ATOM   1780  CA  THR H 233      24.754   5.064  20.015  1.00 37.87           C  
ATOM   1781  CB  THR H 233      25.520   3.781  20.165  1.00 38.29           C  
ATOM   1782  OG1 THR H 233      25.902   3.592  21.520  1.00 41.72           O  
ATOM   1783  CG2 THR H 233      26.770   3.841  19.269  1.00 37.50           C  
ATOM   1784  C   THR H 233      24.323   5.159  18.586  1.00 37.45           C  
ATOM   1785  O   THR H 233      23.497   4.372  18.124  1.00 38.16           O  
ATOM   1786  N   VAL H 234      24.870   6.143  17.843  1.00 37.10           N  
ATOM   1787  CA  VAL H 234      24.508   6.286  16.462  1.00 37.61           C  
ATOM   1788  CB  VAL H 234      23.913   7.627  16.142  1.00 38.12           C  
ATOM   1789  CG1 VAL H 234      23.574   7.669  14.643  1.00 37.63           C  
ATOM   1790  CG2 VAL H 234      22.706   7.863  17.068  1.00 36.58           C  
ATOM   1791  C   VAL H 234      25.754   6.150  15.646  1.00 38.68           C  
ATOM   1792  O   VAL H 234      26.708   6.908  15.823  1.00 40.27           O  
ATOM   1793  N   SER H 235      25.778   5.178  14.710  1.00 40.18           N  
ATOM   1794  CA  SER H 235      26.966   5.001  13.922  1.00 42.11           C  
ATOM   1795  CB  SER H 235      27.921   3.928  14.475  1.00 42.74           C  
ATOM   1796  OG  SER H 235      27.319   2.645  14.400  1.00 43.45           O  
ATOM   1797  C   SER H 235      26.575   4.568  12.547  1.00 43.03           C  
ATOM   1798  O   SER H 235      25.511   3.990  12.338  1.00 42.70           O  
ATOM   1799  N   SER H 236      27.454   4.847  11.564  1.00 49.01           N  
ATOM   1800  CA  SER H 236      27.202   4.488  10.202  1.00 49.46           C  
ATOM   1801  CB  SER H 236      27.728   5.536   9.207  1.00 51.36           C  
ATOM   1802  OG  SER H 236      27.443   5.133   7.875  1.00 55.36           O  
ATOM   1803  C   SER H 236      27.933   3.179   9.926  1.00 48.21           C  
ATOM   1804  O   SER H 236      27.277   2.215   9.450  1.00 47.92           O  
ATOM   1805  OXT SER H 236      29.164   3.126  10.185  1.00  0.00           O  
TER    1806      SER H 236 
CONECT  150  650
CONECT  650  150
CONECT  806  807
CONECT  807  806  808
CONECT  808  807  809
CONECT  809  808
CONECT  959 1552
CONECT 1552  959
END
