# Supplementary material for: Fully automated antibody structure prediction using BIOVIA tools: Validation study
Source: PLoS One. 2017 May 18;12(5):e0177923. doi: 10.1371/journal.pone.0177923 (PMC5436848; doi:10.1371/journal.pone.0177923)
Supplement: S2 Dataset — Predicted structures using the Top5 framework method, Chothia CDR definition with canonical filtering and generating 50 models. These were used in the comparison against predictions using no filtering. (ZIP) [file pone.0177923.s004.zip › 4BZ1_LH_FV_FinalModel.pdb]

REMARK   Accelrys Discovery Studio PDB file
REMARK   Created:  2015-04-10T02:30:44Z
SSBOND   1 CYS L   23    CYS L   94                                     
SSBOND   2 CYS H  135    CYS H  209                                     
ATOM      1  N   ASP L   1      25.923  32.374  25.591  1.00 44.86           N1+
ATOM      2  CA  ASP L   1      25.513  31.805  26.896  1.00 44.67           C  
ATOM      3  CB  ASP L   1      25.539  30.267  26.883  1.00 45.49           C  
ATOM      4  CG  ASP L   1      24.325  29.738  26.144  1.00 46.11           C  
ATOM      5  OD1 ASP L   1      23.658  30.537  25.434  1.00 49.23           O  
ATOM      6  OD2 ASP L   1      24.038  28.521  26.301  1.00 47.04           O1-
ATOM      7  C   ASP L   1      26.416  32.216  28.003  1.00 43.76           C  
ATOM      8  O   ASP L   1      27.289  33.068  27.848  1.00 43.38           O  
ATOM      9  N   ILE L   2      26.201  31.593  29.176  1.00 42.53           N  
ATOM     10  CA  ILE L   2      27.011  31.825  30.331  1.00 40.86           C  
ATOM     11  CB  ILE L   2      26.244  31.806  31.621  1.00 40.15           C  
ATOM     12  CG1 ILE L   2      25.274  32.998  31.659  1.00 37.56           C  
ATOM     13  CG2 ILE L   2      27.244  31.779  32.790  1.00 36.50           C  
ATOM     14  CD1 ILE L   2      24.328  33.000  32.856  1.00 38.35           C  
ATOM     15  C   ILE L   2      27.996  30.708  30.383  1.00 39.33           C  
ATOM     16  O   ILE L   2      27.631  29.539  30.273  1.00 38.79           O  
ATOM     17  N   VAL L   3      29.288  31.052  30.533  1.00 37.84           N  
ATOM     18  CA  VAL L   3      30.295  30.035  30.546  1.00 38.06           C  
ATOM     19  CB  VAL L   3      31.546  30.437  29.820  1.00 38.93           C  
ATOM     20  CG1 VAL L   3      32.585  29.312  29.966  1.00 36.92           C  
ATOM     21  CG2 VAL L   3      31.176  30.766  28.366  1.00 36.62           C  
ATOM     22  C   VAL L   3      30.669  29.763  31.967  1.00 38.36           C  
ATOM     23  O   VAL L   3      30.901  30.682  32.751  1.00 36.66           O  
ATOM     24  N   MET L   4      30.730  28.468  32.334  1.00 38.00           N  
ATOM     25  CA  MET L   4      31.076  28.123  33.681  1.00 37.06           C  
ATOM     26  CB  MET L   4      30.099  27.117  34.317  1.00 35.57           C  
ATOM     27  CG  MET L   4      28.659  27.634  34.402  1.00 27.09           C  
ATOM     28  SD  MET L   4      28.431  29.108  35.444  1.00 26.50           S  
ATOM     29  CE  MET L   4      28.535  28.239  37.034  1.00 25.45           C  
ATOM     30  C   MET L   4      32.422  27.477  33.643  1.00 36.85           C  
ATOM     31  O   MET L   4      32.638  26.522  32.900  1.00 36.01           O  
ATOM     32  N   SER L   5      33.371  27.990  34.450  1.00 36.80           N  
ATOM     33  CA  SER L   5      34.682  27.409  34.449  1.00 36.58           C  
ATOM     34  CB  SER L   5      35.800  28.418  34.134  1.00 36.86           C  
ATOM     35  OG  SER L   5      35.645  28.924  32.816  1.00 36.92           O  
ATOM     36  C   SER L   5      34.947  26.857  35.814  1.00 36.29           C  
ATOM     37  O   SER L   5      34.801  27.554  36.818  1.00 34.03           O  
ATOM     38  N   GLN L   6      35.358  25.574  35.878  1.00 35.78           N  
ATOM     39  CA  GLN L   6      35.637  24.964  37.146  1.00 34.81           C  
ATOM     40  CB  GLN L   6      34.943  23.611  37.401  1.00 34.98           C  
ATOM     41  CG  GLN L   6      33.449  23.700  37.706  1.00 34.41           C  
ATOM     42  CD  GLN L   6      32.999  22.334  38.209  1.00 33.18           C  
ATOM     43  OE1 GLN L   6      32.283  21.609  37.520  1.00 30.62           O  
ATOM     44  NE2 GLN L   6      33.429  21.968  39.447  1.00 30.63           N  
ATOM     45  C   GLN L   6      37.100  24.692  37.245  1.00 35.34           C  
ATOM     46  O   GLN L   6      37.778  24.461  36.245  1.00 35.58           O  
ATOM     47  N   SER L   7      37.622  24.738  38.486  1.00 36.33           N  
ATOM     48  CA  SER L   7      39.008  24.460  38.706  1.00 35.82           C  
ATOM     49  CB  SER L   7      39.884  25.724  38.655  1.00 36.66           C  
ATOM     50  OG  SER L   7      41.246  25.394  38.874  1.00 40.06           O  
ATOM     51  C   SER L   7      39.125  23.885  40.083  1.00 36.20           C  
ATOM     52  O   SER L   7      38.346  24.243  40.970  1.00 36.15           O  
ATOM     53  N   PRO L   8      40.059  22.999  40.321  1.00 37.49           N  
ATOM     54  CA  PRO L   8      40.958  22.511  39.304  1.00 36.74           C  
ATOM     55  CD  PRO L   8      40.692  23.004  41.630  1.00 34.34           C  
ATOM     56  CB  PRO L   8      42.195  21.991  40.030  1.00 35.67           C  
ATOM     57  CG  PRO L   8      42.181  22.728  41.373  1.00 37.36           C  
ATOM     58  C   PRO L   8      40.297  21.405  38.539  1.00 37.13           C  
ATOM     59  O   PRO L   8      39.181  21.023  38.885  1.00 39.12           O  
ATOM     60  N   SER L   9      40.965  20.899  37.482  1.00 38.13           N  
ATOM     61  CA  SER L   9      40.458  19.803  36.709  1.00 37.22           C  
ATOM     62  CB  SER L   9      41.323  19.497  35.476  1.00 38.43           C  
ATOM     63  OG  SER L   9      42.616  19.072  35.881  1.00 36.49           O  
ATOM     64  C   SER L   9      40.430  18.567  37.562  1.00 37.48           C  
ATOM     65  O   SER L   9      39.445  17.831  37.553  1.00 36.49           O  
ATOM     66  N   SER L  10      41.513  18.299  38.327  1.00 37.54           N  
ATOM     67  CA  SER L  10      41.538  17.108  39.136  1.00 38.06           C  
ATOM     68  CB  SER L  10      42.289  15.937  38.479  1.00 40.16           C  
ATOM     69  OG  SER L  10      41.641  15.549  37.278  1.00 32.47           O  
ATOM     70  C   SER L  10      42.253  17.405  40.422  1.00 38.67           C  
ATOM     71  O   SER L  10      43.068  18.324  40.494  1.00 39.18           O  
ATOM     72  N   LEU L  11      41.936  16.625  41.483  1.00 38.82           N  
ATOM     73  CA  LEU L  11      42.542  16.791  42.780  1.00 38.71           C  
ATOM     74  CB  LEU L  11      41.621  17.459  43.827  1.00 39.56           C  
ATOM     75  CG  LEU L  11      41.302  18.957  43.665  1.00 41.84           C  
ATOM     76  CD1 LEU L  11      42.531  19.826  43.961  1.00 33.63           C  
ATOM     77  CD2 LEU L  11      40.643  19.262  42.314  1.00 32.97           C  
ATOM     78  C   LEU L  11      42.790  15.434  43.373  1.00 37.83           C  
ATOM     79  O   LEU L  11      41.956  14.538  43.259  1.00 37.06           O  
ATOM     80  N   ALA L  12      43.946  15.247  44.044  1.00 37.51           N  
ATOM     81  CA  ALA L  12      44.176  14.004  44.728  1.00 36.78           C  
ATOM     82  CB  ALA L  12      45.492  13.315  44.323  1.00 36.55           C  
ATOM     83  C   ALA L  12      44.259  14.337  46.188  1.00 36.22           C  
ATOM     84  O   ALA L  12      45.065  15.176  46.590  1.00 37.39           O  
ATOM     85  N   VAL L  13      43.426  13.689  47.033  1.00 35.52           N  
ATOM     86  CA  VAL L  13      43.460  14.031  48.430  1.00 35.70           C  
ATOM     87  CB  VAL L  13      42.294  14.853  48.879  1.00 35.46           C  
ATOM     88  CG1 VAL L  13      42.220  16.108  48.006  1.00 36.42           C  
ATOM     89  CG2 VAL L  13      41.036  13.978  48.849  1.00 44.01           C  
ATOM     90  C   VAL L  13      43.384  12.780  49.241  1.00 36.20           C  
ATOM     91  O   VAL L  13      42.828  11.771  48.811  1.00 36.54           O  
ATOM     92  N   SER L  14      43.956  12.831  50.458  1.00 35.56           N  
ATOM     93  CA  SER L  14      43.922  11.714  51.354  1.00 35.43           C  
ATOM     94  CB  SER L  14      45.047  11.728  52.402  1.00 35.94           C  
ATOM     95  OG  SER L  14      46.314  11.669  51.767  1.00 36.73           O  
ATOM     96  C   SER L  14      42.636  11.783  52.110  1.00 35.36           C  
ATOM     97  O   SER L  14      41.989  12.828  52.178  1.00 34.78           O  
ATOM     98  N   VAL L  15      42.241  10.652  52.722  1.00 35.31           N  
ATOM     99  CA  VAL L  15      41.016  10.619  53.460  1.00 35.96           C  
ATOM    100  CB  VAL L  15      40.645   9.233  53.905  1.00 36.66           C  
ATOM    101  CG1 VAL L  15      41.702   8.747  54.911  1.00 36.73           C  
ATOM    102  CG2 VAL L  15      39.213   9.252  54.459  1.00 35.88           C  
ATOM    103  C   VAL L  15      41.186  11.472  54.678  1.00 37.11           C  
ATOM    104  O   VAL L  15      42.204  11.404  55.366  1.00 38.80           O  
ATOM    105  N   GLY L  16      40.172  12.314  54.966  1.00 37.26           N  
ATOM    106  CA  GLY L  16      40.200  13.152  56.130  1.00 37.57           C  
ATOM    107  C   GLY L  16      40.607  14.548  55.759  1.00 37.64           C  
ATOM    108  O   GLY L  16      40.428  15.473  56.550  1.00 36.48           O  
ATOM    109  N   GLU L  17      41.151  14.750  54.543  1.00 36.54           N  
ATOM    110  CA  GLU L  17      41.600  16.060  54.147  1.00 38.36           C  
ATOM    111  CB  GLU L  17      42.544  16.076  52.933  1.00 39.92           C  
ATOM    112  CG  GLU L  17      43.908  15.431  53.167  1.00 42.92           C  
ATOM    113  CD  GLU L  17      44.672  15.563  51.859  1.00 38.54           C  
ATOM    114  OE1 GLU L  17      44.236  16.390  51.016  1.00 53.88           O  
ATOM    115  OE2 GLU L  17      45.689  14.841  51.680  1.00 36.49           O1-
ATOM    116  C   GLU L  17      40.420  16.884  53.745  1.00 40.25           C  
ATOM    117  O   GLU L  17      39.316  16.376  53.561  1.00 40.79           O  
ATOM    118  N   LYS L  18      40.635  18.212  53.637  1.00 40.36           N  
ATOM    119  CA  LYS L  18      39.594  19.100  53.214  1.00 39.79           C  
ATOM    120  CB  LYS L  18      39.492  20.374  54.072  1.00 41.66           C  
ATOM    121  CG  LYS L  18      38.263  21.223  53.749  1.00 44.59           C  
ATOM    122  CD  LYS L  18      37.986  22.334  54.764  1.00 48.46           C  
ATOM    123  CE  LYS L  18      38.757  23.624  54.480  1.00 38.59           C  
ATOM    124  NZ  LYS L  18      38.417  24.643  55.496  1.00 38.86           N1+
ATOM    125  C   LYS L  18      39.925  19.527  51.817  1.00 39.71           C  
ATOM    126  O   LYS L  18      41.091  19.748  51.491  1.00 40.49           O  
ATOM    127  N   VAL L  19      38.900  19.628  50.942  1.00 39.23           N  
ATOM    128  CA  VAL L  19      39.146  20.049  49.593  1.00 38.09           C  
ATOM    129  CB  VAL L  19      38.981  18.982  48.554  1.00 38.21           C  
ATOM    130  CG1 VAL L  19      40.036  17.903  48.806  1.00 38.09           C  
ATOM    131  CG2 VAL L  19      37.538  18.463  48.587  1.00 38.39           C  
ATOM    132  C   VAL L  19      38.174  21.127  49.238  1.00 38.07           C  
ATOM    133  O   VAL L  19      37.063  21.188  49.762  1.00 35.29           O  
ATOM    134  N   THR L  20      38.603  22.021  48.326  1.00 38.70           N  
ATOM    135  CA  THR L  20      37.794  23.115  47.880  1.00 37.26           C  
ATOM    136  CB  THR L  20      38.367  24.430  48.319  1.00 39.04           C  
ATOM    137  OG1 THR L  20      38.415  24.492  49.737  1.00 29.86           O  
ATOM    138  CG2 THR L  20      37.521  25.577  47.750  1.00 29.88           C  
ATOM    139  C   THR L  20      37.808  23.108  46.383  1.00 36.33           C  
ATOM    140  O   THR L  20      38.869  23.015  45.769  1.00 35.35           O  
ATOM    141  N   LEU L  21      36.616  23.207  45.760  1.00 35.67           N  
ATOM    142  CA  LEU L  21      36.495  23.229  44.327  1.00 34.65           C  
ATOM    143  CB  LEU L  21      35.516  22.160  43.803  1.00 35.48           C  
ATOM    144  CG  LEU L  21      35.860  20.719  44.234  1.00 34.92           C  
ATOM    145  CD1 LEU L  21      34.846  19.707  43.676  1.00 34.73           C  
ATOM    146  CD2 LEU L  21      37.316  20.357  43.898  1.00 36.00           C  
ATOM    147  C   LEU L  21      35.901  24.562  43.978  1.00 34.70           C  
ATOM    148  O   LEU L  21      35.011  25.041  44.679  1.00 35.53           O  
ATOM    149  N   SER L  22      36.366  25.199  42.882  1.00 34.46           N  
ATOM    150  CA  SER L  22      35.847  26.499  42.563  1.00 34.87           C  
ATOM    151  CB  SER L  22      36.931  27.579  42.389  1.00 35.00           C  
ATOM    152  OG  SER L  22      37.710  27.318  41.230  1.00 32.67           O  
ATOM    153  C   SER L  22      35.101  26.437  41.266  1.00 34.07           C  
ATOM    154  O   SER L  22      35.423  25.654  40.376  1.00 33.40           O  
ATOM    155  N   CYS L  23      34.048  27.272  41.152  1.00 34.75           N  
ATOM    156  CA  CYS L  23      33.255  27.387  39.958  1.00 35.21           C  
ATOM    157  CB  CYS L  23      31.844  26.764  40.127  1.00 35.88           C  
ATOM    158  SG  CYS L  23      30.771  26.879  38.658  1.00 42.87           S  
ATOM    159  C   CYS L  23      33.111  28.858  39.689  1.00 35.40           C  
ATOM    160  O   CYS L  23      32.662  29.605  40.558  1.00 35.97           O  
ATOM    161  N   LYS L  24      33.507  29.321  38.479  1.00 35.55           N  
ATOM    162  CA  LYS L  24      33.406  30.727  38.167  1.00 35.72           C  
ATOM    163  CB  LYS L  24      34.720  31.385  37.711  1.00 36.83           C  
ATOM    164  CG  LYS L  24      35.790  31.530  38.790  1.00 39.00           C  
ATOM    165  CD  LYS L  24      37.138  31.994  38.234  1.00 41.56           C  
ATOM    166  CE  LYS L  24      38.217  32.172  39.305  1.00 45.28           C  
ATOM    167  NZ  LYS L  24      39.468  32.657  38.685  1.00 44.06           N1+
ATOM    168  C   LYS L  24      32.486  30.894  37.001  1.00 35.84           C  
ATOM    169  O   LYS L  24      32.517  30.112  36.054  1.00 37.09           O  
ATOM    170  N   SER L  25      31.653  31.954  37.026  1.00 35.16           N  
ATOM    171  CA  SER L  25      30.731  32.167  35.950  1.00 35.41           C  
ATOM    172  CB  SER L  25      29.262  32.259  36.406  1.00 33.65           C  
ATOM    173  OG  SER L  25      29.091  33.352  37.297  1.00 32.72           O  
ATOM    174  C   SER L  25      31.080  33.446  35.255  1.00 35.35           C  
ATOM    175  O   SER L  25      31.633  34.366  35.854  1.00 34.71           O  
ATOM    176  N   SER L  26      30.791  33.461  33.941  1.00 45.14           N  
ATOM    177  CA  SER L  26      31.093  34.547  33.061  1.00 46.39           C  
ATOM    178  CB  SER L  26      30.755  34.224  31.596  1.00 50.07           C  
ATOM    179  OG  SER L  26      31.564  33.151  31.140  1.00 53.90           O  
ATOM    180  C   SER L  26      30.281  35.735  33.450  1.00 52.26           C  
ATOM    181  O   SER L  26      30.738  36.871  33.313  1.00 54.55           O  
ATOM    182  N   GLN L  27      29.043  35.498  33.931  1.00 48.18           N  
ATOM    183  CA  GLN L  27      28.166  36.563  34.322  1.00 49.70           C  
ATOM    184  CB  GLN L  27      26.951  36.754  33.397  1.00 55.55           C  
ATOM    185  CG  GLN L  27      27.299  37.287  32.010  1.00 62.28           C  
ATOM    186  CD  GLN L  27      26.005  37.426  31.221  1.00 74.98           C  
ATOM    187  OE1 GLN L  27      24.913  37.220  31.749  1.00 73.00           O  
ATOM    188  NE2 GLN L  27      26.133  37.781  29.915  1.00 72.83           N  
ATOM    189  C   GLN L  27      27.616  36.246  35.676  1.00 53.04           C  
ATOM    190  O   GLN L  27      27.628  35.097  36.110  1.00 50.71           O  
ATOM    191  N   SER L  28      27.109  37.277  36.382  1.00 51.91           N  
ATOM    192  CA  SER L  28      26.601  37.086  37.711  1.00 50.89           C  
ATOM    193  CB  SER L  28      26.270  38.402  38.443  1.00 55.33           C  
ATOM    194  OG  SER L  28      25.768  38.128  39.743  1.00 67.82           O  
ATOM    195  C   SER L  28      25.354  36.251  37.674  1.00 53.08           C  
ATOM    196  O   SER L  28      24.479  36.427  36.828  1.00 53.78           O  
ATOM    197  N   LEU L  29      25.332  35.249  38.575  1.00 49.54           N  
ATOM    198  CA  LEU L  29      24.298  34.293  38.866  1.00 47.90           C  
ATOM    199  CB  LEU L  29      24.860  33.008  39.481  1.00 47.30           C  
ATOM    200  CG  LEU L  29      25.861  32.317  38.542  1.00 29.61           C  
ATOM    201  CD1 LEU L  29      26.302  30.954  39.092  1.00 29.28           C  
ATOM    202  CD2 LEU L  29      25.312  32.249  37.106  1.00 30.32           C  
ATOM    203  C   LEU L  29      23.251  34.833  39.792  1.00 54.20           C  
ATOM    204  O   LEU L  29      22.201  34.213  39.960  1.00 52.84           O  
ATOM    205  N   LEU L  30      23.571  35.921  40.518  1.00 54.38           N  
ATOM    206  CA  LEU L  30      22.708  36.471  41.522  1.00 54.39           C  
ATOM    207  CB  LEU L  30      23.473  37.462  42.422  1.00 56.68           C  
ATOM    208  CG  LEU L  30      22.643  38.109  43.540  1.00 61.72           C  
ATOM    209  CD1 LEU L  30      22.224  37.073  44.593  1.00 62.20           C  
ATOM    210  CD2 LEU L  30      23.392  39.307  44.147  1.00 65.99           C  
ATOM    211  C   LEU L  30      21.582  37.220  40.879  1.00 60.18           C  
ATOM    212  O   LEU L  30      21.784  38.025  39.972  1.00 62.96           O  
ATOM    213  N   TYR L  31      20.342  36.985  41.346  1.00 57.56           N  
ATOM    214  CA  TYR L  31      19.248  37.741  40.805  1.00 59.80           C  
ATOM    215  CB  TYR L  31      18.007  36.897  40.437  1.00 58.46           C  
ATOM    216  CG  TYR L  31      17.012  37.774  39.751  1.00 61.52           C  
ATOM    217  CD1 TYR L  31      17.300  38.341  38.534  1.00 61.65           C  
ATOM    218  CD2 TYR L  31      15.770  38.006  40.291  1.00 63.47           C  
ATOM    219  CE1 TYR L  31      16.394  39.143  37.883  1.00 62.52           C  
ATOM    220  CE2 TYR L  31      14.855  38.806  39.646  1.00 65.48           C  
ATOM    221  CZ  TYR L  31      15.164  39.382  38.442  1.00 68.55           C  
ATOM    222  OH  TYR L  31      14.221  40.204  37.788  1.00 71.36           O  
ATOM    223  C   TYR L  31      18.903  38.710  41.887  1.00 66.62           C  
ATOM    224  O   TYR L  31      18.645  38.318  43.020  1.00 67.49           O  
ATOM    225  N   SER L  32      18.906  40.012  41.557  1.00 65.85           N  
ATOM    226  CA  SER L  32      18.787  41.058  42.534  1.00 71.20           C  
ATOM    227  CB  SER L  32      18.867  42.452  41.897  1.00 72.46           C  
ATOM    228  OG  SER L  32      20.142  42.639  41.300  1.00 99.13           O  
ATOM    229  C   SER L  32      17.501  41.002  43.301  1.00 76.99           C  
ATOM    230  O   SER L  32      17.507  41.188  44.516  1.00 79.08           O  
ATOM    231  N   SER L  33      16.358  40.765  42.633  1.00 71.46           N  
ATOM    232  CA  SER L  33      15.125  40.825  43.368  1.00 73.56           C  
ATOM    233  CB  SER L  33      13.860  40.784  42.489  1.00 75.37           C  
ATOM    234  OG  SER L  33      13.595  39.466  42.035  1.00103.94           O  
ATOM    235  C   SER L  33      15.035  39.697  44.352  1.00 77.01           C  
ATOM    236  O   SER L  33      14.630  39.906  45.496  1.00 79.22           O  
ATOM    237  N   ASN L  34      15.377  38.469  43.908  1.00 68.68           N  
ATOM    238  CA  ASN L  34      15.320  37.270  44.708  1.00 68.03           C  
ATOM    239  CB  ASN L  34      15.680  35.988  43.944  1.00 66.71           C  
ATOM    240  CG  ASN L  34      14.752  35.705  42.787  1.00 83.98           C  
ATOM    241  OD1 ASN L  34      15.195  35.639  41.643  1.00 75.47           O  
ATOM    242  ND2 ASN L  34      13.446  35.489  43.083  1.00 76.75           N  
ATOM    243  C   ASN L  34      16.411  37.274  45.734  1.00 66.95           C  
ATOM    244  O   ASN L  34      16.233  36.810  46.858  1.00 67.20           O  
ATOM    245  N   GLN L  35      17.589  37.791  45.344  1.00 64.06           N  
ATOM    246  CA  GLN L  35      18.782  37.705  46.133  1.00 63.64           C  
ATOM    247  CB  GLN L  35      18.649  38.318  47.537  1.00 69.54           C  
ATOM    248  CG  GLN L  35      18.581  39.845  47.517  1.00 83.36           C  
ATOM    249  CD  GLN L  35      19.944  40.364  47.072  1.00 98.06           C  
ATOM    250  OE1 GLN L  35      20.960  40.106  47.716  1.00 98.91           O  
ATOM    251  NE2 GLN L  35      19.973  41.105  45.932  1.00 97.53           N  
ATOM    252  C   GLN L  35      19.174  36.264  46.269  1.00 63.84           C  
ATOM    253  O   GLN L  35      19.736  35.854  47.283  1.00 62.71           O  
ATOM    254  N   LYS L  36      18.891  35.451  45.228  1.00 57.69           N  
ATOM    255  CA  LYS L  36      19.263  34.065  45.236  1.00 55.26           C  
ATOM    256  CB  LYS L  36      18.094  33.106  44.937  1.00 56.02           C  
ATOM    257  CG  LYS L  36      17.015  33.062  46.020  1.00 57.89           C  
ATOM    258  CD  LYS L  36      15.786  32.241  45.622  1.00 66.92           C  
ATOM    259  CE  LYS L  36      14.732  32.152  46.725  1.00 73.74           C  
ATOM    260  NZ  LYS L  36      13.612  31.289  46.290  1.00 83.54           N1+
ATOM    261  C   LYS L  36      20.279  33.852  44.155  1.00 54.25           C  
ATOM    262  O   LYS L  36      20.277  34.542  43.138  1.00 52.89           O  
ATOM    263  N   ASN L  37      21.194  32.880  44.359  1.00 49.47           N  
ATOM    264  CA  ASN L  37      22.199  32.590  43.375  1.00 47.59           C  
ATOM    265  CB  ASN L  37      23.583  32.305  43.984  1.00 47.03           C  
ATOM    266  CG  ASN L  37      24.118  33.590  44.603  1.00 57.60           C  
ATOM    267  OD1 ASN L  37      24.465  34.536  43.897  1.00 48.68           O  
ATOM    268  ND2 ASN L  37      24.188  33.627  45.960  1.00 55.11           N  
ATOM    269  C   ASN L  37      21.750  31.342  42.686  1.00 48.27           C  
ATOM    270  O   ASN L  37      21.495  30.326  43.330  1.00 48.08           O  
ATOM    271  N   HIS L  38      21.631  31.384  41.346  1.00 43.74           N  
ATOM    272  CA  HIS L  38      21.161  30.206  40.682  1.00 41.74           C  
ATOM    273  ND1 HIS L  38      17.916  30.536  39.573  1.00  0.00           N  
ATOM    274  CG  HIS L  38      19.128  31.187  39.496  1.00 45.24           C  
ATOM    275  CB  HIS L  38      20.450  30.487  39.345  1.00 42.68           C  
ATOM    276  NE2 HIS L  38      17.478  32.711  39.703  1.00  0.00           N  
ATOM    277  CD2 HIS L  38      18.841  32.514  39.578  1.00 47.66           C  
ATOM    278  CE1 HIS L  38      16.964  31.494  39.695  1.00 50.81           C  
ATOM    279  C   HIS L  38      22.333  29.314  40.374  1.00 42.54           C  
ATOM    280  O   HIS L  38      22.674  29.152  39.202  1.00 39.76           O  
ATOM    281  N   LEU L  39      22.982  28.703  41.405  1.00 28.44           N  
ATOM    282  CA  LEU L  39      24.044  27.778  41.099  1.00 26.93           C  
ATOM    283  CB  LEU L  39      25.412  28.257  41.596  1.00 25.79           C  
ATOM    284  CG  LEU L  39      26.560  27.285  41.281  1.00 25.41           C  
ATOM    285  CD1 LEU L  39      26.972  27.368  39.805  1.00 24.90           C  
ATOM    286  CD2 LEU L  39      27.726  27.461  42.261  1.00 23.75           C  
ATOM    287  C   LEU L  39      23.789  26.492  41.842  1.00 27.56           C  
ATOM    288  O   LEU L  39      23.400  26.524  43.008  1.00 27.80           O  
ATOM    289  N   ALA L  40      24.027  25.326  41.196  1.00 28.05           N  
ATOM    290  CA  ALA L  40      23.831  24.051  41.842  1.00 27.08           C  
ATOM    291  CB  ALA L  40      22.647  23.250  41.271  1.00 25.57           C  
ATOM    292  C   ALA L  40      25.069  23.206  41.668  1.00 26.98           C  
ATOM    293  O   ALA L  40      25.876  23.442  40.770  1.00 27.31           O  
ATOM    294  N   TRP L  41      25.263  22.202  42.559  1.00 26.51           N  
ATOM    295  CA  TRP L  41      26.414  21.329  42.500  1.00 26.49           C  
ATOM    296  CB  TRP L  41      27.295  21.393  43.762  1.00 27.15           C  
ATOM    297  CG  TRP L  41      28.032  22.694  43.952  1.00 27.83           C  
ATOM    298  CD2 TRP L  41      29.322  22.971  43.386  1.00 28.62           C  
ATOM    299  CD1 TRP L  41      27.668  23.810  44.648  1.00 28.54           C  
ATOM    300  NE1 TRP L  41      28.650  24.767  44.549  1.00 28.19           N  
ATOM    301  CE2 TRP L  41      29.675  24.262  43.773  1.00 28.87           C  
ATOM    302  CE3 TRP L  41      30.142  22.211  42.606  1.00 28.22           C  
ATOM    303  CZ2 TRP L  41      30.862  24.818  43.382  1.00 28.48           C  
ATOM    304  CZ3 TRP L  41      31.337  22.769  42.215  1.00 28.83           C  
ATOM    305  CH2 TRP L  41      31.690  24.048  42.594  1.00 28.02           C  
ATOM    306  C   TRP L  41      25.946  19.904  42.388  1.00 25.79           C  
ATOM    307  O   TRP L  41      25.005  19.495  43.067  1.00 25.84           O  
ATOM    308  N   TYR L  42      26.618  19.101  41.531  1.00 25.80           N  
ATOM    309  CA  TYR L  42      26.225  17.729  41.339  1.00 26.02           C  
ATOM    310  CB  TYR L  42      25.688  17.416  39.933  1.00 25.77           C  
ATOM    311  CG  TYR L  42      24.415  18.160  39.705  1.00 26.58           C  
ATOM    312  CD1 TYR L  42      23.209  17.626  40.084  1.00 26.15           C  
ATOM    313  CD2 TYR L  42      24.416  19.398  39.113  1.00 25.58           C  
ATOM    314  CE1 TYR L  42      22.034  18.308  39.869  1.00 26.15           C  
ATOM    315  CE2 TYR L  42      23.243  20.084  38.897  1.00 26.12           C  
ATOM    316  CZ  TYR L  42      22.044  19.542  39.274  1.00 25.29           C  
ATOM    317  OH  TYR L  42      20.844  20.248  39.052  1.00 19.80           O  
ATOM    318  C   TYR L  42      27.414  16.828  41.531  1.00 27.86           C  
ATOM    319  O   TYR L  42      28.563  17.219  41.327  1.00 27.07           O  
ATOM    320  N   GLN L  43      27.143  15.572  41.950  1.00 27.23           N  
ATOM    321  CA  GLN L  43      28.168  14.582  42.148  1.00 28.00           C  
ATOM    322  CB  GLN L  43      28.165  13.995  43.571  1.00 27.37           C  
ATOM    323  CG  GLN L  43      29.242  12.935  43.815  1.00 26.85           C  
ATOM    324  CD  GLN L  43      28.969  12.288  45.166  1.00 27.94           C  
ATOM    325  OE1 GLN L  43      27.867  11.804  45.423  1.00 25.54           O  
ATOM    326  NE2 GLN L  43      29.997  12.271  46.058  1.00 26.44           N  
ATOM    327  C   GLN L  43      27.881  13.431  41.227  1.00 27.43           C  
ATOM    328  O   GLN L  43      26.752  12.953  41.163  1.00 28.48           O  
ATOM    329  N   GLN L  44      28.898  12.957  40.474  1.00 27.19           N  
ATOM    330  CA  GLN L  44      28.657  11.829  39.614  1.00 28.21           C  
ATOM    331  CB  GLN L  44      28.674  12.169  38.111  1.00 27.36           C  
ATOM    332  CG  GLN L  44      28.375  10.962  37.216  1.00 26.89           C  
ATOM    333  CD  GLN L  44      28.411  11.401  35.757  1.00 27.36           C  
ATOM    334  OE1 GLN L  44      28.927  12.468  35.426  1.00 26.69           O  
ATOM    335  NE2 GLN L  44      27.847  10.551  34.857  1.00 25.22           N  
ATOM    336  C   GLN L  44      29.723  10.800  39.847  1.00 29.48           C  
ATOM    337  O   GLN L  44      30.889  10.991  39.501  1.00 29.88           O  
ATOM    338  N   LYS L  45      29.334   9.658  40.445  1.00 29.45           N  
ATOM    339  CA  LYS L  45      30.255   8.584  40.681  1.00 30.76           C  
ATOM    340  CB  LYS L  45      29.769   7.626  41.785  1.00 31.79           C  
ATOM    341  CG  LYS L  45      29.604   8.330  43.134  1.00 31.69           C  
ATOM    342  CD  LYS L  45      28.781   7.561  44.171  1.00 33.94           C  
ATOM    343  CE  LYS L  45      28.583   8.351  45.470  1.00 36.20           C  
ATOM    344  NZ  LYS L  45      27.778   7.579  46.444  1.00 37.69           N1+
ATOM    345  C   LYS L  45      30.337   7.821  39.398  1.00 33.00           C  
ATOM    346  O   LYS L  45      29.364   7.759  38.651  1.00 32.81           O  
ATOM    347  N   PRO L  46      31.471   7.241  39.111  1.00 32.89           N  
ATOM    348  CA  PRO L  46      31.674   6.536  37.875  1.00 33.52           C  
ATOM    349  CD  PRO L  46      32.499   6.962  40.101  1.00 32.53           C  
ATOM    350  CB  PRO L  46      33.071   5.920  37.984  1.00 33.45           C  
ATOM    351  CG  PRO L  46      33.303   5.795  39.504  1.00 33.79           C  
ATOM    352  C   PRO L  46      30.599   5.525  37.607  1.00 34.51           C  
ATOM    353  O   PRO L  46      30.270   4.733  38.490  1.00 34.36           O  
ATOM    354  N   GLY L  47      30.040   5.555  36.379  1.00 34.04           N  
ATOM    355  CA  GLY L  47      29.048   4.612  35.946  1.00 34.45           C  
ATOM    356  C   GLY L  47      27.715   4.924  36.551  1.00 35.26           C  
ATOM    357  O   GLY L  47      26.854   4.048  36.616  1.00 34.29           O  
ATOM    358  N   GLN L  48      27.489   6.168  37.016  1.00 34.68           N  
ATOM    359  CA  GLN L  48      26.202   6.433  37.598  1.00 33.47           C  
ATOM    360  CB  GLN L  48      26.205   6.415  39.134  1.00 34.98           C  
ATOM    361  CG  GLN L  48      26.541   5.040  39.719  1.00 37.08           C  
ATOM    362  CD  GLN L  48      26.511   5.154  41.235  1.00 39.79           C  
ATOM    363  OE1 GLN L  48      26.043   6.150  41.779  1.00 42.14           O  
ATOM    364  NE2 GLN L  48      27.023   4.108  41.940  1.00 42.51           N  
ATOM    365  C   GLN L  48      25.723   7.778  37.147  1.00 32.84           C  
ATOM    366  O   GLN L  48      26.442   8.524  36.484  1.00 33.77           O  
ATOM    367  N   SER L  49      24.453   8.098  37.470  1.00 32.38           N  
ATOM    368  CA  SER L  49      23.866   9.357  37.103  1.00 31.85           C  
ATOM    369  CB  SER L  49      22.333   9.335  37.115  1.00 32.06           C  
ATOM    370  OG  SER L  49      21.863   8.349  36.213  1.00 35.77           O  
ATOM    371  C   SER L  49      24.296  10.381  38.104  1.00 30.62           C  
ATOM    372  O   SER L  49      24.648  10.057  39.236  1.00 32.12           O  
ATOM    373  N   PRO L  50      24.250  11.625  37.700  1.00 30.72           N  
ATOM    374  CA  PRO L  50      24.645  12.698  38.569  1.00 30.27           C  
ATOM    375  CD  PRO L  50      24.411  11.966  36.295  1.00 30.26           C  
ATOM    376  CB  PRO L  50      24.713  13.941  37.683  1.00 29.99           C  
ATOM    377  CG  PRO L  50      25.029  13.373  36.288  1.00 28.87           C  
ATOM    378  C   PRO L  50      23.686  12.817  39.712  1.00 29.82           C  
ATOM    379  O   PRO L  50      22.524  12.439  39.566  1.00 30.35           O  
ATOM    380  N   LYS L  51      24.164  13.316  40.866  1.00 31.02           N  
ATOM    381  CA  LYS L  51      23.336  13.462  42.026  1.00 31.64           C  
ATOM    382  CB  LYS L  51      23.855  12.632  43.210  1.00 33.72           C  
ATOM    383  CG  LYS L  51      22.993  12.733  44.461  1.00 37.98           C  
ATOM    384  CD  LYS L  51      23.388  11.727  45.538  1.00 41.96           C  
ATOM    385  CE  LYS L  51      22.676  11.967  46.866  1.00 46.23           C  
ATOM    386  NZ  LYS L  51      23.247  11.087  47.906  1.00 44.73           N1+
ATOM    387  C   LYS L  51      23.388  14.905  42.433  1.00 30.80           C  
ATOM    388  O   LYS L  51      24.421  15.555  42.293  1.00 31.07           O  
ATOM    389  N   LEU L  52      22.270  15.444  42.961  1.00 30.24           N  
ATOM    390  CA  LEU L  52      22.195  16.836  43.333  1.00 28.39           C  
ATOM    391  CB  LEU L  52      20.758  17.376  43.249  1.00 27.88           C  
ATOM    392  CG  LEU L  52      20.578  18.823  43.739  1.00 26.83           C  
ATOM    393  CD1 LEU L  52      21.376  19.821  42.888  1.00 25.70           C  
ATOM    394  CD2 LEU L  52      19.087  19.187  43.828  1.00 26.14           C  
ATOM    395  C   LEU L  52      22.650  17.008  44.751  1.00 28.72           C  
ATOM    396  O   LEU L  52      22.040  16.471  45.674  1.00 29.91           O  
ATOM    397  N   LEU L  53      23.827  17.649  44.938  1.00 27.10           N  
ATOM    398  CA  LEU L  53      24.336  17.982  46.246  1.00 27.10           C  
ATOM    399  CB  LEU L  53      25.870  18.117  46.258  1.00 27.28           C  
ATOM    400  CG  LEU L  53      26.605  16.792  45.981  1.00 26.99           C  
ATOM    401  CD1 LEU L  53      28.129  16.981  46.002  1.00 26.19           C  
ATOM    402  CD2 LEU L  53      26.141  15.689  46.947  1.00 27.34           C  
ATOM    403  C   LEU L  53      23.784  19.261  46.813  1.00 27.53           C  
ATOM    404  O   LEU L  53      23.233  19.280  47.915  1.00 27.59           O  
ATOM    405  N   ILE L  54      23.905  20.374  46.050  1.00 26.23           N  
ATOM    406  CA  ILE L  54      23.530  21.655  46.581  1.00 27.15           C  
ATOM    407  CB  ILE L  54      24.700  22.427  47.111  1.00 25.25           C  
ATOM    408  CG1 ILE L  54      25.327  21.633  48.266  1.00 24.62           C  
ATOM    409  CG2 ILE L  54      24.224  23.830  47.521  1.00 25.34           C  
ATOM    410  CD1 ILE L  54      26.638  22.212  48.777  1.00 27.51           C  
ATOM    411  C   ILE L  54      22.851  22.471  45.526  1.00 26.33           C  
ATOM    412  O   ILE L  54      23.140  22.348  44.336  1.00 26.31           O  
ATOM    413  N   TYR L  55      21.887  23.315  45.951  1.00 27.37           N  
ATOM    414  CA  TYR L  55      21.208  24.193  45.040  1.00 27.80           C  
ATOM    415  CB  TYR L  55      19.827  23.684  44.575  1.00 27.45           C  
ATOM    416  CG  TYR L  55      18.987  23.328  45.753  1.00 27.71           C  
ATOM    417  CD1 TYR L  55      19.276  22.198  46.480  1.00 28.99           C  
ATOM    418  CD2 TYR L  55      17.900  24.089  46.112  1.00 28.69           C  
ATOM    419  CE1 TYR L  55      18.512  21.840  47.564  1.00 27.34           C  
ATOM    420  CE2 TYR L  55      17.128  23.737  47.196  1.00 29.40           C  
ATOM    421  CZ  TYR L  55      17.434  22.612  47.924  1.00 28.28           C  
ATOM    422  OH  TYR L  55      16.646  22.247  49.037  1.00 30.46           O  
ATOM    423  C   TYR L  55      21.079  25.532  45.700  1.00 28.30           C  
ATOM    424  O   TYR L  55      21.222  25.653  46.915  1.00 28.77           O  
ATOM    425  N   TRP L  56      20.790  26.609  44.932  1.00 18.69           N  
ATOM    426  CA  TRP L  56      20.676  27.943  45.481  1.00 18.60           C  
ATOM    427  CB  TRP L  56      19.581  28.108  46.557  1.00 18.38           C  
ATOM    428  CG  TRP L  56      18.165  27.974  46.038  1.00 19.34           C  
ATOM    429  CD2 TRP L  56      17.648  28.735  44.937  1.00 19.67           C  
ATOM    430  CD1 TRP L  56      17.159  27.143  46.438  1.00 20.46           C  
ATOM    431  NE1 TRP L  56      16.043  27.348  45.660  1.00 20.49           N  
ATOM    432  CE2 TRP L  56      16.333  28.324  44.729  1.00 19.57           C  
ATOM    433  CE3 TRP L  56      18.225  29.693  44.155  1.00 20.48           C  
ATOM    434  CZ2 TRP L  56      15.572  28.869  43.732  1.00 20.19           C  
ATOM    435  CZ3 TRP L  56      17.454  30.250  43.158  1.00 19.63           C  
ATOM    436  CH2 TRP L  56      16.151  29.846  42.950  1.00 21.25           C  
ATOM    437  C   TRP L  56      22.002  28.310  46.077  1.00 22.52           C  
ATOM    438  O   TRP L  56      22.100  29.165  46.957  1.00 22.86           O  
ATOM    439  N   ALA L  57      23.055  27.637  45.582  1.00 20.06           N  
ATOM    440  CA  ALA L  57      24.449  27.831  45.883  1.00 20.52           C  
ATOM    441  CB  ALA L  57      24.887  29.298  45.751  1.00 20.85           C  
ATOM    442  C   ALA L  57      24.828  27.367  47.262  1.00 21.26           C  
ATOM    443  O   ALA L  57      25.989  27.020  47.481  1.00 22.07           O  
ATOM    444  N   SER L  58      23.887  27.262  48.223  1.00 20.23           N  
ATOM    445  CA  SER L  58      24.368  26.885  49.525  1.00 20.39           C  
ATOM    446  CB  SER L  58      24.602  28.103  50.431  1.00 22.74           C  
ATOM    447  OG  SER L  58      23.371  28.764  50.682  1.00 27.65           O  
ATOM    448  C   SER L  58      23.361  26.027  50.210  1.00 23.14           C  
ATOM    449  O   SER L  58      23.555  25.639  51.364  1.00 23.58           O  
ATOM    450  N   THR L  59      22.272  25.664  49.511  1.00 30.34           N  
ATOM    451  CA  THR L  59      21.310  24.869  50.218  1.00 32.06           C  
ATOM    452  CB  THR L  59      19.888  25.155  49.842  1.00 34.23           C  
ATOM    453  OG1 THR L  59      19.589  26.519  50.089  1.00 28.12           O  
ATOM    454  CG2 THR L  59      18.967  24.256  50.683  1.00 26.76           C  
ATOM    455  C   THR L  59      21.579  23.437  49.905  1.00 32.61           C  
ATOM    456  O   THR L  59      21.594  23.027  48.745  1.00 33.59           O  
ATOM    457  N   ARG L  60      21.805  22.640  50.965  1.00 33.62           N  
ATOM    458  CA  ARG L  60      22.119  21.254  50.804  1.00 34.73           C  
ATOM    459  CB  ARG L  60      22.849  20.691  52.039  1.00 36.40           C  
ATOM    460  CG  ARG L  60      23.517  19.329  51.852  1.00 37.22           C  
ATOM    461  CD  ARG L  60      24.626  19.070  52.875  1.00 38.99           C  
ATOM    462  NE  ARG L  60      24.124  19.501  54.209  1.00 41.83           N  
ATOM    463  CZ  ARG L  60      24.981  20.088  55.094  1.00 44.36           C  
ATOM    464  NH1 ARG L  60      26.288  20.279  54.753  1.00 45.32           N1+
ATOM    465  NH2 ARG L  60      24.532  20.489  56.318  1.00 43.86           N  
ATOM    466  C   ARG L  60      20.849  20.502  50.551  1.00 34.72           C  
ATOM    467  O   ARG L  60      19.808  20.784  51.145  1.00 35.34           O  
ATOM    468  N   GLU L  61      20.919  19.527  49.624  1.00 34.13           N  
ATOM    469  CA  GLU L  61      19.803  18.705  49.257  1.00 34.35           C  
ATOM    470  CB  GLU L  61      20.032  17.904  47.961  1.00 34.15           C  
ATOM    471  CG  GLU L  61      18.907  16.917  47.629  1.00 34.72           C  
ATOM    472  CD  GLU L  61      17.674  17.693  47.186  1.00 32.56           C  
ATOM    473  OE1 GLU L  61      17.566  18.894  47.543  1.00 34.15           O  
ATOM    474  OE2 GLU L  61      16.823  17.092  46.479  1.00 35.00           O1-
ATOM    475  C   GLU L  61      19.577  17.726  50.360  1.00 35.29           C  
ATOM    476  O   GLU L  61      20.480  17.415  51.134  1.00 34.38           O  
ATOM    477  N   SER L  62      18.339  17.214  50.463  1.00 36.68           N  
ATOM    478  CA  SER L  62      18.034  16.317  51.534  1.00 38.13           C  
ATOM    479  CB  SER L  62      16.549  15.911  51.591  1.00 39.78           C  
ATOM    480  OG  SER L  62      16.310  15.033  52.681  1.00 35.71           O  
ATOM    481  C   SER L  62      18.844  15.069  51.376  1.00 38.06           C  
ATOM    482  O   SER L  62      18.990  14.537  50.277  1.00 39.06           O  
ATOM    483  N   GLY L  63      19.406  14.581  52.501  1.00 38.73           N  
ATOM    484  CA  GLY L  63      20.126  13.340  52.525  1.00 38.26           C  
ATOM    485  C   GLY L  63      21.590  13.552  52.285  1.00 38.90           C  
ATOM    486  O   GLY L  63      22.373  12.614  52.423  1.00 38.85           O  
ATOM    487  N   VAL L  64      22.018  14.778  51.923  1.00 38.53           N  
ATOM    488  CA  VAL L  64      23.418  14.974  51.656  1.00 37.71           C  
ATOM    489  CB  VAL L  64      23.697  16.131  50.738  1.00 36.93           C  
ATOM    490  CG1 VAL L  64      25.218  16.315  50.613  1.00 35.75           C  
ATOM    491  CG2 VAL L  64      23.005  15.863  49.392  1.00 34.61           C  
ATOM    492  C   VAL L  64      24.126  15.227  52.951  1.00 38.19           C  
ATOM    493  O   VAL L  64      23.628  15.948  53.815  1.00 38.31           O  
ATOM    494  N   PRO L  65      25.297  14.661  53.096  1.00 38.27           N  
ATOM    495  CA  PRO L  65      26.040  14.808  54.321  1.00 38.46           C  
ATOM    496  CD  PRO L  65      25.618  13.418  52.413  1.00 38.41           C  
ATOM    497  CB  PRO L  65      27.176  13.794  54.244  1.00 38.47           C  
ATOM    498  CG  PRO L  65      26.616  12.690  53.330  1.00 37.76           C  
ATOM    499  C   PRO L  65      26.506  16.215  54.518  1.00 39.05           C  
ATOM    500  O   PRO L  65      26.696  16.934  53.539  1.00 38.34           O  
ATOM    501  N   ASP L  66      26.710  16.608  55.789  1.00 39.64           N  
ATOM    502  CA  ASP L  66      27.087  17.932  56.194  1.00 39.90           C  
ATOM    503  CB  ASP L  66      27.007  18.146  57.717  1.00 42.33           C  
ATOM    504  CG  ASP L  66      27.962  17.185  58.406  1.00 45.38           C  
ATOM    505  OD1 ASP L  66      28.461  16.248  57.727  1.00 48.03           O  
ATOM    506  OD2 ASP L  66      28.193  17.369  59.631  1.00 47.17           O1-
ATOM    507  C   ASP L  66      28.471  18.265  55.723  1.00 38.53           C  
ATOM    508  O   ASP L  66      28.845  19.435  55.702  1.00 38.49           O  
ATOM    509  N   ARG L  67      29.275  17.250  55.362  1.00 37.02           N  
ATOM    510  CA  ARG L  67      30.635  17.455  54.936  1.00 36.04           C  
ATOM    511  CB  ARG L  67      31.325  16.152  54.485  1.00 36.99           C  
ATOM    512  CG  ARG L  67      31.582  15.157  55.617  1.00 36.50           C  
ATOM    513  CD  ARG L  67      32.271  13.858  55.175  1.00 37.08           C  
ATOM    514  NE  ARG L  67      31.242  12.953  54.593  1.00 37.81           N  
ATOM    515  CZ  ARG L  67      30.965  12.974  53.258  1.00 39.24           C  
ATOM    516  NH1 ARG L  67      31.667  13.797  52.428  1.00 39.86           N1+
ATOM    517  NH2 ARG L  67      29.993  12.161  52.752  1.00 39.64           N  
ATOM    518  C   ARG L  67      30.637  18.358  53.741  1.00 34.46           C  
ATOM    519  O   ARG L  67      31.569  19.142  53.555  1.00 33.02           O  
ATOM    520  N   PHE L  68      29.603  18.238  52.884  1.00 35.19           N  
ATOM    521  CA  PHE L  68      29.518  19.012  51.678  1.00 34.19           C  
ATOM    522  CB  PHE L  68      28.592  18.359  50.638  1.00 33.45           C  
ATOM    523  CG  PHE L  68      29.164  17.029  50.273  1.00 33.02           C  
ATOM    524  CD1 PHE L  68      28.984  15.933  51.081  1.00 33.21           C  
ATOM    525  CD2 PHE L  68      29.875  16.865  49.111  1.00 33.53           C  
ATOM    526  CE1 PHE L  68      29.509  14.706  50.745  1.00 33.66           C  
ATOM    527  CE2 PHE L  68      30.400  15.642  48.770  1.00 34.18           C  
ATOM    528  CZ  PHE L  68      30.220  14.552  49.584  1.00 32.89           C  
ATOM    529  C   PHE L  68      28.939  20.357  51.997  1.00 33.39           C  
ATOM    530  O   PHE L  68      27.892  20.461  52.635  1.00 32.24           O  
ATOM    531  N   THR L  69      29.611  21.437  51.546  1.00 33.82           N  
ATOM    532  CA  THR L  69      29.119  22.753  51.830  1.00 33.84           C  
ATOM    533  CB  THR L  69      29.854  23.375  52.982  1.00 35.92           C  
ATOM    534  OG1 THR L  69      29.275  24.618  53.341  1.00 42.11           O  
ATOM    535  CG2 THR L  69      31.332  23.546  52.600  1.00 35.74           C  
ATOM    536  C   THR L  69      29.296  23.602  50.604  1.00 34.42           C  
ATOM    537  O   THR L  69      30.303  23.497  49.908  1.00 34.00           O  
ATOM    538  N   GLY L  70      28.307  24.477  50.308  1.00 33.51           N  
ATOM    539  CA  GLY L  70      28.391  25.319  49.146  1.00 32.26           C  
ATOM    540  C   GLY L  70      28.363  26.742  49.604  1.00 31.07           C  
ATOM    541  O   GLY L  70      27.685  27.082  50.571  1.00 31.37           O  
ATOM    542  N   SER L  71      29.111  27.621  48.907  1.00 30.88           N  
ATOM    543  CA  SER L  71      29.137  29.000  49.299  1.00 32.15           C  
ATOM    544  CB  SER L  71      30.150  29.300  50.418  1.00 32.12           C  
ATOM    545  OG  SER L  71      31.465  28.989  49.982  1.00 33.99           O  
ATOM    546  C   SER L  71      29.508  29.827  48.107  1.00 31.44           C  
ATOM    547  O   SER L  71      29.799  29.302  47.034  1.00 32.67           O  
ATOM    548  N   GLY L  72      29.495  31.166  48.277  1.00 32.88           N  
ATOM    549  CA  GLY L  72      29.859  32.050  47.205  1.00 31.99           C  
ATOM    550  C   GLY L  72      28.642  32.764  46.706  1.00 32.64           C  
ATOM    551  O   GLY L  72      27.510  32.337  46.927  1.00 29.93           O  
ATOM    552  N   SER L  73      28.875  33.905  46.026  1.00 31.05           N  
ATOM    553  CA  SER L  73      27.811  34.691  45.478  1.00 31.46           C  
ATOM    554  CB  SER L  73      27.318  35.789  46.437  1.00 32.66           C  
ATOM    555  OG  SER L  73      26.268  36.539  45.844  1.00 34.75           O  
ATOM    556  C   SER L  73      28.355  35.383  44.270  1.00 31.08           C  
ATOM    557  O   SER L  73      29.567  35.533  44.121  1.00 34.27           O  
ATOM    558  N   GLY L  74      27.459  35.840  43.375  1.00 29.74           N  
ATOM    559  CA  GLY L  74      27.901  36.541  42.206  1.00 30.38           C  
ATOM    560  C   GLY L  74      28.482  35.575  41.220  1.00 31.35           C  
ATOM    561  O   GLY L  74      27.773  34.743  40.659  1.00 32.01           O  
ATOM    562  N   THR L  75      29.755  35.812  40.850  1.00 30.51           N  
ATOM    563  CA  THR L  75      30.519  35.016  39.926  1.00 31.99           C  
ATOM    564  CB  THR L  75      31.530  35.837  39.185  1.00 32.23           C  
ATOM    565  OG1 THR L  75      32.492  36.366  40.085  1.00 32.35           O  
ATOM    566  CG2 THR L  75      30.788  36.984  38.478  1.00 29.65           C  
ATOM    567  C   THR L  75      31.246  33.843  40.527  1.00 31.64           C  
ATOM    568  O   THR L  75      31.448  32.840  39.843  1.00 33.22           O  
ATOM    569  N   ASP L  76      31.710  33.939  41.794  1.00 32.00           N  
ATOM    570  CA  ASP L  76      32.579  32.901  42.294  1.00 32.86           C  
ATOM    571  CB  ASP L  76      33.877  33.448  42.911  1.00 34.43           C  
ATOM    572  CG  ASP L  76      34.738  33.956  41.762  1.00 37.59           C  
ATOM    573  OD1 ASP L  76      34.536  33.471  40.616  1.00 40.65           O  
ATOM    574  OD2 ASP L  76      35.605  34.835  42.009  1.00 40.43           O1-
ATOM    575  C   ASP L  76      31.896  32.038  43.310  1.00 32.75           C  
ATOM    576  O   ASP L  76      31.341  32.525  44.294  1.00 33.28           O  
ATOM    577  N   PHE L  77      31.951  30.703  43.095  1.00 31.34           N  
ATOM    578  CA  PHE L  77      31.297  29.791  43.989  1.00 30.28           C  
ATOM    579  CB  PHE L  77      30.081  29.094  43.356  1.00 29.17           C  
ATOM    580  CG  PHE L  77      29.137  30.169  42.938  1.00 27.61           C  
ATOM    581  CD1 PHE L  77      28.328  30.789  43.857  1.00 27.26           C  
ATOM    582  CD2 PHE L  77      29.073  30.584  41.629  1.00 26.38           C  
ATOM    583  CE1 PHE L  77      27.461  31.784  43.478  1.00 27.21           C  
ATOM    584  CE2 PHE L  77      28.204  31.579  41.247  1.00 26.35           C  
ATOM    585  CZ  PHE L  77      27.391  32.184  42.170  1.00 25.70           C  
ATOM    586  C   PHE L  77      32.266  28.721  44.388  1.00 31.14           C  
ATOM    587  O   PHE L  77      33.216  28.430  43.661  1.00 32.43           O  
ATOM    588  N   THR L  78      32.051  28.115  45.579  1.00 31.38           N  
ATOM    589  CA  THR L  78      32.948  27.108  46.064  1.00 31.80           C  
ATOM    590  CB  THR L  78      33.841  27.618  47.156  1.00 32.87           C  
ATOM    591  OG1 THR L  78      34.644  28.685  46.672  1.00 35.46           O  
ATOM    592  CG2 THR L  78      34.717  26.470  47.678  1.00 32.64           C  
ATOM    593  C   THR L  78      32.177  25.961  46.643  1.00 32.35           C  
ATOM    594  O   THR L  78      31.140  26.140  47.280  1.00 30.07           O  
ATOM    595  N   LEU L  79      32.686  24.735  46.408  1.00 32.06           N  
ATOM    596  CA  LEU L  79      32.138  23.544  46.990  1.00 31.33           C  
ATOM    597  CB  LEU L  79      31.790  22.457  45.957  1.00 31.92           C  
ATOM    598  CG  LEU L  79      31.264  21.150  46.579  1.00 31.95           C  
ATOM    599  CD1 LEU L  79      29.954  21.378  47.348  1.00 31.87           C  
ATOM    600  CD2 LEU L  79      31.145  20.042  45.520  1.00 31.60           C  
ATOM    601  C   LEU L  79      33.220  23.002  47.865  1.00 32.72           C  
ATOM    602  O   LEU L  79      34.351  22.818  47.417  1.00 31.23           O  
ATOM    603  N   THR L  80      32.905  22.736  49.147  1.00 32.15           N  
ATOM    604  CA  THR L  80      33.932  22.297  50.046  1.00 33.51           C  
ATOM    605  CB  THR L  80      34.138  23.248  51.190  1.00 34.11           C  
ATOM    606  OG1 THR L  80      34.468  24.538  50.698  1.00 35.31           O  
ATOM    607  CG2 THR L  80      35.266  22.717  52.091  1.00 31.67           C  
ATOM    608  C   THR L  80      33.550  20.981  50.648  1.00 34.05           C  
ATOM    609  O   THR L  80      32.398  20.767  51.022  1.00 35.16           O  
ATOM    610  N   ILE L  81      34.531  20.055  50.743  1.00 33.80           N  
ATOM    611  CA  ILE L  81      34.321  18.786  51.385  1.00 34.21           C  
ATOM    612  CB  ILE L  81      34.883  17.613  50.625  1.00 33.15           C  
ATOM    613  CG1 ILE L  81      34.479  17.616  49.139  1.00 34.08           C  
ATOM    614  CG2 ILE L  81      34.414  16.345  51.364  1.00 32.23           C  
ATOM    615  CD1 ILE L  81      33.002  17.370  48.863  1.00 34.30           C  
ATOM    616  C   ILE L  81      35.181  18.873  52.619  1.00 35.54           C  
ATOM    617  O   ILE L  81      36.408  18.886  52.518  1.00 35.12           O  
ATOM    618  N   ASN L  82      34.565  18.918  53.816  1.00 35.77           N  
ATOM    619  CA  ASN L  82      35.296  19.132  55.040  1.00 38.04           C  
ATOM    620  CB  ASN L  82      34.363  19.198  56.265  1.00 38.02           C  
ATOM    621  CG  ASN L  82      35.187  19.544  57.498  1.00  0.00           C  
ATOM    622  OD1 ASN L  82      35.256  20.701  57.912  1.00  0.00           O  
ATOM    623  ND2 ASN L  82      35.823  18.509  58.108  1.00  0.00           N  
ATOM    624  C   ASN L  82      36.285  18.032  55.281  1.00 38.94           C  
ATOM    625  O   ASN L  82      37.453  18.300  55.560  1.00 37.69           O  
ATOM    626  N   SER L  83      35.836  16.763  55.203  1.00 39.81           N  
ATOM    627  CA  SER L  83      36.742  15.663  55.382  1.00 39.35           C  
ATOM    628  CB  SER L  83      36.620  14.972  56.750  1.00 40.74           C  
ATOM    629  OG  SER L  83      37.566  13.917  56.842  1.00 42.61           O  
ATOM    630  C   SER L  83      36.369  14.647  54.351  1.00 39.74           C  
ATOM    631  O   SER L  83      35.338  13.985  54.454  1.00 39.39           O  
ATOM    632  N   VAL L  84      37.237  14.461  53.342  1.00 40.43           N  
ATOM    633  CA  VAL L  84      36.919  13.571  52.265  1.00 40.01           C  
ATOM    634  CB  VAL L  84      37.848  13.677  51.087  1.00 40.59           C  
ATOM    635  CG1 VAL L  84      37.639  15.036  50.409  1.00 40.09           C  
ATOM    636  CG2 VAL L  84      39.285  13.469  51.581  1.00 41.25           C  
ATOM    637  C   VAL L  84      36.953  12.156  52.730  1.00 39.97           C  
ATOM    638  O   VAL L  84      37.807  11.752  53.518  1.00 38.16           O  
ATOM    639  N   LYS L  85      35.978  11.367  52.239  1.00 40.01           N  
ATOM    640  CA  LYS L  85      35.902   9.969  52.537  1.00 41.09           C  
ATOM    641  CB  LYS L  85      34.519   9.496  53.015  1.00 41.55           C  
ATOM    642  CG  LYS L  85      34.119  10.000  54.403  1.00 43.71           C  
ATOM    643  CD  LYS L  85      32.658   9.697  54.742  1.00 46.88           C  
ATOM    644  CE  LYS L  85      32.258  10.103  56.161  1.00  0.00           C  
ATOM    645  NZ  LYS L  85      30.832   9.780  56.398  1.00  0.00           N1+
ATOM    646  C   LYS L  85      36.190   9.252  51.256  1.00 41.39           C  
ATOM    647  O   LYS L  85      36.161   9.843  50.178  1.00 41.35           O  
ATOM    648  N   ALA L  86      36.459   7.939  51.349  1.00 41.49           N  
ATOM    649  CA  ALA L  86      36.808   7.139  50.210  1.00 42.46           C  
ATOM    650  CB  ALA L  86      37.069   5.666  50.573  1.00 41.88           C  
ATOM    651  C   ALA L  86      35.678   7.171  49.223  1.00 40.89           C  
ATOM    652  O   ALA L  86      35.902   7.189  48.015  1.00 41.13           O  
ATOM    653  N   GLU L  87      34.434   7.195  49.728  1.00 41.60           N  
ATOM    654  CA  GLU L  87      33.216   7.143  48.962  1.00 41.70           C  
ATOM    655  CB  GLU L  87      31.965   7.192  49.855  1.00 43.87           C  
ATOM    656  CG  GLU L  87      31.846   8.527  50.598  1.00 46.41           C  
ATOM    657  CD  GLU L  87      30.588   8.517  51.455  1.00 50.78           C  
ATOM    658  OE1 GLU L  87      30.622   7.907  52.557  1.00 51.54           O  
ATOM    659  OE2 GLU L  87      29.573   9.126  51.019  1.00 51.87           O1-
ATOM    660  C   GLU L  87      33.113   8.338  48.062  1.00 39.88           C  
ATOM    661  O   GLU L  87      32.458   8.282  47.024  1.00 40.35           O  
ATOM    662  N   ASP L  88      33.741   9.457  48.461  1.00 38.75           N  
ATOM    663  CA  ASP L  88      33.655  10.735  47.810  1.00 38.42           C  
ATOM    664  CB  ASP L  88      34.314  11.864  48.627  1.00 37.07           C  
ATOM    665  CG  ASP L  88      33.454  12.107  49.866  1.00 38.11           C  
ATOM    666  OD1 ASP L  88      32.265  11.688  49.848  1.00 39.67           O  
ATOM    667  OD2 ASP L  88      33.967  12.713  50.844  1.00 39.11           O1-
ATOM    668  C   ASP L  88      34.251  10.733  46.429  1.00 38.03           C  
ATOM    669  O   ASP L  88      34.035  11.691  45.689  1.00 38.08           O  
ATOM    670  N   LEU L  89      35.063   9.720  46.055  1.00 36.44           N  
ATOM    671  CA  LEU L  89      35.641   9.713  44.733  1.00 35.80           C  
ATOM    672  CB  LEU L  89      36.340   8.399  44.344  1.00 36.55           C  
ATOM    673  CG  LEU L  89      37.738   8.194  44.933  1.00 36.09           C  
ATOM    674  CD1 LEU L  89      38.334   6.850  44.477  1.00 37.42           C  
ATOM    675  CD2 LEU L  89      38.650   9.382  44.584  1.00 37.12           C  
ATOM    676  C   LEU L  89      34.555   9.871  43.720  1.00 34.66           C  
ATOM    677  O   LEU L  89      33.580   9.120  43.712  1.00 34.80           O  
ATOM    678  N   ALA L  90      34.708  10.878  42.834  1.00 33.29           N  
ATOM    679  CA  ALA L  90      33.718  11.106  41.823  1.00 32.01           C  
ATOM    680  CB  ALA L  90      32.298  11.263  42.391  1.00 32.97           C  
ATOM    681  C   ALA L  90      34.060  12.379  41.107  1.00 31.82           C  
ATOM    682  O   ALA L  90      35.074  13.017  41.390  1.00 31.67           O  
ATOM    683  N   VAL L  91      33.219  12.762  40.123  1.00 30.61           N  
ATOM    684  CA  VAL L  91      33.422  14.000  39.426  1.00 29.88           C  
ATOM    685  CB  VAL L  91      33.232  13.904  37.940  1.00 30.79           C  
ATOM    686  CG1 VAL L  91      33.380  15.312  37.337  1.00 32.41           C  
ATOM    687  CG2 VAL L  91      34.239  12.885  37.382  1.00 25.41           C  
ATOM    688  C   VAL L  91      32.391  14.954  39.951  1.00 29.81           C  
ATOM    689  O   VAL L  91      31.245  14.574  40.185  1.00 30.12           O  
ATOM    690  N   TYR L  92      32.776  16.226  40.172  1.00 29.75           N  
ATOM    691  CA  TYR L  92      31.843  17.178  40.708  1.00 28.31           C  
ATOM    692  CB  TYR L  92      32.328  17.830  42.019  1.00 27.43           C  
ATOM    693  CG  TYR L  92      32.349  16.784  43.088  1.00 26.02           C  
ATOM    694  CD1 TYR L  92      31.203  16.484  43.787  1.00 24.34           C  
ATOM    695  CD2 TYR L  92      33.505  16.105  43.398  1.00 25.75           C  
ATOM    696  CE1 TYR L  92      31.207  15.526  44.773  1.00 25.41           C  
ATOM    697  CE2 TYR L  92      33.517  15.146  44.385  1.00 24.87           C  
ATOM    698  CZ  TYR L  92      32.365  14.852  45.072  1.00 25.63           C  
ATOM    699  OH  TYR L  92      32.372  13.868  46.085  1.00 24.65           O  
ATOM    700  C   TYR L  92      31.632  18.267  39.697  1.00 28.27           C  
ATOM    701  O   TYR L  92      32.591  18.844  39.183  1.00 27.39           O  
ATOM    702  N   TYR L  93      30.349  18.583  39.390  1.00 27.98           N  
ATOM    703  CA  TYR L  93      30.051  19.577  38.389  1.00 28.88           C  
ATOM    704  CB  TYR L  93      29.155  19.109  37.220  1.00 28.08           C  
ATOM    705  CG  TYR L  93      29.669  17.906  36.510  1.00 28.45           C  
ATOM    706  CD1 TYR L  93      30.664  17.986  35.564  1.00 27.42           C  
ATOM    707  CD2 TYR L  93      29.136  16.675  36.796  1.00 29.85           C  
ATOM    708  CE1 TYR L  93      31.114  16.860  34.914  1.00 27.61           C  
ATOM    709  CE2 TYR L  93      29.584  15.549  36.147  1.00 28.19           C  
ATOM    710  CZ  TYR L  93      30.577  15.634  35.205  1.00 26.82           C  
ATOM    711  OH  TYR L  93      31.034  14.476  34.540  1.00 37.47           O  
ATOM    712  C   TYR L  93      29.197  20.648  39.001  1.00 28.27           C  
ATOM    713  O   TYR L  93      28.380  20.383  39.882  1.00 28.18           O  
ATOM    714  N   CYS L  94      29.371  21.902  38.529  1.00 29.19           N  
ATOM    715  CA  CYS L  94      28.535  22.991  38.950  1.00 30.25           C  
ATOM    716  CB  CYS L  94      29.310  24.265  39.382  1.00 32.30           C  
ATOM    717  SG  CYS L  94      30.394  24.955  38.088  1.00 37.55           S  
ATOM    718  C   CYS L  94      27.656  23.330  37.778  1.00 29.46           C  
ATOM    719  O   CYS L  94      28.032  23.097  36.629  1.00 28.24           O  
ATOM    720  N   GLN L  95      26.435  23.844  38.046  1.00 27.71           N  
ATOM    721  CA  GLN L  95      25.516  24.203  36.996  1.00 27.56           C  
ATOM    722  CB  GLN L  95      24.338  23.227  36.854  1.00 26.53           C  
ATOM    723  CG  GLN L  95      23.366  23.617  35.741  1.00 26.91           C  
ATOM    724  CD  GLN L  95      22.084  22.807  35.904  1.00 27.42           C  
ATOM    725  OE1 GLN L  95      21.816  22.235  36.960  1.00 33.29           O  
ATOM    726  NE2 GLN L  95      21.262  22.765  34.823  1.00 31.66           N  
ATOM    727  C   GLN L  95      24.899  25.521  37.349  1.00 27.56           C  
ATOM    728  O   GLN L  95      24.641  25.795  38.518  1.00 26.51           O  
ATOM    729  N   HIS L  96      24.631  26.377  36.338  1.00 27.00           N  
ATOM    730  CA  HIS L  96      24.019  27.640  36.645  1.00 27.41           C  
ATOM    731  ND1 HIS L  96      23.914  28.732  33.596  1.00 23.94           N  
ATOM    732  CG  HIS L  96      24.029  29.393  34.797  1.00 27.67           C  
ATOM    733  CB  HIS L  96      24.718  28.859  36.011  1.00 27.78           C  
ATOM    734  NE2 HIS L  96      22.831  30.660  33.368  1.00 28.11           N  
ATOM    735  CD2 HIS L  96      23.366  30.572  34.639  1.00 24.54           C  
ATOM    736  CE1 HIS L  96      23.187  29.534  32.778  1.00 25.05           C  
ATOM    737  C   HIS L  96      22.612  27.577  36.136  1.00 27.17           C  
ATOM    738  O   HIS L  96      22.361  27.032  35.061  1.00 26.33           O  
ATOM    739  N   PHE L  97      21.614  27.997  36.926  1.00 23.09           N  
ATOM    740  CA  PHE L  97      20.318  27.835  36.346  1.00 24.79           C  
ATOM    741  CB  PHE L  97      19.469  26.763  37.068  1.00 25.15           C  
ATOM    742  CG  PHE L  97      19.577  26.906  38.549  1.00 25.54           C  
ATOM    743  CD1 PHE L  97      18.854  27.848  39.241  1.00 22.03           C  
ATOM    744  CD2 PHE L  97      20.404  26.063  39.254  1.00 25.30           C  
ATOM    745  CE1 PHE L  97      18.966  27.953  40.607  1.00 25.95           C  
ATOM    746  CE2 PHE L  97      20.522  26.162  40.621  1.00 22.10           C  
ATOM    747  CZ  PHE L  97      19.800  27.112  41.302  1.00 23.17           C  
ATOM    748  C   PHE L  97      19.598  29.141  36.236  1.00 25.59           C  
ATOM    749  O   PHE L  97      18.372  29.194  36.309  1.00 26.24           O  
ATOM    750  N   TYR L  98      20.353  30.240  36.041  1.00 26.84           N  
ATOM    751  CA  TYR L  98      19.745  31.528  35.884  1.00 28.14           C  
ATOM    752  CB  TYR L  98      20.750  32.678  36.066  1.00 29.03           C  
ATOM    753  CG  TYR L  98      20.006  33.970  36.030  1.00 28.91           C  
ATOM    754  CD1 TYR L  98      19.329  34.418  37.143  1.00 29.62           C  
ATOM    755  CD2 TYR L  98      19.998  34.744  34.893  1.00 29.60           C  
ATOM    756  CE1 TYR L  98      18.646  35.611  37.114  1.00 29.69           C  
ATOM    757  CE2 TYR L  98      19.318  35.938  34.858  1.00 29.98           C  
ATOM    758  CZ  TYR L  98      18.641  36.371  35.970  1.00 31.00           C  
ATOM    759  OH  TYR L  98      17.944  37.596  35.931  1.00 31.50           O  
ATOM    760  C   TYR L  98      19.136  31.655  34.523  1.00 28.34           C  
ATOM    761  O   TYR L  98      17.966  31.992  34.371  1.00 28.97           O  
ATOM    762  N   ILE L  99      19.903  31.328  33.473  1.00 28.62           N  
ATOM    763  CA  ILE L  99      19.380  31.583  32.168  1.00 28.38           C  
ATOM    764  CB  ILE L  99      20.118  32.699  31.502  1.00 17.90           C  
ATOM    765  CG1 ILE L  99      19.311  33.282  30.344  1.00 17.52           C  
ATOM    766  CG2 ILE L  99      21.507  32.177  31.100  1.00 16.97           C  
ATOM    767  CD1 ILE L  99      19.850  34.636  29.899  1.00 18.16           C  
ATOM    768  C   ILE L  99      19.559  30.344  31.357  1.00 29.33           C  
ATOM    769  O   ILE L  99      20.528  29.610  31.535  1.00 29.31           O  
ATOM    770  N   TYR L 100      18.609  30.068  30.446  1.00 28.92           N  
ATOM    771  CA  TYR L 100      18.735  28.893  29.638  1.00 29.09           C  
ATOM    772  CB  TYR L 100      17.408  28.367  29.067  1.00 29.37           C  
ATOM    773  CG  TYR L 100      17.038  29.214  27.908  1.00 20.28           C  
ATOM    774  CD1 TYR L 100      16.486  30.457  28.087  1.00 22.77           C  
ATOM    775  CD2 TYR L 100      17.274  28.759  26.632  1.00 21.38           C  
ATOM    776  CE1 TYR L 100      16.153  31.230  27.001  1.00 22.44           C  
ATOM    777  CE2 TYR L 100      16.942  29.529  25.544  1.00 22.13           C  
ATOM    778  CZ  TYR L 100      16.377  30.766  25.727  1.00 22.70           C  
ATOM    779  OH  TYR L 100      16.033  31.563  24.612  1.00 24.66           O  
ATOM    780  C   TYR L 100      19.615  29.272  28.497  1.00 28.95           C  
ATOM    781  O   TYR L 100      19.625  30.425  28.074  1.00 29.20           O  
ATOM    782  N   PRO L 101      20.404  28.355  28.019  1.00 28.83           N  
ATOM    783  CA  PRO L 101      20.427  27.038  28.582  1.00 28.16           C  
ATOM    784  CD  PRO L 101      20.689  28.332  26.596  1.00 29.00           C  
ATOM    785  CB  PRO L 101      21.056  26.126  27.531  1.00 28.36           C  
ATOM    786  CG  PRO L 101      20.762  26.847  26.210  1.00 28.42           C  
ATOM    787  C   PRO L 101      21.209  27.091  29.846  1.00 27.54           C  
ATOM    788  O   PRO L 101      22.023  27.997  30.008  1.00 27.70           O  
ATOM    789  N   TYR L 102      21.006  26.114  30.745  1.00 25.72           N  
ATOM    790  CA  TYR L 102      21.685  26.167  32.001  1.00 24.57           C  
ATOM    791  CB  TYR L 102      20.772  25.666  33.124  1.00 23.84           C  
ATOM    792  CG  TYR L 102      19.521  26.468  32.965  1.00 23.80           C  
ATOM    793  CD1 TYR L 102      19.385  27.702  33.558  1.00 22.94           C  
ATOM    794  CD2 TYR L 102      18.486  25.997  32.189  1.00 24.23           C  
ATOM    795  CE1 TYR L 102      18.233  28.436  33.401  1.00 23.78           C  
ATOM    796  CE2 TYR L 102      17.330  26.726  32.026  1.00 24.13           C  
ATOM    797  CZ  TYR L 102      17.202  27.948  32.636  1.00 24.50           C  
ATOM    798  OH  TYR L 102      16.019  28.703  32.475  1.00 25.25           O  
ATOM    799  C   TYR L 102      22.893  25.281  31.872  1.00 24.06           C  
ATOM    800  O   TYR L 102      22.802  24.056  31.920  1.00 24.84           O  
ATOM    801  N   THR L 103      24.070  25.930  31.765  1.00 27.20           N  
ATOM    802  CA  THR L 103      25.333  25.381  31.376  1.00 26.23           C  
ATOM    803  CB  THR L 103      26.270  26.408  30.810  1.00 28.68           C  
ATOM    804  OG1 THR L 103      26.522  27.421  31.770  1.00 30.15           O  
ATOM    805  CG2 THR L 103      25.635  27.020  29.549  1.00 25.69           C  
ATOM    806  C   THR L 103      25.976  24.773  32.582  1.00 26.35           C  
ATOM    807  O   THR L 103      25.716  25.170  33.717  1.00 25.19           O  
ATOM    808  N   PHE L 104      26.830  23.759  32.336  1.00 26.35           N  
ATOM    809  CA  PHE L 104      27.524  23.055  33.377  1.00 26.07           C  
ATOM    810  CB  PHE L 104      27.484  21.517  33.265  1.00 25.45           C  
ATOM    811  CG  PHE L 104      26.146  20.969  33.624  1.00 25.70           C  
ATOM    812  CD1 PHE L 104      25.849  20.698  34.935  1.00 24.75           C  
ATOM    813  CD2 PHE L 104      25.188  20.711  32.675  1.00 24.00           C  
ATOM    814  CE1 PHE L 104      24.624  20.186  35.292  1.00 24.07           C  
ATOM    815  CE2 PHE L 104      23.961  20.197  33.029  1.00 25.22           C  
ATOM    816  CZ  PHE L 104      23.669  19.930  34.341  1.00 25.19           C  
ATOM    817  C   PHE L 104      28.978  23.376  33.267  1.00 25.64           C  
ATOM    818  O   PHE L 104      29.461  23.816  32.226  1.00 27.75           O  
ATOM    819  N   GLY L 105      29.709  23.182  34.381  1.00 26.60           N  
ATOM    820  CA  GLY L 105      31.130  23.363  34.386  1.00 28.93           C  
ATOM    821  C   GLY L 105      31.729  22.099  33.844  1.00 28.43           C  
ATOM    822  O   GLY L 105      31.042  21.093  33.669  1.00 31.25           O  
ATOM    823  N   GLY L 106      33.048  22.131  33.574  1.00 28.95           N  
ATOM    824  CA  GLY L 106      33.794  21.031  33.023  1.00 29.76           C  
ATOM    825  C   GLY L 106      33.824  19.891  33.993  1.00 31.25           C  
ATOM    826  O   GLY L 106      33.897  18.729  33.595  1.00 33.17           O  
ATOM    827  N   GLY L 107      33.834  20.207  35.302  1.00 31.16           N  
ATOM    828  CA  GLY L 107      33.851  19.189  36.313  1.00 31.68           C  
ATOM    829  C   GLY L 107      35.223  19.099  36.898  1.00 32.13           C  
ATOM    830  O   GLY L 107      36.207  19.509  36.284  1.00 30.39           O  
ATOM    831  N   THR L 108      35.299  18.582  38.143  1.00 32.05           N  
ATOM    832  CA  THR L 108      36.552  18.367  38.805  1.00 32.51           C  
ATOM    833  CB  THR L 108      36.746  19.234  40.019  1.00 32.56           C  
ATOM    834  OG1 THR L 108      36.670  20.606  39.659  1.00 34.89           O  
ATOM    835  CG2 THR L 108      38.124  18.933  40.634  1.00 31.38           C  
ATOM    836  C   THR L 108      36.546  16.941  39.264  1.00 32.64           C  
ATOM    837  O   THR L 108      35.637  16.509  39.972  1.00 31.84           O  
ATOM    838  N   LYS L 109      37.569  16.164  38.862  1.00 32.98           N  
ATOM    839  CA  LYS L 109      37.620  14.782  39.242  1.00 34.60           C  
ATOM    840  CB  LYS L 109      38.370  13.910  38.217  1.00 36.45           C  
ATOM    841  CG  LYS L 109      38.237  12.405  38.451  1.00 38.05           C  
ATOM    842  CD  LYS L 109      38.686  11.572  37.248  1.00 42.22           C  
ATOM    843  CE  LYS L 109      38.421  10.072  37.389  1.00 46.12           C  
ATOM    844  NZ  LYS L 109      38.747   9.387  36.117  1.00 47.51           N1+
ATOM    845  C   LYS L 109      38.352  14.696  40.541  1.00 34.01           C  
ATOM    846  O   LYS L 109      39.444  15.245  40.683  1.00 34.67           O  
ATOM    847  N   LEU L 110      37.761  13.996  41.530  1.00 34.21           N  
ATOM    848  CA  LEU L 110      38.409  13.882  42.808  1.00 35.14           C  
ATOM    849  CB  LEU L 110      37.463  14.128  43.999  1.00 34.96           C  
ATOM    850  CG  LEU L 110      38.168  14.140  45.372  1.00 35.06           C  
ATOM    851  CD1 LEU L 110      39.039  15.391  45.544  1.00 35.87           C  
ATOM    852  CD2 LEU L 110      37.174  13.959  46.525  1.00 32.02           C  
ATOM    853  C   LEU L 110      38.932  12.484  42.936  1.00 36.10           C  
ATOM    854  O   LEU L 110      38.182  11.515  42.831  1.00 36.81           O  
ATOM    855  N   GLU L 111      40.253  12.356  43.177  1.00 36.25           N  
ATOM    856  CA  GLU L 111      40.884  11.073  43.308  1.00 37.55           C  
ATOM    857  CB  GLU L 111      42.129  10.915  42.425  1.00 39.87           C  
ATOM    858  CG  GLU L 111      41.826  10.971  40.930  1.00 45.61           C  
ATOM    859  CD  GLU L 111      43.137  10.803  40.180  1.00 50.18           C  
ATOM    860  OE1 GLU L 111      43.895  11.804  40.072  1.00 51.33           O  
ATOM    861  OE2 GLU L 111      43.403   9.668  39.707  1.00 51.16           O1-
ATOM    862  C   GLU L 111      41.347  10.949  44.725  1.00 36.58           C  
ATOM    863  O   GLU L 111      41.588  11.950  45.395  1.00 34.56           O  
ATOM    864  N   ILE L 112      41.483   9.703  45.226  1.00 35.62           N  
ATOM    865  CA  ILE L 112      41.868   9.532  46.598  1.00 36.40           C  
ATOM    866  CB  ILE L 112      40.971   8.603  47.367  1.00 35.54           C  
ATOM    867  CG1 ILE L 112      39.551   9.186  47.447  1.00 36.16           C  
ATOM    868  CG2 ILE L 112      41.603   8.346  48.745  1.00 33.71           C  
ATOM    869  CD1 ILE L 112      39.483  10.532  48.168  1.00 35.34           C  
ATOM    870  C   ILE L 112      43.254   8.978  46.672  1.00 36.88           C  
ATOM    871  O   ILE L 112      43.619   8.043  45.961  1.00 37.38           O  
ATOM    872  N   LYS L 113      44.081   9.586  47.542  1.00 37.50           N  
ATOM    873  CA  LYS L 113      45.413   9.107  47.737  1.00 36.70           C  
ATOM    874  CB  LYS L 113      46.367  10.156  48.324  1.00 37.18           C  
ATOM    875  CG  LYS L 113      46.659  11.328  47.387  1.00 39.47           C  
ATOM    876  CD  LYS L 113      47.404  12.469  48.081  1.00 40.77           C  
ATOM    877  CE  LYS L 113      47.791  13.620  47.152  1.00 41.44           C  
ATOM    878  NZ  LYS L 113      48.590  14.616  47.898  1.00 42.46           N1+
ATOM    879  C   LYS L 113      45.306   7.983  48.758  1.00 36.77           C  
ATOM    880  O   LYS L 113      44.792   8.253  49.878  1.00 36.52           O  
ATOM    881  OXT LYS L 113      45.732   6.843  48.431  1.00  0.00           O1-
TER     882      LYS L 113 
ATOM    883  N   GLN H 114       8.390   5.733  45.949  1.00 40.84           N1+
ATOM    884  CA  GLN H 114       9.407   6.793  45.772  1.00 41.96           C  
ATOM    885  CB  GLN H 114      10.740   6.311  46.361  1.00 42.89           C  
ATOM    886  CG  GLN H 114      11.266   5.033  45.711  1.00 48.26           C  
ATOM    887  CD  GLN H 114      12.304   4.450  46.656  1.00 52.60           C  
ATOM    888  OE1 GLN H 114      13.317   3.899  46.228  1.00 54.01           O  
ATOM    889  NE2 GLN H 114      12.037   4.554  47.986  1.00 47.40           N  
ATOM    890  C   GLN H 114       9.539   7.211  44.342  1.00 40.92           C  
ATOM    891  O   GLN H 114       8.976   6.585  43.445  1.00 39.17           O  
ATOM    892  N   VAL H 115      10.276   8.311  44.098  1.00 39.56           N  
ATOM    893  CA  VAL H 115      10.374   8.842  42.769  1.00 36.42           C  
ATOM    894  CB  VAL H 115      10.922  10.237  42.736  1.00 36.80           C  
ATOM    895  CG1 VAL H 115      11.078  10.682  41.272  1.00 34.33           C  
ATOM    896  CG2 VAL H 115       9.999  11.140  43.571  1.00 35.89           C  
ATOM    897  C   VAL H 115      11.281   7.976  41.957  1.00 36.55           C  
ATOM    898  O   VAL H 115      12.363   7.594  42.403  1.00 38.20           O  
ATOM    899  N   GLN H 116      10.854   7.649  40.720  1.00 36.65           N  
ATOM    900  CA  GLN H 116      11.647   6.784  39.896  1.00 35.96           C  
ATOM    901  CB  GLN H 116      11.168   5.332  40.039  1.00 37.63           C  
ATOM    902  CG  GLN H 116      12.020   4.274  39.351  1.00 41.32           C  
ATOM    903  CD  GLN H 116      11.424   2.929  39.742  1.00 42.86           C  
ATOM    904  OE1 GLN H 116      11.408   2.568  40.919  1.00 39.17           O  
ATOM    905  NE2 GLN H 116      10.904   2.175  38.738  1.00 37.97           N  
ATOM    906  C   GLN H 116      11.481   7.208  38.463  1.00 34.29           C  
ATOM    907  O   GLN H 116      10.368   7.473  38.013  1.00 33.53           O  
ATOM    908  N   LEU H 117      12.600   7.302  37.711  1.00 32.23           N  
ATOM    909  CA  LEU H 117      12.548   7.643  36.314  1.00 31.55           C  
ATOM    910  CB  LEU H 117      13.344   8.915  35.972  1.00 29.63           C  
ATOM    911  CG  LEU H 117      12.742  10.202  36.576  1.00 29.17           C  
ATOM    912  CD1 LEU H 117      13.579  11.434  36.202  1.00 30.86           C  
ATOM    913  CD2 LEU H 117      11.269  10.383  36.173  1.00 27.62           C  
ATOM    914  C   LEU H 117      13.160   6.496  35.571  1.00 31.43           C  
ATOM    915  O   LEU H 117      14.361   6.247  35.676  1.00 32.58           O  
ATOM    916  N   GLN H 118      12.353   5.777  34.766  1.00 32.59           N  
ATOM    917  CA  GLN H 118      12.891   4.593  34.170  1.00 32.21           C  
ATOM    918  CB  GLN H 118      11.952   3.390  34.379  1.00 34.22           C  
ATOM    919  CG  GLN H 118      12.640   2.025  34.311  1.00 38.68           C  
ATOM    920  CD  GLN H 118      12.607   1.526  32.883  1.00 43.41           C  
ATOM    921  OE1 GLN H 118      12.043   2.174  32.003  1.00 48.24           O  
ATOM    922  NE2 GLN H 118      13.220   0.336  32.643  1.00 47.81           N  
ATOM    923  C   GLN H 118      13.134   4.829  32.707  1.00 32.11           C  
ATOM    924  O   GLN H 118      12.228   5.194  31.959  1.00 31.12           O  
ATOM    925  N   GLN H 119      14.401   4.630  32.274  1.00 32.01           N  
ATOM    926  CA  GLN H 119      14.791   4.795  30.900  1.00 30.09           C  
ATOM    927  CB  GLN H 119      15.865   5.874  30.701  1.00 29.34           C  
ATOM    928  CG  GLN H 119      15.375   7.275  31.063  1.00 29.01           C  
ATOM    929  CD  GLN H 119      16.525   8.241  30.830  1.00 27.96           C  
ATOM    930  OE1 GLN H 119      17.283   8.557  31.742  1.00 25.91           O  
ATOM    931  NE2 GLN H 119      16.659   8.721  29.562  1.00 29.09           N  
ATOM    932  C   GLN H 119      15.385   3.489  30.436  1.00 29.58           C  
ATOM    933  O   GLN H 119      15.891   2.708  31.242  1.00 29.02           O  
ATOM    934  N   PRO H 120      15.311   3.217  29.156  1.00 31.17           N  
ATOM    935  CA  PRO H 120      15.876   1.997  28.625  1.00 29.82           C  
ATOM    936  CD  PRO H 120      14.178   3.679  28.367  1.00 26.26           C  
ATOM    937  CB  PRO H 120      15.298   1.849  27.219  1.00 29.72           C  
ATOM    938  CG  PRO H 120      13.959   2.604  27.289  1.00 26.82           C  
ATOM    939  C   PRO H 120      17.375   2.057  28.648  1.00 30.50           C  
ATOM    940  O   PRO H 120      17.921   3.152  28.542  1.00 29.88           O  
ATOM    941  N   GLY H 121      18.049   0.894  28.782  1.00 29.45           N  
ATOM    942  CA  GLY H 121      19.481   0.833  28.910  1.00 29.15           C  
ATOM    943  C   GLY H 121      20.216   1.307  27.688  1.00 28.68           C  
ATOM    944  O   GLY H 121      21.163   2.082  27.817  1.00 28.37           O  
ATOM    945  N   ALA H 122      19.830   0.859  26.471  1.00 28.70           N  
ATOM    946  CA  ALA H 122      20.614   1.273  25.335  1.00 29.04           C  
ATOM    947  CB  ALA H 122      21.856   0.397  25.096  1.00 28.46           C  
ATOM    948  C   ALA H 122      19.797   1.206  24.083  1.00 30.15           C  
ATOM    949  O   ALA H 122      18.781   0.515  24.027  1.00 31.23           O  
ATOM    950  N   GLU H 123      20.230   1.958  23.044  1.00 32.25           N  
ATOM    951  CA  GLU H 123      19.563   1.947  21.771  1.00 32.61           C  
ATOM    952  CB  GLU H 123      18.659   3.171  21.530  1.00 35.19           C  
ATOM    953  CG  GLU H 123      17.464   3.261  22.483  1.00 42.43           C  
ATOM    954  CD  GLU H 123      16.536   2.085  22.211  1.00 48.22           C  
ATOM    955  OE1 GLU H 123      16.751   1.377  21.192  1.00 49.04           O  
ATOM    956  OE2 GLU H 123      15.591   1.882  23.018  1.00 50.66           O1-
ATOM    957  C   GLU H 123      20.613   1.984  20.701  1.00 33.95           C  
ATOM    958  O   GLU H 123      21.611   2.697  20.811  1.00 33.25           O  
ATOM    959  N   PHE H 124      20.411   1.199  19.625  1.00 32.21           N  
ATOM    960  CA  PHE H 124      21.344   1.196  18.534  1.00 32.68           C  
ATOM    961  CB  PHE H 124      21.859  -0.215  18.203  1.00 31.81           C  
ATOM    962  CG  PHE H 124      22.914  -0.102  17.160  1.00 30.98           C  
ATOM    963  CD1 PHE H 124      24.225   0.119  17.518  1.00 28.24           C  
ATOM    964  CD2 PHE H 124      22.592  -0.218  15.830  1.00 30.86           C  
ATOM    965  CE1 PHE H 124      25.204   0.224  16.558  1.00  0.00           C  
ATOM    966  CE2 PHE H 124      23.566  -0.116  14.865  1.00  0.00           C  
ATOM    967  CZ  PHE H 124      24.873   0.106  15.229  1.00  0.00           C  
ATOM    968  C   PHE H 124      20.592   1.699  17.340  1.00 32.28           C  
ATOM    969  O   PHE H 124      19.527   1.178  17.013  1.00 32.33           O  
ATOM    970  N   VAL H 125      21.123   2.738  16.660  1.00 33.01           N  
ATOM    971  CA  VAL H 125      20.431   3.267  15.517  1.00 33.68           C  
ATOM    972  CB  VAL H 125      19.661   4.524  15.809  1.00 33.03           C  
ATOM    973  CG1 VAL H 125      18.482   4.178  16.731  1.00 34.62           C  
ATOM    974  CG2 VAL H 125      20.622   5.551  16.430  1.00 34.28           C  
ATOM    975  C   VAL H 125      21.416   3.572  14.429  1.00 34.55           C  
ATOM    976  O   VAL H 125      22.578   3.883  14.684  1.00 33.24           O  
ATOM    977  N   LYS H 126      20.946   3.482  13.166  1.00 35.69           N  
ATOM    978  CA  LYS H 126      21.748   3.735  12.000  1.00 36.84           C  
ATOM    979  CB  LYS H 126      21.148   3.178  10.694  1.00 40.50           C  
ATOM    980  CG  LYS H 126      21.319   1.673  10.458  1.00 44.82           C  
ATOM    981  CD  LYS H 126      22.771   1.242  10.240  1.00 51.03           C  
ATOM    982  CE  LYS H 126      22.907  -0.114   9.540  1.00 55.08           C  
ATOM    983  NZ  LYS H 126      22.255  -1.174  10.340  1.00 55.71           N1+
ATOM    984  C   LYS H 126      21.849   5.214  11.808  1.00 37.14           C  
ATOM    985  O   LYS H 126      21.007   5.986  12.260  1.00 36.30           O  
ATOM    986  N   PRO H 127      22.889   5.615  11.130  1.00 37.58           N  
ATOM    987  CA  PRO H 127      23.085   7.012  10.873  1.00 36.52           C  
ATOM    988  CD  PRO H 127      24.142   4.875  11.143  1.00 36.95           C  
ATOM    989  CB  PRO H 127      24.493   7.129  10.290  1.00 37.01           C  
ATOM    990  CG  PRO H 127      25.238   5.927  10.904  1.00 37.87           C  
ATOM    991  C   PRO H 127      22.008   7.527   9.975  1.00 36.77           C  
ATOM    992  O   PRO H 127      21.629   6.827   9.039  1.00 34.78           O  
ATOM    993  N   GLY H 128      21.496   8.742  10.248  1.00 36.02           N  
ATOM    994  CA  GLY H 128      20.503   9.347   9.408  1.00 35.46           C  
ATOM    995  C   GLY H 128      19.138   8.985   9.914  1.00 35.69           C  
ATOM    996  O   GLY H 128      18.141   9.578   9.503  1.00 38.61           O  
ATOM    997  N   ALA H 129      19.058   8.002  10.828  1.00 34.31           N  
ATOM    998  CA  ALA H 129      17.802   7.558  11.367  1.00 33.93           C  
ATOM    999  CB  ALA H 129      17.813   6.100  11.852  1.00 33.31           C  
ATOM   1000  C   ALA H 129      17.449   8.414  12.543  1.00 33.27           C  
ATOM   1001  O   ALA H 129      18.170   9.344  12.899  1.00 34.22           O  
ATOM   1002  N   SER H 130      16.273   8.143  13.145  1.00 32.60           N  
ATOM   1003  CA  SER H 130      15.854   8.878  14.303  1.00 32.32           C  
ATOM   1004  CB  SER H 130      14.648   9.801  14.045  1.00 33.37           C  
ATOM   1005  OG  SER H 130      13.534   9.053  13.581  1.00 36.38           O  
ATOM   1006  C   SER H 130      15.490   7.893  15.374  1.00 31.95           C  
ATOM   1007  O   SER H 130      15.260   6.716  15.097  1.00 34.13           O  
ATOM   1008  N   VAL H 131      15.474   8.347  16.646  1.00 31.79           N  
ATOM   1009  CA  VAL H 131      15.123   7.475  17.731  1.00 30.29           C  
ATOM   1010  CB  VAL H 131      16.325   6.927  18.451  1.00 30.32           C  
ATOM   1011  CG1 VAL H 131      17.073   8.094  19.113  1.00 26.55           C  
ATOM   1012  CG2 VAL H 131      15.875   5.834  19.432  1.00 29.47           C  
ATOM   1013  C   VAL H 131      14.292   8.264  18.698  1.00 30.17           C  
ATOM   1014  O   VAL H 131      14.413   9.485  18.792  1.00 30.18           O  
ATOM   1015  N   LYS H 132      13.392   7.572  19.425  1.00 30.48           N  
ATOM   1016  CA  LYS H 132      12.543   8.228  20.375  1.00 29.40           C  
ATOM   1017  CB  LYS H 132      11.054   8.016  20.048  1.00 29.73           C  
ATOM   1018  CG  LYS H 132      10.068   8.824  20.888  1.00 31.32           C  
ATOM   1019  CD  LYS H 132       8.664   8.840  20.278  1.00 31.86           C  
ATOM   1020  CE  LYS H 132       7.619   9.539  21.147  1.00 33.56           C  
ATOM   1021  NZ  LYS H 132       7.837  11.000  21.130  1.00 33.41           N1+
ATOM   1022  C   LYS H 132      12.820   7.601  21.705  1.00 30.33           C  
ATOM   1023  O   LYS H 132      12.441   6.459  21.955  1.00 30.92           O  
ATOM   1024  N   MET H 133      13.495   8.349  22.600  1.00 30.26           N  
ATOM   1025  CA  MET H 133      13.835   7.831  23.893  1.00 28.98           C  
ATOM   1026  CB  MET H 133      15.109   8.460  24.474  1.00 30.71           C  
ATOM   1027  CG  MET H 133      16.364   8.057  23.700  1.00 24.00           C  
ATOM   1028  SD  MET H 133      17.877   8.898  24.238  1.00 29.47           S  
ATOM   1029  CE  MET H 133      17.444  10.402  23.326  1.00 28.45           C  
ATOM   1030  C   MET H 133      12.701   8.099  24.828  1.00 28.58           C  
ATOM   1031  O   MET H 133      11.970   9.073  24.664  1.00 27.45           O  
ATOM   1032  N   SER H 134      12.531   7.233  25.849  1.00 28.14           N  
ATOM   1033  CA  SER H 134      11.424   7.404  26.743  1.00 27.69           C  
ATOM   1034  CB  SER H 134      10.412   6.246  26.688  1.00 28.71           C  
ATOM   1035  OG  SER H 134      11.022   5.036  27.115  1.00 30.46           O  
ATOM   1036  C   SER H 134      11.923   7.491  28.152  1.00 29.50           C  
ATOM   1037  O   SER H 134      13.021   7.037  28.473  1.00 28.53           O  
ATOM   1038  N   CYS H 135      11.116   8.129  29.022  0.90 30.20           N  
ATOM   1039  CA  CYS H 135      11.433   8.268  30.414  0.90 30.21           C  
ATOM   1040  CB  CYS H 135      12.039   9.662  30.721  0.90 30.97           C  
ATOM   1041  SG  CYS H 135      12.484   9.947  32.462  0.90 33.16           S  
ATOM   1042  C   CYS H 135      10.133   8.109  31.147  0.90 31.01           C  
ATOM   1043  O   CYS H 135       9.290   9.005  31.140  0.90 29.96           O  
ATOM   1044  N   LYS H 136       9.931   6.952  31.812  1.00 30.71           N  
ATOM   1045  CA  LYS H 136       8.685   6.723  32.490  1.00 30.87           C  
ATOM   1046  CB  LYS H 136       8.262   5.247  32.510  1.00 33.78           C  
ATOM   1047  CG  LYS H 136       6.873   5.044  33.110  1.00 37.58           C  
ATOM   1048  CD  LYS H 136       6.282   3.665  32.835  1.00 38.92           C  
ATOM   1049  CE  LYS H 136       4.856   3.502  33.363  1.00 43.14           C  
ATOM   1050  NZ  LYS H 136       4.319   2.182  32.964  1.00 44.44           N1+
ATOM   1051  C   LYS H 136       8.844   7.158  33.911  1.00 29.92           C  
ATOM   1052  O   LYS H 136       9.784   6.751  34.591  1.00 30.10           O  
ATOM   1053  N   ALA H 137       7.902   7.985  34.404  1.00 28.96           N  
ATOM   1054  CA  ALA H 137       8.014   8.514  35.733  1.00 29.53           C  
ATOM   1055  CB  ALA H 137       7.815  10.036  35.800  1.00 28.27           C  
ATOM   1056  C   ALA H 137       6.979   7.897  36.615  1.00 29.61           C  
ATOM   1057  O   ALA H 137       5.896   7.524  36.165  1.00 30.55           O  
ATOM   1058  N   SER H 138       7.321   7.744  37.913  1.00 29.76           N  
ATOM   1059  CA  SER H 138       6.384   7.199  38.851  1.00 30.96           C  
ATOM   1060  CB  SER H 138       6.402   5.661  38.905  1.00 30.96           C  
ATOM   1061  OG  SER H 138       7.683   5.201  39.310  1.00 31.85           O  
ATOM   1062  C   SER H 138       6.739   7.707  40.215  1.00 30.92           C  
ATOM   1063  O   SER H 138       7.858   8.160  40.451  1.00 31.51           O  
ATOM   1064  N   GLY H 139       5.740   7.636  41.128  1.00 25.11           N  
ATOM   1065  CA  GLY H 139       5.876   7.960  42.520  1.00 23.30           C  
ATOM   1066  C   GLY H 139       5.410   9.357  42.811  1.00 24.38           C  
ATOM   1067  O   GLY H 139       5.208   9.704  43.974  1.00 26.92           O  
ATOM   1068  N   TYR H 140       5.218  10.210  41.786  1.00 24.92           N  
ATOM   1069  CA  TYR H 140       4.806  11.550  42.094  1.00 28.03           C  
ATOM   1070  CB  TYR H 140       5.984  12.542  42.142  1.00 26.84           C  
ATOM   1071  CG  TYR H 140       6.574  12.641  40.776  1.00 30.45           C  
ATOM   1072  CD1 TYR H 140       7.415  11.668  40.282  1.00 29.53           C  
ATOM   1073  CD2 TYR H 140       6.289  13.730  39.988  1.00 30.55           C  
ATOM   1074  CE1 TYR H 140       7.952  11.777  39.020  1.00 29.42           C  
ATOM   1075  CE2 TYR H 140       6.823  13.845  38.727  1.00 29.00           C  
ATOM   1076  CZ  TYR H 140       7.654  12.867  38.240  1.00 31.80           C  
ATOM   1077  OH  TYR H 140       8.199  12.987  36.944  1.00 35.11           O  
ATOM   1078  C   TYR H 140       3.844  12.021  41.047  1.00 28.61           C  
ATOM   1079  O   TYR H 140       3.552  11.304  40.090  1.00 30.32           O  
ATOM   1080  N   THR H 141       3.309  13.252  41.214  1.00 29.82           N  
ATOM   1081  CA  THR H 141       2.385  13.739  40.233  1.00 29.64           C  
ATOM   1082  CB  THR H 141       1.411  14.773  40.745  1.00 33.95           C  
ATOM   1083  OG1 THR H 141       0.439  15.052  39.748  1.00 31.35           O  
ATOM   1084  CG2 THR H 141       2.144  16.061  41.150  1.00 31.44           C  
ATOM   1085  C   THR H 141       3.191  14.294  39.093  1.00 29.80           C  
ATOM   1086  O   THR H 141       3.890  15.302  39.197  1.00 27.12           O  
ATOM   1087  N   PHE H 142       3.070  13.617  37.941  1.00 29.80           N  
ATOM   1088  CA  PHE H 142       3.818  13.838  36.734  1.00 28.99           C  
ATOM   1089  CB  PHE H 142       3.421  12.820  35.646  1.00 28.96           C  
ATOM   1090  CG  PHE H 142       4.175  13.116  34.396  1.00 26.60           C  
ATOM   1091  CD1 PHE H 142       5.530  12.886  34.315  1.00 24.15           C  
ATOM   1092  CD2 PHE H 142       3.517  13.599  33.291  1.00 24.02           C  
ATOM   1093  CE1 PHE H 142       6.220  13.154  33.156  1.00 23.06           C  
ATOM   1094  CE2 PHE H 142       4.202  13.867  32.129  1.00 21.53           C  
ATOM   1095  CZ  PHE H 142       5.556  13.648  32.060  1.00 23.45           C  
ATOM   1096  C   PHE H 142       3.616  15.226  36.191  1.00 30.39           C  
ATOM   1097  O   PHE H 142       4.570  15.861  35.746  1.00 31.64           O  
ATOM   1098  N   THR H 143       2.375  15.738  36.212  1.00 29.38           N  
ATOM   1099  CA  THR H 143       2.030  16.999  35.606  1.00 28.26           C  
ATOM   1100  CB  THR H 143       0.550  17.264  35.606  1.00 29.96           C  
ATOM   1101  OG1 THR H 143       0.065  17.331  36.938  1.00 29.77           O  
ATOM   1102  CG2 THR H 143      -0.166  16.140  34.835  1.00 23.43           C  
ATOM   1103  C   THR H 143       2.691  18.155  36.299  1.00 28.97           C  
ATOM   1104  O   THR H 143       2.955  19.181  35.676  1.00 29.60           O  
ATOM   1105  N   SER H 144       2.931  18.045  37.614  1.00 27.62           N  
ATOM   1106  CA  SER H 144       3.436  19.142  38.398  1.00 25.88           C  
ATOM   1107  CB  SER H 144       3.225  18.937  39.907  1.00 23.90           C  
ATOM   1108  OG  SER H 144       1.837  18.842  40.192  1.00 30.31           O  
ATOM   1109  C   SER H 144       4.902  19.477  38.215  1.00 27.66           C  
ATOM   1110  O   SER H 144       5.314  20.515  38.729  1.00 27.45           O  
ATOM   1111  N   TYR H 145       5.749  18.674  37.524  1.00 26.09           N  
ATOM   1112  CA  TYR H 145       7.166  19.024  37.581  1.00 24.93           C  
ATOM   1113  CB  TYR H 145       8.000  17.997  38.369  1.00 27.66           C  
ATOM   1114  CG  TYR H 145       7.489  17.959  39.768  1.00 23.57           C  
ATOM   1115  CD1 TYR H 145       6.425  17.153  40.100  1.00 24.95           C  
ATOM   1116  CD2 TYR H 145       8.071  18.727  40.749  1.00 25.40           C  
ATOM   1117  CE1 TYR H 145       5.949  17.113  41.390  1.00 28.86           C  
ATOM   1118  CE2 TYR H 145       7.599  18.692  42.039  1.00 26.69           C  
ATOM   1119  CZ  TYR H 145       6.536  17.883  42.363  1.00 30.67           C  
ATOM   1120  OH  TYR H 145       6.047  17.845  43.685  1.00 37.97           O  
ATOM   1121  C   TYR H 145       7.815  19.099  36.218  1.00 23.30           C  
ATOM   1122  O   TYR H 145       7.345  18.453  35.281  1.00 27.17           O  
ATOM   1123  N   TRP H 146       8.942  19.870  36.066  1.00 24.05           N  
ATOM   1124  CA  TRP H 146       9.488  19.942  34.739  1.00 24.19           C  
ATOM   1125  CB  TRP H 146      10.364  21.186  34.486  1.00 23.25           C  
ATOM   1126  CG  TRP H 146       9.586  22.482  34.434  1.00 24.54           C  
ATOM   1127  CD2 TRP H 146       9.277  23.204  33.228  1.00 23.32           C  
ATOM   1128  CD1 TRP H 146       9.056  23.207  35.461  1.00 24.66           C  
ATOM   1129  NE1 TRP H 146       8.426  24.329  34.973  1.00 20.49           N  
ATOM   1130  CE2 TRP H 146       8.558  24.339  33.599  1.00 23.50           C  
ATOM   1131  CE3 TRP H 146       9.569  22.942  31.918  1.00 17.83           C  
ATOM   1132  CZ2 TRP H 146       8.118  25.230  32.661  1.00 18.61           C  
ATOM   1133  CZ3 TRP H 146       9.124  23.841  30.975  1.00 18.96           C  
ATOM   1134  CH2 TRP H 146       8.411  24.965  31.340  1.00 18.61           C  
ATOM   1135  C   TRP H 146      10.324  18.718  34.523  1.00 25.52           C  
ATOM   1136  O   TRP H 146      10.753  18.070  35.476  1.00 26.78           O  
ATOM   1137  N   ILE H 147      10.516  18.330  33.247  1.00 25.39           N  
ATOM   1138  CA  ILE H 147      11.346  17.205  32.915  1.00 24.63           C  
ATOM   1139  CB  ILE H 147      10.633  16.142  32.122  1.00 26.51           C  
ATOM   1140  CG1 ILE H 147       9.501  15.516  32.955  1.00 49.45           C  
ATOM   1141  CG2 ILE H 147      11.673  15.108  31.652  1.00 54.72           C  
ATOM   1142  CD1 ILE H 147       9.991  14.789  34.207  1.00 52.93           C  
ATOM   1143  C   ILE H 147      12.456  17.744  32.068  1.00 24.84           C  
ATOM   1144  O   ILE H 147      12.215  18.430  31.077  1.00 23.10           O  
ATOM   1145  N   ASN H 148      13.714  17.440  32.445  1.00 24.99           N  
ATOM   1146  CA  ASN H 148      14.853  17.977  31.752  1.00 25.24           C  
ATOM   1147  CB  ASN H 148      15.892  18.601  32.704  1.00 23.46           C  
ATOM   1148  CG  ASN H 148      15.243  19.735  33.483  1.00 23.95           C  
ATOM   1149  OD1 ASN H 148      15.048  19.637  34.692  1.00  0.00           O  
ATOM   1150  ND2 ASN H 148      14.902  20.844  32.776  1.00  0.00           N  
ATOM   1151  C   ASN H 148      15.557  16.840  31.074  1.00 24.98           C  
ATOM   1152  O   ASN H 148      15.438  15.690  31.490  1.00 25.36           O  
ATOM   1153  N   TRP H 149      16.290  17.141  29.979  1.00 25.43           N  
ATOM   1154  CA  TRP H 149      17.059  16.138  29.298  1.00 24.51           C  
ATOM   1155  CB  TRP H 149      16.536  15.823  27.888  1.00 24.29           C  
ATOM   1156  CG  TRP H 149      15.213  15.097  27.922  1.00 24.23           C  
ATOM   1157  CD2 TRP H 149      15.075  13.670  27.841  1.00 24.60           C  
ATOM   1158  CD1 TRP H 149      13.952  15.602  28.046  1.00 25.24           C  
ATOM   1159  NE1 TRP H 149      13.037  14.577  28.059  1.00 23.85           N  
ATOM   1160  CE2 TRP H 149      13.713  13.383  27.932  1.00 24.82           C  
ATOM   1161  CE3 TRP H 149      16.004  12.678  27.707  1.00 25.00           C  
ATOM   1162  CZ2 TRP H 149      13.261  12.094  27.890  1.00 24.04           C  
ATOM   1163  CZ3 TRP H 149      15.543  11.381  27.659  1.00 24.55           C  
ATOM   1164  CH2 TRP H 149      14.198  11.094  27.750  1.00 24.67           C  
ATOM   1165  C   TRP H 149      18.473  16.625  29.201  1.00 24.63           C  
ATOM   1166  O   TRP H 149      18.723  17.794  28.904  1.00 24.56           O  
ATOM   1167  N   VAL H 150      19.441  15.720  29.461  1.00 24.87           N  
ATOM   1168  CA  VAL H 150      20.829  16.093  29.463  1.00 25.18           C  
ATOM   1169  CB  VAL H 150      21.422  16.141  30.843  1.00 24.42           C  
ATOM   1170  CG1 VAL H 150      22.912  16.508  30.731  1.00 25.63           C  
ATOM   1171  CG2 VAL H 150      20.592  17.118  31.697  1.00 26.49           C  
ATOM   1172  C   VAL H 150      21.618  15.088  28.673  1.00 25.34           C  
ATOM   1173  O   VAL H 150      21.327  13.893  28.685  1.00 25.11           O  
ATOM   1174  N   LYS H 151      22.674  15.568  27.977  1.00 26.88           N  
ATOM   1175  CA  LYS H 151      23.485  14.730  27.137  1.00 27.40           C  
ATOM   1176  CB  LYS H 151      23.616  15.315  25.722  1.00 26.40           C  
ATOM   1177  CG  LYS H 151      24.459  14.493  24.747  1.00 27.14           C  
ATOM   1178  CD  LYS H 151      24.362  14.992  23.302  1.00 26.73           C  
ATOM   1179  CE  LYS H 151      25.257  14.226  22.326  1.00 28.26           C  
ATOM   1180  NZ  LYS H 151      25.117  14.779  20.960  1.00 29.44           N1+
ATOM   1181  C   LYS H 151      24.868  14.645  27.717  1.00 27.94           C  
ATOM   1182  O   LYS H 151      25.412  15.632  28.208  1.00 27.17           O  
ATOM   1183  N   GLN H 152      25.474  13.441  27.695  1.00 27.75           N  
ATOM   1184  CA  GLN H 152      26.819  13.307  28.186  1.00 31.25           C  
ATOM   1185  CB  GLN H 152      26.910  12.691  29.593  1.00 30.10           C  
ATOM   1186  CG  GLN H 152      28.352  12.560  30.091  1.00 30.12           C  
ATOM   1187  CD  GLN H 152      28.336  12.071  31.532  1.00 30.85           C  
ATOM   1188  OE1 GLN H 152      27.614  11.141  31.882  1.00 30.18           O  
ATOM   1189  NE2 GLN H 152      29.155  12.727  32.396  1.00 30.82           N  
ATOM   1190  C   GLN H 152      27.573  12.410  27.252  1.00 32.98           C  
ATOM   1191  O   GLN H 152      27.207  11.255  27.043  1.00 31.54           O  
ATOM   1192  N   ARG H 153      28.668  12.928  26.658  1.00 36.82           N  
ATOM   1193  CA  ARG H 153      29.464  12.146  25.754  1.00 38.88           C  
ATOM   1194  CB  ARG H 153      30.101  12.981  24.630  1.00 40.45           C  
ATOM   1195  CG  ARG H 153      29.043  13.521  23.662  1.00 43.27           C  
ATOM   1196  CD  ARG H 153      29.611  14.327  22.496  1.00 45.61           C  
ATOM   1197  NE  ARG H 153      30.749  13.546  21.945  1.00 49.38           N  
ATOM   1198  CZ  ARG H 153      30.508  12.491  21.115  1.00 51.78           C  
ATOM   1199  NH1 ARG H 153      29.227  12.106  20.851  1.00 51.38           N1+
ATOM   1200  NH2 ARG H 153      31.550  11.807  20.563  1.00 50.87           N  
ATOM   1201  C   ARG H 153      30.526  11.457  26.545  1.00 41.01           C  
ATOM   1202  O   ARG H 153      30.950  11.948  27.591  1.00 40.04           O  
ATOM   1203  N   PRO H 154      30.953  10.315  26.073  1.00 42.91           N  
ATOM   1204  CA  PRO H 154      31.910   9.510  26.779  1.00 43.06           C  
ATOM   1205  CD  PRO H 154      30.972  10.044  24.645  1.00 42.94           C  
ATOM   1206  CB  PRO H 154      32.288   8.380  25.825  1.00 42.22           C  
ATOM   1207  CG  PRO H 154      32.117   9.035  24.443  1.00 43.38           C  
ATOM   1208  C   PRO H 154      33.103  10.315  27.180  1.00 44.35           C  
ATOM   1209  O   PRO H 154      33.799  10.843  26.313  1.00 44.98           O  
ATOM   1210  N   GLY H 155      33.367  10.389  28.497  1.00 43.70           N  
ATOM   1211  CA  GLY H 155      34.521  11.067  29.002  1.00 44.26           C  
ATOM   1212  C   GLY H 155      34.361  12.548  28.877  1.00 46.38           C  
ATOM   1213  O   GLY H 155      35.354  13.263  28.745  1.00 46.68           O  
ATOM   1214  N   GLN H 156      33.117  13.064  28.912  1.00 45.50           N  
ATOM   1215  CA  GLN H 156      33.012  14.485  28.779  1.00 45.46           C  
ATOM   1216  CB  GLN H 156      32.643  14.977  27.371  1.00 47.74           C  
ATOM   1217  CG  GLN H 156      33.757  14.741  26.351  1.00 50.00           C  
ATOM   1218  CD  GLN H 156      33.294  15.260  24.999  1.00 53.75           C  
ATOM   1219  OE1 GLN H 156      32.238  15.881  24.886  1.00 55.07           O  
ATOM   1220  NE2 GLN H 156      34.112  15.012  23.943  1.00 53.82           N  
ATOM   1221  C   GLN H 156      31.999  15.024  29.731  1.00 43.89           C  
ATOM   1222  O   GLN H 156      31.472  14.324  30.597  1.00 43.77           O  
ATOM   1223  N   GLY H 157      31.720  16.331  29.570  1.00 41.43           N  
ATOM   1224  CA  GLY H 157      30.860  17.049  30.455  1.00 38.46           C  
ATOM   1225  C   GLY H 157      29.429  16.814  30.105  1.00 36.43           C  
ATOM   1226  O   GLY H 157      29.086  16.020  29.231  1.00 34.84           O  
ATOM   1227  N   LEU H 158      28.554  17.535  30.827  1.00 33.48           N  
ATOM   1228  CA  LEU H 158      27.138  17.409  30.696  1.00 31.71           C  
ATOM   1229  CB  LEU H 158      26.433  17.448  32.065  1.00 30.45           C  
ATOM   1230  CG  LEU H 158      26.784  16.245  32.961  1.00 28.60           C  
ATOM   1231  CD1 LEU H 158      26.208  16.399  34.375  1.00 26.67           C  
ATOM   1232  CD2 LEU H 158      26.337  14.927  32.311  1.00 27.58           C  
ATOM   1233  C   LEU H 158      26.648  18.570  29.900  1.00 30.38           C  
ATOM   1234  O   LEU H 158      27.195  19.669  29.981  1.00 28.92           O  
ATOM   1235  N   GLU H 159      25.623  18.337  29.058  1.00 28.72           N  
ATOM   1236  CA  GLU H 159      25.040  19.432  28.350  1.00 29.24           C  
ATOM   1237  CB  GLU H 159      25.491  19.590  26.886  1.00 30.98           C  
ATOM   1238  CG  GLU H 159      25.265  18.403  25.958  1.00 35.89           C  
ATOM   1239  CD  GLU H 159      25.802  18.846  24.602  1.00 38.69           C  
ATOM   1240  OE1 GLU H 159      25.348  19.914  24.107  1.00 41.30           O  
ATOM   1241  OE2 GLU H 159      26.687  18.143  24.050  1.00 41.86           O1-
ATOM   1242  C   GLU H 159      23.549  19.325  28.454  1.00 28.26           C  
ATOM   1243  O   GLU H 159      22.974  18.243  28.359  1.00 28.40           O  
ATOM   1244  N   TRP H 160      22.890  20.480  28.671  1.00 26.84           N  
ATOM   1245  CA  TRP H 160      21.474  20.544  28.891  1.00 25.94           C  
ATOM   1246  CB  TRP H 160      21.117  21.720  29.813  1.00 26.28           C  
ATOM   1247  CG  TRP H 160      19.654  21.923  30.108  1.00 26.18           C  
ATOM   1248  CD2 TRP H 160      18.844  22.900  29.441  1.00 24.32           C  
ATOM   1249  CD1 TRP H 160      18.853  21.310  31.025  1.00 25.40           C  
ATOM   1250  NE1 TRP H 160      17.590  21.847  30.974  1.00 25.83           N  
ATOM   1251  CE2 TRP H 160      17.570  22.827  30.003  1.00 24.05           C  
ATOM   1252  CE3 TRP H 160      19.139  23.791  28.450  1.00 26.66           C  
ATOM   1253  CZ2 TRP H 160      16.567  23.648  29.579  1.00 25.41           C  
ATOM   1254  CZ3 TRP H 160      18.121  24.610  28.015  1.00 26.78           C  
ATOM   1255  CH2 TRP H 160      16.859  24.539  28.571  1.00 24.49           C  
ATOM   1256  C   TRP H 160      20.806  20.751  27.564  1.00 26.27           C  
ATOM   1257  O   TRP H 160      21.077  21.728  26.868  1.00 25.46           O  
ATOM   1258  N   ILE H 161      19.982  19.763  27.151  1.00 24.45           N  
ATOM   1259  CA  ILE H 161      19.247  19.780  25.915  1.00 24.93           C  
ATOM   1260  CB  ILE H 161      18.776  18.404  25.542  1.00 24.30           C  
ATOM   1261  CG1 ILE H 161      19.990  17.478  25.349  1.00 24.33           C  
ATOM   1262  CG2 ILE H 161      17.880  18.516  24.296  1.00 22.96           C  
ATOM   1263  CD1 ILE H 161      19.625  15.999  25.241  1.00 23.94           C  
ATOM   1264  C   ILE H 161      18.052  20.691  25.959  1.00 24.05           C  
ATOM   1265  O   ILE H 161      17.895  21.554  25.096  1.00 25.92           O  
ATOM   1266  N   GLY H 162      17.184  20.537  26.984  1.00 24.90           N  
ATOM   1267  CA  GLY H 162      15.987  21.335  27.065  1.00 25.96           C  
ATOM   1268  C   GLY H 162      15.126  20.810  28.177  1.00 25.50           C  
ATOM   1269  O   GLY H 162      15.460  19.819  28.827  1.00 24.93           O  
ATOM   1270  N   ASP H 163      13.989  21.492  28.438  1.00 24.54           N  
ATOM   1271  CA  ASP H 163      13.084  21.063  29.469  1.00 25.56           C  
ATOM   1272  CB  ASP H 163      13.156  21.898  30.763  1.00 24.98           C  
ATOM   1273  CG  ASP H 163      12.766  23.348  30.497  1.00 26.38           C  
ATOM   1274  OD1 ASP H 163      12.538  23.710  29.313  1.00 14.20           O  
ATOM   1275  OD2 ASP H 163      12.704  24.116  31.495  1.00  0.00           O1-
ATOM   1276  C   ASP H 163      11.682  21.132  28.945  1.00 25.96           C  
ATOM   1277  O   ASP H 163      11.406  21.841  27.978  1.00 24.50           O  
ATOM   1278  N   ILE H 164      10.765  20.345  29.545  1.00 25.82           N  
ATOM   1279  CA  ILE H 164       9.384  20.376  29.160  1.00 25.14           C  
ATOM   1280  CB  ILE H 164       8.980  19.223  28.289  1.00 24.76           C  
ATOM   1281  CG1 ILE H 164       7.537  19.394  27.789  1.00 24.36           C  
ATOM   1282  CG2 ILE H 164       9.230  17.922  29.068  1.00 23.13           C  
ATOM   1283  CD1 ILE H 164       7.171  18.422  26.669  1.00 17.19           C  
ATOM   1284  C   ILE H 164       8.538  20.316  30.395  1.00 25.62           C  
ATOM   1285  O   ILE H 164       8.866  19.630  31.361  1.00 26.79           O  
ATOM   1286  N   TYR H 165       7.397  21.031  30.373  1.00 26.73           N  
ATOM   1287  CA  TYR H 165       6.483  21.041  31.478  1.00 26.82           C  
ATOM   1288  CB  TYR H 165       5.954  22.465  31.743  1.00 26.79           C  
ATOM   1289  CG  TYR H 165       5.000  22.485  32.889  1.00 26.62           C  
ATOM   1290  CD1 TYR H 165       5.433  22.289  34.180  1.00 28.88           C  
ATOM   1291  CD2 TYR H 165       3.668  22.747  32.670  1.00 28.33           C  
ATOM   1292  CE1 TYR H 165       4.545  22.321  35.232  1.00 29.19           C  
ATOM   1293  CE2 TYR H 165       2.775  22.780  33.715  1.00 29.31           C  
ATOM   1294  CZ  TYR H 165       3.213  22.565  34.999  1.00 31.82           C  
ATOM   1295  OH  TYR H 165       2.296  22.600  36.070  1.00 11.17           O  
ATOM   1296  C   TYR H 165       5.349  20.158  31.050  1.00 27.85           C  
ATOM   1297  O   TYR H 165       4.623  20.467  30.109  1.00 27.46           O  
ATOM   1298  N   PRO H 166       5.076  19.042  31.680  1.00 20.92           N  
ATOM   1299  CA  PRO H 166       4.057  18.136  31.189  1.00 22.60           C  
ATOM   1300  CD  PRO H 166       6.052  18.373  32.525  1.00 21.10           C  
ATOM   1301  CB  PRO H 166       4.154  16.900  32.082  1.00 23.43           C  
ATOM   1302  CG  PRO H 166       5.623  16.895  32.549  1.00 21.66           C  
ATOM   1303  C   PRO H 166       2.646  18.638  31.049  1.00 24.99           C  
ATOM   1304  O   PRO H 166       2.006  18.306  30.054  1.00 27.57           O  
ATOM   1305  N   GLY H 167       2.106  19.426  31.994  1.00 26.37           N  
ATOM   1306  CA  GLY H 167       0.708  19.714  31.823  1.00 30.77           C  
ATOM   1307  C   GLY H 167       0.470  20.495  30.565  1.00 30.92           C  
ATOM   1308  O   GLY H 167      -0.319  20.098  29.709  1.00 32.74           O  
ATOM   1309  N   ARG H 168       1.158  21.637  30.432  0.83 29.92           N  
ATOM   1310  CA  ARG H 168       0.989  22.497  29.294  0.83 29.45           C  
ATOM   1311  CB  ARG H 168       1.423  23.948  29.557  0.75 27.35           C  
ATOM   1312  CG  ARG H 168       0.533  24.605  30.610  0.75 28.22           C  
ATOM   1313  CD  ARG H 168       0.720  23.958  31.977  0.50 24.33           C  
ATOM   1314  NE  ARG H 168      -0.434  24.313  32.839  0.50 26.99           N  
ATOM   1315  CZ  ARG H 168      -0.794  23.448  33.831  0.50 27.56           C  
ATOM   1316  NH1 ARG H 168      -0.091  22.292  34.013  0.50 29.59           N1+
ATOM   1317  NH2 ARG H 168      -1.855  23.739  34.638  0.50 25.30           N  
ATOM   1318  C   ARG H 168       1.715  21.998  28.091  0.83 26.95           C  
ATOM   1319  O   ARG H 168       1.241  22.143  26.966  0.83 26.05           O  
ATOM   1320  N   GLY H 169       2.899  21.400  28.292  1.00 25.43           N  
ATOM   1321  CA  GLY H 169       3.652  20.980  27.153  1.00 25.83           C  
ATOM   1322  C   GLY H 169       4.589  22.088  26.741  1.00 24.54           C  
ATOM   1323  O   GLY H 169       5.172  22.024  25.659  1.00 24.16           O  
ATOM   1324  N   THR H 170       4.755  23.142  27.578  1.00 28.70           N  
ATOM   1325  CA  THR H 170       5.668  24.203  27.249  1.00 29.45           C  
ATOM   1326  CB  THR H 170       5.547  25.401  28.145  1.00 30.79           C  
ATOM   1327  OG1 THR H 170       4.230  25.930  28.082  1.00  0.00           O  
ATOM   1328  CG2 THR H 170       6.564  26.461  27.690  1.00  0.00           C  
ATOM   1329  C   THR H 170       7.066  23.686  27.361  1.00 29.96           C  
ATOM   1330  O   THR H 170       7.377  22.873  28.231  1.00 29.08           O  
ATOM   1331  N   THR H 171       7.955  24.146  26.454  1.00 30.07           N  
ATOM   1332  CA  THR H 171       9.301  23.653  26.490  1.00 29.96           C  
ATOM   1333  CB  THR H 171       9.573  22.609  25.449  1.00 28.49           C  
ATOM   1334  OG1 THR H 171       9.341  23.141  24.153  1.00 34.79           O  
ATOM   1335  CG2 THR H 171       8.661  21.399  25.696  1.00 30.67           C  
ATOM   1336  C   THR H 171      10.268  24.762  26.228  1.00 30.77           C  
ATOM   1337  O   THR H 171       9.920  25.808  25.680  1.00 29.65           O  
ATOM   1338  N   ASN H 172      11.528  24.537  26.662  1.00 31.48           N  
ATOM   1339  CA  ASN H 172      12.626  25.431  26.427  1.00 32.54           C  
ATOM   1340  CB  ASN H 172      13.176  26.097  27.701  1.00 33.20           C  
ATOM   1341  CG  ASN H 172      12.172  27.122  28.201  1.00 35.22           C  
ATOM   1342  OD1 ASN H 172      11.986  28.179  27.601  1.00 23.43           O  
ATOM   1343  ND2 ASN H 172      11.505  26.803  29.343  1.00 22.97           N  
ATOM   1344  C   ASN H 172      13.736  24.583  25.883  1.00 32.72           C  
ATOM   1345  O   ASN H 172      14.033  23.526  26.437  1.00 32.64           O  
ATOM   1346  N   TYR H 173      14.396  25.030  24.795  1.00 32.64           N  
ATOM   1347  CA  TYR H 173      15.416  24.211  24.200  1.00 32.11           C  
ATOM   1348  CB  TYR H 173      15.164  23.812  22.729  1.00 31.14           C  
ATOM   1349  CG  TYR H 173      13.968  22.934  22.583  1.00 33.23           C  
ATOM   1350  CD1 TYR H 173      14.019  21.626  22.993  1.00 32.79           C  
ATOM   1351  CD2 TYR H 173      12.797  23.411  22.050  1.00 31.21           C  
ATOM   1352  CE1 TYR H 173      12.935  20.797  22.866  1.00 33.25           C  
ATOM   1353  CE2 TYR H 173      11.705  22.584  21.918  1.00 30.86           C  
ATOM   1354  CZ  TYR H 173      11.772  21.275  22.324  1.00 30.41           C  
ATOM   1355  OH  TYR H 173      10.653  20.427  22.190  1.00 31.69           O  
ATOM   1356  C   TYR H 173      16.704  24.970  24.144  1.00 33.19           C  
ATOM   1357  O   TYR H 173      16.725  26.198  24.077  1.00 33.23           O  
ATOM   1358  N   ASN H 174      17.825  24.223  24.208  1.00 32.15           N  
ATOM   1359  CA  ASN H 174      19.135  24.772  24.014  1.00 33.66           C  
ATOM   1360  CB  ASN H 174      20.233  23.751  24.375  1.00 33.27           C  
ATOM   1361  CG  ASN H 174      21.628  24.352  24.249  1.00 33.47           C  
ATOM   1362  OD1 ASN H 174      21.817  25.424  23.679  1.00 34.42           O  
ATOM   1363  ND2 ASN H 174      22.640  23.617  24.786  1.00 34.12           N  
ATOM   1364  C   ASN H 174      19.195  25.045  22.541  1.00 34.33           C  
ATOM   1365  O   ASN H 174      18.699  24.256  21.740  1.00 35.55           O  
ATOM   1366  N   GLU H 175      19.827  26.163  22.144  1.00 36.75           N  
ATOM   1367  CA  GLU H 175      19.873  26.585  20.774  1.00 37.30           C  
ATOM   1368  CB  GLU H 175      20.716  27.858  20.592  1.00 39.55           C  
ATOM   1369  CG  GLU H 175      20.103  29.098  21.241  1.00 42.62           C  
ATOM   1370  CD  GLU H 175      19.014  29.617  20.313  1.00 45.27           C  
ATOM   1371  OE1 GLU H 175      19.237  29.601  19.073  1.00 47.94           O  
ATOM   1372  OE2 GLU H 175      17.952  30.052  20.832  1.00 45.82           O1-
ATOM   1373  C   GLU H 175      20.527  25.522  19.956  1.00 36.52           C  
ATOM   1374  O   GLU H 175      20.134  25.274  18.818  1.00 38.73           O  
ATOM   1375  N   ASN H 176      21.545  24.858  20.523  1.00 36.55           N  
ATOM   1376  CA  ASN H 176      22.308  23.887  19.796  1.00 36.17           C  
ATOM   1377  CB  ASN H 176      23.420  23.264  20.660  1.00 37.66           C  
ATOM   1378  CG  ASN H 176      24.401  24.359  21.053  1.00 39.92           C  
ATOM   1379  OD1 ASN H 176      24.347  25.476  20.543  1.00 41.19           O  
ATOM   1380  ND2 ASN H 176      25.330  24.024  21.988  1.00 40.76           N  
ATOM   1381  C   ASN H 176      21.424  22.762  19.345  1.00 36.30           C  
ATOM   1382  O   ASN H 176      21.563  22.261  18.234  1.00 37.15           O  
ATOM   1383  N   PHE H 177      20.521  22.319  20.233  1.00 34.68           N  
ATOM   1384  CA  PHE H 177      19.623  21.204  20.075  1.00 35.56           C  
ATOM   1385  CB  PHE H 177      19.207  20.589  21.421  1.00 33.60           C  
ATOM   1386  CG  PHE H 177      20.449  19.985  21.987  1.00 31.58           C  
ATOM   1387  CD1 PHE H 177      20.810  18.705  21.649  1.00 30.64           C  
ATOM   1388  CD2 PHE H 177      21.268  20.688  22.838  1.00 33.24           C  
ATOM   1389  CE1 PHE H 177      21.956  18.140  22.157  1.00 32.05           C  
ATOM   1390  CE2 PHE H 177      22.414  20.123  23.348  1.00 30.31           C  
ATOM   1391  CZ  PHE H 177      22.763  18.842  23.012  1.00 30.93           C  
ATOM   1392  C   PHE H 177      18.385  21.467  19.263  1.00 37.71           C  
ATOM   1393  O   PHE H 177      17.705  20.515  18.885  1.00 37.17           O  
ATOM   1394  N   LYS H 178      18.024  22.738  18.999  0.90 40.06           N  
ATOM   1395  CA  LYS H 178      16.712  23.056  18.495  0.90 40.57           C  
ATOM   1396  CB  LYS H 178      16.535  24.560  18.208  0.90 40.82           C  
ATOM   1397  CG  LYS H 178      16.521  25.370  19.509  1.00 43.35           C  
ATOM   1398  CD  LYS H 178      16.531  26.888  19.330  1.00 47.41           C  
ATOM   1399  CE  LYS H 178      16.526  27.652  20.656  1.00 48.15           C  
ATOM   1400  NZ  LYS H 178      15.327  27.298  21.449  1.00 51.90           N1+
ATOM   1401  C   LYS H 178      16.300  22.247  17.299  0.90 41.29           C  
ATOM   1402  O   LYS H 178      15.144  21.836  17.230  0.90 43.97           O  
ATOM   1403  N   SER H 179      17.181  22.008  16.318  1.00 40.67           N  
ATOM   1404  CA  SER H 179      16.786  21.213  15.185  1.00 41.42           C  
ATOM   1405  CB  SER H 179      17.779  21.344  14.020  1.00 44.79           C  
ATOM   1406  OG  SER H 179      17.877  22.702  13.623  1.00 42.77           O  
ATOM   1407  C   SER H 179      16.740  19.750  15.533  1.00 40.49           C  
ATOM   1408  O   SER H 179      15.907  19.002  15.020  1.00 42.59           O  
ATOM   1409  N   LYS H 180      17.690  19.310  16.378  1.00 37.22           N  
ATOM   1410  CA  LYS H 180      17.926  17.934  16.721  1.00 36.43           C  
ATOM   1411  CB  LYS H 180      19.279  17.763  17.435  1.00 35.88           C  
ATOM   1412  CG  LYS H 180      19.666  16.304  17.684  1.00 36.38           C  
ATOM   1413  CD  LYS H 180      19.969  15.520  16.402  1.00 36.32           C  
ATOM   1414  CE  LYS H 180      21.243  15.980  15.691  1.00 36.96           C  
ATOM   1415  NZ  LYS H 180      21.605  15.023  14.620  1.00 35.53           N1+
ATOM   1416  C   LYS H 180      16.885  17.267  17.578  1.00 35.50           C  
ATOM   1417  O   LYS H 180      16.466  16.151  17.270  1.00 33.87           O  
ATOM   1418  N   ALA H 181      16.424  17.916  18.670  1.00 33.80           N  
ATOM   1419  CA  ALA H 181      15.588  17.195  19.592  1.00 32.83           C  
ATOM   1420  CB  ALA H 181      16.182  17.113  21.007  1.00 32.05           C  
ATOM   1421  C   ALA H 181      14.238  17.818  19.725  1.00 32.01           C  
ATOM   1422  O   ALA H 181      14.070  19.028  19.582  1.00 31.47           O  
ATOM   1423  N   THR H 182      13.221  16.961  19.972  1.00 30.60           N  
ATOM   1424  CA  THR H 182      11.884  17.410  20.234  1.00 29.44           C  
ATOM   1425  CB  THR H 182      10.893  17.106  19.152  1.00 29.22           C  
ATOM   1426  OG1 THR H 182      10.949  15.730  18.814  1.00 28.84           O  
ATOM   1427  CG2 THR H 182      11.180  17.988  17.935  1.00 26.73           C  
ATOM   1428  C   THR H 182      11.415  16.720  21.472  1.00 30.50           C  
ATOM   1429  O   THR H 182      11.516  15.499  21.594  1.00 29.13           O  
ATOM   1430  N   LEU H 183      10.883  17.501  22.432  1.00 29.03           N  
ATOM   1431  CA  LEU H 183      10.421  16.942  23.667  1.00 27.75           C  
ATOM   1432  CB  LEU H 183      10.851  17.734  24.917  1.00 27.26           C  
ATOM   1433  CG  LEU H 183      12.350  17.603  25.252  1.00 26.62           C  
ATOM   1434  CD1 LEU H 183      13.243  18.154  24.139  1.00 25.37           C  
ATOM   1435  CD2 LEU H 183      12.677  18.233  26.611  1.00 26.35           C  
ATOM   1436  C   LEU H 183       8.930  16.896  23.645  1.00 28.01           C  
ATOM   1437  O   LEU H 183       8.264  17.853  23.251  1.00 27.75           O  
ATOM   1438  N   THR H 184       8.376  15.743  24.071  1.00 26.78           N  
ATOM   1439  CA  THR H 184       6.956  15.558  24.091  1.00 27.28           C  
ATOM   1440  CB  THR H 184       6.479  14.720  22.940  1.00 27.13           C  
ATOM   1441  OG1 THR H 184       6.928  15.271  21.712  1.00 26.30           O  
ATOM   1442  CG2 THR H 184       4.948  14.724  22.937  1.00 25.15           C  
ATOM   1443  C   THR H 184       6.638  14.821  25.355  1.00 27.68           C  
ATOM   1444  O   THR H 184       7.538  14.293  26.004  1.00 29.66           O  
ATOM   1445  N   LEU H 185       5.347  14.789  25.751  1.00 29.47           N  
ATOM   1446  CA  LEU H 185       4.980  14.116  26.965  1.00 29.21           C  
ATOM   1447  CB  LEU H 185       4.885  15.104  28.139  1.00 29.24           C  
ATOM   1448  CG  LEU H 185       6.249  15.767  28.421  1.00  0.00           C  
ATOM   1449  CD1 LEU H 185       6.179  16.780  29.565  1.00  0.00           C  
ATOM   1450  CD2 LEU H 185       7.324  14.711  28.698  1.00  0.00           C  
ATOM   1451  C   LEU H 185       3.655  13.432  26.772  1.00 30.11           C  
ATOM   1452  O   LEU H 185       2.846  13.824  25.930  1.00 30.60           O  
ATOM   1453  N   ASP H 186       3.430  12.334  27.524  1.00 32.46           N  
ATOM   1454  CA  ASP H 186       2.174  11.637  27.493  1.00 32.55           C  
ATOM   1455  CB  ASP H 186       2.291  10.177  27.020  1.00 34.53           C  
ATOM   1456  CG  ASP H 186       0.886   9.606  26.883  1.00 38.30           C  
ATOM   1457  OD1 ASP H 186      -0.087  10.382  27.077  1.00 38.75           O  
ATOM   1458  OD2 ASP H 186       0.766   8.387  26.583  1.00 39.78           O1-
ATOM   1459  C   ASP H 186       1.686  11.610  28.909  1.00 33.26           C  
ATOM   1460  O   ASP H 186       2.201  10.859  29.734  1.00 34.15           O  
ATOM   1461  N   THR H 187       0.669  12.434  29.221  1.00 33.01           N  
ATOM   1462  CA  THR H 187       0.170  12.561  30.564  1.00 34.50           C  
ATOM   1463  CB  THR H 187      -0.903  13.601  30.689  1.00 34.35           C  
ATOM   1464  OG1 THR H 187      -0.403  14.868  30.290  1.00 38.20           O  
ATOM   1465  CG2 THR H 187      -1.372  13.652  32.154  1.00 37.95           C  
ATOM   1466  C   THR H 187      -0.421  11.266  31.032  1.00 35.70           C  
ATOM   1467  O   THR H 187      -0.252  10.885  32.189  1.00 35.41           O  
ATOM   1468  N   SER H 188      -1.140  10.556  30.146  1.00 36.35           N  
ATOM   1469  CA  SER H 188      -1.813   9.351  30.541  1.00 37.31           C  
ATOM   1470  CB  SER H 188      -2.538   8.679  29.366  1.00 37.92           C  
ATOM   1471  OG  SER H 188      -3.442   9.594  28.768  1.00 42.11           O  
ATOM   1472  C   SER H 188      -0.801   8.362  31.022  1.00 36.27           C  
ATOM   1473  O   SER H 188      -0.981   7.728  32.062  1.00 38.36           O  
ATOM   1474  N   SER H 189       0.269   8.200  30.224  1.00 34.87           N  
ATOM   1475  CA  SER H 189       1.355   7.285  30.416  1.00 35.49           C  
ATOM   1476  CB  SER H 189       2.121   7.068  29.103  1.00 34.16           C  
ATOM   1477  OG  SER H 189       3.212   6.191  29.311  1.00 34.17           O  
ATOM   1478  C   SER H 189       2.337   7.773  31.443  1.00 35.40           C  
ATOM   1479  O   SER H 189       3.110   6.986  31.984  1.00 34.47           O  
ATOM   1480  N   SER H 190       2.341   9.085  31.742  1.00 34.08           N  
ATOM   1481  CA  SER H 190       3.298   9.609  32.676  1.00 33.12           C  
ATOM   1482  CB  SER H 190       3.183   8.945  34.060  1.00 33.20           C  
ATOM   1483  OG  SER H 190       4.139   9.489  34.955  1.00 35.35           O  
ATOM   1484  C   SER H 190       4.676   9.359  32.135  1.00 32.51           C  
ATOM   1485  O   SER H 190       5.600   9.027  32.877  1.00 33.55           O  
ATOM   1486  N   THR H 191       4.850   9.525  30.808  1.00 31.69           N  
ATOM   1487  CA  THR H 191       6.140   9.289  30.233  1.00 31.19           C  
ATOM   1488  CB  THR H 191       6.144   8.128  29.283  1.00 31.10           C  
ATOM   1489  OG1 THR H 191       5.695   6.952  29.940  1.00 35.00           O  
ATOM   1490  CG2 THR H 191       7.573   7.908  28.779  1.00 30.68           C  
ATOM   1491  C   THR H 191       6.543  10.508  29.459  1.00 30.49           C  
ATOM   1492  O   THR H 191       5.711  11.183  28.852  1.00 30.19           O  
ATOM   1493  N   ALA H 192       7.854  10.823  29.476  1.00 29.43           N  
ATOM   1494  CA  ALA H 192       8.389  11.940  28.750  1.00 28.56           C  
ATOM   1495  CB  ALA H 192       9.366  12.788  29.586  1.00 27.25           C  
ATOM   1496  C   ALA H 192       9.188  11.349  27.635  1.00 29.14           C  
ATOM   1497  O   ALA H 192       9.813  10.306  27.814  1.00 29.92           O  
ATOM   1498  N   TYR H 193       9.178  11.987  26.444  1.00 28.54           N  
ATOM   1499  CA  TYR H 193       9.924  11.429  25.355  1.00 28.32           C  
ATOM   1500  CB  TYR H 193       9.084  10.939  24.158  1.00 29.32           C  
ATOM   1501  CG  TYR H 193       8.118   9.878  24.563  1.00 27.28           C  
ATOM   1502  CD1 TYR H 193       8.541   8.602  24.846  1.00 28.64           C  
ATOM   1503  CD2 TYR H 193       6.779  10.169  24.670  1.00 28.72           C  
ATOM   1504  CE1 TYR H 193       7.641   7.632  25.219  1.00 27.66           C  
ATOM   1505  CE2 TYR H 193       5.873   9.204  25.041  1.00 27.37           C  
ATOM   1506  CZ  TYR H 193       6.305   7.930  25.315  1.00 30.35           C  
ATOM   1507  OH  TYR H 193       5.383   6.933  25.697  1.00 30.07           O  
ATOM   1508  C   TYR H 193      10.799  12.491  24.770  1.00 28.11           C  
ATOM   1509  O   TYR H 193      10.498  13.683  24.837  1.00 28.55           O  
ATOM   1510  N   MET H 194      11.946  12.061  24.208  1.00 28.81           N  
ATOM   1511  CA  MET H 194      12.805  12.952  23.488  1.00 28.82           C  
ATOM   1512  CB  MET H 194      14.147  13.247  24.185  1.00 29.60           C  
ATOM   1513  CG  MET H 194      15.029  14.225  23.401  1.00 32.49           C  
ATOM   1514  SD  MET H 194      16.514  14.806  24.277  1.00 35.21           S  
ATOM   1515  CE  MET H 194      17.319  13.188  24.389  1.00 34.55           C  
ATOM   1516  C   MET H 194      13.101  12.279  22.184  1.00 30.11           C  
ATOM   1517  O   MET H 194      13.523  11.124  22.147  1.00 32.10           O  
ATOM   1518  N   GLN H 195      12.877  12.993  21.064  1.00 30.51           N  
ATOM   1519  CA  GLN H 195      13.109  12.410  19.775  1.00 32.41           C  
ATOM   1520  CB  GLN H 195      11.923  12.613  18.812  1.00 32.98           C  
ATOM   1521  CG  GLN H 195      12.106  12.017  17.414  1.00 37.18           C  
ATOM   1522  CD  GLN H 195      10.827  12.305  16.640  1.00 44.47           C  
ATOM   1523  OE1 GLN H 195       9.740  11.887  17.037  1.00 46.69           O  
ATOM   1524  NE2 GLN H 195      10.952  13.050  15.509  1.00 45.95           N  
ATOM   1525  C   GLN H 195      14.311  13.069  19.184  1.00 32.44           C  
ATOM   1526  O   GLN H 195      14.428  14.294  19.180  1.00 31.52           O  
ATOM   1527  N   LEU H 196      15.256  12.246  18.684  1.00 33.97           N  
ATOM   1528  CA  LEU H 196      16.444  12.760  18.067  1.00 33.10           C  
ATOM   1529  CB  LEU H 196      17.734  12.117  18.602  1.00 32.09           C  
ATOM   1530  CG  LEU H 196      17.998  12.421  20.089  1.00 34.15           C  
ATOM   1531  CD1 LEU H 196      19.297  11.758  20.575  1.00 34.18           C  
ATOM   1532  CD2 LEU H 196      17.976  13.933  20.362  1.00 32.60           C  
ATOM   1533  C   LEU H 196      16.350  12.431  16.609  1.00 35.01           C  
ATOM   1534  O   LEU H 196      16.020  11.305  16.238  1.00 35.40           O  
ATOM   1535  N   SER H 197      16.648  13.408  15.730  1.00 34.99           N  
ATOM   1536  CA  SER H 197      16.500  13.136  14.326  1.00 36.43           C  
ATOM   1537  CB  SER H 197      15.465  14.036  13.628  1.00 37.91           C  
ATOM   1538  OG  SER H 197      15.824  15.401  13.770  1.00 38.57           O  
ATOM   1539  C   SER H 197      17.813  13.306  13.626  1.00 37.33           C  
ATOM   1540  O   SER H 197      18.721  13.977  14.113  1.00 36.55           O  
ATOM   1541  N   SER H 198      17.933  12.658  12.446  1.00 36.15           N  
ATOM   1542  CA  SER H 198      19.100  12.713  11.605  1.00 37.53           C  
ATOM   1543  CB  SER H 198      19.222  14.024  10.805  1.00 38.90           C  
ATOM   1544  OG  SER H 198      19.346  15.134  11.680  1.00 41.08           O  
ATOM   1545  C   SER H 198      20.335  12.499  12.423  1.00 35.91           C  
ATOM   1546  O   SER H 198      21.206  13.363  12.495  1.00 36.44           O  
ATOM   1547  N   LEU H 199      20.447  11.304  13.033  1.00 36.81           N  
ATOM   1548  CA  LEU H 199      21.522  10.972  13.923  1.00 36.43           C  
ATOM   1549  CB  LEU H 199      21.259   9.647  14.660  1.00 36.49           C  
ATOM   1550  CG  LEU H 199      19.982   9.694  15.521  1.00 34.55           C  
ATOM   1551  CD1 LEU H 199      19.738   8.363  16.242  1.00 33.21           C  
ATOM   1552  CD2 LEU H 199      20.005  10.885  16.487  1.00 31.66           C  
ATOM   1553  C   LEU H 199      22.830  10.868  13.199  1.00 36.04           C  
ATOM   1554  O   LEU H 199      22.912  10.384  12.070  1.00 35.98           O  
ATOM   1555  N   THR H 200      23.896  11.347  13.874  1.00 36.77           N  
ATOM   1556  CA  THR H 200      25.249  11.292  13.394  1.00 36.62           C  
ATOM   1557  CB  THR H 200      25.859  12.641  13.141  1.00 36.35           C  
ATOM   1558  OG1 THR H 200      25.903  13.390  14.347  1.00 36.29           O  
ATOM   1559  CG2 THR H 200      25.020  13.380  12.087  1.00 37.59           C  
ATOM   1560  C   THR H 200      26.040  10.676  14.503  1.00 36.29           C  
ATOM   1561  O   THR H 200      25.508  10.387  15.572  1.00 36.49           O  
ATOM   1562  N   SER H 201      27.345  10.445  14.269  1.00 36.49           N  
ATOM   1563  CA  SER H 201      28.184   9.836  15.261  1.00 37.82           C  
ATOM   1564  CB  SER H 201      29.614   9.571  14.756  1.00 37.59           C  
ATOM   1565  OG  SER H 201      30.261  10.800  14.458  1.00 41.97           O  
ATOM   1566  C   SER H 201      28.280  10.761  16.436  1.00 37.82           C  
ATOM   1567  O   SER H 201      28.533  10.336  17.561  1.00 39.45           O  
ATOM   1568  N   GLU H 202      28.061  12.061  16.191  1.00 38.27           N  
ATOM   1569  CA  GLU H 202      28.151  13.074  17.202  1.00 37.87           C  
ATOM   1570  CB  GLU H 202      27.914  14.479  16.630  1.00 40.56           C  
ATOM   1571  CG  GLU H 202      28.296  15.594  17.597  1.00 47.27           C  
ATOM   1572  CD  GLU H 202      29.814  15.631  17.660  1.00 51.92           C  
ATOM   1573  OE1 GLU H 202      30.468  15.066  16.743  1.00 55.09           O  
ATOM   1574  OE2 GLU H 202      30.344  16.229  18.633  1.00 55.03           O1-
ATOM   1575  C   GLU H 202      27.095  12.831  18.237  1.00 36.62           C  
ATOM   1576  O   GLU H 202      27.266  13.175  19.404  1.00 36.90           O  
ATOM   1577  N   ASP H 203      25.954  12.268  17.802  1.00 35.91           N  
ATOM   1578  CA  ASP H 203      24.790  11.995  18.597  1.00 34.16           C  
ATOM   1579  CB  ASP H 203      23.569  11.603  17.744  1.00 34.30           C  
ATOM   1580  CG  ASP H 203      23.085  12.842  17.007  1.00 36.04           C  
ATOM   1581  OD1 ASP H 203      23.157  13.950  17.602  1.00 37.04           O  
ATOM   1582  OD2 ASP H 203      22.641  12.701  15.836  1.00 35.86           O1-
ATOM   1583  C   ASP H 203      25.014  10.892  19.588  1.00 33.89           C  
ATOM   1584  O   ASP H 203      24.234  10.759  20.527  1.00 32.88           O  
ATOM   1585  N   SER H 204      26.017  10.017  19.378  1.00 33.21           N  
ATOM   1586  CA  SER H 204      26.202   8.930  20.301  1.00 32.20           C  
ATOM   1587  CB  SER H 204      27.344   7.981  19.898  1.00 32.30           C  
ATOM   1588  OG  SER H 204      27.070   7.413  18.626  1.00 33.57           O  
ATOM   1589  C   SER H 204      26.538   9.494  21.645  1.00 31.59           C  
ATOM   1590  O   SER H 204      27.414  10.349  21.771  1.00 29.96           O  
ATOM   1591  N   ALA H 205      25.833   9.019  22.696  1.00 31.02           N  
ATOM   1592  CA  ALA H 205      26.103   9.498  24.021  1.00 29.00           C  
ATOM   1593  CB  ALA H 205      26.039  11.031  24.146  1.00 28.39           C  
ATOM   1594  C   ALA H 205      25.065   8.933  24.940  1.00 29.03           C  
ATOM   1595  O   ALA H 205      24.171   8.199  24.519  1.00 28.41           O  
ATOM   1596  N   VAL H 206      25.192   9.242  26.247  1.00 29.64           N  
ATOM   1597  CA  VAL H 206      24.226   8.809  27.211  1.00 27.88           C  
ATOM   1598  CB  VAL H 206      24.835   8.467  28.538  1.00 27.10           C  
ATOM   1599  CG1 VAL H 206      23.705   8.135  29.524  1.00 27.58           C  
ATOM   1600  CG2 VAL H 206      25.847   7.326  28.342  1.00 26.12           C  
ATOM   1601  C   VAL H 206      23.302   9.968  27.414  1.00 27.81           C  
ATOM   1602  O   VAL H 206      23.742  11.100  27.613  1.00 29.18           O  
ATOM   1603  N   TYR H 207      21.980   9.711  27.355  1.00 28.06           N  
ATOM   1604  CA  TYR H 207      21.005  10.755  27.494  1.00 26.48           C  
ATOM   1605  CB  TYR H 207      19.972  10.772  26.353  1.00 26.90           C  
ATOM   1606  CG  TYR H 207      20.659  11.222  25.110  1.00 26.41           C  
ATOM   1607  CD1 TYR H 207      20.718  12.563  24.810  1.00 26.11           C  
ATOM   1608  CD2 TYR H 207      21.244  10.319  24.252  1.00 28.54           C  
ATOM   1609  CE1 TYR H 207      21.345  13.001  23.668  1.00 26.50           C  
ATOM   1610  CE2 TYR H 207      21.874  10.751  23.107  1.00 27.06           C  
ATOM   1611  CZ  TYR H 207      21.925  12.094  22.815  1.00 26.87           C  
ATOM   1612  OH  TYR H 207      22.570  12.534  21.641  1.00 26.57           O  
ATOM   1613  C   TYR H 207      20.249  10.506  28.756  1.00 26.86           C  
ATOM   1614  O   TYR H 207      19.728   9.411  28.969  1.00 26.16           O  
ATOM   1615  N   TYR H 208      20.154  11.536  29.625  1.00 26.34           N  
ATOM   1616  CA  TYR H 208      19.473  11.343  30.871  1.00 26.50           C  
ATOM   1617  CB  TYR H 208      20.234  11.768  32.147  1.00 26.42           C  
ATOM   1618  CG  TYR H 208      21.562  11.107  32.305  1.00 27.00           C  
ATOM   1619  CD1 TYR H 208      21.692   9.759  32.552  1.00 27.96           C  
ATOM   1620  CD2 TYR H 208      22.702  11.862  32.195  1.00 26.73           C  
ATOM   1621  CE1 TYR H 208      22.935   9.187  32.697  1.00 26.08           C  
ATOM   1622  CE2 TYR H 208      23.945  11.297  32.341  1.00 25.91           C  
ATOM   1623  CZ  TYR H 208      24.066   9.954  32.597  1.00 26.92           C  
ATOM   1624  OH  TYR H 208      25.339   9.364  32.750  1.00 21.40           O  
ATOM   1625  C   TYR H 208      18.272  12.238  30.901  1.00 27.49           C  
ATOM   1626  O   TYR H 208      18.264  13.320  30.314  1.00 26.80           O  
ATOM   1627  N   CYS H 209      17.204  11.764  31.574  1.00 28.14           N  
ATOM   1628  CA  CYS H 209      16.051  12.573  31.840  1.00 27.86           C  
ATOM   1629  CB  CYS H 209      14.699  11.872  31.561  1.00 29.58           C  
ATOM   1630  SG  CYS H 209      14.493  10.300  32.457  1.00 32.15           S  
ATOM   1631  C   CYS H 209      16.134  12.880  33.306  1.00 27.73           C  
ATOM   1632  O   CYS H 209      16.620  12.060  34.087  1.00 28.36           O  
ATOM   1633  N   SER H 210      15.711  14.092  33.719  1.00 27.47           N  
ATOM   1634  CA  SER H 210      15.786  14.448  35.112  1.00 26.75           C  
ATOM   1635  CB  SER H 210      17.010  15.319  35.444  1.00 26.42           C  
ATOM   1636  OG  SER H 210      18.203  14.614  35.131  1.00  0.00           O  
ATOM   1637  C   SER H 210      14.561  15.239  35.459  1.00 27.79           C  
ATOM   1638  O   SER H 210      14.075  16.030  34.653  1.00 28.69           O  
ATOM   1639  N   ARG H 211      14.040  15.053  36.689  1.00 26.79           N  
ATOM   1640  CA  ARG H 211      12.856  15.743  37.116  1.00 26.80           C  
ATOM   1641  CB  ARG H 211      11.915  14.849  37.931  1.00 28.08           C  
ATOM   1642  CG  ARG H 211      10.593  15.517  38.288  1.00 28.05           C  
ATOM   1643  CD  ARG H 211       9.916  14.882  39.501  1.00 27.96           C  
ATOM   1644  NE  ARG H 211      10.357  15.648  40.697  1.00 29.06           N  
ATOM   1645  CZ  ARG H 211      10.059  15.204  41.953  1.00 29.11           C  
ATOM   1646  NH1 ARG H 211       9.448  13.998  42.131  1.00 29.76           N1+
ATOM   1647  NH2 ARG H 211      10.367  15.970  43.036  1.00 27.27           N  
ATOM   1648  C   ARG H 211      13.273  16.848  38.020  1.00 26.89           C  
ATOM   1649  O   ARG H 211      14.266  16.732  38.733  1.00 25.09           O  
ATOM   1650  N   GLY H 212      12.530  17.971  38.007  1.00 26.83           N  
ATOM   1651  CA  GLY H 212      12.920  19.028  38.890  1.00 26.95           C  
ATOM   1652  C   GLY H 212      11.976  20.171  38.743  1.00 26.77           C  
ATOM   1653  O   GLY H 212      10.920  20.082  38.114  1.00 27.77           O  
ATOM   1654  N   SER H 213      12.404  21.316  39.306  1.00 31.91           N  
ATOM   1655  CA  SER H 213      11.608  22.499  39.293  1.00 31.66           C  
ATOM   1656  CB  SER H 213      10.382  22.409  40.220  1.00  0.00           C  
ATOM   1657  OG  SER H 213       9.529  23.532  40.040  1.00  0.00           O  
ATOM   1658  C   SER H 213      12.469  23.631  39.777  1.00 34.20           C  
ATOM   1659  O   SER H 213      13.598  23.827  39.328  1.00 34.80           O  
ATOM   1660  N   LYS H 214      11.935  24.412  40.734  1.00 34.13           N  
ATOM   1661  CA  LYS H 214      12.566  25.595  41.245  1.00 33.16           C  
ATOM   1662  CB  LYS H 214      11.724  26.276  42.344  1.00 33.67           C  
ATOM   1663  CG  LYS H 214      12.280  27.623  42.818  1.00  5.64           C  
ATOM   1664  CD  LYS H 214      11.288  28.449  43.642  1.00  7.94           C  
ATOM   1665  CE  LYS H 214      11.055  27.897  45.050  1.00 21.25           C  
ATOM   1666  NZ  LYS H 214      10.201  28.824  45.827  1.00 30.59           N1+
ATOM   1667  C   LYS H 214      13.892  25.236  41.833  1.00 36.57           C  
ATOM   1668  O   LYS H 214      14.833  26.033  41.792  1.00 36.83           O  
ATOM   1669  N   GLY H 215      13.989  24.057  42.469  1.00 35.44           N  
ATOM   1670  CA  GLY H 215      15.270  23.722  43.012  1.00 34.47           C  
ATOM   1671  C   GLY H 215      16.254  23.482  41.906  1.00 34.51           C  
ATOM   1672  O   GLY H 215      17.321  24.089  41.881  1.00 34.24           O  
ATOM   1673  N   ALA H 216      15.895  22.605  40.947  1.00 33.02           N  
ATOM   1674  CA  ALA H 216      16.745  22.178  39.861  1.00 30.24           C  
ATOM   1675  CB  ALA H 216      18.266  22.252  40.111  1.00 28.70           C  
ATOM   1676  C   ALA H 216      16.443  20.729  39.719  1.00 32.52           C  
ATOM   1677  O   ALA H 216      15.511  20.221  40.338  1.00 34.03           O  
ATOM   1678  N   MET H 217      17.248  20.025  38.907  0.83 31.72           N  
ATOM   1679  CA  MET H 217      17.026  18.632  38.648  0.83 31.32           C  
ATOM   1680  CB  MET H 217      17.891  18.186  37.464  0.83 31.08           C  
ATOM   1681  CG  MET H 217      17.579  19.022  36.222  0.83 35.60           C  
ATOM   1682  SD  MET H 217      18.920  19.151  35.002  0.83 42.36           S  
ATOM   1683  CE  MET H 217      18.757  17.450  34.394  0.83 33.23           C  
ATOM   1684  C   MET H 217      17.404  17.825  39.863  0.83 33.05           C  
ATOM   1685  O   MET H 217      18.585  17.648  40.162  0.83 34.24           O  
ATOM   1686  N   ASP H 218      16.390  17.384  40.649  1.00 30.65           N  
ATOM   1687  CA  ASP H 218      16.603  16.543  41.803  1.00 31.96           C  
ATOM   1688  CB  ASP H 218      15.503  16.689  42.883  1.00 34.48           C  
ATOM   1689  CG  ASP H 218      14.120  16.287  42.378  1.00 28.78           C  
ATOM   1690  OD1 ASP H 218      13.950  16.043  41.156  1.00 23.44           O  
ATOM   1691  OD2 ASP H 218      13.193  16.243  43.232  1.00 34.84           O1-
ATOM   1692  C   ASP H 218      16.806  15.076  41.487  1.00 35.58           C  
ATOM   1693  O   ASP H 218      17.731  14.447  42.001  1.00 39.17           O  
ATOM   1694  N   TYR H 219      15.975  14.488  40.600  1.00 27.07           N  
ATOM   1695  CA  TYR H 219      16.016  13.061  40.390  1.00 27.00           C  
ATOM   1696  CB  TYR H 219      14.652  12.378  40.578  1.00 27.19           C  
ATOM   1697  CG  TYR H 219      14.263  12.506  42.010  1.00 28.57           C  
ATOM   1698  CD1 TYR H 219      14.821  11.680  42.957  1.00 26.95           C  
ATOM   1699  CD2 TYR H 219      13.337  13.442  42.410  1.00 31.22           C  
ATOM   1700  CE1 TYR H 219      14.467  11.787  44.281  1.00 31.63           C  
ATOM   1701  CE2 TYR H 219      12.978  13.553  43.732  1.00 30.81           C  
ATOM   1702  CZ  TYR H 219      13.543  12.726  44.672  1.00 30.92           C  
ATOM   1703  OH  TYR H 219      13.176  12.841  46.031  1.00 34.15           O  
ATOM   1704  C   TYR H 219      16.433  12.795  38.978  1.00 26.95           C  
ATOM   1705  O   TYR H 219      15.985  13.466  38.049  1.00 27.38           O  
ATOM   1706  N   TRP H 220      17.298  11.782  38.775  1.00 25.86           N  
ATOM   1707  CA  TRP H 220      17.775  11.524  37.450  1.00 26.50           C  
ATOM   1708  CB  TRP H 220      19.306  11.662  37.319  1.00 25.63           C  
ATOM   1709  CG  TRP H 220      19.836  13.072  37.482  1.00 24.05           C  
ATOM   1710  CD2 TRP H 220      20.527  13.814  36.461  1.00 22.78           C  
ATOM   1711  CD1 TRP H 220      19.813  13.872  38.588  1.00 24.37           C  
ATOM   1712  NE1 TRP H 220      20.442  15.065  38.320  1.00 22.73           N  
ATOM   1713  CE2 TRP H 220      20.887  15.043  37.015  1.00 23.17           C  
ATOM   1714  CE3 TRP H 220      20.848  13.494  35.172  1.00 24.47           C  
ATOM   1715  CZ2 TRP H 220      21.572  15.974  36.285  1.00 23.86           C  
ATOM   1716  CZ3 TRP H 220      21.529  14.440  34.435  1.00 24.53           C  
ATOM   1717  CH2 TRP H 220      21.884  15.656  34.981  1.00 23.77           C  
ATOM   1718  C   TRP H 220      17.421  10.121  37.084  1.00 27.43           C  
ATOM   1719  O   TRP H 220      17.219   9.261  37.941  1.00 28.13           O  
ATOM   1720  N   GLY H 221      17.300   9.877  35.767  1.00 27.10           N  
ATOM   1721  CA  GLY H 221      17.038   8.559  35.283  1.00 28.17           C  
ATOM   1722  C   GLY H 221      18.364   7.873  35.191  1.00 28.46           C  
ATOM   1723  O   GLY H 221      19.406   8.471  35.449  1.00 28.24           O  
ATOM   1724  N   GLN H 222      18.338   6.579  34.828  1.00 28.86           N  
ATOM   1725  CA  GLN H 222      19.503   5.752  34.690  1.00 30.17           C  
ATOM   1726  CB  GLN H 222      19.136   4.279  34.459  1.00 32.26           C  
ATOM   1727  CG  GLN H 222      18.376   4.045  33.156  1.00 32.95           C  
ATOM   1728  CD  GLN H 222      17.933   2.592  33.130  1.00 35.15           C  
ATOM   1729  OE1 GLN H 222      18.610   1.728  32.578  1.00 35.90           O  
ATOM   1730  NE2 GLN H 222      16.756   2.319  33.753  1.00 35.47           N  
ATOM   1731  C   GLN H 222      20.316   6.213  33.521  1.00 29.41           C  
ATOM   1732  O   GLN H 222      21.543   6.118  33.534  1.00 29.55           O  
ATOM   1733  N   GLY H 223      19.646   6.694  32.457  1.00 28.12           N  
ATOM   1734  CA  GLY H 223      20.341   7.156  31.290  1.00 28.03           C  
ATOM   1735  C   GLY H 223      20.220   6.110  30.235  1.00 29.10           C  
ATOM   1736  O   GLY H 223      20.202   4.916  30.526  1.00 29.75           O  
ATOM   1737  N   THR H 224      20.122   6.550  28.966  1.00 26.18           N  
ATOM   1738  CA  THR H 224      20.043   5.639  27.865  1.00 26.18           C  
ATOM   1739  CB  THR H 224      18.834   5.846  27.001  1.00 25.02           C  
ATOM   1740  OG1 THR H 224      17.648   5.666  27.761  1.00 25.03           O  
ATOM   1741  CG2 THR H 224      18.876   4.846  25.835  1.00 23.84           C  
ATOM   1742  C   THR H 224      21.239   5.903  27.017  1.00 26.61           C  
ATOM   1743  O   THR H 224      21.505   7.041  26.631  1.00 26.20           O  
ATOM   1744  N   SER H 225      22.000   4.841  26.702  1.00 27.25           N  
ATOM   1745  CA  SER H 225      23.165   5.021  25.893  1.00 27.74           C  
ATOM   1746  CB  SER H 225      24.276   4.015  26.224  1.00 28.26           C  
ATOM   1747  OG  SER H 225      25.401   4.236  25.387  1.00 33.73           O  
ATOM   1748  C   SER H 225      22.744   4.798  24.478  1.00 28.70           C  
ATOM   1749  O   SER H 225      22.218   3.743  24.130  1.00 28.99           O  
ATOM   1750  N   VAL H 226      22.967   5.813  23.622  1.00 29.50           N  
ATOM   1751  CA  VAL H 226      22.579   5.687  22.251  1.00 29.14           C  
ATOM   1752  CB  VAL H 226      21.857   6.890  21.722  1.00 28.92           C  
ATOM   1753  CG1 VAL H 226      21.552   6.666  20.232  1.00 30.35           C  
ATOM   1754  CG2 VAL H 226      20.606   7.126  22.585  1.00 30.64           C  
ATOM   1755  C   VAL H 226      23.821   5.531  21.441  1.00 29.53           C  
ATOM   1756  O   VAL H 226      24.765   6.310  21.565  1.00 29.73           O  
ATOM   1757  N   THR H 227      23.844   4.494  20.584  1.00 31.39           N  
ATOM   1758  CA  THR H 227      24.986   4.259  19.753  1.00 30.83           C  
ATOM   1759  CB  THR H 227      25.510   2.857  19.875  1.00 31.90           C  
ATOM   1760  OG1 THR H 227      25.863   2.581  21.222  1.00 31.06           O  
ATOM   1761  CG2 THR H 227      26.735   2.699  18.961  1.00 27.90           C  
ATOM   1762  C   THR H 227      24.533   4.441  18.342  1.00 32.41           C  
ATOM   1763  O   THR H 227      23.600   3.780  17.891  1.00 30.90           O  
ATOM   1764  N   VAL H 228      25.182   5.359  17.602  1.00 33.60           N  
ATOM   1765  CA  VAL H 228      24.781   5.558  16.243  1.00 34.60           C  
ATOM   1766  CB  VAL H 228      24.682   7.006  15.865  1.00 34.19           C  
ATOM   1767  CG1 VAL H 228      24.342   7.094  14.369  1.00 35.39           C  
ATOM   1768  CG2 VAL H 228      23.647   7.687  16.775  1.00 32.00           C  
ATOM   1769  C   VAL H 228      25.835   4.961  15.379  1.00 34.74           C  
ATOM   1770  O   VAL H 228      26.960   5.453  15.324  1.00 36.39           O  
ATOM   1771  N   SER H 229      25.496   3.865  14.675  1.00 35.88           N  
ATOM   1772  CA  SER H 229      26.480   3.299  13.808  1.00 37.67           C  
ATOM   1773  CB  SER H 229      27.612   2.569  14.549  1.00 37.78           C  
ATOM   1774  OG  SER H 229      28.573   2.093  13.618  1.00 39.23           O  
ATOM   1775  C   SER H 229      25.789   2.317  12.926  1.00 38.72           C  
ATOM   1776  O   SER H 229      24.649   1.927  13.173  1.00 39.29           O  
ATOM   1777  N   SER H 230      26.469   1.910  11.843  1.00 39.96           N  
ATOM   1778  CA  SER H 230      25.893   0.947  10.959  1.00 39.38           C  
ATOM   1779  CB  SER H 230      26.335   1.121   9.496  1.00 39.15           C  
ATOM   1780  OG  SER H 230      27.735   0.919   9.380  1.00 47.10           O  
ATOM   1781  C   SER H 230      26.394  -0.411  11.438  1.00 40.41           C  
ATOM   1782  O   SER H 230      26.395  -1.365  10.617  1.00 41.94           O  
ATOM   1783  OXT SER H 230      26.788  -0.507  12.631  1.00  0.00           O1-
TER    1784      SER H 230 
CONECT  158  717
CONECT  717  158
CONECT 1041 1630
CONECT 1630 1041
END
