# Supplementary material for: Fully automated antibody structure prediction using BIOVIA tools: Validation study
Source: PLoS One. 2017 May 18;12(5):e0177923. doi: 10.1371/journal.pone.0177923 (PMC5436848; doi:10.1371/journal.pone.0177923)
Supplement: S2 Dataset — Predicted structures using the Top5 framework method, Chothia CDR definition with canonical filtering and generating 50 models. These were used in the comparison against predictions using no filtering. (ZIP) [file pone.0177923.s004.zip › 4BZ2_LH_FV_FinalModel.pdb]

REMARK   Accelrys Discovery Studio PDB file
REMARK   Created:  2015-04-10T02:33:28Z
SSBOND   1 CYS L   23    CYS L   88                                     
SSBOND   2 CYS H  129    CYS H  203                                     
ATOM      1  N   ASP L   1      25.526  32.678  25.917  1.00 51.29           N1+
ATOM      2  CA  ASP L   1      25.233  31.869  27.112  1.00 50.17           C  
ATOM      3  CB  ASP L   1      25.261  30.375  26.739  1.00 62.92           C  
ATOM      4  CG  ASP L   1      24.142  30.124  25.737  1.00 62.57           C  
ATOM      5  OD1 ASP L   1      23.310  31.050  25.546  1.00 62.37           O  
ATOM      6  OD2 ASP L   1      24.103  29.009  25.149  1.00 62.52           O1-
ATOM      7  C   ASP L   1      26.280  32.144  28.142  1.00 49.61           C  
ATOM      8  O   ASP L   1      27.316  32.738  27.850  1.00 49.55           O  
ATOM      9  N   ILE L   2      26.020  31.735  29.396  1.00 34.86           N  
ATOM     10  CA  ILE L   2      26.963  31.961  30.448  1.00 34.90           C  
ATOM     11  CB  ILE L   2      26.335  32.075  31.810  1.00 30.53           C  
ATOM     12  CG1 ILE L   2      25.415  33.306  31.885  1.00 34.20           C  
ATOM     13  CG2 ILE L   2      27.454  32.072  32.861  1.00 34.56           C  
ATOM     14  CD1 ILE L   2      24.544  33.334  33.143  1.00 29.57           C  
ATOM     15  C   ILE L   2      27.898  30.798  30.478  1.00 34.78           C  
ATOM     16  O   ILE L   2      27.479  29.643  30.422  1.00 35.44           O  
ATOM     17  N   LYS L   3      29.214  31.082  30.523  1.00 42.48           N  
ATOM     18  CA  LYS L   3      30.148  29.999  30.603  1.00 42.28           C  
ATOM     19  CB  LYS L   3      31.372  30.105  29.676  1.00 57.26           C  
ATOM     20  CG  LYS L   3      31.097  29.434  28.331  1.00 64.21           C  
ATOM     21  CD  LYS L   3      30.821  27.934  28.492  1.00 66.25           C  
ATOM     22  CE  LYS L   3      30.096  27.294  27.305  1.00 67.89           C  
ATOM     23  NZ  LYS L   3      30.811  27.597  26.047  1.00 68.71           N1+
ATOM     24  C   LYS L   3      30.590  29.833  32.016  1.00 42.10           C  
ATOM     25  O   LYS L   3      30.859  30.795  32.736  1.00 42.08           O  
ATOM     26  N   MET L   4      30.650  28.559  32.446  1.00 42.42           N  
ATOM     27  CA  MET L   4      30.992  28.239  33.796  1.00 41.19           C  
ATOM     28  CB  MET L   4      30.007  27.229  34.408  1.00 39.57           C  
ATOM     29  CG  MET L   4      28.554  27.710  34.397  1.00 40.18           C  
ATOM     30  SD  MET L   4      28.167  29.022  35.588  1.00 47.86           S  
ATOM     31  CE  MET L   4      27.977  27.882  36.991  1.00 47.81           C  
ATOM     32  C   MET L   4      32.325  27.562  33.756  1.00 42.26           C  
ATOM     33  O   MET L   4      32.482  26.524  33.118  1.00 42.04           O  
ATOM     34  N   THR L   5      33.330  28.128  34.446  1.00 34.22           N  
ATOM     35  CA  THR L   5      34.621  27.509  34.451  1.00 34.54           C  
ATOM     36  CB  THR L   5      35.753  28.466  34.233  1.00 65.92           C  
ATOM     37  OG1 THR L   5      35.684  29.532  35.168  1.00 69.98           O  
ATOM     38  CG2 THR L   5      35.682  29.004  32.801  1.00 68.22           C  
ATOM     39  C   THR L   5      34.812  26.883  35.789  1.00 34.05           C  
ATOM     40  O   THR L   5      34.460  27.452  36.820  1.00 34.26           O  
ATOM     41  N   GLN L   6      35.368  25.660  35.802  1.00 35.45           N  
ATOM     42  CA  GLN L   6      35.554  24.985  37.047  1.00 35.22           C  
ATOM     43  CB  GLN L   6      34.700  23.707  37.131  1.00 37.60           C  
ATOM     44  CG  GLN L   6      34.605  23.099  38.527  1.00 36.97           C  
ATOM     45  CD  GLN L   6      33.602  21.957  38.458  1.00 34.48           C  
ATOM     46  OE1 GLN L   6      32.825  21.856  37.508  1.00 35.89           O  
ATOM     47  NE2 GLN L   6      33.611  21.085  39.502  1.00 35.08           N  
ATOM     48  C   GLN L   6      37.006  24.631  37.148  1.00 37.90           C  
ATOM     49  O   GLN L   6      37.651  24.308  36.150  1.00 37.68           O  
ATOM     50  N   SER L   7      37.573  24.739  38.368  1.00 44.73           N  
ATOM     51  CA  SER L   7      38.951  24.391  38.573  1.00 47.24           C  
ATOM     52  CB  SER L   7      39.913  25.577  38.404  1.00 45.79           C  
ATOM     53  OG  SER L   7      39.679  26.539  39.422  1.00 48.20           O  
ATOM     54  C   SER L   7      39.084  23.914  39.984  1.00 46.12           C  
ATOM     55  O   SER L   7      38.323  24.311  40.866  1.00 45.72           O  
ATOM     56  N   PRO L   8      40.029  23.047  40.231  1.00 51.56           N  
ATOM     57  CA  PRO L   8      40.892  22.522  39.207  1.00 49.53           C  
ATOM     58  CD  PRO L   8      40.636  22.969  41.549  1.00 32.55           C  
ATOM     59  CB  PRO L   8      42.146  22.019  39.924  1.00 32.32           C  
ATOM     60  CG  PRO L   8      41.730  21.901  41.400  1.00 32.96           C  
ATOM     61  C   PRO L   8      40.178  21.451  38.451  1.00 50.23           C  
ATOM     62  O   PRO L   8      39.091  21.055  38.865  1.00 49.75           O  
ATOM     63  N   SER L   9      40.741  21.013  37.310  1.00 38.32           N  
ATOM     64  CA  SER L   9      40.162  19.966  36.526  1.00 40.25           C  
ATOM     65  CB  SER L   9      40.846  19.838  35.155  1.00 42.37           C  
ATOM     66  OG  SER L   9      40.306  18.739  34.438  1.00 48.24           O  
ATOM     67  C   SER L   9      40.322  18.657  37.235  1.00 38.03           C  
ATOM     68  O   SER L   9      39.420  17.821  37.235  1.00 37.58           O  
ATOM     69  N   SER L  10      41.490  18.449  37.864  1.00 40.61           N  
ATOM     70  CA  SER L  10      41.748  17.187  38.499  1.00 41.03           C  
ATOM     71  CB  SER L  10      42.848  16.402  37.768  1.00 55.85           C  
ATOM     72  OG  SER L  10      43.088  15.164  38.417  1.00 56.72           O  
ATOM     73  C   SER L  10      42.247  17.470  39.876  1.00 41.88           C  
ATOM     74  O   SER L  10      42.898  18.485  40.114  1.00 41.71           O  
ATOM     75  N   MET L  11      41.934  16.582  40.841  1.00 43.21           N  
ATOM     76  CA  MET L  11      42.428  16.850  42.154  1.00 45.12           C  
ATOM     77  CB  MET L  11      41.472  17.740  42.959  1.00 53.01           C  
ATOM     78  CG  MET L  11      42.019  18.217  44.300  1.00 59.07           C  
ATOM     79  SD  MET L  11      41.079  19.604  44.992  1.00 61.41           S  
ATOM     80  CE  MET L  11      39.489  18.760  44.770  1.00 56.81           C  
ATOM     81  C   MET L  11      42.636  15.558  42.886  1.00 44.60           C  
ATOM     82  O   MET L  11      41.827  14.634  42.804  1.00 43.38           O  
ATOM     83  N   TYR L  12      43.757  15.474  43.626  1.00 36.23           N  
ATOM     84  CA  TYR L  12      44.070  14.307  44.397  1.00 37.47           C  
ATOM     85  CB  TYR L  12      45.438  13.686  44.063  1.00 51.82           C  
ATOM     86  CG  TYR L  12      45.361  12.993  42.747  1.00 52.86           C  
ATOM     87  CD1 TYR L  12      45.517  13.663  41.556  1.00 52.20           C  
ATOM     88  CD2 TYR L  12      45.135  11.638  42.718  1.00 53.12           C  
ATOM     89  CE1 TYR L  12      45.443  12.986  40.359  1.00 53.66           C  
ATOM     90  CE2 TYR L  12      45.059  10.960  41.528  1.00 53.65           C  
ATOM     91  CZ  TYR L  12      45.218  11.632  40.344  1.00 55.25           C  
ATOM     92  OH  TYR L  12      45.142  10.934  39.121  1.00 56.70           O  
ATOM     93  C   TYR L  12      44.131  14.727  45.832  1.00 37.27           C  
ATOM     94  O   TYR L  12      44.812  15.690  46.177  1.00 38.09           O  
ATOM     95  N   ALA L  13      43.403  14.013  46.713  1.00 37.22           N  
ATOM     96  CA  ALA L  13      43.412  14.370  48.103  1.00 36.52           C  
ATOM     97  CB  ALA L  13      42.189  15.198  48.536  1.00 32.01           C  
ATOM     98  C   ALA L  13      43.369  13.106  48.895  1.00 36.14           C  
ATOM     99  O   ALA L  13      42.927  12.070  48.401  1.00 35.35           O  
ATOM    100  N   SER L  14      43.869  13.148  50.146  1.00 45.17           N  
ATOM    101  CA  SER L  14      43.820  11.980  50.977  1.00 43.88           C  
ATOM    102  CB  SER L  14      45.069  11.765  51.859  1.00 42.95           C  
ATOM    103  OG  SER L  14      45.299  12.878  52.708  1.00 45.72           O  
ATOM    104  C   SER L  14      42.610  12.075  51.850  1.00 43.52           C  
ATOM    105  O   SER L  14      42.031  13.147  52.017  1.00 45.26           O  
ATOM    106  N   LEU L  15      42.194  10.941  52.439  1.00 39.85           N  
ATOM    107  CA  LEU L  15      41.008  10.967  53.241  1.00 41.00           C  
ATOM    108  CB  LEU L  15      40.543   9.581  53.725  1.00 49.81           C  
ATOM    109  CG  LEU L  15      40.007   8.657  52.614  1.00 52.81           C  
ATOM    110  CD1 LEU L  15      39.562   7.305  53.193  1.00 54.09           C  
ATOM    111  CD2 LEU L  15      38.898   9.336  51.797  1.00 50.66           C  
ATOM    112  C   LEU L  15      41.256  11.796  54.456  1.00 41.56           C  
ATOM    113  O   LEU L  15      42.328  11.741  55.051  1.00 40.83           O  
ATOM    114  N   GLY L  16      40.249  12.595  54.856  1.00 51.03           N  
ATOM    115  CA  GLY L  16      40.368  13.394  56.039  1.00 50.80           C  
ATOM    116  C   GLY L  16      40.716  14.799  55.661  1.00 51.63           C  
ATOM    117  O   GLY L  16      40.484  15.723  56.437  1.00 51.75           O  
ATOM    118  N   GLU L  17      41.265  15.015  54.449  1.00 43.81           N  
ATOM    119  CA  GLU L  17      41.625  16.361  54.099  1.00 44.72           C  
ATOM    120  CB  GLU L  17      42.595  16.512  52.908  1.00 59.58           C  
ATOM    121  CG  GLU L  17      44.060  16.159  53.187  1.00 63.32           C  
ATOM    122  CD  GLU L  17      44.867  16.556  51.951  1.00 66.77           C  
ATOM    123  OE1 GLU L  17      44.348  17.378  51.151  1.00 65.23           O  
ATOM    124  OE2 GLU L  17      46.006  16.043  51.781  1.00 68.41           O1-
ATOM    125  C   GLU L  17      40.393  17.115  53.723  1.00 46.08           C  
ATOM    126  O   GLU L  17      39.353  16.533  53.413  1.00 44.58           O  
ATOM    127  N   ARG L  18      40.483  18.459  53.778  1.00 42.88           N  
ATOM    128  CA  ARG L  18      39.382  19.274  53.357  1.00 42.57           C  
ATOM    129  CB  ARG L  18      39.245  20.617  54.095  1.00 51.57           C  
ATOM    130  CG  ARG L  18      38.063  21.448  53.587  1.00 53.71           C  
ATOM    131  CD  ARG L  18      38.074  22.901  54.065  1.00 54.68           C  
ATOM    132  NE  ARG L  18      37.919  22.884  55.544  1.00 58.41           N  
ATOM    133  CZ  ARG L  18      37.327  23.940  56.173  1.00 59.64           C  
ATOM    134  NH1 ARG L  18      36.867  25.001  55.444  1.00 58.28           N1+
ATOM    135  NH2 ARG L  18      37.181  23.935  57.531  1.00 58.59           N  
ATOM    136  C   ARG L  18      39.625  19.605  51.920  1.00 41.43           C  
ATOM    137  O   ARG L  18      40.704  20.069  51.555  1.00 41.65           O  
ATOM    138  N   VAL L  19      38.610  19.373  51.068  1.00 44.06           N  
ATOM    139  CA  VAL L  19      38.732  19.609  49.662  1.00 44.12           C  
ATOM    140  CB  VAL L  19      38.333  18.398  48.867  1.00 42.29           C  
ATOM    141  CG1 VAL L  19      38.169  18.806  47.402  1.00 42.65           C  
ATOM    142  CG2 VAL L  19      39.386  17.301  49.072  1.00 44.28           C  
ATOM    143  C   VAL L  19      37.805  20.719  49.261  1.00 43.21           C  
ATOM    144  O   VAL L  19      36.650  20.773  49.679  1.00 43.03           O  
ATOM    145  N   THR L  20      38.312  21.659  48.435  1.00 46.08           N  
ATOM    146  CA  THR L  20      37.487  22.719  47.930  1.00 45.88           C  
ATOM    147  CB  THR L  20      37.819  24.086  48.458  1.00 32.60           C  
ATOM    148  OG1 THR L  20      39.208  24.335  48.321  1.00 31.87           O  
ATOM    149  CG2 THR L  20      37.382  24.215  49.920  1.00 32.26           C  
ATOM    150  C   THR L  20      37.608  22.785  46.438  1.00 46.69           C  
ATOM    151  O   THR L  20      38.703  22.767  45.878  1.00 46.87           O  
ATOM    152  N   ILE L  21      36.447  22.888  45.763  1.00 35.56           N  
ATOM    153  CA  ILE L  21      36.372  22.996  44.334  1.00 35.39           C  
ATOM    154  CB  ILE L  21      35.568  21.899  43.686  1.00 37.54           C  
ATOM    155  CG1 ILE L  21      34.145  21.866  44.249  1.00 40.74           C  
ATOM    156  CG2 ILE L  21      36.324  20.571  43.829  1.00 40.18           C  
ATOM    157  CD1 ILE L  21      33.231  20.889  43.513  1.00 39.56           C  
ATOM    158  C   ILE L  21      35.717  24.309  44.042  1.00 36.24           C  
ATOM    159  O   ILE L  21      34.833  24.743  44.780  1.00 35.30           O  
ATOM    160  N   THR L  22      36.163  25.007  42.973  1.00 34.07           N  
ATOM    161  CA  THR L  22      35.606  26.301  42.689  1.00 34.70           C  
ATOM    162  CB  THR L  22      36.611  27.416  42.745  1.00 39.47           C  
ATOM    163  OG1 THR L  22      37.641  27.191  41.796  1.00 41.63           O  
ATOM    164  CG2 THR L  22      37.213  27.489  44.156  1.00 37.94           C  
ATOM    165  C   THR L  22      35.009  26.328  41.313  1.00 35.92           C  
ATOM    166  O   THR L  22      35.400  25.579  40.421  1.00 35.59           O  
ATOM    167  N   CYS L  23      34.005  27.213  41.134  1.00 38.21           N  
ATOM    168  CA  CYS L  23      33.330  27.392  39.878  1.00 38.51           C  
ATOM    169  CB  CYS L  23      31.941  26.692  39.869  1.00 42.73           C  
ATOM    170  SG  CYS L  23      31.076  26.687  38.265  1.00 47.51           S  
ATOM    171  C   CYS L  23      33.172  28.882  39.676  1.00 38.83           C  
ATOM    172  O   CYS L  23      32.762  29.595  40.592  1.00 38.77           O  
ATOM    173  N   LYS L  24      33.516  29.396  38.470  1.00 37.35           N  
ATOM    174  CA  LYS L  24      33.416  30.808  38.189  1.00 39.21           C  
ATOM    175  CB  LYS L  24      34.749  31.455  37.777  1.00 56.68           C  
ATOM    176  CG  LYS L  24      35.789  31.494  38.891  1.00 57.85           C  
ATOM    177  CD  LYS L  24      37.205  31.785  38.394  1.00 60.10           C  
ATOM    178  CE  LYS L  24      38.222  31.921  39.528  1.00 61.13           C  
ATOM    179  NZ  LYS L  24      38.665  30.586  39.978  1.00 65.26           N1+
ATOM    180  C   LYS L  24      32.530  30.988  36.998  1.00 38.58           C  
ATOM    181  O   LYS L  24      32.718  30.339  35.970  1.00 37.85           O  
ATOM    182  N   ALA L  25      31.527  31.880  37.120  1.00 35.47           N  
ATOM    183  CA  ALA L  25      30.615  32.174  36.049  1.00 36.09           C  
ATOM    184  CB  ALA L  25      29.192  32.508  36.524  1.00 29.30           C  
ATOM    185  C   ALA L  25      31.115  33.365  35.289  1.00 35.54           C  
ATOM    186  O   ALA L  25      31.856  34.191  35.818  1.00 36.41           O  
ATOM    187  N   SER L  26      30.608  33.540  34.053  1.00 45.07           N  
ATOM    188  CA  SER L  26      30.901  34.685  33.236  1.00 45.35           C  
ATOM    189  CB  SER L  26      30.461  34.483  31.776  1.00 34.72           C  
ATOM    190  OG  SER L  26      29.059  34.270  31.717  1.00 33.42           O  
ATOM    191  C   SER L  26      30.202  35.914  33.766  1.00 45.70           C  
ATOM    192  O   SER L  26      30.708  37.025  33.608  1.00 46.61           O  
ATOM    193  N   GLN L  27      29.014  35.764  34.400  1.00 41.95           N  
ATOM    194  CA  GLN L  27      28.276  36.916  34.862  1.00 42.61           C  
ATOM    195  CB  GLN L  27      27.091  37.271  33.956  1.00 74.90           C  
ATOM    196  CG  GLN L  27      27.508  37.636  32.537  1.00 75.00           C  
ATOM    197  CD  GLN L  27      26.240  37.728  31.704  1.00 76.07           C  
ATOM    198  OE1 GLN L  27      25.166  37.320  32.146  1.00 75.70           O  
ATOM    199  NE2 GLN L  27      26.360  38.271  30.463  1.00 74.95           N  
ATOM    200  C   GLN L  27      27.671  36.597  36.196  1.00 42.63           C  
ATOM    201  O   GLN L  27      27.728  35.462  36.662  1.00 43.17           O  
ATOM    202  N   GLY L  28      27.078  37.620  36.848  1.00 43.27           N  
ATOM    203  CA  GLY L  28      26.465  37.447  38.135  1.00 43.14           C  
ATOM    204  C   GLY L  28      25.264  36.555  38.005  1.00 42.47           C  
ATOM    205  O   GLY L  28      24.223  36.942  37.478  1.00 43.31           O  
ATOM    206  N   ILE L  29      25.418  35.316  38.501  1.00 48.31           N  
ATOM    207  CA  ILE L  29      24.456  34.252  38.581  1.00 47.71           C  
ATOM    208  CB  ILE L  29      25.088  32.892  38.619  1.00 46.82           C  
ATOM    209  CG1 ILE L  29      26.028  32.724  39.817  1.00 46.65           C  
ATOM    210  CG2 ILE L  29      25.773  32.681  37.259  1.00 46.04           C  
ATOM    211  CD1 ILE L  29      26.578  31.302  39.915  1.00 46.06           C  
ATOM    212  C   ILE L  29      23.434  34.442  39.674  1.00 47.81           C  
ATOM    213  O   ILE L  29      22.400  33.779  39.668  1.00 47.80           O  
ATOM    214  N   ASN L  30      23.733  35.250  40.711  1.00 37.57           N  
ATOM    215  CA  ASN L  30      22.802  35.516  41.781  1.00 37.35           C  
ATOM    216  CB  ASN L  30      21.504  36.192  41.303  1.00 60.92           C  
ATOM    217  CG  ASN L  30      21.839  37.638  40.948  1.00 62.76           C  
ATOM    218  OD1 ASN L  30      22.299  38.407  41.791  1.00 63.29           O  
ATOM    219  ND2 ASN L  30      21.612  38.022  39.663  1.00 64.14           N  
ATOM    220  C   ASN L  30      22.466  34.275  42.563  1.00 37.36           C  
ATOM    221  O   ASN L  30      21.323  34.052  42.958  1.00 37.77           O  
ATOM    222  N   SER L  31      23.487  33.445  42.827  1.00 48.93           N  
ATOM    223  CA  SER L  31      23.396  32.292  43.683  1.00 49.63           C  
ATOM    224  CB  SER L  31      22.850  32.620  45.085  1.00 93.90           C  
ATOM    225  OG  SER L  31      23.751  33.477  45.770  1.00 94.17           O  
ATOM    226  C   SER L  31      22.525  31.219  43.111  1.00 49.21           C  
ATOM    227  O   SER L  31      22.225  30.249  43.806  1.00 49.64           O  
ATOM    228  N   ASP L  32      22.121  31.326  41.832  1.00 45.13           N  
ATOM    229  CA  ASP L  32      21.325  30.265  41.291  1.00 45.24           C  
ATOM    230  CB  ASP L  32      20.407  30.727  40.146  1.00 55.08           C  
ATOM    231  CG  ASP L  32      19.299  31.583  40.744  1.00 55.91           C  
ATOM    232  OD1 ASP L  32      19.279  31.730  41.995  1.00  0.00           O  
ATOM    233  OD2 ASP L  32      18.453  32.092  39.962  1.00  0.00           O1-
ATOM    234  C   ASP L  32      22.285  29.254  40.741  1.00 44.61           C  
ATOM    235  O   ASP L  32      22.466  29.144  39.530  1.00 45.04           O  
ATOM    236  N   LEU L  33      22.919  28.470  41.638  1.00 32.90           N  
ATOM    237  CA  LEU L  33      23.919  27.517  41.246  1.00 32.72           C  
ATOM    238  CB  LEU L  33      25.314  27.948  41.720  1.00 27.63           C  
ATOM    239  CG  LEU L  33      26.450  27.010  41.290  1.00 30.47           C  
ATOM    240  CD1 LEU L  33      26.869  27.269  39.837  1.00 31.41           C  
ATOM    241  CD2 LEU L  33      27.613  27.046  42.284  1.00 30.59           C  
ATOM    242  C   LEU L  33      23.650  26.223  41.960  1.00 33.09           C  
ATOM    243  O   LEU L  33      23.179  26.223  43.096  1.00 32.27           O  
ATOM    244  N   SER L  34      23.952  25.075  41.314  1.00 26.88           N  
ATOM    245  CA  SER L  34      23.806  23.805  41.985  1.00 26.53           C  
ATOM    246  CB  SER L  34      22.657  22.937  41.444  1.00 33.48           C  
ATOM    247  OG  SER L  34      22.915  22.575  40.098  1.00 42.04           O  
ATOM    248  C   SER L  34      25.091  23.034  41.814  1.00 26.43           C  
ATOM    249  O   SER L  34      25.906  23.336  40.941  1.00 25.76           O  
ATOM    250  N   TRP L  35      25.326  22.030  42.688  1.00 26.88           N  
ATOM    251  CA  TRP L  35      26.498  21.196  42.598  1.00 26.84           C  
ATOM    252  CB  TRP L  35      27.423  21.288  43.827  1.00 33.87           C  
ATOM    253  CG  TRP L  35      28.128  22.616  43.927  1.00 34.41           C  
ATOM    254  CD2 TRP L  35      29.330  22.948  43.212  1.00 34.73           C  
ATOM    255  CD1 TRP L  35      27.780  23.728  44.633  1.00 35.31           C  
ATOM    256  NE1 TRP L  35      28.685  24.736  44.396  1.00 35.67           N  
ATOM    257  CE2 TRP L  35      29.644  24.271  43.521  1.00 34.94           C  
ATOM    258  CE3 TRP L  35      30.101  22.212  42.358  1.00 34.25           C  
ATOM    259  CZ2 TRP L  35      30.736  24.885  42.976  1.00 35.86           C  
ATOM    260  CZ3 TRP L  35      31.209  22.829  41.819  1.00 35.94           C  
ATOM    261  CH2 TRP L  35      31.518  24.140  42.120  1.00 35.99           C  
ATOM    262  C   TRP L  35      26.027  19.776  42.508  1.00 26.31           C  
ATOM    263  O   TRP L  35      25.155  19.357  43.271  1.00 24.95           O  
ATOM    264  N   PHE L  36      26.606  18.993  41.570  1.00 27.72           N  
ATOM    265  CA  PHE L  36      26.204  17.621  41.404  1.00 27.92           C  
ATOM    266  CB  PHE L  36      25.722  17.224  39.992  1.00 28.37           C  
ATOM    267  CG  PHE L  36      24.666  18.130  39.466  1.00 28.37           C  
ATOM    268  CD1 PHE L  36      23.392  18.133  39.973  1.00 29.44           C  
ATOM    269  CD2 PHE L  36      24.961  19.007  38.453  1.00 28.27           C  
ATOM    270  CE1 PHE L  36      22.436  18.981  39.465  1.00 27.98           C  
ATOM    271  CE2 PHE L  36      24.008  19.855  37.941  1.00 28.29           C  
ATOM    272  CZ  PHE L  36      22.734  19.848  38.448  1.00 28.69           C  
ATOM    273  C   PHE L  36      27.424  16.763  41.559  1.00 27.74           C  
ATOM    274  O   PHE L  36      28.558  17.222  41.418  1.00 28.36           O  
ATOM    275  N   GLN L  37      27.199  15.465  41.843  1.00 31.19           N  
ATOM    276  CA  GLN L  37      28.254  14.501  42.015  1.00 31.81           C  
ATOM    277  CB  GLN L  37      28.236  13.954  43.447  1.00 42.19           C  
ATOM    278  CG  GLN L  37      29.117  12.740  43.721  1.00 42.76           C  
ATOM    279  CD  GLN L  37      28.617  12.170  45.039  1.00 47.24           C  
ATOM    280  OE1 GLN L  37      27.762  11.285  45.065  1.00 49.43           O  
ATOM    281  NE2 GLN L  37      29.142  12.708  46.171  1.00 46.12           N  
ATOM    282  C   GLN L  37      27.940  13.337  41.127  1.00 31.75           C  
ATOM    283  O   GLN L  37      26.835  12.798  41.173  1.00 32.33           O  
ATOM    284  N   GLN L  38      28.903  12.907  40.291  1.00 25.77           N  
ATOM    285  CA  GLN L  38      28.641  11.773  39.454  1.00 27.14           C  
ATOM    286  CB  GLN L  38      28.654  12.081  37.948  1.00 31.30           C  
ATOM    287  CG  GLN L  38      28.354  10.836  37.112  1.00 30.53           C  
ATOM    288  CD  GLN L  38      28.493  11.186  35.641  1.00 31.99           C  
ATOM    289  OE1 GLN L  38      29.103  12.192  35.284  1.00 32.87           O  
ATOM    290  NE2 GLN L  38      27.925  10.319  34.761  1.00 30.89           N  
ATOM    291  C   GLN L  38      29.719  10.762  39.684  1.00 29.02           C  
ATOM    292  O   GLN L  38      30.908  11.072  39.648  1.00 27.92           O  
ATOM    293  N   LYS L  39      29.314   9.505  39.933  1.00 42.14           N  
ATOM    294  CA  LYS L  39      30.265   8.451  40.100  1.00 43.00           C  
ATOM    295  CB  LYS L  39      29.968   7.575  41.323  1.00 33.69           C  
ATOM    296  CG  LYS L  39      30.076   8.380  42.620  1.00 33.93           C  
ATOM    297  CD  LYS L  39      29.445   7.716  43.843  1.00 38.36           C  
ATOM    298  CE  LYS L  39      29.587   8.551  45.117  1.00 36.28           C  
ATOM    299  NZ  LYS L  39      29.210   7.743  46.295  1.00 36.73           N1+
ATOM    300  C   LYS L  39      30.177   7.624  38.859  1.00 45.17           C  
ATOM    301  O   LYS L  39      29.131   7.550  38.220  1.00 44.17           O  
ATOM    302  N   PRO L  40      31.263   7.003  38.497  1.00 47.71           N  
ATOM    303  CA  PRO L  40      31.340   6.268  37.263  1.00 49.07           C  
ATOM    304  CD  PRO L  40      32.238   6.546  39.471  1.00 43.23           C  
ATOM    305  CB  PRO L  40      32.702   5.582  37.294  1.00 44.67           C  
ATOM    306  CG  PRO L  40      32.937   5.352  38.798  1.00 45.19           C  
ATOM    307  C   PRO L  40      30.219   5.280  37.131  1.00 46.65           C  
ATOM    308  O   PRO L  40      29.947   4.543  38.079  1.00 47.96           O  
ATOM    309  N   GLY L  41      29.551   5.272  35.958  1.00 69.21           N  
ATOM    310  CA  GLY L  41      28.511   4.334  35.658  1.00 69.15           C  
ATOM    311  C   GLY L  41      27.256   4.694  36.388  1.00 70.08           C  
ATOM    312  O   GLY L  41      26.312   3.906  36.418  1.00 70.88           O  
ATOM    313  N   LYS L  42      27.193   5.891  36.999  1.00 66.81           N  
ATOM    314  CA  LYS L  42      25.990   6.217  37.709  1.00 64.77           C  
ATOM    315  CB  LYS L  42      26.177   6.297  39.232  1.00 65.29           C  
ATOM    316  CG  LYS L  42      26.522   4.947  39.858  1.00 68.21           C  
ATOM    317  CD  LYS L  42      26.901   5.007  41.339  1.00 70.29           C  
ATOM    318  CE  LYS L  42      27.108   3.622  41.957  1.00 72.17           C  
ATOM    319  NZ  LYS L  42      27.301   3.730  43.421  1.00 72.86           N1+
ATOM    320  C   LYS L  42      25.500   7.550  37.245  1.00 63.45           C  
ATOM    321  O   LYS L  42      26.224   8.302  36.594  1.00 62.68           O  
ATOM    322  N   SER L  43      24.221   7.860  37.557  1.00 33.54           N  
ATOM    323  CA  SER L  43      23.635   9.122  37.195  1.00 32.68           C  
ATOM    324  CB  SER L  43      22.100   9.136  37.277  1.00 66.33           C  
ATOM    325  OG  SER L  43      21.542   8.224  36.343  1.00 70.41           O  
ATOM    326  C   SER L  43      24.111  10.137  38.188  1.00 31.19           C  
ATOM    327  O   SER L  43      24.585   9.780  39.265  1.00 31.09           O  
ATOM    328  N   PRO L  44      23.994  11.398  37.860  1.00 31.66           N  
ATOM    329  CA  PRO L  44      24.438  12.420  38.774  1.00 30.92           C  
ATOM    330  CD  PRO L  44      24.140  11.815  36.473  1.00 27.31           C  
ATOM    331  CB  PRO L  44      24.518  13.706  37.950  1.00 27.78           C  
ATOM    332  CG  PRO L  44      24.790  13.211  36.518  1.00 28.41           C  
ATOM    333  C   PRO L  44      23.517  12.518  39.951  1.00 31.97           C  
ATOM    334  O   PRO L  44      22.384  12.050  39.858  1.00 31.89           O  
ATOM    335  N   LYS L  45      23.999  13.082  41.077  1.00 30.13           N  
ATOM    336  CA  LYS L  45      23.199  13.279  42.252  1.00 30.58           C  
ATOM    337  CB  LYS L  45      23.645  12.414  43.440  1.00 49.02           C  
ATOM    338  CG  LYS L  45      22.894  12.737  44.730  1.00 51.67           C  
ATOM    339  CD  LYS L  45      23.098  11.701  45.835  1.00 53.88           C  
ATOM    340  CE  LYS L  45      22.456  12.098  47.164  1.00 53.69           C  
ATOM    341  NZ  LYS L  45      22.472  10.941  48.084  1.00 53.62           N1+
ATOM    342  C   LYS L  45      23.382  14.708  42.662  1.00 29.26           C  
ATOM    343  O   LYS L  45      24.504  15.209  42.690  1.00 29.51           O  
ATOM    344  N   THR L  46      22.273  15.403  42.993  1.00 29.47           N  
ATOM    345  CA  THR L  46      22.346  16.798  43.350  1.00 28.43           C  
ATOM    346  CB  THR L  46      21.061  17.529  43.112  1.00 25.87           C  
ATOM    347  OG1 THR L  46      20.691  17.432  41.746  1.00 25.82           O  
ATOM    348  CG2 THR L  46      21.240  19.002  43.508  1.00 25.55           C  
ATOM    349  C   THR L  46      22.669  16.941  44.810  1.00 28.68           C  
ATOM    350  O   THR L  46      21.958  16.412  45.661  1.00 29.03           O  
ATOM    351  N   LEU L  47      23.839  17.544  45.114  1.00 28.05           N  
ATOM    352  CA  LEU L  47      24.273  17.862  46.450  1.00 29.45           C  
ATOM    353  CB  LEU L  47      25.803  17.914  46.536  1.00 27.54           C  
ATOM    354  CG  LEU L  47      26.462  16.564  46.192  1.00 29.47           C  
ATOM    355  CD1 LEU L  47      27.984  16.671  46.260  1.00 28.50           C  
ATOM    356  CD2 LEU L  47      25.932  15.417  47.066  1.00 28.92           C  
ATOM    357  C   LEU L  47      23.735  19.163  46.987  1.00 30.23           C  
ATOM    358  O   LEU L  47      23.293  19.229  48.133  1.00 31.44           O  
ATOM    359  N   ILE L  48      23.780  20.254  46.183  1.00 35.73           N  
ATOM    360  CA  ILE L  48      23.412  21.537  46.722  1.00 36.24           C  
ATOM    361  CB  ILE L  48      24.595  22.307  47.224  1.00 41.04           C  
ATOM    362  CG1 ILE L  48      25.270  21.508  48.357  1.00 40.85           C  
ATOM    363  CG2 ILE L  48      24.120  23.701  47.656  1.00 41.20           C  
ATOM    364  CD1 ILE L  48      26.625  22.054  48.794  1.00 41.36           C  
ATOM    365  C   ILE L  48      22.692  22.363  45.689  1.00 36.83           C  
ATOM    366  O   ILE L  48      22.943  22.235  44.493  1.00 35.60           O  
ATOM    367  N   TYR L  49      21.753  23.227  46.145  1.00 36.30           N  
ATOM    368  CA  TYR L  49      21.013  24.096  45.272  1.00 36.97           C  
ATOM    369  CB  TYR L  49      19.532  23.681  45.106  1.00 39.58           C  
ATOM    370  CG  TYR L  49      18.797  23.770  46.408  1.00 40.91           C  
ATOM    371  CD1 TYR L  49      18.955  22.804  47.375  1.00 42.09           C  
ATOM    372  CD2 TYR L  49      17.955  24.823  46.680  1.00 41.38           C  
ATOM    373  CE1 TYR L  49      18.282  22.868  48.573  1.00 43.18           C  
ATOM    374  CE2 TYR L  49      17.277  24.893  47.876  1.00 41.91           C  
ATOM    375  CZ  TYR L  49      17.438  23.919  48.826  1.00 43.37           C  
ATOM    376  OH  TYR L  49      16.739  23.997  50.049  1.00 44.31           O  
ATOM    377  C   TYR L  49      21.073  25.472  45.864  1.00 37.09           C  
ATOM    378  O   TYR L  49      21.374  25.630  47.046  1.00 36.78           O  
ATOM    379  N   ARG L  50      20.822  26.523  45.050  1.00 28.88           N  
ATOM    380  CA  ARG L  50      20.820  27.888  45.519  1.00 29.79           C  
ATOM    381  CB  ARG L  50      19.683  28.222  46.498  1.00 52.61           C  
ATOM    382  CG  ARG L  50      19.447  29.729  46.602  1.00 53.44           C  
ATOM    383  CD  ARG L  50      18.207  30.100  47.407  1.00 56.92           C  
ATOM    384  NE  ARG L  50      17.898  31.531  47.136  1.00 57.65           N  
ATOM    385  CZ  ARG L  50      18.456  32.518  47.895  1.00 61.15           C  
ATOM    386  NH1 ARG L  50      19.371  32.204  48.860  1.00 58.48           N1+
ATOM    387  NH2 ARG L  50      18.090  33.816  47.699  1.00 61.28           N  
ATOM    388  C   ARG L  50      22.122  28.205  46.172  1.00 30.52           C  
ATOM    389  O   ARG L  50      22.184  28.909  47.180  1.00 33.46           O  
ATOM    390  N   ALA L  51      23.198  27.640  45.615  1.00 32.69           N  
ATOM    391  CA  ALA L  51      24.553  27.922  45.988  1.00 32.96           C  
ATOM    392  CB  ALA L  51      24.876  29.428  45.949  1.00 45.56           C  
ATOM    393  C   ALA L  51      24.916  27.412  47.354  1.00 33.02           C  
ATOM    394  O   ALA L  51      26.082  27.087  47.572  1.00 32.37           O  
ATOM    395  N   ASN L  52      23.965  27.265  48.306  1.00 34.34           N  
ATOM    396  CA  ASN L  52      24.465  26.813  49.579  1.00 34.78           C  
ATOM    397  CB  ASN L  52      24.936  27.958  50.489  1.00 27.63           C  
ATOM    398  CG  ASN L  52      23.731  28.815  50.834  1.00 30.54           C  
ATOM    399  OD1 ASN L  52      23.033  28.564  51.814  1.00 29.33           O  
ATOM    400  ND2 ASN L  52      23.481  29.865  50.008  1.00 31.82           N  
ATOM    401  C   ASN L  52      23.435  26.044  50.348  1.00 34.95           C  
ATOM    402  O   ASN L  52      23.581  25.870  51.557  1.00 35.43           O  
ATOM    403  N   ARG L  53      22.382  25.526  49.695  1.00 34.70           N  
ATOM    404  CA  ARG L  53      21.436  24.778  50.469  1.00 35.95           C  
ATOM    405  CB  ARG L  53      19.967  25.134  50.182  1.00 56.77           C  
ATOM    406  CG  ARG L  53      19.590  26.470  50.823  1.00 60.04           C  
ATOM    407  CD  ARG L  53      18.126  26.866  50.659  1.00 65.27           C  
ATOM    408  NE  ARG L  53      17.908  28.055  51.530  1.00 69.15           N  
ATOM    409  CZ  ARG L  53      17.054  29.039  51.130  1.00 69.46           C  
ATOM    410  NH1 ARG L  53      16.475  28.959  49.904  1.00 69.53           N1+
ATOM    411  NH2 ARG L  53      16.795  30.104  51.942  1.00 71.00           N  
ATOM    412  C   ARG L  53      21.680  23.331  50.190  1.00 36.45           C  
ATOM    413  O   ARG L  53      21.787  22.906  49.043  1.00 48.03           O  
ATOM    414  N   LEU L  54      21.822  22.533  51.265  1.00 37.91           N  
ATOM    415  CA  LEU L  54      22.110  21.132  51.126  1.00 38.40           C  
ATOM    416  CB  LEU L  54      22.601  20.463  52.422  1.00 35.52           C  
ATOM    417  CG  LEU L  54      23.933  20.984  52.977  1.00 38.12           C  
ATOM    418  CD1 LEU L  54      24.350  20.201  54.228  1.00 37.15           C  
ATOM    419  CD2 LEU L  54      25.026  20.985  51.904  1.00 37.73           C  
ATOM    420  C   LEU L  54      20.848  20.409  50.787  1.00 39.50           C  
ATOM    421  O   LEU L  54      19.805  20.645  51.395  1.00 38.22           O  
ATOM    422  N   VAL L  55      20.926  19.478  49.818  1.00 36.37           N  
ATOM    423  CA  VAL L  55      19.797  18.659  49.480  1.00 37.18           C  
ATOM    424  CB  VAL L  55      19.996  17.865  48.224  1.00 33.69           C  
ATOM    425  CG1 VAL L  55      18.788  16.937  48.024  1.00 31.31           C  
ATOM    426  CG2 VAL L  55      20.219  18.840  47.058  1.00 30.28           C  
ATOM    427  C   VAL L  55      19.633  17.699  50.621  1.00 38.58           C  
ATOM    428  O   VAL L  55      20.606  17.328  51.277  1.00 38.42           O  
ATOM    429  N   ASP L  56      18.384  17.284  50.908  1.00 49.68           N  
ATOM    430  CA  ASP L  56      18.152  16.441  52.046  1.00 51.95           C  
ATOM    431  CB  ASP L  56      16.659  16.209  52.339  1.00 82.39           C  
ATOM    432  CG  ASP L  56      16.096  17.514  52.887  1.00 91.74           C  
ATOM    433  OD1 ASP L  56      16.885  18.299  53.476  1.00 93.54           O  
ATOM    434  OD2 ASP L  56      14.870  17.747  52.723  1.00 92.18           O1-
ATOM    435  C   ASP L  56      18.805  15.106  51.859  1.00 50.71           C  
ATOM    436  O   ASP L  56      18.734  14.497  50.795  1.00 52.24           O  
ATOM    437  N   GLY L  57      19.459  14.610  52.927  1.00 43.36           N  
ATOM    438  CA  GLY L  57      20.079  13.315  52.885  1.00 43.42           C  
ATOM    439  C   GLY L  57      21.533  13.449  52.535  1.00 43.39           C  
ATOM    440  O   GLY L  57      22.279  12.472  52.598  1.00 43.34           O  
ATOM    441  N   VAL L  58      21.976  14.662  52.153  1.00 36.17           N  
ATOM    442  CA  VAL L  58      23.364  14.867  51.845  1.00 35.33           C  
ATOM    443  CB  VAL L  58      23.614  16.103  51.027  1.00 31.75           C  
ATOM    444  CG1 VAL L  58      25.130  16.314  50.886  1.00 30.49           C  
ATOM    445  CG2 VAL L  58      22.901  15.947  49.675  1.00 31.58           C  
ATOM    446  C   VAL L  58      24.089  15.033  53.141  1.00 34.28           C  
ATOM    447  O   VAL L  58      23.580  15.646  54.076  1.00 35.01           O  
ATOM    448  N   PRO L  59      25.280  14.503  53.196  1.00 39.97           N  
ATOM    449  CA  PRO L  59      26.076  14.556  54.392  1.00 40.32           C  
ATOM    450  CD  PRO L  59      25.645  13.394  52.328  1.00 46.88           C  
ATOM    451  CB  PRO L  59      27.281  13.663  54.101  1.00 46.45           C  
ATOM    452  CG  PRO L  59      26.756  12.639  53.075  1.00 46.52           C  
ATOM    453  C   PRO L  59      26.439  15.974  54.735  1.00 40.49           C  
ATOM    454  O   PRO L  59      26.633  16.779  53.828  1.00 39.08           O  
ATOM    455  N   SER L  60      26.562  16.283  56.041  1.00 43.39           N  
ATOM    456  CA  SER L  60      26.810  17.604  56.548  1.00 43.73           C  
ATOM    457  CB  SER L  60      26.736  17.638  58.083  1.00 49.66           C  
ATOM    458  OG  SER L  60      26.993  18.949  58.560  1.00 52.44           O  
ATOM    459  C   SER L  60      28.177  18.072  56.151  1.00 43.22           C  
ATOM    460  O   SER L  60      28.455  19.271  56.187  1.00 43.45           O  
ATOM    461  N   ARG L  61      29.060  17.140  55.751  1.00 39.08           N  
ATOM    462  CA  ARG L  61      30.414  17.488  55.428  1.00 37.69           C  
ATOM    463  CB  ARG L  61      31.328  16.272  55.156  1.00 40.41           C  
ATOM    464  CG  ARG L  61      30.936  15.387  53.969  1.00 41.21           C  
ATOM    465  CD  ARG L  61      31.855  14.170  53.807  1.00 42.23           C  
ATOM    466  NE  ARG L  61      31.150  12.979  54.358  1.00 44.36           N  
ATOM    467  CZ  ARG L  61      30.520  12.115  53.509  1.00 41.61           C  
ATOM    468  NH1 ARG L  61      30.629  12.288  52.159  1.00 42.25           N1+
ATOM    469  NH2 ARG L  61      29.800  11.067  54.002  1.00 42.71           N  
ATOM    470  C   ARG L  61      30.421  18.396  54.235  1.00 37.97           C  
ATOM    471  O   ARG L  61      31.367  19.164  54.055  1.00 37.48           O  
ATOM    472  N   PHE L  62      29.397  18.301  53.361  1.00 37.42           N  
ATOM    473  CA  PHE L  62      29.375  19.136  52.190  1.00 37.75           C  
ATOM    474  CB  PHE L  62      28.523  18.590  51.034  1.00 34.03           C  
ATOM    475  CG  PHE L  62      29.167  17.354  50.522  1.00 34.71           C  
ATOM    476  CD1 PHE L  62      30.276  17.442  49.719  1.00 34.86           C  
ATOM    477  CD2 PHE L  62      28.694  16.109  50.855  1.00 35.17           C  
ATOM    478  CE1 PHE L  62      30.893  16.314  49.235  1.00 34.34           C  
ATOM    479  CE2 PHE L  62      29.306  14.977  50.370  1.00 35.59           C  
ATOM    480  CZ  PHE L  62      30.406  15.074  49.558  1.00 34.03           C  
ATOM    481  C   PHE L  62      28.807  20.488  52.510  1.00 38.27           C  
ATOM    482  O   PHE L  62      27.856  20.623  53.280  1.00 39.78           O  
ATOM    483  N   SER L  63      29.399  21.543  51.908  1.00 34.22           N  
ATOM    484  CA  SER L  63      28.925  22.886  52.098  1.00 34.20           C  
ATOM    485  CB  SER L  63      29.675  23.670  53.191  1.00 32.21           C  
ATOM    486  OG  SER L  63      29.438  23.092  54.466  1.00 37.99           O  
ATOM    487  C   SER L  63      29.159  23.637  50.826  1.00 34.59           C  
ATOM    488  O   SER L  63      30.113  23.369  50.096  1.00 34.12           O  
ATOM    489  N   GLY L  64      28.285  24.620  50.535  1.00 34.94           N  
ATOM    490  CA  GLY L  64      28.465  25.411  49.354  1.00 35.20           C  
ATOM    491  C   GLY L  64      28.468  26.841  49.786  1.00 36.30           C  
ATOM    492  O   GLY L  64      27.793  27.213  50.744  1.00 35.63           O  
ATOM    493  N   SER L  65      29.244  27.684  49.078  1.00 41.79           N  
ATOM    494  CA  SER L  65      29.316  29.077  49.407  1.00 43.17           C  
ATOM    495  CB  SER L  65      30.423  29.435  50.411  1.00 51.72           C  
ATOM    496  OG  SER L  65      30.106  28.934  51.701  1.00 39.47           O  
ATOM    497  C   SER L  65      29.629  29.819  48.153  1.00 43.11           C  
ATOM    498  O   SER L  65      29.810  29.227  47.089  1.00 41.41           O  
ATOM    499  N   GLY L  66      29.712  31.157  48.255  1.00 42.97           N  
ATOM    500  CA  GLY L  66      30.019  31.937  47.094  1.00 43.97           C  
ATOM    501  C   GLY L  66      28.858  32.818  46.790  1.00 43.76           C  
ATOM    502  O   GLY L  66      27.773  32.670  47.345  1.00 43.80           O  
ATOM    503  N   SER L  67      29.096  33.803  45.907  1.00 43.05           N  
ATOM    504  CA  SER L  67      28.072  34.715  45.510  1.00 44.62           C  
ATOM    505  CB  SER L  67      27.824  35.821  46.550  1.00 70.39           C  
ATOM    506  OG  SER L  67      26.792  36.686  46.100  1.00 70.90           O  
ATOM    507  C   SER L  67      28.570  35.360  44.258  1.00 44.07           C  
ATOM    508  O   SER L  67      29.719  35.171  43.868  1.00 44.29           O  
ATOM    509  N   GLY L  68      27.710  36.124  43.563  1.00 49.49           N  
ATOM    510  CA  GLY L  68      28.175  36.807  42.391  1.00 50.00           C  
ATOM    511  C   GLY L  68      28.615  35.796  41.380  1.00 50.04           C  
ATOM    512  O   GLY L  68      27.837  34.953  40.946  1.00 48.57           O  
ATOM    513  N   GLN L  69      29.852  35.976  40.886  1.00 40.49           N  
ATOM    514  CA  GLN L  69      30.531  35.153  39.919  1.00 40.67           C  
ATOM    515  CB  GLN L  69      31.616  35.940  39.167  1.00 58.59           C  
ATOM    516  CG  GLN L  69      31.035  37.124  38.393  1.00 60.78           C  
ATOM    517  CD  GLN L  69      32.186  37.920  37.806  1.00 60.72           C  
ATOM    518  OE1 GLN L  69      32.031  39.092  37.467  1.00 62.60           O  
ATOM    519  NE2 GLN L  69      33.375  37.272  37.685  1.00 59.43           N  
ATOM    520  C   GLN L  69      31.188  33.921  40.479  1.00 40.46           C  
ATOM    521  O   GLN L  69      31.306  32.921  39.770  1.00 39.85           O  
ATOM    522  N   ASP L  70      31.689  33.963  41.735  1.00 43.13           N  
ATOM    523  CA  ASP L  70      32.511  32.869  42.196  1.00 43.00           C  
ATOM    524  CB  ASP L  70      33.850  33.340  42.788  1.00 53.82           C  
ATOM    525  CG  ASP L  70      34.660  34.001  41.682  1.00 57.64           C  
ATOM    526  OD1 ASP L  70      34.327  33.792  40.485  1.00 61.06           O  
ATOM    527  OD2 ASP L  70      35.630  34.729  42.024  1.00 62.18           O1-
ATOM    528  C   ASP L  70      31.829  32.050  43.254  1.00 42.98           C  
ATOM    529  O   ASP L  70      31.242  32.585  44.195  1.00 41.93           O  
ATOM    530  N   TYR L  71      31.911  30.706  43.120  1.00 42.23           N  
ATOM    531  CA  TYR L  71      31.294  29.821  44.065  1.00 41.52           C  
ATOM    532  CB  TYR L  71      29.972  29.234  43.547  1.00 27.50           C  
ATOM    533  CG  TYR L  71      29.052  30.393  43.362  1.00 28.36           C  
ATOM    534  CD1 TYR L  71      29.161  31.202  42.250  1.00 27.90           C  
ATOM    535  CD2 TYR L  71      28.083  30.667  44.297  1.00 27.59           C  
ATOM    536  CE1 TYR L  71      28.317  32.276  42.086  1.00 27.54           C  
ATOM    537  CE2 TYR L  71      27.237  31.738  44.139  1.00 28.96           C  
ATOM    538  CZ  TYR L  71      27.357  32.547  43.036  1.00 27.96           C  
ATOM    539  OH  TYR L  71      26.484  33.644  42.882  1.00 28.29           O  
ATOM    540  C   TYR L  71      32.234  28.684  44.344  1.00 41.22           C  
ATOM    541  O   TYR L  71      33.186  28.454  43.600  1.00 41.06           O  
ATOM    542  N   SER L  72      32.012  27.960  45.466  1.00 31.85           N  
ATOM    543  CA  SER L  72      32.866  26.845  45.765  1.00 31.36           C  
ATOM    544  CB  SER L  72      34.107  27.225  46.587  1.00 42.75           C  
ATOM    545  OG  SER L  72      33.712  27.780  47.831  1.00 44.95           O  
ATOM    546  C   SER L  72      32.106  25.833  46.560  1.00 32.32           C  
ATOM    547  O   SER L  72      31.167  26.158  47.285  1.00 32.30           O  
ATOM    548  N   LEU L  73      32.508  24.555  46.409  1.00 36.30           N  
ATOM    549  CA  LEU L  73      31.935  23.468  47.144  1.00 36.15           C  
ATOM    550  CB  LEU L  73      31.464  22.301  46.249  1.00 29.27           C  
ATOM    551  CG  LEU L  73      30.815  21.128  47.012  1.00 31.52           C  
ATOM    552  CD1 LEU L  73      29.511  21.558  47.709  1.00 30.81           C  
ATOM    553  CD2 LEU L  73      30.631  19.908  46.094  1.00 32.67           C  
ATOM    554  C   LEU L  73      33.044  22.975  48.021  1.00 36.96           C  
ATOM    555  O   LEU L  73      34.175  22.817  47.561  1.00 36.72           O  
ATOM    556  N   THR L  74      32.752  22.748  49.317  1.00 35.75           N  
ATOM    557  CA  THR L  74      33.787  22.342  50.225  1.00 35.85           C  
ATOM    558  CB  THR L  74      34.015  23.345  51.316  1.00 42.35           C  
ATOM    559  OG1 THR L  74      34.403  24.592  50.761  1.00 43.50           O  
ATOM    560  CG2 THR L  74      35.106  22.819  52.259  1.00 43.44           C  
ATOM    561  C   THR L  74      33.383  21.067  50.896  1.00 36.68           C  
ATOM    562  O   THR L  74      32.222  20.869  51.246  1.00 37.46           O  
ATOM    563  N   ILE L  75      34.356  20.151  51.078  1.00 47.17           N  
ATOM    564  CA  ILE L  75      34.111  18.921  51.772  1.00 47.02           C  
ATOM    565  CB  ILE L  75      34.503  17.725  50.951  1.00 49.54           C  
ATOM    566  CG1 ILE L  75      33.702  17.708  49.639  1.00 50.53           C  
ATOM    567  CG2 ILE L  75      34.314  16.461  51.803  1.00 49.83           C  
ATOM    568  CD1 ILE L  75      34.213  16.696  48.614  1.00 49.22           C  
ATOM    569  C   ILE L  75      34.984  18.975  52.987  1.00 49.00           C  
ATOM    570  O   ILE L  75      36.209  19.030  52.885  1.00 48.35           O  
ATOM    571  N   SER L  76      34.357  18.957  54.177  1.00 46.71           N  
ATOM    572  CA  SER L  76      35.049  19.129  55.423  1.00 47.97           C  
ATOM    573  CB  SER L  76      34.093  19.027  56.620  1.00 53.59           C  
ATOM    574  OG  SER L  76      34.831  18.983  57.830  1.00 56.42           O  
ATOM    575  C   SER L  76      36.101  18.088  55.611  1.00 49.47           C  
ATOM    576  O   SER L  76      37.263  18.425  55.830  1.00 50.37           O  
ATOM    577  N   SER L  77      35.722  16.797  55.563  1.00 38.01           N  
ATOM    578  CA  SER L  77      36.693  15.755  55.731  1.00 39.29           C  
ATOM    579  CB  SER L  77      36.632  15.075  57.107  1.00 55.09           C  
ATOM    580  OG  SER L  77      37.634  14.073  57.200  1.00 56.29           O  
ATOM    581  C   SER L  77      36.356  14.731  54.701  1.00 37.38           C  
ATOM    582  O   SER L  77      35.286  14.128  54.732  1.00 38.06           O  
ATOM    583  N   LEU L  78      37.297  14.487  53.777  1.00 42.88           N  
ATOM    584  CA  LEU L  78      37.043  13.647  52.647  1.00 43.08           C  
ATOM    585  CB  LEU L  78      38.174  13.777  51.610  1.00 34.72           C  
ATOM    586  CG  LEU L  78      37.919  13.117  50.248  1.00 35.48           C  
ATOM    587  CD1 LEU L  78      36.748  13.785  49.511  1.00 34.38           C  
ATOM    588  CD2 LEU L  78      39.211  13.112  49.416  1.00 35.36           C  
ATOM    589  C   LEU L  78      36.897  12.211  53.062  1.00 43.98           C  
ATOM    590  O   LEU L  78      37.656  11.701  53.885  1.00 44.58           O  
ATOM    591  N   GLU L  79      35.879  11.530  52.489  1.00 42.49           N  
ATOM    592  CA  GLU L  79      35.644  10.132  52.730  1.00 41.43           C  
ATOM    593  CB  GLU L  79      34.230   9.789  53.226  1.00 50.16           C  
ATOM    594  CG  GLU L  79      33.939  10.240  54.656  1.00 51.96           C  
ATOM    595  CD  GLU L  79      32.646   9.571  55.088  1.00 52.45           C  
ATOM    596  OE1 GLU L  79      32.066   8.818  54.261  1.00 55.43           O  
ATOM    597  OE2 GLU L  79      32.223   9.793  56.253  1.00 55.36           O1-
ATOM    598  C   GLU L  79      35.820   9.444  51.412  1.00 42.73           C  
ATOM    599  O   GLU L  79      35.693  10.064  50.359  1.00 41.79           O  
ATOM    600  N   TYR L  80      36.100   8.127  51.427  1.00 41.40           N  
ATOM    601  CA  TYR L  80      36.397   7.451  50.194  1.00 42.79           C  
ATOM    602  CB  TYR L  80      37.004   6.034  50.334  1.00 58.92           C  
ATOM    603  CG  TYR L  80      36.155   5.059  51.071  1.00 60.24           C  
ATOM    604  CD1 TYR L  80      35.244   4.270  50.409  1.00 63.90           C  
ATOM    605  CD2 TYR L  80      36.299   4.908  52.430  1.00 60.15           C  
ATOM    606  CE1 TYR L  80      34.475   3.363  51.100  1.00 63.54           C  
ATOM    607  CE2 TYR L  80      35.533   4.005  53.126  1.00 63.06           C  
ATOM    608  CZ  TYR L  80      34.619   3.227  52.461  1.00 63.69           C  
ATOM    609  OH  TYR L  80      33.837   2.299  53.180  1.00 71.64           O  
ATOM    610  C   TYR L  80      35.231   7.477  49.252  1.00 41.78           C  
ATOM    611  O   TYR L  80      35.413   7.545  48.038  1.00 42.13           O  
ATOM    612  N   GLU L  81      33.998   7.428  49.776  1.00 38.19           N  
ATOM    613  CA  GLU L  81      32.830   7.414  48.941  1.00 40.23           C  
ATOM    614  CB  GLU L  81      31.544   7.083  49.714  1.00 46.98           C  
ATOM    615  CG  GLU L  81      31.240   7.980  50.905  1.00 48.68           C  
ATOM    616  CD  GLU L  81      29.953   7.437  51.506  1.00 54.90           C  
ATOM    617  OE1 GLU L  81      29.971   6.282  52.012  1.00 56.21           O  
ATOM    618  OE2 GLU L  81      28.931   8.170  51.463  1.00 52.98           O1-
ATOM    619  C   GLU L  81      32.700   8.692  48.148  1.00 40.12           C  
ATOM    620  O   GLU L  81      31.970   8.737  47.160  1.00 38.85           O  
ATOM    621  N   ASP L  82      33.373   9.773  48.585  1.00 37.48           N  
ATOM    622  CA  ASP L  82      33.349  11.071  47.957  1.00 37.37           C  
ATOM    623  CB  ASP L  82      34.036  12.140  48.818  1.00 34.65           C  
ATOM    624  CG  ASP L  82      33.110  12.384  49.995  1.00 35.21           C  
ATOM    625  OD1 ASP L  82      31.876  12.211  49.802  1.00 34.70           O  
ATOM    626  OD2 ASP L  82      33.612  12.738  51.092  1.00 36.25           O1-
ATOM    627  C   ASP L  82      33.993  11.075  46.594  1.00 38.65           C  
ATOM    628  O   ASP L  82      33.799  12.016  45.828  1.00 37.84           O  
ATOM    629  N   MET L  83      34.821  10.068  46.261  1.00 40.05           N  
ATOM    630  CA  MET L  83      35.506  10.036  44.993  1.00 39.71           C  
ATOM    631  CB  MET L  83      36.185   8.678  44.760  1.00 50.67           C  
ATOM    632  CG  MET L  83      37.163   8.295  45.865  1.00 56.52           C  
ATOM    633  SD  MET L  83      37.467   6.511  45.990  1.00 58.11           S  
ATOM    634  CE  MET L  83      38.511   6.401  44.515  1.00 55.72           C  
ATOM    635  C   MET L  83      34.498  10.181  43.888  1.00 38.82           C  
ATOM    636  O   MET L  83      33.384   9.668  43.983  1.00 40.64           O  
ATOM    637  N   GLY L  84      34.868  10.897  42.800  1.00 31.55           N  
ATOM    638  CA  GLY L  84      33.968  11.035  41.690  1.00 32.13           C  
ATOM    639  C   GLY L  84      34.224  12.353  41.030  1.00 32.25           C  
ATOM    640  O   GLY L  84      35.241  13.002  41.271  1.00 33.14           O  
ATOM    641  N   ILE L  85      33.286  12.775  40.158  1.00 22.41           N  
ATOM    642  CA  ILE L  85      33.429  14.008  39.432  1.00 22.07           C  
ATOM    643  CB  ILE L  85      33.313  13.839  37.941  1.00 25.51           C  
ATOM    644  CG1 ILE L  85      34.422  12.897  37.445  1.00 25.41           C  
ATOM    645  CG2 ILE L  85      33.360  15.228  37.277  1.00 25.19           C  
ATOM    646  CD1 ILE L  85      34.199  12.375  36.025  1.00 27.08           C  
ATOM    647  C   ILE L  85      32.334  14.929  39.872  1.00 22.14           C  
ATOM    648  O   ILE L  85      31.176  14.529  39.978  1.00 23.66           O  
ATOM    649  N   TYR L  86      32.682  16.202  40.147  1.00 27.41           N  
ATOM    650  CA  TYR L  86      31.706  17.151  40.605  1.00 26.82           C  
ATOM    651  CB  TYR L  86      32.091  17.867  41.914  1.00 30.14           C  
ATOM    652  CG  TYR L  86      32.081  16.875  43.027  1.00 31.45           C  
ATOM    653  CD1 TYR L  86      33.190  16.099  43.275  1.00 31.18           C  
ATOM    654  CD2 TYR L  86      30.967  16.725  43.823  1.00 30.42           C  
ATOM    655  CE1 TYR L  86      33.191  15.184  44.298  1.00 31.51           C  
ATOM    656  CE2 TYR L  86      30.959  15.811  44.849  1.00 32.32           C  
ATOM    657  CZ  TYR L  86      32.073  15.041  45.084  1.00 32.69           C  
ATOM    658  OH  TYR L  86      32.070  14.103  46.136  1.00 32.60           O  
ATOM    659  C   TYR L  86      31.527  18.206  39.550  1.00 26.84           C  
ATOM    660  O   TYR L  86      32.493  18.636  38.920  1.00 28.15           O  
ATOM    661  N   TYR L  87      30.257  18.630  39.330  1.00 27.63           N  
ATOM    662  CA  TYR L  87      29.933  19.611  38.327  1.00 27.86           C  
ATOM    663  CB  TYR L  87      29.001  19.108  37.212  1.00 37.06           C  
ATOM    664  CG  TYR L  87      29.602  17.958  36.485  1.00 36.77           C  
ATOM    665  CD1 TYR L  87      30.494  18.169  35.460  1.00 37.68           C  
ATOM    666  CD2 TYR L  87      29.267  16.669  36.824  1.00 37.17           C  
ATOM    667  CE1 TYR L  87      31.043  17.109  34.782  1.00 37.97           C  
ATOM    668  CE2 TYR L  87      29.815  15.606  36.148  1.00 37.78           C  
ATOM    669  CZ  TYR L  87      30.704  15.824  35.123  1.00 39.54           C  
ATOM    670  OH  TYR L  87      31.272  14.737  34.423  1.00 39.77           O  
ATOM    671  C   TYR L  87      29.116  20.702  38.957  1.00 27.64           C  
ATOM    672  O   TYR L  87      28.360  20.462  39.898  1.00 27.56           O  
ATOM    673  N   CYS L  88      29.247  21.938  38.427  1.00 30.83           N  
ATOM    674  CA  CYS L  88      28.475  23.062  38.879  1.00 31.84           C  
ATOM    675  CB  CYS L  88      29.334  24.308  39.219  1.00 41.74           C  
ATOM    676  SG  CYS L  88      30.533  24.745  37.917  1.00 44.22           S  
ATOM    677  C   CYS L  88      27.536  23.419  37.763  1.00 32.38           C  
ATOM    678  O   CYS L  88      27.811  23.151  36.594  1.00 32.36           O  
ATOM    679  N   LEU L  89      26.369  24.008  38.104  1.00 37.76           N  
ATOM    680  CA  LEU L  89      25.374  24.368  37.125  1.00 37.77           C  
ATOM    681  CB  LEU L  89      24.146  23.446  37.165  1.00 28.23           C  
ATOM    682  CG  LEU L  89      22.978  23.914  36.273  1.00 29.20           C  
ATOM    683  CD1 LEU L  89      23.263  23.690  34.784  1.00 28.01           C  
ATOM    684  CD2 LEU L  89      21.638  23.320  36.731  1.00 29.21           C  
ATOM    685  C   LEU L  89      24.809  25.712  37.481  1.00 37.93           C  
ATOM    686  O   LEU L  89      24.583  26.004  38.654  1.00 38.24           O  
ATOM    687  N   GLN L  90      24.526  26.548  36.463  1.00 23.09           N  
ATOM    688  CA  GLN L  90      23.949  27.854  36.658  1.00 22.43           C  
ATOM    689  CB  GLN L  90      24.834  28.930  36.004  1.00 24.81           C  
ATOM    690  CG  GLN L  90      24.184  30.290  35.808  1.00 26.10           C  
ATOM    691  CD  GLN L  90      23.508  30.238  34.451  1.00 27.58           C  
ATOM    692  OE1 GLN L  90      22.529  30.936  34.209  1.00 27.25           O  
ATOM    693  NE2 GLN L  90      24.041  29.395  33.529  1.00 26.13           N  
ATOM    694  C   GLN L  90      22.574  27.870  36.025  1.00 23.46           C  
ATOM    695  O   GLN L  90      22.411  27.575  34.845  1.00 21.98           O  
ATOM    696  N   TYR L  91      21.535  28.008  36.876  1.00 30.87           N  
ATOM    697  CA  TYR L  91      20.133  28.133  36.557  1.00 32.37           C  
ATOM    698  CB  TYR L  91      19.146  27.309  37.409  1.00 34.55           C  
ATOM    699  CG  TYR L  91      19.324  27.492  38.866  1.00 35.47           C  
ATOM    700  CD1 TYR L  91      20.304  26.793  39.532  1.00 34.39           C  
ATOM    701  CD2 TYR L  91      18.489  28.332  39.562  1.00 35.13           C  
ATOM    702  CE1 TYR L  91      20.460  26.942  40.887  1.00 34.45           C  
ATOM    703  CE2 TYR L  91      18.639  28.486  40.915  1.00 35.18           C  
ATOM    704  CZ  TYR L  91      19.625  27.792  41.571  1.00 35.87           C  
ATOM    705  OH  TYR L  91      19.769  27.955  42.958  1.00 37.21           O  
ATOM    706  C   TYR L  91      19.669  29.539  36.318  1.00 33.33           C  
ATOM    707  O   TYR L  91      18.488  29.759  36.071  1.00 33.04           O  
ATOM    708  N   ASP L  92      20.527  30.543  36.552  1.00 35.64           N  
ATOM    709  CA  ASP L  92      20.130  31.925  36.485  1.00 36.42           C  
ATOM    710  CB  ASP L  92      21.324  32.868  36.703  1.00 36.25           C  
ATOM    711  CG  ASP L  92      20.783  34.269  36.931  1.00 36.31           C  
ATOM    712  OD1 ASP L  92      19.533  34.429  36.928  1.00 37.77           O  
ATOM    713  OD2 ASP L  92      21.611  35.198  37.117  1.00 37.27           O1-
ATOM    714  C   ASP L  92      19.517  32.281  35.153  1.00 37.29           C  
ATOM    715  O   ASP L  92      18.501  32.974  35.122  1.00 38.01           O  
ATOM    716  N   GLU L  93      20.099  31.844  34.017  1.00 39.79           N  
ATOM    717  CA  GLU L  93      19.564  32.213  32.732  1.00 41.24           C  
ATOM    718  CB  GLU L  93      20.429  33.222  31.966  1.00 36.87           C  
ATOM    719  CG  GLU L  93      20.463  34.617  32.577  1.00 38.32           C  
ATOM    720  CD  GLU L  93      21.359  35.464  31.690  1.00 33.58           C  
ATOM    721  OE1 GLU L  93      22.326  34.898  31.110  1.00 36.14           O  
ATOM    722  OE2 GLU L  93      21.092  36.689  31.584  1.00 31.95           O1-
ATOM    723  C   GLU L  93      19.527  31.006  31.849  1.00 41.52           C  
ATOM    724  O   GLU L  93      20.231  30.023  32.074  1.00 41.47           O  
ATOM    725  N   PHE L  94      18.681  31.061  30.803  1.00 31.90           N  
ATOM    726  CA  PHE L  94      18.597  29.975  29.876  1.00 31.56           C  
ATOM    727  CB  PHE L  94      17.203  29.834  29.231  1.00 36.68           C  
ATOM    728  CG  PHE L  94      16.227  29.546  30.324  1.00 37.27           C  
ATOM    729  CD1 PHE L  94      16.135  28.286  30.869  1.00 37.34           C  
ATOM    730  CD2 PHE L  94      15.399  30.537  30.804  1.00 37.62           C  
ATOM    731  CE1 PHE L  94      15.237  28.018  31.876  1.00 38.65           C  
ATOM    732  CE2 PHE L  94      14.499  30.275  31.812  1.00 38.21           C  
ATOM    733  CZ  PHE L  94      14.417  29.014  32.350  1.00 38.03           C  
ATOM    734  C   PHE L  94      19.586  30.264  28.792  1.00 31.37           C  
ATOM    735  O   PHE L  94      19.845  31.427  28.479  1.00 32.46           O  
ATOM    736  N   PRO L  95      20.181  29.245  28.226  1.00 34.68           N  
ATOM    737  CA  PRO L  95      19.955  27.896  28.670  1.00 34.27           C  
ATOM    738  CD  PRO L  95      20.569  29.299  26.828  1.00 29.69           C  
ATOM    739  CB  PRO L  95      20.279  26.991  27.477  1.00 28.91           C  
ATOM    740  CG  PRO L  95      21.083  27.886  26.518  1.00 30.23           C  
ATOM    741  C   PRO L  95      20.801  27.622  29.871  1.00 33.91           C  
ATOM    742  O   PRO L  95      21.792  28.320  30.080  1.00 33.83           O  
ATOM    743  N   LEU L  96      20.439  26.603  30.672  1.00 34.49           N  
ATOM    744  CA  LEU L  96      21.216  26.303  31.837  1.00 33.74           C  
ATOM    745  CB  LEU L  96      20.594  25.215  32.731  1.00 40.37           C  
ATOM    746  CG  LEU L  96      19.217  25.603  33.300  1.00 41.80           C  
ATOM    747  CD1 LEU L  96      18.652  24.498  34.207  1.00 42.17           C  
ATOM    748  CD2 LEU L  96      19.263  26.978  33.985  1.00 42.60           C  
ATOM    749  C   LEU L  96      22.526  25.789  31.337  1.00 33.13           C  
ATOM    750  O   LEU L  96      22.587  25.142  30.292  1.00 32.86           O  
ATOM    751  N   THR L  97      23.622  26.084  32.064  1.00 27.45           N  
ATOM    752  CA  THR L  97      24.916  25.667  31.576  1.00 28.25           C  
ATOM    753  CB  THR L  97      25.720  26.837  31.092  1.00 29.14           C  
ATOM    754  OG1 THR L  97      25.850  27.794  32.134  1.00 29.88           O  
ATOM    755  CG2 THR L  97      25.002  27.468  29.890  1.00 29.13           C  
ATOM    756  C   THR L  97      25.701  25.006  32.679  1.00 27.43           C  
ATOM    757  O   THR L  97      25.584  25.383  33.843  1.00 26.72           O  
ATOM    758  N   PHE L  98      26.557  24.011  32.333  1.00 33.40           N  
ATOM    759  CA  PHE L  98      27.291  23.266  33.330  1.00 34.02           C  
ATOM    760  CB  PHE L  98      27.181  21.735  33.199  1.00 22.38           C  
ATOM    761  CG  PHE L  98      25.790  21.241  33.444  1.00 22.47           C  
ATOM    762  CD1 PHE L  98      24.866  21.228  32.429  1.00 22.32           C  
ATOM    763  CD2 PHE L  98      25.410  20.771  34.681  1.00 21.80           C  
ATOM    764  CE1 PHE L  98      23.590  20.761  32.645  1.00 22.84           C  
ATOM    765  CE2 PHE L  98      24.136  20.303  34.904  1.00 21.20           C  
ATOM    766  CZ  PHE L  98      23.217  20.299  33.884  1.00 22.35           C  
ATOM    767  C   PHE L  98      28.764  23.548  33.208  1.00 34.38           C  
ATOM    768  O   PHE L  98      29.261  23.965  32.164  1.00 33.39           O  
ATOM    769  N   GLY L  99      29.507  23.322  34.313  1.00 36.62           N  
ATOM    770  CA  GLY L  99      30.931  23.505  34.304  1.00 36.99           C  
ATOM    771  C   GLY L  99      31.524  22.265  33.704  1.00 38.32           C  
ATOM    772  O   GLY L  99      30.822  21.286  33.463  1.00 36.30           O  
ATOM    773  N   ALA L 100      32.846  22.288  33.440  1.00 26.29           N  
ATOM    774  CA  ALA L 100      33.592  21.200  32.865  1.00 27.31           C  
ATOM    775  CB  ALA L 100      35.044  21.585  32.535  1.00 37.30           C  
ATOM    776  C   ALA L 100      33.639  20.032  33.810  1.00 28.33           C  
ATOM    777  O   ALA L 100      33.695  18.878  33.387  1.00 28.70           O  
ATOM    778  N   GLY L 101      33.692  20.301  35.126  1.00 32.31           N  
ATOM    779  CA  GLY L 101      33.713  19.232  36.087  1.00 31.45           C  
ATOM    780  C   GLY L 101      35.094  19.067  36.640  1.00 32.38           C  
ATOM    781  O   GLY L 101      36.089  19.251  35.941  1.00 32.63           O  
ATOM    782  N   THR L 102      35.178  18.703  37.939  1.00 28.05           N  
ATOM    783  CA  THR L 102      36.441  18.474  38.579  1.00 28.62           C  
ATOM    784  CB  THR L 102      36.653  19.300  39.814  1.00 29.46           C  
ATOM    785  OG1 THR L 102      36.583  20.682  39.505  1.00 29.80           O  
ATOM    786  CG2 THR L 102      38.040  18.978  40.383  1.00 29.50           C  
ATOM    787  C   THR L 102      36.440  17.055  39.035  1.00 29.46           C  
ATOM    788  O   THR L 102      35.519  16.622  39.726  1.00 28.84           O  
ATOM    789  N   LYS L 103      37.477  16.288  38.649  1.00 31.37           N  
ATOM    790  CA  LYS L 103      37.552  14.915  39.050  1.00 30.75           C  
ATOM    791  CB  LYS L 103      38.306  14.038  38.038  1.00 44.43           C  
ATOM    792  CG  LYS L 103      38.138  12.539  38.277  1.00 47.60           C  
ATOM    793  CD  LYS L 103      38.509  11.696  37.059  1.00 49.98           C  
ATOM    794  CE  LYS L 103      39.812  12.134  36.393  1.00 52.61           C  
ATOM    795  NZ  LYS L 103      40.062  11.298  35.201  1.00 54.14           N1+
ATOM    796  C   LYS L 103      38.280  14.869  40.358  1.00 31.26           C  
ATOM    797  O   LYS L 103      39.292  15.544  40.543  1.00 31.21           O  
ATOM    798  N   LEU L 104      37.770  14.062  41.310  1.00 31.83           N  
ATOM    799  CA  LEU L 104      38.346  13.981  42.625  1.00 32.87           C  
ATOM    800  CB  LEU L 104      37.258  14.185  43.702  1.00 29.18           C  
ATOM    801  CG  LEU L 104      37.747  14.358  45.149  1.00 30.10           C  
ATOM    802  CD1 LEU L 104      38.515  15.678  45.312  1.00 32.23           C  
ATOM    803  CD2 LEU L 104      36.577  14.247  46.143  1.00 29.39           C  
ATOM    804  C   LEU L 104      38.888  12.587  42.784  1.00 34.33           C  
ATOM    805  O   LEU L 104      38.143  11.619  42.659  1.00 34.51           O  
ATOM    806  N   GLU L 105      40.202  12.434  43.063  1.00 39.04           N  
ATOM    807  CA  GLU L 105      40.732  11.103  43.226  1.00 40.71           C  
ATOM    808  CB  GLU L 105      41.563  10.609  42.027  1.00 44.82           C  
ATOM    809  CG  GLU L 105      40.678  10.334  40.803  1.00 46.54           C  
ATOM    810  CD  GLU L 105      41.521   9.755  39.674  1.00 45.83           C  
ATOM    811  OE1 GLU L 105      42.210  10.543  38.972  1.00 46.69           O  
ATOM    812  OE2 GLU L 105      41.482   8.508  39.499  1.00 45.45           O1-
ATOM    813  C   GLU L 105      41.549  11.044  44.486  1.00 41.29           C  
ATOM    814  O   GLU L 105      41.938  12.069  45.042  1.00 41.17           O  
ATOM    815  N   LEU L 106      41.791   9.822  45.004  1.00 52.88           N  
ATOM    816  CA  LEU L 106      42.504   9.673  46.244  1.00 52.00           C  
ATOM    817  CB  LEU L 106      42.136   8.396  47.027  1.00 39.13           C  
ATOM    818  CG  LEU L 106      40.665   8.339  47.494  1.00 43.91           C  
ATOM    819  CD1 LEU L 106      40.377   7.049  48.279  1.00 40.51           C  
ATOM    820  CD2 LEU L 106      40.275   9.600  48.275  1.00 46.02           C  
ATOM    821  C   LEU L 106      43.977   9.644  45.995  1.00 53.98           C  
ATOM    822  O   LEU L 106      44.463   9.059  45.026  1.00 52.73           O  
ATOM    823  N   LYS L 107      44.741  10.290  46.897  1.00 45.20           N  
ATOM    824  CA  LYS L 107      46.165  10.286  46.762  1.00 45.26           C  
ATOM    825  CB  LYS L 107      46.877  11.300  47.681  1.00 57.86           C  
ATOM    826  CG  LYS L 107      46.514  12.762  47.404  1.00 61.44           C  
ATOM    827  CD  LYS L 107      47.178  13.749  48.368  1.00 62.03           C  
ATOM    828  CE  LYS L 107      47.282  13.232  49.803  1.00 63.97           C  
ATOM    829  NZ  LYS L 107      48.463  12.349  49.934  1.00 69.14           N1+
ATOM    830  C   LYS L 107      46.623   8.896  47.177  1.00 44.69           C  
ATOM    831  O   LYS L 107      46.438   8.560  48.378  1.00 44.87           O  
ATOM    832  OXT LYS L 107      47.159   8.158  46.309  1.00  0.00           O1-
TER     833      LYS L 107 
ATOM    834  N   GLU H 108       8.990   6.813  48.180  1.00 63.81           N1+
ATOM    835  CA  GLU H 108      10.093   6.988  47.205  1.00 62.56           C  
ATOM    836  CB  GLU H 108      10.674   5.611  46.830  1.00 80.45           C  
ATOM    837  CG  GLU H 108      11.353   4.900  48.009  1.00 80.80           C  
ATOM    838  CD  GLU H 108      11.852   3.541  47.537  1.00 84.28           C  
ATOM    839  OE1 GLU H 108      11.009   2.743  47.052  1.00 84.59           O  
ATOM    840  OE2 GLU H 108      13.079   3.280  47.653  1.00 98.18           O1-
ATOM    841  C   GLU H 108       9.614   7.667  45.964  1.00 61.82           C  
ATOM    842  O   GLU H 108       8.504   7.421  45.492  1.00 60.80           O  
ATOM    843  N   VAL H 109      10.445   8.570  45.410  1.00 65.86           N  
ATOM    844  CA  VAL H 109      10.064   9.205  44.187  1.00 64.94           C  
ATOM    845  CB  VAL H 109      10.192  10.702  44.198  1.00 48.49           C  
ATOM    846  CG1 VAL H 109      11.673  11.100  44.127  1.00 41.11           C  
ATOM    847  CG2 VAL H 109       9.356  11.247  43.036  1.00 41.25           C  
ATOM    848  C   VAL H 109      10.996   8.671  43.153  1.00 61.24           C  
ATOM    849  O   VAL H 109      12.182   8.496  43.432  1.00 61.69           O  
ATOM    850  N   GLN H 110      10.486   8.360  41.939  1.00 47.03           N  
ATOM    851  CA  GLN H 110      11.376   7.786  40.971  1.00 43.93           C  
ATOM    852  CB  GLN H 110      11.289   6.257  40.844  1.00 64.56           C  
ATOM    853  CG  GLN H 110      11.698   5.461  42.078  1.00 66.33           C  
ATOM    854  CD  GLN H 110      11.637   3.994  41.674  1.00 67.26           C  
ATOM    855  OE1 GLN H 110      12.344   3.558  40.767  1.00 67.84           O  
ATOM    856  NE2 GLN H 110      10.756   3.214  42.354  1.00 67.38           N  
ATOM    857  C   GLN H 110      11.080   8.268  39.587  1.00 42.32           C  
ATOM    858  O   GLN H 110       9.970   8.678  39.251  1.00 42.09           O  
ATOM    859  N   LEU H 111      12.127   8.217  38.743  1.00 45.89           N  
ATOM    860  CA  LEU H 111      12.058   8.543  37.352  1.00 44.97           C  
ATOM    861  CB  LEU H 111      12.923   9.758  36.989  1.00 38.18           C  
ATOM    862  CG  LEU H 111      12.450  11.068  37.646  1.00 39.18           C  
ATOM    863  CD1 LEU H 111      13.366  12.241  37.266  1.00 38.79           C  
ATOM    864  CD2 LEU H 111      10.980  11.369  37.309  1.00 38.77           C  
ATOM    865  C   LEU H 111      12.615   7.355  36.620  1.00 44.76           C  
ATOM    866  O   LEU H 111      13.806   7.059  36.715  1.00 44.37           O  
ATOM    867  N   GLN H 112      11.766   6.640  35.857  1.00 41.68           N  
ATOM    868  CA  GLN H 112      12.241   5.480  35.160  1.00 41.04           C  
ATOM    869  CB  GLN H 112      11.280   4.280  35.145  1.00 58.82           C  
ATOM    870  CG  GLN H 112      11.170   3.499  36.450  1.00 60.97           C  
ATOM    871  CD  GLN H 112      10.405   2.230  36.101  1.00 63.00           C  
ATOM    872  OE1 GLN H 112       9.493   2.250  35.275  1.00 64.46           O  
ATOM    873  NE2 GLN H 112      10.801   1.086  36.720  1.00 64.43           N  
ATOM    874  C   GLN H 112      12.385   5.842  33.727  1.00 40.02           C  
ATOM    875  O   GLN H 112      11.445   6.331  33.103  1.00 40.01           O  
ATOM    876  N   GLN H 113      13.574   5.598  33.153  1.00 38.01           N  
ATOM    877  CA  GLN H 113      13.749   5.901  31.767  1.00 37.23           C  
ATOM    878  CB  GLN H 113      15.051   6.653  31.426  1.00 36.09           C  
ATOM    879  CG  GLN H 113      15.093   8.086  31.973  1.00 35.57           C  
ATOM    880  CD  GLN H 113      16.317   8.796  31.406  1.00 37.04           C  
ATOM    881  OE1 GLN H 113      17.295   9.047  32.108  1.00 36.23           O  
ATOM    882  NE2 GLN H 113      16.263   9.134  30.091  1.00 37.99           N  
ATOM    883  C   GLN H 113      13.689   4.635  30.964  1.00 37.02           C  
ATOM    884  O   GLN H 113      13.848   3.527  31.475  1.00 36.70           O  
ATOM    885  N   SER H 114      13.435   4.794  29.654  1.00 39.50           N  
ATOM    886  CA  SER H 114      13.321   3.678  28.763  1.00 40.63           C  
ATOM    887  CB  SER H 114      12.773   4.103  27.394  1.00 65.45           C  
ATOM    888  OG  SER H 114      12.672   2.987  26.528  1.00 66.92           O  
ATOM    889  C   SER H 114      14.690   3.081  28.587  1.00 39.25           C  
ATOM    890  O   SER H 114      15.694   3.693  28.947  1.00 39.86           O  
ATOM    891  N   GLY H 115      14.761   1.852  28.027  1.00 45.31           N  
ATOM    892  CA  GLY H 115      16.001   1.132  27.898  1.00 44.05           C  
ATOM    893  C   GLY H 115      16.826   1.686  26.773  1.00 44.57           C  
ATOM    894  O   GLY H 115      16.398   2.535  25.995  1.00 44.86           O  
ATOM    895  N   PRO H 116      18.021   1.158  26.689  1.00 35.98           N  
ATOM    896  CA  PRO H 116      19.022   1.583  25.740  1.00 36.10           C  
ATOM    897  CD  PRO H 116      18.259  -0.201  27.145  1.00 21.63           C  
ATOM    898  CB  PRO H 116      20.201   0.639  25.959  1.00 48.84           C  
ATOM    899  CG  PRO H 116      19.512  -0.669  26.387  1.00 27.18           C  
ATOM    900  C   PRO H 116      18.501   1.446  24.345  1.00 36.87           C  
ATOM    901  O   PRO H 116      17.661   0.581  24.102  1.00 36.65           O  
ATOM    902  N   GLU H 117      18.974   2.292  23.407  1.00 40.84           N  
ATOM    903  CA  GLU H 117      18.458   2.171  22.077  1.00 41.53           C  
ATOM    904  CB  GLU H 117      17.429   3.255  21.731  1.00 52.39           C  
ATOM    905  CG  GLU H 117      16.175   3.139  22.595  1.00 55.16           C  
ATOM    906  CD  GLU H 117      15.215   4.244  22.212  1.00 55.99           C  
ATOM    907  OE1 GLU H 117      15.696   5.359  21.876  1.00 57.24           O  
ATOM    908  OE2 GLU H 117      13.984   3.983  22.253  1.00 58.91           O1-
ATOM    909  C   GLU H 117      19.564   2.272  21.083  1.00 41.39           C  
ATOM    910  O   GLU H 117      20.546   2.990  21.269  1.00 42.00           O  
ATOM    911  N   LEU H 118      19.416   1.506  19.987  1.00 42.41           N  
ATOM    912  CA  LEU H 118      20.347   1.517  18.904  1.00 43.04           C  
ATOM    913  CB  LEU H 118      20.945   0.130  18.643  1.00 42.79           C  
ATOM    914  CG  LEU H 118      21.902   0.085  17.444  1.00 44.15           C  
ATOM    915  CD1 LEU H 118      23.091   1.035  17.644  1.00 42.53           C  
ATOM    916  CD2 LEU H 118      22.330  -1.359  17.139  1.00 45.02           C  
ATOM    917  C   LEU H 118      19.572   1.917  17.690  1.00 43.35           C  
ATOM    918  O   LEU H 118      18.563   1.293  17.363  1.00 44.01           O  
ATOM    919  N   VAL H 119      20.020   2.978  16.989  1.00 32.50           N  
ATOM    920  CA  VAL H 119      19.282   3.406  15.836  1.00 33.07           C  
ATOM    921  CB  VAL H 119      18.428   4.607  16.107  1.00 40.33           C  
ATOM    922  CG1 VAL H 119      17.377   4.210  17.158  1.00 33.20           C  
ATOM    923  CG2 VAL H 119      19.337   5.760  16.555  1.00 29.04           C  
ATOM    924  C   VAL H 119      20.237   3.748  14.732  1.00 33.37           C  
ATOM    925  O   VAL H 119      21.404   4.050  14.976  1.00 32.76           O  
ATOM    926  N   LYS H 120      19.751   3.681  13.470  1.00 41.84           N  
ATOM    927  CA  LYS H 120      20.550   4.015  12.324  1.00 41.57           C  
ATOM    928  CB  LYS H 120      20.125   3.347  10.998  1.00 61.24           C  
ATOM    929  CG  LYS H 120      20.722   1.958  10.710  1.00 63.86           C  
ATOM    930  CD  LYS H 120      20.212   0.795  11.563  1.00 65.23           C  
ATOM    931  CE  LYS H 120      20.544  -0.584  10.972  1.00 52.07           C  
ATOM    932  NZ  LYS H 120      22.008  -0.752  10.833  1.00 53.80           N1+
ATOM    933  C   LYS H 120      20.480   5.493  12.124  1.00 41.19           C  
ATOM    934  O   LYS H 120      19.566   6.173  12.593  1.00 41.63           O  
ATOM    935  N   PRO H 121      21.456   6.000  11.430  1.00 40.48           N  
ATOM    936  CA  PRO H 121      21.509   7.414  11.206  1.00 40.11           C  
ATOM    937  CD  PRO H 121      22.779   5.394  11.426  1.00 34.24           C  
ATOM    938  CB  PRO H 121      22.896   7.690  10.635  1.00 34.38           C  
ATOM    939  CG  PRO H 121      23.761   6.562  11.227  1.00 34.91           C  
ATOM    940  C   PRO H 121      20.380   7.857  10.339  1.00 41.21           C  
ATOM    941  O   PRO H 121      20.007   7.128   9.421  1.00 40.78           O  
ATOM    942  N   GLY H 122      19.821   9.052  10.618  1.00 37.16           N  
ATOM    943  CA  GLY H 122      18.747   9.579   9.830  1.00 37.00           C  
ATOM    944  C   GLY H 122      17.443   9.189  10.455  1.00 37.47           C  
ATOM    945  O   GLY H 122      16.391   9.706  10.084  1.00 38.42           O  
ATOM    946  N   ALA H 123      17.485   8.268  11.433  1.00 36.46           N  
ATOM    947  CA  ALA H 123      16.298   7.791  12.086  1.00 36.28           C  
ATOM    948  CB  ALA H 123      16.452   6.375  12.669  1.00 48.98           C  
ATOM    949  C   ALA H 123      15.956   8.711  13.216  1.00 37.24           C  
ATOM    950  O   ALA H 123      16.664   9.680  13.482  1.00 36.70           O  
ATOM    951  N   SER H 124      14.808   8.452  13.880  1.00 44.04           N  
ATOM    952  CA  SER H 124      14.415   9.234  15.020  1.00 44.33           C  
ATOM    953  CB  SER H 124      13.154  10.080  14.773  1.00 37.20           C  
ATOM    954  OG  SER H 124      12.045   9.244  14.482  1.00 39.85           O  
ATOM    955  C   SER H 124      14.127   8.288  16.151  1.00 45.10           C  
ATOM    956  O   SER H 124      13.724   7.148  15.924  1.00 45.56           O  
ATOM    957  N   VAL H 125      14.350   8.734  17.411  1.00 31.47           N  
ATOM    958  CA  VAL H 125      14.096   7.887  18.547  1.00 31.31           C  
ATOM    959  CB  VAL H 125      15.335   7.443  19.262  1.00 33.97           C  
ATOM    960  CG1 VAL H 125      16.222   6.678  18.279  1.00 33.52           C  
ATOM    961  CG2 VAL H 125      16.020   8.671  19.874  1.00 33.34           C  
ATOM    962  C   VAL H 125      13.325   8.685  19.550  1.00 30.94           C  
ATOM    963  O   VAL H 125      13.441   9.909  19.606  1.00 30.76           O  
ATOM    964  N   LYS H 126      12.514   7.998  20.380  1.00 38.36           N  
ATOM    965  CA  LYS H 126      11.720   8.673  21.364  1.00 38.76           C  
ATOM    966  CB  LYS H 126      10.222   8.522  21.061  1.00 44.35           C  
ATOM    967  CG  LYS H 126       9.275   9.414  21.863  1.00 45.00           C  
ATOM    968  CD  LYS H 126       7.851   9.374  21.297  1.00 45.42           C  
ATOM    969  CE  LYS H 126       6.842  10.250  22.042  1.00 47.71           C  
ATOM    970  NZ  LYS H 126       5.476  10.016  21.514  1.00 48.32           N1+
ATOM    971  C   LYS H 126      12.000   8.013  22.683  1.00 39.92           C  
ATOM    972  O   LYS H 126      11.745   6.823  22.862  1.00 40.09           O  
ATOM    973  N   ILE H 127      12.514   8.784  23.664  1.00 35.10           N  
ATOM    974  CA  ILE H 127      12.856   8.209  24.937  1.00 35.95           C  
ATOM    975  CB  ILE H 127      14.219   8.601  25.433  1.00 36.04           C  
ATOM    976  CG1 ILE H 127      15.293   8.171  24.422  1.00 34.87           C  
ATOM    977  CG2 ILE H 127      14.428   7.973  26.820  1.00 34.45           C  
ATOM    978  CD1 ILE H 127      16.669   8.778  24.691  1.00 37.08           C  
ATOM    979  C   ILE H 127      11.837   8.664  25.930  1.00 34.98           C  
ATOM    980  O   ILE H 127      11.309   9.770  25.831  1.00 35.19           O  
ATOM    981  N   SER H 128      11.496   7.793  26.902  1.00 42.03           N  
ATOM    982  CA  SER H 128      10.467   8.145  27.838  1.00 42.42           C  
ATOM    983  CB  SER H 128       9.285   7.162  27.843  1.00 46.97           C  
ATOM    984  OG  SER H 128       9.732   5.872  28.230  1.00 46.62           O  
ATOM    985  C   SER H 128      11.028   8.186  29.227  1.00 42.98           C  
ATOM    986  O   SER H 128      12.090   7.635  29.509  1.00 41.59           O  
ATOM    987  N   CYS H 129      10.321   8.906  30.122  1.00 40.23           N  
ATOM    988  CA  CYS H 129      10.720   9.030  31.494  1.00 41.26           C  
ATOM    989  CB  CYS H 129      11.403  10.394  31.767  1.00 40.92           C  
ATOM    990  SG  CYS H 129      11.941  10.660  33.484  1.00 43.41           S  
ATOM    991  C   CYS H 129       9.459   8.939  32.301  1.00 41.96           C  
ATOM    992  O   CYS H 129       8.645   9.862  32.300  1.00 42.36           O  
ATOM    993  N   LYS H 130       9.257   7.816  33.022  1.00 33.04           N  
ATOM    994  CA  LYS H 130       8.036   7.668  33.762  1.00 33.00           C  
ATOM    995  CB  LYS H 130       7.488   6.231  33.789  1.00 58.07           C  
ATOM    996  CG  LYS H 130       6.072   6.151  34.363  1.00 60.00           C  
ATOM    997  CD  LYS H 130       5.341   4.841  34.061  1.00 64.13           C  
ATOM    998  CE  LYS H 130       3.907   4.816  34.596  1.00 64.35           C  
ATOM    999  NZ  LYS H 130       3.245   3.554  34.203  1.00 62.24           N1+
ATOM   1000  C   LYS H 130       8.280   8.095  35.171  1.00 33.03           C  
ATOM   1001  O   LYS H 130       9.158   7.577  35.860  1.00 33.80           O  
ATOM   1002  N   ALA H 131       7.469   9.058  35.640  1.00 43.00           N  
ATOM   1003  CA  ALA H 131       7.641   9.586  36.959  1.00 44.03           C  
ATOM   1004  CB  ALA H 131       7.395  11.103  37.046  1.00 32.37           C  
ATOM   1005  C   ALA H 131       6.653   8.926  37.857  1.00 45.01           C  
ATOM   1006  O   ALA H 131       5.520   8.654  37.461  1.00 45.46           O  
ATOM   1007  N   SER H 132       7.086   8.623  39.098  1.00 45.26           N  
ATOM   1008  CA  SER H 132       6.197   8.021  40.048  1.00 45.27           C  
ATOM   1009  CB  SER H 132       6.366   6.497  40.183  1.00 46.10           C  
ATOM   1010  OG  SER H 132       5.985   5.851  38.978  1.00 45.34           O  
ATOM   1011  C   SER H 132       6.521   8.589  41.395  1.00 46.60           C  
ATOM   1012  O   SER H 132       7.637   9.041  41.642  1.00 45.87           O  
ATOM   1013  N   GLY H 133       5.544   8.599  42.331  1.00 52.59           N  
ATOM   1014  CA  GLY H 133       5.830   9.035  43.674  1.00 55.31           C  
ATOM   1015  C   GLY H 133       5.453  10.472  43.891  1.00 57.64           C  
ATOM   1016  O   GLY H 133       5.491  10.947  45.025  1.00 57.95           O  
ATOM   1017  N   TYR H 134       5.108  11.230  42.833  1.00 58.89           N  
ATOM   1018  CA  TYR H 134       4.718  12.590  43.075  1.00 60.32           C  
ATOM   1019  CB  TYR H 134       5.894  13.591  43.049  1.00 58.27           C  
ATOM   1020  CG  TYR H 134       6.498  13.653  41.683  1.00 59.14           C  
ATOM   1021  CD1 TYR H 134       5.933  14.418  40.691  1.00 58.49           C  
ATOM   1022  CD2 TYR H 134       7.647  12.967  41.378  1.00 58.19           C  
ATOM   1023  CE1 TYR H 134       6.488  14.484  39.435  1.00 57.97           C  
ATOM   1024  CE2 TYR H 134       8.211  13.027  40.125  1.00 58.35           C  
ATOM   1025  CZ  TYR H 134       7.628  13.784  39.144  1.00 57.78           C  
ATOM   1026  OH  TYR H 134       8.195  13.853  37.855  1.00 57.88           O  
ATOM   1027  C   TYR H 134       3.732  13.008  42.024  1.00 61.57           C  
ATOM   1028  O   TYR H 134       3.495  12.288  41.055  1.00 62.50           O  
ATOM   1029  N   THR H 135       3.117  14.199  42.204  1.00 63.26           N  
ATOM   1030  CA  THR H 135       2.205  14.716  41.221  1.00 60.99           C  
ATOM   1031  CB  THR H 135       1.396  15.875  41.728  1.00 62.91           C  
ATOM   1032  OG1 THR H 135       0.677  15.496  42.889  1.00 62.36           O  
ATOM   1033  CG2 THR H 135       0.402  16.308  40.641  1.00 61.23           C  
ATOM   1034  C   THR H 135       3.038  15.202  40.070  1.00 59.62           C  
ATOM   1035  O   THR H 135       3.827  16.135  40.201  1.00 61.15           O  
ATOM   1036  N   PHE H 136       2.842  14.584  38.893  1.00 60.60           N  
ATOM   1037  CA  PHE H 136       3.604  14.809  37.692  1.00 59.43           C  
ATOM   1038  CB  PHE H 136       3.193  13.826  36.580  1.00 60.73           C  
ATOM   1039  CG  PHE H 136       4.004  14.078  35.356  1.00 61.48           C  
ATOM   1040  CD1 PHE H 136       5.284  13.595  35.248  1.00 60.66           C  
ATOM   1041  CD2 PHE H 136       3.467  14.787  34.307  1.00 61.85           C  
ATOM   1042  CE1 PHE H 136       6.023  13.827  34.112  1.00 60.68           C  
ATOM   1043  CE2 PHE H 136       4.200  15.021  33.168  1.00 61.06           C  
ATOM   1044  CZ  PHE H 136       5.483  14.541  33.070  1.00 61.29           C  
ATOM   1045  C   PHE H 136       3.431  16.208  37.181  1.00 59.40           C  
ATOM   1046  O   PHE H 136       4.369  16.810  36.660  1.00 57.91           O  
ATOM   1047  N   THR H 137       2.209  16.753  37.295  1.00 58.99           N  
ATOM   1048  CA  THR H 137       1.855  18.050  36.797  1.00 60.45           C  
ATOM   1049  CB  THR H 137       0.378  18.301  36.903  1.00 60.69           C  
ATOM   1050  OG1 THR H 137       0.044  19.540  36.301  1.00 63.93           O  
ATOM   1051  CG2 THR H 137      -0.034  18.298  38.383  1.00 60.65           C  
ATOM   1052  C   THR H 137       2.578  19.143  37.539  1.00 60.50           C  
ATOM   1053  O   THR H 137       2.818  20.215  36.986  1.00 60.58           O  
ATOM   1054  N   ASP H 138       2.906  18.910  38.821  1.00 60.16           N  
ATOM   1055  CA  ASP H 138       3.475  19.868  39.734  1.00 60.85           C  
ATOM   1056  CB  ASP H 138       3.505  19.323  41.176  1.00 60.78           C  
ATOM   1057  CG  ASP H 138       3.680  20.480  42.152  1.00  0.00           C  
ATOM   1058  OD1 ASP H 138       3.671  21.654  41.698  1.00  0.00           O  
ATOM   1059  OD2 ASP H 138       3.810  20.198  43.375  1.00  0.00           O1-
ATOM   1060  C   ASP H 138       4.880  20.320  39.390  1.00 59.77           C  
ATOM   1061  O   ASP H 138       5.226  21.456  39.704  1.00 61.17           O  
ATOM   1062  N   TYR H 139       5.743  19.486  38.763  1.00 58.52           N  
ATOM   1063  CA  TYR H 139       7.130  19.889  38.620  1.00 55.97           C  
ATOM   1064  CB  TYR H 139       8.103  18.912  39.302  1.00 58.59           C  
ATOM   1065  CG  TYR H 139       7.806  18.835  40.757  1.00 61.72           C  
ATOM   1066  CD1 TYR H 139       6.719  18.126  41.210  1.00 62.22           C  
ATOM   1067  CD2 TYR H 139       8.630  19.449  41.670  1.00 63.03           C  
ATOM   1068  CE1 TYR H 139       6.447  18.045  42.555  1.00 63.66           C  
ATOM   1069  CE2 TYR H 139       8.365  19.371  43.015  1.00 64.46           C  
ATOM   1070  CZ  TYR H 139       7.272  18.668  43.458  1.00 64.38           C  
ATOM   1071  OH  TYR H 139       6.996  18.583  44.839  1.00 64.60           O  
ATOM   1072  C   TYR H 139       7.579  19.893  37.176  1.00 53.37           C  
ATOM   1073  O   TYR H 139       6.945  19.274  36.321  1.00 54.94           O  
ATOM   1074  N   ASN H 140       8.699  20.617  36.877  1.00 38.92           N  
ATOM   1075  CA  ASN H 140       9.235  20.638  35.540  1.00 38.77           C  
ATOM   1076  CB  ASN H 140      10.120  21.868  35.233  1.00 45.86           C  
ATOM   1077  CG  ASN H 140       9.246  23.090  34.975  1.00 46.53           C  
ATOM   1078  OD1 ASN H 140       8.515  23.142  33.988  1.00 18.70           O  
ATOM   1079  ND2 ASN H 140       9.330  24.107  35.875  1.00 16.44           N  
ATOM   1080  C   ASN H 140      10.089  19.417  35.358  1.00 38.84           C  
ATOM   1081  O   ASN H 140      10.573  18.829  36.323  1.00 38.35           O  
ATOM   1082  N   MET H 141      10.250  18.973  34.096  1.00 39.53           N  
ATOM   1083  CA  MET H 141      11.092  17.844  33.811  1.00 38.29           C  
ATOM   1084  CB  MET H 141      10.346  16.650  33.190  1.00 37.30           C  
ATOM   1085  CG  MET H 141      11.167  15.361  33.097  1.00 14.76           C  
ATOM   1086  SD  MET H 141      11.505  14.584  34.705  1.00 16.63           S  
ATOM   1087  CE  MET H 141       9.749  14.384  35.124  1.00 13.37           C  
ATOM   1088  C   MET H 141      12.084  18.312  32.799  1.00 38.17           C  
ATOM   1089  O   MET H 141      11.708  18.838  31.754  1.00 38.45           O  
ATOM   1090  N   HIS H 142      13.387  18.118  33.072  1.00 32.05           N  
ATOM   1091  CA  HIS H 142      14.399  18.597  32.174  1.00 31.57           C  
ATOM   1092  ND1 HIS H 142      15.240  22.004  32.910  1.00 34.53           N  
ATOM   1093  CG  HIS H 142      14.958  20.766  33.435  1.00 41.90           C  
ATOM   1094  CB  HIS H 142      15.467  19.467  32.869  1.00 35.91           C  
ATOM   1095  NE2 HIS H 142      13.950  22.358  34.683  1.00 30.95           N  
ATOM   1096  CD2 HIS H 142      14.164  21.001  34.523  1.00 31.77           C  
ATOM   1097  CE1 HIS H 142      14.618  22.924  33.695  1.00 33.46           C  
ATOM   1098  C   HIS H 142      15.109  17.410  31.598  1.00 31.16           C  
ATOM   1099  O   HIS H 142      15.030  16.298  32.124  1.00 31.12           O  
ATOM   1100  N   TRP H 143      15.802  17.617  30.462  1.00 31.83           N  
ATOM   1101  CA  TRP H 143      16.537  16.553  29.846  1.00 32.51           C  
ATOM   1102  CB  TRP H 143      15.915  16.099  28.515  1.00 33.77           C  
ATOM   1103  CG  TRP H 143      14.586  15.401  28.703  1.00 35.06           C  
ATOM   1104  CD2 TRP H 143      14.415  13.972  28.670  1.00 34.97           C  
ATOM   1105  CD1 TRP H 143      13.353  15.932  28.941  1.00 35.43           C  
ATOM   1106  NE1 TRP H 143      12.422  14.925  29.070  1.00 35.81           N  
ATOM   1107  CE2 TRP H 143      13.064  13.718  28.903  1.00 35.23           C  
ATOM   1108  CE3 TRP H 143      15.307  12.965  28.463  1.00 34.30           C  
ATOM   1109  CZ2 TRP H 143      12.583  12.439  28.932  1.00 35.45           C  
ATOM   1110  CZ3 TRP H 143      14.825  11.676  28.497  1.00 36.59           C  
ATOM   1111  CH2 TRP H 143      13.488  11.422  28.727  1.00 35.85           C  
ATOM   1112  C   TRP H 143      17.941  17.032  29.623  1.00 32.13           C  
ATOM   1113  O   TRP H 143      18.160  18.149  29.155  1.00 31.88           O  
ATOM   1114  N   VAL H 144      18.936  16.186  29.966  1.00 27.92           N  
ATOM   1115  CA  VAL H 144      20.326  16.543  29.858  1.00 27.17           C  
ATOM   1116  CB  VAL H 144      21.015  16.545  31.197  1.00 33.59           C  
ATOM   1117  CG1 VAL H 144      22.495  16.913  31.007  1.00 33.97           C  
ATOM   1118  CG2 VAL H 144      20.260  17.488  32.145  1.00 32.82           C  
ATOM   1119  C   VAL H 144      21.016  15.498  29.029  1.00 28.58           C  
ATOM   1120  O   VAL H 144      20.684  14.315  29.098  1.00 27.37           O  
ATOM   1121  N   LYS H 145      22.012  15.921  28.223  1.00 29.06           N  
ATOM   1122  CA  LYS H 145      22.747  15.022  27.372  1.00 28.21           C  
ATOM   1123  CB  LYS H 145      22.849  15.543  25.931  1.00 33.33           C  
ATOM   1124  CG  LYS H 145      23.619  14.639  24.971  1.00 33.14           C  
ATOM   1125  CD  LYS H 145      23.559  15.139  23.529  1.00 33.09           C  
ATOM   1126  CE  LYS H 145      24.373  14.304  22.546  1.00 28.11           C  
ATOM   1127  NZ  LYS H 145      24.249  14.887  21.194  1.00 26.01           N1+
ATOM   1128  C   LYS H 145      24.150  14.921  27.885  1.00 29.52           C  
ATOM   1129  O   LYS H 145      24.758  15.924  28.252  1.00 29.48           O  
ATOM   1130  N   GLN H 146      24.706  13.694  27.940  1.00 29.84           N  
ATOM   1131  CA  GLN H 146      26.063  13.536  28.383  1.00 30.00           C  
ATOM   1132  CB  GLN H 146      26.179  12.865  29.764  1.00 34.14           C  
ATOM   1133  CG  GLN H 146      27.620  12.697  30.254  1.00 35.16           C  
ATOM   1134  CD  GLN H 146      27.586  12.032  31.626  1.00 35.77           C  
ATOM   1135  OE1 GLN H 146      26.674  11.268  31.935  1.00 37.29           O  
ATOM   1136  NE2 GLN H 146      28.605  12.325  32.478  1.00 35.07           N  
ATOM   1137  C   GLN H 146      26.767  12.655  27.398  1.00 31.04           C  
ATOM   1138  O   GLN H 146      26.404  11.494  27.220  1.00 30.81           O  
ATOM   1139  N   SER H 147      27.803  13.189  26.723  1.00 38.94           N  
ATOM   1140  CA  SER H 147      28.553  12.412  25.770  1.00 40.60           C  
ATOM   1141  CB  SER H 147      29.257  13.273  24.706  1.00 38.92           C  
ATOM   1142  OG  SER H 147      28.286  13.970  23.937  1.00 31.02           O  
ATOM   1143  C   SER H 147      29.577  11.624  26.536  1.00 42.86           C  
ATOM   1144  O   SER H 147      29.886  11.944  27.681  1.00 43.14           O  
ATOM   1145  N   HIS H 148      30.160  10.586  25.898  1.00 42.32           N  
ATOM   1146  CA  HIS H 148      31.017   9.659  26.588  1.00 43.71           C  
ATOM   1147  ND1 HIS H 148      31.580   6.559  27.248  1.00  0.00           N  
ATOM   1148  CG  HIS H 148      32.250   7.450  26.440  1.00 50.12           C  
ATOM   1149  CB  HIS H 148      31.575   8.554  25.680  1.00 54.41           C  
ATOM   1150  NE2 HIS H 148      33.729   5.991  27.322  1.00  0.00           N  
ATOM   1151  CD2 HIS H 148      33.561   7.091  26.498  1.00  0.00           C  
ATOM   1152  CE1 HIS H 148      32.511   5.709  27.750  1.00  0.00           C  
ATOM   1153  C   HIS H 148      32.168  10.356  27.221  1.00 44.93           C  
ATOM   1154  O   HIS H 148      32.414  10.181  28.412  1.00 44.25           O  
ATOM   1155  N   GLY H 149      32.915  11.176  26.469  1.00 47.23           N  
ATOM   1156  CA  GLY H 149      33.959  11.852  27.169  1.00 47.68           C  
ATOM   1157  C   GLY H 149      33.234  12.972  27.792  1.00 48.78           C  
ATOM   1158  O   GLY H 149      32.837  13.911  27.107  1.00 49.62           O  
ATOM   1159  N   LYS H 150      33.118  12.903  29.125  1.00 71.49           N  
ATOM   1160  CA  LYS H 150      32.268  13.705  29.947  1.00 71.59           C  
ATOM   1161  CB  LYS H 150      32.622  13.627  31.426  1.00 66.68           C  
ATOM   1162  CG  LYS H 150      32.042  12.340  32.001  1.00 68.84           C  
ATOM   1163  CD  LYS H 150      32.571  11.075  31.333  1.00 83.43           C  
ATOM   1164  CE  LYS H 150      31.765   9.828  31.701  1.00 52.28           C  
ATOM   1165  NZ  LYS H 150      32.065   8.729  30.754  1.00 57.16           N1+
ATOM   1166  C   LYS H 150      32.126  15.110  29.495  1.00 70.38           C  
ATOM   1167  O   LYS H 150      32.985  15.730  28.877  1.00 70.13           O  
ATOM   1168  N   SER H 151      30.902  15.588  29.730  1.00 46.74           N  
ATOM   1169  CA  SER H 151      30.436  16.896  29.432  1.00 44.56           C  
ATOM   1170  CB  SER H 151      30.580  17.316  27.958  1.00 37.20           C  
ATOM   1171  OG  SER H 151      29.629  16.641  27.148  1.00 45.72           O  
ATOM   1172  C   SER H 151      28.979  16.753  29.688  1.00 43.98           C  
ATOM   1173  O   SER H 151      28.422  15.677  29.471  1.00 42.99           O  
ATOM   1174  N   LEU H 152      28.325  17.811  30.190  1.00 35.81           N  
ATOM   1175  CA  LEU H 152      26.914  17.707  30.405  1.00 34.52           C  
ATOM   1176  CB  LEU H 152      26.489  17.899  31.876  1.00 26.77           C  
ATOM   1177  CG  LEU H 152      26.928  16.764  32.826  1.00 27.02           C  
ATOM   1178  CD1 LEU H 152      26.439  17.018  34.260  1.00 26.17           C  
ATOM   1179  CD2 LEU H 152      26.492  15.385  32.305  1.00 27.32           C  
ATOM   1180  C   LEU H 152      26.310  18.821  29.622  1.00 35.00           C  
ATOM   1181  O   LEU H 152      26.875  19.911  29.571  1.00 35.00           O  
ATOM   1182  N   GLU H 153      25.164  18.570  28.960  1.00 28.11           N  
ATOM   1183  CA  GLU H 153      24.549  19.616  28.196  1.00 27.69           C  
ATOM   1184  CB  GLU H 153      24.650  19.393  26.670  1.00 51.24           C  
ATOM   1185  CG  GLU H 153      26.072  19.502  26.113  1.00 53.03           C  
ATOM   1186  CD  GLU H 153      26.072  18.986  24.679  1.00 56.92           C  
ATOM   1187  OE1 GLU H 153      25.141  19.343  23.911  1.00 56.45           O  
ATOM   1188  OE2 GLU H 153      27.008  18.220  24.331  1.00 55.56           O1-
ATOM   1189  C   GLU H 153      23.091  19.628  28.531  1.00 28.00           C  
ATOM   1190  O   GLU H 153      22.464  18.578  28.646  1.00 27.83           O  
ATOM   1191  N   TRP H 154      22.502  20.827  28.681  1.00 26.49           N  
ATOM   1192  CA  TRP H 154      21.107  20.904  29.023  1.00 26.64           C  
ATOM   1193  CB  TRP H 154      20.804  22.102  29.937  1.00 29.21           C  
ATOM   1194  CG  TRP H 154      19.354  22.290  30.287  1.00 30.05           C  
ATOM   1195  CD2 TRP H 154      18.523  23.326  29.736  1.00 30.16           C  
ATOM   1196  CD1 TRP H 154      18.577  21.596  31.164  1.00 30.35           C  
ATOM   1197  NE1 TRP H 154      17.308  22.125  31.186  1.00 30.76           N  
ATOM   1198  CE2 TRP H 154      17.264  23.194  30.315  1.00 30.60           C  
ATOM   1199  CE3 TRP H 154      18.793  24.304  28.827  1.00 30.15           C  
ATOM   1200  CZ2 TRP H 154      16.244  24.048  29.989  1.00 30.79           C  
ATOM   1201  CZ3 TRP H 154      17.767  25.164  28.501  1.00 29.84           C  
ATOM   1202  CH2 TRP H 154      16.516  25.038  29.070  1.00 31.37           C  
ATOM   1203  C   TRP H 154      20.332  21.055  27.746  1.00 27.08           C  
ATOM   1204  O   TRP H 154      20.553  21.995  26.986  1.00 27.37           O  
ATOM   1205  N   VAL H 155      19.467  20.065  27.432  1.00 28.21           N  
ATOM   1206  CA  VAL H 155      18.645  20.103  26.249  1.00 27.96           C  
ATOM   1207  CB  VAL H 155      18.128  18.761  25.826  1.00 21.67           C  
ATOM   1208  CG1 VAL H 155      17.120  18.973  24.679  1.00 21.15           C  
ATOM   1209  CG2 VAL H 155      19.324  17.876  25.433  1.00 19.93           C  
ATOM   1210  C   VAL H 155      17.455  21.020  26.362  1.00 29.33           C  
ATOM   1211  O   VAL H 155      17.167  21.773  25.432  1.00 29.63           O  
ATOM   1212  N   GLY H 156      16.711  20.978  27.486  1.00 34.20           N  
ATOM   1213  CA  GLY H 156      15.536  21.806  27.583  1.00 34.21           C  
ATOM   1214  C   GLY H 156      14.675  21.311  28.711  1.00 35.17           C  
ATOM   1215  O   GLY H 156      15.008  20.333  29.379  1.00 34.25           O  
ATOM   1216  N   TYR H 157      13.536  21.999  28.957  1.00 40.44           N  
ATOM   1217  CA  TYR H 157      12.673  21.598  30.033  1.00 40.79           C  
ATOM   1218  CB  TYR H 157      12.835  22.455  31.298  1.00 29.31           C  
ATOM   1219  CG  TYR H 157      12.317  23.813  30.978  1.00 35.87           C  
ATOM   1220  CD1 TYR H 157      13.129  24.738  30.365  1.00  0.00           C  
ATOM   1221  CD2 TYR H 157      11.016  24.154  31.274  1.00 13.36           C  
ATOM   1222  CE1 TYR H 157      12.654  25.992  30.063  1.00  0.00           C  
ATOM   1223  CE2 TYR H 157      10.536  25.408  30.974  1.00  0.00           C  
ATOM   1224  CZ  TYR H 157      11.355  26.326  30.362  1.00  0.00           C  
ATOM   1225  OH  TYR H 157      10.870  27.612  30.050  1.00  0.00           O  
ATOM   1226  C   TYR H 157      11.242  21.743  29.601  1.00 41.91           C  
ATOM   1227  O   TYR H 157      10.918  22.494  28.681  1.00 41.87           O  
ATOM   1228  N   THR H 158      10.340  20.985  30.260  1.00 31.54           N  
ATOM   1229  CA  THR H 158       8.943  21.086  29.967  1.00 32.89           C  
ATOM   1230  CB  THR H 158       8.427  19.969  29.108  1.00 33.44           C  
ATOM   1231  OG1 THR H 158       7.098  20.248  28.693  1.00  0.00           O  
ATOM   1232  CG2 THR H 158       8.489  18.654  29.910  1.00 32.86           C  
ATOM   1233  C   THR H 158       8.189  21.045  31.259  1.00 33.48           C  
ATOM   1234  O   THR H 158       8.568  20.358  32.207  1.00 33.00           O  
ATOM   1235  N   TYR H 159       7.074  21.796  31.313  1.00 39.65           N  
ATOM   1236  CA  TYR H 159       6.244  21.854  32.479  1.00 40.25           C  
ATOM   1237  CB  TYR H 159       5.895  23.323  32.804  1.00 46.63           C  
ATOM   1238  CG  TYR H 159       5.013  23.453  33.999  1.00 47.49           C  
ATOM   1239  CD1 TYR H 159       5.463  23.111  35.255  1.00 56.77           C  
ATOM   1240  CD2 TYR H 159       3.744  23.971  33.859  1.00 54.50           C  
ATOM   1241  CE1 TYR H 159       4.644  23.251  36.351  1.00 58.21           C  
ATOM   1242  CE2 TYR H 159       2.922  24.114  34.951  1.00 69.03           C  
ATOM   1243  CZ  TYR H 159       3.372  23.754  36.200  1.00 69.03           C  
ATOM   1244  OH  TYR H 159       2.528  23.901  37.322  1.00 69.03           O  
ATOM   1245  C   TYR H 159       5.002  21.095  32.130  1.00 40.16           C  
ATOM   1246  O   TYR H 159       4.152  21.595  31.403  1.00 40.61           O  
ATOM   1247  N   PRO H 160       4.756  19.988  32.778  1.00 17.46           N  
ATOM   1248  CA  PRO H 160       3.606  19.156  32.521  1.00 19.85           C  
ATOM   1249  CD  PRO H 160       5.717  19.373  33.676  1.00 18.01           C  
ATOM   1250  CB  PRO H 160       3.715  17.997  33.515  1.00 19.01           C  
ATOM   1251  CG  PRO H 160       5.215  17.931  33.863  1.00 17.66           C  
ATOM   1252  C   PRO H 160       2.259  19.814  32.564  1.00 23.52           C  
ATOM   1253  O   PRO H 160       1.458  19.576  31.662  1.00 27.61           O  
ATOM   1254  N   TYR H 161       1.955  20.619  33.595  1.00 27.09           N  
ATOM   1255  CA  TYR H 161       0.632  21.178  33.671  1.00 28.35           C  
ATOM   1256  CB  TYR H 161       0.420  21.958  34.980  1.00  4.65           C  
ATOM   1257  CG  TYR H 161      -0.942  22.564  34.952  1.00  4.13           C  
ATOM   1258  CD1 TYR H 161      -2.052  21.818  35.279  1.00  2.00           C  
ATOM   1259  CD2 TYR H 161      -1.106  23.885  34.603  1.00  4.65           C  
ATOM   1260  CE1 TYR H 161      -3.305  22.386  35.253  1.00  2.00           C  
ATOM   1261  CE2 TYR H 161      -2.355  24.457  34.577  1.00  2.89           C  
ATOM   1262  CZ  TYR H 161      -3.459  23.706  34.902  1.00  2.22           C  
ATOM   1263  OH  TYR H 161      -4.744  24.288  34.877  1.00  3.70           O  
ATOM   1264  C   TYR H 161       0.402  22.151  32.562  1.00 27.73           C  
ATOM   1265  O   TYR H 161      -0.562  22.041  31.805  1.00 30.19           O  
ATOM   1266  N   ASN H 162       1.310  23.131  32.446  1.00 25.58           N  
ATOM   1267  CA  ASN H 162       1.168  24.197  31.501  1.00 25.74           C  
ATOM   1268  CB  ASN H 162       2.135  25.357  31.793  1.00 25.98           C  
ATOM   1269  CG  ASN H 162       1.724  26.525  30.911  1.00 25.94           C  
ATOM   1270  OD1 ASN H 162       1.700  26.416  29.687  1.00 28.45           O  
ATOM   1271  ND2 ASN H 162       1.380  27.676  31.546  1.00 26.53           N  
ATOM   1272  C   ASN H 162       1.402  23.721  30.104  1.00 26.27           C  
ATOM   1273  O   ASN H 162       0.695  24.114  29.178  1.00 30.67           O  
ATOM   1274  N   GLY H 163       2.417  22.863  29.917  1.00 25.09           N  
ATOM   1275  CA  GLY H 163       2.738  22.384  28.606  1.00 21.13           C  
ATOM   1276  C   GLY H 163       3.803  23.263  28.017  1.00 20.89           C  
ATOM   1277  O   GLY H 163       4.255  23.038  26.897  1.00 22.31           O  
ATOM   1278  N   GLY H 164       4.241  24.293  28.763  1.00 49.93           N  
ATOM   1279  CA  GLY H 164       5.238  25.215  28.277  1.00 48.54           C  
ATOM   1280  C   GLY H 164       6.566  24.527  28.226  1.00 48.49           C  
ATOM   1281  O   GLY H 164       6.890  23.692  29.071  1.00 47.47           O  
ATOM   1282  N   ILE H 165       7.392  24.885  27.220  1.00 42.18           N  
ATOM   1283  CA  ILE H 165       8.666  24.245  27.084  1.00 41.66           C  
ATOM   1284  CB  ILE H 165       8.677  23.265  25.947  1.00 38.56           C  
ATOM   1285  CG1 ILE H 165       7.541  22.245  26.136  1.00 31.81           C  
ATOM   1286  CG2 ILE H 165      10.070  22.620  25.862  1.00 37.17           C  
ATOM   1287  CD1 ILE H 165       7.282  21.370  24.910  1.00 31.66           C  
ATOM   1288  C   ILE H 165       9.687  25.303  26.802  1.00 41.72           C  
ATOM   1289  O   ILE H 165       9.374  26.366  26.265  1.00 41.88           O  
ATOM   1290  N   GLY H 166      10.944  25.040  27.204  1.00 42.93           N  
ATOM   1291  CA  GLY H 166      12.036  25.931  26.933  1.00 42.30           C  
ATOM   1292  C   GLY H 166      13.125  25.063  26.387  1.00 43.68           C  
ATOM   1293  O   GLY H 166      13.561  24.111  27.033  1.00 43.32           O  
ATOM   1294  N   TYR H 167      13.628  25.391  25.184  1.00 33.02           N  
ATOM   1295  CA  TYR H 167      14.608  24.541  24.571  1.00 32.42           C  
ATOM   1296  CB  TYR H 167      14.320  24.183  23.103  1.00 35.84           C  
ATOM   1297  CG  TYR H 167      13.135  23.289  22.998  1.00 36.92           C  
ATOM   1298  CD1 TYR H 167      13.295  21.930  23.106  1.00 35.86           C  
ATOM   1299  CD2 TYR H 167      11.875  23.798  22.799  1.00 35.28           C  
ATOM   1300  CE1 TYR H 167      12.218  21.083  23.003  1.00 36.85           C  
ATOM   1301  CE2 TYR H 167      10.794  22.955  22.694  1.00 34.87           C  
ATOM   1302  CZ  TYR H 167      10.964  21.598  22.793  1.00 35.50           C  
ATOM   1303  OH  TYR H 167       9.852  20.739  22.683  1.00 36.05           O  
ATOM   1304  C   TYR H 167      15.889  25.285  24.499  1.00 33.16           C  
ATOM   1305  O   TYR H 167      15.897  26.509  24.390  1.00 33.12           O  
ATOM   1306  N   ASN H 168      17.028  24.567  24.606  1.00 39.04           N  
ATOM   1307  CA  ASN H 168      18.225  25.310  24.388  1.00 39.91           C  
ATOM   1308  CB  ASN H 168      19.541  24.699  24.918  1.00 41.71           C  
ATOM   1309  CG  ASN H 168      20.014  23.566  24.039  1.00 43.07           C  
ATOM   1310  OD1 ASN H 168      20.868  23.769  23.179  1.00 43.21           O  
ATOM   1311  ND2 ASN H 168      19.481  22.341  24.271  1.00 42.70           N  
ATOM   1312  C   ASN H 168      18.289  25.439  22.900  1.00 40.77           C  
ATOM   1313  O   ASN H 168      17.900  24.527  22.171  1.00 40.47           O  
ATOM   1314  N   GLN H 169      18.808  26.575  22.407  1.00 38.56           N  
ATOM   1315  CA  GLN H 169      18.765  26.873  21.001  1.00 39.63           C  
ATOM   1316  CB  GLN H 169      19.472  28.190  20.631  1.00 65.25           C  
ATOM   1317  CG  GLN H 169      18.619  29.436  20.860  1.00 68.55           C  
ATOM   1318  CD  GLN H 169      17.601  29.484  19.726  1.00 71.03           C  
ATOM   1319  OE1 GLN H 169      16.465  29.922  19.901  1.00 71.30           O  
ATOM   1320  NE2 GLN H 169      18.019  29.011  18.522  1.00 50.45           N  
ATOM   1321  C   GLN H 169      19.421  25.795  20.205  1.00 39.70           C  
ATOM   1322  O   GLN H 169      18.956  25.452  19.119  1.00 40.18           O  
ATOM   1323  N   LYS H 170      20.512  25.219  20.722  1.00 40.02           N  
ATOM   1324  CA  LYS H 170      21.230  24.249  19.953  1.00 39.93           C  
ATOM   1325  CB  LYS H 170      22.394  23.631  20.740  1.00 56.16           C  
ATOM   1326  CG  LYS H 170      23.149  22.558  19.956  1.00 60.80           C  
ATOM   1327  CD  LYS H 170      24.387  22.027  20.679  1.00 61.35           C  
ATOM   1328  CE  LYS H 170      24.971  20.781  20.011  1.00 54.64           C  
ATOM   1329  NZ  LYS H 170      25.973  20.144  20.889  1.00 55.64           N1+
ATOM   1330  C   LYS H 170      20.326  23.114  19.567  1.00 40.59           C  
ATOM   1331  O   LYS H 170      20.336  22.665  18.424  1.00 40.04           O  
ATOM   1332  N   PHE H 171      19.542  22.604  20.530  1.00 33.17           N  
ATOM   1333  CA  PHE H 171      18.666  21.473  20.380  1.00 33.79           C  
ATOM   1334  CB  PHE H 171      18.502  20.634  21.659  1.00 36.92           C  
ATOM   1335  CG  PHE H 171      19.779  19.867  21.786  1.00 36.87           C  
ATOM   1336  CD1 PHE H 171      19.951  18.683  21.103  1.00 37.14           C  
ATOM   1337  CD2 PHE H 171      20.820  20.336  22.556  1.00 37.49           C  
ATOM   1338  CE1 PHE H 171      21.124  17.970  21.210  1.00 37.85           C  
ATOM   1339  CE2 PHE H 171      21.995  19.630  22.670  1.00 38.00           C  
ATOM   1340  CZ  PHE H 171      22.149  18.443  21.994  1.00 38.29           C  
ATOM   1341  C   PHE H 171      17.332  21.747  19.745  1.00 33.91           C  
ATOM   1342  O   PHE H 171      16.607  20.797  19.457  1.00 32.73           O  
ATOM   1343  N   LYS H 172      16.944  23.021  19.532  1.00 42.26           N  
ATOM   1344  CA  LYS H 172      15.576  23.360  19.209  1.00 41.56           C  
ATOM   1345  CB  LYS H 172      15.426  24.831  18.786  1.00 56.11           C  
ATOM   1346  CG  LYS H 172      13.978  25.267  18.571  1.00 57.06           C  
ATOM   1347  CD  LYS H 172      13.801  26.784  18.600  1.00 59.27           C  
ATOM   1348  CE  LYS H 172      13.709  27.348  20.019  1.00 59.64           C  
ATOM   1349  NZ  LYS H 172      13.699  28.828  19.985  1.00 60.96           N1+
ATOM   1350  C   LYS H 172      14.950  22.511  18.132  1.00 41.30           C  
ATOM   1351  O   LYS H 172      13.899  21.922  18.377  1.00 42.34           O  
ATOM   1352  N   SER H 173      15.530  22.394  16.927  1.00 52.64           N  
ATOM   1353  CA  SER H 173      14.869  21.601  15.923  1.00 53.25           C  
ATOM   1354  CB  SER H 173      15.425  21.830  14.505  1.00122.24           C  
ATOM   1355  OG  SER H 173      16.777  21.399  14.430  1.00  0.00           O  
ATOM   1356  C   SER H 173      15.025  20.141  16.226  1.00 53.57           C  
ATOM   1357  O   SER H 173      14.153  19.327  15.919  1.00 54.61           O  
ATOM   1358  N   LYS H 174      16.173  19.777  16.821  1.00 39.92           N  
ATOM   1359  CA  LYS H 174      16.528  18.404  17.019  1.00 39.16           C  
ATOM   1360  CB  LYS H 174      17.993  18.228  17.440  1.00 44.69           C  
ATOM   1361  CG  LYS H 174      18.457  16.776  17.324  1.00 44.46           C  
ATOM   1362  CD  LYS H 174      19.977  16.618  17.373  1.00 43.99           C  
ATOM   1363  CE  LYS H 174      20.674  16.805  16.020  1.00 44.31           C  
ATOM   1364  NZ  LYS H 174      20.447  15.621  15.161  1.00 43.56           N1+
ATOM   1365  C   LYS H 174      15.664  17.688  18.016  1.00 38.91           C  
ATOM   1366  O   LYS H 174      15.240  16.560  17.762  1.00 38.45           O  
ATOM   1367  N   ALA H 175      15.368  18.309  19.175  1.00 41.04           N  
ATOM   1368  CA  ALA H 175      14.647  17.584  20.186  1.00 41.12           C  
ATOM   1369  CB  ALA H 175      15.355  17.568  21.551  1.00 29.64           C  
ATOM   1370  C   ALA H 175      13.312  18.207  20.404  1.00 40.53           C  
ATOM   1371  O   ALA H 175      13.153  19.421  20.289  1.00 40.75           O  
ATOM   1372  N   THR H 176      12.305  17.365  20.704  1.00 30.95           N  
ATOM   1373  CA  THR H 176      11.000  17.880  20.990  1.00 31.08           C  
ATOM   1374  CB  THR H 176      10.036  17.656  19.863  1.00 36.49           C  
ATOM   1375  OG1 THR H 176       8.851  18.405  20.060  1.00 36.24           O  
ATOM   1376  CG2 THR H 176       9.709  16.162  19.770  1.00 35.12           C  
ATOM   1377  C   THR H 176      10.512  17.191  22.233  1.00 30.67           C  
ATOM   1378  O   THR H 176      10.586  15.969  22.356  1.00 29.37           O  
ATOM   1379  N   LEU H 177      10.004  17.973  23.206  1.00 33.20           N  
ATOM   1380  CA  LEU H 177       9.572  17.402  24.448  1.00 32.86           C  
ATOM   1381  CB  LEU H 177       9.975  18.212  25.692  1.00 34.11           C  
ATOM   1382  CG  LEU H 177      11.495  18.277  25.918  1.00 35.97           C  
ATOM   1383  CD1 LEU H 177      11.834  18.944  27.259  1.00 34.72           C  
ATOM   1384  CD2 LEU H 177      12.147  16.897  25.755  1.00 33.85           C  
ATOM   1385  C   LEU H 177       8.084  17.345  24.448  1.00 32.96           C  
ATOM   1386  O   LEU H 177       7.411  18.183  23.850  1.00 33.78           O  
ATOM   1387  N   THR H 178       7.540  16.313  25.114  1.00 37.49           N  
ATOM   1388  CA  THR H 178       6.127  16.136  25.212  1.00 38.36           C  
ATOM   1389  CB  THR H 178       5.617  15.244  24.118  1.00 37.22           C  
ATOM   1390  OG1 THR H 178       4.215  15.068  24.214  1.00 38.28           O  
ATOM   1391  CG2 THR H 178       6.341  13.891  24.201  1.00 37.31           C  
ATOM   1392  C   THR H 178       5.873  15.477  26.531  1.00 39.22           C  
ATOM   1393  O   THR H 178       6.784  14.901  27.125  1.00 39.65           O  
ATOM   1394  N   LEU H 179       4.633  15.572  27.050  1.00 40.12           N  
ATOM   1395  CA  LEU H 179       4.345  14.946  28.310  1.00 41.11           C  
ATOM   1396  CB  LEU H 179       4.374  15.925  29.497  1.00 35.30           C  
ATOM   1397  CG  LEU H 179       5.710  16.688  29.603  1.00  0.00           C  
ATOM   1398  CD1 LEU H 179       5.853  17.707  28.463  1.00  0.00           C  
ATOM   1399  CD2 LEU H 179       5.919  17.306  30.990  1.00  0.00           C  
ATOM   1400  C   LEU H 179       2.953  14.396  28.241  1.00 42.52           C  
ATOM   1401  O   LEU H 179       2.087  14.964  27.577  1.00 43.28           O  
ATOM   1402  N   ASP H 180       2.704  13.250  28.908  1.00 46.64           N  
ATOM   1403  CA  ASP H 180       1.370  12.720  28.942  1.00 48.35           C  
ATOM   1404  CB  ASP H 180       1.226  11.281  28.425  1.00 66.04           C  
ATOM   1405  CG  ASP H 180      -0.266  10.990  28.319  1.00 68.02           C  
ATOM   1406  OD1 ASP H 180      -1.044  11.947  28.062  1.00 69.24           O  
ATOM   1407  OD2 ASP H 180      -0.648   9.807  28.518  1.00 69.14           O1-
ATOM   1408  C   ASP H 180       0.939  12.711  30.375  1.00 49.10           C  
ATOM   1409  O   ASP H 180       1.494  11.994  31.206  1.00 49.41           O  
ATOM   1410  N   ASN H 181      -0.092  13.512  30.687  1.00 55.17           N  
ATOM   1411  CA  ASN H 181      -0.566  13.687  32.029  1.00 55.96           C  
ATOM   1412  CB  ASN H 181      -1.724  14.704  32.101  1.00 67.03           C  
ATOM   1413  CG  ASN H 181      -2.038  15.000  33.561  1.00 69.81           C  
ATOM   1414  OD1 ASN H 181      -1.486  14.375  34.466  1.00  0.00           O  
ATOM   1415  ND2 ASN H 181      -2.963  15.971  33.796  1.00  0.00           N  
ATOM   1416  C   ASN H 181      -1.074  12.395  32.601  1.00 56.76           C  
ATOM   1417  O   ASN H 181      -0.750  12.050  33.734  1.00 56.25           O  
ATOM   1418  N   SER H 182      -1.880  11.634  31.843  1.00 54.91           N  
ATOM   1419  CA  SER H 182      -2.478  10.456  32.406  1.00 54.65           C  
ATOM   1420  CB  SER H 182      -3.509   9.812  31.465  1.00 62.29           C  
ATOM   1421  OG  SER H 182      -2.893   9.382  30.261  1.00 72.32           O  
ATOM   1422  C   SER H 182      -1.440   9.429  32.745  1.00 54.49           C  
ATOM   1423  O   SER H 182      -1.501   8.807  33.803  1.00 55.07           O  
ATOM   1424  N   SER H 183      -0.470   9.213  31.838  1.00 51.97           N  
ATOM   1425  CA  SER H 183       0.570   8.230  31.998  1.00 50.91           C  
ATOM   1426  CB  SER H 183       1.363   8.000  30.705  1.00 58.88           C  
ATOM   1427  OG  SER H 183       0.500   7.592  29.660  1.00 59.04           O  
ATOM   1428  C   SER H 183       1.591   8.684  32.996  1.00 49.92           C  
ATOM   1429  O   SER H 183       2.364   7.876  33.510  1.00 50.34           O  
ATOM   1430  N   ARG H 184       1.641   9.994  33.288  1.00 47.09           N  
ATOM   1431  CA  ARG H 184       2.659  10.507  34.163  1.00 46.84           C  
ATOM   1432  CB  ARG H 184       2.759   9.783  35.517  1.00 44.49           C  
ATOM   1433  CG  ARG H 184       1.514   9.774  36.402  1.00 48.44           C  
ATOM   1434  CD  ARG H 184       1.770   9.002  37.703  1.00  0.00           C  
ATOM   1435  NE  ARG H 184       0.476   8.823  38.423  1.00  0.00           N  
ATOM   1436  CZ  ARG H 184       0.080   9.727  39.366  1.00  0.00           C  
ATOM   1437  NH1 ARG H 184       0.848  10.830  39.601  1.00  0.00           N1+
ATOM   1438  NH2 ARG H 184      -1.076   9.525  40.066  1.00  0.00           N  
ATOM   1439  C   ARG H 184       3.984  10.241  33.516  1.00 46.76           C  
ATOM   1440  O   ARG H 184       4.955   9.919  34.200  1.00 46.72           O  
ATOM   1441  N   THR H 185       4.068  10.369  32.177  1.00 44.80           N  
ATOM   1442  CA  THR H 185       5.317  10.090  31.530  1.00 44.15           C  
ATOM   1443  CB  THR H 185       5.239   8.914  30.601  1.00 44.83           C  
ATOM   1444  OG1 THR H 185       4.832   7.747  31.302  1.00 45.52           O  
ATOM   1445  CG2 THR H 185       6.629   8.704  29.979  1.00 44.63           C  
ATOM   1446  C   THR H 185       5.709  11.272  30.699  1.00 44.14           C  
ATOM   1447  O   THR H 185       4.856  11.952  30.132  1.00 44.41           O  
ATOM   1448  N   ALA H 186       7.028  11.546  30.607  1.00 40.38           N  
ATOM   1449  CA  ALA H 186       7.513  12.639  29.811  1.00 38.56           C  
ATOM   1450  CB  ALA H 186       8.444  13.587  30.587  1.00 23.65           C  
ATOM   1451  C   ALA H 186       8.300  12.031  28.689  1.00 38.13           C  
ATOM   1452  O   ALA H 186       8.875  10.955  28.851  1.00 38.84           O  
ATOM   1453  N   TYR H 187       8.328  12.686  27.505  1.00 46.24           N  
ATOM   1454  CA  TYR H 187       9.024  12.073  26.408  1.00 46.28           C  
ATOM   1455  CB  TYR H 187       8.107  11.574  25.276  1.00 40.86           C  
ATOM   1456  CG  TYR H 187       7.041  10.667  25.801  1.00 42.00           C  
ATOM   1457  CD1 TYR H 187       7.294   9.358  26.137  1.00 42.80           C  
ATOM   1458  CD2 TYR H 187       5.763  11.144  25.960  1.00 42.00           C  
ATOM   1459  CE1 TYR H 187       6.289   8.545  26.611  1.00 43.12           C  
ATOM   1460  CE2 TYR H 187       4.754  10.338  26.433  1.00 42.67           C  
ATOM   1461  CZ  TYR H 187       5.013   9.030  26.761  1.00 43.66           C  
ATOM   1462  OH  TYR H 187       3.984   8.193  27.247  1.00 48.19           O  
ATOM   1463  C   TYR H 187       9.923  13.082  25.761  1.00 45.80           C  
ATOM   1464  O   TYR H 187       9.736  14.292  25.889  1.00 45.30           O  
ATOM   1465  N   MET H 188      10.961  12.583  25.059  1.00 37.03           N  
ATOM   1466  CA  MET H 188      11.841  13.441  24.318  1.00 37.10           C  
ATOM   1467  CB  MET H 188      13.201  13.664  24.995  1.00 44.07           C  
ATOM   1468  CG  MET H 188      14.102  14.605  24.190  1.00 44.58           C  
ATOM   1469  SD  MET H 188      15.630  15.108  25.030  1.00 46.56           S  
ATOM   1470  CE  MET H 188      16.306  13.429  25.103  1.00 44.63           C  
ATOM   1471  C   MET H 188      12.110  12.753  23.018  1.00 38.02           C  
ATOM   1472  O   MET H 188      12.544  11.602  22.996  1.00 38.29           O  
ATOM   1473  N   GLU H 189      11.864  13.445  21.888  1.00 47.07           N  
ATOM   1474  CA  GLU H 189      12.077  12.808  20.621  1.00 48.25           C  
ATOM   1475  CB  GLU H 189      10.859  12.892  19.684  1.00 52.69           C  
ATOM   1476  CG  GLU H 189      11.026  12.115  18.379  1.00 55.53           C  
ATOM   1477  CD  GLU H 189       9.688  12.128  17.654  1.00 59.20           C  
ATOM   1478  OE1 GLU H 189       8.641  12.253  18.343  1.00 60.68           O  
ATOM   1479  OE2 GLU H 189       9.694  12.007  16.401  1.00 49.85           O1-
ATOM   1480  C   GLU H 189      13.227  13.475  19.936  1.00 47.47           C  
ATOM   1481  O   GLU H 189      13.249  14.697  19.785  1.00 48.58           O  
ATOM   1482  N   LEU H 190      14.236  12.675  19.525  1.00 37.13           N  
ATOM   1483  CA  LEU H 190      15.356  13.220  18.804  1.00 36.72           C  
ATOM   1484  CB  LEU H 190      16.749  12.731  19.267  1.00 32.30           C  
ATOM   1485  CG  LEU H 190      17.192  13.136  20.690  1.00 33.55           C  
ATOM   1486  CD1 LEU H 190      17.291  14.657  20.858  1.00 31.78           C  
ATOM   1487  CD2 LEU H 190      16.348  12.449  21.766  1.00 32.70           C  
ATOM   1488  C   LEU H 190      15.210  12.755  17.384  1.00 37.88           C  
ATOM   1489  O   LEU H 190      14.973  11.576  17.129  1.00 38.31           O  
ATOM   1490  N   ARG H 191      15.361  13.671  16.408  1.00 36.27           N  
ATOM   1491  CA  ARG H 191      15.143  13.288  15.040  1.00 38.01           C  
ATOM   1492  CB  ARG H 191      14.026  14.099  14.370  1.00 50.95           C  
ATOM   1493  CG  ARG H 191      12.681  13.931  15.070  1.00 34.57           C  
ATOM   1494  CD  ARG H 191      11.574  14.782  14.457  1.00  0.00           C  
ATOM   1495  NE  ARG H 191      11.984  16.210  14.577  1.00  0.00           N  
ATOM   1496  CZ  ARG H 191      11.199  17.186  14.033  1.00  0.00           C  
ATOM   1497  NH1 ARG H 191      10.042  16.844  13.394  1.00  0.00           N1+
ATOM   1498  NH2 ARG H 191      11.559  18.497  14.148  1.00  0.00           N  
ATOM   1499  C   ARG H 191      16.395  13.517  14.252  1.00 36.61           C  
ATOM   1500  O   ARG H 191      17.304  14.217  14.696  1.00 36.31           O  
ATOM   1501  N   SER H 192      16.466  12.912  13.048  1.00 38.95           N  
ATOM   1502  CA  SER H 192      17.596  13.074  12.173  1.00 39.34           C  
ATOM   1503  CB  SER H 192      17.713  14.496  11.602  1.00 45.96           C  
ATOM   1504  OG  SER H 192      16.561  14.809  10.837  1.00 48.85           O  
ATOM   1505  C   SER H 192      18.846  12.784  12.937  1.00 37.93           C  
ATOM   1506  O   SER H 192      19.754  13.611  12.992  1.00 38.58           O  
ATOM   1507  N   LEU H 193      18.933  11.584  13.532  1.00 43.05           N  
ATOM   1508  CA  LEU H 193      20.051  11.239  14.362  1.00 42.91           C  
ATOM   1509  CB  LEU H 193      19.844   9.928  15.135  1.00 31.10           C  
ATOM   1510  CG  LEU H 193      18.672  10.009  16.123  1.00 30.74           C  
ATOM   1511  CD1 LEU H 193      18.493   8.687  16.880  1.00 31.80           C  
ATOM   1512  CD2 LEU H 193      18.818  11.221  17.054  1.00 30.40           C  
ATOM   1513  C   LEU H 193      21.317  11.101  13.575  1.00 44.58           C  
ATOM   1514  O   LEU H 193      21.322  10.678  12.420  1.00 44.13           O  
ATOM   1515  N   THR H 194      22.435  11.490  14.223  1.00 39.12           N  
ATOM   1516  CA  THR H 194      23.750  11.389  13.663  1.00 40.13           C  
ATOM   1517  CB  THR H 194      24.334  12.708  13.248  1.00 42.22           C  
ATOM   1518  OG1 THR H 194      24.515  13.542  14.382  1.00 43.13           O  
ATOM   1519  CG2 THR H 194      23.371  13.380  12.259  1.00 42.92           C  
ATOM   1520  C   THR H 194      24.630  10.826  14.739  1.00 40.11           C  
ATOM   1521  O   THR H 194      24.212  10.673  15.886  1.00 40.03           O  
ATOM   1522  N   SER H 195      25.893  10.514  14.397  1.00 35.37           N  
ATOM   1523  CA  SER H 195      26.788   9.890  15.330  1.00 36.06           C  
ATOM   1524  CB  SER H 195      28.159   9.567  14.711  1.00 54.76           C  
ATOM   1525  OG  SER H 195      28.986   8.931  15.672  1.00 56.72           O  
ATOM   1526  C   SER H 195      26.998  10.818  16.488  1.00 35.72           C  
ATOM   1527  O   SER H 195      27.309  10.389  17.597  1.00 35.84           O  
ATOM   1528  N   GLU H 196      26.802  12.124  16.253  1.00 36.92           N  
ATOM   1529  CA  GLU H 196      26.983  13.156  17.234  1.00 37.92           C  
ATOM   1530  CB  GLU H 196      26.641  14.545  16.666  1.00 66.50           C  
ATOM   1531  CG  GLU H 196      27.588  15.023  15.566  1.00 72.79           C  
ATOM   1532  CD  GLU H 196      28.813  15.622  16.228  1.00 76.90           C  
ATOM   1533  OE1 GLU H 196      29.427  14.930  17.083  1.00 79.79           O  
ATOM   1534  OE2 GLU H 196      29.150  16.786  15.881  1.00 78.23           O1-
ATOM   1535  C   GLU H 196      26.015  12.935  18.356  1.00 37.49           C  
ATOM   1536  O   GLU H 196      26.293  13.282  19.503  1.00 37.33           O  
ATOM   1537  N   ASP H 197      24.826  12.402  18.022  1.00 33.29           N  
ATOM   1538  CA  ASP H 197      23.717  12.179  18.910  1.00 33.60           C  
ATOM   1539  CB  ASP H 197      22.406  11.928  18.149  1.00 42.10           C  
ATOM   1540  CG  ASP H 197      22.026  13.251  17.494  1.00 43.94           C  
ATOM   1541  OD1 ASP H 197      22.199  14.305  18.164  1.00 41.89           O  
ATOM   1542  OD2 ASP H 197      21.576  13.229  16.317  1.00 42.99           O1-
ATOM   1543  C   ASP H 197      23.946  11.056  19.881  1.00 34.09           C  
ATOM   1544  O   ASP H 197      23.225  10.959  20.873  1.00 33.31           O  
ATOM   1545  N   SER H 198      24.881  10.125  19.611  1.00 32.24           N  
ATOM   1546  CA  SER H 198      25.036   9.056  20.558  1.00 32.44           C  
ATOM   1547  CB  SER H 198      25.970   7.926  20.082  1.00 37.41           C  
ATOM   1548  OG  SER H 198      27.240   8.451  19.734  1.00 37.04           O  
ATOM   1549  C   SER H 198      25.523   9.622  21.854  1.00 32.69           C  
ATOM   1550  O   SER H 198      26.469  10.406  21.893  1.00 33.88           O  
ATOM   1551  N   ALA H 199      24.853   9.241  22.962  1.00 36.04           N  
ATOM   1552  CA  ALA H 199      25.203   9.749  24.256  1.00 36.44           C  
ATOM   1553  CB  ALA H 199      25.060  11.277  24.376  1.00 20.78           C  
ATOM   1554  C   ALA H 199      24.243   9.166  25.241  1.00 36.80           C  
ATOM   1555  O   ALA H 199      23.370   8.376  24.887  1.00 36.90           O  
ATOM   1556  N   VAL H 200      24.418   9.527  26.527  1.00 27.45           N  
ATOM   1557  CA  VAL H 200      23.529   9.087  27.563  1.00 27.20           C  
ATOM   1558  CB  VAL H 200      24.242   8.804  28.847  1.00 25.55           C  
ATOM   1559  CG1 VAL H 200      23.197   8.490  29.928  1.00 25.12           C  
ATOM   1560  CG2 VAL H 200      25.260   7.676  28.604  1.00 24.94           C  
ATOM   1561  C   VAL H 200      22.611  10.242  27.835  1.00 28.75           C  
ATOM   1562  O   VAL H 200      23.064  11.371  28.002  1.00 28.25           O  
ATOM   1563  N   TYR H 201      21.288   9.980  27.904  1.00 30.79           N  
ATOM   1564  CA  TYR H 201      20.333  11.040  28.092  1.00 30.44           C  
ATOM   1565  CB  TYR H 201      19.208  11.036  27.047  1.00 32.29           C  
ATOM   1566  CG  TYR H 201      19.779  11.384  25.723  1.00 31.36           C  
ATOM   1567  CD1 TYR H 201      20.334  10.429  24.911  1.00 30.37           C  
ATOM   1568  CD2 TYR H 201      19.744  12.684  25.293  1.00 31.25           C  
ATOM   1569  CE1 TYR H 201      20.852  10.772  23.685  1.00 31.23           C  
ATOM   1570  CE2 TYR H 201      20.259  13.034  24.072  1.00 31.00           C  
ATOM   1571  CZ  TYR H 201      20.815  12.079  23.264  1.00 31.32           C  
ATOM   1572  OH  TYR H 201      21.342  12.448  22.009  1.00 31.99           O  
ATOM   1573  C   TYR H 201      19.663  10.854  29.418  1.00 31.10           C  
ATOM   1574  O   TYR H 201      19.277   9.743  29.778  1.00 31.91           O  
ATOM   1575  N   TYR H 202      19.499  11.961  30.179  1.00 29.48           N  
ATOM   1576  CA  TYR H 202      18.897  11.871  31.483  1.00 29.42           C  
ATOM   1577  CB  TYR H 202      19.738  12.411  32.658  1.00 27.05           C  
ATOM   1578  CG  TYR H 202      21.025  11.695  32.860  1.00 28.10           C  
ATOM   1579  CD1 TYR H 202      21.072  10.458  33.454  1.00 27.72           C  
ATOM   1580  CD2 TYR H 202      22.199  12.278  32.457  1.00 27.84           C  
ATOM   1581  CE1 TYR H 202      22.274   9.816  33.643  1.00 28.25           C  
ATOM   1582  CE2 TYR H 202      23.403  11.643  32.644  1.00 28.77           C  
ATOM   1583  CZ  TYR H 202      23.443  10.407  33.238  1.00 28.60           C  
ATOM   1584  OH  TYR H 202      24.670   9.741  33.434  1.00 29.00           O  
ATOM   1585  C   TYR H 202      17.701  12.774  31.547  1.00 29.70           C  
ATOM   1586  O   TYR H 202      17.669  13.834  30.923  1.00 30.63           O  
ATOM   1587  N   CYS H 203      16.676  12.356  32.324  1.00 28.81           N  
ATOM   1588  CA  CYS H 203      15.535  13.188  32.606  1.00 29.64           C  
ATOM   1589  CB  CYS H 203      14.161  12.493  32.405  1.00 37.15           C  
ATOM   1590  SG  CYS H 203      13.956  10.949  33.353  1.00 39.61           S  
ATOM   1591  C   CYS H 203      15.673  13.567  34.052  1.00 30.16           C  
ATOM   1592  O   CYS H 203      16.079  12.745  34.871  1.00 28.71           O  
ATOM   1593  N   VAL H 204      15.376  14.834  34.409  1.00 32.98           N  
ATOM   1594  CA  VAL H 204      15.569  15.238  35.778  1.00 33.54           C  
ATOM   1595  CB  VAL H 204      16.790  16.100  35.949  1.00 25.64           C  
ATOM   1596  CG1 VAL H 204      16.924  16.494  37.428  1.00 20.33           C  
ATOM   1597  CG2 VAL H 204      18.007  15.344  35.390  1.00 26.77           C  
ATOM   1598  C   VAL H 204      14.384  16.054  36.191  1.00 33.14           C  
ATOM   1599  O   VAL H 204      13.776  16.738  35.374  1.00 34.33           O  
ATOM   1600  N   ARG H 205      14.034  16.016  37.490  1.00 39.81           N  
ATOM   1601  CA  ARG H 205      12.868  16.710  37.957  1.00 40.07           C  
ATOM   1602  CB  ARG H 205      11.858  15.744  38.595  1.00 40.63           C  
ATOM   1603  CG  ARG H 205      10.629  16.427  39.183  1.00 42.24           C  
ATOM   1604  CD  ARG H 205       9.871  15.565  40.195  1.00 44.40           C  
ATOM   1605  NE  ARG H 205      10.672  15.540  41.452  1.00 42.94           N  
ATOM   1606  CZ  ARG H 205      10.062  15.545  42.674  1.00 42.44           C  
ATOM   1607  NH1 ARG H 205       8.703  15.527  42.770  1.00 42.15           N1+
ATOM   1608  NH2 ARG H 205      10.817  15.579  43.810  1.00 43.13           N  
ATOM   1609  C   ARG H 205      13.267  17.684  39.019  1.00 40.41           C  
ATOM   1610  O   ARG H 205      14.280  17.505  39.686  1.00 40.20           O  
ATOM   1611  N   ARG H 206      12.486  18.769  39.182  1.00 39.09           N  
ATOM   1612  CA  ARG H 206      12.757  19.734  40.214  1.00 40.14           C  
ATOM   1613  CB  ARG H 206      12.282  21.170  39.908  1.00 25.46           C  
ATOM   1614  CG  ARG H 206      12.968  21.846  38.712  1.00 27.01           C  
ATOM   1615  CD  ARG H 206      12.843  23.376  38.719  1.00 39.85           C  
ATOM   1616  NE  ARG H 206      11.401  23.660  38.984  1.00  0.00           N  
ATOM   1617  CZ  ARG H 206      10.977  24.914  39.317  1.00  0.00           C  
ATOM   1618  NH1 ARG H 206      11.857  25.957  39.304  1.00  0.00           N1+
ATOM   1619  NH2 ARG H 206       9.676  25.119  39.684  1.00  0.00           N  
ATOM   1620  C   ARG H 206      12.044  19.309  41.472  1.00 40.65           C  
ATOM   1621  O   ARG H 206      11.171  18.442  41.420  1.00 40.37           O  
ATOM   1622  N   GLY H 207      12.299  19.824  42.734  1.00 25.26           N  
ATOM   1623  CA  GLY H 207      11.538  19.311  43.903  1.00 25.72           C  
ATOM   1624  C   GLY H 207      11.589  20.258  45.083  1.00 26.00           C  
ATOM   1625  O   GLY H 207      12.274  21.265  44.985  1.00 25.83           O  
ATOM   1626  N   TYR H 208      10.867  19.966  46.218  1.00 26.52           N  
ATOM   1627  CA  TYR H 208      10.811  20.819  47.402  1.00 27.05           C  
ATOM   1628  CB  TYR H 208       9.423  21.408  47.716  1.00 27.39           C  
ATOM   1629  CG  TYR H 208       9.046  22.475  46.749  1.00 27.89           C  
ATOM   1630  CD1 TYR H 208       8.488  22.156  45.533  1.00 27.60           C  
ATOM   1631  CD2 TYR H 208       9.228  23.800  47.073  1.00 28.03           C  
ATOM   1632  CE1 TYR H 208       8.132  23.142  44.644  1.00 28.58           C  
ATOM   1633  CE2 TYR H 208       8.873  24.792  46.187  1.00 28.33           C  
ATOM   1634  CZ  TYR H 208       8.325  24.462  44.970  1.00 28.87           C  
ATOM   1635  OH  TYR H 208       7.959  25.474  44.058  1.00 28.85           O  
ATOM   1636  C   TYR H 208      11.164  20.072  48.656  1.00 27.53           C  
ATOM   1637  O   TYR H 208      10.778  18.922  48.854  1.00 27.39           O  
ATOM   1638  N   ARG H 209      11.894  20.764  49.556  1.00 28.12           N  
ATOM   1639  CA  ARG H 209      12.326  20.250  50.826  1.00 28.89           C  
ATOM   1640  CB  ARG H 209      13.641  20.861  51.336  1.00 28.89           C  
ATOM   1641  CG  ARG H 209      14.921  20.400  50.647  1.00 29.32           C  
ATOM   1642  CD  ARG H 209      16.151  21.066  51.260  1.00  0.00           C  
ATOM   1643  NE  ARG H 209      15.821  21.308  52.694  1.00  0.00           N  
ATOM   1644  CZ  ARG H 209      16.802  21.607  53.593  1.00 14.04           C  
ATOM   1645  NH1 ARG H 209      18.109  21.620  53.200  1.00  0.00           N1+
ATOM   1646  NH2 ARG H 209      16.469  21.893  54.884  1.00  0.00           N  
ATOM   1647  C   ARG H 209      11.322  20.608  51.880  1.00 29.43           C  
ATOM   1648  O   ARG H 209      10.363  21.340  51.638  1.00 29.60           O  
ATOM   1649  N   TYR H 210      11.546  20.057  53.097  1.00 29.87           N  
ATOM   1650  CA  TYR H 210      10.751  20.342  54.257  1.00 30.33           C  
ATOM   1651  CB  TYR H 210      11.298  19.724  55.558  1.00 30.96           C  
ATOM   1652  CG  TYR H 210      11.452  18.251  55.430  1.00 28.20           C  
ATOM   1653  CD1 TYR H 210      12.625  17.721  54.944  1.00 28.83           C  
ATOM   1654  CD2 TYR H 210      10.440  17.402  55.807  1.00 29.44           C  
ATOM   1655  CE1 TYR H 210      12.791  16.363  54.827  1.00 30.23           C  
ATOM   1656  CE2 TYR H 210      10.599  16.041  55.693  1.00 29.66           C  
ATOM   1657  CZ  TYR H 210      11.774  15.520  55.204  1.00 29.34           C  
ATOM   1658  OH  TYR H 210      11.932  14.124  55.089  1.00 29.47           O  
ATOM   1659  C   TYR H 210      10.959  21.800  54.472  1.00 30.32           C  
ATOM   1660  O   TYR H 210      10.047  22.548  54.819  1.00 30.32           O  
ATOM   1661  N   ASP H 211      12.219  22.212  54.252  1.00 30.10           N  
ATOM   1662  CA  ASP H 211      12.667  23.557  54.419  1.00 29.82           C  
ATOM   1663  CB  ASP H 211      14.148  23.697  54.028  1.00 37.29           C  
ATOM   1664  CG  ASP H 211      14.626  25.102  54.340  1.00 37.66           C  
ATOM   1665  OD1 ASP H 211      13.782  25.970  54.687  1.00 38.05           O  
ATOM   1666  OD2 ASP H 211      15.860  25.324  54.226  1.00 39.05           O1-
ATOM   1667  C   ASP H 211      11.842  24.398  53.503  1.00 29.38           C  
ATOM   1668  O   ASP H 211      11.435  25.505  53.849  1.00 29.44           O  
ATOM   1669  N   GLY H 212      11.528  23.880  52.306  1.00 28.75           N  
ATOM   1670  CA  GLY H 212      10.711  24.680  51.452  1.00 27.87           C  
ATOM   1671  C   GLY H 212      11.462  25.035  50.201  1.00 27.43           C  
ATOM   1672  O   GLY H 212      10.857  25.449  49.213  1.00 27.52           O  
ATOM   1673  N   ALA H 213      12.804  24.922  50.195  1.00 26.57           N  
ATOM   1674  CA  ALA H 213      13.516  25.212  48.973  1.00 25.92           C  
ATOM   1675  CB  ALA H 213      14.871  25.882  49.218  1.00 25.75           C  
ATOM   1676  C   ALA H 213      13.674  23.953  48.180  1.00 25.46           C  
ATOM   1677  O   ALA H 213      13.482  22.851  48.696  1.00 25.21           O  
ATOM   1678  N   HIS H 214      14.032  24.116  46.888  1.00 25.08           N  
ATOM   1679  CA  HIS H 214      14.065  23.058  45.912  1.00 24.61           C  
ATOM   1680  ND1 HIS H 214      15.846  25.005  43.936  1.00  0.00           N  
ATOM   1681  CG  HIS H 214      14.496  24.868  44.174  1.00 25.27           C  
ATOM   1682  CB  HIS H 214      13.812  23.566  44.481  1.00 24.79           C  
ATOM   1683  NE2 HIS H 214      14.958  27.037  43.753  1.00  0.00           N  
ATOM   1684  CD2 HIS H 214      13.970  26.118  44.058  1.00 25.90           C  
ATOM   1685  CE1 HIS H 214      16.067  26.322  43.690  1.00 25.51           C  
ATOM   1686  C   HIS H 214      15.298  22.197  45.903  1.00 24.19           C  
ATOM   1687  O   HIS H 214      16.366  22.622  46.303  1.00 23.82           O  
ATOM   1688  N   PHE H 215      15.158  20.917  45.480  1.00 23.60           N  
ATOM   1689  CA  PHE H 215      16.252  19.990  45.246  1.00 23.65           C  
ATOM   1690  CB  PHE H 215      16.627  19.094  46.435  1.00 23.73           C  
ATOM   1691  CG  PHE H 215      15.373  18.484  46.931  1.00 24.23           C  
ATOM   1692  CD1 PHE H 215      14.753  17.457  46.266  1.00 24.94           C  
ATOM   1693  CD2 PHE H 215      14.797  18.983  48.074  1.00 24.93           C  
ATOM   1694  CE1 PHE H 215      13.584  16.942  46.775  1.00 25.26           C  
ATOM   1695  CE2 PHE H 215      13.633  18.460  48.578  1.00 25.86           C  
ATOM   1696  CZ  PHE H 215      13.017  17.426  47.925  1.00 24.51           C  
ATOM   1697  C   PHE H 215      15.857  19.112  44.071  1.00 23.58           C  
ATOM   1698  O   PHE H 215      14.675  19.002  43.755  1.00 23.82           O  
ATOM   1699  N   ASP H 216      16.824  18.467  43.367  1.00 23.52           N  
ATOM   1700  CA  ASP H 216      16.477  17.713  42.174  1.00 23.66           C  
ATOM   1701  CB  ASP H 216      17.127  18.223  40.884  1.00 23.94           C  
ATOM   1702  CG  ASP H 216      16.180  19.291  40.412  1.00 24.39           C  
ATOM   1703  OD1 ASP H 216      15.291  19.642  41.226  1.00 23.04           O  
ATOM   1704  OD2 ASP H 216      16.270  19.715  39.230  1.00 26.36           O1-
ATOM   1705  C   ASP H 216      16.735  16.230  42.250  1.00 23.77           C  
ATOM   1706  O   ASP H 216      17.417  15.754  43.155  1.00 23.71           O  
ATOM   1707  N   TYR H 217      16.150  15.467  41.275  1.00 32.91           N  
ATOM   1708  CA  TYR H 217      16.220  14.032  41.231  1.00 32.19           C  
ATOM   1709  CB  TYR H 217      14.947  13.314  41.717  1.00 45.76           C  
ATOM   1710  CG  TYR H 217      14.764  13.570  43.178  1.00 49.09           C  
ATOM   1711  CD1 TYR H 217      15.559  12.946  44.110  1.00 49.43           C  
ATOM   1712  CD2 TYR H 217      13.778  14.418  43.625  1.00 49.79           C  
ATOM   1713  CE1 TYR H 217      15.398  13.169  45.459  1.00 50.57           C  
ATOM   1714  CE2 TYR H 217      13.609  14.647  44.971  1.00 51.05           C  
ATOM   1715  CZ  TYR H 217      14.416  14.024  45.893  1.00 51.74           C  
ATOM   1716  OH  TYR H 217      14.231  14.265  47.272  1.00 53.45           O  
ATOM   1717  C   TYR H 217      16.426  13.640  39.802  1.00 31.73           C  
ATOM   1718  O   TYR H 217      15.804  14.194  38.897  1.00 31.05           O  
ATOM   1719  N   TRP H 218      17.313  12.650  39.567  1.00 32.45           N  
ATOM   1720  CA  TRP H 218      17.682  12.298  38.222  1.00 31.90           C  
ATOM   1721  CB  TRP H 218      19.215  12.287  38.017  1.00 32.35           C  
ATOM   1722  CG  TRP H 218      19.927  13.619  38.131  1.00 31.97           C  
ATOM   1723  CD2 TRP H 218      20.600  14.273  37.041  1.00 30.95           C  
ATOM   1724  CD1 TRP H 218      20.120  14.407  39.231  1.00 30.85           C  
ATOM   1725  NE1 TRP H 218      20.851  15.518  38.890  1.00 30.83           N  
ATOM   1726  CE2 TRP H 218      21.160  15.448  37.547  1.00 30.81           C  
ATOM   1727  CE3 TRP H 218      20.748  13.926  35.727  1.00 30.87           C  
ATOM   1728  CZ2 TRP H 218      21.875  16.291  36.747  1.00 31.02           C  
ATOM   1729  CZ3 TRP H 218      21.468  14.784  34.925  1.00 30.39           C  
ATOM   1730  CH2 TRP H 218      22.023  15.947  35.424  1.00 31.27           C  
ATOM   1731  C   TRP H 218      17.212  10.902  37.903  1.00 32.27           C  
ATOM   1732  O   TRP H 218      17.047  10.056  38.781  1.00 32.07           O  
ATOM   1733  N   GLY H 219      16.971  10.637  36.601  1.00 27.29           N  
ATOM   1734  CA  GLY H 219      16.579   9.333  36.140  1.00 26.59           C  
ATOM   1735  C   GLY H 219      17.839   8.526  36.002  1.00 26.32           C  
ATOM   1736  O   GLY H 219      18.934   9.052  36.190  1.00 25.34           O  
ATOM   1737  N   GLN H 220      17.722   7.223  35.673  1.00 30.92           N  
ATOM   1738  CA  GLN H 220      18.873   6.363  35.556  1.00 31.48           C  
ATOM   1739  CB  GLN H 220      18.561   4.853  35.476  1.00 48.63           C  
ATOM   1740  CG  GLN H 220      17.915   4.393  34.169  1.00 49.43           C  
ATOM   1741  CD  GLN H 220      16.416   4.622  34.223  1.00 50.19           C  
ATOM   1742  OE1 GLN H 220      15.915   5.440  34.991  1.00 50.86           O  
ATOM   1743  NE2 GLN H 220      15.679   3.862  33.371  1.00 49.05           N  
ATOM   1744  C   GLN H 220      19.686   6.718  34.345  1.00 31.51           C  
ATOM   1745  O   GLN H 220      20.902   6.546  34.339  1.00 42.37           O  
ATOM   1746  N   GLY H 221      19.037   7.193  33.265  1.00 33.29           N  
ATOM   1747  CA  GLY H 221      19.752   7.534  32.062  1.00 33.04           C  
ATOM   1748  C   GLY H 221      19.438   6.520  31.003  1.00 33.63           C  
ATOM   1749  O   GLY H 221      19.179   5.353  31.294  1.00 33.53           O  
ATOM   1750  N   THR H 222      19.440   6.963  29.726  1.00 27.77           N  
ATOM   1751  CA  THR H 222      19.177   6.081  28.620  1.00 27.55           C  
ATOM   1752  CB  THR H 222      17.933   6.439  27.855  1.00 31.10           C  
ATOM   1753  OG1 THR H 222      16.807   6.414  28.718  1.00 32.03           O  
ATOM   1754  CG2 THR H 222      17.744   5.422  26.718  1.00 30.90           C  
ATOM   1755  C   THR H 222      20.321   6.203  27.661  1.00 27.74           C  
ATOM   1756  O   THR H 222      20.661   7.301  27.226  1.00 27.03           O  
ATOM   1757  N   THR H 223      20.930   5.067  27.266  1.00 29.09           N  
ATOM   1758  CA  THR H 223      22.058   5.150  26.382  1.00 29.56           C  
ATOM   1759  CB  THR H 223      23.073   4.071  26.624  1.00 30.76           C  
ATOM   1760  OG1 THR H 223      23.519   4.124  27.972  1.00 23.65           O  
ATOM   1761  CG2 THR H 223      24.259   4.275  25.664  1.00 24.37           C  
ATOM   1762  C   THR H 223      21.558   5.018  24.975  1.00 29.22           C  
ATOM   1763  O   THR H 223      20.801   4.106  24.654  1.00 30.45           O  
ATOM   1764  N   LEU H 224      21.959   5.962  24.099  1.00 22.77           N  
ATOM   1765  CA  LEU H 224      21.535   5.956  22.727  1.00 22.78           C  
ATOM   1766  CB  LEU H 224      20.822   7.258  22.328  1.00 21.25           C  
ATOM   1767  CG  LEU H 224      20.439   7.347  20.841  1.00 15.42           C  
ATOM   1768  CD1 LEU H 224      19.500   6.202  20.425  1.00 15.36           C  
ATOM   1769  CD2 LEU H 224      19.871   8.736  20.518  1.00 14.20           C  
ATOM   1770  C   LEU H 224      22.743   5.833  21.860  1.00 24.13           C  
ATOM   1771  O   LEU H 224      23.717   6.564  22.032  1.00 22.79           O  
ATOM   1772  N   THR H 225      22.709   4.888  20.900  1.00 31.11           N  
ATOM   1773  CA  THR H 225      23.817   4.742  19.998  1.00 31.20           C  
ATOM   1774  CB  THR H 225      24.526   3.423  20.106  1.00 33.84           C  
ATOM   1775  OG1 THR H 225      25.050   3.251  21.415  1.00 33.88           O  
ATOM   1776  CG2 THR H 225      25.672   3.395  19.080  1.00 33.82           C  
ATOM   1777  C   THR H 225      23.289   4.846  18.603  1.00 31.50           C  
ATOM   1778  O   THR H 225      22.317   4.186  18.239  1.00 32.50           O  
ATOM   1779  N   VAL H 226      23.930   5.699  17.782  1.00 31.91           N  
ATOM   1780  CA  VAL H 226      23.516   5.853  16.419  1.00 32.22           C  
ATOM   1781  CB  VAL H 226      23.369   7.294  16.029  1.00 32.63           C  
ATOM   1782  CG1 VAL H 226      22.987   7.375  14.545  1.00 31.60           C  
ATOM   1783  CG2 VAL H 226      22.342   7.947  16.971  1.00 32.18           C  
ATOM   1784  C   VAL H 226      24.602   5.269  15.572  1.00 33.16           C  
ATOM   1785  O   VAL H 226      25.729   5.760  15.582  1.00 33.04           O  
ATOM   1786  N   SER H 227      24.300   4.194  14.814  1.00 33.33           N  
ATOM   1787  CA  SER H 227      25.328   3.626  13.994  1.00 32.61           C  
ATOM   1788  CB  SER H 227      26.258   2.650  14.737  1.00 41.69           C  
ATOM   1789  OG  SER H 227      25.550   1.480  15.119  1.00 42.53           O  
ATOM   1790  C   SER H 227      24.693   2.870  12.876  1.00 33.47           C  
ATOM   1791  O   SER H 227      23.517   2.517  12.931  1.00 33.43           O  
ATOM   1792  N   SER H 228      25.479   2.612  11.812  1.00 43.35           N  
ATOM   1793  CA  SER H 228      24.978   1.892  10.681  1.00 44.52           C  
ATOM   1794  CB  SER H 228      25.920   1.930   9.465  1.00 56.83           C  
ATOM   1795  OG  SER H 228      26.026   3.258   8.975  1.00 63.42           O  
ATOM   1796  C   SER H 228      24.827   0.443  11.099  1.00 45.76           C  
ATOM   1797  O   SER H 228      25.339  -0.439  10.363  1.00 45.02           O  
ATOM   1798  OXT SER H 228      24.193   0.190  12.158  1.00  0.00           O1-
TER    1799      SER H 228 
CONECT  170  676
CONECT  676  170
CONECT  990 1590
CONECT 1590  990
END
