# Supplementary material for: Fully automated antibody structure prediction using BIOVIA tools: Validation study
Source: PLoS One. 2017 May 18;12(5):e0177923. doi: 10.1371/journal.pone.0177923 (PMC5436848; doi:10.1371/journal.pone.0177923)
Supplement: S2 Dataset — Predicted structures using the Top5 framework method, Chothia CDR definition with canonical filtering and generating 50 models. These were used in the comparison against predictions using no filtering. (ZIP) [file pone.0177923.s004.zip › 4C83_BA_FV_FinalModel.pdb]

REMARK   Accelrys Discovery Studio PDB file
REMARK   Created:  2015-04-10T02:59:14Z
SSBOND   1 CYS L   23    CYS L   87                                     
SSBOND   2 CYS H  128    CYS H  202                                     
ATOM      1  N   GLN L   1      25.509  33.217  26.342  1.00 49.02           N1+
ATOM      2  CA  GLN L   1      25.558  32.098  27.302  1.00 48.47           C  
ATOM      3  CB  GLN L   1      25.966  30.818  26.555  1.00 49.83           C  
ATOM      4  CG  GLN L   1      25.896  29.541  27.393  1.00 51.85           C  
ATOM      5  CD  GLN L   1      26.213  28.375  26.466  1.00 57.10           C  
ATOM      6  OE1 GLN L   1      25.319  27.661  26.013  1.00 57.65           O  
ATOM      7  NE2 GLN L   1      27.521  28.190  26.146  1.00 58.47           N  
ATOM      8  C   GLN L   1      26.533  32.386  28.401  1.00 46.77           C  
ATOM      9  O   GLN L   1      27.463  33.174  28.229  1.00 46.74           O  
ATOM     10  N   ILE L   2      26.322  31.754  29.573  1.00 44.47           N  
ATOM     11  CA  ILE L   2      27.177  31.941  30.708  1.00 42.58           C  
ATOM     12  CB  ILE L   2      26.423  32.046  32.003  1.00 42.20           C  
ATOM     13  CG1 ILE L   2      27.377  32.197  33.202  1.00 39.41           C  
ATOM     14  CG2 ILE L   2      25.483  30.836  32.090  1.00 38.98           C  
ATOM     15  CD1 ILE L   2      28.141  33.517  33.242  1.00 45.68           C  
ATOM     16  C   ILE L   2      28.074  30.752  30.785  1.00 41.25           C  
ATOM     17  O   ILE L   2      27.622  29.613  30.886  1.00 40.75           O  
ATOM     18  N   VAL L   3      29.394  30.999  30.722  1.00 39.92           N  
ATOM     19  CA  VAL L   3      30.316  29.908  30.742  1.00 39.22           C  
ATOM     20  CB  VAL L   3      31.527  30.148  29.892  1.00 39.46           C  
ATOM     21  CG1 VAL L   3      32.488  28.962  30.066  1.00 42.18           C  
ATOM     22  CG2 VAL L   3      31.068  30.389  28.443  1.00 42.04           C  
ATOM     23  C   VAL L   3      30.785  29.735  32.146  1.00 38.20           C  
ATOM     24  O   VAL L   3      31.085  30.708  32.837  1.00 38.29           O  
ATOM     25  N   LEU L   4      30.843  28.472  32.608  1.00 37.00           N  
ATOM     26  CA  LEU L   4      31.281  28.220  33.948  1.00 36.36           C  
ATOM     27  CB  LEU L   4      30.275  27.380  34.756  1.00 35.15           C  
ATOM     28  CG  LEU L   4      28.911  28.068  34.963  1.00 34.91           C  
ATOM     29  CD1 LEU L   4      27.958  27.180  35.778  1.00 33.43           C  
ATOM     30  CD2 LEU L   4      29.070  29.469  35.579  1.00 34.88           C  
ATOM     31  C   LEU L   4      32.556  27.442  33.872  1.00 36.50           C  
ATOM     32  O   LEU L   4      32.632  26.425  33.181  1.00 36.85           O  
ATOM     33  N   SER L   5      33.601  27.907  34.585  1.00 36.33           N  
ATOM     34  CA  SER L   5      34.847  27.201  34.574  1.00 36.82           C  
ATOM     35  CB  SER L   5      36.059  28.084  34.235  1.00 37.29           C  
ATOM     36  OG  SER L   5      35.967  28.541  32.893  1.00 45.77           O  
ATOM     37  C   SER L   5      35.053  26.648  35.946  1.00 36.17           C  
ATOM     38  O   SER L   5      34.891  27.347  36.945  1.00 36.77           O  
ATOM     39  N   GLN L   6      35.409  25.352  36.021  1.00 35.11           N  
ATOM     40  CA  GLN L   6      35.624  24.738  37.296  1.00 35.09           C  
ATOM     41  CB  GLN L   6      34.879  23.401  37.478  1.00 34.38           C  
ATOM     42  CG  GLN L   6      33.356  23.550  37.551  1.00 33.99           C  
ATOM     43  CD  GLN L   6      32.755  22.168  37.765  1.00 33.96           C  
ATOM     44  OE1 GLN L   6      31.958  21.690  36.959  1.00 34.11           O  
ATOM     45  NE2 GLN L   6      33.141  21.508  38.888  1.00 33.54           N  
ATOM     46  C   GLN L   6      37.085  24.472  37.441  1.00 35.76           C  
ATOM     47  O   GLN L   6      37.770  24.129  36.479  1.00 36.13           O  
ATOM     48  N   SER L   7      37.603  24.664  38.667  1.00 36.04           N  
ATOM     49  CA  SER L   7      38.989  24.404  38.916  1.00 37.67           C  
ATOM     50  CB  SER L   7      39.826  25.695  39.006  1.00 38.64           C  
ATOM     51  OG  SER L   7      41.192  25.401  39.255  1.00 41.59           O  
ATOM     52  C   SER L   7      39.062  23.722  40.243  1.00 37.50           C  
ATOM     53  O   SER L   7      38.286  24.038  41.146  1.00 37.99           O  
ATOM     54  N   PRO L   8      39.950  22.775  40.403  1.00 38.07           N  
ATOM     55  CA  PRO L   8      40.803  22.295  39.347  1.00 37.82           C  
ATOM     56  CD  PRO L   8      40.520  22.531  41.715  1.00 38.14           C  
ATOM     57  CB  PRO L   8      42.049  21.730  40.033  1.00 38.66           C  
ATOM     58  CG  PRO L   8      41.605  21.470  41.481  1.00 38.22           C  
ATOM     59  C   PRO L   8      40.058  21.257  38.564  1.00 38.03           C  
ATOM     60  O   PRO L   8      39.027  20.780  39.034  1.00 37.88           O  
ATOM     61  N   ALA L   9      40.548  20.914  37.358  1.00 38.51           N  
ATOM     62  CA  ALA L   9      39.911  19.899  36.575  1.00 39.23           C  
ATOM     63  CB  ALA L   9      40.572  19.718  35.199  1.00 44.30           C  
ATOM     64  C   ALA L   9      40.027  18.594  37.300  1.00 39.43           C  
ATOM     65  O   ALA L   9      39.059  17.842  37.404  1.00 39.47           O  
ATOM     66  N   ILE L  10      41.231  18.291  37.824  1.00 39.96           N  
ATOM     67  CA  ILE L  10      41.443  17.052  38.518  1.00 40.65           C  
ATOM     68  CB  ILE L  10      42.276  16.065  37.745  1.00 41.38           C  
ATOM     69  CG1 ILE L  10      41.570  15.595  36.466  1.00 42.21           C  
ATOM     70  CG2 ILE L  10      42.643  14.920  38.697  1.00 41.69           C  
ATOM     71  CD1 ILE L  10      42.477  14.793  35.533  1.00 43.42           C  
ATOM     72  C   ILE L  10      42.218  17.347  39.761  1.00 40.87           C  
ATOM     73  O   ILE L  10      43.149  18.151  39.743  1.00 41.74           O  
ATOM     74  N   MET L  11      41.843  16.714  40.889  1.00 40.63           N  
ATOM     75  CA  MET L  11      42.644  16.907  42.062  1.00 41.30           C  
ATOM     76  CB  MET L  11      42.230  18.094  42.945  1.00 41.59           C  
ATOM     77  CG  MET L  11      40.952  17.880  43.747  1.00 48.01           C  
ATOM     78  SD  MET L  11      40.527  19.301  44.797  1.00 54.64           S  
ATOM     79  CE  MET L  11      42.052  19.239  45.783  1.00 54.22           C  
ATOM     80  C   MET L  11      42.588  15.662  42.882  1.00 41.71           C  
ATOM     81  O   MET L  11      41.685  14.839  42.731  1.00 42.06           O  
ATOM     82  N   SER L  12      43.589  15.479  43.764  1.00 41.86           N  
ATOM     83  CA  SER L  12      43.608  14.302  44.581  1.00 42.25           C  
ATOM     84  CB  SER L  12      44.765  13.347  44.239  1.00 42.08           C  
ATOM     85  OG  SER L  12      44.717  12.188  45.055  1.00 49.52           O  
ATOM     86  C   SER L  12      43.779  14.747  45.997  1.00 42.45           C  
ATOM     87  O   SER L  12      44.477  15.723  46.270  1.00 42.92           O  
ATOM     88  N   ALA L  13      43.123  14.043  46.943  1.00 42.29           N  
ATOM     89  CA  ALA L  13      43.248  14.419  48.322  1.00 42.67           C  
ATOM     90  CB  ALA L  13      42.114  15.332  48.813  1.00 42.13           C  
ATOM     91  C   ALA L  13      43.213  13.182  49.162  1.00 43.04           C  
ATOM     92  O   ALA L  13      42.678  12.153  48.754  1.00 42.98           O  
ATOM     93  N   SER L  14      43.821  13.255  50.363  1.00 43.37           N  
ATOM     94  CA  SER L  14      43.843  12.125  51.248  1.00 44.13           C  
ATOM     95  CB  SER L  14      45.123  12.035  52.095  1.00 44.96           C  
ATOM     96  OG  SER L  14      46.249  11.839  51.252  1.00 47.20           O  
ATOM     97  C   SER L  14      42.685  12.252  52.178  1.00 43.67           C  
ATOM     98  O   SER L  14      42.117  13.329  52.346  1.00 43.07           O  
ATOM     99  N   PRO L  15      42.316  11.172  52.805  1.00 43.62           N  
ATOM    100  CA  PRO L  15      41.196  11.259  53.688  1.00 44.21           C  
ATOM    101  CD  PRO L  15      42.405   9.863  52.179  1.00 48.50           C  
ATOM    102  CB  PRO L  15      40.818   9.821  54.030  1.00 44.62           C  
ATOM    103  CG  PRO L  15      41.238   9.046  52.768  1.00 45.45           C  
ATOM    104  C   PRO L  15      41.499  12.134  54.856  1.00 44.74           C  
ATOM    105  O   PRO L  15      42.615  12.087  55.371  1.00 45.45           O  
ATOM    106  N   GLY L  16      40.509  12.943  55.275  1.00 44.70           N  
ATOM    107  CA  GLY L  16      40.665  13.808  56.406  1.00 45.07           C  
ATOM    108  C   GLY L  16      41.053  15.187  55.954  1.00 45.66           C  
ATOM    109  O   GLY L  16      41.018  16.125  56.748  1.00 46.35           O  
ATOM    110  N   GLU L  17      41.432  15.361  54.672  1.00 45.83           N  
ATOM    111  CA  GLU L  17      41.852  16.667  54.237  1.00 46.61           C  
ATOM    112  CB  GLU L  17      42.856  16.670  53.069  1.00 47.09           C  
ATOM    113  CG  GLU L  17      44.260  16.203  53.461  1.00 49.73           C  
ATOM    114  CD  GLU L  17      45.162  16.368  52.243  1.00 50.57           C  
ATOM    115  OE1 GLU L  17      44.614  16.533  51.120  1.00 52.06           O  
ATOM    116  OE2 GLU L  17      46.409  16.332  52.421  1.00 55.25           O1-
ATOM    117  C   GLU L  17      40.676  17.483  53.813  1.00 45.96           C  
ATOM    118  O   GLU L  17      39.626  16.958  53.445  1.00 44.84           O  
ATOM    119  N   LYS L  18      40.833  18.821  53.882  1.00 45.96           N  
ATOM    120  CA  LYS L  18      39.788  19.704  53.457  1.00 45.60           C  
ATOM    121  CB  LYS L  18      39.806  21.072  54.162  1.00 46.06           C  
ATOM    122  CG  LYS L  18      38.567  21.924  53.874  1.00 47.53           C  
ATOM    123  CD  LYS L  18      38.434  23.138  54.795  1.00 49.00           C  
ATOM    124  CE  LYS L  18      37.168  23.962  54.552  1.00 50.27           C  
ATOM    125  NZ  LYS L  18      36.012  23.306  55.204  1.00 51.20           N1+
ATOM    126  C   LYS L  18      39.983  19.946  51.993  1.00 44.85           C  
ATOM    127  O   LYS L  18      41.104  20.159  51.533  1.00 45.49           O  
ATOM    128  N   VAL L  19      38.881  19.912  51.215  1.00 43.46           N  
ATOM    129  CA  VAL L  19      39.005  20.121  49.802  1.00 42.38           C  
ATOM    130  CB  VAL L  19      38.601  18.920  48.997  1.00 42.91           C  
ATOM    131  CG1 VAL L  19      38.771  19.242  47.508  1.00 42.62           C  
ATOM    132  CG2 VAL L  19      39.411  17.707  49.463  1.00 42.96           C  
ATOM    133  C   VAL L  19      38.065  21.216  49.412  1.00 41.20           C  
ATOM    134  O   VAL L  19      36.944  21.297  49.913  1.00 40.76           O  
ATOM    135  N   THR L  20      38.520  22.105  48.508  1.00 40.25           N  
ATOM    136  CA  THR L  20      37.685  23.162  48.028  1.00 39.82           C  
ATOM    137  CB  THR L  20      38.098  24.509  48.556  1.00 40.63           C  
ATOM    138  OG1 THR L  20      38.062  24.501  49.977  1.00 42.28           O  
ATOM    139  CG2 THR L  20      37.133  25.578  48.019  1.00 40.20           C  
ATOM    140  C   THR L  20      37.815  23.160  46.536  1.00 39.19           C  
ATOM    141  O   THR L  20      38.916  23.070  45.992  1.00 39.78           O  
ATOM    142  N   MET L  21      36.671  23.225  45.832  1.00 37.77           N  
ATOM    143  CA  MET L  21      36.694  23.263  44.400  1.00 37.12           C  
ATOM    144  CB  MET L  21      36.120  21.985  43.760  1.00 37.24           C  
ATOM    145  CG  MET L  21      34.719  21.625  44.249  1.00 28.70           C  
ATOM    146  SD  MET L  21      34.163  19.965  43.762  1.00 30.02           S  
ATOM    147  CE  MET L  21      35.296  19.077  44.872  1.00 27.39           C  
ATOM    148  C   MET L  21      35.883  24.453  44.011  1.00 36.61           C  
ATOM    149  O   MET L  21      34.905  24.787  44.680  1.00 35.38           O  
ATOM    150  N   THR L  22      36.276  25.143  42.920  1.00 36.56           N  
ATOM    151  CA  THR L  22      35.591  26.362  42.612  1.00 36.60           C  
ATOM    152  CB  THR L  22      36.487  27.567  42.586  1.00 37.07           C  
ATOM    153  OG1 THR L  22      37.474  27.415  41.576  1.00 26.15           O  
ATOM    154  CG2 THR L  22      37.153  27.739  43.963  1.00 24.43           C  
ATOM    155  C   THR L  22      34.933  26.292  41.274  1.00 35.76           C  
ATOM    156  O   THR L  22      35.282  25.487  40.413  1.00 35.60           O  
ATOM    157  N   CYS L  23      33.905  27.149  41.108  1.00 35.75           N  
ATOM    158  CA  CYS L  23      33.181  27.290  39.880  1.00 36.13           C  
ATOM    159  CB  CYS L  23      31.775  26.643  39.944  1.00 35.10           C  
ATOM    160  SG  CYS L  23      30.823  26.741  38.393  1.00 36.31           S  
ATOM    161  C   CYS L  23      33.051  28.771  39.666  1.00 36.62           C  
ATOM    162  O   CYS L  23      32.481  29.478  40.497  1.00 36.96           O  
ATOM    163  N   SER L  24      33.599  29.287  38.544  1.00 36.85           N  
ATOM    164  CA  SER L  24      33.551  30.703  38.301  1.00 37.99           C  
ATOM    165  CB  SER L  24      34.939  31.337  38.110  1.00 39.38           C  
ATOM    166  OG  SER L  24      35.599  30.748  37.000  1.00 45.20           O  
ATOM    167  C   SER L  24      32.749  30.944  37.060  1.00 37.54           C  
ATOM    168  O   SER L  24      32.788  30.149  36.122  1.00 36.78           O  
ATOM    169  N   ALA L  25      32.006  32.072  37.022  1.00 36.96           N  
ATOM    170  CA  ALA L  25      31.117  32.363  35.926  1.00 37.37           C  
ATOM    171  CB  ALA L  25      29.674  32.636  36.381  1.00 37.20           C  
ATOM    172  C   ALA L  25      31.583  33.593  35.210  1.00 37.94           C  
ATOM    173  O   ALA L  25      32.207  34.474  35.794  1.00 37.95           O  
ATOM    174  N   SER L  26      31.256  33.630  33.905  1.00 52.91           N  
ATOM    175  CA  SER L  26      31.586  34.702  33.016  1.00 54.01           C  
ATOM    176  CB  SER L  26      31.139  34.427  31.569  1.00 56.94           C  
ATOM    177  OG  SER L  26      31.371  35.572  30.762  1.00 55.84           O  
ATOM    178  C   SER L  26      30.872  35.940  33.454  1.00 55.25           C  
ATOM    179  O   SER L  26      31.397  37.047  33.339  1.00 55.23           O  
ATOM    180  N   SER L  27      29.638  35.766  33.958  1.00 50.66           N  
ATOM    181  CA  SER L  27      28.783  36.821  34.401  1.00 55.94           C  
ATOM    182  CB  SER L  27      27.605  37.090  33.452  1.00 60.55           C  
ATOM    183  OG  SER L  27      28.073  37.514  32.181  1.00 62.04           O  
ATOM    184  C   SER L  27      28.169  36.360  35.684  1.00 56.76           C  
ATOM    185  O   SER L  27      28.232  35.185  36.034  1.00 58.13           O  
ATOM    186  N   SER L  28      27.539  37.298  36.411  1.00 55.36           N  
ATOM    187  CA  SER L  28      26.958  37.035  37.695  0.83 56.83           C  
ATOM    188  CB  SER L  28      26.400  38.317  38.338  0.83 62.51           C  
ATOM    189  OG  SER L  28      25.822  38.034  39.602  0.83 74.14           O  
ATOM    190  C   SER L  28      25.818  36.074  37.560  1.00 53.12           C  
ATOM    191  O   SER L  28      25.147  36.021  36.529  1.00 49.99           O  
ATOM    192  N   VAL L  29      25.600  35.269  38.623  1.00 50.32           N  
ATOM    193  CA  VAL L  29      24.503  34.341  38.692  1.00 51.08           C  
ATOM    194  CB  VAL L  29      24.898  32.925  38.386  1.00 50.78           C  
ATOM    195  CG1 VAL L  29      25.418  32.868  36.940  1.00 51.15           C  
ATOM    196  CG2 VAL L  29      25.939  32.468  39.416  1.00 48.85           C  
ATOM    197  C   VAL L  29      23.959  34.413  40.092  1.00 54.96           C  
ATOM    198  O   VAL L  29      24.707  34.690  41.028  1.00 55.68           O  
ATOM    199  N   ARG L  30      22.628  34.248  40.254  1.00 57.03           N  
ATOM    200  CA  ARG L  30      21.953  34.328  41.531  1.00 56.34           C  
ATOM    201  CB  ARG L  30      20.415  34.399  41.391  1.00 56.20           C  
ATOM    202  CG  ARG L  30      19.904  35.668  40.696  1.00  0.00           C  
ATOM    203  CD  ARG L  30      18.380  35.845  40.727  1.00  0.00           C  
ATOM    204  NE  ARG L  30      17.774  34.858  39.788  1.00  0.00           N  
ATOM    205  CZ  ARG L  30      16.719  35.217  38.998  1.00  0.00           C  
ATOM    206  NH1 ARG L  30      16.228  36.491  39.027  1.00  0.00           N1+
ATOM    207  NH2 ARG L  30      16.153  34.293  38.168  1.00  0.00           N  
ATOM    208  C   ARG L  30      22.263  33.150  42.414  1.00 51.14           C  
ATOM    209  O   ARG L  30      22.568  33.312  43.595  1.00 52.29           O  
ATOM    210  N   TYR L  31      22.180  31.926  41.854  1.00 50.36           N  
ATOM    211  CA  TYR L  31      22.401  30.714  42.597  0.83 49.49           C  
ATOM    212  CB  TYR L  31      21.124  29.952  43.030  0.83 49.75           C  
ATOM    213  CG  TYR L  31      20.417  30.736  44.085  1.00 54.17           C  
ATOM    214  CD1 TYR L  31      20.842  30.691  45.394  1.00 55.75           C  
ATOM    215  CD2 TYR L  31      19.340  31.537  43.774  1.00 55.69           C  
ATOM    216  CE1 TYR L  31      20.195  31.417  46.368  1.00 55.84           C  
ATOM    217  CE2 TYR L  31      18.688  32.267  44.743  1.00 54.64           C  
ATOM    218  CZ  TYR L  31      19.123  32.212  46.047  1.00 58.81           C  
ATOM    219  OH  TYR L  31      18.474  32.952  47.060  1.00 65.32           O  
ATOM    220  C   TYR L  31      23.173  29.800  41.707  1.00 55.52           C  
ATOM    221  O   TYR L  31      23.379  30.072  40.530  1.00 56.86           O  
ATOM    222  N   MET L  32      23.633  28.685  42.282  1.00 32.22           N  
ATOM    223  CA  MET L  32      24.493  27.715  41.675  1.00 31.49           C  
ATOM    224  CB  MET L  32      25.988  27.919  41.994  1.00 31.99           C  
ATOM    225  CG  MET L  32      26.926  27.011  41.190  1.00 31.89           C  
ATOM    226  SD  MET L  32      27.012  27.396  39.411  1.00 42.47           S  
ATOM    227  CE  MET L  32      27.887  28.975  39.597  1.00 40.76           C  
ATOM    228  C   MET L  32      24.086  26.389  42.221  1.00 31.48           C  
ATOM    229  O   MET L  32      23.709  26.280  43.387  1.00 31.57           O  
ATOM    230  N   HIS L  33      24.130  25.343  41.376  1.00 30.62           N  
ATOM    231  CA  HIS L  33      23.743  24.047  41.840  1.00 30.60           C  
ATOM    232  ND1 HIS L  33      20.592  24.715  42.168  1.00 22.60           N  
ATOM    233  CG  HIS L  33      21.388  24.441  41.079  1.00 30.63           C  
ATOM    234  CB  HIS L  33      22.534  23.476  41.086  1.00 30.04           C  
ATOM    235  NE2 HIS L  33      19.867  26.004  40.508  1.00 23.17           N  
ATOM    236  CD2 HIS L  33      20.931  25.236  40.072  1.00 30.59           C  
ATOM    237  CE1 HIS L  33      19.700  25.658  41.771  1.00 31.31           C  
ATOM    238  C   HIS L  33      24.902  23.128  41.602  1.00 30.53           C  
ATOM    239  O   HIS L  33      25.711  23.366  40.706  1.00 30.59           O  
ATOM    240  N   TRP L  34      25.022  22.062  42.423  1.00 30.27           N  
ATOM    241  CA  TRP L  34      26.107  21.135  42.267  1.00 30.08           C  
ATOM    242  CB  TRP L  34      27.103  21.168  43.432  1.00 30.06           C  
ATOM    243  CG  TRP L  34      27.884  22.455  43.502  1.00 29.70           C  
ATOM    244  CD2 TRP L  34      29.209  22.615  42.979  1.00 29.91           C  
ATOM    245  CD1 TRP L  34      27.532  23.658  44.039  1.00 29.66           C  
ATOM    246  NE1 TRP L  34      28.558  24.560  43.883  1.00 30.56           N  
ATOM    247  CE2 TRP L  34      29.597  23.929  43.233  1.00 30.33           C  
ATOM    248  CE3 TRP L  34      30.035  21.735  42.343  1.00 29.34           C  
ATOM    249  CZ2 TRP L  34      30.825  24.384  42.849  1.00 30.36           C  
ATOM    250  CZ3 TRP L  34      31.272  22.197  41.955  1.00 29.99           C  
ATOM    251  CH2 TRP L  34      31.659  23.497  42.204  1.00 29.95           C  
ATOM    252  C   TRP L  34      25.565  19.741  42.196  1.00 30.02           C  
ATOM    253  O   TRP L  34      24.599  19.393  42.876  1.00 30.22           O  
ATOM    254  N   TYR L  35      26.206  18.905  41.353  1.00 29.98           N  
ATOM    255  CA  TYR L  35      25.787  17.546  41.167  1.00 30.44           C  
ATOM    256  CB  TYR L  35      25.233  17.276  39.760  1.00 30.17           C  
ATOM    257  CG  TYR L  35      24.026  18.134  39.582  1.00 30.04           C  
ATOM    258  CD1 TYR L  35      24.133  19.411  39.078  1.00 29.76           C  
ATOM    259  CD2 TYR L  35      22.782  17.665  39.936  1.00 29.42           C  
ATOM    260  CE1 TYR L  35      23.018  20.202  38.915  1.00 29.44           C  
ATOM    261  CE2 TYR L  35      21.666  18.452  39.776  1.00 29.05           C  
ATOM    262  CZ  TYR L  35      21.778  19.723  39.266  1.00 29.99           C  
ATOM    263  OH  TYR L  35      20.633  20.532  39.103  1.00 32.68           O  
ATOM    264  C   TYR L  35      26.982  16.661  41.339  1.00 30.43           C  
ATOM    265  O   TYR L  35      28.105  17.034  41.001  1.00 31.15           O  
ATOM    266  N   GLN L  36      26.757  15.449  41.887  1.00 30.57           N  
ATOM    267  CA  GLN L  36      27.828  14.513  42.071  1.00 30.33           C  
ATOM    268  CB  GLN L  36      27.891  13.937  43.498  1.00 30.80           C  
ATOM    269  CG  GLN L  36      29.045  12.957  43.727  1.00 31.88           C  
ATOM    270  CD  GLN L  36      28.850  12.315  45.093  1.00 32.77           C  
ATOM    271  OE1 GLN L  36      27.846  11.647  45.335  1.00 34.43           O  
ATOM    272  NE2 GLN L  36      29.827  12.521  46.015  1.00 32.90           N  
ATOM    273  C   GLN L  36      27.562  13.369  41.142  1.00 30.97           C  
ATOM    274  O   GLN L  36      26.426  12.915  41.010  1.00 31.03           O  
ATOM    275  N   GLN L  37      28.611  12.883  40.449  1.00 31.77           N  
ATOM    276  CA  GLN L  37      28.404  11.783  39.556  1.00 32.88           C  
ATOM    277  CB  GLN L  37      28.404  12.198  38.074  1.00 32.99           C  
ATOM    278  CG  GLN L  37      28.136  11.040  37.110  1.00 32.83           C  
ATOM    279  CD  GLN L  37      28.073  11.597  35.694  1.00 33.23           C  
ATOM    280  OE1 GLN L  37      28.824  12.499  35.329  1.00 33.41           O  
ATOM    281  NE2 GLN L  37      27.141  11.044  34.870  1.00 32.50           N  
ATOM    282  C   GLN L  37      29.493  10.777  39.751  1.00 34.00           C  
ATOM    283  O   GLN L  37      30.680  11.105  39.766  1.00 34.03           O  
ATOM    284  N   LYS L  38      29.093   9.502  39.914  1.00 35.74           N  
ATOM    285  CA  LYS L  38      30.018   8.418  40.045  1.00 38.12           C  
ATOM    286  CB  LYS L  38      29.689   7.502  41.240  1.00 38.00           C  
ATOM    287  CG  LYS L  38      29.828   8.230  42.584  1.00 39.25           C  
ATOM    288  CD  LYS L  38      29.162   7.528  43.771  1.00 40.37           C  
ATOM    289  CE  LYS L  38      29.283   8.305  45.087  1.00 40.75           C  
ATOM    290  NZ  LYS L  38      28.511   7.629  46.154  1.00 41.46           N1+
ATOM    291  C   LYS L  38      29.904   7.650  38.761  1.00 39.74           C  
ATOM    292  O   LYS L  38      28.863   7.677  38.108  1.00 40.14           O  
ATOM    293  N   SER L  39      30.979   6.950  38.352  1.00 41.89           N  
ATOM    294  CA  SER L  39      30.975   6.287  37.077  1.00 43.84           C  
ATOM    295  CB  SER L  39      32.314   5.600  36.760  1.00 44.64           C  
ATOM    296  OG  SER L  39      32.585   4.608  37.740  1.00 52.24           O  
ATOM    297  C   SER L  39      29.897   5.249  37.036  1.00 44.06           C  
ATOM    298  O   SER L  39      29.664   4.532  38.007  1.00 44.60           O  
ATOM    299  N   GLY L  40      29.198   5.170  35.883  1.00 44.06           N  
ATOM    300  CA  GLY L  40      28.186   4.180  35.654  1.00 44.45           C  
ATOM    301  C   GLY L  40      26.857   4.635  36.175  1.00 44.52           C  
ATOM    302  O   GLY L  40      25.877   3.899  36.075  1.00 45.91           O  
ATOM    303  N   THR L  41      26.768   5.853  36.741  1.00 43.17           N  
ATOM    304  CA  THR L  41      25.494   6.272  37.257  1.00 41.89           C  
ATOM    305  CB  THR L  41      25.436   6.286  38.760  1.00 42.73           C  
ATOM    306  OG1 THR L  41      26.397   7.190  39.287  1.00 31.34           O  
ATOM    307  CG2 THR L  41      25.707   4.861  39.273  1.00 30.91           C  
ATOM    308  C   THR L  41      25.220   7.665  36.786  1.00 40.39           C  
ATOM    309  O   THR L  41      26.107   8.346  36.274  1.00 40.30           O  
ATOM    310  N   SER L  42      23.951   8.105  36.928  1.00 38.98           N  
ATOM    311  CA  SER L  42      23.545   9.420  36.521  1.00 38.17           C  
ATOM    312  CB  SER L  42      22.036   9.535  36.250  1.00 38.13           C  
ATOM    313  OG  SER L  42      21.293   9.203  37.413  1.00 39.50           O  
ATOM    314  C   SER L  42      23.901  10.380  37.613  1.00 36.50           C  
ATOM    315  O   SER L  42      24.189   9.976  38.734  1.00 36.32           O  
ATOM    316  N   PRO L  43      23.882  11.654  37.308  1.00 35.49           N  
ATOM    317  CA  PRO L  43      24.252  12.643  38.283  1.00 34.97           C  
ATOM    318  CD  PRO L  43      24.110  12.117  35.949  1.00 34.88           C  
ATOM    319  CB  PRO L  43      24.387  13.956  37.514  1.00 34.56           C  
ATOM    320  CG  PRO L  43      24.754  13.509  36.089  1.00 34.69           C  
ATOM    321  C   PRO L  43      23.245  12.711  39.385  1.00 34.77           C  
ATOM    322  O   PRO L  43      22.076  12.415  39.147  1.00 34.93           O  
ATOM    323  N   LYS L  44      23.688  13.090  40.601  1.00 34.11           N  
ATOM    324  CA  LYS L  44      22.812  13.183  41.734  1.00 34.54           C  
ATOM    325  CB  LYS L  44      23.295  12.309  42.900  1.00 35.30           C  
ATOM    326  CG  LYS L  44      23.516  10.860  42.471  1.00 38.65           C  
ATOM    327  CD  LYS L  44      24.385  10.053  43.433  1.00 42.05           C  
ATOM    328  CE  LYS L  44      23.630   8.926  44.133  1.00 44.21           C  
ATOM    329  NZ  LYS L  44      23.412   7.805  43.189  1.00 45.62           N1+
ATOM    330  C   LYS L  44      22.860  14.605  42.211  1.00 33.56           C  
ATOM    331  O   LYS L  44      23.925  15.220  42.230  1.00 33.10           O  
ATOM    332  N   ARG L  45      21.698  15.168  42.606  1.00 33.71           N  
ATOM    333  CA  ARG L  45      21.646  16.523  43.091  1.00 33.08           C  
ATOM    334  CB  ARG L  45      20.201  16.979  43.340  1.00 33.22           C  
ATOM    335  CG  ARG L  45      19.453  16.062  44.311  1.00 33.46           C  
ATOM    336  CD  ARG L  45      17.940  16.279  44.316  1.00 42.05           C  
ATOM    337  NE  ARG L  45      17.333  15.215  45.164  1.00  0.00           N  
ATOM    338  CZ  ARG L  45      17.161  15.400  46.506  1.00  0.00           C  
ATOM    339  NH1 ARG L  45      17.500  16.584  47.092  1.00  0.00           N1+
ATOM    340  NH2 ARG L  45      16.641  14.389  47.259  1.00  0.00           N  
ATOM    341  C   ARG L  45      22.384  16.568  44.396  1.00 33.46           C  
ATOM    342  O   ARG L  45      22.061  15.817  45.316  1.00 33.94           O  
ATOM    343  N   TRP L  46      23.507  17.320  44.438  1.00 32.80           N  
ATOM    344  CA  TRP L  46      24.284  17.416  45.644  1.00 32.98           C  
ATOM    345  CB  TRP L  46      25.782  17.398  45.309  1.00 32.52           C  
ATOM    346  CG  TRP L  46      26.631  16.875  46.432  1.00 32.98           C  
ATOM    347  CD2 TRP L  46      26.548  15.501  46.827  1.00 33.18           C  
ATOM    348  CD1 TRP L  46      27.530  17.471  47.266  1.00 32.43           C  
ATOM    349  NE1 TRP L  46      28.039  16.537  48.141  1.00 33.25           N  
ATOM    350  CE2 TRP L  46      27.436  15.321  47.885  1.00 33.41           C  
ATOM    351  CE3 TRP L  46      25.789  14.474  46.340  1.00 33.08           C  
ATOM    352  CZ2 TRP L  46      27.582  14.100  48.478  1.00 34.39           C  
ATOM    353  CZ3 TRP L  46      25.936  13.245  46.941  1.00 33.81           C  
ATOM    354  CH2 TRP L  46      26.816  13.063  47.988  1.00 34.24           C  
ATOM    355  C   TRP L  46      23.956  18.608  46.509  1.00 32.93           C  
ATOM    356  O   TRP L  46      23.660  18.482  47.697  1.00 32.38           O  
ATOM    357  N   ILE L  47      24.018  19.819  45.907  1.00 32.54           N  
ATOM    358  CA  ILE L  47      23.790  21.045  46.620  1.00 32.80           C  
ATOM    359  CB  ILE L  47      25.047  21.817  46.892  1.00 32.84           C  
ATOM    360  CG1 ILE L  47      25.973  21.008  47.816  1.00 33.03           C  
ATOM    361  CG2 ILE L  47      24.667  23.202  47.444  1.00 33.00           C  
ATOM    362  CD1 ILE L  47      27.385  21.580  47.920  1.00 34.86           C  
ATOM    363  C   ILE L  47      22.918  21.887  45.754  1.00 32.84           C  
ATOM    364  O   ILE L  47      23.152  21.996  44.550  1.00 33.52           O  
ATOM    365  N   TYR L  48      21.887  22.516  46.356  0.90 32.56           N  
ATOM    366  CA  TYR L  48      20.986  23.306  45.571  0.90 32.99           C  
ATOM    367  CB  TYR L  48      19.556  22.726  45.506  0.90 33.43           C  
ATOM    368  CG  TYR L  48      18.871  22.864  46.827  1.00 33.98           C  
ATOM    369  CD1 TYR L  48      18.999  21.911  47.810  1.00 35.60           C  
ATOM    370  CD2 TYR L  48      18.092  23.966  47.087  1.00 36.88           C  
ATOM    371  CE1 TYR L  48      18.357  22.056  49.018  1.00 37.62           C  
ATOM    372  CE2 TYR L  48      17.445  24.121  48.291  1.00 35.04           C  
ATOM    373  CZ  TYR L  48      17.576  23.160  49.262  1.00 38.32           C  
ATOM    374  OH  TYR L  48      16.922  23.303  50.505  1.00 40.19           O  
ATOM    375  C   TYR L  48      20.911  24.678  46.162  0.90 33.10           C  
ATOM    376  O   TYR L  48      21.070  24.856  47.369  1.00 32.61           O  
ATOM    377  N   ASP L  49      20.675  25.709  45.319  1.00 41.29           N  
ATOM    378  CA  ASP L  49      20.588  27.070  45.794  1.00 42.82           C  
ATOM    379  CB  ASP L  49      19.489  27.301  46.848  1.00 45.11           C  
ATOM    380  CG  ASP L  49      18.131  27.364  46.171  1.00 51.28           C  
ATOM    381  OD1 ASP L  49      18.095  27.373  44.912  1.00 49.44           O  
ATOM    382  OD2 ASP L  49      17.111  27.419  46.908  1.00 52.91           O1-
ATOM    383  C   ASP L  49      21.863  27.487  46.453  1.00 42.20           C  
ATOM    384  O   ASP L  49      21.842  28.206  47.450  1.00 44.40           O  
ATOM    385  N   THR L  50      22.995  27.022  45.916  1.00 41.68           N  
ATOM    386  CA  THR L  50      24.315  27.419  46.316  1.00 42.59           C  
ATOM    387  CB  THR L  50      24.464  28.907  46.377  1.00 44.46           C  
ATOM    388  OG1 THR L  50      24.163  29.478  45.112  1.00 45.27           O  
ATOM    389  CG2 THR L  50      25.918  29.226  46.760  1.00 44.63           C  
ATOM    390  C   THR L  50      24.738  26.873  47.651  1.00 45.32           C  
ATOM    391  O   THR L  50      25.924  26.598  47.825  1.00 42.71           O  
ATOM    392  N   SER L  51      23.826  26.599  48.604  1.00 41.81           N  
ATOM    393  CA  SER L  51      24.404  26.190  49.857  1.00 43.31           C  
ATOM    394  CB  SER L  51      24.699  27.376  50.797  1.00 46.37           C  
ATOM    395  OG  SER L  51      23.502  28.046  51.166  1.00 47.36           O  
ATOM    396  C   SER L  51      23.514  25.237  50.583  1.00 47.10           C  
ATOM    397  O   SER L  51      23.819  24.842  51.706  1.00 47.90           O  
ATOM    398  N   LYS L  52      22.396  24.808  49.978  1.00 35.85           N  
ATOM    399  CA  LYS L  52      21.593  23.862  50.698  1.00 37.07           C  
ATOM    400  CB  LYS L  52      20.084  24.051  50.513  1.00 37.18           C  
ATOM    401  CG  LYS L  52      19.477  25.205  51.317  1.00 37.88           C  
ATOM    402  CD  LYS L  52      19.943  26.596  50.887  1.00 33.41           C  
ATOM    403  CE  LYS L  52      19.287  27.726  51.687  1.00 35.98           C  
ATOM    404  NZ  LYS L  52      19.515  27.514  53.138  1.00 37.81           N1+
ATOM    405  C   LYS L  52      21.934  22.478  50.246  1.00 37.36           C  
ATOM    406  O   LYS L  52      22.046  22.207  49.052  1.00 36.80           O  
ATOM    407  N   LEU L  53      22.115  21.559  51.216  1.00 37.93           N  
ATOM    408  CA  LEU L  53      22.454  20.208  50.878  1.00 37.90           C  
ATOM    409  CB  LEU L  53      23.248  19.448  51.956  1.00 37.83           C  
ATOM    410  CG  LEU L  53      24.708  19.930  52.094  1.00 37.67           C  
ATOM    411  CD1 LEU L  53      25.481  19.727  50.781  1.00 38.46           C  
ATOM    412  CD2 LEU L  53      24.802  21.370  52.612  1.00 36.97           C  
ATOM    413  C   LEU L  53      21.214  19.434  50.565  1.00 38.18           C  
ATOM    414  O   LEU L  53      20.180  19.577  51.215  1.00 38.15           O  
ATOM    415  N   ALA L  54      21.319  18.572  49.534  1.00 38.18           N  
ATOM    416  CA  ALA L  54      20.249  17.736  49.081  1.00 39.11           C  
ATOM    417  CB  ALA L  54      20.530  17.105  47.709  1.00 37.97           C  
ATOM    418  C   ALA L  54      20.060  16.640  50.078  1.00 40.58           C  
ATOM    419  O   ALA L  54      20.902  16.406  50.942  1.00 40.61           O  
ATOM    420  N   SER L  55      18.911  15.947  49.996  1.00 42.01           N  
ATOM    421  CA  SER L  55      18.620  14.914  50.943  1.00 43.77           C  
ATOM    422  CB  SER L  55      17.251  14.251  50.697  1.00 44.37           C  
ATOM    423  OG  SER L  55      17.013  13.222  51.646  1.00 47.38           O  
ATOM    424  C   SER L  55      19.670  13.846  50.866  1.00 43.45           C  
ATOM    425  O   SER L  55      20.026  13.382  49.785  1.00 44.61           O  
ATOM    426  N   GLY L  56      20.202  13.440  52.039  1.00 43.23           N  
ATOM    427  CA  GLY L  56      21.130  12.344  52.119  1.00 42.47           C  
ATOM    428  C   GLY L  56      22.558  12.793  51.982  1.00 41.74           C  
ATOM    429  O   GLY L  56      23.467  11.975  52.116  1.00 42.55           O  
ATOM    430  N   VAL L  57      22.808  14.090  51.720  1.00 40.21           N  
ATOM    431  CA  VAL L  57      24.168  14.535  51.559  1.00 38.67           C  
ATOM    432  CB  VAL L  57      24.289  15.851  50.842  1.00 37.66           C  
ATOM    433  CG1 VAL L  57      25.767  16.274  50.831  1.00 36.39           C  
ATOM    434  CG2 VAL L  57      23.673  15.705  49.440  1.00 36.22           C  
ATOM    435  C   VAL L  57      24.780  14.698  52.921  1.00 39.23           C  
ATOM    436  O   VAL L  57      24.140  15.194  53.843  1.00 39.63           O  
ATOM    437  N   PRO L  58      26.022  14.297  53.054  1.00 39.76           N  
ATOM    438  CA  PRO L  58      26.701  14.365  54.323  1.00 39.95           C  
ATOM    439  CD  PRO L  58      26.553  13.239  52.209  1.00 39.71           C  
ATOM    440  CB  PRO L  58      27.962  13.517  54.168  1.00 40.03           C  
ATOM    441  CG  PRO L  58      27.597  12.507  53.068  1.00 40.04           C  
ATOM    442  C   PRO L  58      27.003  15.774  54.745  1.00 40.14           C  
ATOM    443  O   PRO L  58      27.152  16.653  53.898  1.00 39.60           O  
ATOM    444  N   THR L  59      27.157  15.972  56.065  1.00 39.99           N  
ATOM    445  CA  THR L  59      27.378  17.225  56.732  1.00 39.89           C  
ATOM    446  CB  THR L  59      27.476  17.058  58.221  1.00 40.50           C  
ATOM    447  OG1 THR L  59      27.581  18.323  58.856  1.00  0.00           O  
ATOM    448  CG2 THR L  59      28.714  16.201  58.530  1.00  0.00           C  
ATOM    449  C   THR L  59      28.672  17.835  56.286  1.00 39.37           C  
ATOM    450  O   THR L  59      28.841  19.053  56.332  1.00 39.80           O  
ATOM    451  N   ARG L  60      29.625  16.996  55.851  1.00 38.20           N  
ATOM    452  CA  ARG L  60      30.953  17.419  55.498  1.00 37.90           C  
ATOM    453  CB  ARG L  60      31.801  16.281  54.908  1.00 38.04           C  
ATOM    454  CG  ARG L  60      31.907  15.047  55.794  1.00 38.71           C  
ATOM    455  CD  ARG L  60      32.782  13.949  55.184  1.00 39.11           C  
ATOM    456  NE  ARG L  60      32.148  13.488  53.916  1.00 38.81           N  
ATOM    457  CZ  ARG L  60      31.284  12.431  53.927  1.00 40.03           C  
ATOM    458  NH1 ARG L  60      30.942  11.839  55.108  1.00 41.53           N1+
ATOM    459  NH2 ARG L  60      30.780  11.950  52.753  1.00 39.30           N  
ATOM    460  C   ARG L  60      30.897  18.444  54.404  1.00 37.19           C  
ATOM    461  O   ARG L  60      31.768  19.313  54.334  1.00 37.65           O  
ATOM    462  N   PHE L  61      29.907  18.326  53.494  1.00 36.55           N  
ATOM    463  CA  PHE L  61      29.811  19.183  52.341  1.00 35.53           C  
ATOM    464  CB  PHE L  61      28.996  18.570  51.190  1.00 35.08           C  
ATOM    465  CG  PHE L  61      29.756  17.399  50.671  1.00 33.93           C  
ATOM    466  CD1 PHE L  61      29.613  16.158  51.241  1.00 34.58           C  
ATOM    467  CD2 PHE L  61      30.617  17.536  49.611  1.00 33.74           C  
ATOM    468  CE1 PHE L  61      30.313  15.074  50.765  1.00 33.88           C  
ATOM    469  CE2 PHE L  61      31.319  16.455  49.132  1.00 33.65           C  
ATOM    470  CZ  PHE L  61      31.172  15.219  49.707  1.00 33.28           C  
ATOM    471  C   PHE L  61      29.185  20.507  52.660  1.00 35.79           C  
ATOM    472  O   PHE L  61      28.335  20.628  53.542  1.00 35.61           O  
ATOM    473  N   SER L  62      29.624  21.553  51.923  1.00 35.78           N  
ATOM    474  CA  SER L  62      29.089  22.880  52.057  1.00 36.01           C  
ATOM    475  CB  SER L  62      29.872  23.782  53.028  1.00 36.44           C  
ATOM    476  OG  SER L  62      29.767  23.303  54.359  1.00 41.08           O  
ATOM    477  C   SER L  62      29.205  23.540  50.722  1.00 35.27           C  
ATOM    478  O   SER L  62      30.008  23.139  49.882  1.00 35.02           O  
ATOM    479  N   GLY L  63      28.386  24.583  50.492  1.00 34.70           N  
ATOM    480  CA  GLY L  63      28.465  25.322  49.266  1.00 34.79           C  
ATOM    481  C   GLY L  63      28.371  26.761  49.640  1.00 36.05           C  
ATOM    482  O   GLY L  63      27.637  27.133  50.555  1.00 36.55           O  
ATOM    483  N   SER L  64      29.127  27.619  48.937  1.00 36.18           N  
ATOM    484  CA  SER L  64      29.060  29.016  49.236  1.00 37.27           C  
ATOM    485  CB  SER L  64      30.038  29.458  50.340  1.00 38.12           C  
ATOM    486  OG  SER L  64      31.369  29.116  49.985  1.00 40.65           O  
ATOM    487  C   SER L  64      29.369  29.763  47.982  1.00 37.26           C  
ATOM    488  O   SER L  64      29.638  29.169  46.938  1.00 36.64           O  
ATOM    489  N   GLY L  65      29.285  31.105  48.041  1.00 37.36           N  
ATOM    490  CA  GLY L  65      29.632  31.886  46.891  1.00 38.52           C  
ATOM    491  C   GLY L  65      28.489  32.763  46.487  1.00 39.66           C  
ATOM    492  O   GLY L  65      27.339  32.558  46.873  1.00 39.87           O  
ATOM    493  N   SER L  66      28.816  33.804  45.697  1.00 40.42           N  
ATOM    494  CA  SER L  66      27.832  34.693  45.164  1.00 40.94           C  
ATOM    495  CB  SER L  66      27.369  35.782  46.149  1.00 41.62           C  
ATOM    496  OG  SER L  66      28.443  36.656  46.461  1.00 43.57           O  
ATOM    497  C   SER L  66      28.472  35.374  43.998  1.00 41.03           C  
ATOM    498  O   SER L  66      29.690  35.330  43.833  1.00 41.08           O  
ATOM    499  N   GLY L  67      27.662  36.016  43.140  1.00 40.81           N  
ATOM    500  CA  GLY L  67      28.236  36.725  42.037  1.00 40.30           C  
ATOM    501  C   GLY L  67      28.849  35.747  41.082  1.00 40.05           C  
ATOM    502  O   GLY L  67      28.181  34.852  40.569  1.00 40.43           O  
ATOM    503  N   THR L  68      30.127  35.998  40.740  1.00 39.34           N  
ATOM    504  CA  THR L  68      30.936  35.240  39.825  1.00 38.50           C  
ATOM    505  CB  THR L  68      32.075  36.044  39.268  1.00 38.91           C  
ATOM    506  OG1 THR L  68      32.958  36.437  40.307  1.00 40.68           O  
ATOM    507  CG2 THR L  68      31.501  37.284  38.566  1.00 38.49           C  
ATOM    508  C   THR L  68      31.534  33.992  40.410  1.00 37.82           C  
ATOM    509  O   THR L  68      31.823  33.060  39.660  1.00 37.86           O  
ATOM    510  N   SER L  69      31.796  33.936  41.734  1.00 36.86           N  
ATOM    511  CA  SER L  69      32.548  32.802  42.202  1.00 37.21           C  
ATOM    512  CB  SER L  69      33.870  33.226  42.866  1.00 38.51           C  
ATOM    513  OG  SER L  69      34.597  32.089  43.305  1.00 42.20           O  
ATOM    514  C   SER L  69      31.766  31.993  43.198  1.00 35.90           C  
ATOM    515  O   SER L  69      31.127  32.532  44.101  1.00 35.62           O  
ATOM    516  N   TYR L  70      31.822  30.648  43.044  1.00 34.30           N  
ATOM    517  CA  TYR L  70      31.132  29.737  43.915  1.00 33.13           C  
ATOM    518  CB  TYR L  70      29.888  29.091  43.278  1.00 32.28           C  
ATOM    519  CG  TYR L  70      28.856  30.149  43.096  1.00 32.19           C  
ATOM    520  CD1 TYR L  70      28.886  30.980  42.002  1.00 31.72           C  
ATOM    521  CD2 TYR L  70      27.852  30.304  44.023  1.00 32.18           C  
ATOM    522  CE1 TYR L  70      27.929  31.956  41.840  1.00 32.66           C  
ATOM    523  CE2 TYR L  70      26.892  31.276  43.868  1.00 33.24           C  
ATOM    524  CZ  TYR L  70      26.932  32.103  42.773  1.00 33.35           C  
ATOM    525  OH  TYR L  70      25.951  33.104  42.606  1.00 33.94           O  
ATOM    526  C   TYR L  70      32.068  28.613  44.237  1.00 33.19           C  
ATOM    527  O   TYR L  70      32.979  28.315  43.466  1.00 33.47           O  
ATOM    528  N   SER L  71      31.871  27.953  45.399  1.00 33.34           N  
ATOM    529  CA  SER L  71      32.755  26.879  45.746  1.00 33.78           C  
ATOM    530  CB  SER L  71      33.907  27.303  46.672  1.00 34.35           C  
ATOM    531  OG  SER L  71      33.391  27.815  47.890  1.00 38.01           O  
ATOM    532  C   SER L  71      31.994  25.798  46.442  1.00 33.50           C  
ATOM    533  O   SER L  71      30.886  26.002  46.933  1.00 33.26           O  
ATOM    534  N   LEU L  72      32.588  24.585  46.438  1.00 33.44           N  
ATOM    535  CA  LEU L  72      32.041  23.456  47.127  1.00 33.76           C  
ATOM    536  CB  LEU L  72      31.518  22.374  46.150  1.00 33.93           C  
ATOM    537  CG  LEU L  72      30.902  21.114  46.794  1.00 34.74           C  
ATOM    538  CD1 LEU L  72      30.155  20.270  45.751  1.00 35.92           C  
ATOM    539  CD2 LEU L  72      31.968  20.264  47.503  1.00 34.82           C  
ATOM    540  C   LEU L  72      33.145  22.913  47.992  1.00 34.63           C  
ATOM    541  O   LEU L  72      34.184  22.490  47.491  1.00 34.59           O  
ATOM    542  N   PRO L  73      32.975  23.039  49.288  1.00 35.23           N  
ATOM    543  CA  PRO L  73      33.955  22.484  50.199  1.00 36.40           C  
ATOM    544  CD  PRO L  73      32.540  24.354  49.738  1.00  0.00           C  
ATOM    545  CB  PRO L  73      34.202  23.547  51.273  1.00 36.97           C  
ATOM    546  CG  PRO L  73      32.970  24.459  51.205  1.00  0.00           C  
ATOM    547  C   PRO L  73      33.627  21.144  50.802  1.00 36.63           C  
ATOM    548  O   PRO L  73      32.452  20.802  50.937  1.00 36.66           O  
ATOM    549  N   ILE L  74      34.674  20.388  51.200  1.00 36.72           N  
ATOM    550  CA  ILE L  74      34.523  19.151  51.915  1.00 37.44           C  
ATOM    551  CB  ILE L  74      35.033  17.950  51.169  1.00 37.02           C  
ATOM    552  CG1 ILE L  74      34.354  17.833  49.795  1.00 36.35           C  
ATOM    553  CG2 ILE L  74      34.787  16.716  52.050  1.00 37.05           C  
ATOM    554  CD1 ILE L  74      35.009  16.792  48.885  1.00 36.17           C  
ATOM    555  C   ILE L  74      35.390  19.315  53.128  1.00 38.75           C  
ATOM    556  O   ILE L  74      36.608  19.448  53.015  1.00 38.45           O  
ATOM    557  N   SER L  75      34.777  19.310  54.324  1.00 40.09           N  
ATOM    558  CA  SER L  75      35.499  19.534  55.544  1.00 41.97           C  
ATOM    559  CB  SER L  75      34.576  19.455  56.767  1.00 42.28           C  
ATOM    560  OG  SER L  75      35.328  19.612  57.958  1.00 44.47           O  
ATOM    561  C   SER L  75      36.537  18.479  55.706  1.00 43.13           C  
ATOM    562  O   SER L  75      37.721  18.775  55.864  1.00 44.33           O  
ATOM    563  N   SER L  76      36.110  17.206  55.686  1.00 43.04           N  
ATOM    564  CA  SER L  76      37.041  16.123  55.797  1.00 43.48           C  
ATOM    565  CB  SER L  76      36.947  15.378  57.139  1.00 43.96           C  
ATOM    566  OG  SER L  76      37.891  14.319  57.177  1.00 63.76           O  
ATOM    567  C   SER L  76      36.659  15.165  54.725  1.00 42.85           C  
ATOM    568  O   SER L  76      35.543  14.648  54.722  1.00 43.03           O  
ATOM    569  N   MET L  77      37.580  14.883  53.786  1.00 42.29           N  
ATOM    570  CA  MET L  77      37.196  14.053  52.686  1.00 42.32           C  
ATOM    571  CB  MET L  77      38.060  14.191  51.425  1.00 42.64           C  
ATOM    572  CG  MET L  77      39.285  13.284  51.398  1.00 52.94           C  
ATOM    573  SD  MET L  77      40.077  13.220  49.767  1.00 54.34           S  
ATOM    574  CE  MET L  77      38.588  12.715  48.859  1.00 54.48           C  
ATOM    575  C   MET L  77      37.208  12.620  53.094  1.00 43.17           C  
ATOM    576  O   MET L  77      37.988  12.204  53.949  1.00 43.59           O  
ATOM    577  N   GLU L  78      36.310  11.833  52.470  1.00 43.02           N  
ATOM    578  CA  GLU L  78      36.172  10.434  52.744  1.00 43.78           C  
ATOM    579  CB  GLU L  78      34.767  10.064  53.248  1.00 44.39           C  
ATOM    580  CG  GLU L  78      34.379  10.731  54.569  1.00 47.77           C  
ATOM    581  CD  GLU L  78      34.760   9.806  55.712  1.00 49.94           C  
ATOM    582  OE1 GLU L  78      34.778   8.567  55.490  1.00 52.35           O  
ATOM    583  OE2 GLU L  78      35.029  10.327  56.827  1.00 52.40           O1-
ATOM    584  C   GLU L  78      36.349   9.731  51.433  1.00 42.90           C  
ATOM    585  O   GLU L  78      36.264  10.346  50.373  1.00 42.65           O  
ATOM    586  N   ALA L  79      36.585   8.407  51.484  1.00 42.36           N  
ATOM    587  CA  ALA L  79      36.828   7.611  50.313  1.00 41.95           C  
ATOM    588  CB  ALA L  79      37.075   6.126  50.638  1.00 42.77           C  
ATOM    589  C   ALA L  79      35.634   7.674  49.410  1.00 41.43           C  
ATOM    590  O   ALA L  79      35.771   7.725  48.188  1.00 40.60           O  
ATOM    591  N   GLU L  80      34.428   7.690  49.999  1.00 40.73           N  
ATOM    592  CA  GLU L  80      33.181   7.671  49.286  1.00 41.22           C  
ATOM    593  CB  GLU L  80      31.970   7.577  50.229  1.00 42.17           C  
ATOM    594  CG  GLU L  80      31.904   8.672  51.294  1.00 45.57           C  
ATOM    595  CD  GLU L  80      30.861   8.234  52.312  1.00 49.24           C  
ATOM    596  OE1 GLU L  80      29.737   7.867  51.881  1.00 51.26           O  
ATOM    597  OE2 GLU L  80      31.175   8.239  53.533  1.00 51.93           O1-
ATOM    598  C   GLU L  80      33.039   8.898  48.433  1.00 39.67           C  
ATOM    599  O   GLU L  80      32.282   8.897  47.465  1.00 38.86           O  
ATOM    600  N   ASP L  81      33.736   9.986  48.798  1.00 38.42           N  
ATOM    601  CA  ASP L  81      33.664  11.264  48.146  1.00 37.39           C  
ATOM    602  CB  ASP L  81      34.361  12.372  48.957  1.00 37.17           C  
ATOM    603  CG  ASP L  81      33.520  12.627  50.205  1.00 37.73           C  
ATOM    604  OD1 ASP L  81      32.327  12.220  50.213  1.00 37.03           O  
ATOM    605  OD2 ASP L  81      34.061  13.236  51.167  1.00 38.61           O1-
ATOM    606  C   ASP L  81      34.243  11.242  46.758  1.00 36.96           C  
ATOM    607  O   ASP L  81      33.995  12.166  45.983  1.00 37.32           O  
ATOM    608  N   GLY L  82      35.084  10.250  46.405  1.00 35.96           N  
ATOM    609  CA  GLY L  82      35.651  10.256  45.083  1.00 36.12           C  
ATOM    610  C   GLY L  82      34.532  10.261  44.081  1.00 35.77           C  
ATOM    611  O   GLY L  82      33.664   9.389  44.093  1.00 35.65           O  
ATOM    612  N   ALA L  83      34.545  11.257  43.167  1.00 35.19           N  
ATOM    613  CA  ALA L  83      33.526  11.371  42.160  1.00 34.49           C  
ATOM    614  CB  ALA L  83      32.109  11.541  42.734  1.00 33.48           C  
ATOM    615  C   ALA L  83      33.818  12.595  41.346  1.00 34.15           C  
ATOM    616  O   ALA L  83      34.804  13.293  41.581  1.00 34.30           O  
ATOM    617  N   SER L  84      32.971  12.863  40.331  1.00 33.53           N  
ATOM    618  CA  SER L  84      33.115  14.051  39.537  1.00 33.32           C  
ATOM    619  CB  SER L  84      32.898  13.812  38.034  1.00 34.09           C  
ATOM    620  OG  SER L  84      33.872  12.900  37.548  1.00  0.00           O  
ATOM    621  C   SER L  84      32.031  14.976  39.994  1.00 32.26           C  
ATOM    622  O   SER L  84      30.893  14.553  40.183  1.00 31.72           O  
ATOM    623  N   TYR L  85      32.359  16.271  40.183  1.00 31.83           N  
ATOM    624  CA  TYR L  85      31.391  17.210  40.672  1.00 31.37           C  
ATOM    625  CB  TYR L  85      31.844  17.946  41.950  1.00 31.17           C  
ATOM    626  CG  TYR L  85      31.981  16.960  43.066  1.00 30.91           C  
ATOM    627  CD1 TYR L  85      33.124  16.205  43.198  1.00 31.45           C  
ATOM    628  CD2 TYR L  85      30.972  16.795  43.988  1.00 30.76           C  
ATOM    629  CE1 TYR L  85      33.256  15.299  44.226  1.00 32.31           C  
ATOM    630  CE2 TYR L  85      31.099  15.892  45.017  1.00 31.63           C  
ATOM    631  CZ  TYR L  85      32.241  15.141  45.137  1.00 31.94           C  
ATOM    632  OH  TYR L  85      32.374  14.213  46.191  1.00 33.36           O  
ATOM    633  C   TYR L  85      31.179  18.249  39.615  1.00 30.58           C  
ATOM    634  O   TYR L  85      32.140  18.789  39.066  1.00 30.96           O  
ATOM    635  N   TYR L  86      29.897  18.553  39.305  1.00 30.38           N  
ATOM    636  CA  TYR L  86      29.601  19.524  38.287  1.00 30.57           C  
ATOM    637  CB  TYR L  86      28.684  19.043  37.141  1.00 30.81           C  
ATOM    638  CG  TYR L  86      29.252  17.898  36.373  1.00 31.57           C  
ATOM    639  CD1 TYR L  86      30.300  18.066  35.501  1.00 31.73           C  
ATOM    640  CD2 TYR L  86      28.734  16.638  36.528  1.00 32.59           C  
ATOM    641  CE1 TYR L  86      30.815  17.008  34.791  1.00 32.69           C  
ATOM    642  CE2 TYR L  86      29.243  15.575  35.820  1.00 32.54           C  
ATOM    643  CZ  TYR L  86      30.287  15.755  34.948  1.00 33.48           C  
ATOM    644  OH  TYR L  86      30.813  14.666  34.220  1.00 35.52           O  
ATOM    645  C   TYR L  86      28.805  20.642  38.896  1.00 30.61           C  
ATOM    646  O   TYR L  86      27.932  20.417  39.735  1.00 31.04           O  
ATOM    647  N   CYS L  87      29.105  21.892  38.480  1.00 29.78           N  
ATOM    648  CA  CYS L  87      28.343  23.035  38.900  1.00 30.05           C  
ATOM    649  CB  CYS L  87      29.200  24.280  39.252  1.00 30.62           C  
ATOM    650  SG  CYS L  87      30.335  24.808  37.929  1.00 33.33           S  
ATOM    651  C   CYS L  87      27.407  23.367  37.769  1.00 29.64           C  
ATOM    652  O   CYS L  87      27.674  23.026  36.615  1.00 29.88           O  
ATOM    653  N   GLN L  88      26.254  23.996  38.087  1.00 29.29           N  
ATOM    654  CA  GLN L  88      25.266  24.338  37.098  1.00 29.03           C  
ATOM    655  CB  GLN L  88      24.096  23.341  37.025  1.00 29.43           C  
ATOM    656  CG  GLN L  88      23.029  23.777  36.019  1.00 29.05           C  
ATOM    657  CD  GLN L  88      21.691  23.202  36.453  1.00 30.51           C  
ATOM    658  OE1 GLN L  88      21.603  22.056  36.885  1.00 30.66           O  
ATOM    659  NE2 GLN L  88      20.616  24.029  36.371  1.00 29.45           N  
ATOM    660  C   GLN L  88      24.606  25.619  37.509  1.00 29.47           C  
ATOM    661  O   GLN L  88      24.349  25.846  38.693  1.00 29.57           O  
ATOM    662  N   GLN L  89      24.282  26.472  36.512  1.00 29.39           N  
ATOM    663  CA  GLN L  89      23.632  27.735  36.744  1.00 29.97           C  
ATOM    664  CB  GLN L  89      24.608  28.893  36.468  1.00 30.44           C  
ATOM    665  CG  GLN L  89      24.027  30.296  36.503  1.00 31.43           C  
ATOM    666  CD  GLN L  89      23.627  30.633  35.076  1.00 34.47           C  
ATOM    667  OE1 GLN L  89      23.123  31.720  34.796  1.00 35.31           O  
ATOM    668  NE2 GLN L  89      23.860  29.671  34.144  1.00 31.44           N  
ATOM    669  C   GLN L  89      22.448  27.823  35.822  1.00 30.72           C  
ATOM    670  O   GLN L  89      22.390  27.127  34.810  1.00 30.10           O  
ATOM    671  N   TRP L  90      21.464  28.483  36.492  1.00 26.83           N  
ATOM    672  CA  TRP L  90      20.196  28.949  36.052  1.00 26.91           C  
ATOM    673  CB  TRP L  90      18.977  28.198  36.612  1.00 24.94           C  
ATOM    674  CG  TRP L  90      17.694  28.957  36.332  1.00 30.82           C  
ATOM    675  CD2 TRP L  90      16.857  29.529  37.351  1.00 39.53           C  
ATOM    676  CD1 TRP L  90      17.113  29.267  35.136  1.00 40.09           C  
ATOM    677  NE1 TRP L  90      15.975  30.015  35.345  1.00 16.69           N  
ATOM    678  CE2 TRP L  90      15.805  30.181  36.704  1.00 35.71           C  
ATOM    679  CE3 TRP L  90      16.957  29.512  38.712  1.00 16.85           C  
ATOM    680  CZ2 TRP L  90      14.839  30.835  37.415  1.00 20.41           C  
ATOM    681  CZ3 TRP L  90      15.982  30.173  39.424  1.00 23.48           C  
ATOM    682  CH2 TRP L  90      14.946  30.824  38.788  1.00 24.55           C  
ATOM    683  C   TRP L  90      20.060  30.375  36.496  1.00 31.10           C  
ATOM    684  O   TRP L  90      19.841  30.666  37.674  1.00 34.07           O  
ATOM    685  N   ASN L  91      20.168  31.301  35.529  1.00 31.04           N  
ATOM    686  CA  ASN L  91      20.016  32.700  35.812  1.00 35.82           C  
ATOM    687  CB  ASN L  91      21.282  33.556  35.602  1.00 35.02           C  
ATOM    688  CG  ASN L  91      21.110  34.847  36.390  1.00 71.32           C  
ATOM    689  OD1 ASN L  91      20.000  35.187  36.790  1.00 78.40           O  
ATOM    690  ND2 ASN L  91      22.229  35.587  36.619  1.00 76.29           N  
ATOM    691  C   ASN L  91      18.959  33.189  34.864  1.00 43.55           C  
ATOM    692  O   ASN L  91      17.851  32.656  34.842  1.00 46.93           O  
ATOM    693  N   GLY L  92      19.266  34.225  34.054  1.00 51.70           N  
ATOM    694  CA  GLY L  92      18.241  34.750  33.195  1.00 55.65           C  
ATOM    695  C   GLY L  92      18.371  34.158  31.835  1.00 51.35           C  
ATOM    696  O   GLY L  92      18.836  34.806  30.899  1.00 48.75           O  
ATOM    697  N   TYR L  93      17.957  32.884  31.716  1.00 47.72           N  
ATOM    698  CA  TYR L  93      17.895  32.129  30.500  1.00 45.08           C  
ATOM    699  CB  TYR L  93      16.606  32.341  29.681  1.00 47.00           C  
ATOM    700  CG  TYR L  93      16.570  31.309  28.599  1.00 46.28           C  
ATOM    701  CD1 TYR L  93      16.279  30.002  28.911  1.00 44.99           C  
ATOM    702  CD2 TYR L  93      16.801  31.631  27.279  1.00 48.61           C  
ATOM    703  CE1 TYR L  93      16.231  29.036  27.935  1.00 67.09           C  
ATOM    704  CE2 TYR L  93      16.756  30.671  26.294  1.00 48.78           C  
ATOM    705  CZ  TYR L  93      16.474  29.366  26.624  1.00 68.36           C  
ATOM    706  OH  TYR L  93      16.424  28.374  25.624  1.00 72.95           O  
ATOM    707  C   TYR L  93      19.063  32.382  29.611  1.00 46.79           C  
ATOM    708  O   TYR L  93      18.893  32.888  28.503  1.00 47.31           O  
ATOM    709  N   PRO L  94      20.258  32.088  30.020  1.00 50.65           N  
ATOM    710  CA  PRO L  94      21.155  31.617  29.022  1.00 50.44           C  
ATOM    711  CD  PRO L  94      20.948  32.790  31.090  1.00 50.73           C  
ATOM    712  CB  PRO L  94      22.561  31.826  29.564  1.00 50.97           C  
ATOM    713  CG  PRO L  94      22.395  32.951  30.598  1.00 51.16           C  
ATOM    714  C   PRO L  94      20.707  30.212  29.124  1.00 46.29           C  
ATOM    715  O   PRO L  94      20.113  29.927  30.171  1.00 48.76           O  
ATOM    716  N   PRO L  95      20.924  29.359  28.162  1.00 38.30           N  
ATOM    717  CA  PRO L  95      20.493  27.996  28.312  1.00 33.43           C  
ATOM    718  CD  PRO L  95      22.074  29.469  27.283  1.00 32.35           C  
ATOM    719  CB  PRO L  95      21.039  27.281  27.083  1.00 29.17           C  
ATOM    720  CG  PRO L  95      22.358  28.028  26.812  1.00 25.04           C  
ATOM    721  C   PRO L  95      21.166  27.524  29.563  1.00 31.70           C  
ATOM    722  O   PRO L  95      22.231  28.044  29.869  1.00 30.95           O  
ATOM    723  N   LEU L  96      20.566  26.594  30.331  1.00 28.47           N  
ATOM    724  CA  LEU L  96      21.200  26.259  31.580  1.00 24.45           C  
ATOM    725  CB  LEU L  96      20.358  25.363  32.504  1.00 23.04           C  
ATOM    726  CG  LEU L  96      20.212  23.894  32.097  1.00 60.45           C  
ATOM    727  CD1 LEU L  96      21.504  23.108  32.347  1.00 27.72           C  
ATOM    728  CD2 LEU L  96      18.992  23.287  32.798  1.00 57.15           C  
ATOM    729  C   LEU L  96      22.551  25.693  31.280  1.00 24.12           C  
ATOM    730  O   LEU L  96      22.740  25.010  30.272  1.00 19.46           O  
ATOM    731  N   THR L  97      23.537  25.975  32.159  1.00 31.37           N  
ATOM    732  CA  THR L  97      24.865  25.791  31.668  1.00 30.88           C  
ATOM    733  CB  THR L  97      25.641  27.073  31.571  1.00 31.11           C  
ATOM    734  OG1 THR L  97      25.783  27.657  32.857  1.00 32.14           O  
ATOM    735  CG2 THR L  97      24.890  28.038  30.641  1.00 31.38           C  
ATOM    736  C   THR L  97      25.547  24.962  32.717  1.00 30.08           C  
ATOM    737  O   THR L  97      25.364  25.210  33.909  1.00 29.90           O  
ATOM    738  N   PHE L  98      26.338  23.944  32.313  1.00 29.89           N  
ATOM    739  CA  PHE L  98      27.044  23.137  33.275  1.00 30.14           C  
ATOM    740  CB  PHE L  98      26.962  21.612  33.060  1.00 30.00           C  
ATOM    741  CG  PHE L  98      25.626  21.045  33.393  1.00 30.18           C  
ATOM    742  CD1 PHE L  98      24.640  20.938  32.444  1.00 28.90           C  
ATOM    743  CD2 PHE L  98      25.371  20.590  34.664  1.00 29.43           C  
ATOM    744  CE1 PHE L  98      23.416  20.398  32.766  1.00 28.72           C  
ATOM    745  CE2 PHE L  98      24.150  20.050  34.991  1.00 29.03           C  
ATOM    746  CZ  PHE L  98      23.165  19.955  34.041  1.00 29.12           C  
ATOM    747  C   PHE L  98      28.509  23.410  33.128  1.00 30.28           C  
ATOM    748  O   PHE L  98      28.985  23.782  32.055  1.00 31.13           O  
ATOM    749  N   GLY L  99      29.266  23.233  34.229  1.00 30.48           N  
ATOM    750  CA  GLY L  99      30.690  23.397  34.184  1.00 29.99           C  
ATOM    751  C   GLY L  99      31.267  22.104  33.683  1.00 30.73           C  
ATOM    752  O   GLY L  99      30.565  21.103  33.563  1.00 30.74           O  
ATOM    753  N   GLY L 100      32.582  22.112  33.389  1.00 31.07           N  
ATOM    754  CA  GLY L 100      33.335  20.997  32.876  1.00 32.00           C  
ATOM    755  C   GLY L 100      33.422  19.899  33.892  1.00 32.15           C  
ATOM    756  O   GLY L 100      33.531  18.729  33.531  1.00 32.82           O  
ATOM    757  N   GLY L 101      33.460  20.235  35.196  1.00 31.89           N  
ATOM    758  CA  GLY L 101      33.515  19.206  36.201  1.00 32.05           C  
ATOM    759  C   GLY L 101      34.868  19.164  36.838  1.00 32.66           C  
ATOM    760  O   GLY L 101      35.874  19.567  36.254  1.00 33.34           O  
ATOM    761  N   THR L 102      34.895  18.685  38.100  1.00 32.60           N  
ATOM    762  CA  THR L 102      36.104  18.498  38.848  1.00 32.55           C  
ATOM    763  CB  THR L 102      36.156  19.308  40.115  1.00 32.50           C  
ATOM    764  OG1 THR L 102      36.067  20.693  39.814  1.00 31.91           O  
ATOM    765  CG2 THR L 102      37.471  19.008  40.854  1.00 32.57           C  
ATOM    766  C   THR L 102      36.112  17.059  39.256  1.00 33.39           C  
ATOM    767  O   THR L 102      35.151  16.572  39.851  1.00 32.57           O  
ATOM    768  N   LYS L 103      37.208  16.340  38.934  1.00 34.12           N  
ATOM    769  CA  LYS L 103      37.339  14.952  39.280  1.00 35.49           C  
ATOM    770  CB  LYS L 103      38.274  14.164  38.348  1.00 36.70           C  
ATOM    771  CG  LYS L 103      37.794  13.977  36.916  1.00 39.76           C  
ATOM    772  CD  LYS L 103      36.572  13.079  36.776  1.00 42.09           C  
ATOM    773  CE  LYS L 103      36.217  12.808  35.318  1.00 44.90           C  
ATOM    774  NZ  LYS L 103      37.329  12.089  34.662  1.00 45.54           N1+
ATOM    775  C   LYS L 103      38.059  14.915  40.581  1.00 35.30           C  
ATOM    776  O   LYS L 103      39.131  15.507  40.721  1.00 35.92           O  
ATOM    777  N   LEU L 104      37.499  14.208  41.573  1.00 35.22           N  
ATOM    778  CA  LEU L 104      38.183  14.138  42.829  1.00 36.32           C  
ATOM    779  CB  LEU L 104      37.295  14.503  44.030  1.00 36.27           C  
ATOM    780  CG  LEU L 104      38.023  14.427  45.382  1.00 36.81           C  
ATOM    781  CD1 LEU L 104      39.213  15.398  45.439  1.00 36.68           C  
ATOM    782  CD2 LEU L 104      37.044  14.627  46.548  1.00 36.90           C  
ATOM    783  C   LEU L 104      38.648  12.732  43.011  1.00 36.93           C  
ATOM    784  O   LEU L 104      37.856  11.787  42.989  1.00 36.94           O  
ATOM    785  N   GLU L 105      39.966  12.558  43.197  1.00 37.95           N  
ATOM    786  CA  GLU L 105      40.510  11.249  43.391  1.00 39.63           C  
ATOM    787  CB  GLU L 105      41.720  10.965  42.483  1.00 40.88           C  
ATOM    788  CG  GLU L 105      41.341  10.929  41.000  1.00 43.81           C  
ATOM    789  CD  GLU L 105      42.605  10.805  40.164  1.00 46.61           C  
ATOM    790  OE1 GLU L 105      43.488  11.699  40.283  1.00 47.28           O  
ATOM    791  OE2 GLU L 105      42.701   9.819  39.388  1.00 48.67           O1-
ATOM    792  C   GLU L 105      40.953  11.163  44.816  1.00 39.61           C  
ATOM    793  O   GLU L 105      41.463  12.128  45.381  1.00 39.30           O  
ATOM    794  N   MET L 106      40.733   9.995  45.450  1.00 40.07           N  
ATOM    795  CA  MET L 106      41.132   9.836  46.818  1.00 41.23           C  
ATOM    796  CB  MET L 106      40.229   8.886  47.624  1.00 41.51           C  
ATOM    797  CG  MET L 106      40.320   7.420  47.195  1.00 24.94           C  
ATOM    798  SD  MET L 106      39.259   6.298  48.159  1.00  0.00           S  
ATOM    799  CE  MET L 106      39.894   4.760  47.431  1.00  0.00           C  
ATOM    800  C   MET L 106      42.500   9.255  46.794  1.00 41.61           C  
ATOM    801  O   MET L 106      42.760   8.270  46.104  1.00 41.02           O  
ATOM    802  N   LYS L 107      43.416   9.870  47.559  1.00 27.23           N  
ATOM    803  CA  LYS L 107      44.776   9.441  47.594  1.00 28.45           C  
ATOM    804  CB  LYS L 107      45.723  10.628  47.825  1.00 29.54           C  
ATOM    805  CG  LYS L 107      47.195  10.351  47.533  1.00 31.75           C  
ATOM    806  CD  LYS L 107      47.988  11.641  47.308  1.00 34.19           C  
ATOM    807  CE  LYS L 107      47.678  12.732  48.334  1.00 36.31           C  
ATOM    808  NZ  LYS L 107      48.230  14.028  47.883  1.00 36.78           N1+
ATOM    809  C   LYS L 107      44.911   8.455  48.746  1.00 28.28           C  
ATOM    810  O   LYS L 107      44.664   8.862  49.914  1.00 29.42           O  
ATOM    811  OXT LYS L 107      45.260   7.277  48.469  1.00  0.00           O1-
TER     812      LYS L 107 
ATOM    813  N   VAL H 108       9.973   8.596  43.681  1.00 49.97           N1+
ATOM    814  CA  VAL H 108       9.946   9.099  42.290  1.00 47.76           C  
ATOM    815  CB  VAL H 108      10.360  10.541  42.258  1.00 47.64           C  
ATOM    816  CG1 VAL H 108      11.761  10.650  42.863  1.00 46.45           C  
ATOM    817  CG2 VAL H 108      10.284  11.066  40.817  1.00 46.62           C  
ATOM    818  C   VAL H 108      10.833   8.291  41.398  1.00 46.89           C  
ATOM    819  O   VAL H 108      11.961   7.956  41.758  1.00 46.81           O  
ATOM    820  N   GLN H 109      10.308   7.917  40.214  1.00 45.46           N  
ATOM    821  CA  GLN H 109      11.080   7.164  39.268  1.00 44.42           C  
ATOM    822  CB  GLN H 109      10.633   5.709  39.053  1.00 45.53           C  
ATOM    823  CG  GLN H 109      10.943   4.734  40.186  1.00 48.67           C  
ATOM    824  CD  GLN H 109      10.562   3.352  39.670  1.00 51.39           C  
ATOM    825  OE1 GLN H 109       9.596   3.199  38.923  1.00 61.82           O  
ATOM    826  NE2 GLN H 109      11.353   2.320  40.064  1.00 59.90           N  
ATOM    827  C   GLN H 109      10.911   7.792  37.926  1.00 42.41           C  
ATOM    828  O   GLN H 109       9.833   8.273  37.578  1.00 42.21           O  
ATOM    829  N   LEU H 110      12.006   7.817  37.145  1.00 41.22           N  
ATOM    830  CA  LEU H 110      11.947   8.283  35.792  1.00 40.33           C  
ATOM    831  CB  LEU H 110      12.686   9.616  35.568  1.00 39.79           C  
ATOM    832  CG  LEU H 110      12.107  10.783  36.394  1.00 39.69           C  
ATOM    833  CD1 LEU H 110      12.874  12.088  36.135  1.00 39.34           C  
ATOM    834  CD2 LEU H 110      10.591  10.934  36.187  1.00 39.04           C  
ATOM    835  C   LEU H 110      12.633   7.228  34.981  1.00 39.81           C  
ATOM    836  O   LEU H 110      13.804   6.932  35.209  1.00 39.73           O  
ATOM    837  N   VAL H 111      11.919   6.597  34.026  1.00 39.47           N  
ATOM    838  CA  VAL H 111      12.581   5.590  33.244  1.00 39.63           C  
ATOM    839  CB  VAL H 111      11.982   4.222  33.346  1.00 40.99           C  
ATOM    840  CG1 VAL H 111      12.221   3.703  34.769  1.00 56.70           C  
ATOM    841  CG2 VAL H 111      10.500   4.302  32.947  1.00 56.83           C  
ATOM    842  C   VAL H 111      12.546   5.983  31.805  1.00 38.37           C  
ATOM    843  O   VAL H 111      11.483   6.190  31.222  1.00 38.07           O  
ATOM    844  N   GLU H 112      13.744   6.091  31.197  1.00 37.84           N  
ATOM    845  CA  GLU H 112      13.862   6.469  29.820  1.00 37.60           C  
ATOM    846  CB  GLU H 112      15.139   7.276  29.514  1.00 37.66           C  
ATOM    847  CG  GLU H 112      15.223   8.622  30.245  1.00 37.28           C  
ATOM    848  CD  GLU H 112      15.815   8.381  31.629  1.00 37.98           C  
ATOM    849  OE1 GLU H 112      16.062   7.192  31.960  1.00 39.34           O  
ATOM    850  OE2 GLU H 112      16.035   9.375  32.371  1.00 37.60           O1-
ATOM    851  C   GLU H 112      13.908   5.231  28.981  1.00 37.78           C  
ATOM    852  O   GLU H 112      14.290   4.161  29.451  1.00 37.63           O  
ATOM    853  N   SER H 113      13.497   5.350  27.702  1.00 37.35           N  
ATOM    854  CA  SER H 113      13.535   4.236  26.794  1.00 37.80           C  
ATOM    855  CB  SER H 113      12.293   3.332  26.889  1.00 37.99           C  
ATOM    856  OG  SER H 113      11.141   4.043  26.459  1.00 39.64           O  
ATOM    857  C   SER H 113      13.563   4.785  25.398  1.00 37.79           C  
ATOM    858  O   SER H 113      13.360   5.979  25.185  1.00 37.42           O  
ATOM    859  N   GLY H 114      13.830   3.912  24.399  1.00 38.21           N  
ATOM    860  CA  GLY H 114      13.782   4.322  23.020  1.00 38.33           C  
ATOM    861  C   GLY H 114      15.145   4.617  22.461  1.00 39.15           C  
ATOM    862  O   GLY H 114      15.261   4.946  21.281  1.00 39.71           O  
ATOM    863  N   GLY H 115      16.220   4.506  23.263  1.00 39.34           N  
ATOM    864  CA  GLY H 115      17.523   4.804  22.730  1.00 39.46           C  
ATOM    865  C   GLY H 115      17.956   3.686  21.830  1.00 39.80           C  
ATOM    866  O   GLY H 115      17.492   2.554  21.952  1.00 40.12           O  
ATOM    867  N   GLY H 116      18.889   3.976  20.899  1.00 39.06           N  
ATOM    868  CA  GLY H 116      19.328   2.943  20.006  1.00 38.67           C  
ATOM    869  C   GLY H 116      20.256   3.538  18.995  1.00 38.74           C  
ATOM    870  O   GLY H 116      20.602   4.716  19.073  1.00 38.90           O  
ATOM    871  N   LEU H 117      20.706   2.705  18.028  1.00 38.73           N  
ATOM    872  CA  LEU H 117      21.570   3.152  16.969  1.00 38.88           C  
ATOM    873  CB  LEU H 117      22.442   2.051  16.334  1.00 38.68           C  
ATOM    874  CG  LEU H 117      23.635   1.573  17.176  1.00 38.79           C  
ATOM    875  CD1 LEU H 117      24.719   2.658  17.283  1.00 38.03           C  
ATOM    876  CD2 LEU H 117      23.172   1.034  18.534  1.00 38.93           C  
ATOM    877  C   LEU H 117      20.724   3.681  15.858  1.00 39.31           C  
ATOM    878  O   LEU H 117      19.687   3.110  15.524  1.00 40.35           O  
ATOM    879  N   VAL H 118      21.155   4.813  15.267  1.00 39.28           N  
ATOM    880  CA  VAL H 118      20.461   5.373  14.144  1.00 39.55           C  
ATOM    881  CB  VAL H 118      19.484   6.446  14.516  1.00 39.09           C  
ATOM    882  CG1 VAL H 118      18.892   7.047  13.232  1.00 39.66           C  
ATOM    883  CG2 VAL H 118      18.436   5.826  15.447  1.00 39.36           C  
ATOM    884  C   VAL H 118      21.494   6.007  13.271  1.00 40.29           C  
ATOM    885  O   VAL H 118      22.497   6.526  13.758  1.00 40.26           O  
ATOM    886  N   GLN H 119      21.279   5.983  11.941  1.00 41.88           N  
ATOM    887  CA  GLN H 119      22.242   6.593  11.071  1.00 43.73           C  
ATOM    888  CB  GLN H 119      22.310   5.997   9.656  1.00 45.43           C  
ATOM    889  CG  GLN H 119      22.869   4.572   9.658  1.00 49.10           C  
ATOM    890  CD  GLN H 119      23.223   4.187   8.231  1.00 51.03           C  
ATOM    891  OE1 GLN H 119      23.360   3.006   7.916  1.00 36.67           O  
ATOM    892  NE2 GLN H 119      23.392   5.203   7.343  1.00 33.44           N  
ATOM    893  C   GLN H 119      21.951   8.056  10.998  1.00 42.61           C  
ATOM    894  O   GLN H 119      20.864   8.511  11.357  1.00 42.56           O  
ATOM    895  N   PRO H 120      22.916   8.807  10.548  1.00 42.61           N  
ATOM    896  CA  PRO H 120      22.762  10.232  10.500  1.00 42.09           C  
ATOM    897  CD  PRO H 120      24.310   8.408  10.663  1.00 42.84           C  
ATOM    898  CB  PRO H 120      24.139  10.780  10.135  1.00 42.81           C  
ATOM    899  CG  PRO H 120      25.105   9.724  10.711  1.00 43.79           C  
ATOM    900  C   PRO H 120      21.662  10.634   9.575  1.00 42.47           C  
ATOM    901  O   PRO H 120      21.496  10.003   8.532  1.00 43.11           O  
ATOM    902  N   GLY H 121      20.898  11.679   9.954  1.00 41.36           N  
ATOM    903  CA  GLY H 121      19.821  12.170   9.145  1.00 41.83           C  
ATOM    904  C   GLY H 121      18.574  11.430   9.513  1.00 41.68           C  
ATOM    905  O   GLY H 121      17.494  11.730   9.006  1.00 42.55           O  
ATOM    906  N   GLY H 122      18.691  10.443  10.422  1.00 40.62           N  
ATOM    907  CA  GLY H 122      17.554   9.660  10.812  1.00 40.03           C  
ATOM    908  C   GLY H 122      16.869  10.336  11.953  1.00 40.03           C  
ATOM    909  O   GLY H 122      17.269  11.416  12.388  1.00 39.14           O  
ATOM    910  N   SER H 123      15.800   9.694  12.468  1.00 40.26           N  
ATOM    911  CA  SER H 123      15.063  10.255  13.559  1.00 40.88           C  
ATOM    912  CB  SER H 123      13.751  10.923  13.118  1.00 41.72           C  
ATOM    913  OG  SER H 123      12.927   9.980  12.450  1.00 44.43           O  
ATOM    914  C   SER H 123      14.723   9.163  14.522  1.00 40.20           C  
ATOM    915  O   SER H 123      14.706   7.984  14.172  1.00 39.81           O  
ATOM    916  N   ARG H 124      14.489   9.539  15.795  1.00 39.24           N  
ATOM    917  CA  ARG H 124      14.087   8.581  16.785  1.00 38.75           C  
ATOM    918  CB  ARG H 124      15.235   7.801  17.445  1.00 39.11           C  
ATOM    919  CG  ARG H 124      15.861   6.780  16.498  1.00 41.14           C  
ATOM    920  CD  ARG H 124      14.915   5.654  16.068  1.00  0.00           C  
ATOM    921  NE  ARG H 124      14.718   4.739  17.228  1.00  0.00           N  
ATOM    922  CZ  ARG H 124      14.207   3.489  17.024  1.00  0.00           C  
ATOM    923  NH1 ARG H 124      13.864   3.087  15.765  1.00  0.00           N1+
ATOM    924  NH2 ARG H 124      14.027   2.640  18.076  1.00  0.00           N  
ATOM    925  C   ARG H 124      13.347   9.316  17.854  1.00 37.85           C  
ATOM    926  O   ARG H 124      13.459  10.536  17.975  1.00 37.88           O  
ATOM    927  N   LYS H 125      12.543   8.582  18.650  1.00 36.78           N  
ATOM    928  CA  LYS H 125      11.760   9.209  19.675  1.00 36.25           C  
ATOM    929  CB  LYS H 125      10.246   9.023  19.468  1.00 36.74           C  
ATOM    930  CG  LYS H 125       9.368   9.886  20.375  1.00 38.75           C  
ATOM    931  CD  LYS H 125       7.913   9.944  19.906  1.00 41.39           C  
ATOM    932  CE  LYS H 125       7.014  10.829  20.771  1.00 43.09           C  
ATOM    933  NZ  LYS H 125       5.649  10.885  20.200  1.00 43.56           N1+
ATOM    934  C   LYS H 125      12.107   8.581  20.989  1.00 35.25           C  
ATOM    935  O   LYS H 125      12.164   7.358  21.114  1.00 34.79           O  
ATOM    936  N   LEU H 126      12.342   9.428  22.009  1.00 34.01           N  
ATOM    937  CA  LEU H 126      12.698   8.983  23.327  1.00 33.79           C  
ATOM    938  CB  LEU H 126      13.785   9.850  23.982  1.00 33.47           C  
ATOM    939  CG  LEU H 126      15.147   9.824  23.265  1.00 34.06           C  
ATOM    940  CD1 LEU H 126      16.166  10.720  23.980  1.00 33.55           C  
ATOM    941  CD2 LEU H 126      15.670   8.392  23.109  1.00 34.66           C  
ATOM    942  C   LEU H 126      11.496   9.146  24.199  1.00 33.73           C  
ATOM    943  O   LEU H 126      10.691  10.053  23.999  1.00 33.93           O  
ATOM    944  N   SER H 127      11.336   8.254  25.197  1.00 34.22           N  
ATOM    945  CA  SER H 127      10.223   8.377  26.092  1.00 35.71           C  
ATOM    946  CB  SER H 127       9.174   7.261  25.933  1.00 36.28           C  
ATOM    947  OG  SER H 127       8.563   7.348  24.652  1.00 38.40           O  
ATOM    948  C   SER H 127      10.751   8.314  27.493  1.00 36.27           C  
ATOM    949  O   SER H 127      11.788   7.706  27.758  1.00 37.14           O  
ATOM    950  N   CYS H 128      10.048   8.991  28.421  1.00 36.52           N  
ATOM    951  CA  CYS H 128      10.409   9.022  29.810  1.00 36.98           C  
ATOM    952  CB  CYS H 128      10.962  10.405  30.216  1.00 37.09           C  
ATOM    953  SG  CYS H 128      11.185  10.651  32.001  1.00 39.21           S  
ATOM    954  C   CYS H 128       9.146   8.773  30.577  1.00 37.40           C  
ATOM    955  O   CYS H 128       8.228   9.590  30.543  1.00 36.58           O  
ATOM    956  N   ALA H 129       9.069   7.636  31.298  1.00 37.71           N  
ATOM    957  CA  ALA H 129       7.876   7.326  32.035  1.00 38.10           C  
ATOM    958  CB  ALA H 129       7.560   5.822  32.070  1.00 38.63           C  
ATOM    959  C   ALA H 129       8.091   7.777  33.443  1.00 38.36           C  
ATOM    960  O   ALA H 129       9.077   7.410  34.079  1.00 38.50           O  
ATOM    961  N   ALA H 130       7.154   8.584  33.978  1.00 37.89           N  
ATOM    962  CA  ALA H 130       7.352   9.121  35.294  1.00 38.48           C  
ATOM    963  CB  ALA H 130       7.247  10.654  35.343  1.00 37.78           C  
ATOM    964  C   ALA H 130       6.309   8.580  36.219  1.00 39.76           C  
ATOM    965  O   ALA H 130       5.160   8.378  35.828  1.00 39.93           O  
ATOM    966  N   SER H 131       6.710   8.310  37.482  1.00 40.77           N  
ATOM    967  CA  SER H 131       5.779   7.829  38.463  1.00 41.54           C  
ATOM    968  CB  SER H 131       5.639   6.296  38.483  1.00 41.96           C  
ATOM    969  OG  SER H 131       6.865   5.700  38.882  1.00 42.53           O  
ATOM    970  C   SER H 131       6.271   8.245  39.817  1.00 41.81           C  
ATOM    971  O   SER H 131       7.440   8.590  39.987  1.00 41.62           O  
ATOM    972  N   GLY H 132       5.359   8.248  40.808  1.00 16.23           N  
ATOM    973  CA  GLY H 132       5.721   8.561  42.159  1.00 14.17           C  
ATOM    974  C   GLY H 132       5.386   9.987  42.472  1.00 17.29           C  
ATOM    975  O   GLY H 132       5.257  10.350  43.640  1.00 20.57           O  
ATOM    976  N   PHE H 133       5.233  10.841  41.440  1.00 17.51           N  
ATOM    977  CA  PHE H 133       4.956  12.221  41.714  1.00 14.85           C  
ATOM    978  CB  PHE H 133       6.196  13.131  41.586  1.00 10.87           C  
ATOM    979  CG  PHE H 133       6.721  13.113  40.188  1.00  9.18           C  
ATOM    980  CD1 PHE H 133       7.409  12.017  39.718  1.00  8.25           C  
ATOM    981  CD2 PHE H 133       6.558  14.201  39.358  1.00 11.02           C  
ATOM    982  CE1 PHE H 133       7.903  12.000  38.434  1.00 13.11           C  
ATOM    983  CE2 PHE H 133       7.050  14.190  38.072  1.00 10.98           C  
ATOM    984  CZ  PHE H 133       7.726  13.087  37.611  1.00 12.59           C  
ATOM    985  C   PHE H 133       3.911  12.713  40.766  1.00 16.01           C  
ATOM    986  O   PHE H 133       3.567  12.038  39.795  1.00 18.80           O  
ATOM    987  N   THR H 134       3.370  13.918  41.051  1.00 17.21           N  
ATOM    988  CA  THR H 134       2.352  14.501  40.229  1.00 16.79           C  
ATOM    989  CB  THR H 134       1.574  15.573  40.934  1.00 20.64           C  
ATOM    990  OG1 THR H 134       0.959  15.045  42.100  1.00 24.44           O  
ATOM    991  CG2 THR H 134       0.503  16.111  39.974  1.00 18.19           C  
ATOM    992  C   THR H 134       3.057  15.133  39.071  1.00 15.21           C  
ATOM    993  O   THR H 134       3.617  16.222  39.170  1.00 18.03           O  
ATOM    994  N   PHE H 135       2.987  14.448  37.916  1.00 13.89           N  
ATOM    995  CA  PHE H 135       3.663  14.797  36.701  1.00 11.63           C  
ATOM    996  CB  PHE H 135       3.316  13.810  35.568  1.00  7.88           C  
ATOM    997  CG  PHE H 135       3.958  14.225  34.283  1.00  8.61           C  
ATOM    998  CD1 PHE H 135       5.247  13.840  33.986  1.00 11.51           C  
ATOM    999  CD2 PHE H 135       3.268  14.982  33.362  1.00  6.58           C  
ATOM   1000  CE1 PHE H 135       5.844  14.215  32.804  1.00  9.91           C  
ATOM   1001  CE2 PHE H 135       3.862  15.357  32.180  1.00  9.21           C  
ATOM   1002  CZ  PHE H 135       5.150  14.972  31.893  1.00 11.00           C  
ATOM   1003  C   PHE H 135       3.216  16.153  36.251  1.00 15.35           C  
ATOM   1004  O   PHE H 135       4.030  16.995  35.882  1.00 17.26           O  
ATOM   1005  N   ARG H 136       1.902  16.411  36.331  1.00 15.57           N  
ATOM   1006  CA  ARG H 136       1.296  17.598  35.797  1.00 17.03           C  
ATOM   1007  CB  ARG H 136      -0.219  17.675  36.086  1.00 19.55           C  
ATOM   1008  CG  ARG H 136      -0.558  17.760  37.582  1.00 19.48           C  
ATOM   1009  CD  ARG H 136      -2.048  17.603  37.924  1.00  0.00           C  
ATOM   1010  NE  ARG H 136      -2.787  18.743  37.311  1.00  0.00           N  
ATOM   1011  CZ  ARG H 136      -3.950  19.197  37.864  1.00  0.00           C  
ATOM   1012  NH1 ARG H 136      -4.423  18.644  39.018  1.00  0.00           N1+
ATOM   1013  NH2 ARG H 136      -4.631  20.221  37.270  1.00  0.00           N  
ATOM   1014  C   ARG H 136       1.903  18.821  36.412  1.00 16.75           C  
ATOM   1015  O   ARG H 136       1.978  19.865  35.769  1.00 16.91           O  
ATOM   1016  N   ARG H 137       2.285  18.735  37.696  1.00 16.65           N  
ATOM   1017  CA  ARG H 137       2.793  19.832  38.472  1.00 16.98           C  
ATOM   1018  CB  ARG H 137       2.811  19.543  39.983  1.00 21.53           C  
ATOM   1019  CG  ARG H 137       1.424  19.233  40.555  1.00 35.70           C  
ATOM   1020  CD  ARG H 137       1.379  19.206  42.088  1.00 47.20           C  
ATOM   1021  NE  ARG H 137       0.179  18.416  42.495  1.00 54.22           N  
ATOM   1022  CZ  ARG H 137      -1.049  18.999  42.628  1.00 56.14           C  
ATOM   1023  NH1 ARG H 137      -1.208  20.336  42.409  1.00 57.10           N1+
ATOM   1024  NH2 ARG H 137      -2.124  18.236  42.979  1.00 53.50           N  
ATOM   1025  C   ARG H 137       4.179  20.279  38.089  1.00 16.89           C  
ATOM   1026  O   ARG H 137       4.523  21.434  38.333  1.00 15.60           O  
ATOM   1027  N   PHE H 138       5.030  19.396  37.526  1.00 14.13           N  
ATOM   1028  CA  PHE H 138       6.410  19.777  37.378  1.00 13.43           C  
ATOM   1029  CB  PHE H 138       7.369  18.716  37.948  1.00 11.94           C  
ATOM   1030  CG  PHE H 138       7.178  18.653  39.426  1.00 10.54           C  
ATOM   1031  CD1 PHE H 138       6.076  18.024  39.952  1.00  9.89           C  
ATOM   1032  CD2 PHE H 138       8.103  19.204  40.285  1.00 10.16           C  
ATOM   1033  CE1 PHE H 138       5.892  17.955  41.313  1.00  8.30           C  
ATOM   1034  CE2 PHE H 138       7.927  19.138  41.647  1.00  6.74           C  
ATOM   1035  CZ  PHE H 138       6.817  18.514  42.161  1.00  9.65           C  
ATOM   1036  C   PHE H 138       6.833  20.012  35.967  1.00  9.13           C  
ATOM   1037  O   PHE H 138       6.325  19.425  35.008  1.00  9.05           O  
ATOM   1038  N   GLY H 139       7.804  20.939  35.837  1.00 33.11           N  
ATOM   1039  CA  GLY H 139       8.439  21.147  34.571  1.00 31.95           C  
ATOM   1040  C   GLY H 139       9.349  19.972  34.390  1.00 31.69           C  
ATOM   1041  O   GLY H 139       9.777  19.352  35.365  1.00 31.50           O  
ATOM   1042  N   MET H 140       9.692  19.649  33.130  1.00 31.14           N  
ATOM   1043  CA  MET H 140      10.522  18.504  32.894  1.00 31.20           C  
ATOM   1044  CB  MET H 140       9.752  17.331  32.262  1.00 31.53           C  
ATOM   1045  CG  MET H 140       8.643  16.785  33.163  1.00 32.48           C  
ATOM   1046  SD  MET H 140       9.226  16.042  34.715  1.00 34.73           S  
ATOM   1047  CE  MET H 140       9.935  14.557  33.952  1.00 32.38           C  
ATOM   1048  C   MET H 140      11.598  18.901  31.934  1.00 31.07           C  
ATOM   1049  O   MET H 140      11.406  19.796  31.112  1.00 30.83           O  
ATOM   1050  N   HIS H 141      12.768  18.229  32.018  1.00 31.01           N  
ATOM   1051  CA  HIS H 141      13.879  18.581  31.180  1.00 30.40           C  
ATOM   1052  ND1 HIS H 141      14.014  21.064  33.483  1.00  0.00           N  
ATOM   1053  CG  HIS H 141      14.694  20.715  32.338  1.00 23.01           C  
ATOM   1054  CB  HIS H 141      15.006  19.312  31.931  1.00 30.95           C  
ATOM   1055  NE2 HIS H 141      14.563  22.961  32.465  1.00  0.00           N  
ATOM   1056  CD2 HIS H 141      15.023  21.884  31.729  1.00 23.10           C  
ATOM   1057  CE1 HIS H 141      13.966  22.419  33.509  1.00 21.01           C  
ATOM   1058  C   HIS H 141      14.534  17.359  30.612  1.00 30.18           C  
ATOM   1059  O   HIS H 141      14.306  16.231  31.047  1.00 29.62           O  
ATOM   1060  N   TRP H 142      15.361  17.587  29.568  1.00 29.60           N  
ATOM   1061  CA  TRP H 142      16.180  16.558  29.000  1.00 29.59           C  
ATOM   1062  CB  TRP H 142      15.862  16.229  27.531  1.00 29.50           C  
ATOM   1063  CG  TRP H 142      14.546  15.520  27.293  1.00 30.46           C  
ATOM   1064  CD2 TRP H 142      14.361  14.105  27.447  1.00 30.46           C  
ATOM   1065  CD1 TRP H 142      13.344  16.025  26.892  1.00 30.45           C  
ATOM   1066  NE1 TRP H 142      12.424  15.010  26.774  1.00 31.22           N  
ATOM   1067  CE2 TRP H 142      13.038  13.822  27.114  1.00 31.15           C  
ATOM   1068  CE3 TRP H 142      15.226  13.122  27.829  1.00 30.60           C  
ATOM   1069  CZ2 TRP H 142      12.561  12.543  27.155  1.00 30.99           C  
ATOM   1070  CZ3 TRP H 142      14.743  11.834  27.877  1.00 31.38           C  
ATOM   1071  CH2 TRP H 142      13.435  11.551  27.544  1.00 31.40           C  
ATOM   1072  C   TRP H 142      17.588  17.075  29.043  1.00 30.15           C  
ATOM   1073  O   TRP H 142      17.846  18.226  28.692  1.00 29.66           O  
ATOM   1074  N   VAL H 143      18.538  16.234  29.507  1.00 30.32           N  
ATOM   1075  CA  VAL H 143      19.927  16.602  29.573  1.00 30.15           C  
ATOM   1076  CB  VAL H 143      20.431  16.784  30.980  1.00 29.96           C  
ATOM   1077  CG1 VAL H 143      21.935  17.102  30.944  1.00 29.69           C  
ATOM   1078  CG2 VAL H 143      19.586  17.865  31.677  1.00 30.00           C  
ATOM   1079  C   VAL H 143      20.691  15.464  28.971  1.00 30.62           C  
ATOM   1080  O   VAL H 143      20.297  14.307  29.115  1.00 31.13           O  
ATOM   1081  N   ARG H 144      21.805  15.759  28.269  1.00 30.70           N  
ATOM   1082  CA  ARG H 144      22.539  14.678  27.670  1.00 31.12           C  
ATOM   1083  CB  ARG H 144      22.469  14.632  26.135  1.00 31.73           C  
ATOM   1084  CG  ARG H 144      22.993  15.872  25.410  1.00 31.13           C  
ATOM   1085  CD  ARG H 144      22.780  15.774  23.899  1.00 33.23           C  
ATOM   1086  NE  ARG H 144      23.192  17.065  23.285  1.00 35.35           N  
ATOM   1087  CZ  ARG H 144      22.956  17.297  21.962  1.00 35.44           C  
ATOM   1088  NH1 ARG H 144      22.327  16.354  21.202  1.00 34.86           N1+
ATOM   1089  NH2 ARG H 144      23.352  18.470  21.389  1.00 35.34           N  
ATOM   1090  C   ARG H 144      23.974  14.748  28.081  1.00 31.58           C  
ATOM   1091  O   ARG H 144      24.466  15.787  28.518  1.00 31.12           O  
ATOM   1092  N   GLN H 145      24.671  13.594  27.993  1.00 32.81           N  
ATOM   1093  CA  GLN H 145      26.060  13.535  28.343  1.00 33.91           C  
ATOM   1094  CB  GLN H 145      26.324  12.739  29.635  1.00 33.73           C  
ATOM   1095  CG  GLN H 145      27.758  12.851  30.160  1.00 34.35           C  
ATOM   1096  CD  GLN H 145      27.771  12.292  31.578  1.00 34.71           C  
ATOM   1097  OE1 GLN H 145      26.904  11.504  31.957  1.00 34.57           O  
ATOM   1098  NE2 GLN H 145      28.772  12.725  32.392  1.00 34.09           N  
ATOM   1099  C   GLN H 145      26.784  12.879  27.212  1.00 34.57           C  
ATOM   1100  O   GLN H 145      26.464  11.764  26.806  1.00 34.42           O  
ATOM   1101  N   SER H 146      27.803  13.589  26.696  1.00 36.61           N  
ATOM   1102  CA  SER H 146      28.594  13.215  25.560  1.00 38.71           C  
ATOM   1103  CB  SER H 146      29.337  14.439  24.994  1.00 38.76           C  
ATOM   1104  OG  SER H 146      30.123  14.089  23.868  1.00 17.93           O  
ATOM   1105  C   SER H 146      29.610  12.198  25.975  1.00 39.83           C  
ATOM   1106  O   SER H 146      29.796  11.928  27.157  1.00 39.47           O  
ATOM   1107  N   PRO H 147      30.257  11.604  24.997  1.00 41.98           N  
ATOM   1108  CA  PRO H 147      31.301  10.664  25.297  1.00 42.96           C  
ATOM   1109  CD  PRO H 147      29.600  11.286  23.737  1.00 42.32           C  
ATOM   1110  CB  PRO H 147      31.670  10.018  23.965  1.00 43.71           C  
ATOM   1111  CG  PRO H 147      30.350  10.065  23.174  1.00 43.38           C  
ATOM   1112  C   PRO H 147      32.434  11.350  25.998  1.00 43.57           C  
ATOM   1113  O   PRO H 147      33.185  10.682  26.706  1.00 44.63           O  
ATOM   1114  N   GLU H 148      32.579  12.673  25.793  1.00 44.00           N  
ATOM   1115  CA  GLU H 148      33.574  13.504  26.409  1.00 44.49           C  
ATOM   1116  CB  GLU H 148      33.635  14.914  25.797  1.00 48.82           C  
ATOM   1117  CG  GLU H 148      34.045  14.925  24.319  1.00 52.84           C  
ATOM   1118  CD  GLU H 148      35.485  14.440  24.187  1.00 56.04           C  
ATOM   1119  OE1 GLU H 148      36.014  13.825  25.151  1.00 58.08           O  
ATOM   1120  OE2 GLU H 148      36.074  14.683  23.099  1.00 56.39           O1-
ATOM   1121  C   GLU H 148      33.222  13.611  27.862  1.00 44.45           C  
ATOM   1122  O   GLU H 148      34.071  13.932  28.692  1.00 44.60           O  
ATOM   1123  N   LYS H 149      31.949  13.314  28.195  1.00 43.66           N  
ATOM   1124  CA  LYS H 149      31.385  13.383  29.520  1.00 42.70           C  
ATOM   1125  CB  LYS H 149      32.279  12.713  30.576  1.00 43.95           C  
ATOM   1126  CG  LYS H 149      32.241  11.194  30.378  1.00 46.22           C  
ATOM   1127  CD  LYS H 149      33.358  10.395  31.039  1.00 48.93           C  
ATOM   1128  CE  LYS H 149      33.248   8.895  30.745  1.00 50.46           C  
ATOM   1129  NZ  LYS H 149      34.475   8.191  31.177  1.00 49.51           N1+
ATOM   1130  C   LYS H 149      31.003  14.778  29.917  1.00 41.36           C  
ATOM   1131  O   LYS H 149      30.871  15.094  31.098  1.00 40.84           O  
ATOM   1132  N   GLY H 150      30.769  15.663  28.929  1.00 39.81           N  
ATOM   1133  CA  GLY H 150      30.251  16.958  29.264  1.00 39.46           C  
ATOM   1134  C   GLY H 150      28.768  16.818  29.458  1.00 38.14           C  
ATOM   1135  O   GLY H 150      28.122  16.017  28.784  1.00 37.98           O  
ATOM   1136  N   LEU H 151      28.183  17.620  30.375  1.00 36.76           N  
ATOM   1137  CA  LEU H 151      26.762  17.603  30.586  1.00 36.43           C  
ATOM   1138  CB  LEU H 151      26.351  17.720  32.066  1.00 35.90           C  
ATOM   1139  CG  LEU H 151      26.510  16.411  32.859  1.00 35.99           C  
ATOM   1140  CD1 LEU H 151      26.102  16.588  34.326  1.00 36.33           C  
ATOM   1141  CD2 LEU H 151      25.710  15.277  32.203  1.00 35.97           C  
ATOM   1142  C   LEU H 151      26.191  18.772  29.838  1.00 36.40           C  
ATOM   1143  O   LEU H 151      26.664  19.901  29.977  1.00 36.86           O  
ATOM   1144  N   GLU H 152      25.159  18.511  29.004  1.00 35.93           N  
ATOM   1145  CA  GLU H 152      24.561  19.534  28.188  1.00 35.92           C  
ATOM   1146  CB  GLU H 152      24.781  19.325  26.676  1.00 36.67           C  
ATOM   1147  CG  GLU H 152      26.220  19.499  26.201  1.00 40.35           C  
ATOM   1148  CD  GLU H 152      26.281  19.049  24.748  1.00 43.10           C  
ATOM   1149  OE1 GLU H 152      25.198  18.922  24.118  1.00 44.67           O  
ATOM   1150  OE2 GLU H 152      27.415  18.820  24.252  1.00 46.30           O1-
ATOM   1151  C   GLU H 152      23.068  19.487  28.345  1.00 34.48           C  
ATOM   1152  O   GLU H 152      22.447  18.430  28.250  1.00 33.11           O  
ATOM   1153  N   TRP H 153      22.448  20.660  28.573  1.00 33.51           N  
ATOM   1154  CA  TRP H 153      21.015  20.764  28.669  1.00 32.81           C  
ATOM   1155  CB  TRP H 153      20.586  22.069  29.364  1.00 32.06           C  
ATOM   1156  CG  TRP H 153      19.129  22.425  29.205  1.00 31.95           C  
ATOM   1157  CD2 TRP H 153      18.671  23.401  28.256  1.00 31.97           C  
ATOM   1158  CD1 TRP H 153      18.020  21.963  29.852  1.00 30.76           C  
ATOM   1159  NE1 TRP H 153      16.897  22.586  29.357  1.00 31.18           N  
ATOM   1160  CE2 TRP H 153      17.285  23.474  28.374  1.00 31.79           C  
ATOM   1161  CE3 TRP H 153      19.354  24.174  27.360  1.00 32.39           C  
ATOM   1162  CZ2 TRP H 153      16.555  24.325  27.590  1.00 32.85           C  
ATOM   1163  CZ3 TRP H 153      18.617  25.027  26.570  1.00 32.91           C  
ATOM   1164  CH2 TRP H 153      17.244  25.099  26.682  1.00 32.23           C  
ATOM   1165  C   TRP H 153      20.450  20.780  27.274  1.00 32.59           C  
ATOM   1166  O   TRP H 153      20.934  21.533  26.432  1.00 33.25           O  
ATOM   1167  N   VAL H 154      19.512  19.845  26.968  1.00 31.65           N  
ATOM   1168  CA  VAL H 154      18.815  19.761  25.704  1.00 31.55           C  
ATOM   1169  CB  VAL H 154      18.396  18.355  25.384  1.00 31.36           C  
ATOM   1170  CG1 VAL H 154      17.639  18.369  24.048  1.00 31.12           C  
ATOM   1171  CG2 VAL H 154      19.640  17.452  25.378  1.00 32.01           C  
ATOM   1172  C   VAL H 154      17.571  20.614  25.583  1.00 31.73           C  
ATOM   1173  O   VAL H 154      17.449  21.425  24.662  1.00 31.62           O  
ATOM   1174  N   ALA H 155      16.602  20.448  26.522  1.00 31.13           N  
ATOM   1175  CA  ALA H 155      15.336  21.130  26.404  1.00 30.67           C  
ATOM   1176  CB  ALA H 155      14.444  20.574  25.282  1.00 34.92           C  
ATOM   1177  C   ALA H 155      14.542  21.025  27.676  1.00 30.38           C  
ATOM   1178  O   ALA H 155      14.770  20.147  28.507  1.00 30.34           O  
ATOM   1179  N   TYR H 156      13.573  21.953  27.845  1.00 29.93           N  
ATOM   1180  CA  TYR H 156      12.697  22.023  28.985  1.00 30.59           C  
ATOM   1181  CB  TYR H 156      13.059  23.203  29.909  1.00 30.49           C  
ATOM   1182  CG  TYR H 156      11.889  23.657  30.711  1.00 17.83           C  
ATOM   1183  CD1 TYR H 156      11.503  23.029  31.871  1.00  0.00           C  
ATOM   1184  CD2 TYR H 156      11.176  24.751  30.283  1.00  0.00           C  
ATOM   1185  CE1 TYR H 156      10.428  23.483  32.599  1.00  0.00           C  
ATOM   1186  CE2 TYR H 156      10.102  25.211  31.005  1.00  0.00           C  
ATOM   1187  CZ  TYR H 156       9.728  24.580  32.166  1.00  0.00           C  
ATOM   1188  OH  TYR H 156       8.628  25.057  32.906  1.00  0.00           O  
ATOM   1189  C   TYR H 156      11.292  22.232  28.505  1.00 30.72           C  
ATOM   1190  O   TYR H 156      11.058  22.870  27.479  1.00 31.11           O  
ATOM   1191  N   ILE H 157      10.310  21.642  29.220  1.00 30.42           N  
ATOM   1192  CA  ILE H 157       8.934  21.911  28.908  1.00 30.49           C  
ATOM   1193  CB  ILE H 157       8.186  20.819  28.193  1.00 31.08           C  
ATOM   1194  CG1 ILE H 157       6.817  21.370  27.741  1.00 31.06           C  
ATOM   1195  CG2 ILE H 157       8.114  19.579  29.101  1.00 29.72           C  
ATOM   1196  CD1 ILE H 157       6.076  20.485  26.744  1.00 31.32           C  
ATOM   1197  C   ILE H 157       8.224  22.213  30.185  1.00 31.05           C  
ATOM   1198  O   ILE H 157       8.365  21.503  31.179  1.00 30.80           O  
ATOM   1199  N   GLY H 158       7.426  23.297  30.178  1.00 31.65           N  
ATOM   1200  CA  GLY H 158       6.746  23.706  31.370  1.00 33.46           C  
ATOM   1201  C   GLY H 158       5.524  22.881  31.554  1.00 33.73           C  
ATOM   1202  O   GLY H 158       5.099  22.141  30.670  1.00 33.58           O  
ATOM   1203  N   GLY H 159       4.974  22.789  32.796  1.00 11.80           N  
ATOM   1204  CA  GLY H 159       4.028  21.729  33.132  1.00 11.40           C  
ATOM   1205  C   GLY H 159       2.860  21.716  32.199  1.00 18.39           C  
ATOM   1206  O   GLY H 159       2.335  20.658  31.840  1.00 19.39           O  
ATOM   1207  N   GLY H 160       2.404  22.920  31.846  1.00 19.38           N  
ATOM   1208  CA  GLY H 160       1.315  23.184  30.957  1.00 15.31           C  
ATOM   1209  C   GLY H 160       1.670  22.828  29.550  1.00 19.75           C  
ATOM   1210  O   GLY H 160       0.780  22.639  28.724  1.00 19.88           O  
ATOM   1211  N   SER H 161       2.980  22.810  29.244  1.00 18.18           N  
ATOM   1212  CA  SER H 161       3.550  22.597  27.942  1.00 17.63           C  
ATOM   1213  CB  SER H 161       3.092  21.312  27.209  1.00 14.69           C  
ATOM   1214  OG  SER H 161       1.771  21.415  26.704  1.00 13.52           O  
ATOM   1215  C   SER H 161       3.275  23.802  27.117  1.00 15.60           C  
ATOM   1216  O   SER H 161       3.443  23.811  25.899  1.00 16.08           O  
ATOM   1217  N   SER H 162       2.874  24.882  27.803  1.00 16.24           N  
ATOM   1218  CA  SER H 162       2.695  26.126  27.141  1.00 17.83           C  
ATOM   1219  CB  SER H 162       2.077  27.203  28.046  1.00 15.85           C  
ATOM   1220  OG  SER H 162       0.771  26.810  28.436  1.00 27.29           O  
ATOM   1221  C   SER H 162       4.060  26.583  26.789  1.00 20.73           C  
ATOM   1222  O   SER H 162       4.241  27.399  25.886  1.00 25.54           O  
ATOM   1223  N   THR H 163       5.078  26.053  27.492  1.00 37.05           N  
ATOM   1224  CA  THR H 163       6.360  26.627  27.223  1.00 36.45           C  
ATOM   1225  CB  THR H 163       6.886  27.470  28.344  1.00 37.61           C  
ATOM   1226  OG1 THR H 163       6.958  26.703  29.537  1.00 22.75           O  
ATOM   1227  CG2 THR H 163       5.965  28.680  28.537  1.00 23.56           C  
ATOM   1228  C   THR H 163       7.384  25.592  26.962  1.00 35.29           C  
ATOM   1229  O   THR H 163       7.576  24.659  27.740  1.00 35.08           O  
ATOM   1230  N   ILE H 164       8.091  25.762  25.833  1.00 34.28           N  
ATOM   1231  CA  ILE H 164       9.140  24.854  25.509  1.00 34.15           C  
ATOM   1232  CB  ILE H 164       8.860  24.036  24.287  1.00 34.04           C  
ATOM   1233  CG1 ILE H 164       7.609  23.167  24.494  1.00 21.14           C  
ATOM   1234  CG2 ILE H 164      10.124  23.226  23.965  1.00 33.03           C  
ATOM   1235  CD1 ILE H 164       7.105  22.508  23.212  1.00 22.53           C  
ATOM   1236  C   ILE H 164      10.370  25.670  25.241  1.00 33.91           C  
ATOM   1237  O   ILE H 164      10.294  26.744  24.645  1.00 34.06           O  
ATOM   1238  N   TYR H 165      11.541  25.184  25.711  1.00 33.62           N  
ATOM   1239  CA  TYR H 165      12.794  25.861  25.489  1.00 33.37           C  
ATOM   1240  CB  TYR H 165      13.466  26.395  26.767  1.00 33.50           C  
ATOM   1241  CG  TYR H 165      12.542  27.368  27.412  1.00 34.81           C  
ATOM   1242  CD1 TYR H 165      12.592  28.702  27.090  1.00 38.62           C  
ATOM   1243  CD2 TYR H 165      11.621  26.942  28.339  1.00 29.34           C  
ATOM   1244  CE1 TYR H 165      11.737  29.595  27.687  1.00 31.12           C  
ATOM   1245  CE2 TYR H 165      10.763  27.829  28.941  1.00 39.21           C  
ATOM   1246  CZ  TYR H 165      10.821  29.161  28.613  1.00 32.76           C  
ATOM   1247  OH  TYR H 165       9.942  30.079  29.222  1.00 34.76           O  
ATOM   1248  C   TYR H 165      13.749  24.851  24.921  1.00 33.41           C  
ATOM   1249  O   TYR H 165      13.720  23.687  25.321  1.00 33.11           O  
ATOM   1250  N   TYR H 166      14.625  25.266  23.974  1.00 33.26           N  
ATOM   1251  CA  TYR H 166      15.552  24.328  23.393  1.00 33.88           C  
ATOM   1252  CB  TYR H 166      15.299  24.019  21.904  1.00 33.69           C  
ATOM   1253  CG  TYR H 166      13.919  23.502  21.673  1.00 33.08           C  
ATOM   1254  CD1 TYR H 166      13.570  22.218  22.012  1.00 32.29           C  
ATOM   1255  CD2 TYR H 166      12.963  24.317  21.116  1.00 32.38           C  
ATOM   1256  CE1 TYR H 166      12.295  21.749  21.790  1.00 32.11           C  
ATOM   1257  CE2 TYR H 166      11.689  23.854  20.891  1.00 31.88           C  
ATOM   1258  CZ  TYR H 166      11.350  22.568  21.226  1.00 32.07           C  
ATOM   1259  OH  TYR H 166      10.042  22.094  20.993  1.00 31.65           O  
ATOM   1260  C   TYR H 166      16.939  24.916  23.406  1.00 34.72           C  
ATOM   1261  O   TYR H 166      17.120  26.132  23.437  1.00 35.14           O  
ATOM   1262  N   ALA H 167      17.968  24.037  23.392  1.00 35.41           N  
ATOM   1263  CA  ALA H 167      19.337  24.471  23.313  1.00 35.78           C  
ATOM   1264  CB  ALA H 167      20.364  23.400  23.722  1.00 35.86           C  
ATOM   1265  C   ALA H 167      19.592  24.835  21.883  1.00 37.10           C  
ATOM   1266  O   ALA H 167      18.895  24.376  20.983  1.00 36.89           O  
ATOM   1267  N   ASP H 168      20.630  25.656  21.646  1.00 38.54           N  
ATOM   1268  CA  ASP H 168      20.937  26.212  20.359  1.00 40.00           C  
ATOM   1269  CB  ASP H 168      22.230  27.053  20.393  1.00 40.78           C  
ATOM   1270  CG  ASP H 168      22.023  28.245  21.322  1.00 43.54           C  
ATOM   1271  OD1 ASP H 168      20.955  28.902  21.207  1.00 54.68           O  
ATOM   1272  OD2 ASP H 168      22.923  28.501  22.167  1.00 56.16           O1-
ATOM   1273  C   ASP H 168      21.171  25.122  19.354  1.00 40.39           C  
ATOM   1274  O   ASP H 168      20.640  25.179  18.246  1.00 40.93           O  
ATOM   1275  N   THR H 169      21.950  24.088  19.716  1.00 40.84           N  
ATOM   1276  CA  THR H 169      22.334  23.065  18.781  1.00 41.44           C  
ATOM   1277  CB  THR H 169      23.280  22.066  19.375  1.00 42.05           C  
ATOM   1278  OG1 THR H 169      24.470  22.712  19.803  1.00  0.00           O  
ATOM   1279  CG2 THR H 169      23.600  21.000  18.311  1.00  0.00           C  
ATOM   1280  C   THR H 169      21.150  22.293  18.282  1.00 40.84           C  
ATOM   1281  O   THR H 169      21.112  21.893  17.119  1.00 41.27           O  
ATOM   1282  N   VAL H 170      20.200  22.000  19.186  1.00 39.67           N  
ATOM   1283  CA  VAL H 170      19.022  21.213  18.933  1.00 38.77           C  
ATOM   1284  CB  VAL H 170      18.460  20.604  20.187  1.00 38.12           C  
ATOM   1285  CG1 VAL H 170      19.556  19.705  20.789  1.00 37.90           C  
ATOM   1286  CG2 VAL H 170      17.965  21.711  21.130  1.00 37.50           C  
ATOM   1287  C   VAL H 170      17.915  21.935  18.212  1.00 39.45           C  
ATOM   1288  O   VAL H 170      17.065  21.267  17.626  1.00 39.19           O  
ATOM   1289  N   LYS H 171      17.849  23.287  18.270  1.00 40.69           N  
ATOM   1290  CA  LYS H 171      16.725  24.011  17.714  1.00 42.53           C  
ATOM   1291  CB  LYS H 171      16.883  25.539  17.565  1.00 43.21           C  
ATOM   1292  CG  LYS H 171      16.597  26.401  18.794  1.00 45.60           C  
ATOM   1293  CD  LYS H 171      17.768  26.543  19.756  1.00 47.72           C  
ATOM   1294  CE  LYS H 171      17.488  27.543  20.876  1.00 49.31           C  
ATOM   1295  NZ  LYS H 171      17.180  28.867  20.291  1.00 50.18           N1+
ATOM   1296  C   LYS H 171      16.389  23.572  16.324  1.00 42.90           C  
ATOM   1297  O   LYS H 171      17.244  23.487  15.443  1.00 43.56           O  
ATOM   1298  N   GLY H 172      15.085  23.274  16.131  1.00 42.88           N  
ATOM   1299  CA  GLY H 172      14.485  22.940  14.873  1.00 43.03           C  
ATOM   1300  C   GLY H 172      14.463  21.451  14.718  1.00 42.58           C  
ATOM   1301  O   GLY H 172      13.505  20.878  14.200  1.00 43.00           O  
ATOM   1302  N   ARG H 173      15.564  20.798  15.121  1.00 41.48           N  
ATOM   1303  CA  ARG H 173      15.721  19.379  14.983  1.00 40.45           C  
ATOM   1304  CB  ARG H 173      17.204  18.965  15.047  1.00 40.89           C  
ATOM   1305  CG  ARG H 173      18.036  19.629  13.942  1.00 42.02           C  
ATOM   1306  CD  ARG H 173      19.496  19.171  13.856  1.00 42.44           C  
ATOM   1307  NE  ARG H 173      20.193  19.565  15.115  1.00 43.19           N  
ATOM   1308  CZ  ARG H 173      20.520  18.605  16.029  1.00 41.80           C  
ATOM   1309  NH1 ARG H 173      20.197  17.301  15.786  1.00 40.38           N1+
ATOM   1310  NH2 ARG H 173      21.181  18.937  17.174  1.00 41.62           N  
ATOM   1311  C   ARG H 173      14.945  18.587  16.003  1.00 38.96           C  
ATOM   1312  O   ARG H 173      14.338  17.568  15.675  1.00 38.57           O  
ATOM   1313  N   PHE H 174      14.940  19.048  17.272  1.00 37.23           N  
ATOM   1314  CA  PHE H 174      14.382  18.321  18.385  1.00 35.81           C  
ATOM   1315  CB  PHE H 174      15.252  18.468  19.646  1.00 35.60           C  
ATOM   1316  CG  PHE H 174      16.483  17.642  19.526  1.00 36.46           C  
ATOM   1317  CD1 PHE H 174      17.242  17.653  18.379  1.00 36.49           C  
ATOM   1318  CD2 PHE H 174      16.912  16.896  20.598  1.00 36.15           C  
ATOM   1319  CE1 PHE H 174      18.386  16.895  18.290  1.00 36.26           C  
ATOM   1320  CE2 PHE H 174      18.058  16.140  20.514  1.00 35.54           C  
ATOM   1321  CZ  PHE H 174      18.795  16.133  19.356  1.00 36.20           C  
ATOM   1322  C   PHE H 174      13.062  18.903  18.770  1.00 34.86           C  
ATOM   1323  O   PHE H 174      12.835  20.105  18.647  1.00 34.97           O  
ATOM   1324  N   THR H 175      12.144  18.037  19.246  1.00 34.15           N  
ATOM   1325  CA  THR H 175      10.886  18.515  19.735  1.00 33.53           C  
ATOM   1326  CB  THR H 175       9.733  18.219  18.823  1.00 34.38           C  
ATOM   1327  OG1 THR H 175       9.932  18.843  17.563  1.00 43.98           O  
ATOM   1328  CG2 THR H 175       8.441  18.738  19.475  1.00 34.80           C  
ATOM   1329  C   THR H 175      10.624  17.830  21.037  1.00 32.65           C  
ATOM   1330  O   THR H 175      10.728  16.610  21.146  1.00 32.85           O  
ATOM   1331  N   ILE H 176      10.260  18.621  22.064  1.00 31.35           N  
ATOM   1332  CA  ILE H 176       9.978  18.104  23.372  1.00 30.89           C  
ATOM   1333  CB  ILE H 176      10.619  18.927  24.458  1.00 30.04           C  
ATOM   1334  CG1 ILE H 176      10.539  18.224  25.816  1.00 19.43           C  
ATOM   1335  CG2 ILE H 176       9.985  20.323  24.450  1.00 28.74           C  
ATOM   1336  CD1 ILE H 176      11.378  18.915  26.888  1.00 20.04           C  
ATOM   1337  C   ILE H 176       8.492  18.176  23.550  1.00 31.76           C  
ATOM   1338  O   ILE H 176       7.866  19.163  23.168  1.00 33.09           O  
ATOM   1339  N   SER H 177       7.877  17.104  24.091  1.00 31.81           N  
ATOM   1340  CA  SER H 177       6.452  17.100  24.281  1.00 32.59           C  
ATOM   1341  CB  SER H 177       5.681  16.360  23.175  1.00 32.57           C  
ATOM   1342  OG  SER H 177       5.865  16.997  21.923  1.00 33.84           O  
ATOM   1343  C   SER H 177       6.159  16.344  25.538  1.00 33.17           C  
ATOM   1344  O   SER H 177       7.038  15.694  26.101  1.00 33.73           O  
ATOM   1345  N   ARG H 178       4.898  16.425  26.016  1.00 33.57           N  
ATOM   1346  CA  ARG H 178       4.523  15.750  27.227  1.00 34.47           C  
ATOM   1347  CB  ARG H 178       4.563  16.671  28.458  1.00 33.96           C  
ATOM   1348  CG  ARG H 178       3.584  17.843  28.344  1.00 33.30           C  
ATOM   1349  CD  ARG H 178       3.855  18.989  29.322  1.00 32.44           C  
ATOM   1350  NE  ARG H 178       3.619  18.500  30.708  1.00 32.26           N  
ATOM   1351  CZ  ARG H 178       4.478  18.843  31.713  1.00 31.94           C  
ATOM   1352  NH1 ARG H 178       5.592  19.579  31.440  1.00 30.36           N1+
ATOM   1353  NH2 ARG H 178       4.224  18.450  32.994  1.00 31.32           N  
ATOM   1354  C   ARG H 178       3.104  15.280  27.096  1.00 35.88           C  
ATOM   1355  O   ARG H 178       2.316  15.850  26.340  1.00 35.60           O  
ATOM   1356  N   ASP H 179       2.764  14.195  27.829  1.00 37.25           N  
ATOM   1357  CA  ASP H 179       1.438  13.638  27.871  1.00 38.95           C  
ATOM   1358  CB  ASP H 179       1.363  12.259  27.188  1.00 39.59           C  
ATOM   1359  CG  ASP H 179      -0.065  11.730  27.187  1.00 41.96           C  
ATOM   1360  OD1 ASP H 179      -0.982  12.448  27.669  1.00 43.05           O  
ATOM   1361  OD2 ASP H 179      -0.252  10.585  26.697  1.00 43.27           O1-
ATOM   1362  C   ASP H 179       1.125  13.427  29.325  1.00 39.90           C  
ATOM   1363  O   ASP H 179       1.552  12.442  29.928  1.00 40.12           O  
ATOM   1364  N   ASN H 180       0.345  14.355  29.911  1.00 40.35           N  
ATOM   1365  CA  ASN H 180       0.029  14.352  31.312  1.00 41.11           C  
ATOM   1366  CB  ASN H 180      -0.780  15.589  31.737  1.00 41.19           C  
ATOM   1367  CG  ASN H 180       0.128  16.800  31.598  1.00 41.71           C  
ATOM   1368  OD1 ASN H 180       1.319  16.728  31.899  1.00 41.77           O  
ATOM   1369  ND2 ASN H 180      -0.440  17.940  31.121  1.00 43.92           N  
ATOM   1370  C   ASN H 180      -0.773  13.136  31.676  1.00 41.84           C  
ATOM   1371  O   ASN H 180      -0.546  12.551  32.731  1.00 42.37           O  
ATOM   1372  N   PRO H 181      -1.728  12.732  30.882  1.00 42.75           N  
ATOM   1373  CA  PRO H 181      -2.475  11.565  31.260  1.00 43.89           C  
ATOM   1374  CD  PRO H 181      -2.523  13.656  30.092  1.00  0.00           C  
ATOM   1375  CB  PRO H 181      -3.659  11.508  30.298  1.00 43.88           C  
ATOM   1376  CG  PRO H 181      -3.906  12.992  29.955  1.00  0.00           C  
ATOM   1377  C   PRO H 181      -1.616  10.342  31.291  1.00 44.04           C  
ATOM   1378  O   PRO H 181      -1.812   9.490  32.156  1.00 44.60           O  
ATOM   1379  N   LYS H 182      -0.688  10.225  30.328  1.00 43.90           N  
ATOM   1380  CA  LYS H 182       0.217   9.122  30.238  1.00 43.89           C  
ATOM   1381  CB  LYS H 182       0.868   8.956  28.863  1.00 44.54           C  
ATOM   1382  CG  LYS H 182       1.491   7.571  28.741  1.00 46.88           C  
ATOM   1383  CD  LYS H 182       0.431   6.472  28.820  1.00 49.90           C  
ATOM   1384  CE  LYS H 182       0.996   5.075  29.061  1.00 46.66           C  
ATOM   1385  NZ  LYS H 182       1.675   4.591  27.842  1.00 47.60           N1+
ATOM   1386  C   LYS H 182       1.314   9.246  31.251  1.00 42.98           C  
ATOM   1387  O   LYS H 182       1.958   8.257  31.595  1.00 42.83           O  
ATOM   1388  N   ASN H 183       1.583  10.476  31.730  1.00 42.10           N  
ATOM   1389  CA  ASN H 183       2.694  10.727  32.610  1.00 40.69           C  
ATOM   1390  CB  ASN H 183       2.683   9.900  33.909  1.00 41.56           C  
ATOM   1391  CG  ASN H 183       1.730  10.546  34.905  1.00 46.76           C  
ATOM   1392  OD1 ASN H 183       1.280  11.676  34.720  1.00 47.55           O  
ATOM   1393  ND2 ASN H 183       1.438   9.816  36.015  1.00 48.63           N  
ATOM   1394  C   ASN H 183       3.969  10.436  31.879  1.00 39.12           C  
ATOM   1395  O   ASN H 183       4.920   9.894  32.441  1.00 39.15           O  
ATOM   1396  N   THR H 184       4.033  10.809  30.587  1.00 37.58           N  
ATOM   1397  CA  THR H 184       5.234  10.562  29.848  1.00 37.09           C  
ATOM   1398  CB  THR H 184       5.044   9.535  28.773  1.00 38.24           C  
ATOM   1399  OG1 THR H 184       6.255   9.320  28.061  1.00  0.00           O  
ATOM   1400  CG2 THR H 184       3.912  10.002  27.850  1.00 49.70           C  
ATOM   1401  C   THR H 184       5.737  11.838  29.241  1.00 36.02           C  
ATOM   1402  O   THR H 184       4.969  12.746  28.916  1.00 35.92           O  
ATOM   1403  N   LEU H 185       7.078  11.936  29.126  1.00 34.87           N  
ATOM   1404  CA  LEU H 185       7.768  13.040  28.517  1.00 33.54           C  
ATOM   1405  CB  LEU H 185       8.876  13.618  29.413  1.00 33.07           C  
ATOM   1406  CG  LEU H 185       9.641  14.805  28.799  1.00 35.89           C  
ATOM   1407  CD1 LEU H 185       8.729  16.021  28.575  1.00 35.76           C  
ATOM   1408  CD2 LEU H 185      10.891  15.133  29.631  1.00 35.57           C  
ATOM   1409  C   LEU H 185       8.417  12.468  27.294  1.00 33.40           C  
ATOM   1410  O   LEU H 185       8.892  11.333  27.325  1.00 32.93           O  
ATOM   1411  N   PHE H 186       8.447  13.236  26.182  1.00 32.88           N  
ATOM   1412  CA  PHE H 186       8.968  12.691  24.957  1.00 32.75           C  
ATOM   1413  CB  PHE H 186       7.936  12.635  23.815  1.00 33.31           C  
ATOM   1414  CG  PHE H 186       6.664  11.996  24.254  1.00 25.21           C  
ATOM   1415  CD1 PHE H 186       6.454  10.641  24.148  1.00 25.54           C  
ATOM   1416  CD2 PHE H 186       5.660  12.783  24.768  1.00 26.03           C  
ATOM   1417  CE1 PHE H 186       5.263  10.086  24.554  1.00 25.90           C  
ATOM   1418  CE2 PHE H 186       4.468  12.234  25.175  1.00 26.16           C  
ATOM   1419  CZ  PHE H 186       4.265  10.881  25.064  1.00 26.30           C  
ATOM   1420  C   PHE H 186      10.003  13.623  24.403  1.00 32.59           C  
ATOM   1421  O   PHE H 186       9.996  14.824  24.672  1.00 32.23           O  
ATOM   1422  N   LEU H 187      10.945  13.065  23.616  1.00 31.95           N  
ATOM   1423  CA  LEU H 187      11.881  13.889  22.912  1.00 32.60           C  
ATOM   1424  CB  LEU H 187      13.291  13.885  23.525  1.00 32.21           C  
ATOM   1425  CG  LEU H 187      14.285  14.810  22.801  1.00 32.18           C  
ATOM   1426  CD1 LEU H 187      13.845  16.283  22.866  1.00 31.47           C  
ATOM   1427  CD2 LEU H 187      15.710  14.598  23.337  1.00 31.61           C  
ATOM   1428  C   LEU H 187      11.975  13.328  21.528  1.00 33.88           C  
ATOM   1429  O   LEU H 187      12.522  12.247  21.322  1.00 34.80           O  
ATOM   1430  N   GLN H 188      11.432  14.059  20.536  1.00 34.54           N  
ATOM   1431  CA  GLN H 188      11.485  13.624  19.170  1.00 36.12           C  
ATOM   1432  CB  GLN H 188      10.307  14.151  18.328  1.00 36.82           C  
ATOM   1433  CG  GLN H 188      10.363  13.797  16.836  1.00 39.06           C  
ATOM   1434  CD  GLN H 188       9.720  12.437  16.609  1.00 41.17           C  
ATOM   1435  OE1 GLN H 188       8.618  12.173  17.086  1.00 42.13           O  
ATOM   1436  NE2 GLN H 188      10.418  11.551  15.847  1.00 41.76           N  
ATOM   1437  C   GLN H 188      12.726  14.209  18.588  1.00 36.43           C  
ATOM   1438  O   GLN H 188      12.938  15.420  18.648  1.00 36.18           O  
ATOM   1439  N   MET H 189      13.590  13.353  18.010  1.00 37.11           N  
ATOM   1440  CA  MET H 189      14.799  13.864  17.437  1.00 38.70           C  
ATOM   1441  CB  MET H 189      16.062  13.208  18.016  1.00 39.47           C  
ATOM   1442  CG  MET H 189      16.245  13.462  19.512  1.00 40.15           C  
ATOM   1443  SD  MET H 189      17.712  12.665  20.228  1.00 42.73           S  
ATOM   1444  CE  MET H 189      16.979  11.006  20.227  1.00 41.66           C  
ATOM   1445  C   MET H 189      14.774  13.565  15.972  1.00 38.78           C  
ATOM   1446  O   MET H 189      14.520  12.434  15.562  1.00 38.69           O  
ATOM   1447  N   THR H 190      15.042  14.589  15.138  1.00 39.23           N  
ATOM   1448  CA  THR H 190      15.038  14.406  13.714  1.00 40.42           C  
ATOM   1449  CB  THR H 190      13.900  15.128  13.046  1.00 40.87           C  
ATOM   1450  OG1 THR H 190      12.666  14.663  13.571  1.00  0.00           O  
ATOM   1451  CG2 THR H 190      13.939  14.884  11.528  1.00  0.00           C  
ATOM   1452  C   THR H 190      16.323  14.976  13.193  1.00 41.20           C  
ATOM   1453  O   THR H 190      16.993  15.742  13.881  1.00 42.38           O  
ATOM   1454  N   SER H 191      16.709  14.586  11.960  1.00 41.32           N  
ATOM   1455  CA  SER H 191      17.899  15.082  11.327  1.00 42.20           C  
ATOM   1456  CB  SER H 191      17.794  16.561  10.920  1.00 42.95           C  
ATOM   1457  OG  SER H 191      16.811  16.718   9.907  1.00 47.43           O  
ATOM   1458  C   SER H 191      19.048  14.921  12.265  1.00 41.59           C  
ATOM   1459  O   SER H 191      19.816  15.855  12.492  1.00 41.36           O  
ATOM   1460  N   LEU H 192      19.210  13.700  12.806  1.00 40.61           N  
ATOM   1461  CA  LEU H 192      20.219  13.423  13.788  1.00 40.06           C  
ATOM   1462  CB  LEU H 192      20.088  12.015  14.394  1.00 39.23           C  
ATOM   1463  CG  LEU H 192      18.890  11.882  15.354  1.00 41.32           C  
ATOM   1464  CD1 LEU H 192      18.735  10.450  15.877  1.00 42.42           C  
ATOM   1465  CD2 LEU H 192      19.006  12.887  16.509  1.00 39.90           C  
ATOM   1466  C   LEU H 192      21.589  13.577  13.213  1.00 41.01           C  
ATOM   1467  O   LEU H 192      21.848  13.259  12.051  1.00 41.66           O  
ATOM   1468  N   ARG H 193      22.509  14.093  14.056  1.00 40.96           N  
ATOM   1469  CA  ARG H 193      23.869  14.336  13.678  1.00 42.05           C  
ATOM   1470  CB  ARG H 193      24.290  15.800  13.880  1.00 42.91           C  
ATOM   1471  CG  ARG H 193      23.413  16.776  13.093  1.00 45.19           C  
ATOM   1472  CD  ARG H 193      23.790  18.248  13.263  1.00 47.82           C  
ATOM   1473  NE  ARG H 193      22.765  19.046  12.532  1.00 50.58           N  
ATOM   1474  CZ  ARG H 193      22.924  20.392  12.363  1.00 51.70           C  
ATOM   1475  NH1 ARG H 193      24.056  21.010  12.808  1.00 53.04           N1+
ATOM   1476  NH2 ARG H 193      21.952  21.119  11.742  1.00 52.13           N  
ATOM   1477  C   ARG H 193      24.726  13.490  14.564  1.00 41.84           C  
ATOM   1478  O   ARG H 193      24.290  13.015  15.612  1.00 40.88           O  
ATOM   1479  N   SER H 194      25.984  13.277  14.146  1.00 42.37           N  
ATOM   1480  CA  SER H 194      26.894  12.432  14.868  1.00 43.21           C  
ATOM   1481  CB  SER H 194      28.244  12.293  14.143  1.00 44.15           C  
ATOM   1482  OG  SER H 194      29.115  11.439  14.869  1.00 51.45           O  
ATOM   1483  C   SER H 194      27.151  13.021  16.225  1.00 42.92           C  
ATOM   1484  O   SER H 194      27.368  12.295  17.192  1.00 43.54           O  
ATOM   1485  N   GLU H 195      27.121  14.364  16.330  1.00 42.42           N  
ATOM   1486  CA  GLU H 195      27.398  15.060  17.557  1.00 42.06           C  
ATOM   1487  CB  GLU H 195      27.615  16.580  17.407  1.00 43.67           C  
ATOM   1488  CG  GLU H 195      26.572  17.318  16.573  1.00 47.72           C  
ATOM   1489  CD  GLU H 195      27.093  17.315  15.144  1.00 50.23           C  
ATOM   1490  OE1 GLU H 195      28.206  16.764  14.925  1.00 51.10           O  
ATOM   1491  OE2 GLU H 195      26.391  17.864  14.255  1.00 51.49           O1-
ATOM   1492  C   GLU H 195      26.337  14.805  18.586  1.00 40.46           C  
ATOM   1493  O   GLU H 195      26.574  15.008  19.774  1.00 40.07           O  
ATOM   1494  N   ASP H 196      25.126  14.412  18.150  1.00 38.65           N  
ATOM   1495  CA  ASP H 196      23.998  14.139  18.999  1.00 36.71           C  
ATOM   1496  CB  ASP H 196      22.698  13.947  18.202  1.00 36.30           C  
ATOM   1497  CG  ASP H 196      22.319  15.305  17.629  1.00 36.73           C  
ATOM   1498  OD1 ASP H 196      22.477  16.324  18.354  1.00 36.23           O  
ATOM   1499  OD2 ASP H 196      21.875  15.341  16.452  1.00 37.09           O1-
ATOM   1500  C   ASP H 196      24.229  12.909  19.836  1.00 36.01           C  
ATOM   1501  O   ASP H 196      23.483  12.654  20.779  1.00 35.22           O  
ATOM   1502  N   THR H 197      25.217  12.065  19.482  1.00 35.66           N  
ATOM   1503  CA  THR H 197      25.459  10.853  20.226  1.00 35.11           C  
ATOM   1504  CB  THR H 197      26.644  10.085  19.720  1.00 34.96           C  
ATOM   1505  OG1 THR H 197      26.459   9.743  18.354  1.00 35.36           O  
ATOM   1506  CG2 THR H 197      26.810   8.818  20.573  1.00 35.17           C  
ATOM   1507  C   THR H 197      25.724  11.177  21.668  1.00 34.45           C  
ATOM   1508  O   THR H 197      26.557  12.029  21.977  1.00 35.11           O  
ATOM   1509  N   ALA H 198      25.000  10.499  22.594  1.00 33.07           N  
ATOM   1510  CA  ALA H 198      25.201  10.738  23.997  1.00 31.88           C  
ATOM   1511  CB  ALA H 198      25.063  12.219  24.385  1.00 34.79           C  
ATOM   1512  C   ALA H 198      24.159   9.997  24.777  1.00 31.32           C  
ATOM   1513  O   ALA H 198      23.242   9.401  24.213  1.00 31.16           O  
ATOM   1514  N   MET H 199      24.310   9.980  26.118  1.00 31.33           N  
ATOM   1515  CA  MET H 199      23.295   9.393  26.941  1.00 31.56           C  
ATOM   1516  CB  MET H 199      23.822   8.759  28.229  1.00 32.89           C  
ATOM   1517  CG  MET H 199      24.708   9.683  29.046  1.00 40.65           C  
ATOM   1518  SD  MET H 199      25.455   8.810  30.439  1.00 53.75           S  
ATOM   1519  CE  MET H 199      26.443   7.697  29.403  1.00 53.88           C  
ATOM   1520  C   MET H 199      22.326  10.480  27.265  1.00 31.27           C  
ATOM   1521  O   MET H 199      22.718  11.588  27.630  1.00 30.37           O  
ATOM   1522  N   TYR H 200      21.021  10.175  27.136  1.00 30.81           N  
ATOM   1523  CA  TYR H 200      20.004  11.164  27.333  1.00 30.33           C  
ATOM   1524  CB  TYR H 200      18.947  11.201  26.209  1.00 29.52           C  
ATOM   1525  CG  TYR H 200      19.571  11.836  25.013  1.00 30.06           C  
ATOM   1526  CD1 TYR H 200      20.488  11.160  24.240  1.00 29.93           C  
ATOM   1527  CD2 TYR H 200      19.225  13.120  24.654  1.00 29.54           C  
ATOM   1528  CE1 TYR H 200      21.056  11.760  23.139  1.00 29.79           C  
ATOM   1529  CE2 TYR H 200      19.787  13.724  23.554  1.00 29.55           C  
ATOM   1530  CZ  TYR H 200      20.706  13.045  22.794  1.00 30.49           C  
ATOM   1531  OH  TYR H 200      21.281  13.668  21.665  1.00 31.36           O  
ATOM   1532  C   TYR H 200      19.294  10.872  28.616  1.00 30.48           C  
ATOM   1533  O   TYR H 200      18.792   9.770  28.835  1.00 30.70           O  
ATOM   1534  N   TYR H 201      19.230  11.896  29.491  1.00 30.14           N  
ATOM   1535  CA  TYR H 201      18.616  11.764  30.780  1.00 30.94           C  
ATOM   1536  CB  TYR H 201      19.421  12.345  31.958  1.00 30.97           C  
ATOM   1537  CG  TYR H 201      20.724  11.664  32.197  1.00 31.85           C  
ATOM   1538  CD1 TYR H 201      20.779  10.418  32.780  1.00 31.37           C  
ATOM   1539  CD2 TYR H 201      21.901  12.297  31.868  1.00 32.62           C  
ATOM   1540  CE1 TYR H 201      21.989   9.811  33.021  1.00 32.31           C  
ATOM   1541  CE2 TYR H 201      23.113  11.692  32.107  1.00 32.40           C  
ATOM   1542  CZ  TYR H 201      23.158  10.447  32.684  1.00 32.96           C  
ATOM   1543  OH  TYR H 201      24.395   9.822  32.938  1.00 35.74           O  
ATOM   1544  C   TYR H 201      17.394  12.623  30.797  1.00 31.65           C  
ATOM   1545  O   TYR H 201      17.376  13.723  30.249  1.00 31.10           O  
ATOM   1546  N   CYS H 202      16.334  12.108  31.440  1.00 31.97           N  
ATOM   1547  CA  CYS H 202      15.098  12.796  31.668  1.00 32.48           C  
ATOM   1548  CB  CYS H 202      13.932  11.791  31.544  1.00 33.99           C  
ATOM   1549  SG  CYS H 202      12.302  12.351  32.103  1.00 39.39           S  
ATOM   1550  C   CYS H 202      15.190  13.296  33.084  1.00 31.83           C  
ATOM   1551  O   CYS H 202      15.637  12.568  33.968  1.00 32.28           O  
ATOM   1552  N   THR H 203      14.808  14.569  33.339  1.00 31.38           N  
ATOM   1553  CA  THR H 203      14.942  15.088  34.678  1.00 31.04           C  
ATOM   1554  CB  THR H 203      16.120  15.999  34.824  1.00 30.02           C  
ATOM   1555  OG1 THR H 203      15.980  17.100  33.941  1.00  0.00           O  
ATOM   1556  CG2 THR H 203      17.403  15.212  34.501  1.00  0.00           C  
ATOM   1557  C   THR H 203      13.725  15.882  35.061  1.00 31.29           C  
ATOM   1558  O   THR H 203      13.051  16.475  34.220  1.00 31.25           O  
ATOM   1559  N   ARG H 204      13.423  15.915  36.376  1.00 31.04           N  
ATOM   1560  CA  ARG H 204      12.310  16.670  36.886  1.00 31.55           C  
ATOM   1561  CB  ARG H 204      11.629  15.971  38.080  1.00 35.46           C  
ATOM   1562  CG  ARG H 204      10.386  16.678  38.621  1.00 36.13           C  
ATOM   1563  CD  ARG H 204       9.719  15.951  39.795  1.00 37.22           C  
ATOM   1564  NE  ARG H 204      10.481  16.274  41.036  1.00 38.02           N  
ATOM   1565  CZ  ARG H 204       9.972  15.947  42.260  1.00 38.06           C  
ATOM   1566  NH1 ARG H 204       8.767  15.309  42.353  1.00 38.48           N1+
ATOM   1567  NH2 ARG H 204      10.663  16.261  43.393  1.00 37.75           N  
ATOM   1568  C   ARG H 204      12.886  17.968  37.359  1.00 31.61           C  
ATOM   1569  O   ARG H 204      13.839  17.970  38.141  1.00 30.85           O  
ATOM   1570  N   ASP H 205      12.356  19.118  36.881  1.00 31.77           N  
ATOM   1571  CA  ASP H 205      13.025  20.312  37.311  1.00 32.82           C  
ATOM   1572  CB  ASP H 205      13.223  21.439  36.274  1.00 35.65           C  
ATOM   1573  CG  ASP H 205      11.932  22.177  35.990  1.00 37.09           C  
ATOM   1574  OD1 ASP H 205      10.854  21.539  36.051  1.00 50.94           O  
ATOM   1575  OD2 ASP H 205      12.012  23.407  35.725  1.00 40.73           O1-
ATOM   1576  C   ASP H 205      12.394  20.892  38.533  1.00 33.09           C  
ATOM   1577  O   ASP H 205      11.286  20.538  38.931  1.00 33.03           O  
ATOM   1578  N   GLU H 206      13.045  21.709  39.398  1.00 73.71           N  
ATOM   1579  CA  GLU H 206      12.211  21.940  40.569  1.00 65.20           C  
ATOM   1580  CB  GLU H 206      12.514  21.059  41.803  1.00 58.45           C  
ATOM   1581  CG  GLU H 206      11.336  21.077  42.785  1.00 83.90           C  
ATOM   1582  CD  GLU H 206      11.820  20.741  44.190  1.00  0.00           C  
ATOM   1583  OE1 GLU H 206      12.624  19.785  44.348  1.00  0.00           O  
ATOM   1584  OE2 GLU H 206      11.398  21.462  45.133  1.00  0.00           O1-
ATOM   1585  C   GLU H 206      12.314  23.355  41.038  1.00 68.04           C  
ATOM   1586  O   GLU H 206      13.187  24.112  40.624  1.00 73.43           O  
ATOM   1587  N   THR H 207      11.387  23.774  41.920  1.00 64.28           N  
ATOM   1588  CA  THR H 207      11.508  25.106  42.417  1.00 65.02           C  
ATOM   1589  CB  THR H 207      10.200  25.815  42.623  1.00 67.72           C  
ATOM   1590  OG1 THR H 207       9.385  25.094  43.534  1.00  0.00           O  
ATOM   1591  CG2 THR H 207       9.492  25.950  41.264  1.00  0.00           C  
ATOM   1592  C   THR H 207      12.243  25.008  43.726  1.00 70.01           C  
ATOM   1593  O   THR H 207      11.801  24.371  44.687  1.00 71.60           O  
ATOM   1594  N   GLY H 208      13.401  25.689  43.789  1.00 76.31           N  
ATOM   1595  CA  GLY H 208      14.271  25.595  44.920  1.00 74.64           C  
ATOM   1596  C   GLY H 208      15.479  24.840  44.473  1.00 75.96           C  
ATOM   1597  O   GLY H 208      16.558  24.965  45.048  1.00 74.56           O  
ATOM   1598  N   SER H 209      15.336  24.021  43.420  1.00 67.58           N  
ATOM   1599  CA  SER H 209      16.494  23.323  42.952  1.00 70.95           C  
ATOM   1600  CB  SER H 209      16.892  22.124  43.833  1.00 65.27           C  
ATOM   1601  OG  SER H 209      15.852  21.159  43.844  1.00 32.52           O  
ATOM   1602  C   SER H 209      16.176  22.794  41.601  1.00 79.96           C  
ATOM   1603  O   SER H 209      15.023  22.509  41.282  1.00 87.47           O  
ATOM   1604  N   TRP H 210      17.210  22.626  40.764  1.00 71.99           N  
ATOM   1605  CA  TRP H 210      16.933  22.129  39.460  1.00 64.59           C  
ATOM   1606  CB  TRP H 210      17.655  22.886  38.336  1.00 53.47           C  
ATOM   1607  CG  TRP H 210      17.223  24.325  38.144  1.00 26.11           C  
ATOM   1608  CD2 TRP H 210      16.218  24.747  37.210  1.00 26.25           C  
ATOM   1609  CD1 TRP H 210      17.693  25.456  38.742  1.00 25.74           C  
ATOM   1610  NE1 TRP H 210      17.045  26.558  38.239  1.00 27.87           N  
ATOM   1611  CE2 TRP H 210      16.135  26.138  37.293  1.00 28.54           C  
ATOM   1612  CE3 TRP H 210      15.428  24.036  36.354  1.00 26.35           C  
ATOM   1613  CZ2 TRP H 210      15.265  26.842  36.509  1.00 24.69           C  
ATOM   1614  CZ3 TRP H 210      14.549  24.748  35.570  1.00 25.31           C  
ATOM   1615  CH2 TRP H 210      14.469  26.123  35.643  1.00 27.70           C  
ATOM   1616  C   TRP H 210      17.408  20.720  39.439  1.00 70.06           C  
ATOM   1617  O   TRP H 210      18.251  20.320  40.240  1.00 73.46           O  
ATOM   1618  N   PHE H 211      16.848  19.922  38.520  1.00 72.30           N  
ATOM   1619  CA  PHE H 211      17.259  18.565  38.359  1.00 65.27           C  
ATOM   1620  CB  PHE H 211      18.683  18.470  37.794  1.00 58.86           C  
ATOM   1621  CG  PHE H 211      18.699  19.239  36.519  1.00 35.89           C  
ATOM   1622  CD1 PHE H 211      18.832  20.606  36.555  1.00 36.32           C  
ATOM   1623  CD2 PHE H 211      18.578  18.610  35.301  1.00 39.42           C  
ATOM   1624  CE1 PHE H 211      18.853  21.336  35.390  1.00 31.44           C  
ATOM   1625  CE2 PHE H 211      18.601  19.333  34.130  1.00 34.05           C  
ATOM   1626  CZ  PHE H 211      18.738  20.700  34.175  1.00 28.49           C  
ATOM   1627  C   PHE H 211      17.217  17.851  39.668  1.00 63.80           C  
ATOM   1628  O   PHE H 211      18.216  17.293  40.114  1.00 62.29           O  
ATOM   1629  N   ALA H 212      16.060  17.898  40.350  1.00 65.51           N  
ATOM   1630  CA  ALA H 212      15.956  17.209  41.596  1.00 62.50           C  
ATOM   1631  CB  ALA H 212      14.575  17.399  42.243  1.00 63.76           C  
ATOM   1632  C   ALA H 212      16.141  15.754  41.312  1.00 62.38           C  
ATOM   1633  O   ALA H 212      16.847  15.049  42.034  1.00 61.73           O  
ATOM   1634  N   TYR H 213      15.539  15.259  40.221  1.00 31.52           N  
ATOM   1635  CA  TYR H 213      15.582  13.841  39.983  1.00 32.86           C  
ATOM   1636  CB  TYR H 213      14.234  13.125  40.156  1.00 33.69           C  
ATOM   1637  CG  TYR H 213      13.897  13.124  41.605  1.00 26.68           C  
ATOM   1638  CD1 TYR H 213      14.432  12.171  42.441  1.00 27.89           C  
ATOM   1639  CD2 TYR H 213      13.047  14.069  42.130  1.00 27.83           C  
ATOM   1640  CE1 TYR H 213      14.122  12.159  43.780  1.00 27.79           C  
ATOM   1641  CE2 TYR H 213      12.734  14.062  43.468  1.00 28.38           C  
ATOM   1642  CZ  TYR H 213      13.272  13.106  44.294  1.00 29.22           C  
ATOM   1643  OH  TYR H 213      12.949  13.097  45.666  1.00 31.57           O  
ATOM   1644  C   TYR H 213      16.020  13.583  38.581  1.00 32.69           C  
ATOM   1645  O   TYR H 213      15.641  14.293  37.650  1.00 32.91           O  
ATOM   1646  N   TRP H 214      16.836  12.524  38.412  1.00 32.28           N  
ATOM   1647  CA  TRP H 214      17.363  12.162  37.129  1.00 32.35           C  
ATOM   1648  CB  TRP H 214      18.898  12.270  37.087  1.00 31.67           C  
ATOM   1649  CG  TRP H 214      19.438  13.668  37.272  1.00 30.72           C  
ATOM   1650  CD2 TRP H 214      20.197  14.387  36.284  1.00 30.36           C  
ATOM   1651  CD1 TRP H 214      19.373  14.478  38.370  1.00 30.60           C  
ATOM   1652  NE1 TRP H 214      20.033  15.658  38.125  1.00 29.84           N  
ATOM   1653  CE2 TRP H 214      20.550  15.614  36.846  1.00 30.55           C  
ATOM   1654  CE3 TRP H 214      20.573  14.049  35.016  1.00 30.86           C  
ATOM   1655  CZ2 TRP H 214      21.287  16.524  36.144  1.00 30.05           C  
ATOM   1656  CZ3 TRP H 214      21.314  14.972  34.309  1.00 30.56           C  
ATOM   1657  CH2 TRP H 214      21.664  16.186  34.863  1.00 30.85           C  
ATOM   1658  C   TRP H 214      17.042  10.718  36.888  1.00 33.35           C  
ATOM   1659  O   TRP H 214      16.974   9.918  37.820  1.00 33.67           O  
ATOM   1660  N   GLY H 215      16.829  10.344  35.610  1.00 33.33           N  
ATOM   1661  CA  GLY H 215      16.552   8.971  35.288  1.00 34.02           C  
ATOM   1662  C   GLY H 215      17.862   8.268  35.081  1.00 35.15           C  
ATOM   1663  O   GLY H 215      18.930   8.850  35.258  1.00 35.20           O  
ATOM   1664  N   GLN H 216      17.799   6.970  34.727  1.00 35.43           N  
ATOM   1665  CA  GLN H 216      18.958   6.160  34.476  1.00 36.81           C  
ATOM   1666  CB  GLN H 216      18.627   4.663  34.375  1.00 38.84           C  
ATOM   1667  CG  GLN H 216      18.263   4.017  35.717  1.00 33.57           C  
ATOM   1668  CD  GLN H 216      16.893   4.503  36.177  1.00 36.55           C  
ATOM   1669  OE1 GLN H 216      15.958   4.623  35.386  1.00 38.49           O  
ATOM   1670  NE2 GLN H 216      16.769   4.779  37.503  1.00 36.72           N  
ATOM   1671  C   GLN H 216      19.632   6.589  33.203  1.00 35.79           C  
ATOM   1672  O   GLN H 216      20.853   6.497  33.083  1.00 36.35           O  
ATOM   1673  N   GLY H 217      18.851   7.018  32.192  1.00 35.26           N  
ATOM   1674  CA  GLY H 217      19.424   7.490  30.961  1.00 34.79           C  
ATOM   1675  C   GLY H 217      19.338   6.433  29.897  1.00 35.06           C  
ATOM   1676  O   GLY H 217      19.344   5.237  30.181  1.00 34.99           O  
ATOM   1677  N   THR H 218      19.252   6.875  28.622  1.00 34.43           N  
ATOM   1678  CA  THR H 218      19.197   5.985  27.492  1.00 34.47           C  
ATOM   1679  CB  THR H 218      17.877   6.024  26.773  1.00 34.84           C  
ATOM   1680  OG1 THR H 218      17.845   5.047  25.745  1.00 36.56           O  
ATOM   1681  CG2 THR H 218      17.667   7.428  26.183  1.00 34.10           C  
ATOM   1682  C   THR H 218      20.257   6.439  26.532  1.00 34.14           C  
ATOM   1683  O   THR H 218      20.451   7.637  26.340  1.00 33.32           O  
ATOM   1684  N   LEU H 219      20.968   5.491  25.882  1.00 33.36           N  
ATOM   1685  CA  LEU H 219      22.059   5.889  25.033  1.00 33.78           C  
ATOM   1686  CB  LEU H 219      23.276   4.946  25.114  1.00 34.03           C  
ATOM   1687  CG  LEU H 219      24.517   5.439  24.343  1.00 25.30           C  
ATOM   1688  CD1 LEU H 219      25.142   6.680  25.007  1.00 25.91           C  
ATOM   1689  CD2 LEU H 219      25.530   4.307  24.121  1.00 25.84           C  
ATOM   1690  C   LEU H 219      21.609   5.942  23.605  1.00 33.52           C  
ATOM   1691  O   LEU H 219      20.898   5.062  23.117  1.00 34.14           O  
ATOM   1692  N   VAL H 220      22.011   7.021  22.904  1.00 33.48           N  
ATOM   1693  CA  VAL H 220      21.682   7.192  21.518  1.00 33.44           C  
ATOM   1694  CB  VAL H 220      20.919   8.459  21.246  1.00 33.32           C  
ATOM   1695  CG1 VAL H 220      20.765   8.646  19.726  1.00 33.47           C  
ATOM   1696  CG2 VAL H 220      19.586   8.391  22.008  1.00 32.35           C  
ATOM   1697  C   VAL H 220      22.976   7.295  20.778  1.00 33.60           C  
ATOM   1698  O   VAL H 220      23.833   8.110  21.119  1.00 33.54           O  
ATOM   1699  N   THR H 221      23.154   6.452  19.741  1.00 34.15           N  
ATOM   1700  CA  THR H 221      24.363   6.531  18.976  1.00 34.45           C  
ATOM   1701  CB  THR H 221      25.181   5.277  19.010  1.00 34.80           C  
ATOM   1702  OG1 THR H 221      25.496   4.939  20.353  1.00 36.04           O  
ATOM   1703  CG2 THR H 221      26.476   5.519  18.217  1.00 34.71           C  
ATOM   1704  C   THR H 221      23.976   6.787  17.556  1.00 34.49           C  
ATOM   1705  O   THR H 221      23.117   6.102  17.001  1.00 35.08           O  
ATOM   1706  N   VAL H 222      24.594   7.811  16.936  1.00 35.18           N  
ATOM   1707  CA  VAL H 222      24.285   8.127  15.574  1.00 36.26           C  
ATOM   1708  CB  VAL H 222      23.930   9.571  15.380  1.00 36.09           C  
ATOM   1709  CG1 VAL H 222      23.687   9.815  13.883  1.00 37.04           C  
ATOM   1710  CG2 VAL H 222      22.723   9.904  16.275  1.00 34.89           C  
ATOM   1711  C   VAL H 222      25.510   7.844  14.770  1.00 37.80           C  
ATOM   1712  O   VAL H 222      26.521   8.536  14.892  1.00 37.92           O  
ATOM   1713  N   SER H 223      25.451   6.804  13.915  1.00 38.93           N  
ATOM   1714  CA  SER H 223      26.593   6.468  13.115  1.00 40.54           C  
ATOM   1715  CB  SER H 223      27.634   5.600  13.844  1.00 41.36           C  
ATOM   1716  OG  SER H 223      28.248   6.339  14.891  1.00 41.70           O  
ATOM   1717  C   SER H 223      26.114   5.679  11.944  1.00 42.22           C  
ATOM   1718  O   SER H 223      24.980   5.203  11.917  1.00 42.33           O  
ATOM   1719  N   ALA H 224      26.984   5.533  10.930  1.00 44.25           N  
ATOM   1720  CA  ALA H 224      26.629   4.781   9.765  1.00 45.80           C  
ATOM   1721  CB  ALA H 224      27.634   4.947   8.613  1.00 46.09           C  
ATOM   1722  C   ALA H 224      26.614   3.312  10.168  1.00 47.19           C  
ATOM   1723  O   ALA H 224      27.369   2.522   9.545  1.00 48.19           O  
ATOM   1724  OXT ALA H 224      25.844   2.960  11.102  1.00  0.00           O1-
TER    1725      ALA H 224 
CONECT  160  650
CONECT  650  160
CONECT  953 1549
CONECT 1549  953
END
