# Supplementary material for: Fully automated antibody structure prediction using BIOVIA tools: Validation study
Source: PLoS One. 2017 May 18;12(5):e0177923. doi: 10.1371/journal.pone.0177923 (PMC5436848; doi:10.1371/journal.pone.0177923)
Supplement: S2 Dataset — Predicted structures using the Top5 framework method, Chothia CDR definition with canonical filtering and generating 50 models. These were used in the comparison against predictions using no filtering. (ZIP) [file pone.0177923.s004.zip › 4CAD_GH_FV_FinalModel.pdb]

REMARK   Accelrys Discovery Studio PDB file
REMARK   Created:  2015-04-10T03:07:20Z
SSBOND   1 CYS L   23    CYS L   88                                     
SSBOND   2 CYS H  129    CYS H  203                                     
ATOM      1  N   ASP L   1      24.412  33.830  26.729  1.00 65.91           N1+
ATOM      2  CA  ASP L   1      24.569  32.687  27.650  1.00 63.74           C  
ATOM      3  CB  ASP L   1      24.815  31.379  26.878  1.00 67.67           C  
ATOM      4  CG  ASP L   1      26.059  31.558  26.020  1.00 68.16           C  
ATOM      5  OD1 ASP L   1      26.020  32.414  25.097  1.00 77.30           O  
ATOM      6  OD2 ASP L   1      27.067  30.847  26.275  1.00 66.22           O1-
ATOM      7  C   ASP L   1      25.672  32.896  28.633  1.00 59.80           C  
ATOM      8  O   ASP L   1      26.455  33.837  28.522  1.00 59.82           O  
ATOM      9  N   ILE L   2      25.747  32.001  29.634  1.00 48.08           N  
ATOM     10  CA  ILE L   2      26.711  32.117  30.691  1.00 46.28           C  
ATOM     11  CB  ILE L   2      26.072  32.057  32.050  1.00 43.80           C  
ATOM     12  CG1 ILE L   2      25.056  33.197  32.248  1.00 44.83           C  
ATOM     13  CG2 ILE L   2      27.190  32.024  33.103  1.00 41.99           C  
ATOM     14  CD1 ILE L   2      25.674  34.588  32.297  1.00 52.44           C  
ATOM     15  C   ILE L   2      27.614  30.922  30.629  1.00 45.40           C  
ATOM     16  O   ILE L   2      27.149  29.802  30.420  1.00 47.59           O  
ATOM     17  N   GLN L   3      28.939  31.131  30.803  1.00 43.24           N  
ATOM     18  CA  GLN L   3      29.853  30.019  30.789  1.00 45.73           C  
ATOM     19  CB  GLN L   3      31.093  30.202  29.891  1.00 53.34           C  
ATOM     20  CG  GLN L   3      30.807  30.213  28.387  1.00 59.95           C  
ATOM     21  CD  GLN L   3      30.589  31.651  27.936  1.00 72.97           C  
ATOM     22  OE1 GLN L   3      30.321  31.912  26.764  1.00 76.64           O  
ATOM     23  NE2 GLN L   3      30.719  32.614  28.887  1.00 73.31           N  
ATOM     24  C   GLN L   3      30.371  29.802  32.179  1.00 45.36           C  
ATOM     25  O   GLN L   3      30.616  30.752  32.918  1.00 45.98           O  
ATOM     26  N   LEU L   4      30.549  28.524  32.574  1.00 44.30           N  
ATOM     27  CA  LEU L   4      31.035  28.229  33.891  1.00 43.90           C  
ATOM     28  CB  LEU L   4      30.198  27.170  34.630  1.00 48.92           C  
ATOM     29  CG  LEU L   4      28.746  27.613  34.904  1.00 48.44           C  
ATOM     30  CD1 LEU L   4      27.958  26.525  35.646  1.00  0.00           C  
ATOM     31  CD2 LEU L   4      28.695  28.970  35.617  1.00  0.00           C  
ATOM     32  C   LEU L   4      32.425  27.691  33.773  1.00 43.38           C  
ATOM     33  O   LEU L   4      32.687  26.800  32.967  1.00 43.69           O  
ATOM     34  N   THR L   5      33.362  28.230  34.581  1.00 41.62           N  
ATOM     35  CA  THR L   5      34.712  27.744  34.551  1.00 40.88           C  
ATOM     36  CB  THR L   5      35.732  28.837  34.411  1.00 42.64           C  
ATOM     37  OG1 THR L   5      35.506  29.572  33.217  1.00 46.36           O  
ATOM     38  CG2 THR L   5      37.135  28.208  34.383  1.00 41.24           C  
ATOM     39  C   THR L   5      34.957  27.063  35.859  1.00 39.19           C  
ATOM     40  O   THR L   5      34.934  27.698  36.911  1.00 39.62           O  
ATOM     41  N   GLN L   6      35.222  25.740  35.830  1.00 43.33           N  
ATOM     42  CA  GLN L   6      35.390  25.034  37.069  1.00 46.42           C  
ATOM     43  CB  GLN L   6      34.501  23.776  37.170  1.00 43.52           C  
ATOM     44  CG  GLN L   6      34.496  23.126  38.558  1.00 42.70           C  
ATOM     45  CD  GLN L   6      33.537  21.940  38.538  1.00 41.50           C  
ATOM     46  OE1 GLN L   6      32.760  21.766  37.600  1.00 39.31           O  
ATOM     47  NE2 GLN L   6      33.589  21.102  39.609  1.00 41.93           N  
ATOM     48  C   GLN L   6      36.823  24.622  37.208  1.00 46.59           C  
ATOM     49  O   GLN L   6      37.469  24.223  36.241  1.00 44.40           O  
ATOM     50  N   SER L   7      37.372  24.743  38.434  0.90 46.14           N  
ATOM     51  CA  SER L   7      38.732  24.341  38.655  0.90 48.53           C  
ATOM     52  CB  SER L   7      39.736  25.504  38.593  0.90 49.72           C  
ATOM     53  OG  SER L   7      39.468  26.429  39.637  0.90 52.55           O  
ATOM     54  C   SER L   7      38.810  23.752  40.028  0.90 47.64           C  
ATOM     55  O   SER L   7      38.006  24.086  40.900  0.90 48.65           O  
ATOM     56  N   PRO L   8      39.745  22.866  40.263  1.00 44.73           N  
ATOM     57  CA  PRO L   8      40.662  22.387  39.260  1.00 44.46           C  
ATOM     58  CD  PRO L   8      40.270  22.694  41.607  1.00 45.85           C  
ATOM     59  CB  PRO L   8      41.905  21.914  40.016  1.00 46.45           C  
ATOM     60  CG  PRO L   8      41.412  21.679  41.452  1.00 43.94           C  
ATOM     61  C   PRO L   8      40.025  21.282  38.476  1.00 45.44           C  
ATOM     62  O   PRO L   8      39.041  20.710  38.943  1.00 46.41           O  
ATOM     63  N   ALA L   9      40.572  20.971  37.285  1.00 45.04           N  
ATOM     64  CA  ALA L   9      40.056  19.905  36.477  1.00 43.21           C  
ATOM     65  CB  ALA L   9      40.778  19.778  35.126  1.00 47.47           C  
ATOM     66  C   ALA L   9      40.249  18.621  37.219  1.00 42.14           C  
ATOM     67  O   ALA L   9      39.364  17.767  37.237  1.00 41.17           O  
ATOM     68  N   SER L  10      41.424  18.449  37.855  1.00 45.41           N  
ATOM     69  CA  SER L  10      41.658  17.238  38.589  1.00 44.18           C  
ATOM     70  CB  SER L  10      42.689  16.300  37.938  1.00 42.59           C  
ATOM     71  OG  SER L  10      43.985  16.871  38.020  1.00 45.70           O  
ATOM     72  C   SER L  10      42.193  17.621  39.932  1.00 46.43           C  
ATOM     73  O   SER L  10      42.903  18.615  40.070  1.00 48.56           O  
ATOM     74  N   LEU L  11      41.849  16.829  40.970  1.00 44.33           N  
ATOM     75  CA  LEU L  11      42.275  17.144  42.303  1.00 46.45           C  
ATOM     76  CB  LEU L  11      41.107  17.738  43.123  1.00 46.24           C  
ATOM     77  CG  LEU L  11      41.466  18.405  44.465  1.00 49.38           C  
ATOM     78  CD1 LEU L  11      42.255  17.465  45.379  1.00 50.08           C  
ATOM     79  CD2 LEU L  11      42.126  19.775  44.268  1.00 50.68           C  
ATOM     80  C   LEU L  11      42.682  15.844  42.952  1.00 45.71           C  
ATOM     81  O   LEU L  11      41.992  14.835  42.813  1.00 46.51           O  
ATOM     82  N   SER L  12      43.822  15.833  43.680  1.00 50.10           N  
ATOM     83  CA  SER L  12      44.279  14.632  44.332  1.00 49.06           C  
ATOM     84  CB  SER L  12      45.754  14.311  44.034  1.00 49.12           C  
ATOM     85  OG  SER L  12      45.966  14.219  42.633  1.00 52.43           O  
ATOM     86  C   SER L  12      44.217  14.876  45.811  1.00 48.40           C  
ATOM     87  O   SER L  12      44.726  15.885  46.294  1.00 46.88           O  
ATOM     88  N   ALA L  13      43.603  13.948  46.578  1.00 45.81           N  
ATOM     89  CA  ALA L  13      43.503  14.174  47.994  1.00 48.62           C  
ATOM     90  CB  ALA L  13      42.275  15.011  48.393  1.00 40.65           C  
ATOM     91  C   ALA L  13      43.391  12.860  48.702  1.00 49.74           C  
ATOM     92  O   ALA L  13      43.127  11.826  48.091  1.00 51.05           O  
ATOM     93  N   SER L  14      43.597  12.880  50.035  1.00 56.13           N  
ATOM     94  CA  SER L  14      43.543  11.687  50.830  1.00 56.17           C  
ATOM     95  CB  SER L  14      44.761  11.508  51.751  1.00 53.03           C  
ATOM     96  OG  SER L  14      45.949  11.374  50.986  1.00 55.84           O  
ATOM     97  C   SER L  14      42.354  11.800  51.727  1.00 55.11           C  
ATOM     98  O   SER L  14      41.831  12.889  51.957  1.00 56.01           O  
ATOM     99  N   VAL L  15      41.891  10.654  52.262  1.00 48.35           N  
ATOM    100  CA  VAL L  15      40.736  10.655  53.107  1.00 50.39           C  
ATOM    101  CB  VAL L  15      40.292   9.275  53.498  1.00 42.18           C  
ATOM    102  CG1 VAL L  15      39.149   9.387  54.518  1.00 41.00           C  
ATOM    103  CG2 VAL L  15      39.910   8.511  52.219  1.00 42.02           C  
ATOM    104  C   VAL L  15      41.054  11.413  54.355  1.00 52.47           C  
ATOM    105  O   VAL L  15      42.162  11.333  54.884  1.00 56.27           O  
ATOM    106  N   GLY L  16      40.070  12.199  54.837  1.00 52.24           N  
ATOM    107  CA  GLY L  16      40.226  12.952  56.048  1.00 53.54           C  
ATOM    108  C   GLY L  16      40.621  14.358  55.718  1.00 55.09           C  
ATOM    109  O   GLY L  16      40.529  15.246  56.565  1.00 55.23           O  
ATOM    110  N   GLU L  17      41.073  14.608  54.475  1.00 56.05           N  
ATOM    111  CA  GLU L  17      41.485  15.937  54.124  1.00 58.09           C  
ATOM    112  CB  GLU L  17      42.484  16.008  52.959  1.00 60.46           C  
ATOM    113  CG  GLU L  17      43.897  15.551  53.312  1.00 67.28           C  
ATOM    114  CD  GLU L  17      44.763  15.826  52.092  1.00 70.71           C  
ATOM    115  OE1 GLU L  17      44.797  14.960  51.177  1.00 71.73           O  
ATOM    116  OE2 GLU L  17      45.396  16.915  52.055  1.00 70.30           O1-
ATOM    117  C   GLU L  17      40.287  16.726  53.715  1.00 61.03           C  
ATOM    118  O   GLU L  17      39.232  16.173  53.412  1.00 60.66           O  
ATOM    119  N   THR L  18      40.421  18.066  53.723  1.00 58.12           N  
ATOM    120  CA  THR L  18      39.323  18.877  53.295  1.00 56.76           C  
ATOM    121  CB  THR L  18      38.940  19.952  54.262  1.00 51.69           C  
ATOM    122  OG1 THR L  18      37.660  20.460  53.926  1.00 54.15           O  
ATOM    123  CG2 THR L  18      39.979  21.078  54.185  1.00 50.17           C  
ATOM    124  C   THR L  18      39.740  19.527  52.013  1.00 56.97           C  
ATOM    125  O   THR L  18      40.895  19.919  51.851  1.00 58.52           O  
ATOM    126  N   VAL L  19      38.804  19.639  51.050  0.90 50.96           N  
ATOM    127  CA  VAL L  19      39.168  20.190  49.779  0.90 50.92           C  
ATOM    128  CB  VAL L  19      39.340  19.130  48.731  0.90 47.60           C  
ATOM    129  CG1 VAL L  19      37.991  18.433  48.512  0.90 42.53           C  
ATOM    130  CG2 VAL L  19      39.925  19.767  47.468  0.90 45.40           C  
ATOM    131  C   VAL L  19      38.101  21.144  49.329  0.90 48.70           C  
ATOM    132  O   VAL L  19      36.966  21.099  49.805  0.90 48.79           O  
ATOM    133  N   THR L  20      38.461  22.067  48.409  1.00 49.58           N  
ATOM    134  CA  THR L  20      37.508  23.022  47.914  1.00 49.99           C  
ATOM    135  CB  THR L  20      37.771  24.416  48.399  1.00 44.54           C  
ATOM    136  OG1 THR L  20      37.753  24.451  49.818  1.00 47.24           O  
ATOM    137  CG2 THR L  20      36.684  25.347  47.839  1.00 41.30           C  
ATOM    138  C   THR L  20      37.594  23.062  46.417  1.00 49.04           C  
ATOM    139  O   THR L  20      38.682  23.091  45.844  1.00 48.38           O  
ATOM    140  N   ILE L  21      36.424  23.084  45.744  1.00 47.03           N  
ATOM    141  CA  ILE L  21      36.363  23.142  44.308  1.00 46.60           C  
ATOM    142  CB  ILE L  21      35.529  22.046  43.709  1.00 41.69           C  
ATOM    143  CG1 ILE L  21      36.111  20.669  44.073  1.00 40.12           C  
ATOM    144  CG2 ILE L  21      35.446  22.283  42.193  1.00 38.47           C  
ATOM    145  CD1 ILE L  21      35.166  19.509  43.766  1.00 37.21           C  
ATOM    146  C   ILE L  21      35.693  24.439  43.974  1.00 46.30           C  
ATOM    147  O   ILE L  21      34.752  24.843  44.653  1.00 47.30           O  
ATOM    148  N   THR L  22      36.162  25.146  42.923  0.90 43.99           N  
ATOM    149  CA  THR L  22      35.575  26.432  42.657  0.90 42.68           C  
ATOM    150  CB  THR L  22      36.554  27.571  42.716  0.90 41.66           C  
ATOM    151  OG1 THR L  22      37.578  27.385  41.752  0.90 42.14           O  
ATOM    152  CG2 THR L  22      37.161  27.651  44.125  0.90 41.73           C  
ATOM    153  C   THR L  22      34.963  26.482  41.290  0.90 41.36           C  
ATOM    154  O   THR L  22      35.368  25.773  40.371  0.90 40.03           O  
ATOM    155  N   CYS L  23      33.918  27.324  41.144  0.90 43.77           N  
ATOM    156  CA  CYS L  23      33.304  27.557  39.866  0.90 46.21           C  
ATOM    157  CB  CYS L  23      31.928  26.890  39.664  0.90 54.71           C  
ATOM    158  SG  CYS L  23      32.120  25.171  39.113  0.90 62.52           S  
ATOM    159  C   CYS L  23      33.160  29.035  39.665  0.90 47.88           C  
ATOM    160  O   CYS L  23      32.770  29.761  40.580  0.90 49.90           O  
ATOM    161  N   ARG L  24      33.501  29.514  38.447  0.90 48.55           N  
ATOM    162  CA  ARG L  24      33.388  30.914  38.136  0.90 47.44           C  
ATOM    163  CB  ARG L  24      34.687  31.576  37.645  0.90 49.72           C  
ATOM    164  CG  ARG L  24      35.770  31.716  38.709  0.90 53.82           C  
ATOM    165  CD  ARG L  24      36.988  32.518  38.247  0.90 59.23           C  
ATOM    166  NE  ARG L  24      37.931  32.559  39.397  0.88 69.42           N  
ATOM    167  CZ  ARG L  24      38.721  33.649  39.611  0.88 69.19           C  
ATOM    168  NH1 ARG L  24      38.682  34.706  38.751  0.88 68.26           N1+
ATOM    169  NH2 ARG L  24      39.547  33.679  40.698  0.88 67.12           N  
ATOM    170  C   ARG L  24      32.433  31.058  36.997  0.90 49.50           C  
ATOM    171  O   ARG L  24      32.498  30.322  36.014  0.90 50.41           O  
ATOM    172  N   ALA L  25      31.523  32.044  37.097  1.00 49.27           N  
ATOM    173  CA  ALA L  25      30.553  32.255  36.062  1.00 48.51           C  
ATOM    174  CB  ALA L  25      29.145  32.558  36.600  1.00 45.48           C  
ATOM    175  C   ALA L  25      30.995  33.440  35.263  1.00 47.52           C  
ATOM    176  O   ALA L  25      31.598  34.370  35.795  1.00 44.68           O  
ATOM    177  N   SER L  26      30.694  33.426  33.948  1.00 34.16           N  
ATOM    178  CA  SER L  26      31.052  34.491  33.050  1.00 34.59           C  
ATOM    179  CB  SER L  26      30.770  34.150  31.575  1.00 33.89           C  
ATOM    180  OG  SER L  26      29.375  33.993  31.364  1.00 32.95           O  
ATOM    181  C   SER L  26      30.259  35.718  33.390  1.00 35.41           C  
ATOM    182  O   SER L  26      30.689  36.835  33.103  1.00 36.47           O  
ATOM    183  N   GLY L  27      29.070  35.540  34.005  1.00 35.43           N  
ATOM    184  CA  GLY L  27      28.235  36.657  34.359  1.00 35.37           C  
ATOM    185  C   GLY L  27      27.633  36.350  35.700  1.00 35.61           C  
ATOM    186  O   GLY L  27      27.750  35.231  36.192  1.00 35.83           O  
ATOM    187  N   ASN L  28      26.954  37.347  36.316  1.00 35.45           N  
ATOM    188  CA  ASN L  28      26.417  37.198  37.644  1.00 35.89           C  
ATOM    189  CB  ASN L  28      26.055  38.546  38.300  1.00 39.07           C  
ATOM    190  CG  ASN L  28      25.791  38.323  39.784  1.00 41.77           C  
ATOM    191  OD1 ASN L  28      25.079  37.399  40.169  1.00 41.70           O  
ATOM    192  ND2 ASN L  28      26.385  39.192  40.645  1.00 43.61           N  
ATOM    193  C   ASN L  28      25.184  36.336  37.625  1.00 35.05           C  
ATOM    194  O   ASN L  28      24.154  36.684  37.049  1.00 35.50           O  
ATOM    195  N   ILE L  29      25.310  35.141  38.233  1.00 32.46           N  
ATOM    196  CA  ILE L  29      24.310  34.120  38.411  1.00 32.72           C  
ATOM    197  CB  ILE L  29      24.868  32.723  38.452  1.00 32.72           C  
ATOM    198  CG1 ILE L  29      25.875  32.519  39.588  1.00 34.22           C  
ATOM    199  CG2 ILE L  29      25.438  32.428  37.053  1.00 32.97           C  
ATOM    200  CD1 ILE L  29      26.316  31.061  39.706  1.00 32.61           C  
ATOM    201  C   ILE L  29      23.322  34.379  39.522  1.00 32.38           C  
ATOM    202  O   ILE L  29      22.260  33.762  39.560  1.00 32.10           O  
ATOM    203  N   HIS L  30      23.686  35.207  40.521  1.00 34.05           N  
ATOM    204  CA  HIS L  30      22.815  35.543  41.620  1.00 33.07           C  
ATOM    205  ND1 HIS L  30      22.182  38.736  41.098  1.00 38.27           N  
ATOM    206  CG  HIS L  30      21.840  37.561  40.467  1.00 37.26           C  
ATOM    207  CB  HIS L  30      21.537  36.277  41.180  1.00 34.84           C  
ATOM    208  NE2 HIS L  30      22.205  39.157  38.914  1.00 38.13           N  
ATOM    209  CD2 HIS L  30      21.859  37.836  39.132  1.00 37.52           C  
ATOM    210  CE1 HIS L  30      22.390  39.658  40.122  1.00 38.43           C  
ATOM    211  C   HIS L  30      22.418  34.330  42.415  1.00 33.92           C  
ATOM    212  O   HIS L  30      21.254  34.149  42.768  1.00 33.69           O  
ATOM    213  N   ASN L  31      23.411  33.480  42.733  1.00 33.46           N  
ATOM    214  CA  ASN L  31      23.256  32.339  43.591  1.00 32.18           C  
ATOM    215  CB  ASN L  31      22.603  32.697  44.939  1.00 31.83           C  
ATOM    216  CG  ASN L  31      23.564  33.591  45.708  1.00 34.14           C  
ATOM    217  OD1 ASN L  31      24.745  33.278  45.853  1.00 34.95           O  
ATOM    218  ND2 ASN L  31      23.047  34.745  46.209  1.00 35.58           N  
ATOM    219  C   ASN L  31      22.425  31.264  42.969  1.00 31.05           C  
ATOM    220  O   ASN L  31      22.028  30.330  43.667  1.00 30.32           O  
ATOM    221  N   TYR L  32      22.172  31.306  41.644  1.00 30.44           N  
ATOM    222  CA  TYR L  32      21.422  30.197  41.136  1.00 30.34           C  
ATOM    223  CB  TYR L  32      20.510  30.522  39.937  1.00 33.51           C  
ATOM    224  CG  TYR L  32      19.471  31.488  40.391  1.00 34.93           C  
ATOM    225  CD1 TYR L  32      18.539  31.125  41.334  1.00 36.73           C  
ATOM    226  CD2 TYR L  32      19.408  32.751  39.854  1.00 37.97           C  
ATOM    227  CE1 TYR L  32      17.573  32.010  41.752  1.00 37.42           C  
ATOM    228  CE2 TYR L  32      18.444  33.643  40.266  1.00 38.79           C  
ATOM    229  CZ  TYR L  32      17.528  33.274  41.222  1.00 38.53           C  
ATOM    230  OH  TYR L  32      16.540  34.187  41.648  1.00 39.73           O  
ATOM    231  C   TYR L  32      22.440  29.223  40.659  1.00 30.46           C  
ATOM    232  O   TYR L  32      22.654  29.041  39.461  1.00 30.41           O  
ATOM    233  N   LEU L  33      23.084  28.542  41.620  1.00 41.57           N  
ATOM    234  CA  LEU L  33      24.125  27.630  41.259  1.00 40.72           C  
ATOM    235  CB  LEU L  33      25.514  28.111  41.710  1.00 37.21           C  
ATOM    236  CG  LEU L  33      26.657  27.149  41.338  1.00 40.83           C  
ATOM    237  CD1 LEU L  33      26.906  27.111  39.825  1.00 44.00           C  
ATOM    238  CD2 LEU L  33      27.926  27.451  42.142  1.00 42.81           C  
ATOM    239  C   LEU L  33      23.875  26.331  41.963  1.00 39.63           C  
ATOM    240  O   LEU L  33      23.494  26.312  43.133  1.00 34.09           O  
ATOM    241  N   ALA L  34      24.104  25.203  41.257  1.00 37.25           N  
ATOM    242  CA  ALA L  34      23.914  23.905  41.848  1.00 35.46           C  
ATOM    243  CB  ALA L  34      22.849  23.036  41.157  1.00 29.23           C  
ATOM    244  C   ALA L  34      25.196  23.138  41.733  1.00 36.14           C  
ATOM    245  O   ALA L  34      26.071  23.473  40.934  1.00 37.26           O  
ATOM    246  N   TRP L  35      25.343  22.086  42.561  1.00 37.63           N  
ATOM    247  CA  TRP L  35      26.506  21.247  42.492  1.00 39.89           C  
ATOM    248  CB  TRP L  35      27.415  21.349  43.728  1.00 38.99           C  
ATOM    249  CG  TRP L  35      28.138  22.664  43.897  1.00 37.47           C  
ATOM    250  CD2 TRP L  35      29.429  22.941  43.336  1.00 37.65           C  
ATOM    251  CD1 TRP L  35      27.770  23.780  44.589  1.00 38.28           C  
ATOM    252  NE1 TRP L  35      28.755  24.734  44.498  1.00 37.18           N  
ATOM    253  CE2 TRP L  35      29.782  24.230  43.728  1.00 36.90           C  
ATOM    254  CE3 TRP L  35      30.256  22.179  42.561  1.00 38.08           C  
ATOM    255  CZ2 TRP L  35      30.975  24.780  43.351  1.00 38.52           C  
ATOM    256  CZ3 TRP L  35      31.455  22.737  42.176  1.00 37.81           C  
ATOM    257  CH2 TRP L  35      31.806  24.013  42.565  1.00 39.12           C  
ATOM    258  C   TRP L  35      26.039  19.825  42.455  1.00 39.11           C  
ATOM    259  O   TRP L  35      25.202  19.420  43.259  1.00 40.94           O  
ATOM    260  N   TYR L  36      26.597  19.015  41.532  1.00 36.07           N  
ATOM    261  CA  TYR L  36      26.198  17.639  41.418  1.00 36.05           C  
ATOM    262  CB  TYR L  36      25.570  17.301  40.065  1.00 36.55           C  
ATOM    263  CG  TYR L  36      24.196  17.832  40.131  1.00 35.88           C  
ATOM    264  CD1 TYR L  36      23.955  19.162  40.341  1.00 33.92           C  
ATOM    265  CD2 TYR L  36      23.143  16.988  39.959  1.00 36.67           C  
ATOM    266  CE1 TYR L  36      22.701  19.688  40.410  1.00 36.11           C  
ATOM    267  CE2 TYR L  36      21.879  17.493  40.029  1.00 35.94           C  
ATOM    268  CZ  TYR L  36      21.668  18.822  40.256  1.00 37.07           C  
ATOM    269  OH  TYR L  36      20.350  19.269  40.324  1.00 37.89           O  
ATOM    270  C   TYR L  36      27.390  16.756  41.562  1.00 35.79           C  
ATOM    271  O   TYR L  36      28.512  17.132  41.223  1.00 37.09           O  
ATOM    272  N   GLN L  37      27.161  15.544  42.108  1.00 35.70           N  
ATOM    273  CA  GLN L  37      28.220  14.588  42.227  1.00 35.47           C  
ATOM    274  CB  GLN L  37      28.410  14.019  43.645  1.00 33.81           C  
ATOM    275  CG  GLN L  37      29.554  13.004  43.724  1.00 37.32           C  
ATOM    276  CD  GLN L  37      29.670  12.493  45.155  1.00 42.46           C  
ATOM    277  OE1 GLN L  37      28.796  12.725  45.987  1.00 49.16           O  
ATOM    278  NE2 GLN L  37      30.788  11.779  45.452  1.00 40.45           N  
ATOM    279  C   GLN L  37      27.865  13.438  41.349  1.00 39.20           C  
ATOM    280  O   GLN L  37      26.709  13.023  41.291  1.00 41.57           O  
ATOM    281  N   GLN L  38      28.855  12.911  40.606  1.00 40.38           N  
ATOM    282  CA  GLN L  38      28.559  11.769  39.799  1.00 40.15           C  
ATOM    283  CB  GLN L  38      28.552  12.070  38.289  1.00 37.11           C  
ATOM    284  CG  GLN L  38      27.999  10.919  37.444  1.00 38.60           C  
ATOM    285  CD  GLN L  38      27.888  11.391  36.000  1.00 39.28           C  
ATOM    286  OE1 GLN L  38      28.479  12.398  35.613  1.00 39.87           O  
ATOM    287  NE2 GLN L  38      27.105  10.648  35.174  1.00 40.98           N  
ATOM    288  C   GLN L  38      29.608  10.742  40.083  1.00 43.35           C  
ATOM    289  O   GLN L  38      30.804  11.000  39.960  1.00 41.85           O  
ATOM    290  N   LYS L  39      29.176   9.538  40.502  1.00 46.06           N  
ATOM    291  CA  LYS L  39      30.112   8.492  40.780  1.00 47.76           C  
ATOM    292  CB  LYS L  39      29.707   7.596  41.963  1.00 48.49           C  
ATOM    293  CG  LYS L  39      29.875   8.333  43.295  1.00 48.68           C  
ATOM    294  CD  LYS L  39      29.217   7.659  44.499  1.00 53.07           C  
ATOM    295  CE  LYS L  39      29.422   8.433  45.805  1.00 58.95           C  
ATOM    296  NZ  LYS L  39      28.781   7.718  46.931  1.00 63.70           N1+
ATOM    297  C   LYS L  39      30.263   7.689  39.535  1.00 47.71           C  
ATOM    298  O   LYS L  39      29.403   7.724  38.656  1.00 46.12           O  
ATOM    299  N   GLN L  40      31.379   6.943  39.417  1.00 52.09           N  
ATOM    300  CA  GLN L  40      31.602   6.248  38.189  1.00 53.37           C  
ATOM    301  CB  GLN L  40      32.906   5.430  38.122  1.00 59.83           C  
ATOM    302  CG  GLN L  40      34.166   6.265  37.888  1.00 65.38           C  
ATOM    303  CD  GLN L  40      34.739   6.702  39.224  1.00 69.03           C  
ATOM    304  OE1 GLN L  40      34.736   5.947  40.196  1.00 70.88           O  
ATOM    305  NE2 GLN L  40      35.274   7.951  39.271  1.00 69.11           N  
ATOM    306  C   GLN L  40      30.473   5.316  37.913  1.00 53.01           C  
ATOM    307  O   GLN L  40      30.068   4.515  38.753  1.00 55.31           O  
ATOM    308  N   GLY L  41      29.919   5.451  36.694  1.00 51.13           N  
ATOM    309  CA  GLY L  41      28.913   4.561  36.201  1.00 51.76           C  
ATOM    310  C   GLY L  41      27.549   4.890  36.727  1.00 53.49           C  
ATOM    311  O   GLY L  41      26.626   4.095  36.553  1.00 54.09           O  
ATOM    312  N   LYS L  42      27.346   6.056  37.371  1.00 55.00           N  
ATOM    313  CA  LYS L  42      26.023   6.282  37.879  1.00 52.55           C  
ATOM    314  CB  LYS L  42      25.935   6.127  39.405  1.00 51.12           C  
ATOM    315  CG  LYS L  42      26.178   4.666  39.797  1.00 54.96           C  
ATOM    316  CD  LYS L  42      26.418   4.416  41.283  1.00 60.33           C  
ATOM    317  CE  LYS L  42      26.745   2.953  41.601  1.00 64.51           C  
ATOM    318  NZ  LYS L  42      25.644   2.066  41.160  1.00 65.66           N1+
ATOM    319  C   LYS L  42      25.518   7.629  37.458  1.00 50.25           C  
ATOM    320  O   LYS L  42      26.225   8.419  36.834  1.00 49.32           O  
ATOM    321  N   SER L  43      24.226   7.892  37.737  1.00 46.04           N  
ATOM    322  CA  SER L  43      23.634   9.147  37.378  1.00 45.71           C  
ATOM    323  CB  SER L  43      22.098   9.094  37.349  1.00 45.75           C  
ATOM    324  OG  SER L  43      21.667   8.149  36.382  1.00 45.47           O  
ATOM    325  C   SER L  43      24.028  10.152  38.416  1.00 44.62           C  
ATOM    326  O   SER L  43      24.310   9.819  39.565  1.00 42.01           O  
ATOM    327  N   PRO L  44      24.052  11.387  38.014  1.00 45.47           N  
ATOM    328  CA  PRO L  44      24.392  12.494  38.868  1.00 43.97           C  
ATOM    329  CD  PRO L  44      23.374  11.804  36.805  1.00 38.37           C  
ATOM    330  CB  PRO L  44      24.191  13.727  38.039  1.00 38.12           C  
ATOM    331  CG  PRO L  44      23.105  13.294  37.032  1.00 37.06           C  
ATOM    332  C   PRO L  44      23.426  12.590  39.996  1.00 42.92           C  
ATOM    333  O   PRO L  44      22.291  12.133  39.865  1.00 44.67           O  
ATOM    334  N   GLN L  45      23.867  13.193  41.113  0.90 33.25           N  
ATOM    335  CA  GLN L  45      22.992  13.393  42.222  0.90 37.11           C  
ATOM    336  CB  GLN L  45      23.236  12.361  43.330  0.90 49.67           C  
ATOM    337  CG  GLN L  45      24.677  12.345  43.834  0.90 56.42           C  
ATOM    338  CD  GLN L  45      24.864  11.049  44.603  0.90 61.63           C  
ATOM    339  OE1 GLN L  45      23.923  10.514  45.187  0.90 66.16           O  
ATOM    340  NE2 GLN L  45      26.115  10.518  44.590  0.90 61.28           N  
ATOM    341  C   GLN L  45      23.201  14.785  42.732  0.90 36.30           C  
ATOM    342  O   GLN L  45      24.333  15.245  42.862  0.90 34.60           O  
ATOM    343  N   LEU L  46      22.084  15.493  43.011  1.00 37.41           N  
ATOM    344  CA  LEU L  46      22.079  16.860  43.463  1.00 38.29           C  
ATOM    345  CB  LEU L  46      20.633  17.396  43.547  1.00 37.75           C  
ATOM    346  CG  LEU L  46      20.469  18.852  44.018  1.00 35.50           C  
ATOM    347  CD1 LEU L  46      21.120  19.841  43.043  1.00 35.27           C  
ATOM    348  CD2 LEU L  46      18.986  19.167  44.281  1.00 34.12           C  
ATOM    349  C   LEU L  46      22.684  16.938  44.836  1.00 38.11           C  
ATOM    350  O   LEU L  46      22.229  16.261  45.759  1.00 38.43           O  
ATOM    351  N   LEU L  47      23.834  17.641  44.960  1.00 35.12           N  
ATOM    352  CA  LEU L  47      24.448  17.923  46.235  1.00 36.27           C  
ATOM    353  CB  LEU L  47      25.978  18.032  46.160  1.00 37.73           C  
ATOM    354  CG  LEU L  47      26.681  16.694  45.891  1.00 39.50           C  
ATOM    355  CD1 LEU L  47      28.201  16.878  45.831  1.00 37.62           C  
ATOM    356  CD2 LEU L  47      26.260  15.627  46.908  1.00 38.90           C  
ATOM    357  C   LEU L  47      23.968  19.186  46.889  1.00 38.29           C  
ATOM    358  O   LEU L  47      23.606  19.206  48.067  1.00 38.97           O  
ATOM    359  N   VAL L  48      23.973  20.295  46.118  1.00 39.88           N  
ATOM    360  CA  VAL L  48      23.674  21.583  46.684  1.00 38.35           C  
ATOM    361  CB  VAL L  48      24.908  22.341  47.086  1.00 33.59           C  
ATOM    362  CG1 VAL L  48      24.492  23.733  47.591  1.00 33.27           C  
ATOM    363  CG2 VAL L  48      25.691  21.504  48.111  1.00 31.86           C  
ATOM    364  C   VAL L  48      22.987  22.411  45.647  1.00 39.94           C  
ATOM    365  O   VAL L  48      23.283  22.306  44.459  1.00 40.47           O  
ATOM    366  N   TYR L  49      22.036  23.260  46.083  1.00 41.95           N  
ATOM    367  CA  TYR L  49      21.334  24.124  45.183  1.00 41.65           C  
ATOM    368  CB  TYR L  49      19.932  23.599  44.800  1.00 45.77           C  
ATOM    369  CG  TYR L  49      19.161  23.247  46.029  1.00 46.96           C  
ATOM    370  CD1 TYR L  49      19.335  22.013  46.610  1.00 47.02           C  
ATOM    371  CD2 TYR L  49      18.274  24.128  46.606  1.00 46.41           C  
ATOM    372  CE1 TYR L  49      18.640  21.657  47.741  1.00 49.38           C  
ATOM    373  CE2 TYR L  49      17.575  23.775  47.738  1.00 46.94           C  
ATOM    374  CZ  TYR L  49      17.756  22.540  48.309  1.00 48.84           C  
ATOM    375  OH  TYR L  49      17.039  22.180  49.472  1.00 48.82           O  
ATOM    376  C   TYR L  49      21.230  25.483  45.805  1.00 41.51           C  
ATOM    377  O   TYR L  49      21.386  25.642  47.014  1.00 40.26           O  
ATOM    378  N   ASN L  50      21.038  26.519  44.950  1.00 28.53           N  
ATOM    379  CA  ASN L  50      21.007  27.898  45.364  1.00 29.37           C  
ATOM    380  CB  ASN L  50      19.799  28.303  46.221  1.00 32.63           C  
ATOM    381  CG  ASN L  50      18.670  28.649  45.259  1.00 34.75           C  
ATOM    382  OD1 ASN L  50      18.706  28.293  44.083  1.00 34.92           O  
ATOM    383  ND2 ASN L  50      17.653  29.395  45.768  1.00 37.26           N  
ATOM    384  C   ASN L  50      22.274  28.238  46.085  1.00 29.99           C  
ATOM    385  O   ASN L  50      22.296  29.058  47.001  1.00 30.15           O  
ATOM    386  N   ALA L  51      23.363  27.573  45.664  1.00 29.25           N  
ATOM    387  CA  ALA L  51      24.722  27.767  46.082  1.00 30.18           C  
ATOM    388  CB  ALA L  51      25.157  29.239  46.012  1.00 31.38           C  
ATOM    389  C   ALA L  51      24.978  27.285  47.490  1.00 31.16           C  
ATOM    390  O   ALA L  51      25.980  26.613  47.732  1.00 30.21           O  
ATOM    391  N   LYS L  52      24.121  27.673  48.459  1.00 31.80           N  
ATOM    392  CA  LYS L  52      24.254  27.352  49.866  1.00 33.80           C  
ATOM    393  CB  LYS L  52      23.698  28.472  50.756  1.00 40.48           C  
ATOM    394  CG  LYS L  52      24.459  29.793  50.663  1.00 44.65           C  
ATOM    395  CD  LYS L  52      23.675  30.961  51.264  1.00 49.40           C  
ATOM    396  CE  LYS L  52      24.486  32.252  51.394  1.00 53.10           C  
ATOM    397  NZ  LYS L  52      25.519  32.093  52.440  1.00 55.78           N1+
ATOM    398  C   LYS L  52      23.578  26.106  50.354  1.00 32.66           C  
ATOM    399  O   LYS L  52      24.070  25.419  51.248  1.00 33.51           O  
ATOM    400  N   THR L  53      22.384  25.819  49.819  1.00 46.29           N  
ATOM    401  CA  THR L  53      21.535  24.846  50.457  1.00 47.39           C  
ATOM    402  CB  THR L  53      20.079  25.046  50.153  1.00 45.77           C  
ATOM    403  OG1 THR L  53      19.670  26.350  50.541  1.00 52.06           O  
ATOM    404  CG2 THR L  53      19.272  23.996  50.931  1.00 48.43           C  
ATOM    405  C   THR L  53      21.874  23.438  50.086  1.00 47.14           C  
ATOM    406  O   THR L  53      22.068  23.110  48.917  1.00 45.45           O  
ATOM    407  N   LEU L  54      21.932  22.559  51.110  0.90 44.69           N  
ATOM    408  CA  LEU L  54      22.214  21.170  50.892  0.90 43.33           C  
ATOM    409  CB  LEU L  54      22.760  20.434  52.126  0.90 43.14           C  
ATOM    410  CG  LEU L  54      24.189  20.839  52.529  0.90 45.22           C  
ATOM    411  CD1 LEU L  54      24.646  20.054  53.764  0.90 43.01           C  
ATOM    412  CD2 LEU L  54      25.173  20.683  51.359  0.90 48.91           C  
ATOM    413  C   LEU L  54      20.949  20.475  50.500  0.90 44.96           C  
ATOM    414  O   LEU L  54      19.858  20.820  50.956  0.90 45.23           O  
ATOM    415  N   ALA L  55      21.074  19.463  49.620  1.00 48.79           N  
ATOM    416  CA  ALA L  55      19.933  18.713  49.191  1.00 48.09           C  
ATOM    417  CB  ALA L  55      20.151  17.907  47.901  1.00 42.65           C  
ATOM    418  C   ALA L  55      19.610  17.748  50.280  1.00 52.67           C  
ATOM    419  O   ALA L  55      20.420  17.500  51.172  1.00 53.18           O  
ATOM    420  N   ASP L  56      18.388  17.190  50.247  1.00 52.94           N  
ATOM    421  CA  ASP L  56      18.001  16.285  51.282  1.00 57.00           C  
ATOM    422  CB  ASP L  56      16.515  15.891  51.200  1.00 73.77           C  
ATOM    423  CG  ASP L  56      15.671  17.142  51.435  1.00106.88           C  
ATOM    424  OD1 ASP L  56      16.259  18.215  51.739  1.00 21.55           O  
ATOM    425  OD2 ASP L  56      14.422  17.040  51.304  1.00 21.39           O1-
ATOM    426  C   ASP L  56      18.834  15.041  51.168  1.00 56.60           C  
ATOM    427  O   ASP L  56      19.085  14.541  50.072  1.00 54.13           O  
ATOM    428  N   GLY L  57      19.309  14.526  52.323  1.00 60.49           N  
ATOM    429  CA  GLY L  57      20.042  13.291  52.370  1.00 59.61           C  
ATOM    430  C   GLY L  57      21.515  13.520  52.202  1.00 58.34           C  
ATOM    431  O   GLY L  57      22.299  12.578  52.312  1.00 59.43           O  
ATOM    432  N   VAL L  58      21.942  14.769  51.938  1.00 54.43           N  
ATOM    433  CA  VAL L  58      23.345  15.015  51.740  1.00 53.56           C  
ATOM    434  CB  VAL L  58      23.622  16.241  50.921  1.00 51.16           C  
ATOM    435  CG1 VAL L  58      25.144  16.446  50.841  1.00 51.12           C  
ATOM    436  CG2 VAL L  58      22.937  16.082  49.552  1.00 47.35           C  
ATOM    437  C   VAL L  58      24.002  15.196  53.076  1.00 54.04           C  
ATOM    438  O   VAL L  58      23.435  15.800  53.984  1.00 54.76           O  
ATOM    439  N   PRO L  59      25.206  14.682  53.194  1.00 49.35           N  
ATOM    440  CA  PRO L  59      25.952  14.773  54.426  1.00 49.64           C  
ATOM    441  CD  PRO L  59      25.583  13.507  52.423  1.00 48.39           C  
ATOM    442  CB  PRO L  59      27.130  13.813  54.271  1.00 50.92           C  
ATOM    443  CG  PRO L  59      26.611  12.753  53.286  1.00 49.15           C  
ATOM    444  C   PRO L  59      26.372  16.184  54.706  1.00 48.73           C  
ATOM    445  O   PRO L  59      26.530  16.963  53.769  1.00 48.01           O  
ATOM    446  N   SER L  60      26.563  16.520  55.997  1.00 52.12           N  
ATOM    447  CA  SER L  60      26.913  17.840  56.451  1.00 53.46           C  
ATOM    448  CB  SER L  60      26.846  17.978  57.980  1.00 57.51           C  
ATOM    449  OG  SER L  60      25.522  17.746  58.438  1.00 61.70           O  
ATOM    450  C   SER L  60      28.318  18.183  56.060  1.00 55.19           C  
ATOM    451  O   SER L  60      28.722  19.341  56.149  1.00 51.89           O  
ATOM    452  N   ARG L  61      29.111  17.190  55.628  1.00 68.94           N  
ATOM    453  CA  ARG L  61      30.489  17.436  55.298  1.00 67.70           C  
ATOM    454  CB  ARG L  61      31.223  16.183  54.803  1.00 56.90           C  
ATOM    455  CG  ARG L  61      31.191  15.017  55.782  1.00 55.82           C  
ATOM    456  CD  ARG L  61      32.202  13.922  55.449  1.00 55.38           C  
ATOM    457  NE  ARG L  61      31.876  13.366  54.104  1.00 52.45           N  
ATOM    458  CZ  ARG L  61      30.983  12.340  53.988  1.00 52.67           C  
ATOM    459  NH1 ARG L  61      30.280  11.918  55.079  1.00 55.67           N1+
ATOM    460  NH2 ARG L  61      30.804  11.724  52.785  1.00 50.32           N  
ATOM    461  C   ARG L  61      30.543  18.393  54.154  1.00 65.24           C  
ATOM    462  O   ARG L  61      31.492  19.168  54.026  1.00 64.94           O  
ATOM    463  N   PHE L  62      29.540  18.309  53.257  1.00 52.00           N  
ATOM    464  CA  PHE L  62      29.500  19.132  52.081  1.00 51.00           C  
ATOM    465  CB  PHE L  62      28.592  18.562  50.973  1.00 48.17           C  
ATOM    466  CG  PHE L  62      29.153  17.260  50.512  1.00 48.71           C  
ATOM    467  CD1 PHE L  62      30.072  17.224  49.496  1.00 48.71           C  
ATOM    468  CD2 PHE L  62      28.773  16.068  51.080  1.00 46.46           C  
ATOM    469  CE1 PHE L  62      30.601  16.033  49.057  1.00 48.53           C  
ATOM    470  CE2 PHE L  62      29.297  14.872  50.643  1.00 46.13           C  
ATOM    471  CZ  PHE L  62      30.217  14.847  49.628  1.00 47.55           C  
ATOM    472  C   PHE L  62      28.945  20.485  52.421  1.00 50.96           C  
ATOM    473  O   PHE L  62      27.986  20.605  53.180  1.00 52.10           O  
ATOM    474  N   SER L  63      29.554  21.555  51.865  1.00 48.60           N  
ATOM    475  CA  SER L  63      29.051  22.880  52.099  1.00 48.25           C  
ATOM    476  CB  SER L  63      29.781  23.629  53.228  1.00 47.01           C  
ATOM    477  OG  SER L  63      31.133  23.864  52.861  1.00 48.23           O  
ATOM    478  C   SER L  63      29.266  23.675  50.850  1.00 47.70           C  
ATOM    479  O   SER L  63      30.266  23.502  50.155  1.00 48.47           O  
ATOM    480  N   GLY L  64      28.328  24.592  50.542  1.00 46.27           N  
ATOM    481  CA  GLY L  64      28.473  25.398  49.364  1.00 48.05           C  
ATOM    482  C   GLY L  64      28.449  26.827  49.799  1.00 48.44           C  
ATOM    483  O   GLY L  64      27.847  27.163  50.816  1.00 47.88           O  
ATOM    484  N   SER L  65      29.116  27.712  49.030  1.00 44.87           N  
ATOM    485  CA  SER L  65      29.151  29.099  49.397  1.00 47.72           C  
ATOM    486  CB  SER L  65      30.288  29.455  50.372  1.00 47.98           C  
ATOM    487  OG  SER L  65      30.132  28.767  51.602  1.00 47.45           O  
ATOM    488  C   SER L  65      29.422  29.903  48.166  1.00 48.63           C  
ATOM    489  O   SER L  65      29.669  29.364  47.088  1.00 47.31           O  
ATOM    490  N   GLY L  66      29.386  31.243  48.311  1.00 50.45           N  
ATOM    491  CA  GLY L  66      29.694  32.098  47.199  1.00 50.90           C  
ATOM    492  C   GLY L  66      28.466  32.810  46.727  1.00 50.67           C  
ATOM    493  O   GLY L  66      27.339  32.471  47.081  1.00 48.84           O  
ATOM    494  N   SER L  67      28.686  33.865  45.918  1.00 52.73           N  
ATOM    495  CA  SER L  67      27.625  34.650  45.358  1.00 55.11           C  
ATOM    496  CB  SER L  67      27.101  35.742  46.305  1.00 67.29           C  
ATOM    497  OG  SER L  67      26.494  35.161  47.450  1.00 63.91           O  
ATOM    498  C   SER L  67      28.211  35.363  44.184  1.00 53.74           C  
ATOM    499  O   SER L  67      29.424  35.365  43.993  1.00 51.64           O  
ATOM    500  N   GLY L  68      27.359  35.985  43.349  1.00 54.37           N  
ATOM    501  CA  GLY L  68      27.895  36.729  42.249  1.00 54.02           C  
ATOM    502  C   GLY L  68      28.517  35.779  41.275  1.00 51.27           C  
ATOM    503  O   GLY L  68      27.854  34.884  40.757  1.00 49.36           O  
ATOM    504  N   THR L  69      29.783  36.064  40.911  1.00 50.81           N  
ATOM    505  CA  THR L  69      30.590  35.304  39.993  1.00 51.02           C  
ATOM    506  CB  THR L  69      31.674  36.131  39.368  1.00 55.80           C  
ATOM    507  OG1 THR L  69      32.600  36.557  40.356  1.00 60.12           O  
ATOM    508  CG2 THR L  69      31.023  37.351  38.695  1.00 55.24           C  
ATOM    509  C   THR L  69      31.263  34.099  40.594  1.00 48.99           C  
ATOM    510  O   THR L  69      31.480  33.113  39.891  1.00 46.88           O  
ATOM    511  N   GLN L  70      31.648  34.149  41.889  1.00 51.35           N  
ATOM    512  CA  GLN L  70      32.495  33.110  42.423  1.00 50.25           C  
ATOM    513  CB  GLN L  70      33.682  33.692  43.211  1.00 50.01           C  
ATOM    514  CG  GLN L  70      34.732  32.666  43.636  1.00 55.78           C  
ATOM    515  CD  GLN L  70      35.640  32.413  42.442  1.00 53.46           C  
ATOM    516  OE1 GLN L  70      35.643  33.172  41.474  1.00 56.90           O  
ATOM    517  NE2 GLN L  70      36.442  31.318  42.511  1.00 62.48           N  
ATOM    518  C   GLN L  70      31.742  32.215  43.362  1.00 48.96           C  
ATOM    519  O   GLN L  70      31.005  32.685  44.228  1.00 48.33           O  
ATOM    520  N   TYR L  71      31.933  30.882  43.207  1.00 46.69           N  
ATOM    521  CA  TYR L  71      31.281  29.904  44.037  1.00 46.27           C  
ATOM    522  CB  TYR L  71      30.112  29.183  43.354  1.00 45.05           C  
ATOM    523  CG  TYR L  71      29.077  30.221  43.185  1.00 42.86           C  
ATOM    524  CD1 TYR L  71      29.053  31.002  42.057  1.00 41.71           C  
ATOM    525  CD2 TYR L  71      28.150  30.414  44.177  1.00 42.74           C  
ATOM    526  CE1 TYR L  71      28.093  31.972  41.914  1.00 44.62           C  
ATOM    527  CE2 TYR L  71      27.191  31.379  44.041  1.00 43.97           C  
ATOM    528  CZ  TYR L  71      27.168  32.151  42.911  1.00 45.40           C  
ATOM    529  OH  TYR L  71      26.182  33.137  42.791  1.00 17.14           O  
ATOM    530  C   TYR L  71      32.254  28.829  44.396  1.00 45.70           C  
ATOM    531  O   TYR L  71      33.231  28.599  43.684  1.00 45.50           O  
ATOM    532  N   SER L  72      32.004  28.136  45.530  0.90 47.25           N  
ATOM    533  CA  SER L  72      32.890  27.081  45.920  0.90 48.68           C  
ATOM    534  CB  SER L  72      33.979  27.560  46.894  0.90 44.33           C  
ATOM    535  OG  SER L  72      33.380  28.089  48.068  0.90 47.99           O  
ATOM    536  C   SER L  72      32.113  25.998  46.606  0.90 50.20           C  
ATOM    537  O   SER L  72      31.098  26.251  47.254  0.90 51.71           O  
ATOM    538  N   LEU L  73      32.588  24.745  46.451  1.00 47.44           N  
ATOM    539  CA  LEU L  73      32.021  23.606  47.112  1.00 46.70           C  
ATOM    540  CB  LEU L  73      31.647  22.463  46.155  1.00 37.08           C  
ATOM    541  CG  LEU L  73      31.040  21.231  46.856  1.00 34.03           C  
ATOM    542  CD1 LEU L  73      29.677  21.560  47.498  1.00 35.00           C  
ATOM    543  CD2 LEU L  73      30.978  20.026  45.900  1.00 30.77           C  
ATOM    544  C   LEU L  73      33.115  23.103  47.995  1.00 47.70           C  
ATOM    545  O   LEU L  73      34.249  22.942  47.548  1.00 47.35           O  
ATOM    546  N   LYS L  74      32.805  22.850  49.281  1.00 45.65           N  
ATOM    547  CA  LYS L  74      33.812  22.452  50.219  1.00 44.29           C  
ATOM    548  CB  LYS L  74      33.887  23.432  51.406  1.00 49.28           C  
ATOM    549  CG  LYS L  74      34.938  23.122  52.473  1.00 52.23           C  
ATOM    550  CD  LYS L  74      36.364  23.502  52.085  1.00 55.58           C  
ATOM    551  CE  LYS L  74      37.300  23.566  53.291  1.00 58.10           C  
ATOM    552  NZ  LYS L  74      38.627  24.062  52.871  1.00 57.28           N1+
ATOM    553  C   LYS L  74      33.425  21.121  50.777  1.00 44.84           C  
ATOM    554  O   LYS L  74      32.272  20.899  51.147  1.00 46.38           O  
ATOM    555  N   ILE L  75      34.387  20.185  50.837  1.00 44.17           N  
ATOM    556  CA  ILE L  75      34.104  18.910  51.421  1.00 45.53           C  
ATOM    557  CB  ILE L  75      34.371  17.761  50.492  1.00 44.06           C  
ATOM    558  CG1 ILE L  75      33.515  17.903  49.223  1.00 44.24           C  
ATOM    559  CG2 ILE L  75      34.109  16.448  51.251  1.00 47.05           C  
ATOM    560  CD1 ILE L  75      33.938  16.970  48.090  1.00 41.27           C  
ATOM    561  C   ILE L  75      35.042  18.787  52.579  1.00 49.24           C  
ATOM    562  O   ILE L  75      36.257  18.891  52.415  1.00 49.58           O  
ATOM    563  N   ASN L  76      34.499  18.567  53.791  0.90 67.20           N  
ATOM    564  CA  ASN L  76      35.345  18.473  54.945  0.90 70.93           C  
ATOM    565  CB  ASN L  76      34.783  19.192  56.188  0.90 53.08           C  
ATOM    566  CG  ASN L  76      34.870  20.703  56.000  0.88 56.98           C  
ATOM    567  OD1 ASN L  76      35.926  21.245  55.672  0.88 59.53           O  
ATOM    568  ND2 ASN L  76      33.728  21.409  56.221  0.88 60.21           N  
ATOM    569  C   ASN L  76      35.448  17.024  55.304  0.90 74.50           C  
ATOM    570  O   ASN L  76      34.469  16.284  55.244  0.90 77.48           O  
ATOM    571  N   SER L  77      36.651  16.590  55.715  1.00 59.91           N  
ATOM    572  CA  SER L  77      36.875  15.224  56.099  1.00 59.54           C  
ATOM    573  CB  SER L  77      36.229  14.859  57.449  1.00 65.78           C  
ATOM    574  OG  SER L  77      36.484  13.499  57.771  1.00 68.42           O  
ATOM    575  C   SER L  77      36.367  14.273  55.054  1.00 57.31           C  
ATOM    576  O   SER L  77      35.419  13.527  55.289  1.00 57.71           O  
ATOM    577  N   LEU L  78      37.020  14.263  53.872  0.90 56.44           N  
ATOM    578  CA  LEU L  78      36.657  13.409  52.772  0.90 54.93           C  
ATOM    579  CB  LEU L  78      37.675  13.429  51.615  0.90 55.24           C  
ATOM    580  CG  LEU L  78      37.644  14.664  50.704  0.88 46.81           C  
ATOM    581  CD1 LEU L  78      38.815  14.650  49.706  0.88 43.26           C  
ATOM    582  CD2 LEU L  78      36.295  14.757  49.977  0.88 47.73           C  
ATOM    583  C   LEU L  78      36.642  11.981  53.213  0.90 53.92           C  
ATOM    584  O   LEU L  78      37.455  11.551  54.031  0.90 57.28           O  
ATOM    585  N   GLN L  79      35.679  11.213  52.666  0.90 49.33           N  
ATOM    586  CA  GLN L  79      35.584   9.808  52.938  0.90 51.31           C  
ATOM    587  CB  GLN L  79      34.283   9.402  53.651  0.90 56.92           C  
ATOM    588  CG  GLN L  79      34.231  10.023  55.049  0.90 58.71           C  
ATOM    589  CD  GLN L  79      33.043   9.488  55.827  0.90 60.65           C  
ATOM    590  OE1 GLN L  79      32.198   8.768  55.299  0.90 61.64           O  
ATOM    591  NE2 GLN L  79      32.979   9.853  57.135  0.90 60.88           N  
ATOM    592  C   GLN L  79      35.688   9.113  51.616  0.90 51.19           C  
ATOM    593  O   GLN L  79      35.613   9.748  50.567  0.90 52.18           O  
ATOM    594  N   PRO L  80      35.869   7.822  51.632  0.90 52.12           N  
ATOM    595  CA  PRO L  80      36.081   7.091  50.412  0.90 54.69           C  
ATOM    596  CD  PRO L  80      36.463   7.155  52.779  1.00 52.73           C  
ATOM    597  CB  PRO L  80      36.445   5.675  50.843  0.90 51.52           C  
ATOM    598  CG  PRO L  80      37.118   5.882  52.214  1.00 54.70           C  
ATOM    599  C   PRO L  80      34.938   7.185  49.450  0.90 55.73           C  
ATOM    600  O   PRO L  80      35.161   7.027  48.251  0.90 54.98           O  
ATOM    601  N   GLU L  81      33.714   7.435  49.952  1.00 57.25           N  
ATOM    602  CA  GLU L  81      32.521   7.526  49.154  1.00 57.82           C  
ATOM    603  CB  GLU L  81      31.250   7.735  49.996  1.00 64.73           C  
ATOM    604  CG  GLU L  81      30.940   6.610  50.983  1.00 67.34           C  
ATOM    605  CD  GLU L  81      31.746   6.853  52.251  1.00 79.90           C  
ATOM    606  OE1 GLU L  81      31.268   7.635  53.115  1.00 82.39           O  
ATOM    607  OE2 GLU L  81      32.851   6.258  52.370  1.00 78.03           O1-
ATOM    608  C   GLU L  81      32.601   8.732  48.269  1.00 54.66           C  
ATOM    609  O   GLU L  81      31.987   8.777  47.207  1.00 55.13           O  
ATOM    610  N   ASP L  82      33.330   9.760  48.733  1.00 50.85           N  
ATOM    611  CA  ASP L  82      33.431  11.068  48.144  1.00 50.23           C  
ATOM    612  CB  ASP L  82      34.107  12.069  49.101  1.00 50.12           C  
ATOM    613  CG  ASP L  82      33.201  12.232  50.319  1.00 53.17           C  
ATOM    614  OD1 ASP L  82      32.022  11.795  50.244  1.00 54.32           O  
ATOM    615  OD2 ASP L  82      33.677  12.790  51.344  1.00 50.23           O1-
ATOM    616  C   ASP L  82      34.168  11.105  46.831  1.00 50.34           C  
ATOM    617  O   ASP L  82      34.043  12.085  46.100  1.00 52.64           O  
ATOM    618  N   PHE L  83      35.012  10.110  46.502  1.00 43.41           N  
ATOM    619  CA  PHE L  83      35.772  10.241  45.285  1.00 43.97           C  
ATOM    620  CB  PHE L  83      36.966   9.272  45.209  1.00 46.25           C  
ATOM    621  CG  PHE L  83      37.872   9.658  46.331  1.00 49.62           C  
ATOM    622  CD1 PHE L  83      38.847  10.606  46.151  1.00 52.61           C  
ATOM    623  CD2 PHE L  83      37.741   9.091  47.575  1.00 48.36           C  
ATOM    624  CE1 PHE L  83      39.682  10.972  47.181  1.00 52.78           C  
ATOM    625  CE2 PHE L  83      38.570   9.452  48.611  1.00 50.01           C  
ATOM    626  CZ  PHE L  83      39.547  10.394  48.418  1.00 52.31           C  
ATOM    627  C   PHE L  83      34.893  10.054  44.086  1.00 45.16           C  
ATOM    628  O   PHE L  83      34.069   9.142  44.035  1.00 47.81           O  
ATOM    629  N   GLY L  84      35.066  10.929  43.071  1.00 44.02           N  
ATOM    630  CA  GLY L  84      34.258  10.863  41.888  1.00 43.56           C  
ATOM    631  C   GLY L  84      34.347  12.193  41.202  1.00 43.35           C  
ATOM    632  O   GLY L  84      35.288  12.953  41.422  1.00 45.31           O  
ATOM    633  N   ASN L  85      33.354  12.507  40.342  1.00 38.04           N  
ATOM    634  CA  ASN L  85      33.383  13.736  39.597  1.00 39.24           C  
ATOM    635  CB  ASN L  85      33.032  13.553  38.110  1.00 45.27           C  
ATOM    636  CG  ASN L  85      34.096  12.669  37.473  1.00  0.00           C  
ATOM    637  OD1 ASN L  85      33.783  11.631  36.893  1.00  0.00           O  
ATOM    638  ND2 ASN L  85      35.386  13.086  37.575  1.00  0.00           N  
ATOM    639  C   ASN L  85      32.358  14.672  40.162  1.00 40.19           C  
ATOM    640  O   ASN L  85      31.330  14.246  40.685  1.00 41.30           O  
ATOM    641  N   TYR L  86      32.644  15.992  40.088  1.00 42.08           N  
ATOM    642  CA  TYR L  86      31.735  16.989  40.581  1.00 40.72           C  
ATOM    643  CB  TYR L  86      32.279  17.771  41.792  1.00 41.24           C  
ATOM    644  CG  TYR L  86      32.396  16.855  42.960  1.00 41.85           C  
ATOM    645  CD1 TYR L  86      33.463  15.996  43.075  1.00 41.95           C  
ATOM    646  CD2 TYR L  86      31.445  16.870  43.954  1.00 42.41           C  
ATOM    647  CE1 TYR L  86      33.571  15.155  44.158  1.00 43.13           C  
ATOM    648  CE2 TYR L  86      31.548  16.032  45.039  1.00 41.88           C  
ATOM    649  CZ  TYR L  86      32.613  15.170  45.142  1.00 42.41           C  
ATOM    650  OH  TYR L  86      32.727  14.305  46.252  1.00 41.92           O  
ATOM    651  C   TYR L  86      31.531  18.009  39.500  1.00 39.88           C  
ATOM    652  O   TYR L  86      32.489  18.420  38.846  1.00 39.82           O  
ATOM    653  N   TYR L  87      30.272  18.453  39.272  1.00 35.04           N  
ATOM    654  CA  TYR L  87      30.099  19.491  38.295  1.00 35.21           C  
ATOM    655  CB  TYR L  87      29.405  19.104  36.959  1.00 34.91           C  
ATOM    656  CG  TYR L  87      29.987  17.910  36.276  1.00 37.52           C  
ATOM    657  CD1 TYR L  87      31.051  18.022  35.414  1.00 37.62           C  
ATOM    658  CD2 TYR L  87      29.443  16.665  36.489  1.00 40.24           C  
ATOM    659  CE1 TYR L  87      31.568  16.916  34.781  1.00 39.48           C  
ATOM    660  CE2 TYR L  87      29.957  15.554  35.858  1.00 39.11           C  
ATOM    661  CZ  TYR L  87      31.023  15.677  35.001  1.00 39.68           C  
ATOM    662  OH  TYR L  87      31.556  14.545  34.348  1.00 38.96           O  
ATOM    663  C   TYR L  87      29.261  20.572  38.928  1.00 35.35           C  
ATOM    664  O   TYR L  87      28.560  20.356  39.919  1.00 34.74           O  
ATOM    665  N   CYS L  88      29.354  21.801  38.392  1.00 34.24           N  
ATOM    666  CA  CYS L  88      28.525  22.867  38.872  1.00 34.29           C  
ATOM    667  CB  CYS L  88      29.324  24.084  39.369  1.00 40.43           C  
ATOM    668  SG  CYS L  88      30.417  24.762  38.089  1.00 59.42           S  
ATOM    669  C   CYS L  88      27.697  23.291  37.707  1.00 35.82           C  
ATOM    670  O   CYS L  88      28.091  23.074  36.562  1.00 36.51           O  
ATOM    671  N   GLN L  89      26.496  23.849  37.970  1.00 36.61           N  
ATOM    672  CA  GLN L  89      25.693  24.349  36.889  1.00 38.07           C  
ATOM    673  CB  GLN L  89      24.687  23.358  36.312  1.00 34.85           C  
ATOM    674  CG  GLN L  89      23.830  23.934  35.195  1.00 37.31           C  
ATOM    675  CD  GLN L  89      22.819  22.864  34.857  1.00 37.39           C  
ATOM    676  OE1 GLN L  89      22.749  21.848  35.534  1.00 36.59           O  
ATOM    677  NE2 GLN L  89      21.985  23.097  33.814  1.00 37.52           N  
ATOM    678  C   GLN L  89      24.929  25.533  37.382  1.00 40.67           C  
ATOM    679  O   GLN L  89      24.562  25.603  38.554  1.00 41.86           O  
ATOM    680  N   HIS L  90      24.684  26.510  36.485  1.00 41.40           N  
ATOM    681  CA  HIS L  90      23.958  27.685  36.858  1.00 40.45           C  
ATOM    682  ND1 HIS L  90      25.056  28.780  33.835  1.00 41.17           N  
ATOM    683  CG  HIS L  90      24.252  29.211  34.864  1.00 41.85           C  
ATOM    684  CB  HIS L  90      24.548  28.997  36.318  1.00 40.27           C  
ATOM    685  NE2 HIS L  90      23.320  29.803  32.896  1.00 41.02           N  
ATOM    686  CD2 HIS L  90      23.198  29.835  34.272  1.00 40.93           C  
ATOM    687  CE1 HIS L  90      24.450  29.161  32.681  1.00 40.15           C  
ATOM    688  C   HIS L  90      22.573  27.584  36.312  1.00 38.44           C  
ATOM    689  O   HIS L  90      22.324  26.951  35.288  1.00 39.76           O  
ATOM    690  N   PHE L  91      21.593  28.070  37.091  1.00 14.37           N  
ATOM    691  CA  PHE L  91      20.181  28.186  36.815  1.00 15.95           C  
ATOM    692  CB  PHE L  91      19.352  27.923  38.079  1.00 14.98           C  
ATOM    693  CG  PHE L  91      19.477  26.464  38.365  1.00 16.09           C  
ATOM    694  CD1 PHE L  91      20.692  25.904  38.684  1.00 14.25           C  
ATOM    695  CD2 PHE L  91      18.366  25.655  38.338  1.00 14.54           C  
ATOM    696  CE1 PHE L  91      20.796  24.559  38.952  1.00 15.46           C  
ATOM    697  CE2 PHE L  91      18.467  24.310  38.603  1.00 17.22           C  
ATOM    698  CZ  PHE L  91      19.684  23.754  38.909  1.00 17.22           C  
ATOM    699  C   PHE L  91      19.777  29.513  36.234  1.00 17.02           C  
ATOM    700  O   PHE L  91      18.638  29.670  35.806  1.00 16.33           O  
ATOM    701  N   TRP L  92      20.650  30.536  36.301  1.00 18.44           N  
ATOM    702  CA  TRP L  92      20.265  31.898  36.035  1.00 20.15           C  
ATOM    703  CB  TRP L  92      21.457  32.857  36.207  1.00 21.23           C  
ATOM    704  CG  TRP L  92      21.179  34.298  35.858  1.00 21.95           C  
ATOM    705  CD2 TRP L  92      20.376  35.183  36.653  1.00 23.32           C  
ATOM    706  CD1 TRP L  92      21.586  35.015  34.772  1.00 23.54           C  
ATOM    707  NE1 TRP L  92      21.102  36.299  34.848  1.00 22.41           N  
ATOM    708  CE2 TRP L  92      20.351  36.414  35.998  1.00 23.58           C  
ATOM    709  CE3 TRP L  92      19.714  34.986  37.829  1.00 23.08           C  
ATOM    710  CZ2 TRP L  92      19.659  37.473  36.516  1.00 22.80           C  
ATOM    711  CZ3 TRP L  92      19.018  36.055  38.347  1.00 24.01           C  
ATOM    712  CH2 TRP L  92      18.993  37.274  37.703  1.00 23.41           C  
ATOM    713  C   TRP L  92      19.649  32.142  34.686  1.00 21.55           C  
ATOM    714  O   TRP L  92      18.534  32.659  34.620  1.00 21.97           O  
ATOM    715  N   SER L  93      20.323  31.788  33.572  1.00 20.71           N  
ATOM    716  CA  SER L  93      19.739  32.109  32.299  1.00 21.93           C  
ATOM    717  CB  SER L  93      20.392  33.317  31.612  1.00 22.03           C  
ATOM    718  OG  SER L  93      20.236  34.481  32.404  1.00 23.21           O  
ATOM    719  C   SER L  93      19.974  30.967  31.372  1.00 22.20           C  
ATOM    720  O   SER L  93      20.787  30.085  31.640  1.00 23.04           O  
ATOM    721  N   THR L  94      19.244  30.956  30.240  1.00 22.38           N  
ATOM    722  CA  THR L  94      19.454  29.912  29.288  1.00 23.26           C  
ATOM    723  CB  THR L  94      18.360  29.810  28.265  1.00 29.93           C  
ATOM    724  OG1 THR L  94      17.114  29.575  28.904  1.00 38.28           O  
ATOM    725  CG2 THR L  94      18.682  28.658  27.298  1.00 31.24           C  
ATOM    726  C   THR L  94      20.715  30.259  28.566  1.00 22.86           C  
ATOM    727  O   THR L  94      20.975  31.431  28.285  1.00 23.25           O  
ATOM    728  N   PRO L  95      21.522  29.279  28.271  1.00 21.65           N  
ATOM    729  CA  PRO L  95      21.256  27.920  28.664  1.00 20.30           C  
ATOM    730  CD  PRO L  95      22.379  29.351  27.098  1.00 18.99           C  
ATOM    731  CB  PRO L  95      21.958  27.037  27.635  1.00 18.43           C  
ATOM    732  CG  PRO L  95      23.014  27.958  26.999  1.00 17.89           C  
ATOM    733  C   PRO L  95      21.758  27.666  30.051  1.00 19.43           C  
ATOM    734  O   PRO L  95      22.595  28.431  30.529  1.00 18.43           O  
ATOM    735  N   TRP L  96      21.264  26.594  30.708  1.00 18.42           N  
ATOM    736  CA  TRP L  96      21.766  26.243  32.007  1.00 16.42           C  
ATOM    737  CB  TRP L  96      20.706  25.568  32.900  1.00 15.87           C  
ATOM    738  CG  TRP L  96      19.595  26.518  33.297  1.00 16.43           C  
ATOM    739  CD2 TRP L  96      18.400  26.142  34.003  1.00 16.74           C  
ATOM    740  CD1 TRP L  96      19.496  27.861  33.069  1.00 17.60           C  
ATOM    741  NE1 TRP L  96      18.316  28.342  33.580  1.00 17.48           N  
ATOM    742  CE2 TRP L  96      17.631  27.296  34.160  1.00 18.31           C  
ATOM    743  CE3 TRP L  96      17.976  24.935  34.477  1.00 17.08           C  
ATOM    744  CZ2 TRP L  96      16.424  27.258  34.798  1.00 19.17           C  
ATOM    745  CZ3 TRP L  96      16.759  24.904  35.124  1.00 18.10           C  
ATOM    746  CH2 TRP L  96      15.999  26.043  35.282  1.00 18.14           C  
ATOM    747  C   TRP L  96      22.881  25.288  31.714  1.00 16.12           C  
ATOM    748  O   TRP L  96      22.683  24.104  31.460  1.00 16.17           O  
ATOM    749  N   THR L  97      24.102  25.831  31.783  0.90 30.72           N  
ATOM    750  CA  THR L  97      25.354  25.292  31.354  0.90 33.00           C  
ATOM    751  CB  THR L  97      26.192  26.333  30.660  0.90 43.37           C  
ATOM    752  OG1 THR L  97      27.294  25.739  30.004  0.90 46.27           O  
ATOM    753  CG2 THR L  97      26.673  27.371  31.678  0.90 43.51           C  
ATOM    754  C   THR L  97      26.082  24.725  32.535  0.90 30.66           C  
ATOM    755  O   THR L  97      25.971  25.219  33.656  0.90 28.95           O  
ATOM    756  N   PHE L  98      26.841  23.636  32.291  1.00 32.62           N  
ATOM    757  CA  PHE L  98      27.572  22.937  33.312  1.00 32.26           C  
ATOM    758  CB  PHE L  98      27.690  21.426  33.061  1.00 35.15           C  
ATOM    759  CG  PHE L  98      26.354  20.832  33.236  1.00 38.29           C  
ATOM    760  CD1 PHE L  98      25.903  20.637  34.503  1.00 40.73           C  
ATOM    761  CD2 PHE L  98      25.546  20.500  32.177  1.00 36.67           C  
ATOM    762  CE1 PHE L  98      24.670  20.097  34.689  1.00 39.84           C  
ATOM    763  CE2 PHE L  98      24.300  19.952  32.383  1.00 38.31           C  
ATOM    764  CZ  PHE L  98      23.852  19.742  33.654  1.00 40.60           C  
ATOM    765  C   PHE L  98      28.994  23.371  33.286  1.00 33.18           C  
ATOM    766  O   PHE L  98      29.498  23.862  32.276  1.00 33.28           O  
ATOM    767  N   GLY L  99      29.681  23.181  34.427  1.00 34.77           N  
ATOM    768  CA  GLY L  99      31.085  23.440  34.476  1.00 35.87           C  
ATOM    769  C   GLY L  99      31.725  22.256  33.818  1.00 36.50           C  
ATOM    770  O   GLY L  99      31.049  21.281  33.503  1.00 37.45           O  
ATOM    771  N   GLY L 100      33.052  22.324  33.589  1.00 36.92           N  
ATOM    772  CA  GLY L 100      33.819  21.297  32.936  1.00 38.88           C  
ATOM    773  C   GLY L 100      33.835  20.057  33.771  1.00 37.03           C  
ATOM    774  O   GLY L 100      33.896  18.947  33.244  1.00 37.25           O  
ATOM    775  N   GLY L 101      33.835  20.216  35.106  1.00 37.85           N  
ATOM    776  CA  GLY L 101      33.856  19.081  35.984  1.00 38.25           C  
ATOM    777  C   GLY L 101      35.191  19.000  36.658  1.00 40.64           C  
ATOM    778  O   GLY L 101      36.201  19.491  36.153  1.00 41.20           O  
ATOM    779  N   THR L 102      35.204  18.388  37.861  1.00 38.73           N  
ATOM    780  CA  THR L 102      36.414  18.199  38.611  1.00 37.05           C  
ATOM    781  CB  THR L 102      36.459  18.996  39.885  1.00 36.41           C  
ATOM    782  OG1 THR L 102      36.374  20.383  39.597  1.00 38.74           O  
ATOM    783  CG2 THR L 102      37.772  18.690  40.621  1.00 36.39           C  
ATOM    784  C   THR L 102      36.478  16.754  38.995  1.00 37.64           C  
ATOM    785  O   THR L 102      35.526  16.212  39.555  1.00 38.10           O  
ATOM    786  N   LYS L 103      37.610  16.083  38.701  1.00 44.28           N  
ATOM    787  CA  LYS L 103      37.702  14.702  39.069  1.00 46.88           C  
ATOM    788  CB  LYS L 103      38.415  13.811  38.038  1.00 47.57           C  
ATOM    789  CG  LYS L 103      38.478  12.351  38.488  1.00 50.78           C  
ATOM    790  CD  LYS L 103      38.925  11.365  37.408  1.00 56.97           C  
ATOM    791  CE  LYS L 103      38.984   9.921  37.913  1.00 62.16           C  
ATOM    792  NZ  LYS L 103      39.517   9.027  36.861  1.00 65.11           N1+
ATOM    793  C   LYS L 103      38.505  14.633  40.322  1.00 47.98           C  
ATOM    794  O   LYS L 103      39.640  15.107  40.379  1.00 48.87           O  
ATOM    795  N   LEU L 104      37.923  14.022  41.368  1.00 44.79           N  
ATOM    796  CA  LEU L 104      38.599  13.935  42.624  1.00 44.83           C  
ATOM    797  CB  LEU L 104      37.658  14.260  43.799  1.00 42.71           C  
ATOM    798  CG  LEU L 104      38.342  14.396  45.166  1.00 44.51           C  
ATOM    799  CD1 LEU L 104      39.395  15.515  45.152  1.00 47.45           C  
ATOM    800  CD2 LEU L 104      37.297  14.609  46.272  1.00 43.99           C  
ATOM    801  C   LEU L 104      39.112  12.533  42.741  1.00 48.94           C  
ATOM    802  O   LEU L 104      38.344  11.570  42.724  1.00 49.29           O  
ATOM    803  N   GLU L 105      40.448  12.392  42.858  1.00 48.57           N  
ATOM    804  CA  GLU L 105      41.061  11.095  42.892  1.00 47.40           C  
ATOM    805  CB  GLU L 105      42.172  10.912  41.852  1.00 71.31           C  
ATOM    806  CG  GLU L 105      43.325  11.891  42.059  1.00 76.61           C  
ATOM    807  CD  GLU L 105      44.575  11.272  41.457  1.00 78.34           C  
ATOM    808  OE1 GLU L 105      44.452  10.197  40.813  1.00 74.85           O  
ATOM    809  OE2 GLU L 105      45.673  11.857  41.642  1.00 81.83           O1-
ATOM    810  C   GLU L 105      41.728  10.913  44.213  1.00 43.75           C  
ATOM    811  O   GLU L 105      41.938  11.868  44.958  1.00 43.59           O  
ATOM    812  N   LEU L 106      42.077   9.651  44.527  1.00 43.97           N  
ATOM    813  CA  LEU L 106      42.702   9.347  45.777  1.00 45.77           C  
ATOM    814  CB  LEU L 106      42.348   7.943  46.295  1.00 42.44           C  
ATOM    815  CG  LEU L 106      43.002   7.591  47.642  1.00 54.53           C  
ATOM    816  CD1 LEU L 106      42.475   8.478  48.778  1.00 43.40           C  
ATOM    817  CD2 LEU L 106      42.862   6.093  47.943  1.00 54.81           C  
ATOM    818  C   LEU L 106      44.182   9.417  45.595  1.00 49.47           C  
ATOM    819  O   LEU L 106      44.741   8.876  44.643  1.00 48.50           O  
ATOM    820  N   LYS L 107      44.861  10.117  46.523  1.00 53.70           N  
ATOM    821  CA  LYS L 107      46.285  10.234  46.454  0.90 54.87           C  
ATOM    822  CB  LYS L 107      46.858  11.206  47.498  0.90 57.24           C  
ATOM    823  CG  LYS L 107      48.380  11.348  47.447  0.90 59.75           C  
ATOM    824  CD  LYS L 107      48.897  12.532  48.267  0.88 70.64           C  
ATOM    825  CE  LYS L 107      50.420  12.576  48.399  0.88 68.37           C  
ATOM    826  NZ  LYS L 107      51.037  12.859  47.083  0.88 60.70           N1+
ATOM    827  C   LYS L 107      46.845   8.854  46.742  1.00 52.27           C  
ATOM    828  O   LYS L 107      46.554   8.325  47.845  1.00 50.06           O  
ATOM    829  OXT LYS L 107      47.562   8.306  45.863  1.00  0.00           O1-
TER     830      LYS L 107 
ATOM    831  N   GLN H 108       7.110   7.221  45.865  1.00 59.30           N1+
ATOM    832  CA  GLN H 108       8.398   7.908  45.612  1.00 64.41           C  
ATOM    833  CB  GLN H 108       9.572   6.946  45.826  1.00 69.18           C  
ATOM    834  CG  GLN H 108       9.712   6.438  47.255  1.00 74.26           C  
ATOM    835  CD  GLN H 108      10.828   5.412  47.221  1.00 76.43           C  
ATOM    836  OE1 GLN H 108      11.652   5.335  48.131  1.00 84.15           O  
ATOM    837  NE2 GLN H 108      10.853   4.596  46.133  1.00 98.83           N  
ATOM    838  C   GLN H 108       8.470   8.386  44.203  1.00 65.35           C  
ATOM    839  O   GLN H 108       7.739   7.909  43.335  1.00 67.46           O  
ATOM    840  N   VAL H 109       9.362   9.361  43.944  1.00 59.66           N  
ATOM    841  CA  VAL H 109       9.501   9.889  42.619  1.00 55.56           C  
ATOM    842  CB  VAL H 109      10.066  11.282  42.592  1.00 46.34           C  
ATOM    843  CG1 VAL H 109      10.208  11.740  41.131  1.00 39.44           C  
ATOM    844  CG2 VAL H 109       9.164  12.189  43.450  1.00 46.17           C  
ATOM    845  C   VAL H 109      10.432   9.002  41.852  1.00 54.13           C  
ATOM    846  O   VAL H 109      11.466   8.580  42.369  1.00 52.46           O  
ATOM    847  N   GLN H 110      10.078   8.685  40.586  1.00 50.51           N  
ATOM    848  CA  GLN H 110      10.908   7.817  39.793  1.00 50.68           C  
ATOM    849  CB  GLN H 110      10.436   6.352  39.823  1.00 59.52           C  
ATOM    850  CG  GLN H 110      10.498   5.703  41.204  1.00 63.41           C  
ATOM    851  CD  GLN H 110       9.781   4.362  41.130  1.00 67.81           C  
ATOM    852  OE1 GLN H 110       9.018   4.097  40.201  1.00 75.77           O  
ATOM    853  NE2 GLN H 110      10.020   3.493  42.148  1.00 74.86           N  
ATOM    854  C   GLN H 110      10.817   8.232  38.354  1.00 47.24           C  
ATOM    855  O   GLN H 110       9.737   8.543  37.856  1.00 44.88           O  
ATOM    856  N   LEU H 111      11.968   8.246  37.650  1.00 46.25           N  
ATOM    857  CA  LEU H 111      11.986   8.530  36.242  1.00 44.87           C  
ATOM    858  CB  LEU H 111      12.845   9.752  35.875  1.00 42.44           C  
ATOM    859  CG  LEU H 111      12.271  11.091  36.374  1.00 41.93           C  
ATOM    860  CD1 LEU H 111      13.175  12.270  35.974  1.00 43.45           C  
ATOM    861  CD2 LEU H 111      10.825  11.286  35.896  1.00 39.99           C  
ATOM    862  C   LEU H 111      12.596   7.332  35.585  1.00 45.42           C  
ATOM    863  O   LEU H 111      13.775   7.043  35.785  1.00 47.05           O  
ATOM    864  N   LYS H 112      11.807   6.598  34.773  1.00 43.18           N  
ATOM    865  CA  LYS H 112      12.348   5.412  34.173  1.00 44.94           C  
ATOM    866  CB  LYS H 112      11.452   4.173  34.342  1.00 58.19           C  
ATOM    867  CG  LYS H 112      11.388   3.689  35.792  1.00 64.01           C  
ATOM    868  CD  LYS H 112      10.292   2.655  36.057  1.00 72.72           C  
ATOM    869  CE  LYS H 112      10.267   2.160  37.504  1.00  0.00           C  
ATOM    870  NZ  LYS H 112       9.180   1.172  37.692  1.00  0.00           N1+
ATOM    871  C   LYS H 112      12.552   5.657  32.714  1.00 43.64           C  
ATOM    872  O   LYS H 112      11.628   6.020  31.987  1.00 43.24           O  
ATOM    873  N   GLN H 113      13.799   5.446  32.251  1.00 41.60           N  
ATOM    874  CA  GLN H 113      14.142   5.713  30.885  1.00 41.60           C  
ATOM    875  CB  GLN H 113      15.515   6.382  30.726  1.00 43.40           C  
ATOM    876  CG  GLN H 113      15.553   7.766  31.376  1.00 44.73           C  
ATOM    877  CD  GLN H 113      16.917   8.391  31.139  1.00 44.66           C  
ATOM    878  OE1 GLN H 113      17.634   8.722  32.081  1.00 44.94           O  
ATOM    879  NE2 GLN H 113      17.285   8.570  29.841  1.00 44.58           N  
ATOM    880  C   GLN H 113      14.130   4.452  30.082  1.00 39.87           C  
ATOM    881  O   GLN H 113      14.225   3.350  30.617  1.00 36.48           O  
ATOM    882  N   SER H 114      14.015   4.609  28.748  1.00 39.10           N  
ATOM    883  CA  SER H 114      13.945   3.505  27.834  1.00 39.48           C  
ATOM    884  CB  SER H 114      13.562   3.921  26.405  1.00 38.95           C  
ATOM    885  OG  SER H 114      14.502   4.857  25.897  1.00 46.97           O  
ATOM    886  C   SER H 114      15.272   2.812  27.794  1.00 38.00           C  
ATOM    887  O   SER H 114      16.257   3.293  28.352  1.00 40.19           O  
ATOM    888  N   GLY H 115      15.312   1.635  27.137  1.00 43.63           N  
ATOM    889  CA  GLY H 115      16.486   0.810  27.098  1.00 46.08           C  
ATOM    890  C   GLY H 115      17.481   1.345  26.116  1.00 46.25           C  
ATOM    891  O   GLY H 115      17.190   2.243  25.326  1.00 48.54           O  
ATOM    892  N   ALA H 116      18.696   0.757  26.145  1.00 41.87           N  
ATOM    893  CA  ALA H 116      19.784   1.164  25.304  1.00 42.48           C  
ATOM    894  CB  ALA H 116      21.090   0.406  25.595  1.00 29.70           C  
ATOM    895  C   ALA H 116      19.416   0.907  23.882  1.00 42.71           C  
ATOM    896  O   ALA H 116      18.721  -0.057  23.567  1.00 43.86           O  
ATOM    897  N   GLU H 117      19.882   1.790  22.977  0.90 45.24           N  
ATOM    898  CA  GLU H 117      19.529   1.650  21.595  0.90 47.05           C  
ATOM    899  CB  GLU H 117      18.660   2.810  21.080  0.90 58.23           C  
ATOM    900  CG  GLU H 117      17.267   2.886  21.707  0.90 64.44           C  
ATOM    901  CD  GLU H 117      16.311   2.048  20.866  0.90 68.97           C  
ATOM    902  OE1 GLU H 117      16.759   1.505  19.821  0.90 68.66           O  
ATOM    903  OE2 GLU H 117      15.118   1.946  21.255  0.90 72.18           O1-
ATOM    904  C   GLU H 117      20.770   1.664  20.754  0.90 44.83           C  
ATOM    905  O   GLU H 117      21.751   2.332  21.076  0.90 43.48           O  
ATOM    906  N   LEU H 118      20.748   0.882  19.654  1.00 43.51           N  
ATOM    907  CA  LEU H 118      21.803   0.864  18.676  1.00 43.07           C  
ATOM    908  CB  LEU H 118      22.445  -0.516  18.445  1.00 42.90           C  
ATOM    909  CG  LEU H 118      23.324  -1.056  19.588  1.00 54.62           C  
ATOM    910  CD1 LEU H 118      23.898  -2.434  19.221  1.00 56.23           C  
ATOM    911  CD2 LEU H 118      24.430  -0.061  19.970  1.00 52.60           C  
ATOM    912  C   LEU H 118      21.155   1.213  17.375  1.00 45.28           C  
ATOM    913  O   LEU H 118      20.241   0.522  16.930  1.00 46.00           O  
ATOM    914  N   MET H 119      21.612   2.296  16.719  1.00 46.55           N  
ATOM    915  CA  MET H 119      20.999   2.675  15.479  1.00 48.86           C  
ATOM    916  CB  MET H 119      20.037   3.869  15.620  1.00 56.10           C  
ATOM    917  CG  MET H 119      20.661   5.116  16.245  1.00114.53           C  
ATOM    918  SD  MET H 119      21.174   4.922  17.977  1.00114.53           S  
ATOM    919  CE  MET H 119      19.576   4.282  18.557  1.00114.53           C  
ATOM    920  C   MET H 119      22.068   3.018  14.491  1.00 47.81           C  
ATOM    921  O   MET H 119      23.205   3.308  14.855  1.00 45.94           O  
ATOM    922  N   LYS H 120      21.729   2.957  13.188  1.00 48.26           N  
ATOM    923  CA  LYS H 120      22.704   3.251  12.181  1.00 47.24           C  
ATOM    924  CB  LYS H 120      22.534   2.448  10.879  1.00 53.37           C  
ATOM    925  CG  LYS H 120      21.205   2.646  10.154  1.00 57.82           C  
ATOM    926  CD  LYS H 120      21.209   2.026   8.755  1.00 61.85           C  
ATOM    927  CE  LYS H 120      19.872   2.148   8.022  1.00 55.12           C  
ATOM    928  NZ  LYS H 120      18.824   1.407   8.761  1.00 57.31           N1+
ATOM    929  C   LYS H 120      22.692   4.717  11.900  1.00 45.54           C  
ATOM    930  O   LYS H 120      21.756   5.438  12.239  1.00 45.93           O  
ATOM    931  N   PRO H 121      23.753   5.170  11.295  1.00 44.25           N  
ATOM    932  CA  PRO H 121      23.917   6.567  11.008  1.00 45.28           C  
ATOM    933  CD  PRO H 121      25.017   4.451  11.321  1.00 44.10           C  
ATOM    934  CB  PRO H 121      25.341   6.705  10.470  1.00 44.03           C  
ATOM    935  CG  PRO H 121      26.098   5.523  11.103  1.00 44.15           C  
ATOM    936  C   PRO H 121      22.879   7.055  10.049  1.00 45.72           C  
ATOM    937  O   PRO H 121      22.550   6.335   9.109  1.00 45.66           O  
ATOM    938  N   GLY H 122      22.354   8.276  10.271  1.00 46.47           N  
ATOM    939  CA  GLY H 122      21.396   8.862   9.376  1.00 46.27           C  
ATOM    940  C   GLY H 122      20.009   8.550   9.849  1.00 46.61           C  
ATOM    941  O   GLY H 122      19.039   9.137   9.372  1.00 47.08           O  
ATOM    942  N   ALA H 123      19.879   7.608  10.800  1.00 49.50           N  
ATOM    943  CA  ALA H 123      18.593   7.222  11.310  1.00 50.85           C  
ATOM    944  CB  ALA H 123      18.559   5.791  11.876  1.00 52.72           C  
ATOM    945  C   ALA H 123      18.211   8.151  12.419  1.00 52.55           C  
ATOM    946  O   ALA H 123      18.984   9.024  12.811  1.00 50.32           O  
ATOM    947  N   SER H 124      16.967   8.002  12.925  1.00 51.47           N  
ATOM    948  CA  SER H 124      16.496   8.795  14.026  1.00 52.23           C  
ATOM    949  CB  SER H 124      15.216   9.593  13.718  1.00 53.50           C  
ATOM    950  OG  SER H 124      15.490  10.628  12.787  1.00 56.91           O  
ATOM    951  C   SER H 124      16.152   7.854  15.142  1.00 50.42           C  
ATOM    952  O   SER H 124      15.894   6.673  14.910  1.00 52.84           O  
ATOM    953  N   VAL H 125      16.166   8.351  16.397  1.00 46.21           N  
ATOM    954  CA  VAL H 125      15.840   7.512  17.517  1.00 43.31           C  
ATOM    955  CB  VAL H 125      17.052   7.056  18.282  1.00 39.25           C  
ATOM    956  CG1 VAL H 125      17.774   8.292  18.843  1.00 37.14           C  
ATOM    957  CG2 VAL H 125      16.606   6.062  19.365  1.00 41.73           C  
ATOM    958  C   VAL H 125      14.972   8.301  18.451  1.00 41.32           C  
ATOM    959  O   VAL H 125      15.015   9.531  18.463  1.00 41.73           O  
ATOM    960  N   LYS H 126      14.135   7.598  19.244  1.00 41.93           N  
ATOM    961  CA  LYS H 126      13.263   8.254  20.179  1.00 41.78           C  
ATOM    962  CB  LYS H 126      11.777   8.028  19.861  1.00 50.14           C  
ATOM    963  CG  LYS H 126      10.814   8.766  20.789  1.00 53.39           C  
ATOM    964  CD  LYS H 126       9.355   8.647  20.342  1.00 59.82           C  
ATOM    965  CE  LYS H 126       8.725   7.297  20.695  1.00 68.29           C  
ATOM    966  NZ  LYS H 126       7.323   7.253  20.227  1.00 64.43           N1+
ATOM    967  C   LYS H 126      13.513   7.656  21.530  1.00 44.45           C  
ATOM    968  O   LYS H 126      13.396   6.446  21.710  1.00 47.31           O  
ATOM    969  N   ILE H 127      13.837   8.500  22.531  1.00 42.58           N  
ATOM    970  CA  ILE H 127      14.109   8.007  23.853  1.00 41.84           C  
ATOM    971  CB  ILE H 127      15.382   8.542  24.449  1.00 41.29           C  
ATOM    972  CG1 ILE H 127      16.593   8.197  23.565  1.00 80.00           C  
ATOM    973  CG2 ILE H 127      15.499   7.982  25.876  1.00 69.50           C  
ATOM    974  CD1 ILE H 127      16.803   6.696  23.369  1.00 37.90           C  
ATOM    975  C   ILE H 127      12.986   8.472  24.728  1.00 42.90           C  
ATOM    976  O   ILE H 127      12.428   9.546  24.510  1.00 43.93           O  
ATOM    977  N   SER H 128      12.609   7.654  25.736  1.00 39.96           N  
ATOM    978  CA  SER H 128      11.482   8.000  26.555  1.00 39.77           C  
ATOM    979  CB  SER H 128      10.305   7.027  26.377  1.00 39.03           C  
ATOM    980  OG  SER H 128      10.697   5.716  26.756  1.00 40.99           O  
ATOM    981  C   SER H 128      11.854   7.993  28.009  1.00 40.46           C  
ATOM    982  O   SER H 128      12.782   7.302  28.432  1.00 38.17           O  
ATOM    983  N   CYS H 129      11.119   8.799  28.807  0.90 40.65           N  
ATOM    984  CA  CYS H 129      11.334   8.922  30.221  0.90 41.39           C  
ATOM    985  CB  CYS H 129      12.024  10.271  30.546  0.90 44.62           C  
ATOM    986  SG  CYS H 129      12.418  10.556  32.297  0.90 51.51           S  
ATOM    987  C   CYS H 129       9.972   8.888  30.862  0.90 42.02           C  
ATOM    988  O   CYS H 129       9.166   9.795  30.662  0.90 39.55           O  
ATOM    989  N   LYS H 130       9.673   7.842  31.663  1.00 43.55           N  
ATOM    990  CA  LYS H 130       8.360   7.750  32.252  1.00 44.80           C  
ATOM    991  CB  LYS H 130       7.772   6.325  32.242  1.00 61.07           C  
ATOM    992  CG  LYS H 130       6.271   6.290  32.541  1.00 75.25           C  
ATOM    993  CD  LYS H 130       5.592   4.978  32.148  1.00 76.72           C  
ATOM    994  CE  LYS H 130       4.065   5.024  32.246  1.00 78.70           C  
ATOM    995  NZ  LYS H 130       3.645   5.253  33.645  1.00 79.27           N1+
ATOM    996  C   LYS H 130       8.447   8.209  33.676  1.00 43.27           C  
ATOM    997  O   LYS H 130       9.300   7.758  34.436  1.00 41.86           O  
ATOM    998  N   ALA H 131       7.535   9.115  34.081  1.00 42.91           N  
ATOM    999  CA  ALA H 131       7.594   9.687  35.397  1.00 43.32           C  
ATOM   1000  CB  ALA H 131       7.389  11.212  35.400  1.00 38.39           C  
ATOM   1001  C   ALA H 131       6.519   9.108  36.258  1.00 45.73           C  
ATOM   1002  O   ALA H 131       5.438   8.759  35.786  1.00 45.31           O  
ATOM   1003  N   THR H 132       6.828   8.959  37.562  1.00 54.27           N  
ATOM   1004  CA  THR H 132       5.871   8.443  38.497  1.00 54.82           C  
ATOM   1005  CB  THR H 132       5.984   6.954  38.670  1.00 48.07           C  
ATOM   1006  OG1 THR H 132       5.764   6.296  37.431  1.00 79.09           O  
ATOM   1007  CG2 THR H 132       4.963   6.484  39.717  1.00 79.09           C  
ATOM   1008  C   THR H 132       6.151   9.054  39.835  1.00 53.38           C  
ATOM   1009  O   THR H 132       7.278   9.456  40.121  1.00 52.84           O  
ATOM   1010  N   GLY H 133       5.088   9.237  40.648  1.00 47.57           N  
ATOM   1011  CA  GLY H 133       5.244   9.769  41.973  1.00 47.60           C  
ATOM   1012  C   GLY H 133       4.829  11.214  42.082  1.00 48.72           C  
ATOM   1013  O   GLY H 133       4.617  11.692  43.195  1.00 49.04           O  
ATOM   1014  N   TYR H 134       4.700  11.972  40.974  1.00 47.37           N  
ATOM   1015  CA  TYR H 134       4.322  13.354  41.153  1.00 47.20           C  
ATOM   1016  CB  TYR H 134       5.512  14.346  41.182  1.00 47.78           C  
ATOM   1017  CG  TYR H 134       6.256  14.338  39.884  1.00 47.35           C  
ATOM   1018  CD1 TYR H 134       5.755  14.971  38.774  1.00 48.30           C  
ATOM   1019  CD2 TYR H 134       7.479  13.728  39.772  1.00 46.41           C  
ATOM   1020  CE1 TYR H 134       6.436  14.972  37.581  1.00 46.83           C  
ATOM   1021  CE2 TYR H 134       8.167  13.726  38.581  1.00 47.19           C  
ATOM   1022  CZ  TYR H 134       7.646  14.345  37.476  1.00 47.01           C  
ATOM   1023  OH  TYR H 134       8.344  14.346  36.251  1.00 46.18           O  
ATOM   1024  C   TYR H 134       3.398  13.769  40.045  1.00 46.85           C  
ATOM   1025  O   TYR H 134       3.108  12.991  39.139  1.00 47.06           O  
ATOM   1026  N   LYS H 135       2.889  15.022  40.108  1.00 49.10           N  
ATOM   1027  CA  LYS H 135       2.032  15.509  39.065  1.00 49.55           C  
ATOM   1028  CB  LYS H 135       1.176  16.723  39.463  1.00 50.02           C  
ATOM   1029  CG  LYS H 135       0.249  17.178  38.334  1.00 27.90           C  
ATOM   1030  CD  LYS H 135      -0.854  18.145  38.772  1.00 36.50           C  
ATOM   1031  CE  LYS H 135      -1.773  18.564  37.622  1.00  0.00           C  
ATOM   1032  NZ  LYS H 135      -2.813  19.496  38.117  1.00  0.00           N1+
ATOM   1033  C   LYS H 135       2.919  15.922  37.931  1.00 49.09           C  
ATOM   1034  O   LYS H 135       3.660  16.899  38.013  1.00 48.62           O  
ATOM   1035  N   PHE H 136       2.800  15.193  36.809  1.00 47.70           N  
ATOM   1036  CA  PHE H 136       3.643  15.293  35.652  1.00 48.06           C  
ATOM   1037  CB  PHE H 136       3.236  14.227  34.615  1.00 50.56           C  
ATOM   1038  CG  PHE H 136       4.129  14.265  33.423  1.00 49.23           C  
ATOM   1039  CD1 PHE H 136       5.430  13.820  33.506  1.00 49.42           C  
ATOM   1040  CD2 PHE H 136       3.648  14.703  32.211  1.00 50.49           C  
ATOM   1041  CE1 PHE H 136       6.248  13.841  32.402  1.00 49.60           C  
ATOM   1042  CE2 PHE H 136       4.464  14.725  31.103  1.00 49.31           C  
ATOM   1043  CZ  PHE H 136       5.767  14.297  31.198  1.00 48.94           C  
ATOM   1044  C   PHE H 136       3.578  16.655  35.015  1.00 47.33           C  
ATOM   1045  O   PHE H 136       4.602  17.192  34.591  1.00 47.30           O  
ATOM   1046  N   SER H 137       2.375  17.250  34.917  1.00 47.69           N  
ATOM   1047  CA  SER H 137       2.212  18.494  34.210  1.00 46.60           C  
ATOM   1048  CB  SER H 137       0.736  18.845  33.926  1.00 60.53           C  
ATOM   1049  OG  SER H 137       0.021  19.066  35.132  1.00 62.94           O  
ATOM   1050  C   SER H 137       2.849  19.659  34.907  1.00 46.18           C  
ATOM   1051  O   SER H 137       3.143  20.668  34.267  1.00 48.02           O  
ATOM   1052  N   SER H 138       3.051  19.576  36.234  1.00 39.88           N  
ATOM   1053  CA  SER H 138       3.563  20.677  37.008  1.00 41.21           C  
ATOM   1054  CB  SER H 138       3.294  20.498  38.512  1.00 55.54           C  
ATOM   1055  OG  SER H 138       1.895  20.477  38.758  1.00 58.13           O  
ATOM   1056  C   SER H 138       5.044  20.922  36.851  1.00 40.21           C  
ATOM   1057  O   SER H 138       5.484  22.054  37.046  1.00 40.46           O  
ATOM   1058  N   TYR H 139       5.861  19.910  36.484  1.00 45.37           N  
ATOM   1059  CA  TYR H 139       7.289  20.111  36.552  1.00 44.72           C  
ATOM   1060  CB  TYR H 139       8.009  19.072  37.433  1.00 45.83           C  
ATOM   1061  CG  TYR H 139       7.593  19.231  38.855  1.00 47.30           C  
ATOM   1062  CD1 TYR H 139       6.384  18.751  39.301  1.00 47.30           C  
ATOM   1063  CD2 TYR H 139       8.431  19.844  39.754  1.00 47.57           C  
ATOM   1064  CE1 TYR H 139       6.008  18.894  40.615  1.00 47.56           C  
ATOM   1065  CE2 TYR H 139       8.061  19.989  41.070  1.00 49.36           C  
ATOM   1066  CZ  TYR H 139       6.849  19.514  41.505  1.00 49.66           C  
ATOM   1067  OH  TYR H 139       6.468  19.659  42.855  1.00 49.96           O  
ATOM   1068  C   TYR H 139       7.924  19.991  35.209  1.00 43.84           C  
ATOM   1069  O   TYR H 139       7.404  19.366  34.287  1.00 44.14           O  
ATOM   1070  N   TRP H 140       9.104  20.620  35.071  1.00 40.83           N  
ATOM   1071  CA  TRP H 140       9.734  20.600  33.778  1.00 38.06           C  
ATOM   1072  CB  TRP H 140      10.628  21.826  33.502  1.00 37.76           C  
ATOM   1073  CG  TRP H 140       9.893  23.126  33.263  1.00 41.81           C  
ATOM   1074  CD2 TRP H 140       9.740  23.731  31.968  1.00 43.06           C  
ATOM   1075  CD1 TRP H 140       9.285  23.962  34.154  1.00 43.05           C  
ATOM   1076  NE1 TRP H 140       8.755  25.046  33.494  1.00 46.47           N  
ATOM   1077  CE2 TRP H 140       9.030  24.918  32.148  1.00 36.39           C  
ATOM   1078  CE3 TRP H 140      10.161  23.333  30.730  1.00 45.27           C  
ATOM   1079  CZ2 TRP H 140       8.725  25.726  31.088  1.00 46.33           C  
ATOM   1080  CZ3 TRP H 140       9.852  24.149  29.664  1.00 45.89           C  
ATOM   1081  CH2 TRP H 140       9.147  25.323  29.840  1.00 45.89           C  
ATOM   1082  C   TRP H 140      10.617  19.386  33.693  1.00 39.83           C  
ATOM   1083  O   TRP H 140      11.154  18.924  34.698  1.00 40.30           O  
ATOM   1084  N   ILE H 141      10.780  18.837  32.468  1.00 39.75           N  
ATOM   1085  CA  ILE H 141      11.624  17.692  32.261  1.00 37.72           C  
ATOM   1086  CB  ILE H 141      10.960  16.588  31.487  1.00 37.76           C  
ATOM   1087  CG1 ILE H 141       9.774  16.011  32.273  1.00 46.02           C  
ATOM   1088  CG2 ILE H 141      12.030  15.534  31.151  1.00 51.15           C  
ATOM   1089  CD1 ILE H 141      10.183  15.342  33.586  1.00 44.39           C  
ATOM   1090  C   ILE H 141      12.801  18.159  31.460  1.00 36.22           C  
ATOM   1091  O   ILE H 141      12.640  18.806  30.427  1.00 35.40           O  
ATOM   1092  N   GLU H 142      14.026  17.832  31.925  1.00 37.54           N  
ATOM   1093  CA  GLU H 142      15.216  18.326  31.286  1.00 36.98           C  
ATOM   1094  CB  GLU H 142      16.157  18.995  32.298  1.00 30.02           C  
ATOM   1095  CG  GLU H 142      16.814  20.266  31.772  1.00 31.75           C  
ATOM   1096  CD  GLU H 142      15.930  21.429  32.209  1.00 62.83           C  
ATOM   1097  OE1 GLU H 142      14.971  21.183  32.989  1.00 67.54           O  
ATOM   1098  OE2 GLU H 142      16.205  22.580  31.776  1.00 59.42           O1-
ATOM   1099  C   GLU H 142      15.951  17.158  30.680  1.00 36.12           C  
ATOM   1100  O   GLU H 142      15.764  16.016  31.094  1.00 37.30           O  
ATOM   1101  N   TRP H 143      16.785  17.417  29.646  1.00 30.71           N  
ATOM   1102  CA  TRP H 143      17.536  16.362  29.013  1.00 31.51           C  
ATOM   1103  CB  TRP H 143      17.099  16.102  27.565  1.00 36.26           C  
ATOM   1104  CG  TRP H 143      15.722  15.492  27.489  1.00 39.69           C  
ATOM   1105  CD2 TRP H 143      15.476  14.078  27.474  1.00 40.51           C  
ATOM   1106  CD1 TRP H 143      14.501  16.097  27.441  1.00 43.58           C  
ATOM   1107  NE1 TRP H 143      13.508  15.148  27.401  1.00 43.61           N  
ATOM   1108  CE2 TRP H 143      14.095  13.900  27.422  1.00 41.63           C  
ATOM   1109  CE3 TRP H 143      16.333  13.015  27.506  1.00 38.56           C  
ATOM   1110  CZ2 TRP H 143      13.546  12.649  27.399  1.00 41.87           C  
ATOM   1111  CZ3 TRP H 143      15.776  11.756  27.481  1.00 37.64           C  
ATOM   1112  CH2 TRP H 143      14.410  11.577  27.428  1.00 41.02           C  
ATOM   1113  C   TRP H 143      18.985  16.748  29.007  1.00 31.98           C  
ATOM   1114  O   TRP H 143      19.332  17.887  28.687  1.00 35.04           O  
ATOM   1115  N   VAL H 144      19.866  15.783  29.356  1.00 32.32           N  
ATOM   1116  CA  VAL H 144      21.273  16.047  29.478  1.00 32.76           C  
ATOM   1117  CB  VAL H 144      21.772  15.842  30.881  1.00 30.44           C  
ATOM   1118  CG1 VAL H 144      23.269  16.188  30.892  1.00 31.45           C  
ATOM   1119  CG2 VAL H 144      20.879  16.579  31.901  1.00 28.03           C  
ATOM   1120  C   VAL H 144      22.012  15.010  28.674  1.00 34.82           C  
ATOM   1121  O   VAL H 144      21.635  13.839  28.658  1.00 36.14           O  
ATOM   1122  N   LYS H 145      23.118  15.419  28.013  1.00 33.47           N  
ATOM   1123  CA  LYS H 145      23.897  14.516  27.207  1.00 32.26           C  
ATOM   1124  CB  LYS H 145      24.143  15.049  25.785  1.00 31.61           C  
ATOM   1125  CG  LYS H 145      24.970  14.125  24.890  1.00 32.10           C  
ATOM   1126  CD  LYS H 145      25.062  14.638  23.451  1.00 34.18           C  
ATOM   1127  CE  LYS H 145      26.090  13.902  22.592  1.00 36.98           C  
ATOM   1128  NZ  LYS H 145      26.238  14.591  21.291  1.00 39.23           N1+
ATOM   1129  C   LYS H 145      25.239  14.363  27.847  1.00 37.07           C  
ATOM   1130  O   LYS H 145      25.799  15.325  28.374  1.00 40.17           O  
ATOM   1131  N   GLN H 146      25.786  13.130  27.839  1.00 38.94           N  
ATOM   1132  CA  GLN H 146      27.092  12.935  28.400  1.00 38.16           C  
ATOM   1133  CB  GLN H 146      27.041  12.425  29.855  1.00 34.48           C  
ATOM   1134  CG  GLN H 146      28.404  12.233  30.521  1.00 34.52           C  
ATOM   1135  CD  GLN H 146      28.146  11.798  31.959  1.00 37.39           C  
ATOM   1136  OE1 GLN H 146      27.003  11.743  32.409  1.00 39.12           O  
ATOM   1137  NE2 GLN H 146      29.238  11.477  32.703  1.00 39.60           N  
ATOM   1138  C   GLN H 146      27.819  11.916  27.570  1.00 40.83           C  
ATOM   1139  O   GLN H 146      27.428  10.751  27.509  1.00 38.80           O  
ATOM   1140  N   ARG H 147      28.919  12.338  26.916  1.00 48.21           N  
ATOM   1141  CA  ARG H 147      29.726  11.473  26.099  1.00 49.59           C  
ATOM   1142  CB  ARG H 147      30.638  12.241  25.131  1.00 51.94           C  
ATOM   1143  CG  ARG H 147      29.881  13.103  24.116  1.00 54.82           C  
ATOM   1144  CD  ARG H 147      29.896  12.542  22.695  1.00 60.49           C  
ATOM   1145  NE  ARG H 147      31.311  12.530  22.232  1.00 73.76           N  
ATOM   1146  CZ  ARG H 147      31.836  13.605  21.572  1.00 76.30           C  
ATOM   1147  NH1 ARG H 147      31.075  14.713  21.343  1.00 73.82           N1+
ATOM   1148  NH2 ARG H 147      33.127  13.564  21.133  1.00 74.80           N  
ATOM   1149  C   ARG H 147      30.609  10.697  27.028  1.00 52.64           C  
ATOM   1150  O   ARG H 147      30.846  11.118  28.160  1.00 53.76           O  
ATOM   1151  N   PRO H 148      31.108   9.571  26.599  1.00 55.97           N  
ATOM   1152  CA  PRO H 148      31.921   8.791  27.482  1.00 55.78           C  
ATOM   1153  CD  PRO H 148      30.413   8.745  25.624  1.00 53.41           C  
ATOM   1154  CB  PRO H 148      32.149   7.463  26.767  1.00 53.52           C  
ATOM   1155  CG  PRO H 148      30.876   7.305  25.909  1.00 54.33           C  
ATOM   1156  C   PRO H 148      33.146   9.529  27.904  1.00 55.09           C  
ATOM   1157  O   PRO H 148      33.878  10.028  27.051  1.00 56.04           O  
ATOM   1158  N   GLY H 149      33.381   9.607  29.227  1.00 51.49           N  
ATOM   1159  CA  GLY H 149      34.551  10.250  29.745  1.00 52.63           C  
ATOM   1160  C   GLY H 149      34.467  11.724  29.503  1.00 52.08           C  
ATOM   1161  O   GLY H 149      35.489  12.406  29.451  1.00 49.94           O  
ATOM   1162  N   HIS H 150      33.248  12.273  29.348  1.00 55.25           N  
ATOM   1163  CA  HIS H 150      33.159  13.686  29.109  1.00 52.72           C  
ATOM   1164  ND1 HIS H 150      34.714  14.620  26.378  1.00107.74           N  
ATOM   1165  CG  HIS H 150      33.619  13.819  26.615  1.00 62.03           C  
ATOM   1166  CB  HIS H 150      32.632  14.069  27.715  1.00 56.94           C  
ATOM   1167  NE2 HIS H 150      34.773  12.999  24.858  1.00 76.15           N  
ATOM   1168  CD2 HIS H 150      33.669  12.835  25.676  1.00107.74           C  
ATOM   1169  CE1 HIS H 150      35.369  14.084  25.319  1.00107.74           C  
ATOM   1170  C   HIS H 150      32.205  14.284  30.090  1.00 50.05           C  
ATOM   1171  O   HIS H 150      31.625  13.586  30.922  1.00 49.70           O  
ATOM   1172  N   GLY H 151      32.034  15.619  30.001  1.00 45.87           N  
ATOM   1173  CA  GLY H 151      31.214  16.363  30.912  1.00 47.34           C  
ATOM   1174  C   GLY H 151      29.786  16.346  30.470  1.00 47.47           C  
ATOM   1175  O   GLY H 151      29.422  15.722  29.476  1.00 46.11           O  
ATOM   1176  N   LEU H 152      28.935  17.042  31.251  1.00 42.98           N  
ATOM   1177  CA  LEU H 152      27.527  17.137  31.001  1.00 40.83           C  
ATOM   1178  CB  LEU H 152      26.698  17.353  32.262  1.00 37.83           C  
ATOM   1179  CG  LEU H 152      26.628  16.038  33.011  1.00 33.49           C  
ATOM   1180  CD1 LEU H 152      26.217  14.975  32.000  1.00 31.41           C  
ATOM   1181  CD2 LEU H 152      27.903  15.657  33.750  1.00 33.76           C  
ATOM   1182  C   LEU H 152      27.211  18.264  30.080  1.00 40.93           C  
ATOM   1183  O   LEU H 152      27.880  19.296  30.073  1.00 42.20           O  
ATOM   1184  N   GLU H 153      26.146  18.074  29.277  1.00 37.48           N  
ATOM   1185  CA  GLU H 153      25.726  19.079  28.347  1.00 36.76           C  
ATOM   1186  CB  GLU H 153      26.121  18.702  26.909  1.00 45.63           C  
ATOM   1187  CG  GLU H 153      26.073  19.839  25.889  1.00 50.84           C  
ATOM   1188  CD  GLU H 153      26.724  19.312  24.617  1.00 54.25           C  
ATOM   1189  OE1 GLU H 153      26.537  18.105  24.312  1.00 57.55           O  
ATOM   1190  OE2 GLU H 153      27.436  20.103  23.943  1.00 53.93           O1-
ATOM   1191  C   GLU H 153      24.226  19.173  28.432  1.00 34.88           C  
ATOM   1192  O   GLU H 153      23.534  18.156  28.423  1.00 34.39           O  
ATOM   1193  N   TRP H 154      23.681  20.407  28.512  1.00 35.29           N  
ATOM   1194  CA  TRP H 154      22.257  20.593  28.643  1.00 35.43           C  
ATOM   1195  CB  TRP H 154      21.892  21.905  29.375  1.00 39.56           C  
ATOM   1196  CG  TRP H 154      20.416  22.216  29.515  1.00 39.29           C  
ATOM   1197  CD2 TRP H 154      19.702  23.206  28.753  1.00 38.46           C  
ATOM   1198  CD1 TRP H 154      19.511  21.688  30.379  1.00 38.88           C  
ATOM   1199  NE1 TRP H 154      18.286  22.280  30.220  1.00 36.20           N  
ATOM   1200  CE2 TRP H 154      18.385  23.216  29.220  1.00 37.90           C  
ATOM   1201  CE3 TRP H 154      20.105  24.043  27.755  1.00 35.72           C  
ATOM   1202  CZ2 TRP H 154      17.450  24.061  28.697  1.00 39.41           C  
ATOM   1203  CZ3 TRP H 154      19.154  24.890  27.227  1.00 34.94           C  
ATOM   1204  CH2 TRP H 154      17.853  24.901  27.686  1.00 37.34           C  
ATOM   1205  C   TRP H 154      21.659  20.685  27.271  1.00 35.07           C  
ATOM   1206  O   TRP H 154      22.035  21.552  26.487  1.00 36.03           O  
ATOM   1207  N   ILE H 155      20.776  19.723  26.918  1.00 35.63           N  
ATOM   1208  CA  ILE H 155      20.096  19.706  25.650  1.00 38.28           C  
ATOM   1209  CB  ILE H 155      19.580  18.340  25.305  1.00 35.25           C  
ATOM   1210  CG1 ILE H 155      20.752  17.349  25.207  1.00 36.53           C  
ATOM   1211  CG2 ILE H 155      18.765  18.451  24.004  1.00 33.63           C  
ATOM   1212  CD1 ILE H 155      20.315  15.887  25.160  1.00 37.98           C  
ATOM   1213  C   ILE H 155      18.927  20.653  25.582  1.00 38.17           C  
ATOM   1214  O   ILE H 155      18.824  21.456  24.657  1.00 37.56           O  
ATOM   1215  N   GLY H 156      18.011  20.592  26.576  1.00 43.18           N  
ATOM   1216  CA  GLY H 156      16.821  21.400  26.523  1.00 43.55           C  
ATOM   1217  C   GLY H 156      15.862  20.935  27.577  1.00 42.92           C  
ATOM   1218  O   GLY H 156      16.196  20.099  28.417  1.00 38.66           O  
ATOM   1219  N   GLU H 157      14.627  21.483  27.561  1.00 38.24           N  
ATOM   1220  CA  GLU H 157      13.658  21.136  28.560  1.00 38.84           C  
ATOM   1221  CB  GLU H 157      13.736  22.060  29.787  1.00 37.48           C  
ATOM   1222  CG  GLU H 157      13.568  23.539  29.419  1.00 30.53           C  
ATOM   1223  CD  GLU H 157      13.703  24.385  30.678  1.00 42.12           C  
ATOM   1224  OE1 GLU H 157      13.780  23.795  31.789  1.00 62.69           O  
ATOM   1225  OE2 GLU H 157      13.741  25.638  30.544  1.00 62.69           O1-
ATOM   1226  C   GLU H 157      12.285  21.290  27.976  1.00 39.68           C  
ATOM   1227  O   GLU H 157      12.101  21.935  26.944  1.00 39.28           O  
ATOM   1228  N   ILE H 158      11.282  20.652  28.618  1.00 38.76           N  
ATOM   1229  CA  ILE H 158       9.921  20.772  28.180  1.00 39.58           C  
ATOM   1230  CB  ILE H 158       9.463  19.595  27.371  1.00 34.41           C  
ATOM   1231  CG1 ILE H 158       8.064  19.842  26.791  1.00 32.17           C  
ATOM   1232  CG2 ILE H 158       9.574  18.338  28.248  1.00 35.65           C  
ATOM   1233  CD1 ILE H 158       7.659  18.802  25.748  1.00 29.03           C  
ATOM   1234  C   ILE H 158       9.035  20.852  29.389  1.00 42.86           C  
ATOM   1235  O   ILE H 158       9.300  20.221  30.412  1.00 43.78           O  
ATOM   1236  N   PHE H 159       7.958  21.658  29.299  1.00 42.45           N  
ATOM   1237  CA  PHE H 159       6.987  21.762  30.354  1.00 43.28           C  
ATOM   1238  CB  PHE H 159       6.555  23.214  30.617  1.00 39.58           C  
ATOM   1239  CG  PHE H 159       5.552  23.241  31.719  1.00 43.35           C  
ATOM   1240  CD1 PHE H 159       5.943  23.257  33.039  1.00 51.39           C  
ATOM   1241  CD2 PHE H 159       4.208  23.264  31.427  1.00 51.39           C  
ATOM   1242  CE1 PHE H 159       5.003  23.290  34.044  1.00  0.00           C  
ATOM   1243  CE2 PHE H 159       3.265  23.297  32.425  1.00  0.00           C  
ATOM   1244  CZ  PHE H 159       3.663  23.310  33.740  1.00  0.00           C  
ATOM   1245  C   PHE H 159       5.786  21.024  29.867  1.00 43.54           C  
ATOM   1246  O   PHE H 159       5.137  21.449  28.915  1.00 43.38           O  
ATOM   1247  N   PRO H 160       5.498  19.896  30.538  1.00 71.23           N  
ATOM   1248  CA  PRO H 160       4.405  19.028  30.179  1.00 72.39           C  
ATOM   1249  CD  PRO H 160       6.545  19.174  31.242  1.00 73.25           C  
ATOM   1250  CB  PRO H 160       4.591  17.750  30.984  1.00 73.42           C  
ATOM   1251  CG  PRO H 160       6.109  17.699  31.229  1.00 74.05           C  
ATOM   1252  C   PRO H 160       3.082  19.681  30.411  1.00 74.02           C  
ATOM   1253  O   PRO H 160       2.867  20.235  31.486  1.00 73.80           O  
ATOM   1254  N   GLY H 161       2.176  19.580  29.421  1.00 75.20           N  
ATOM   1255  CA  GLY H 161       0.859  20.139  29.482  1.00 76.71           C  
ATOM   1256  C   GLY H 161       0.842  21.337  28.590  1.00 77.35           C  
ATOM   1257  O   GLY H 161       0.225  21.315  27.526  1.00 77.92           O  
ATOM   1258  N   SER H 162       1.569  22.399  28.991  1.00 77.90           N  
ATOM   1259  CA  SER H 162       1.651  23.611  28.223  1.00 78.31           C  
ATOM   1260  CB  SER H 162       2.486  24.698  28.914  1.00 77.48           C  
ATOM   1261  OG  SER H 162       1.956  24.973  30.200  1.00 73.97           O  
ATOM   1262  C   SER H 162       2.393  23.259  26.986  1.00 78.95           C  
ATOM   1263  O   SER H 162       2.071  23.697  25.883  1.00 79.71           O  
ATOM   1264  N   GLY H 163       3.438  22.440  27.165  1.00 79.52           N  
ATOM   1265  CA  GLY H 163       4.198  21.982  26.050  1.00 78.74           C  
ATOM   1266  C   GLY H 163       5.301  22.942  25.718  1.00 77.84           C  
ATOM   1267  O   GLY H 163       6.016  22.720  24.744  1.00 77.59           O  
ATOM   1268  N   ASN H 164       5.504  24.020  26.505  0.90 45.38           N  
ATOM   1269  CA  ASN H 164       6.552  24.929  26.123  0.90 46.69           C  
ATOM   1270  CB  ASN H 164       6.707  26.145  27.054  0.88 55.13           C  
ATOM   1271  CG  ASN H 164       5.559  27.118  26.826  0.83 55.22           C  
ATOM   1272  OD1 ASN H 164       4.759  26.962  25.905  0.83 54.79           O  
ATOM   1273  ND2 ASN H 164       5.491  28.167  27.689  0.75 35.96           N  
ATOM   1274  C   ASN H 164       7.860  24.206  26.167  0.90 45.81           C  
ATOM   1275  O   ASN H 164       8.059  23.310  26.987  0.90 44.82           O  
ATOM   1276  N   THR H 165       8.794  24.587  25.267  1.00 47.99           N  
ATOM   1277  CA  THR H 165      10.081  23.949  25.247  1.00 47.98           C  
ATOM   1278  CB  THR H 165      10.259  22.995  24.103  1.00 46.56           C  
ATOM   1279  OG1 THR H 165      10.163  23.692  22.869  1.00 43.51           O  
ATOM   1280  CG2 THR H 165       9.170  21.911  24.187  1.00 46.77           C  
ATOM   1281  C   THR H 165      11.162  24.980  25.109  1.00 46.61           C  
ATOM   1282  O   THR H 165      10.934  26.084  24.617  1.00 45.61           O  
ATOM   1283  N   ASN H 166      12.378  24.634  25.584  1.00 42.02           N  
ATOM   1284  CA  ASN H 166      13.528  25.486  25.457  1.00 42.85           C  
ATOM   1285  CB  ASN H 166      13.979  26.128  26.780  1.00 43.58           C  
ATOM   1286  CG  ASN H 166      12.974  27.207  27.156  1.00 44.86           C  
ATOM   1287  OD1 ASN H 166      12.812  28.194  26.440  1.00 49.61           O  
ATOM   1288  ND2 ASN H 166      12.281  27.020  28.310  1.00 53.47           N  
ATOM   1289  C   ASN H 166      14.645  24.613  24.989  1.00 44.48           C  
ATOM   1290  O   ASN H 166      14.810  23.495  25.479  1.00 39.51           O  
ATOM   1291  N   TYR H 167      15.448  25.094  24.018  1.00 44.91           N  
ATOM   1292  CA  TYR H 167      16.494  24.248  23.527  1.00 45.22           C  
ATOM   1293  CB  TYR H 167      16.315  23.768  22.073  1.00 48.03           C  
ATOM   1294  CG  TYR H 167      15.099  22.910  21.947  1.00 37.15           C  
ATOM   1295  CD1 TYR H 167      15.110  21.608  22.384  1.00 38.48           C  
ATOM   1296  CD2 TYR H 167      13.938  23.411  21.406  1.00 38.20           C  
ATOM   1297  CE1 TYR H 167      13.992  20.816  22.265  1.00 39.23           C  
ATOM   1298  CE2 TYR H 167      12.816  22.623  21.283  1.00 38.20           C  
ATOM   1299  CZ  TYR H 167      12.842  21.321  21.711  1.00 39.01           C  
ATOM   1300  OH  TYR H 167      11.696  20.508  21.587  1.00 39.12           O  
ATOM   1301  C   TYR H 167      17.791  24.985  23.556  1.00 46.79           C  
ATOM   1302  O   TYR H 167      17.841  26.211  23.450  1.00 48.95           O  
ATOM   1303  N   ASN H 168      18.885  24.225  23.747  1.00 46.85           N  
ATOM   1304  CA  ASN H 168      20.192  24.790  23.639  1.00 49.49           C  
ATOM   1305  CB  ASN H 168      21.299  23.811  24.077  1.00 49.19           C  
ATOM   1306  CG  ASN H 168      22.656  24.503  24.051  1.00 51.43           C  
ATOM   1307  OD1 ASN H 168      23.026  25.146  23.071  1.00 52.54           O  
ATOM   1308  ND2 ASN H 168      23.424  24.361  25.164  1.00 58.33           N  
ATOM   1309  C   ASN H 168      20.328  25.029  22.174  1.00 51.18           C  
ATOM   1310  O   ASN H 168      19.871  24.220  21.369  1.00 52.55           O  
ATOM   1311  N   GLU H 169      20.972  26.139  21.783  0.90 52.13           N  
ATOM   1312  CA  GLU H 169      21.044  26.489  20.393  0.90 52.21           C  
ATOM   1313  CB  GLU H 169      21.841  27.782  20.144  0.90 66.42           C  
ATOM   1314  CG  GLU H 169      21.790  28.269  18.693  0.90 72.64           C  
ATOM   1315  CD  GLU H 169      20.484  29.024  18.493  0.90 77.26           C  
ATOM   1316  OE1 GLU H 169      19.961  29.581  19.496  0.88 92.02           O  
ATOM   1317  OE2 GLU H 169      19.991  29.060  17.334  0.88 95.55           O1-
ATOM   1318  C   GLU H 169      21.738  25.395  19.646  0.90 52.85           C  
ATOM   1319  O   GLU H 169      21.380  25.084  18.510  0.90 54.43           O  
ATOM   1320  N   LYS H 170      22.748  24.772  20.274  1.00 47.96           N  
ATOM   1321  CA  LYS H 170      23.531  23.776  19.602  1.00 46.38           C  
ATOM   1322  CB  LYS H 170      24.689  23.275  20.480  1.00 53.84           C  
ATOM   1323  CG  LYS H 170      25.673  24.403  20.809  1.00 57.78           C  
ATOM   1324  CD  LYS H 170      26.705  24.063  21.886  1.00 60.24           C  
ATOM   1325  CE  LYS H 170      28.045  23.603  21.310  1.00 61.77           C  
ATOM   1326  NZ  LYS H 170      29.057  23.496  22.384  1.00 62.24           N1+
ATOM   1327  C   LYS H 170      22.670  22.613  19.198  1.00 47.82           C  
ATOM   1328  O   LYS H 170      22.852  22.043  18.125  1.00 47.76           O  
ATOM   1329  N   PHE H 171      21.725  22.217  20.064  1.00 51.07           N  
ATOM   1330  CA  PHE H 171      20.853  21.098  19.837  1.00 53.94           C  
ATOM   1331  CB  PHE H 171      20.259  20.513  21.125  1.00 53.24           C  
ATOM   1332  CG  PHE H 171      21.424  19.898  21.820  1.00 57.93           C  
ATOM   1333  CD1 PHE H 171      21.895  18.672  21.424  1.00 59.91           C  
ATOM   1334  CD2 PHE H 171      22.078  20.551  22.836  1.00 60.27           C  
ATOM   1335  CE1 PHE H 171      22.977  18.095  22.043  1.00 60.13           C  
ATOM   1336  CE2 PHE H 171      23.160  19.977  23.460  1.00 59.94           C  
ATOM   1337  CZ  PHE H 171      23.615  18.745  23.068  1.00 59.80           C  
ATOM   1338  C   PHE H 171      19.752  21.368  18.864  1.00 57.08           C  
ATOM   1339  O   PHE H 171      19.185  20.417  18.326  1.00 58.26           O  
ATOM   1340  N   LYS H 172      19.356  22.646  18.679  1.00 66.65           N  
ATOM   1341  CA  LYS H 172      18.262  22.938  17.796  1.00 68.68           C  
ATOM   1342  CB  LYS H 172      18.037  24.438  17.536  1.00 66.43           C  
ATOM   1343  CG  LYS H 172      17.451  25.211  18.719  1.00 66.54           C  
ATOM   1344  CD  LYS H 172      17.540  26.729  18.544  1.00 71.32           C  
ATOM   1345  CE  LYS H 172      16.848  27.522  19.652  1.00 76.72           C  
ATOM   1346  NZ  LYS H 172      15.380  27.464  19.472  1.00 73.84           N1+
ATOM   1347  C   LYS H 172      18.547  22.306  16.471  1.00 66.72           C  
ATOM   1348  O   LYS H 172      19.626  22.452  15.897  1.00 68.70           O  
ATOM   1349  N   GLY H 173      17.555  21.549  15.977  1.00 57.42           N  
ATOM   1350  CA  GLY H 173      17.638  20.847  14.734  1.00 56.67           C  
ATOM   1351  C   GLY H 173      17.824  19.390  15.038  1.00 56.82           C  
ATOM   1352  O   GLY H 173      17.163  18.538  14.447  1.00 56.47           O  
ATOM   1353  N   LYS H 174      18.756  19.076  15.961  1.00 56.15           N  
ATOM   1354  CA  LYS H 174      19.062  17.731  16.372  1.00 53.83           C  
ATOM   1355  CB  LYS H 174      20.359  17.663  17.195  1.00 50.20           C  
ATOM   1356  CG  LYS H 174      20.731  16.256  17.663  1.00 47.21           C  
ATOM   1357  CD  LYS H 174      21.087  15.297  16.526  1.00 45.08           C  
ATOM   1358  CE  LYS H 174      22.332  15.701  15.734  1.00 45.02           C  
ATOM   1359  NZ  LYS H 174      22.622  14.677  14.705  1.00 46.42           N1+
ATOM   1360  C   LYS H 174      17.982  17.135  17.230  1.00 53.50           C  
ATOM   1361  O   LYS H 174      17.547  16.010  16.991  1.00 53.75           O  
ATOM   1362  N   ALA H 175      17.497  17.887  18.242  1.00 49.59           N  
ATOM   1363  CA  ALA H 175      16.610  17.279  19.196  1.00 45.37           C  
ATOM   1364  CB  ALA H 175      17.098  17.410  20.649  1.00 37.30           C  
ATOM   1365  C   ALA H 175      15.254  17.900  19.149  1.00 43.72           C  
ATOM   1366  O   ALA H 175      15.103  19.096  18.905  1.00 44.80           O  
ATOM   1367  N   THR H 176      14.223  17.057  19.371  1.00 39.26           N  
ATOM   1368  CA  THR H 176      12.858  17.494  19.419  1.00 38.73           C  
ATOM   1369  CB  THR H 176      12.040  16.992  18.266  1.00 36.58           C  
ATOM   1370  OG1 THR H 176      12.612  17.411  17.035  1.00 30.49           O  
ATOM   1371  CG2 THR H 176      10.611  17.544  18.400  1.00 32.44           C  
ATOM   1372  C   THR H 176      12.270  16.916  20.669  1.00 41.17           C  
ATOM   1373  O   THR H 176      12.356  15.711  20.909  1.00 40.42           O  
ATOM   1374  N   LEU H 177      11.634  17.770  21.495  1.00 44.41           N  
ATOM   1375  CA  LEU H 177      11.117  17.330  22.758  1.00 43.43           C  
ATOM   1376  CB  LEU H 177      11.511  18.268  23.908  1.00 40.60           C  
ATOM   1377  CG  LEU H 177      13.032  18.456  24.058  1.00 47.15           C  
ATOM   1378  CD1 LEU H 177      13.370  19.401  25.221  1.00 43.35           C  
ATOM   1379  CD2 LEU H 177      13.757  17.105  24.174  1.00 44.27           C  
ATOM   1380  C   LEU H 177       9.624  17.329  22.704  1.00 41.86           C  
ATOM   1381  O   LEU H 177       9.000  18.249  22.176  1.00 42.23           O  
ATOM   1382  N   THR H 178       9.018  16.266  23.264  1.00 42.65           N  
ATOM   1383  CA  THR H 178       7.592  16.130  23.281  1.00 45.59           C  
ATOM   1384  CB  THR H 178       7.111  15.298  22.126  1.00 46.94           C  
ATOM   1385  OG1 THR H 178       5.701  15.172  22.151  1.00 49.19           O  
ATOM   1386  CG2 THR H 178       7.801  13.928  22.166  1.00 46.82           C  
ATOM   1387  C   THR H 178       7.196  15.484  24.575  1.00 45.61           C  
ATOM   1388  O   THR H 178       8.051  15.009  25.321  1.00 47.38           O  
ATOM   1389  N   ALA H 179       5.884  15.485  24.898  1.00 41.45           N  
ATOM   1390  CA  ALA H 179       5.458  14.859  26.119  1.00 41.16           C  
ATOM   1391  CB  ALA H 179       5.507  15.800  27.335  1.00 49.10           C  
ATOM   1392  C   ALA H 179       4.037  14.403  25.966  1.00 46.55           C  
ATOM   1393  O   ALA H 179       3.222  15.064  25.320  1.00 48.20           O  
ATOM   1394  N   ASP H 180       3.718  13.237  26.569  1.00 51.56           N  
ATOM   1395  CA  ASP H 180       2.392  12.690  26.533  1.00 51.44           C  
ATOM   1396  CB  ASP H 180       2.362  11.232  26.039  1.00 56.82           C  
ATOM   1397  CG  ASP H 180       0.927  10.837  25.718  1.00 60.41           C  
ATOM   1398  OD1 ASP H 180       0.009  11.671  25.937  1.00 63.02           O  
ATOM   1399  OD2 ASP H 180       0.736   9.687  25.241  1.00 62.44           O1-
ATOM   1400  C   ASP H 180       1.904  12.708  27.946  1.00 52.16           C  
ATOM   1401  O   ASP H 180       2.335  11.912  28.778  1.00 53.40           O  
ATOM   1402  N   THR H 181       0.981  13.633  28.256  1.00 51.01           N  
ATOM   1403  CA  THR H 181       0.510  13.782  29.598  1.00 51.60           C  
ATOM   1404  CB  THR H 181      -0.308  15.021  29.804  1.00 48.11           C  
ATOM   1405  OG1 THR H 181      -0.625  15.163  31.178  1.00 43.26           O  
ATOM   1406  CG2 THR H 181      -1.580  14.952  28.954  1.00 42.61           C  
ATOM   1407  C   THR H 181      -0.264  12.573  30.020  1.00 53.19           C  
ATOM   1408  O   THR H 181      -0.234  12.195  31.189  1.00 52.58           O  
ATOM   1409  N   SER H 182      -0.986  11.933  29.084  1.00 56.71           N  
ATOM   1410  CA  SER H 182      -1.780  10.794  29.441  1.00 54.90           C  
ATOM   1411  CB  SER H 182      -2.582  10.229  28.254  1.00 52.28           C  
ATOM   1412  OG  SER H 182      -1.701   9.749  27.249  1.00 51.41           O  
ATOM   1413  C   SER H 182      -0.892   9.700  29.962  1.00 54.18           C  
ATOM   1414  O   SER H 182      -1.260   9.007  30.910  1.00 55.08           O  
ATOM   1415  N   SER H 183       0.271   9.482  29.312  1.00 50.53           N  
ATOM   1416  CA  SER H 183       1.226   8.469  29.688  1.00 49.01           C  
ATOM   1417  CB  SER H 183       2.050   7.948  28.497  1.00 54.17           C  
ATOM   1418  OG  SER H 183       2.810   8.997  27.919  1.00 56.88           O  
ATOM   1419  C   SER H 183       2.188   8.924  30.757  1.00 50.49           C  
ATOM   1420  O   SER H 183       2.899   8.098  31.330  1.00 51.40           O  
ATOM   1421  N   ASN H 184       2.252  10.236  31.062  1.00 50.91           N  
ATOM   1422  CA  ASN H 184       3.229  10.732  32.000  1.00 50.10           C  
ATOM   1423  CB  ASN H 184       3.126  10.137  33.416  1.00 46.41           C  
ATOM   1424  CG  ASN H 184       1.988  10.809  34.171  1.00 45.06           C  
ATOM   1425  OD1 ASN H 184       1.347  11.734  33.672  1.00 43.63           O  
ATOM   1426  ND2 ASN H 184       1.745  10.345  35.425  1.00 46.10           N  
ATOM   1427  C   ASN H 184       4.601  10.410  31.488  1.00 48.92           C  
ATOM   1428  O   ASN H 184       5.491  10.051  32.260  1.00 43.95           O  
ATOM   1429  N   THR H 185       4.822  10.537  30.164  1.00 50.97           N  
ATOM   1430  CA  THR H 185       6.127  10.243  29.645  1.00 50.43           C  
ATOM   1431  CB  THR H 185       6.154   8.995  28.812  1.00 49.18           C  
ATOM   1432  OG1 THR H 185       5.695   7.892  29.579  1.00 50.48           O  
ATOM   1433  CG2 THR H 185       7.594   8.737  28.345  1.00 46.55           C  
ATOM   1434  C   THR H 185       6.592  11.377  28.777  1.00 48.73           C  
ATOM   1435  O   THR H 185       5.807  11.995  28.058  1.00 47.54           O  
ATOM   1436  N   ALA H 186       7.908  11.671  28.828  1.00 42.99           N  
ATOM   1437  CA  ALA H 186       8.500  12.701  28.022  1.00 41.07           C  
ATOM   1438  CB  ALA H 186       9.395  13.663  28.820  1.00 47.83           C  
ATOM   1439  C   ALA H 186       9.373  11.996  27.030  1.00 41.98           C  
ATOM   1440  O   ALA H 186       9.910  10.929  27.326  1.00 41.28           O  
ATOM   1441  N   TYR H 187       9.513  12.561  25.810  1.00 45.37           N  
ATOM   1442  CA  TYR H 187      10.280  11.899  24.794  1.00 45.94           C  
ATOM   1443  CB  TYR H 187       9.437  11.428  23.595  1.00 46.87           C  
ATOM   1444  CG  TYR H 187       8.434  10.420  24.037  1.00 48.50           C  
ATOM   1445  CD1 TYR H 187       8.800   9.112  24.241  1.00 46.66           C  
ATOM   1446  CD2 TYR H 187       7.120  10.781  24.230  1.00 50.34           C  
ATOM   1447  CE1 TYR H 187       7.874   8.176  24.641  1.00 48.38           C  
ATOM   1448  CE2 TYR H 187       6.189   9.852  24.630  1.00 52.34           C  
ATOM   1449  CZ  TYR H 187       6.565   8.545  24.836  1.00 51.34           C  
ATOM   1450  OH  TYR H 187       5.613   7.587  25.246  1.00 52.21           O  
ATOM   1451  C   TYR H 187      11.264  12.859  24.201  1.00 45.73           C  
ATOM   1452  O   TYR H 187      11.031  14.066  24.148  1.00 45.85           O  
ATOM   1453  N   MET H 188      12.418  12.323  23.753  1.00 46.45           N  
ATOM   1454  CA  MET H 188      13.388  13.109  23.051  1.00 46.64           C  
ATOM   1455  CB  MET H 188      14.718  13.300  23.797  1.00 42.39           C  
ATOM   1456  CG  MET H 188      15.716  14.145  23.004  1.00 43.09           C  
ATOM   1457  SD  MET H 188      17.296  14.447  23.850  1.00 50.78           S  
ATOM   1458  CE  MET H 188      17.848  12.719  23.762  1.00 40.33           C  
ATOM   1459  C   MET H 188      13.699  12.377  21.788  1.00 48.29           C  
ATOM   1460  O   MET H 188      13.992  11.183  21.804  1.00 47.92           O  
ATOM   1461  N   GLN H 189      13.642  13.091  20.650  0.90 44.03           N  
ATOM   1462  CA  GLN H 189      13.886  12.460  19.389  0.90 43.18           C  
ATOM   1463  CB  GLN H 189      12.713  12.660  18.411  0.90 47.29           C  
ATOM   1464  CG  GLN H 189      12.871  11.990  17.045  0.90 52.34           C  
ATOM   1465  CD  GLN H 189      11.608  12.295  16.247  0.90 52.60           C  
ATOM   1466  OE1 GLN H 189      10.494  12.167  16.752  0.90 51.07           O  
ATOM   1467  NE2 GLN H 189      11.781  12.729  14.970  0.88 58.31           N  
ATOM   1468  C   GLN H 189      15.118  13.089  18.816  0.90 43.45           C  
ATOM   1469  O   GLN H 189      15.239  14.312  18.773  0.90 43.31           O  
ATOM   1470  N   LEU H 190      16.080  12.251  18.385  1.00 41.55           N  
ATOM   1471  CA  LEU H 190      17.304  12.740  17.816  1.00 40.56           C  
ATOM   1472  CB  LEU H 190      18.547  12.094  18.453  1.00 35.33           C  
ATOM   1473  CG  LEU H 190      18.674  12.377  19.962  1.00 34.54           C  
ATOM   1474  CD1 LEU H 190      19.929  11.712  20.550  1.00 31.88           C  
ATOM   1475  CD2 LEU H 190      18.612  13.887  20.256  1.00 34.94           C  
ATOM   1476  C   LEU H 190      17.291  12.346  16.371  1.00 42.31           C  
ATOM   1477  O   LEU H 190      17.075  11.180  16.040  1.00 43.59           O  
ATOM   1478  N   SER H 191      17.542  13.312  15.470  1.00 47.35           N  
ATOM   1479  CA  SER H 191      17.458  13.024  14.068  1.00 49.77           C  
ATOM   1480  CB  SER H 191      16.535  14.000  13.320  1.00 56.43           C  
ATOM   1481  OG  SER H 191      17.029  15.327  13.443  1.00 42.22           O  
ATOM   1482  C   SER H 191      18.819  13.122  13.447  1.00 47.64           C  
ATOM   1483  O   SER H 191      19.736  13.712  14.015  1.00 44.58           O  
ATOM   1484  N   SER H 192      18.969  12.516  12.246  1.00 51.07           N  
ATOM   1485  CA  SER H 192      20.192  12.554  11.489  1.00 53.20           C  
ATOM   1486  CB  SER H 192      20.466  13.926  10.848  1.00 49.55           C  
ATOM   1487  OG  SER H 192      19.450  14.227   9.902  1.00 54.34           O  
ATOM   1488  C   SER H 192      21.338  12.196  12.377  1.00 50.73           C  
ATOM   1489  O   SER H 192      22.267  12.980  12.560  1.00 49.60           O  
ATOM   1490  N   LEU H 193      21.303  10.972  12.932  1.00 47.07           N  
ATOM   1491  CA  LEU H 193      22.285  10.520  13.874  1.00 46.56           C  
ATOM   1492  CB  LEU H 193      21.872   9.195  14.538  1.00 47.19           C  
ATOM   1493  CG  LEU H 193      20.634   9.357  15.445  1.00 46.31           C  
ATOM   1494  CD1 LEU H 193      20.225   8.029  16.093  1.00 49.17           C  
ATOM   1495  CD2 LEU H 193      20.866  10.455  16.495  1.00 41.32           C  
ATOM   1496  C   LEU H 193      23.632  10.352  13.237  1.00 44.62           C  
ATOM   1497  O   LEU H 193      23.761   9.900  12.099  1.00 44.88           O  
ATOM   1498  N   THR H 194      24.680  10.744  13.996  1.00 43.04           N  
ATOM   1499  CA  THR H 194      26.050  10.635  13.584  1.00 46.53           C  
ATOM   1500  CB  THR H 194      26.715  11.953  13.310  1.00 53.55           C  
ATOM   1501  OG1 THR H 194      26.731  12.751  14.485  1.00 54.85           O  
ATOM   1502  CG2 THR H 194      25.945  12.665  12.185  1.00 54.80           C  
ATOM   1503  C   THR H 194      26.789  10.003  14.721  1.00 47.03           C  
ATOM   1504  O   THR H 194      26.243   9.811  15.805  1.00 45.68           O  
ATOM   1505  N   SER H 195      28.070   9.664  14.500  0.90 52.54           N  
ATOM   1506  CA  SER H 195      28.843   8.994  15.505  0.90 54.17           C  
ATOM   1507  CB  SER H 195      30.253   8.624  15.016  0.90 61.21           C  
ATOM   1508  OG  SER H 195      30.966   7.967  16.052  0.90 62.08           O  
ATOM   1509  C   SER H 195      28.983   9.888  16.697  0.90 50.16           C  
ATOM   1510  O   SER H 195      29.178   9.419  17.817  0.90 47.25           O  
ATOM   1511  N   GLU H 196      28.887  11.211  16.496  0.90 51.26           N  
ATOM   1512  CA  GLU H 196      29.052  12.132  17.583  0.90 54.38           C  
ATOM   1513  CB  GLU H 196      29.149  13.600  17.149  0.90 68.16           C  
ATOM   1514  CG  GLU H 196      30.492  13.916  16.491  0.90 73.24           C  
ATOM   1515  CD  GLU H 196      30.624  15.427  16.423  1.00 73.20           C  
ATOM   1516  OE1 GLU H 196      29.613  16.124  16.708  1.00 75.86           O  
ATOM   1517  OE2 GLU H 196      31.740  15.906  16.091  1.00 75.67           O1-
ATOM   1518  C   GLU H 196      27.930  12.004  18.568  0.90 52.74           C  
ATOM   1519  O   GLU H 196      28.099  12.322  19.743  0.90 55.25           O  
ATOM   1520  N   ASP H 197      26.743  11.580  18.102  1.00 44.41           N  
ATOM   1521  CA  ASP H 197      25.560  11.438  18.904  1.00 43.51           C  
ATOM   1522  CB  ASP H 197      24.300  11.188  18.059  1.00 42.96           C  
ATOM   1523  CG  ASP H 197      23.979  12.495  17.346  1.00 46.28           C  
ATOM   1524  OD1 ASP H 197      24.157  13.569  17.979  1.00 48.01           O  
ATOM   1525  OD2 ASP H 197      23.561  12.440  16.160  1.00 47.28           O1-
ATOM   1526  C   ASP H 197      25.693  10.322  19.901  1.00 42.52           C  
ATOM   1527  O   ASP H 197      24.933  10.274  20.865  1.00 41.17           O  
ATOM   1528  N   SER H 198      26.601   9.351  19.686  1.00 43.49           N  
ATOM   1529  CA  SER H 198      26.696   8.277  20.639  1.00 42.44           C  
ATOM   1530  CB  SER H 198      27.798   7.258  20.303  1.00 48.60           C  
ATOM   1531  OG  SER H 198      27.519   6.640  19.055  1.00 59.28           O  
ATOM   1532  C   SER H 198      26.998   8.867  21.982  1.00 41.11           C  
ATOM   1533  O   SER H 198      27.941   9.642  22.133  1.00 39.96           O  
ATOM   1534  N   ALA H 199      26.187   8.511  23.002  1.00 39.30           N  
ATOM   1535  CA  ALA H 199      26.394   9.061  24.313  1.00 41.07           C  
ATOM   1536  CB  ALA H 199      26.324  10.598  24.354  1.00 42.96           C  
ATOM   1537  C   ALA H 199      25.304   8.560  25.206  1.00 40.14           C  
ATOM   1538  O   ALA H 199      24.437   7.795  24.786  1.00 40.74           O  
ATOM   1539  N   VAL H 200      25.346   8.971  26.490  1.00 37.69           N  
ATOM   1540  CA  VAL H 200      24.320   8.596  27.415  1.00 37.61           C  
ATOM   1541  CB  VAL H 200      24.843   8.238  28.773  1.00 35.19           C  
ATOM   1542  CG1 VAL H 200      23.652   7.932  29.698  1.00 31.43           C  
ATOM   1543  CG2 VAL H 200      25.832   7.070  28.620  1.00 35.86           C  
ATOM   1544  C   VAL H 200      23.434   9.793  27.565  1.00 37.99           C  
ATOM   1545  O   VAL H 200      23.913  10.920  27.674  1.00 37.72           O  
ATOM   1546  N   TYR H 201      22.105   9.576  27.553  1.00 35.14           N  
ATOM   1547  CA  TYR H 201      21.196  10.679  27.651  1.00 34.95           C  
ATOM   1548  CB  TYR H 201      20.184  10.746  26.496  1.00 34.25           C  
ATOM   1549  CG  TYR H 201      20.926  10.986  25.228  1.00 36.28           C  
ATOM   1550  CD1 TYR H 201      21.255  12.265  24.863  1.00 37.31           C  
ATOM   1551  CD2 TYR H 201      21.303   9.950  24.406  1.00 37.65           C  
ATOM   1552  CE1 TYR H 201      21.938  12.515  23.700  1.00 39.04           C  
ATOM   1553  CE2 TYR H 201      21.989  10.194  23.237  1.00 39.71           C  
ATOM   1554  CZ  TYR H 201      22.306  11.483  22.882  1.00 39.38           C  
ATOM   1555  OH  TYR H 201      23.005  11.767  21.692  1.00 36.68           O  
ATOM   1556  C   TYR H 201      20.397  10.512  28.901  1.00 36.46           C  
ATOM   1557  O   TYR H 201      19.856   9.438  29.160  1.00 36.20           O  
ATOM   1558  N   TYR H 202      20.288  11.591  29.707  1.00 38.03           N  
ATOM   1559  CA  TYR H 202      19.555  11.497  30.937  1.00 38.30           C  
ATOM   1560  CB  TYR H 202      20.293  11.984  32.204  1.00 31.90           C  
ATOM   1561  CG  TYR H 202      21.530  11.202  32.482  1.00 38.48           C  
ATOM   1562  CD1 TYR H 202      21.472   9.926  32.987  1.00 40.05           C  
ATOM   1563  CD2 TYR H 202      22.763  11.749  32.235  1.00 37.01           C  
ATOM   1564  CE1 TYR H 202      22.619   9.214  33.245  1.00 39.99           C  
ATOM   1565  CE2 TYR H 202      23.914  11.044  32.493  1.00 37.27           C  
ATOM   1566  CZ  TYR H 202      23.846   9.772  33.001  1.00 39.07           C  
ATOM   1567  OH  TYR H 202      25.023   9.043  33.266  1.00 32.78           O  
ATOM   1568  C   TYR H 202      18.383  12.422  30.860  1.00 35.00           C  
ATOM   1569  O   TYR H 202      18.407  13.425  30.151  1.00 34.52           O  
ATOM   1570  N   CYS H 203      17.297  12.060  31.567  1.00 35.14           N  
ATOM   1571  CA  CYS H 203      16.167  12.930  31.717  1.00 37.27           C  
ATOM   1572  CB  CYS H 203      14.808  12.273  31.369  1.00 43.93           C  
ATOM   1573  SG  CYS H 203      14.448  10.777  32.347  1.00 59.25           S  
ATOM   1574  C   CYS H 203      16.162  13.262  33.178  1.00 36.36           C  
ATOM   1575  O   CYS H 203      16.485  12.408  34.002  1.00 34.87           O  
ATOM   1576  N   ALA H 204      15.836  14.518  33.547  1.00 33.46           N  
ATOM   1577  CA  ALA H 204      15.836  14.863  34.942  1.00 33.58           C  
ATOM   1578  CB  ALA H 204      17.116  15.572  35.410  1.00 32.09           C  
ATOM   1579  C   ALA H 204      14.696  15.800  35.188  1.00 37.14           C  
ATOM   1580  O   ALA H 204      14.244  16.501  34.285  1.00 37.92           O  
ATOM   1581  N   ARG H 205      14.196  15.825  36.440  1.00 39.48           N  
ATOM   1582  CA  ARG H 205      13.083  16.666  36.769  1.00 41.97           C  
ATOM   1583  CB  ARG H 205      12.125  16.020  37.784  1.00 51.99           C  
ATOM   1584  CG  ARG H 205      10.917  16.889  38.124  1.00 52.47           C  
ATOM   1585  CD  ARG H 205      10.023  16.295  39.213  1.00 52.25           C  
ATOM   1586  NE  ARG H 205      10.537  16.774  40.525  1.00 57.30           N  
ATOM   1587  CZ  ARG H 205       9.917  16.396  41.680  1.00 61.95           C  
ATOM   1588  NH1 ARG H 205       8.868  15.526  41.635  1.00 64.35           N1+
ATOM   1589  NH2 ARG H 205      10.349  16.882  42.880  1.00 61.14           N  
ATOM   1590  C   ARG H 205      13.627  17.911  37.393  1.00 43.46           C  
ATOM   1591  O   ARG H 205      14.523  17.858  38.231  1.00 44.49           O  
ATOM   1592  N   ARG H 206      13.086  19.073  36.976  1.00 41.12           N  
ATOM   1593  CA  ARG H 206      13.497  20.359  37.464  1.00 41.24           C  
ATOM   1594  CB  ARG H 206      13.414  21.446  36.377  1.00 46.81           C  
ATOM   1595  CG  ARG H 206      13.392  22.878  36.911  1.00 33.80           C  
ATOM   1596  CD  ARG H 206      13.055  23.912  35.832  1.00  0.00           C  
ATOM   1597  NE  ARG H 206      12.958  25.248  36.486  1.00  0.00           N  
ATOM   1598  CZ  ARG H 206      11.765  25.681  36.988  1.00 17.16           C  
ATOM   1599  NH1 ARG H 206      10.663  24.876  36.929  1.00  0.00           N1+
ATOM   1600  NH2 ARG H 206      11.672  26.922  37.550  1.00  0.00           N  
ATOM   1601  C   ARG H 206      12.556  20.753  38.542  1.00 43.17           C  
ATOM   1602  O   ARG H 206      11.345  20.648  38.369  1.00 42.29           O  
ATOM   1603  N   GLY H 207      13.056  21.078  39.708  1.00 20.30           N  
ATOM   1604  CA  GLY H 207      12.026  21.203  40.666  1.00 19.72           C  
ATOM   1605  C   GLY H 207      12.033  22.586  41.141  1.00 20.05           C  
ATOM   1606  O   GLY H 207      13.072  23.240  41.188  1.00 20.53           O  
ATOM   1607  N   ALA H 208      10.830  23.062  41.472  1.00 21.08           N  
ATOM   1608  CA  ALA H 208      10.759  24.344  42.079  1.00 20.96           C  
ATOM   1609  CB  ALA H 208       9.591  25.207  41.567  1.00 22.06           C  
ATOM   1610  C   ALA H 208      10.509  24.063  43.523  1.00 22.79           C  
ATOM   1611  O   ALA H 208       9.631  23.276  43.872  1.00 21.17           O  
ATOM   1612  N   PHE H 209      11.315  24.660  44.415  1.00 23.58           N  
ATOM   1613  CA  PHE H 209      11.064  24.449  45.808  1.00 26.12           C  
ATOM   1614  CB  PHE H 209      12.207  23.736  46.551  1.00 26.96           C  
ATOM   1615  CG  PHE H 209      12.244  22.328  46.058  1.00 46.87           C  
ATOM   1616  CD1 PHE H 209      11.368  21.397  46.563  1.00 22.98           C  
ATOM   1617  CD2 PHE H 209      13.152  21.937  45.100  1.00  0.00           C  
ATOM   1618  CE1 PHE H 209      11.391  20.095  46.120  1.00  0.00           C  
ATOM   1619  CE2 PHE H 209      13.178  20.636  44.653  1.00  0.00           C  
ATOM   1620  CZ  PHE H 209      12.298  19.713  45.163  1.00  0.00           C  
ATOM   1621  C   PHE H 209      10.904  25.804  46.409  1.00 27.58           C  
ATOM   1622  O   PHE H 209      11.626  26.734  46.055  1.00 27.49           O  
ATOM   1623  N   TYR H 210       9.941  25.973  47.337  1.00 31.32           N  
ATOM   1624  CA  TYR H 210       9.775  27.305  47.830  1.00 32.35           C  
ATOM   1625  CB  TYR H 210       8.370  27.876  47.544  1.00 32.67           C  
ATOM   1626  CG  TYR H 210       8.458  29.362  47.615  1.00 34.46           C  
ATOM   1627  CD1 TYR H 210       8.942  30.062  46.533  1.00 28.86           C  
ATOM   1628  CD2 TYR H 210       8.059  30.063  48.728  1.00 30.94           C  
ATOM   1629  CE1 TYR H 210       9.041  31.433  46.559  1.00 31.00           C  
ATOM   1630  CE2 TYR H 210       8.154  31.437  48.762  1.00 31.53           C  
ATOM   1631  CZ  TYR H 210       8.647  32.124  47.678  1.00 32.21           C  
ATOM   1632  OH  TYR H 210       8.748  33.532  47.709  1.00 32.55           O  
ATOM   1633  C   TYR H 210      10.004  27.284  49.313  1.00 34.07           C  
ATOM   1634  O   TYR H 210       9.398  26.504  50.046  1.00 33.45           O  
ATOM   1635  N   SER H 211      10.908  28.164  49.787  1.00 37.73           N  
ATOM   1636  CA  SER H 211      11.251  28.266  51.177  1.00 39.76           C  
ATOM   1637  CB  SER H 211      12.766  28.180  51.427  1.00 45.78           C  
ATOM   1638  OG  SER H 211      13.054  28.285  52.813  1.00  0.00           O  
ATOM   1639  C   SER H 211      10.778  29.613  51.602  1.00 37.74           C  
ATOM   1640  O   SER H 211      10.128  30.303  50.821  1.00 36.68           O  
ATOM   1641  N   TYR H 212      11.052  30.035  52.850  1.00 37.31           N  
ATOM   1642  CA  TYR H 212      10.516  31.314  53.202  1.00 36.80           C  
ATOM   1643  CB  TYR H 212      10.806  31.729  54.657  1.00 40.16           C  
ATOM   1644  CG  TYR H 212      10.131  30.780  55.590  1.00 42.04           C  
ATOM   1645  CD1 TYR H 212      10.700  29.562  55.885  1.00 41.68           C  
ATOM   1646  CD2 TYR H 212       8.936  31.114  56.184  1.00 42.76           C  
ATOM   1647  CE1 TYR H 212      10.086  28.685  56.750  1.00 45.11           C  
ATOM   1648  CE2 TYR H 212       8.317  30.243  57.048  1.00 45.90           C  
ATOM   1649  CZ  TYR H 212       8.889  29.026  57.332  1.00 47.62           C  
ATOM   1650  OH  TYR H 212       8.247  28.136  58.220  1.00 49.39           O  
ATOM   1651  C   TYR H 212      11.172  32.341  52.334  1.00 36.48           C  
ATOM   1652  O   TYR H 212      12.344  32.668  52.512  1.00 37.53           O  
ATOM   1653  N   GLY H 213      10.398  32.877  51.368  1.00 34.60           N  
ATOM   1654  CA  GLY H 213      10.823  33.959  50.527  1.00 32.46           C  
ATOM   1655  C   GLY H 213      11.783  33.521  49.464  1.00 32.30           C  
ATOM   1656  O   GLY H 213      12.317  34.365  48.746  1.00 32.76           O  
ATOM   1657  N   SER H 214      12.045  32.211  49.298  1.00 29.46           N  
ATOM   1658  CA  SER H 214      13.001  31.888  48.275  1.00 28.02           C  
ATOM   1659  CB  SER H 214      14.384  31.495  48.826  1.00 24.00           C  
ATOM   1660  OG  SER H 214      14.953  32.580  49.543  1.00 23.20           O  
ATOM   1661  C   SER H 214      12.507  30.717  47.487  1.00 25.35           C  
ATOM   1662  O   SER H 214      11.757  29.881  47.988  1.00 23.31           O  
ATOM   1663  N   SER H 215      12.915  30.645  46.204  1.00 24.07           N  
ATOM   1664  CA  SER H 215      12.550  29.527  45.387  1.00 24.19           C  
ATOM   1665  CB  SER H 215      11.694  29.913  44.169  1.00 24.05           C  
ATOM   1666  OG  SER H 215      11.343  28.751  43.435  1.00 20.60           O  
ATOM   1667  C   SER H 215      13.832  28.942  44.897  1.00 24.52           C  
ATOM   1668  O   SER H 215      14.756  29.661  44.516  1.00 25.51           O  
ATOM   1669  N   TYR H 216      13.919  27.602  44.907  1.00 22.80           N  
ATOM   1670  CA  TYR H 216      15.117  26.931  44.502  1.00 21.01           C  
ATOM   1671  CB  TYR H 216      15.627  25.945  45.566  1.00 23.68           C  
ATOM   1672  CG  TYR H 216      15.937  26.741  46.782  1.00 13.05           C  
ATOM   1673  CD1 TYR H 216      14.916  27.270  47.535  1.00 12.84           C  
ATOM   1674  CD2 TYR H 216      17.236  26.940  47.185  1.00 16.00           C  
ATOM   1675  CE1 TYR H 216      15.181  28.011  48.662  1.00 11.70           C  
ATOM   1676  CE2 TYR H 216      17.508  27.680  48.310  1.00 13.81           C  
ATOM   1677  CZ  TYR H 216      16.483  28.217  49.047  1.00  9.56           C  
ATOM   1678  OH  TYR H 216      16.776  28.974  50.200  1.00 13.77           O  
ATOM   1679  C   TYR H 216      14.741  26.099  43.326  1.00 21.09           C  
ATOM   1680  O   TYR H 216      13.681  25.476  43.320  1.00 22.83           O  
ATOM   1681  N   TYR H 217      15.592  26.087  42.284  1.00 20.25           N  
ATOM   1682  CA  TYR H 217      15.282  25.278  41.144  1.00 21.23           C  
ATOM   1683  CB  TYR H 217      15.191  26.082  39.838  1.00 20.18           C  
ATOM   1684  CG  TYR H 217      14.274  27.240  40.046  1.00 20.19           C  
ATOM   1685  CD1 TYR H 217      12.913  27.066  40.110  1.00 22.32           C  
ATOM   1686  CD2 TYR H 217      14.786  28.507  40.215  1.00 21.82           C  
ATOM   1687  CE1 TYR H 217      12.073  28.139  40.296  1.00 25.31           C  
ATOM   1688  CE2 TYR H 217      13.953  29.586  40.404  1.00 26.49           C  
ATOM   1689  CZ  TYR H 217      12.592  29.404  40.441  1.00 26.28           C  
ATOM   1690  OH  TYR H 217      11.734  30.507  40.632  1.00 28.62           O  
ATOM   1691  C   TYR H 217      16.445  24.350  40.978  1.00 21.53           C  
ATOM   1692  O   TYR H 217      17.589  24.761  41.158  1.00 20.78           O  
ATOM   1693  N   ALA H 218      16.190  23.061  40.660  1.00 21.38           N  
ATOM   1694  CA  ALA H 218      17.303  22.169  40.489  1.00 18.73           C  
ATOM   1695  CB  ALA H 218      18.016  21.830  41.810  1.00 20.24           C  
ATOM   1696  C   ALA H 218      16.821  20.882  39.905  1.00 18.36           C  
ATOM   1697  O   ALA H 218      15.622  20.621  39.856  1.00 19.67           O  
ATOM   1698  N   MET H 219      17.768  20.051  39.422  1.00 18.37           N  
ATOM   1699  CA  MET H 219      17.458  18.758  38.888  1.00 17.53           C  
ATOM   1700  CB  MET H 219      18.471  18.321  37.824  1.00 18.49           C  
ATOM   1701  CG  MET H 219      18.574  19.286  36.643  1.00 18.49           C  
ATOM   1702  SD  MET H 219      19.919  18.900  35.480  1.00 22.10           S  
ATOM   1703  CE  MET H 219      19.706  20.383  34.455  1.00 19.56           C  
ATOM   1704  C   MET H 219      17.591  17.815  40.044  1.00 20.80           C  
ATOM   1705  O   MET H 219      18.651  17.232  40.277  1.00 17.60           O  
ATOM   1706  N   ASP H 220      16.505  17.682  40.826  1.00 23.90           N  
ATOM   1707  CA  ASP H 220      16.491  16.859  42.002  1.00 24.56           C  
ATOM   1708  CB  ASP H 220      15.342  17.223  42.955  1.00 24.20           C  
ATOM   1709  CG  ASP H 220      14.014  17.102  42.229  1.00 28.34           C  
ATOM   1710  OD1 ASP H 220      14.006  16.911  40.985  1.00 31.73           O  
ATOM   1711  OD2 ASP H 220      12.976  17.213  42.932  1.00 30.28           O1-
ATOM   1712  C   ASP H 220      16.470  15.383  41.710  1.00 23.85           C  
ATOM   1713  O   ASP H 220      17.105  14.608  42.424  1.00 26.28           O  
ATOM   1714  N   PHE H 221      15.729  14.940  40.672  1.00 41.73           N  
ATOM   1715  CA  PHE H 221      15.627  13.531  40.386  1.00 40.80           C  
ATOM   1716  CB  PHE H 221      14.191  12.973  40.445  1.00 43.39           C  
ATOM   1717  CG  PHE H 221      13.658  13.168  41.823  1.00 46.98           C  
ATOM   1718  CD1 PHE H 221      13.913  12.257  42.819  1.00 51.86           C  
ATOM   1719  CD2 PHE H 221      12.905  14.280  42.113  1.00 48.75           C  
ATOM   1720  CE1 PHE H 221      13.416  12.453  44.084  1.00 54.08           C  
ATOM   1721  CE2 PHE H 221      12.404  14.481  43.376  1.00 51.85           C  
ATOM   1722  CZ  PHE H 221      12.661  13.564  44.363  1.00 53.93           C  
ATOM   1723  C   PHE H 221      16.121  13.257  39.001  1.00 41.02           C  
ATOM   1724  O   PHE H 221      15.836  13.997  38.060  1.00 41.36           O  
ATOM   1725  N   TRP H 222      16.848  12.132  38.855  1.00 34.39           N  
ATOM   1726  CA  TRP H 222      17.512  11.757  37.638  1.00 35.59           C  
ATOM   1727  CB  TRP H 222      18.984  11.488  37.918  1.00 39.44           C  
ATOM   1728  CG  TRP H 222      19.626  12.783  38.221  1.00 39.45           C  
ATOM   1729  CD2 TRP H 222      19.942  13.648  37.146  1.00 39.52           C  
ATOM   1730  CD1 TRP H 222      19.927  13.437  39.379  1.00 39.20           C  
ATOM   1731  NE1 TRP H 222      20.416  14.683  39.082  1.00 39.32           N  
ATOM   1732  CE2 TRP H 222      20.424  14.822  37.709  1.00 39.59           C  
ATOM   1733  CE3 TRP H 222      19.823  13.461  35.798  1.00 39.33           C  
ATOM   1734  CZ2 TRP H 222      20.797  15.847  36.915  1.00 40.22           C  
ATOM   1735  CZ3 TRP H 222      20.202  14.491  34.988  1.00 37.62           C  
ATOM   1736  CH2 TRP H 222      20.666  15.646  35.561  1.00 37.71           C  
ATOM   1737  C   TRP H 222      17.007  10.449  37.144  1.00 37.28           C  
ATOM   1738  O   TRP H 222      16.621   9.581  37.922  1.00 38.26           O  
ATOM   1739  N   GLY H 223      17.015  10.281  35.808  1.00 36.34           N  
ATOM   1740  CA  GLY H 223      16.677   9.010  35.245  1.00 37.02           C  
ATOM   1741  C   GLY H 223      17.937   8.195  35.299  1.00 37.94           C  
ATOM   1742  O   GLY H 223      18.986   8.697  35.698  1.00 37.00           O  
ATOM   1743  N   GLN H 224      17.853   6.903  34.915  1.00 43.69           N  
ATOM   1744  CA  GLN H 224      18.985   6.011  34.915  1.00 43.02           C  
ATOM   1745  CB  GLN H 224      18.660   4.549  34.556  1.00 41.10           C  
ATOM   1746  CG  GLN H 224      17.615   3.852  35.420  1.00 44.56           C  
ATOM   1747  CD  GLN H 224      16.330   3.785  34.611  1.00 50.28           C  
ATOM   1748  OE1 GLN H 224      15.510   4.701  34.644  1.00 51.73           O  
ATOM   1749  NE2 GLN H 224      16.149   2.667  33.858  1.00 53.33           N  
ATOM   1750  C   GLN H 224      19.940   6.418  33.839  1.00 42.35           C  
ATOM   1751  O   GLN H 224      21.152   6.255  33.974  1.00 43.00           O  
ATOM   1752  N   GLY H 225      19.402   6.907  32.709  1.00 38.33           N  
ATOM   1753  CA  GLY H 225      20.208   7.259  31.576  1.00 39.86           C  
ATOM   1754  C   GLY H 225      19.997   6.212  30.522  1.00 42.20           C  
ATOM   1755  O   GLY H 225      19.814   5.034  30.821  1.00 41.47           O  
ATOM   1756  N   THR H 226      20.015   6.636  29.240  1.00 42.27           N  
ATOM   1757  CA  THR H 226      19.842   5.726  28.140  1.00 40.02           C  
ATOM   1758  CB  THR H 226      18.693   6.082  27.238  1.00 41.68           C  
ATOM   1759  OG1 THR H 226      17.476   6.101  27.969  1.00 43.57           O  
ATOM   1760  CG2 THR H 226      18.607   5.042  26.107  1.00 39.87           C  
ATOM   1761  C   THR H 226      21.081   5.792  27.303  1.00 38.97           C  
ATOM   1762  O   THR H 226      21.564   6.873  26.973  1.00 37.55           O  
ATOM   1763  N   SER H 227      21.629   4.625  26.914  1.00 41.74           N  
ATOM   1764  CA  SER H 227      22.843   4.658  26.151  1.00 40.23           C  
ATOM   1765  CB  SER H 227      23.828   3.538  26.526  1.00 41.04           C  
ATOM   1766  OG  SER H 227      25.002   3.639  25.735  1.00 64.71           O  
ATOM   1767  C   SER H 227      22.489   4.492  24.708  1.00 39.02           C  
ATOM   1768  O   SER H 227      21.812   3.540  24.321  1.00 42.94           O  
ATOM   1769  N   VAL H 228      22.949   5.443  23.872  1.00 38.27           N  
ATOM   1770  CA  VAL H 228      22.671   5.401  22.465  1.00 39.52           C  
ATOM   1771  CB  VAL H 228      22.087   6.693  21.962  1.00 36.94           C  
ATOM   1772  CG1 VAL H 228      21.991   6.649  20.431  1.00 46.61           C  
ATOM   1773  CG2 VAL H 228      20.735   6.933  22.658  1.00 52.36           C  
ATOM   1774  C   VAL H 228      23.970   5.195  21.750  1.00 40.35           C  
ATOM   1775  O   VAL H 228      24.938   5.919  21.978  1.00 37.81           O  
ATOM   1776  N   THR H 229      24.030   4.179  20.863  1.00 40.06           N  
ATOM   1777  CA  THR H 229      25.237   3.957  20.120  1.00 41.63           C  
ATOM   1778  CB  THR H 229      25.882   2.629  20.397  1.00 41.10           C  
ATOM   1779  OG1 THR H 229      26.195   2.523  21.778  1.00 41.14           O  
ATOM   1780  CG2 THR H 229      27.164   2.515  19.553  1.00 34.10           C  
ATOM   1781  C   THR H 229      24.893   4.006  18.664  1.00 42.01           C  
ATOM   1782  O   THR H 229      23.974   3.329  18.206  1.00 42.86           O  
ATOM   1783  N   VAL H 230      25.630   4.832  17.893  1.00 44.51           N  
ATOM   1784  CA  VAL H 230      25.356   4.930  16.488  1.00 43.71           C  
ATOM   1785  CB  VAL H 230      25.304   6.345  15.984  1.00 43.79           C  
ATOM   1786  CG1 VAL H 230      25.086   6.321  14.461  1.00 43.08           C  
ATOM   1787  CG2 VAL H 230      24.214   7.103  16.759  1.00 44.64           C  
ATOM   1788  C   VAL H 230      26.471   4.252  15.763  1.00 43.70           C  
ATOM   1789  O   VAL H 230      27.631   4.646  15.879  1.00 41.10           O  
ATOM   1790  N   SER H 231      26.146   3.198  14.989  1.00 47.48           N  
ATOM   1791  CA  SER H 231      27.173   2.517  14.258  1.00 49.32           C  
ATOM   1792  CB  SER H 231      27.909   1.449  15.084  1.00 44.67           C  
ATOM   1793  OG  SER H 231      27.014   0.402  15.432  1.00 45.27           O  
ATOM   1794  C   SER H 231      26.526   1.804  13.117  1.00 48.60           C  
ATOM   1795  O   SER H 231      25.345   1.467  13.164  1.00 45.05           O  
ATOM   1796  N   SER H 232      27.298   1.561  12.042  0.90 48.84           N  
ATOM   1797  CA  SER H 232      26.756   0.848  10.927  0.90 49.86           C  
ATOM   1798  CB  SER H 232      27.265   1.354   9.570  0.90 50.39           C  
ATOM   1799  OG  SER H 232      28.673   1.200   9.495  0.90 51.87           O  
ATOM   1800  C   SER H 232      27.191  -0.602  11.075  0.90 51.32           C  
ATOM   1801  O   SER H 232      28.427  -0.847  11.088  0.90 53.21           O  
ATOM   1802  OXT SER H 232      26.295  -1.483  11.175  1.00  0.00           O1-
TER    1803      SER H 232 
CONECT  158  668
CONECT  668  158
CONECT  986 1573
CONECT 1573  986
END
