# Supplementary material for: Fully automated antibody structure prediction using BIOVIA tools: Validation study
Source: PLoS One. 2017 May 18;12(5):e0177923. doi: 10.1371/journal.pone.0177923 (PMC5436848; doi:10.1371/journal.pone.0177923)
Supplement: S2 Dataset — Predicted structures using the Top5 framework method, Chothia CDR definition with canonical filtering and generating 50 models. These were used in the comparison against predictions using no filtering. (ZIP) [file pone.0177923.s004.zip › 4CMH_CB_FV_FinalModel.pdb]

REMARK   Accelrys Discovery Studio PDB file
REMARK   Created:  2015-04-10T03:04:58Z
SSBOND   1 CYS L   23    CYS L   88                                     
SSBOND   2 CYS H  129    CYS H  203                                     
ATOM      1  N   ASP L   1      26.333  32.364  25.594  1.00 36.05           N1+
ATOM      2  CA  ASP L   1      25.770  31.934  26.889  1.00 36.89           C  
ATOM      3  CB  ASP L   1      25.354  30.447  26.832  1.00 37.45           C  
ATOM      4  CG  ASP L   1      26.556  29.568  26.506  1.00 38.07           C  
ATOM      5  OD1 ASP L   1      27.634  29.768  27.126  1.00 39.20           O  
ATOM      6  OD2 ASP L   1      26.403  28.667  25.640  1.00 41.69           O1-
ATOM      7  C   ASP L   1      26.719  32.202  28.010  1.00 36.38           C  
ATOM      8  O   ASP L   1      27.745  32.855  27.828  1.00 36.36           O  
ATOM      9  N   ILE L   2      26.392  31.706  29.215  1.00 35.31           N  
ATOM     10  CA  ILE L   2      27.210  31.985  30.356  1.00 34.13           C  
ATOM     11  CB  ILE L   2      26.418  32.186  31.616  1.00 31.80           C  
ATOM     12  CG1 ILE L   2      25.511  33.423  31.473  1.00 26.61           C  
ATOM     13  CG2 ILE L   2      27.401  32.273  32.793  1.00 26.72           C  
ATOM     14  CD1 ILE L   2      24.486  33.568  32.596  1.00 27.16           C  
ATOM     15  C   ILE L   2      28.128  30.827  30.540  1.00 33.29           C  
ATOM     16  O   ILE L   2      27.700  29.677  30.628  1.00 32.63           O  
ATOM     17  N   VAL L   3      29.442  31.123  30.585  1.00 32.34           N  
ATOM     18  CA  VAL L   3      30.432  30.094  30.678  1.00 32.55           C  
ATOM     19  CB  VAL L   3      31.718  30.474  30.001  1.00 33.10           C  
ATOM     20  CG1 VAL L   3      32.754  29.362  30.235  1.00 30.41           C  
ATOM     21  CG2 VAL L   3      31.423  30.753  28.517  1.00 31.62           C  
ATOM     22  C   VAL L   3      30.750  29.841  32.117  1.00 32.78           C  
ATOM     23  O   VAL L   3      30.997  30.767  32.885  1.00 31.34           O  
ATOM     24  N   MET L   4      30.761  28.553  32.515  1.00 32.58           N  
ATOM     25  CA  MET L   4      31.095  28.222  33.868  1.00 31.79           C  
ATOM     26  CB  MET L   4      30.094  27.259  34.530  1.00 31.40           C  
ATOM     27  CG  MET L   4      28.664  27.808  34.569  1.00 24.69           C  
ATOM     28  SD  MET L   4      28.461  29.374  35.470  1.00 24.64           S  
ATOM     29  CE  MET L   4      28.585  28.641  37.125  1.00 23.86           C  
ATOM     30  C   MET L   4      32.419  27.533  33.822  1.00 31.70           C  
ATOM     31  O   MET L   4      32.589  26.530  33.129  1.00 30.10           O  
ATOM     32  N   THR L   5      33.410  28.059  34.565  1.00 31.18           N  
ATOM     33  CA  THR L   5      34.699  27.446  34.482  1.00 31.62           C  
ATOM     34  CB  THR L   5      35.758  28.388  33.981  1.00 31.84           C  
ATOM     35  OG1 THR L   5      36.937  27.667  33.664  1.00 33.09           O  
ATOM     36  CG2 THR L   5      36.046  29.457  35.049  1.00 28.78           C  
ATOM     37  C   THR L   5      35.087  26.915  35.829  1.00 31.46           C  
ATOM     38  O   THR L   5      35.033  27.630  36.830  1.00 29.87           O  
ATOM     39  N   GLN L   6      35.491  25.625  35.884  1.00 31.54           N  
ATOM     40  CA  GLN L   6      35.883  25.038  37.138  1.00 31.12           C  
ATOM     41  CB  GLN L   6      35.364  23.613  37.391  1.00 31.34           C  
ATOM     42  CG  GLN L   6      33.861  23.571  37.667  1.00 31.12           C  
ATOM     43  CD  GLN L   6      33.514  22.209  38.240  1.00 30.44           C  
ATOM     44  OE1 GLN L   6      32.923  21.365  37.568  1.00 29.19           O  
ATOM     45  NE2 GLN L   6      33.899  21.986  39.524  1.00 28.09           N  
ATOM     46  C   GLN L   6      37.375  25.018  37.222  1.00 31.69           C  
ATOM     47  O   GLN L   6      38.059  24.645  36.270  1.00 31.99           O  
ATOM     48  N   SER L   7      37.895  25.380  38.416  1.00 32.91           N  
ATOM     49  CA  SER L   7      39.291  25.620  38.677  1.00 33.33           C  
ATOM     50  CB  SER L   7      39.581  26.046  40.126  1.00 33.84           C  
ATOM     51  OG  SER L   7      39.262  24.996  41.028  1.00 36.21           O  
ATOM     52  C   SER L   7      40.172  24.448  38.414  1.00 33.10           C  
ATOM     53  O   SER L   7      41.233  24.602  37.811  1.00 32.78           O  
ATOM     54  N   HIS L   8      39.799  23.247  38.872  1.00 33.80           N  
ATOM     55  CA  HIS L   8      40.725  22.178  38.658  1.00 34.46           C  
ATOM     56  ND1 HIS L   8      41.542  23.593  41.432  1.00 15.00           N  
ATOM     57  CG  HIS L   8      42.056  22.489  40.794  1.00 36.60           C  
ATOM     58  CB  HIS L   8      41.237  21.554  39.967  1.00 33.75           C  
ATOM     59  NE2 HIS L   8      43.717  23.550  41.886  1.00 36.81           N  
ATOM     60  CD2 HIS L   8      43.387  22.475  41.081  1.00 15.00           C  
ATOM     61  CE1 HIS L   8      42.577  24.193  42.069  1.00 15.00           C  
ATOM     62  C   HIS L   8      40.018  21.082  37.944  1.00 33.72           C  
ATOM     63  O   HIS L   8      38.894  20.737  38.294  1.00 35.35           O  
ATOM     64  N   LEU L   9      40.652  20.526  36.893  1.00 34.56           N  
ATOM     65  CA  LEU L   9      40.091  19.399  36.210  1.00 34.54           C  
ATOM     66  CB  LEU L   9      40.856  19.026  34.918  1.00 35.05           C  
ATOM     67  CG  LEU L   9      40.284  17.820  34.136  1.00 39.57           C  
ATOM     68  CD1 LEU L   9      40.533  16.470  34.837  1.00  0.00           C  
ATOM     69  CD2 LEU L   9      38.804  18.047  33.796  1.00  0.00           C  
ATOM     70  C   LEU L   9      40.159  18.236  37.155  1.00 34.32           C  
ATOM     71  O   LEU L   9      39.223  17.445  37.251  1.00 33.07           O  
ATOM     72  N   SER L  10      41.289  18.101  37.882  1.00 34.36           N  
ATOM     73  CA  SER L  10      41.420  16.978  38.766  1.00 34.96           C  
ATOM     74  CB  SER L  10      42.259  15.835  38.173  1.00 36.70           C  
ATOM     75  OG  SER L  10      42.318  14.753  39.087  1.00 36.22           O  
ATOM     76  C   SER L  10      42.103  17.440  40.014  1.00 34.84           C  
ATOM     77  O   SER L  10      42.800  18.453  40.023  1.00 35.20           O  
ATOM     78  N   MET L  11      41.897  16.699  41.120  1.00 35.32           N  
ATOM     79  CA  MET L  11      42.484  17.089  42.366  1.00 35.41           C  
ATOM     80  CB  MET L  11      41.512  17.987  43.152  1.00 35.64           C  
ATOM     81  CG  MET L  11      42.044  18.608  44.439  1.00 37.43           C  
ATOM     82  SD  MET L  11      40.824  19.669  45.269  1.00 39.83           S  
ATOM     83  CE  MET L  11      41.333  21.204  44.446  1.00 40.51           C  
ATOM     84  C   MET L  11      42.728  15.828  43.139  1.00 34.25           C  
ATOM     85  O   MET L  11      41.966  14.869  43.023  1.00 34.91           O  
ATOM     86  N   SER L  12      43.810  15.781  43.940  1.00 34.42           N  
ATOM     87  CA  SER L  12      44.073  14.579  44.680  1.00 34.79           C  
ATOM     88  CB  SER L  12      45.444  13.965  44.344  1.00 34.11           C  
ATOM     89  OG  SER L  12      45.569  12.682  44.934  1.00 36.35           O  
ATOM     90  C   SER L  12      44.034  14.934  46.138  1.00 34.22           C  
ATOM     91  O   SER L  12      44.537  15.982  46.541  1.00 34.83           O  
ATOM     92  N   THR L  13      43.399  14.074  46.966  1.00 34.54           N  
ATOM     93  CA  THR L  13      43.278  14.372  48.369  1.00 34.52           C  
ATOM     94  CB  THR L  13      42.005  15.093  48.698  1.00 34.01           C  
ATOM     95  OG1 THR L  13      41.985  15.453  50.072  1.00 33.58           O  
ATOM     96  CG2 THR L  13      40.820  14.167  48.366  1.00 35.63           C  
ATOM     97  C   THR L  13      43.264  13.101  49.169  1.00 34.69           C  
ATOM     98  O   THR L  13      42.899  12.033  48.679  1.00 35.16           O  
ATOM     99  N   SER L  14      43.663  13.203  50.453  1.00 34.78           N  
ATOM    100  CA  SER L  14      43.706  12.070  51.335  1.00 35.07           C  
ATOM    101  CB  SER L  14      44.887  12.123  52.320  1.00 35.51           C  
ATOM    102  OG  SER L  14      46.117  12.129  51.613  1.00 36.43           O  
ATOM    103  C   SER L  14      42.447  12.039  52.146  1.00 35.10           C  
ATOM    104  O   SER L  14      41.753  13.046  52.285  1.00 34.80           O  
ATOM    105  N   LEU L  15      42.140  10.861  52.726  1.00 35.60           N  
ATOM    106  CA  LEU L  15      40.960  10.686  53.520  1.00 35.96           C  
ATOM    107  CB  LEU L  15      40.801   9.231  54.001  1.00 36.33           C  
ATOM    108  CG  LEU L  15      39.556   8.953  54.864  1.00  0.00           C  
ATOM    109  CD1 LEU L  15      38.268   9.010  54.024  1.00  0.00           C  
ATOM    110  CD2 LEU L  15      39.706   7.645  55.657  1.00  0.00           C  
ATOM    111  C   LEU L  15      41.115  11.529  54.747  1.00 36.53           C  
ATOM    112  O   LEU L  15      42.155  11.495  55.406  1.00 38.28           O  
ATOM    113  N   GLY L  16      40.067  12.309  55.088  1.00 37.48           N  
ATOM    114  CA  GLY L  16      40.084  13.109  56.279  1.00 36.87           C  
ATOM    115  C   GLY L  16      40.455  14.527  55.957  1.00 36.75           C  
ATOM    116  O   GLY L  16      40.257  15.415  56.783  1.00 36.26           O  
ATOM    117  N   ASP L  17      41.011  14.793  54.759  1.00 36.44           N  
ATOM    118  CA  ASP L  17      41.407  16.139  54.441  1.00 37.89           C  
ATOM    119  CB  ASP L  17      42.551  16.208  53.417  1.00 39.30           C  
ATOM    120  CG  ASP L  17      43.827  15.745  54.105  1.00 42.35           C  
ATOM    121  OD1 ASP L  17      43.861  15.738  55.364  1.00 40.64           O  
ATOM    122  OD2 ASP L  17      44.794  15.393  53.378  1.00 40.09           O1-
ATOM    123  C   ASP L  17      40.243  16.904  53.880  1.00 39.41           C  
ATOM    124  O   ASP L  17      39.248  16.332  53.441  1.00 40.01           O  
ATOM    125  N   PRO L  18      40.331  18.213  53.964  1.00 39.49           N  
ATOM    126  CA  PRO L  18      39.329  19.049  53.348  1.00 38.95           C  
ATOM    127  CD  PRO L  18      40.838  18.810  55.190  1.00 45.92           C  
ATOM    128  CB  PRO L  18      39.135  20.252  54.270  1.00 40.41           C  
ATOM    129  CG  PRO L  18      40.414  20.285  55.119  1.00 43.48           C  
ATOM    130  C   PRO L  18      39.722  19.438  51.948  1.00 38.39           C  
ATOM    131  O   PRO L  18      40.914  19.584  51.690  1.00 38.90           O  
ATOM    132  N   VAL L  19      38.743  19.653  51.039  1.00 37.86           N  
ATOM    133  CA  VAL L  19      39.056  20.070  49.699  1.00 36.77           C  
ATOM    134  CB  VAL L  19      39.002  18.974  48.672  1.00 37.04           C  
ATOM    135  CG1 VAL L  19      40.156  17.998  48.928  1.00 36.69           C  
ATOM    136  CG2 VAL L  19      37.621  18.303  48.730  1.00 37.29           C  
ATOM    137  C   VAL L  19      38.061  21.103  49.274  1.00 36.42           C  
ATOM    138  O   VAL L  19      36.917  21.109  49.728  1.00 33.95           O  
ATOM    139  N   SER L  20      38.491  22.022  48.384  1.00 36.55           N  
ATOM    140  CA  SER L  20      37.608  23.040  47.899  1.00 35.40           C  
ATOM    141  CB  SER L  20      37.949  24.442  48.430  1.00 36.97           C  
ATOM    142  OG  SER L  20      37.799  24.486  49.841  1.00 40.50           O  
ATOM    143  C   SER L  20      37.755  23.095  46.412  1.00 34.25           C  
ATOM    144  O   SER L  20      38.866  23.092  45.883  1.00 32.51           O  
ATOM    145  N   ILE L  21      36.615  23.164  45.697  1.00 34.47           N  
ATOM    146  CA  ILE L  21      36.604  23.222  44.264  1.00 32.81           C  
ATOM    147  CB  ILE L  21      35.742  22.146  43.668  1.00 33.61           C  
ATOM    148  CG1 ILE L  21      36.216  20.754  44.123  1.00 32.69           C  
ATOM    149  CG2 ILE L  21      35.736  22.336  42.144  1.00 29.12           C  
ATOM    150  CD1 ILE L  21      35.198  19.641  43.869  1.00 30.78           C  
ATOM    151  C   ILE L  21      35.973  24.532  43.913  1.00 33.38           C  
ATOM    152  O   ILE L  21      34.966  24.912  44.506  1.00 33.26           O  
ATOM    153  N   THR L  22      36.545  25.276  42.942  1.00 32.79           N  
ATOM    154  CA  THR L  22      35.952  26.551  42.650  1.00 33.28           C  
ATOM    155  CB  THR L  22      36.894  27.725  42.705  1.00 33.88           C  
ATOM    156  OG1 THR L  22      37.919  27.596  41.732  1.00 35.36           O  
ATOM    157  CG2 THR L  22      37.508  27.805  44.112  1.00 32.33           C  
ATOM    158  C   THR L  22      35.316  26.521  41.300  1.00 32.73           C  
ATOM    159  O   THR L  22      35.671  25.724  40.432  1.00 32.50           O  
ATOM    160  N   CYS L  23      34.296  27.384  41.125  1.00 34.00           N  
ATOM    161  CA  CYS L  23      33.557  27.506  39.904  1.00 34.45           C  
ATOM    162  CB  CYS L  23      32.193  26.780  39.983  1.00 34.69           C  
ATOM    163  SG  CYS L  23      31.188  26.888  38.473  1.00 40.01           S  
ATOM    164  C   CYS L  23      33.325  28.976  39.687  1.00 34.37           C  
ATOM    165  O   CYS L  23      32.877  29.680  40.593  1.00 34.14           O  
ATOM    166  N   LYS L  24      33.644  29.478  38.473  1.00 34.65           N  
ATOM    167  CA  LYS L  24      33.492  30.881  38.190  1.00 35.24           C  
ATOM    168  CB  LYS L  24      34.814  31.568  37.788  1.00 36.39           C  
ATOM    169  CG  LYS L  24      35.822  31.712  38.931  1.00 38.84           C  
ATOM    170  CD  LYS L  24      37.242  32.031  38.456  1.00 40.53           C  
ATOM    171  CE  LYS L  24      38.264  32.160  39.589  1.00 42.67           C  
ATOM    172  NZ  LYS L  24      38.274  33.540  40.123  1.00 41.70           N1+
ATOM    173  C   LYS L  24      32.552  31.044  37.035  1.00 34.54           C  
ATOM    174  O   LYS L  24      32.578  30.269  36.079  1.00 36.01           O  
ATOM    175  N   ALA L  25      31.695  32.085  37.092  1.00 33.21           N  
ATOM    176  CA  ALA L  25      30.739  32.339  36.051  1.00 32.91           C  
ATOM    177  CB  ALA L  25      29.316  32.596  36.574  1.00 30.70           C  
ATOM    178  C   ALA L  25      31.171  33.572  35.322  1.00 33.07           C  
ATOM    179  O   ALA L  25      31.725  34.497  35.913  1.00 31.92           O  
ATOM    180  N   SER L  26      30.873  33.606  34.014  1.00 17.09           N  
ATOM    181  CA  SER L  26      31.197  34.723  33.185  1.00 18.90           C  
ATOM    182  CB  SER L  26      30.996  34.429  31.688  1.00 20.15           C  
ATOM    183  OG  SER L  26      29.627  34.172  31.418  1.00 19.74           O  
ATOM    184  C   SER L  26      30.330  35.897  33.538  1.00 21.09           C  
ATOM    185  O   SER L  26      30.726  37.040  33.307  1.00 21.31           O  
ATOM    186  N   GLN L  27      29.120  35.648  34.086  0.83 20.39           N  
ATOM    187  CA  GLN L  27      28.232  36.737  34.399  0.83 22.09           C  
ATOM    188  CB  GLN L  27      27.064  36.850  33.407  0.83 21.26           C  
ATOM    189  CG  GLN L  27      26.334  38.191  33.468  0.83 26.92           C  
ATOM    190  CD  GLN L  27      27.194  39.225  32.752  0.83 30.83           C  
ATOM    191  OE1 GLN L  27      27.490  40.288  33.293  0.83 30.25           O  
ATOM    192  NE2 GLN L  27      27.600  38.907  31.494  0.83 30.52           N  
ATOM    193  C   GLN L  27      27.654  36.507  35.771  0.83 18.95           C  
ATOM    194  O   GLN L  27      27.658  35.387  36.278  0.83 19.86           O  
ATOM    195  N   ASP L  28      27.140  37.585  36.406  1.00 16.63           N  
ATOM    196  CA  ASP L  28      26.611  37.531  37.745  1.00 17.56           C  
ATOM    197  CB  ASP L  28      26.297  38.926  38.315  1.00 20.58           C  
ATOM    198  CG  ASP L  28      26.014  38.803  39.806  1.00 23.87           C  
ATOM    199  OD1 ASP L  28      25.864  37.651  40.296  1.00 25.10           O  
ATOM    200  OD2 ASP L  28      25.943  39.867  40.477  1.00 30.16           O1-
ATOM    201  C   ASP L  28      25.347  36.722  37.767  1.00 18.30           C  
ATOM    202  O   ASP L  28      24.298  37.137  37.280  1.00 21.64           O  
ATOM    203  N   VAL L  29      25.469  35.492  38.286  1.00 15.95           N  
ATOM    204  CA  VAL L  29      24.435  34.514  38.479  1.00 12.85           C  
ATOM    205  CB  VAL L  29      24.919  33.103  38.340  1.00 14.65           C  
ATOM    206  CG1 VAL L  29      25.332  32.892  36.874  1.00 13.75           C  
ATOM    207  CG2 VAL L  29      26.061  32.864  39.336  1.00 13.27           C  
ATOM    208  C   VAL L  29      23.683  34.667  39.769  1.00 15.26           C  
ATOM    209  O   VAL L  29      22.744  33.908  40.014  1.00 16.45           O  
ATOM    210  N   SER L  30      24.147  35.524  40.700  1.00 16.17           N  
ATOM    211  CA  SER L  30      23.442  35.611  41.947  1.00 14.51           C  
ATOM    212  CB  SER L  30      21.913  35.789  41.812  1.00 17.30           C  
ATOM    213  OG  SER L  30      21.316  35.975  43.087  1.00 20.51           O  
ATOM    214  C   SER L  30      23.770  34.337  42.672  1.00 14.63           C  
ATOM    215  O   SER L  30      24.907  33.876  42.629  1.00 17.37           O  
ATOM    216  N   THR L  31      22.812  33.807  43.452  1.00 16.36           N  
ATOM    217  CA  THR L  31      22.911  32.570  44.183  1.00 15.94           C  
ATOM    218  CB  THR L  31      22.022  32.547  45.391  1.00 16.03           C  
ATOM    219  OG1 THR L  31      20.660  32.667  45.006  1.00 16.36           O  
ATOM    220  CG2 THR L  31      22.419  33.715  46.309  1.00 15.20           C  
ATOM    221  C   THR L  31      22.576  31.359  43.349  1.00 14.64           C  
ATOM    222  O   THR L  31      22.830  30.235  43.780  1.00 16.96           O  
ATOM    223  N   VAL L  32      21.929  31.536  42.178  1.00 13.37           N  
ATOM    224  CA  VAL L  32      21.376  30.413  41.463  1.00 12.89           C  
ATOM    225  CB  VAL L  32      20.383  30.838  40.419  1.00 12.26           C  
ATOM    226  CG1 VAL L  32      19.171  31.460  41.133  1.00  0.00           C  
ATOM    227  CG2 VAL L  32      21.072  31.805  39.445  1.00  0.00           C  
ATOM    228  C   VAL L  32      22.403  29.544  40.807  1.00 13.77           C  
ATOM    229  O   VAL L  32      22.652  29.570  39.607  1.00 13.59           O  
ATOM    230  N   VAL L  33      22.976  28.650  41.601  1.00 27.61           N  
ATOM    231  CA  VAL L  33      23.938  27.698  41.122  1.00 26.90           C  
ATOM    232  CB  VAL L  33      25.361  28.147  41.309  1.00 26.81           C  
ATOM    233  CG1 VAL L  33      26.304  26.999  40.917  1.00 25.65           C  
ATOM    234  CG2 VAL L  33      25.586  29.430  40.492  1.00 27.26           C  
ATOM    235  C   VAL L  33      23.774  26.434  41.912  1.00 27.55           C  
ATOM    236  O   VAL L  33      23.459  26.473  43.099  1.00 27.43           O  
ATOM    237  N   ALA L  34      23.992  25.269  41.262  1.00 27.30           N  
ATOM    238  CA  ALA L  34      23.854  24.016  41.951  1.00 27.17           C  
ATOM    239  CB  ALA L  34      22.653  23.183  41.477  1.00 25.47           C  
ATOM    240  C   ALA L  34      25.086  23.191  41.714  1.00 27.06           C  
ATOM    241  O   ALA L  34      25.839  23.431  40.772  1.00 26.79           O  
ATOM    242  N   TRP L  35      25.334  22.209  42.609  1.00 26.32           N  
ATOM    243  CA  TRP L  35      26.468  21.330  42.487  1.00 26.66           C  
ATOM    244  CB  TRP L  35      27.421  21.384  43.693  1.00 26.88           C  
ATOM    245  CG  TRP L  35      28.205  22.672  43.779  1.00 27.94           C  
ATOM    246  CD2 TRP L  35      29.487  22.860  43.166  1.00 29.33           C  
ATOM    247  CD1 TRP L  35      27.887  23.844  44.393  1.00 29.07           C  
ATOM    248  NE1 TRP L  35      28.891  24.763  44.191  1.00 28.54           N  
ATOM    249  CE2 TRP L  35      29.882  24.169  43.437  1.00 29.04           C  
ATOM    250  CE3 TRP L  35      30.269  22.017  42.429  1.00 28.26           C  
ATOM    251  CZ2 TRP L  35      31.071  24.659  42.973  1.00 28.15           C  
ATOM    252  CZ3 TRP L  35      31.469  22.510  41.972  1.00 28.29           C  
ATOM    253  CH2 TRP L  35      31.863  23.806  42.237  1.00 27.57           C  
ATOM    254  C   TRP L  35      25.981  19.917  42.373  1.00 25.58           C  
ATOM    255  O   TRP L  35      25.077  19.499  43.097  1.00 25.11           O  
ATOM    256  N   TYR L  36      26.592  19.133  41.455  1.00 25.55           N  
ATOM    257  CA  TYR L  36      26.185  17.764  41.250  1.00 25.12           C  
ATOM    258  CB  TYR L  36      25.654  17.474  39.834  1.00 24.72           C  
ATOM    259  CG  TYR L  36      24.431  18.293  39.602  1.00 24.52           C  
ATOM    260  CD1 TYR L  36      24.531  19.574  39.106  1.00 23.26           C  
ATOM    261  CD2 TYR L  36      23.183  17.786  39.878  1.00 24.23           C  
ATOM    262  CE1 TYR L  36      23.410  20.340  38.886  1.00 22.93           C  
ATOM    263  CE2 TYR L  36      22.059  18.546  39.659  1.00 22.97           C  
ATOM    264  CZ  TYR L  36      22.170  19.823  39.165  1.00 22.26           C  
ATOM    265  OH  TYR L  36      21.013  20.598  38.942  1.00 17.09           O  
ATOM    266  C   TYR L  36      27.375  16.861  41.412  1.00 26.31           C  
ATOM    267  O   TYR L  36      28.504  17.236  41.098  1.00 26.27           O  
ATOM    268  N   GLN L  37      27.133  15.631  41.923  1.00 26.17           N  
ATOM    269  CA  GLN L  37      28.182  14.659  42.091  1.00 27.29           C  
ATOM    270  CB  GLN L  37      28.271  14.084  43.519  1.00 27.37           C  
ATOM    271  CG  GLN L  37      29.388  13.051  43.697  1.00 27.82           C  
ATOM    272  CD  GLN L  37      29.201  12.362  45.043  1.00 27.88           C  
ATOM    273  OE1 GLN L  37      28.165  11.751  45.300  1.00 26.78           O  
ATOM    274  NE2 GLN L  37      30.229  12.449  45.928  1.00 26.86           N  
ATOM    275  C   GLN L  37      27.869  13.502  41.192  1.00 26.41           C  
ATOM    276  O   GLN L  37      26.730  13.045  41.124  1.00 27.59           O  
ATOM    277  N   GLN L  38      28.877  12.991  40.457  1.00 26.33           N  
ATOM    278  CA  GLN L  38      28.598  11.884  39.588  1.00 26.61           C  
ATOM    279  CB  GLN L  38      28.551  12.293  38.104  1.00 25.99           C  
ATOM    280  CG  GLN L  38      28.220  11.144  37.151  1.00 24.72           C  
ATOM    281  CD  GLN L  38      28.194  11.694  35.732  1.00 25.28           C  
ATOM    282  OE1 GLN L  38      28.946  12.605  35.388  1.00 25.55           O  
ATOM    283  NE2 GLN L  38      27.298  11.128  34.880  1.00 22.83           N  
ATOM    284  C   GLN L  38      29.676  10.859  39.744  1.00 27.26           C  
ATOM    285  O   GLN L  38      30.860  11.156  39.605  1.00 27.92           O  
ATOM    286  N   LYS L  39      29.285   9.605  40.043  1.00 27.84           N  
ATOM    287  CA  LYS L  39      30.241   8.538  40.137  1.00 29.83           C  
ATOM    288  CB  LYS L  39      29.946   7.527  41.255  1.00 30.31           C  
ATOM    289  CG  LYS L  39      30.119   8.141  42.645  1.00 31.32           C  
ATOM    290  CD  LYS L  39      29.614   7.261  43.786  1.00 31.87           C  
ATOM    291  CE  LYS L  39      29.799   7.907  45.158  1.00 33.95           C  
ATOM    292  NZ  LYS L  39      29.398   6.957  46.215  1.00 34.45           N1+
ATOM    293  C   LYS L  39      30.217   7.827  38.820  1.00 31.13           C  
ATOM    294  O   LYS L  39      29.282   7.987  38.039  1.00 30.86           O  
ATOM    295  N   PRO L  40      31.219   7.044  38.539  1.00 31.47           N  
ATOM    296  CA  PRO L  40      31.263   6.422  37.245  1.00 31.59           C  
ATOM    297  CD  PRO L  40      32.551   7.301  39.061  1.00 31.43           C  
ATOM    298  CB  PRO L  40      32.659   5.814  37.133  1.00 31.93           C  
ATOM    299  CG  PRO L  40      33.521   6.751  38.000  1.00 32.33           C  
ATOM    300  C   PRO L  40      30.125   5.490  36.983  1.00 31.93           C  
ATOM    301  O   PRO L  40      29.759   4.711  37.861  1.00 31.75           O  
ATOM    302  N   GLY L  41      29.545   5.579  35.770  1.00 32.13           N  
ATOM    303  CA  GLY L  41      28.482   4.708  35.362  1.00 32.34           C  
ATOM    304  C   GLY L  41      27.188   5.160  35.967  1.00 32.58           C  
ATOM    305  O   GLY L  41      26.163   4.502  35.793  1.00 32.15           O  
ATOM    306  N   GLN L  42      27.184   6.300  36.683  1.00 32.33           N  
ATOM    307  CA  GLN L  42      25.954   6.698  37.306  1.00 31.01           C  
ATOM    308  CB  GLN L  42      26.032   6.836  38.838  1.00 33.23           C  
ATOM    309  CG  GLN L  42      26.343   5.534  39.576  1.00 35.05           C  
ATOM    310  CD  GLN L  42      26.362   5.854  41.063  1.00 36.97           C  
ATOM    311  OE1 GLN L  42      25.935   6.926  41.487  1.00 39.74           O  
ATOM    312  NE2 GLN L  42      26.876   4.899  41.882  1.00 38.56           N  
ATOM    313  C   GLN L  42      25.558   8.044  36.794  1.00 30.24           C  
ATOM    314  O   GLN L  42      26.334   8.731  36.131  1.00 30.21           O  
ATOM    315  N   SER L  43      24.297   8.431  37.071  1.00 29.40           N  
ATOM    316  CA  SER L  43      23.795   9.714  36.676  1.00 29.24           C  
ATOM    317  CB  SER L  43      22.262   9.755  36.532  1.00 29.91           C  
ATOM    318  OG  SER L  43      21.643   9.468  37.778  1.00 32.37           O  
ATOM    319  C   SER L  43      24.200  10.707  37.723  1.00 28.51           C  
ATOM    320  O   SER L  43      24.623  10.331  38.816  1.00 29.56           O  
ATOM    321  N   PRO L  44      24.084  11.972  37.418  1.00 28.52           N  
ATOM    322  CA  PRO L  44      24.490  12.977  38.366  1.00 27.94           C  
ATOM    323  CD  PRO L  44      24.235  12.427  36.043  1.00 27.11           C  
ATOM    324  CB  PRO L  44      24.575  14.280  37.572  1.00 27.47           C  
ATOM    325  CG  PRO L  44      24.888  13.814  36.139  1.00 26.14           C  
ATOM    326  C   PRO L  44      23.563  13.036  39.537  1.00 27.34           C  
ATOM    327  O   PRO L  44      22.386  12.716  39.383  1.00 27.28           O  
ATOM    328  N   ARG L  45      24.077  13.426  40.723  1.00 28.01           N  
ATOM    329  CA  ARG L  45      23.254  13.527  41.896  1.00 28.86           C  
ATOM    330  CB  ARG L  45      23.719  12.623  43.040  1.00 30.10           C  
ATOM    331  CG  ARG L  45      22.824  12.715  44.271  1.00 32.23           C  
ATOM    332  CD  ARG L  45      23.117  11.604  45.272  1.00 35.56           C  
ATOM    333  NE  ARG L  45      22.979  10.336  44.506  1.00  0.00           N  
ATOM    334  CZ  ARG L  45      23.641   9.207  44.891  1.00  0.00           C  
ATOM    335  NH1 ARG L  45      24.369   9.196  46.047  1.00  0.00           N1+
ATOM    336  NH2 ARG L  45      23.584   8.094  44.106  1.00  0.00           N  
ATOM    337  C   ARG L  45      23.353  14.932  42.393  1.00 28.35           C  
ATOM    338  O   ARG L  45      24.438  15.507  42.418  1.00 28.73           O  
ATOM    339  N   ARG L  46      22.224  15.530  42.825  1.00 28.13           N  
ATOM    340  CA  ARG L  46      22.314  16.903  43.248  1.00 26.60           C  
ATOM    341  CB  ARG L  46      21.039  17.742  43.073  1.00 26.75           C  
ATOM    342  CG  ARG L  46      21.288  19.171  43.561  1.00 29.30           C  
ATOM    343  CD  ARG L  46      20.277  20.188  43.051  1.00  0.00           C  
ATOM    344  NE  ARG L  46      18.934  19.588  43.250  1.00  0.00           N  
ATOM    345  CZ  ARG L  46      18.335  19.616  44.475  1.00  0.00           C  
ATOM    346  NH1 ARG L  46      19.005  20.093  45.563  1.00  0.00           N1+
ATOM    347  NH2 ARG L  46      17.061  19.151  44.603  1.00  0.00           N  
ATOM    348  C   ARG L  46      22.692  16.991  44.697  1.00 26.53           C  
ATOM    349  O   ARG L  46      22.015  16.422  45.553  1.00 27.02           O  
ATOM    350  N   LEU L  47      23.881  17.580  44.979  1.00 26.00           N  
ATOM    351  CA  LEU L  47      24.351  17.857  46.312  1.00 26.32           C  
ATOM    352  CB  LEU L  47      25.883  17.855  46.388  1.00 27.06           C  
ATOM    353  CG  LEU L  47      26.507  16.497  46.018  1.00 27.30           C  
ATOM    354  CD1 LEU L  47      28.036  16.547  46.143  1.00 26.56           C  
ATOM    355  CD2 LEU L  47      25.884  15.350  46.828  1.00 27.06           C  
ATOM    356  C   LEU L  47      23.879  19.168  46.891  1.00 26.42           C  
ATOM    357  O   LEU L  47      23.333  19.215  47.992  1.00 26.45           O  
ATOM    358  N   ILE L  48      24.076  20.288  46.154  1.00 25.47           N  
ATOM    359  CA  ILE L  48      23.762  21.574  46.714  1.00 25.74           C  
ATOM    360  CB  ILE L  48      24.978  22.328  47.150  1.00 24.73           C  
ATOM    361  CG1 ILE L  48      25.680  21.531  48.257  1.00 23.95           C  
ATOM    362  CG2 ILE L  48      24.556  23.742  47.580  1.00 24.04           C  
ATOM    363  CD1 ILE L  48      27.041  22.082  48.668  1.00 24.71           C  
ATOM    364  C   ILE L  48      23.024  22.406  45.716  1.00 24.70           C  
ATOM    365  O   ILE L  48      23.292  22.339  44.516  1.00 23.92           O  
ATOM    366  N   TYR L  49      22.051  23.211  46.200  1.00 25.76           N  
ATOM    367  CA  TYR L  49      21.319  24.070  45.312  1.00 26.48           C  
ATOM    368  CB  TYR L  49      19.890  23.594  44.937  1.00 26.32           C  
ATOM    369  CG  TYR L  49      18.881  23.711  46.035  1.00 26.52           C  
ATOM    370  CD1 TYR L  49      18.230  24.903  46.262  1.00 26.42           C  
ATOM    371  CD2 TYR L  49      18.548  22.629  46.817  1.00 26.56           C  
ATOM    372  CE1 TYR L  49      17.284  25.019  47.255  1.00 25.50           C  
ATOM    373  CE2 TYR L  49      17.603  22.735  47.812  1.00 28.04           C  
ATOM    374  CZ  TYR L  49      16.969  23.934  48.034  1.00 26.34           C  
ATOM    375  OH  TYR L  49      15.998  24.048  49.052  1.00 27.02           O  
ATOM    376  C   TYR L  49      21.269  25.439  45.927  1.00 27.01           C  
ATOM    377  O   TYR L  49      21.492  25.600  47.125  1.00 27.32           O  
ATOM    378  N   SER L  50      21.054  26.477  45.070  1.00 12.78           N  
ATOM    379  CA  SER L  50      21.015  27.857  45.483  1.00 13.74           C  
ATOM    380  CB  SER L  50      19.865  28.161  46.460  1.00 15.86           C  
ATOM    381  OG  SER L  50      18.616  27.969  45.815  1.00 22.52           O  
ATOM    382  C   SER L  50      22.312  28.208  46.142  1.00 13.83           C  
ATOM    383  O   SER L  50      22.356  28.969  47.108  1.00 14.44           O  
ATOM    384  N   ALA L  51      23.400  27.610  45.633  1.00 11.95           N  
ATOM    385  CA  ALA L  51      24.769  27.882  45.981  1.00 12.32           C  
ATOM    386  CB  ALA L  51      25.114  29.381  45.890  1.00 13.52           C  
ATOM    387  C   ALA L  51      25.152  27.404  47.355  1.00 12.05           C  
ATOM    388  O   ALA L  51      26.310  27.036  47.553  1.00 12.62           O  
ATOM    389  N   SER L  52      24.221  27.307  48.330  1.00 13.33           N  
ATOM    390  CA  SER L  52      24.726  26.937  49.629  1.00 13.65           C  
ATOM    391  CB  SER L  52      25.006  28.158  50.520  1.00 15.24           C  
ATOM    392  OG  SER L  52      23.795  28.843  50.806  1.00 15.97           O  
ATOM    393  C   SER L  52      23.746  26.085  50.374  1.00 14.13           C  
ATOM    394  O   SER L  52      23.958  25.784  51.549  1.00 15.83           O  
ATOM    395  N   TYR L  53      22.670  25.633  49.709  1.00 29.71           N  
ATOM    396  CA  TYR L  53      21.703  24.835  50.417  1.00 30.94           C  
ATOM    397  CB  TYR L  53      20.243  25.118  50.029  1.00 33.30           C  
ATOM    398  CG  TYR L  53      19.826  26.422  50.615  1.00 36.17           C  
ATOM    399  CD1 TYR L  53      20.038  27.608  49.949  1.00 36.83           C  
ATOM    400  CD2 TYR L  53      19.214  26.451  51.846  1.00 36.93           C  
ATOM    401  CE1 TYR L  53      19.640  28.802  50.505  1.00 38.00           C  
ATOM    402  CE2 TYR L  53      18.817  27.642  52.405  1.00 38.61           C  
ATOM    403  CZ  TYR L  53      19.029  28.820  51.733  1.00 39.06           C  
ATOM    404  OH  TYR L  53      18.618  30.040  52.306  1.00 39.43           O  
ATOM    405  C   TYR L  53      21.931  23.395  50.100  1.00 31.26           C  
ATOM    406  O   TYR L  53      22.036  23.011  48.936  1.00 31.52           O  
ATOM    407  N   ARG L  54      22.020  22.558  51.155  1.00 32.54           N  
ATOM    408  CA  ARG L  54      22.217  21.152  50.951  1.00 33.03           C  
ATOM    409  CB  ARG L  54      22.877  20.416  52.128  1.00 34.29           C  
ATOM    410  CG  ARG L  54      24.390  20.630  52.192  1.00 36.69           C  
ATOM    411  CD  ARG L  54      25.051  19.984  53.407  1.00 38.30           C  
ATOM    412  NE  ARG L  54      24.575  20.743  54.593  1.00 40.28           N  
ATOM    413  CZ  ARG L  54      23.395  20.406  55.189  1.00 42.18           C  
ATOM    414  NH1 ARG L  54      22.712  19.299  54.775  1.00 42.26           N1+
ATOM    415  NH2 ARG L  54      22.888  21.185  56.188  1.00 42.28           N  
ATOM    416  C   ARG L  54      20.896  20.522  50.678  1.00 32.67           C  
ATOM    417  O   ARG L  54      19.883  20.848  51.299  1.00 33.00           O  
ATOM    418  N   TYR L  55      20.888  19.581  49.721  1.00 31.90           N  
ATOM    419  CA  TYR L  55      19.682  18.909  49.352  1.00 32.38           C  
ATOM    420  CB  TYR L  55      19.722  18.333  47.925  1.00 30.74           C  
ATOM    421  CG  TYR L  55      18.352  17.895  47.548  1.00 31.83           C  
ATOM    422  CD1 TYR L  55      17.312  18.797  47.513  1.00 28.72           C  
ATOM    423  CD2 TYR L  55      18.124  16.595  47.169  1.00 28.56           C  
ATOM    424  CE1 TYR L  55      16.044  18.392  47.162  1.00 28.53           C  
ATOM    425  CE2 TYR L  55      16.862  16.186  46.814  1.00 29.45           C  
ATOM    426  CZ  TYR L  55      15.822  17.082  46.808  1.00 31.20           C  
ATOM    427  OH  TYR L  55      14.528  16.647  46.442  1.00 31.59           O  
ATOM    428  C   TYR L  55      19.475  17.838  50.369  1.00 32.59           C  
ATOM    429  O   TYR L  55      20.430  17.283  50.908  1.00 32.89           O  
ATOM    430  N   ILE L  56      18.200  17.556  50.690  1.00 34.42           N  
ATOM    431  CA  ILE L  56      17.873  16.648  51.748  1.00 35.90           C  
ATOM    432  CB  ILE L  56      16.395  16.375  51.846  1.00 37.02           C  
ATOM    433  CG1 ILE L  56      16.043  15.806  53.229  1.00  0.00           C  
ATOM    434  CG2 ILE L  56      15.995  15.463  50.676  1.00 36.29           C  
ATOM    435  CD1 ILE L  56      16.202  16.831  54.354  1.00  0.00           C  
ATOM    436  C   ILE L  56      18.598  15.349  51.562  1.00 36.26           C  
ATOM    437  O   ILE L  56      18.652  14.803  50.462  1.00 36.36           O  
ATOM    438  N   GLY L  57      19.217  14.846  52.655  1.00 36.88           N  
ATOM    439  CA  GLY L  57      19.876  13.568  52.649  1.00 37.58           C  
ATOM    440  C   GLY L  57      21.359  13.703  52.443  1.00 38.16           C  
ATOM    441  O   GLY L  57      22.094  12.735  52.631  1.00 38.85           O  
ATOM    442  N   VAL L  58      21.848  14.899  52.058  1.00 38.16           N  
ATOM    443  CA  VAL L  58      23.258  15.071  51.806  1.00 37.67           C  
ATOM    444  CB  VAL L  58      23.561  16.281  50.967  1.00 37.21           C  
ATOM    445  CG1 VAL L  58      25.085  16.409  50.819  1.00 35.72           C  
ATOM    446  CG2 VAL L  58      22.813  16.157  49.630  1.00 34.32           C  
ATOM    447  C   VAL L  58      23.977  15.252  53.111  1.00 38.14           C  
ATOM    448  O   VAL L  58      23.474  15.905  54.024  1.00 38.09           O  
ATOM    449  N   PRO L  59      25.165  14.698  53.208  1.00 38.66           N  
ATOM    450  CA  PRO L  59      25.940  14.783  54.423  1.00 38.24           C  
ATOM    451  CD  PRO L  59      25.484  13.503  52.442  1.00 38.54           C  
ATOM    452  CB  PRO L  59      27.059  13.754  54.279  1.00 38.30           C  
ATOM    453  CG  PRO L  59      26.465  12.709  53.320  1.00 38.20           C  
ATOM    454  C   PRO L  59      26.442  16.172  54.694  1.00 38.48           C  
ATOM    455  O   PRO L  59      26.679  16.926  53.754  1.00 37.90           O  
ATOM    456  N   ASP L  60      26.651  16.503  55.982  1.00 39.32           N  
ATOM    457  CA  ASP L  60      27.053  17.802  56.453  1.00 39.31           C  
ATOM    458  CB  ASP L  60      27.123  17.906  57.986  1.00 41.44           C  
ATOM    459  CG  ASP L  60      25.710  17.936  58.543  1.00 44.19           C  
ATOM    460  OD1 ASP L  60      24.761  18.148  57.744  1.00 46.64           O  
ATOM    461  OD2 ASP L  60      25.561  17.752  59.781  1.00 46.26           O1-
ATOM    462  C   ASP L  60      28.415  18.160  55.950  1.00 38.13           C  
ATOM    463  O   ASP L  60      28.760  19.338  55.881  1.00 37.56           O  
ATOM    464  N   ARG L  61      29.244  17.159  55.615  1.00 36.80           N  
ATOM    465  CA  ARG L  61      30.589  17.437  55.195  1.00 36.56           C  
ATOM    466  CB  ARG L  61      31.453  16.187  54.938  1.00 37.97           C  
ATOM    467  CG  ARG L  61      30.933  15.223  53.869  1.00 37.31           C  
ATOM    468  CD  ARG L  61      31.947  14.124  53.537  1.00 38.23           C  
ATOM    469  NE  ARG L  61      31.254  13.071  52.746  1.00 38.52           N  
ATOM    470  CZ  ARG L  61      30.612  12.068  53.409  1.00 40.23           C  
ATOM    471  NH1 ARG L  61      30.550  12.082  54.771  1.00 40.69           N1+
ATOM    472  NH2 ARG L  61      30.028  11.050  52.715  1.00 41.29           N  
ATOM    473  C   ARG L  61      30.582  18.268  53.949  1.00 34.94           C  
ATOM    474  O   ARG L  61      31.527  19.017  53.703  1.00 32.62           O  
ATOM    475  N   PHE L  62      29.538  18.133  53.104  1.00 35.63           N  
ATOM    476  CA  PHE L  62      29.483  18.883  51.878  1.00 34.52           C  
ATOM    477  CB  PHE L  62      28.564  18.235  50.826  1.00 34.85           C  
ATOM    478  CG  PHE L  62      29.089  16.884  50.466  1.00 34.54           C  
ATOM    479  CD1 PHE L  62      30.127  16.752  49.574  1.00 34.79           C  
ATOM    480  CD2 PHE L  62      28.536  15.742  51.003  1.00 35.52           C  
ATOM    481  CE1 PHE L  62      30.612  15.512  49.234  1.00 35.54           C  
ATOM    482  CE2 PHE L  62      29.019  14.500  50.663  1.00 36.23           C  
ATOM    483  CZ  PHE L  62      30.060  14.379  49.776  1.00 35.12           C  
ATOM    484  C   PHE L  62      28.903  20.241  52.162  1.00 33.71           C  
ATOM    485  O   PHE L  62      27.887  20.362  52.843  1.00 32.40           O  
ATOM    486  N   THR L  63      29.550  21.315  51.656  1.00 33.64           N  
ATOM    487  CA  THR L  63      29.008  22.633  51.850  1.00 33.84           C  
ATOM    488  CB  THR L  63      29.582  23.362  53.030  1.00 34.59           C  
ATOM    489  OG1 THR L  63      30.975  23.568  52.852  1.00 34.50           O  
ATOM    490  CG2 THR L  63      29.323  22.535  54.302  1.00 34.22           C  
ATOM    491  C   THR L  63      29.293  23.453  50.627  1.00 33.93           C  
ATOM    492  O   THR L  63      30.279  23.221  49.928  1.00 34.30           O  
ATOM    493  N   GLY L  64      28.427  24.447  50.337  1.00 32.76           N  
ATOM    494  CA  GLY L  64      28.647  25.280  49.189  1.00 31.50           C  
ATOM    495  C   GLY L  64      28.560  26.706  49.634  1.00 29.41           C  
ATOM    496  O   GLY L  64      27.925  27.015  50.641  1.00 29.30           O  
ATOM    497  N   SER L  65      29.209  27.620  48.879  1.00 29.38           N  
ATOM    498  CA  SER L  65      29.163  29.007  49.241  1.00 30.74           C  
ATOM    499  CB  SER L  65      30.201  29.397  50.304  1.00 31.07           C  
ATOM    500  OG  SER L  65      31.513  29.205  49.795  1.00 33.27           O  
ATOM    501  C   SER L  65      29.448  29.846  48.032  1.00 30.55           C  
ATOM    502  O   SER L  65      29.819  29.341  46.974  1.00 31.28           O  
ATOM    503  N   GLY L  66      29.277  31.179  48.177  1.00 31.20           N  
ATOM    504  CA  GLY L  66      29.579  32.098  47.113  1.00 30.83           C  
ATOM    505  C   GLY L  66      28.325  32.707  46.562  1.00 30.85           C  
ATOM    506  O   GLY L  66      27.225  32.178  46.715  1.00 28.43           O  
ATOM    507  N   ALA L  67      28.487  33.881  45.914  1.00 29.74           N  
ATOM    508  CA  ALA L  67      27.399  34.583  45.301  1.00 30.68           C  
ATOM    509  CB  ALA L  67      26.700  35.572  46.252  1.00 32.06           C  
ATOM    510  C   ALA L  67      27.988  35.383  44.186  1.00 30.30           C  
ATOM    511  O   ALA L  67      29.170  35.725  44.215  1.00 32.25           O  
ATOM    512  N   GLY L  68      27.170  35.729  43.174  1.00 28.83           N  
ATOM    513  CA  GLY L  68      27.691  36.492  42.080  1.00 29.47           C  
ATOM    514  C   GLY L  68      28.402  35.577  41.127  1.00 30.58           C  
ATOM    515  O   GLY L  68      27.776  34.734  40.491  1.00 30.84           O  
ATOM    516  N   THR L  69      29.692  35.867  40.864  1.00 29.25           N  
ATOM    517  CA  THR L  69      30.547  35.110  39.985  1.00 30.53           C  
ATOM    518  CB  THR L  69      31.577  35.969  39.322  1.00 30.75           C  
ATOM    519  OG1 THR L  69      32.458  36.513  40.293  1.00 30.52           O  
ATOM    520  CG2 THR L  69      30.847  37.101  38.581  1.00 28.10           C  
ATOM    521  C   THR L  69      31.284  33.946  40.600  1.00 30.28           C  
ATOM    522  O   THR L  69      31.511  32.948  39.917  1.00 31.45           O  
ATOM    523  N   ASP L  70      31.724  34.048  41.876  1.00 30.48           N  
ATOM    524  CA  ASP L  70      32.602  33.036  42.418  1.00 31.76           C  
ATOM    525  CB  ASP L  70      33.774  33.611  43.229  1.00 33.01           C  
ATOM    526  CG  ASP L  70      34.739  34.281  42.264  1.00 36.58           C  
ATOM    527  OD1 ASP L  70      34.844  33.801  41.103  1.00 38.86           O  
ATOM    528  OD2 ASP L  70      35.389  35.276  42.678  1.00 41.59           O1-
ATOM    529  C   ASP L  70      31.875  32.105  43.335  1.00 31.51           C  
ATOM    530  O   ASP L  70      31.175  32.536  44.251  1.00 32.18           O  
ATOM    531  N   PHE L  71      32.062  30.784  43.124  1.00 30.21           N  
ATOM    532  CA  PHE L  71      31.384  29.820  43.943  1.00 29.19           C  
ATOM    533  CB  PHE L  71      30.258  29.087  43.189  1.00 28.23           C  
ATOM    534  CG  PHE L  71      29.315  30.131  42.686  1.00 26.95           C  
ATOM    535  CD1 PHE L  71      28.263  30.569  43.455  1.00 26.75           C  
ATOM    536  CD2 PHE L  71      29.491  30.685  41.439  1.00 25.96           C  
ATOM    537  CE1 PHE L  71      27.403  31.535  42.985  1.00 27.34           C  
ATOM    538  CE2 PHE L  71      28.633  31.651  40.964  1.00 27.01           C  
ATOM    539  CZ  PHE L  71      27.582  32.078  41.737  1.00 26.56           C  
ATOM    540  C   PHE L  71      32.383  28.784  44.368  1.00 30.16           C  
ATOM    541  O   PHE L  71      33.389  28.569  43.692  1.00 31.85           O  
ATOM    542  N   THR L  72      32.130  28.125  45.522  1.00 30.41           N  
ATOM    543  CA  THR L  72      33.050  27.140  46.013  1.00 30.93           C  
ATOM    544  CB  THR L  72      33.919  27.676  47.119  1.00 31.68           C  
ATOM    545  OG1 THR L  72      34.650  28.803  46.660  1.00 34.23           O  
ATOM    546  CG2 THR L  72      34.882  26.571  47.583  1.00 31.08           C  
ATOM    547  C   THR L  72      32.285  25.977  46.573  1.00 31.55           C  
ATOM    548  O   THR L  72      31.238  26.140  47.200  1.00 29.85           O  
ATOM    549  N   PHE L  73      32.806  24.754  46.348  1.00 31.81           N  
ATOM    550  CA  PHE L  73      32.228  23.557  46.886  1.00 31.06           C  
ATOM    551  CB  PHE L  73      31.906  22.532  45.784  1.00 31.11           C  
ATOM    552  CG  PHE L  73      31.308  21.312  46.385  1.00 31.52           C  
ATOM    553  CD1 PHE L  73      30.000  21.304  46.807  1.00 31.14           C  
ATOM    554  CD2 PHE L  73      32.055  20.165  46.496  1.00 30.98           C  
ATOM    555  CE1 PHE L  73      29.453  20.167  47.354  1.00 35.76           C  
ATOM    556  CE2 PHE L  73      31.516  19.027  47.041  1.00 36.51           C  
ATOM    557  CZ  PHE L  73      30.212  19.027  47.471  1.00 35.88           C  
ATOM    558  C   PHE L  73      33.281  22.997  47.785  1.00 31.79           C  
ATOM    559  O   PHE L  73      34.429  22.831  47.371  1.00 30.14           O  
ATOM    560  N   THR L  74      32.925  22.700  49.051  1.00 31.38           N  
ATOM    561  CA  THR L  74      33.939  22.261  49.970  1.00 32.09           C  
ATOM    562  CB  THR L  74      34.183  23.250  51.069  1.00 32.48           C  
ATOM    563  OG1 THR L  74      34.594  24.493  50.518  1.00 33.40           O  
ATOM    564  CG2 THR L  74      35.272  22.704  52.006  1.00 30.19           C  
ATOM    565  C   THR L  74      33.535  20.980  50.621  1.00 32.68           C  
ATOM    566  O   THR L  74      32.393  20.808  51.043  1.00 33.33           O  
ATOM    567  N   ILE L  75      34.486  20.032  50.721  1.00 32.39           N  
ATOM    568  CA  ILE L  75      34.177  18.808  51.390  1.00 33.27           C  
ATOM    569  CB  ILE L  75      34.417  17.588  50.548  1.00 32.92           C  
ATOM    570  CG1 ILE L  75      33.593  17.650  49.252  1.00 33.79           C  
ATOM    571  CG2 ILE L  75      34.097  16.352  51.404  1.00 32.43           C  
ATOM    572  CD1 ILE L  75      33.995  16.597  48.220  1.00 33.86           C  
ATOM    573  C   ILE L  75      35.090  18.714  52.558  1.00 34.94           C  
ATOM    574  O   ILE L  75      36.307  18.628  52.404  1.00 34.72           O  
ATOM    575  N   SER L  76      34.517  18.758  53.770  1.00 35.37           N  
ATOM    576  CA  SER L  76      35.347  18.567  54.911  1.00 37.34           C  
ATOM    577  CB  SER L  76      34.774  19.164  56.205  1.00 37.94           C  
ATOM    578  OG  SER L  76      33.545  18.529  56.523  1.00 37.36           O  
ATOM    579  C   SER L  76      35.415  17.087  55.075  1.00 38.25           C  
ATOM    580  O   SER L  76      34.525  16.364  54.629  1.00 37.24           O  
ATOM    581  N   SER L  77      36.501  16.601  55.696  1.00 39.03           N  
ATOM    582  CA  SER L  77      36.694  15.207  55.987  1.00 39.28           C  
ATOM    583  CB  SER L  77      35.936  14.728  57.239  1.00 39.62           C  
ATOM    584  OG  SER L  77      34.532  14.822  57.045  1.00 43.58           O  
ATOM    585  C   SER L  77      36.322  14.324  54.832  1.00 39.35           C  
ATOM    586  O   SER L  77      35.327  13.605  54.895  1.00 38.75           O  
ATOM    587  N   VAL L  78      37.119  14.355  53.745  1.00 39.74           N  
ATOM    588  CA  VAL L  78      36.849  13.564  52.577  1.00 39.79           C  
ATOM    589  CB  VAL L  78      37.883  13.743  51.503  1.00 40.43           C  
ATOM    590  CG1 VAL L  78      37.602  12.748  50.367  1.00 39.46           C  
ATOM    591  CG2 VAL L  78      37.882  15.215  51.061  1.00 40.24           C  
ATOM    592  C   VAL L  78      36.835  12.113  52.945  1.00 39.64           C  
ATOM    593  O   VAL L  78      37.613  11.661  53.785  1.00 38.76           O  
ATOM    594  N   GLN L  79      35.917  11.355  52.306  1.00 39.08           N  
ATOM    595  CA  GLN L  79      35.724   9.951  52.539  1.00 40.17           C  
ATOM    596  CB  GLN L  79      34.262   9.614  52.894  1.00 39.59           C  
ATOM    597  CG  GLN L  79      33.725  10.362  54.120  1.00 41.58           C  
ATOM    598  CD  GLN L  79      34.192   9.652  55.379  1.00 42.22           C  
ATOM    599  OE1 GLN L  79      33.841   8.498  55.617  1.00 43.64           O  
ATOM    600  NE2 GLN L  79      34.999  10.358  56.214  1.00 42.15           N  
ATOM    601  C   GLN L  79      36.028   9.249  51.246  1.00 40.54           C  
ATOM    602  O   GLN L  79      36.026   9.861  50.179  1.00 40.90           O  
ATOM    603  N   ALA L  80      36.283   7.927  51.315  1.00 40.97           N  
ATOM    604  CA  ALA L  80      36.651   7.142  50.165  1.00 41.09           C  
ATOM    605  CB  ALA L  80      36.902   5.664  50.517  1.00 41.50           C  
ATOM    606  C   ALA L  80      35.546   7.180  49.151  1.00 40.26           C  
ATOM    607  O   ALA L  80      35.795   7.256  47.950  1.00 40.86           O  
ATOM    608  N   GLU L  81      34.291   7.141  49.625  1.00 40.32           N  
ATOM    609  CA  GLU L  81      33.106   7.105  48.811  1.00 40.04           C  
ATOM    610  CB  GLU L  81      31.832   6.951  49.661  1.00 41.47           C  
ATOM    611  CG  GLU L  81      31.648   8.103  50.652  1.00 44.58           C  
ATOM    612  CD  GLU L  81      30.520   7.758  51.615  1.00 46.70           C  
ATOM    613  OE1 GLU L  81      30.570   6.650  52.207  1.00 47.26           O  
ATOM    614  OE2 GLU L  81      29.594   8.600  51.773  1.00 47.76           O1-
ATOM    615  C   GLU L  81      32.996   8.374  48.019  1.00 38.24           C  
ATOM    616  O   GLU L  81      32.344   8.409  46.976  1.00 39.11           O  
ATOM    617  N   ASP L  82      33.619   9.453  48.525  1.00 36.58           N  
ATOM    618  CA  ASP L  82      33.568  10.775  47.968  1.00 36.30           C  
ATOM    619  CB  ASP L  82      34.219  11.821  48.883  1.00 35.54           C  
ATOM    620  CG  ASP L  82      33.261  12.009  50.050  1.00 36.28           C  
ATOM    621  OD1 ASP L  82      32.029  11.877  49.827  1.00 38.02           O  
ATOM    622  OD2 ASP L  82      33.740  12.275  51.181  1.00 37.31           O1-
ATOM    623  C   ASP L  82      34.215  10.824  46.619  1.00 35.67           C  
ATOM    624  O   ASP L  82      34.058  11.813  45.907  1.00 36.02           O  
ATOM    625  N   LEU L  83      35.017   9.806  46.248  1.00 34.75           N  
ATOM    626  CA  LEU L  83      35.615   9.842  44.940  1.00 33.75           C  
ATOM    627  CB  LEU L  83      36.378   8.564  44.549  1.00 34.10           C  
ATOM    628  CG  LEU L  83      37.727   8.367  45.258  1.00 34.25           C  
ATOM    629  CD1 LEU L  83      38.406   7.064  44.801  1.00 35.30           C  
ATOM    630  CD2 LEU L  83      38.623   9.604  45.076  1.00 34.97           C  
ATOM    631  C   LEU L  83      34.525   9.975  43.929  1.00 32.83           C  
ATOM    632  O   LEU L  83      33.576   9.192  43.920  1.00 33.17           O  
ATOM    633  N   ALA L  84      34.643  10.989  43.043  1.00 31.85           N  
ATOM    634  CA  ALA L  84      33.661  11.204  42.019  1.00 30.97           C  
ATOM    635  CB  ALA L  84      32.234  11.355  42.566  1.00 31.87           C  
ATOM    636  C   ALA L  84      34.004  12.477  41.299  1.00 30.59           C  
ATOM    637  O   ALA L  84      34.993  13.141  41.611  1.00 30.57           O  
ATOM    638  N   VAL L  85      33.198  12.839  40.280  1.00 29.23           N  
ATOM    639  CA  VAL L  85      33.424  14.061  39.558  1.00 27.72           C  
ATOM    640  CB  VAL L  85      33.314  13.900  38.067  1.00 26.71           C  
ATOM    641  CG1 VAL L  85      33.480  15.281  37.410  1.00 26.61           C  
ATOM    642  CG2 VAL L  85      34.343  12.853  37.601  1.00 21.94           C  
ATOM    643  C   VAL L  85      32.369  15.032  40.009  1.00 27.77           C  
ATOM    644  O   VAL L  85      31.221  14.646  40.228  1.00 28.62           O  
ATOM    645  N   TYR L  86      32.731  16.324  40.178  1.00 27.52           N  
ATOM    646  CA  TYR L  86      31.774  17.285  40.661  1.00 27.15           C  
ATOM    647  CB  TYR L  86      32.215  17.999  41.954  1.00 26.14           C  
ATOM    648  CG  TYR L  86      32.333  16.991  43.046  1.00 25.79           C  
ATOM    649  CD1 TYR L  86      33.496  16.278  43.223  1.00 24.04           C  
ATOM    650  CD2 TYR L  86      31.284  16.760  43.905  1.00 25.87           C  
ATOM    651  CE1 TYR L  86      33.604  15.350  44.232  1.00 25.81           C  
ATOM    652  CE2 TYR L  86      31.386  15.834  44.916  1.00 25.47           C  
ATOM    653  CZ  TYR L  86      32.551  15.125  45.081  1.00 25.90           C  
ATOM    654  OH  TYR L  86      32.674  14.171  46.115  1.00 27.14           O  
ATOM    655  C   TYR L  86      31.577  18.364  39.633  1.00 26.76           C  
ATOM    656  O   TYR L  86      32.541  18.911  39.099  1.00 25.99           O  
ATOM    657  N   TYR L  87      30.298  18.711  39.353  1.00 26.92           N  
ATOM    658  CA  TYR L  87      29.993  19.714  38.365  1.00 27.54           C  
ATOM    659  CB  TYR L  87      29.097  19.221  37.210  1.00 26.93           C  
ATOM    660  CG  TYR L  87      29.769  18.133  36.446  1.00 28.13           C  
ATOM    661  CD1 TYR L  87      29.591  16.819  36.806  1.00 29.32           C  
ATOM    662  CD2 TYR L  87      30.564  18.422  35.363  1.00 27.32           C  
ATOM    663  CE1 TYR L  87      30.203  15.812  36.097  1.00 28.15           C  
ATOM    664  CE2 TYR L  87      31.179  17.420  34.650  1.00 26.34           C  
ATOM    665  CZ  TYR L  87      30.998  16.110  35.018  1.00 26.27           C  
ATOM    666  OH  TYR L  87      31.625  15.077  34.291  1.00 29.98           O  
ATOM    667  C   TYR L  87      29.194  20.812  39.004  1.00 27.58           C  
ATOM    668  O   TYR L  87      28.362  20.569  39.877  1.00 27.57           O  
ATOM    669  N   CYS L  88      29.449  22.069  38.576  1.00 28.70           N  
ATOM    670  CA  CYS L  88      28.694  23.208  39.020  1.00 29.65           C  
ATOM    671  CB  CYS L  88      29.574  24.434  39.373  1.00 32.12           C  
ATOM    672  SG  CYS L  88      30.691  24.958  38.031  1.00 38.13           S  
ATOM    673  C   CYS L  88      27.785  23.577  37.878  1.00 28.07           C  
ATOM    674  O   CYS L  88      28.100  23.298  36.721  1.00 28.09           O  
ATOM    675  N   GLN L  89      26.609  24.172  38.178  1.00 26.52           N  
ATOM    676  CA  GLN L  89      25.685  24.538  37.133  1.00 26.51           C  
ATOM    677  CB  GLN L  89      24.525  23.541  36.983  1.00 25.22           C  
ATOM    678  CG  GLN L  89      23.536  23.920  35.882  1.00 25.48           C  
ATOM    679  CD  GLN L  89      22.266  23.121  36.131  1.00 26.86           C  
ATOM    680  OE1 GLN L  89      21.392  23.023  35.272  1.00 32.99           O  
ATOM    681  NE2 GLN L  89      22.157  22.534  37.350  1.00 29.00           N  
ATOM    682  C   GLN L  89      25.040  25.850  37.476  1.00 26.83           C  
ATOM    683  O   GLN L  89      24.803  26.145  38.647  1.00 25.40           O  
ATOM    684  N   GLN L  90      24.734  26.671  36.444  1.00 25.49           N  
ATOM    685  CA  GLN L  90      24.058  27.927  36.650  1.00 25.96           C  
ATOM    686  CB  GLN L  90      24.789  29.126  36.008  1.00 25.61           C  
ATOM    687  CG  GLN L  90      24.880  29.095  34.476  1.00 25.32           C  
ATOM    688  CD  GLN L  90      23.609  29.704  33.898  1.00 25.17           C  
ATOM    689  OE1 GLN L  90      22.793  30.272  34.619  1.00 27.90           O  
ATOM    690  NE2 GLN L  90      23.430  29.586  32.557  1.00 25.09           N  
ATOM    691  C   GLN L  90      22.696  27.802  36.024  1.00 26.48           C  
ATOM    692  O   GLN L  90      22.563  27.370  34.884  1.00 24.73           O  
ATOM    693  N   HIS L  91      21.763  27.812  37.020  1.00 18.84           N  
ATOM    694  CA  HIS L  91      20.332  27.766  37.014  1.00 19.43           C  
ATOM    695  ND1 HIS L  91      18.945  28.059  40.288  1.00 20.22           N  
ATOM    696  CG  HIS L  91      19.859  27.316  39.571  1.00 20.19           C  
ATOM    697  CB  HIS L  91      19.670  26.926  38.136  1.00 20.25           C  
ATOM    698  NE2 HIS L  91      20.548  27.472  41.714  1.00 20.01           N  
ATOM    699  CD2 HIS L  91      20.833  26.971  40.455  1.00 19.47           C  
ATOM    700  CE1 HIS L  91      19.406  28.118  41.563  1.00 21.11           C  
ATOM    701  C   HIS L  91      19.742  29.138  36.886  1.00 20.12           C  
ATOM    702  O   HIS L  91      18.545  29.308  37.110  1.00 20.41           O  
ATOM    703  N   TYR L  92      20.593  30.172  36.717  1.00 20.34           N  
ATOM    704  CA  TYR L  92      20.172  31.547  36.625  1.00 21.90           C  
ATOM    705  CB  TYR L  92      21.382  32.501  36.598  1.00 22.18           C  
ATOM    706  CG  TYR L  92      20.883  33.904  36.577  1.00 22.95           C  
ATOM    707  CD1 TYR L  92      20.444  34.500  37.737  1.00 24.87           C  
ATOM    708  CD2 TYR L  92      20.868  34.626  35.408  1.00 24.14           C  
ATOM    709  CE1 TYR L  92      19.985  35.796  37.729  1.00 26.16           C  
ATOM    710  CE2 TYR L  92      20.409  35.922  35.392  1.00 25.36           C  
ATOM    711  CZ  TYR L  92      19.966  36.509  36.554  1.00 27.98           C  
ATOM    712  OH  TYR L  92      19.495  37.839  36.540  1.00 29.56           O  
ATOM    713  C   TYR L  92      19.342  31.820  35.390  1.00 24.00           C  
ATOM    714  O   TYR L  92      18.247  32.369  35.502  1.00 25.05           O  
ATOM    715  N   SER L  93      19.812  31.443  34.176  1.00 23.39           N  
ATOM    716  CA  SER L  93      19.039  31.737  32.993  1.00 24.01           C  
ATOM    717  CB  SER L  93      19.366  33.103  32.365  1.00 24.24           C  
ATOM    718  OG  SER L  93      19.009  34.153  33.250  1.00 25.79           O  
ATOM    719  C   SER L  93      19.347  30.716  31.938  1.00 23.55           C  
ATOM    720  O   SER L  93      20.419  30.116  31.924  1.00 23.74           O  
ATOM    721  N   PRO L  94      18.411  30.505  31.046  1.00 22.44           N  
ATOM    722  CA  PRO L  94      18.638  29.551  29.991  1.00 22.10           C  
ATOM    723  CD  PRO L  94      17.015  30.535  31.452  1.00 16.15           C  
ATOM    724  CB  PRO L  94      17.257  29.184  29.450  1.00 21.99           C  
ATOM    725  CG  PRO L  94      16.323  29.423  30.648  1.00 16.58           C  
ATOM    726  C   PRO L  94      19.559  30.101  28.948  1.00 22.14           C  
ATOM    727  O   PRO L  94      19.594  31.319  28.779  1.00 22.83           O  
ATOM    728  N   PRO L  95      20.302  29.265  28.268  1.00 22.13           N  
ATOM    729  CA  PRO L  95      20.298  27.852  28.536  1.00 21.40           C  
ATOM    730  CD  PRO L  95      20.707  29.558  26.904  1.00 22.08           C  
ATOM    731  CB  PRO L  95      20.848  27.173  27.279  1.00 21.13           C  
ATOM    732  CG  PRO L  95      21.499  28.313  26.477  1.00 21.90           C  
ATOM    733  C   PRO L  95      21.103  27.581  29.765  1.00 20.57           C  
ATOM    734  O   PRO L  95      22.006  28.359  30.070  1.00 21.26           O  
ATOM    735  N   TYR L  96      20.807  26.478  30.478  1.00 19.89           N  
ATOM    736  CA  TYR L  96      21.533  26.207  31.684  1.00 19.18           C  
ATOM    737  CB  TYR L  96      20.843  25.213  32.634  1.00 19.44           C  
ATOM    738  CG  TYR L  96      19.565  25.850  33.059  1.00 17.78           C  
ATOM    739  CD1 TYR L  96      19.558  26.806  34.046  1.00 18.80           C  
ATOM    740  CD2 TYR L  96      18.380  25.510  32.448  1.00 17.57           C  
ATOM    741  CE1 TYR L  96      18.380  27.401  34.433  1.00 18.21           C  
ATOM    742  CE2 TYR L  96      17.200  26.102  32.830  1.00 28.64           C  
ATOM    743  CZ  TYR L  96      17.199  27.047  33.827  1.00 28.62           C  
ATOM    744  OH  TYR L  96      15.989  27.658  34.222  1.00 28.91           O  
ATOM    745  C   TYR L  96      22.852  25.645  31.293  1.00 19.28           C  
ATOM    746  O   TYR L  96      22.941  24.781  30.420  1.00 21.11           O  
ATOM    747  N   THR L  97      23.930  26.150  31.922  1.00 24.25           N  
ATOM    748  CA  THR L  97      25.220  25.646  31.545  1.00 23.32           C  
ATOM    749  CB  THR L  97      26.137  26.696  30.988  1.00 25.07           C  
ATOM    750  OG1 THR L  97      26.353  27.724  31.942  1.00 27.48           O  
ATOM    751  CG2 THR L  97      25.506  27.275  29.712  1.00 20.93           C  
ATOM    752  C   THR L  97      25.897  25.011  32.725  1.00 23.42           C  
ATOM    753  O   THR L  97      25.650  25.366  33.878  1.00 21.97           O  
ATOM    754  N   PHE L  98      26.795  24.043  32.443  1.00 23.07           N  
ATOM    755  CA  PHE L  98      27.486  23.314  33.474  1.00 23.65           C  
ATOM    756  CB  PHE L  98      27.364  21.779  33.356  1.00 23.37           C  
ATOM    757  CG  PHE L  98      25.949  21.329  33.514  1.00 23.68           C  
ATOM    758  CD1 PHE L  98      25.081  21.384  32.448  1.00 22.19           C  
ATOM    759  CD2 PHE L  98      25.495  20.829  34.712  1.00 23.09           C  
ATOM    760  CE1 PHE L  98      23.778  20.963  32.578  1.00 24.47           C  
ATOM    761  CE2 PHE L  98      24.193  20.406  34.849  1.00 22.13           C  
ATOM    762  CZ  PHE L  98      23.329  20.474  33.781  1.00 23.38           C  
ATOM    763  C   PHE L  98      28.957  23.578  33.332  1.00 23.79           C  
ATOM    764  O   PHE L  98      29.437  24.024  32.292  1.00 25.19           O  
ATOM    765  N   GLY L  99      29.713  23.319  34.419  1.00 24.79           N  
ATOM    766  CA  GLY L  99      31.140  23.470  34.389  1.00 26.03           C  
ATOM    767  C   GLY L  99      31.708  22.218  33.787  1.00 26.17           C  
ATOM    768  O   GLY L  99      30.996  21.246  33.544  1.00 28.33           O  
ATOM    769  N   GLY L 100      33.031  22.228  33.536  1.00 26.01           N  
ATOM    770  CA  GLY L 100      33.766  21.143  32.947  1.00 26.65           C  
ATOM    771  C   GLY L 100      33.785  19.964  33.869  1.00 27.80           C  
ATOM    772  O   GLY L 100      33.894  18.823  33.423  1.00 29.62           O  
ATOM    773  N   GLY L 101      33.765  20.207  35.193  1.00 27.70           N  
ATOM    774  CA  GLY L 101      33.773  19.114  36.127  1.00 27.68           C  
ATOM    775  C   GLY L 101      35.139  18.990  36.729  1.00 27.88           C  
ATOM    776  O   GLY L 101      36.142  19.335  36.107  1.00 26.16           O  
ATOM    777  N   THR L 102      35.193  18.498  37.985  1.00 27.85           N  
ATOM    778  CA  THR L 102      36.444  18.299  38.664  1.00 27.68           C  
ATOM    779  CB  THR L 102      36.626  19.202  39.848  1.00 28.02           C  
ATOM    780  OG1 THR L 102      36.594  20.562  39.445  1.00 29.88           O  
ATOM    781  CG2 THR L 102      37.961  18.872  40.537  1.00 26.08           C  
ATOM    782  C   THR L 102      36.468  16.894  39.183  1.00 27.79           C  
ATOM    783  O   THR L 102      35.587  16.486  39.941  1.00 26.97           O  
ATOM    784  N   LYS L 103      37.504  16.122  38.803  1.00 29.41           N  
ATOM    785  CA  LYS L 103      37.621  14.751  39.224  1.00 30.37           C  
ATOM    786  CB  LYS L 103      38.467  13.897  38.259  1.00 32.02           C  
ATOM    787  CG  LYS L 103      38.611  12.431  38.677  1.00 33.61           C  
ATOM    788  CD  LYS L 103      39.308  11.546  37.638  1.00 37.14           C  
ATOM    789  CE  LYS L 103      38.344  10.800  36.716  1.00 38.65           C  
ATOM    790  NZ  LYS L 103      39.097   9.972  35.745  1.00 39.35           N1+
ATOM    791  C   LYS L 103      38.314  14.717  40.550  1.00 30.40           C  
ATOM    792  O   LYS L 103      39.355  15.341  40.746  1.00 30.55           O  
ATOM    793  N   LEU L 104      37.749  13.953  41.501  1.00 31.72           N  
ATOM    794  CA  LEU L 104      38.338  13.889  42.805  1.00 32.87           C  
ATOM    795  CB  LEU L 104      37.268  13.998  43.907  1.00 33.38           C  
ATOM    796  CG  LEU L 104      37.816  14.212  45.325  1.00 33.57           C  
ATOM    797  CD1 LEU L 104      38.411  15.621  45.474  1.00 34.23           C  
ATOM    798  CD2 LEU L 104      36.755  13.904  46.389  1.00 30.57           C  
ATOM    799  C   LEU L 104      38.991  12.541  42.927  1.00 33.06           C  
ATOM    800  O   LEU L 104      38.332  11.510  42.791  1.00 34.08           O  
ATOM    801  N   GLU L 105      40.316  12.510  43.180  1.00 33.36           N  
ATOM    802  CA  GLU L 105      41.010  11.258  43.312  1.00 34.10           C  
ATOM    803  CB  GLU L 105      42.251  11.158  42.414  1.00 35.47           C  
ATOM    804  CG  GLU L 105      41.903  11.184  40.926  1.00 40.82           C  
ATOM    805  CD  GLU L 105      43.194  11.080  40.128  1.00 43.97           C  
ATOM    806  OE1 GLU L 105      44.282  11.049  40.763  1.00 44.57           O  
ATOM    807  OE2 GLU L 105      43.113  11.030  38.872  1.00 44.25           O1-
ATOM    808  C   GLU L 105      41.476  11.158  44.730  1.00 33.59           C  
ATOM    809  O   GLU L 105      41.694  12.172  45.387  1.00 31.75           O  
ATOM    810  N   ILE L 106      41.636   9.922  45.251  1.00 33.14           N  
ATOM    811  CA  ILE L 106      42.065   9.827  46.618  1.00 33.77           C  
ATOM    812  CB  ILE L 106      41.225   8.963  47.510  1.00 33.97           C  
ATOM    813  CG1 ILE L 106      39.861   9.631  47.743  1.00 32.89           C  
ATOM    814  CG2 ILE L 106      42.009   8.720  48.810  1.00 29.43           C  
ATOM    815  CD1 ILE L 106      38.846   8.726  48.432  1.00 34.82           C  
ATOM    816  C   ILE L 106      43.459   9.324  46.675  1.00 34.38           C  
ATOM    817  O   ILE L 106      43.833   8.363  46.006  1.00 34.86           O  
ATOM    818  N   LYS L 107      44.285  10.019  47.476  1.00 34.47           N  
ATOM    819  CA  LYS L 107      45.648   9.623  47.613  1.00 33.83           C  
ATOM    820  CB  LYS L 107      46.622  10.729  47.167  1.00 34.76           C  
ATOM    821  CG  LYS L 107      46.490  12.041  47.939  1.00 37.89           C  
ATOM    822  CD  LYS L 107      47.473  13.119  47.476  1.00 39.68           C  
ATOM    823  CE  LYS L 107      48.931  12.667  47.465  1.00 40.56           C  
ATOM    824  NZ  LYS L 107      49.786  13.719  46.869  1.00 40.46           N1+
ATOM    825  C   LYS L 107      45.895   9.271  49.070  1.00 33.16           C  
ATOM    826  O   LYS L 107      44.913   8.928  49.782  1.00 32.86           O  
ATOM    827  OXT LYS L 107      47.082   9.329  49.487  1.00  0.00           O1-
TER     828      LYS L 107 
ATOM    829  N   GLN H 108       8.463   6.239  45.565  1.00 34.93           N1+
ATOM    830  CA  GLN H 108       9.538   7.201  45.227  1.00 35.38           C  
ATOM    831  CB  GLN H 108      10.913   6.505  45.245  1.00 37.08           C  
ATOM    832  CG  GLN H 108      12.086   7.435  44.916  1.00 43.15           C  
ATOM    833  CD  GLN H 108      13.331   6.593  44.656  1.00 47.63           C  
ATOM    834  OE1 GLN H 108      14.452   7.098  44.681  1.00 50.52           O  
ATOM    835  NE2 GLN H 108      13.131   5.276  44.388  1.00 49.48           N  
ATOM    836  C   GLN H 108       9.344   7.757  43.848  1.00 33.65           C  
ATOM    837  O   GLN H 108       8.674   7.153  43.012  1.00 33.18           O  
ATOM    838  N   VAL H 109       9.914   8.952  43.592  1.00 32.11           N  
ATOM    839  CA  VAL H 109       9.854   9.527  42.279  1.00 29.94           C  
ATOM    840  CB  VAL H 109      10.308  10.957  42.233  1.00 29.85           C  
ATOM    841  CG1 VAL H 109      10.353  11.411  40.765  1.00 29.18           C  
ATOM    842  CG2 VAL H 109       9.383  11.801  43.126  1.00 31.10           C  
ATOM    843  C   VAL H 109      10.818   8.732  41.468  1.00 29.40           C  
ATOM    844  O   VAL H 109      11.886   8.367  41.961  1.00 30.19           O  
ATOM    845  N   GLN H 110      10.467   8.406  40.211  1.00 30.09           N  
ATOM    846  CA  GLN H 110      11.397   7.608  39.470  1.00 30.27           C  
ATOM    847  CB  GLN H 110      11.146   6.103  39.656  1.00 31.86           C  
ATOM    848  CG  GLN H 110      12.282   5.212  39.160  1.00 34.71           C  
ATOM    849  CD  GLN H 110      11.976   3.793  39.611  1.00 38.32           C  
ATOM    850  OE1 GLN H 110      11.677   3.553  40.779  1.00 30.80           O  
ATOM    851  NE2 GLN H 110      12.045   2.822  38.662  1.00 29.86           N  
ATOM    852  C   GLN H 110      11.297   7.947  38.013  1.00 29.52           C  
ATOM    853  O   GLN H 110      10.219   8.233  37.495  1.00 28.79           O  
ATOM    854  N   LEU H 111      12.453   7.942  37.318  1.00 28.09           N  
ATOM    855  CA  LEU H 111      12.493   8.243  35.916  1.00 28.13           C  
ATOM    856  CB  LEU H 111      13.385   9.460  35.612  1.00 27.45           C  
ATOM    857  CG  LEU H 111      12.896  10.778  36.250  1.00 26.53           C  
ATOM    858  CD1 LEU H 111      13.839  11.946  35.915  1.00 27.87           C  
ATOM    859  CD2 LEU H 111      11.439  11.085  35.867  1.00 25.84           C  
ATOM    860  C   LEU H 111      13.115   7.064  35.229  1.00 28.03           C  
ATOM    861  O   LEU H 111      14.314   6.818  35.374  1.00 29.13           O  
ATOM    862  N   VAL H 112      12.326   6.303  34.445  1.00 28.97           N  
ATOM    863  CA  VAL H 112      12.897   5.159  33.794  1.00 28.75           C  
ATOM    864  CB  VAL H 112      12.069   3.907  33.933  1.00 30.00           C  
ATOM    865  CG1 VAL H 112      12.041   3.515  35.420  1.00  0.00           C  
ATOM    866  CG2 VAL H 112      10.668   4.145  33.342  1.00  0.00           C  
ATOM    867  C   VAL H 112      13.058   5.476  32.339  1.00 28.35           C  
ATOM    868  O   VAL H 112      12.088   5.743  31.632  1.00 27.22           O  
ATOM    869  N   GLN H 113      14.317   5.460  31.858  1.00 28.66           N  
ATOM    870  CA  GLN H 113      14.584   5.772  30.484  1.00 27.87           C  
ATOM    871  CB  GLN H 113      15.861   6.597  30.256  1.00 27.79           C  
ATOM    872  CG  GLN H 113      15.778   7.978  30.907  1.00 28.87           C  
ATOM    873  CD  GLN H 113      17.015   8.779  30.526  1.00 28.17           C  
ATOM    874  OE1 GLN H 113      17.906   8.992  31.345  1.00 27.42           O  
ATOM    875  NE2 GLN H 113      17.067   9.248  29.251  1.00 32.47           N  
ATOM    876  C   GLN H 113      14.689   4.505  29.695  1.00 27.21           C  
ATOM    877  O   GLN H 113      14.891   3.424  30.244  1.00 25.85           O  
ATOM    878  N   SER H 114      14.551   4.634  28.359  1.00 28.01           N  
ATOM    879  CA  SER H 114      14.575   3.523  27.450  1.00 27.31           C  
ATOM    880  CB  SER H 114      14.081   3.891  26.037  1.00 27.23           C  
ATOM    881  OG  SER H 114      14.903   4.897  25.466  1.00 27.02           O  
ATOM    882  C   SER H 114      15.974   2.996  27.350  1.00 28.51           C  
ATOM    883  O   SER H 114      16.923   3.613  27.833  1.00 27.61           O  
ATOM    884  N   GLY H 115      16.129   1.821  26.707  1.00 28.06           N  
ATOM    885  CA  GLY H 115      17.399   1.157  26.621  1.00 26.94           C  
ATOM    886  C   GLY H 115      18.261   1.821  25.592  1.00 27.58           C  
ATOM    887  O   GLY H 115      17.847   2.760  24.915  1.00 27.43           O  
ATOM    888  N   ALA H 116      19.503   1.313  25.453  1.00 28.32           N  
ATOM    889  CA  ALA H 116      20.478   1.869  24.556  1.00 28.52           C  
ATOM    890  CB  ALA H 116      21.864   1.211  24.679  1.00 27.26           C  
ATOM    891  C   ALA H 116      20.017   1.699  23.144  1.00 29.69           C  
ATOM    892  O   ALA H 116      19.263   0.780  22.828  1.00 30.67           O  
ATOM    893  N   GLU H 117      20.450   2.623  22.255  1.00 31.93           N  
ATOM    894  CA  GLU H 117      20.058   2.553  20.875  1.00 32.71           C  
ATOM    895  CB  GLU H 117      19.123   3.689  20.417  1.00 35.13           C  
ATOM    896  CG  GLU H 117      17.670   3.538  20.869  1.00 39.13           C  
ATOM    897  CD  GLU H 117      17.014   2.448  20.027  1.00 43.71           C  
ATOM    898  OE1 GLU H 117      17.499   1.285  20.078  1.00 46.01           O  
ATOM    899  OE2 GLU H 117      16.018   2.763  19.325  1.00 44.44           O1-
ATOM    900  C   GLU H 117      21.264   2.646  20.000  1.00 33.74           C  
ATOM    901  O   GLU H 117      22.238   3.331  20.312  1.00 32.83           O  
ATOM    902  N   VAL H 118      21.214   1.917  18.867  1.00 32.61           N  
ATOM    903  CA  VAL H 118      22.236   1.950  17.866  1.00 32.19           C  
ATOM    904  CB  VAL H 118      22.861   0.601  17.638  1.00 31.92           C  
ATOM    905  CG1 VAL H 118      21.746  -0.408  17.314  1.00  0.00           C  
ATOM    906  CG2 VAL H 118      23.911   0.730  16.524  1.00  0.00           C  
ATOM    907  C   VAL H 118      21.557   2.383  16.602  1.00 31.62           C  
ATOM    908  O   VAL H 118      20.549   1.802  16.203  1.00 31.86           O  
ATOM    909  N   ALA H 119      22.088   3.433  15.941  1.00 32.20           N  
ATOM    910  CA  ALA H 119      21.443   3.908  14.750  1.00 33.62           C  
ATOM    911  CB  ALA H 119      20.560   5.146  14.990  1.00 33.13           C  
ATOM    912  C   ALA H 119      22.490   4.296  13.751  1.00 34.31           C  
ATOM    913  O   ALA H 119      23.627   4.598  14.110  1.00 32.95           O  
ATOM    914  N   LYS H 120      22.114   4.275  12.452  1.00 35.00           N  
ATOM    915  CA  LYS H 120      23.016   4.634  11.392  1.00 36.65           C  
ATOM    916  CB  LYS H 120      22.630   4.108   9.996  1.00 39.32           C  
ATOM    917  CG  LYS H 120      22.547   2.587   9.868  1.00 43.14           C  
ATOM    918  CD  LYS H 120      21.255   1.991  10.434  1.00 47.57           C  
ATOM    919  CE  LYS H 120      20.047   2.183   9.512  1.00 46.93           C  
ATOM    920  NZ  LYS H 120      20.140   1.267   8.354  1.00 47.58           N1+
ATOM    921  C   LYS H 120      22.998   6.123  11.266  1.00 36.23           C  
ATOM    922  O   LYS H 120      22.055   6.783  11.698  1.00 35.66           O  
ATOM    923  N   PRO H 121      24.026   6.673  10.677  1.00 36.04           N  
ATOM    924  CA  PRO H 121      24.070   8.096  10.504  1.00 34.85           C  
ATOM    925  CD  PRO H 121      25.359   6.096  10.775  1.00 36.01           C  
ATOM    926  CB  PRO H 121      25.494   8.413  10.044  1.00 35.12           C  
ATOM    927  CG  PRO H 121      26.333   7.285  10.673  1.00 36.30           C  
ATOM    928  C   PRO H 121      22.993   8.552   9.569  1.00 35.35           C  
ATOM    929  O   PRO H 121      22.699   7.852   8.602  1.00 33.72           O  
ATOM    930  N   GLY H 122      22.383   9.720   9.855  1.00 34.87           N  
ATOM    931  CA  GLY H 122      21.361  10.264   9.007  1.00 34.51           C  
ATOM    932  C   GLY H 122      20.014   9.804   9.474  1.00 34.97           C  
ATOM    933  O   GLY H 122      18.989  10.290   8.997  1.00 37.03           O  
ATOM    934  N   THR H 123      19.976   8.870  10.443  1.00 33.38           N  
ATOM    935  CA  THR H 123      18.725   8.343  10.910  1.00 33.57           C  
ATOM    936  CB  THR H 123      18.842   6.951  11.461  1.00 31.87           C  
ATOM    937  OG1 THR H 123      17.555   6.371  11.626  1.00  0.00           O  
ATOM    938  CG2 THR H 123      19.561   7.028  12.820  1.00  0.00           C  
ATOM    939  C   THR H 123      18.227   9.212  12.024  1.00 34.09           C  
ATOM    940  O   THR H 123      18.786  10.269  12.306  1.00 35.16           O  
ATOM    941  N   SER H 124      17.120   8.782  12.665  1.00 34.05           N  
ATOM    942  CA  SER H 124      16.550   9.495  13.770  1.00 33.86           C  
ATOM    943  CB  SER H 124      15.229  10.199  13.422  1.00 35.40           C  
ATOM    944  OG  SER H 124      14.251   9.251  13.019  1.00 38.26           O  
ATOM    945  C   SER H 124      16.249   8.492  14.840  1.00 33.05           C  
ATOM    946  O   SER H 124      16.107   7.300  14.567  1.00 35.37           O  
ATOM    947  N   VAL H 125      16.179   8.951  16.106  1.00 33.06           N  
ATOM    948  CA  VAL H 125      15.865   8.055  17.182  1.00 31.50           C  
ATOM    949  CB  VAL H 125      17.084   7.613  17.946  1.00 32.00           C  
ATOM    950  CG1 VAL H 125      17.749   8.851  18.571  1.00 29.39           C  
ATOM    951  CG2 VAL H 125      16.676   6.546  18.973  1.00 30.90           C  
ATOM    952  C   VAL H 125      14.969   8.791  18.129  1.00 31.07           C  
ATOM    953  O   VAL H 125      15.015  10.019  18.209  1.00 30.24           O  
ATOM    954  N   LYS H 126      14.097   8.057  18.853  1.00 30.80           N  
ATOM    955  CA  LYS H 126      13.239   8.708  19.800  1.00 30.54           C  
ATOM    956  CB  LYS H 126      11.756   8.698  19.386  1.00 30.58           C  
ATOM    957  CG  LYS H 126      10.898   9.661  20.210  1.00 32.41           C  
ATOM    958  CD  LYS H 126       9.543   9.991  19.578  1.00 32.70           C  
ATOM    959  CE  LYS H 126       8.367   9.250  20.213  1.00 32.91           C  
ATOM    960  NZ  LYS H 126       7.099   9.699  19.597  1.00 32.44           N1+
ATOM    961  C   LYS H 126      13.381   7.989  21.110  1.00 31.43           C  
ATOM    962  O   LYS H 126      13.062   6.807  21.221  1.00 32.33           O  
ATOM    963  N   LEU H 127      13.864   8.708  22.143  1.00 32.67           N  
ATOM    964  CA  LEU H 127      14.112   8.139  23.438  1.00 31.71           C  
ATOM    965  CB  LEU H 127      15.372   8.722  24.094  1.00 33.87           C  
ATOM    966  CG  LEU H 127      16.644   8.557  23.233  1.00 28.79           C  
ATOM    967  CD1 LEU H 127      17.870   9.161  23.934  1.00 38.92           C  
ATOM    968  CD2 LEU H 127      16.862   7.095  22.817  1.00 15.00           C  
ATOM    969  C   LEU H 127      12.960   8.477  24.327  1.00 31.09           C  
ATOM    970  O   LEU H 127      12.277   9.478  24.110  1.00 30.05           O  
ATOM    971  N   SER H 128      12.722   7.644  25.363  1.00 29.98           N  
ATOM    972  CA  SER H 128      11.605   7.859  26.243  1.00 29.57           C  
ATOM    973  CB  SER H 128      10.587   6.707  26.252  1.00 30.56           C  
ATOM    974  OG  SER H 128      10.002   6.544  24.972  1.00 31.79           O  
ATOM    975  C   SER H 128      12.086   7.939  27.658  1.00 30.28           C  
ATOM    976  O   SER H 128      13.152   7.430  28.004  1.00 29.18           O  
ATOM    977  N   CYS H 129      11.283   8.612  28.510  1.00 30.75           N  
ATOM    978  CA  CYS H 129      11.559   8.732  29.912  1.00 31.51           C  
ATOM    979  CB  CYS H 129      12.207  10.101  30.264  1.00 32.26           C  
ATOM    980  SG  CYS H 129      12.599  10.356  32.027  1.00 35.62           S  
ATOM    981  C   CYS H 129      10.229   8.603  30.604  1.00 31.30           C  
ATOM    982  O   CYS H 129       9.410   9.522  30.566  1.00 30.07           O  
ATOM    983  N   LYS H 130       9.978   7.444  31.250  1.00 30.37           N  
ATOM    984  CA  LYS H 130       8.731   7.200  31.929  1.00 30.53           C  
ATOM    985  CB  LYS H 130       8.401   5.708  32.057  1.00 32.77           C  
ATOM    986  CG  LYS H 130       7.190   5.449  32.952  1.00 41.12           C  
ATOM    987  CD  LYS H 130       6.812   3.976  33.054  1.00 42.79           C  
ATOM    988  CE  LYS H 130       5.606   3.584  32.206  1.00 45.75           C  
ATOM    989  NZ  LYS H 130       4.359   4.054  32.845  1.00 47.91           N1+
ATOM    990  C   LYS H 130       8.843   7.712  33.327  1.00 30.18           C  
ATOM    991  O   LYS H 130       9.800   7.400  34.036  1.00 30.76           O  
ATOM    992  N   ALA H 131       7.841   8.490  33.779  1.00 29.03           N  
ATOM    993  CA  ALA H 131       7.900   9.043  35.100  1.00 28.94           C  
ATOM    994  CB  ALA H 131       7.656  10.562  35.138  1.00 28.06           C  
ATOM    995  C   ALA H 131       6.840   8.407  35.934  1.00 28.63           C  
ATOM    996  O   ALA H 131       5.765   8.065  35.441  1.00 29.94           O  
ATOM    997  N   SER H 132       7.142   8.203  37.234  1.00 29.05           N  
ATOM    998  CA  SER H 132       6.177   7.621  38.117  1.00 28.99           C  
ATOM    999  CB  SER H 132       6.222   6.086  38.125  1.00 28.00           C  
ATOM   1000  OG  SER H 132       7.484   5.642  38.600  1.00 28.34           O  
ATOM   1001  C   SER H 132       6.481   8.080  39.510  1.00 28.48           C  
ATOM   1002  O   SER H 132       7.600   8.497  39.809  1.00 28.47           O  
ATOM   1003  N   GLY H 133       5.472   8.032  40.402  1.00 25.84           N  
ATOM   1004  CA  GLY H 133       5.705   8.402  41.766  1.00 22.08           C  
ATOM   1005  C   GLY H 133       5.325   9.834  42.011  1.00 28.01           C  
ATOM   1006  O   GLY H 133       5.307  10.264  43.162  1.00 28.00           O  
ATOM   1007  N   TYR H 134       5.029  10.633  40.966  1.00 24.08           N  
ATOM   1008  CA  TYR H 134       4.667  11.996  41.251  1.00 23.69           C  
ATOM   1009  CB  TYR H 134       5.858  12.972  41.310  1.00 27.01           C  
ATOM   1010  CG  TYR H 134       6.512  13.089  39.971  1.00 27.75           C  
ATOM   1011  CD1 TYR H 134       7.517  12.229  39.598  1.00 24.62           C  
ATOM   1012  CD2 TYR H 134       6.132  14.073  39.090  1.00 24.87           C  
ATOM   1013  CE1 TYR H 134       8.126  12.339  38.370  1.00 26.00           C  
ATOM   1014  CE2 TYR H 134       6.735  14.192  37.857  1.00 25.27           C  
ATOM   1015  CZ  TYR H 134       7.735  13.322  37.497  1.00 27.09           C  
ATOM   1016  OH  TYR H 134       8.357  13.436  36.238  1.00 25.44           O  
ATOM   1017  C   TYR H 134       3.722  12.503  40.207  1.00 25.30           C  
ATOM   1018  O   TYR H 134       3.453  11.833  39.211  1.00 22.97           O  
ATOM   1019  N   THR H 135       3.181  13.719  40.437  1.00 25.35           N  
ATOM   1020  CA  THR H 135       2.268  14.362  39.533  1.00 25.13           C  
ATOM   1021  CB  THR H 135       1.721  15.630  40.117  1.00 27.83           C  
ATOM   1022  OG1 THR H 135       1.091  15.343  41.357  1.00 30.10           O  
ATOM   1023  CG2 THR H 135       0.708  16.266  39.150  1.00 26.86           C  
ATOM   1024  C   THR H 135       3.065  14.760  38.332  1.00 25.72           C  
ATOM   1025  O   THR H 135       3.888  15.666  38.403  1.00 23.92           O  
ATOM   1026  N   PHE H 136       2.799  14.113  37.182  1.00 24.79           N  
ATOM   1027  CA  PHE H 136       3.560  14.283  35.971  1.00 23.97           C  
ATOM   1028  CB  PHE H 136       3.104  13.288  34.887  1.00 22.47           C  
ATOM   1029  CG  PHE H 136       4.004  13.385  33.703  1.00 24.57           C  
ATOM   1030  CD1 PHE H 136       5.241  12.779  33.708  1.00 27.62           C  
ATOM   1031  CD2 PHE H 136       3.602  14.067  32.578  1.00 26.03           C  
ATOM   1032  CE1 PHE H 136       6.069  12.862  32.615  1.00 25.69           C  
ATOM   1033  CE2 PHE H 136       4.430  14.150  31.483  1.00 26.86           C  
ATOM   1034  CZ  PHE H 136       5.663  13.549  31.498  1.00 27.01           C  
ATOM   1035  C   PHE H 136       3.443  15.686  35.431  1.00 24.14           C  
ATOM   1036  O   PHE H 136       4.436  16.280  35.015  1.00 24.79           O  
ATOM   1037  N   THR H 137       2.222  16.249  35.430  1.00 20.23           N  
ATOM   1038  CA  THR H 137       1.939  17.540  34.859  1.00 21.46           C  
ATOM   1039  CB  THR H 137       0.469  17.837  34.785  1.00 22.68           C  
ATOM   1040  OG1 THR H 137      -0.105  17.837  36.086  1.00 24.18           O  
ATOM   1041  CG2 THR H 137      -0.201  16.778  33.889  1.00 21.67           C  
ATOM   1042  C   THR H 137       2.575  18.636  35.656  1.00 21.41           C  
ATOM   1043  O   THR H 137       2.871  19.706  35.134  1.00 18.37           O  
ATOM   1044  N   ASP H 138       2.779  18.402  36.958  1.00 18.80           N  
ATOM   1045  CA  ASP H 138       3.210  19.418  37.873  1.00 21.11           C  
ATOM   1046  CB  ASP H 138       3.159  18.915  39.322  1.00 25.23           C  
ATOM   1047  CG  ASP H 138       2.886  20.108  40.215  1.00 33.23           C  
ATOM   1048  OD1 ASP H 138       2.810  21.240  39.670  1.00 39.58           O  
ATOM   1049  OD2 ASP H 138       2.720  19.904  41.446  1.00 35.62           O1-
ATOM   1050  C   ASP H 138       4.607  19.936  37.592  1.00 23.32           C  
ATOM   1051  O   ASP H 138       4.876  21.101  37.883  1.00 23.46           O  
ATOM   1052  N   TYR H 139       5.536  19.119  37.031  1.00 23.03           N  
ATOM   1053  CA  TYR H 139       6.912  19.558  36.938  1.00 20.11           C  
ATOM   1054  CB  TYR H 139       7.833  18.667  37.778  1.00 19.94           C  
ATOM   1055  CG  TYR H 139       7.353  18.754  39.186  1.00 21.08           C  
ATOM   1056  CD1 TYR H 139       6.348  17.923  39.632  1.00 22.65           C  
ATOM   1057  CD2 TYR H 139       7.890  19.671  40.058  1.00 23.46           C  
ATOM   1058  CE1 TYR H 139       5.896  17.997  40.929  1.00 24.03           C  
ATOM   1059  CE2 TYR H 139       7.445  19.748  41.356  1.00 23.08           C  
ATOM   1060  CZ  TYR H 139       6.447  18.912  41.796  1.00 23.04           C  
ATOM   1061  OH  TYR H 139       5.991  18.993  43.128  1.00 25.30           O  
ATOM   1062  C   TYR H 139       7.442  19.469  35.521  1.00 19.24           C  
ATOM   1063  O   TYR H 139       6.900  18.763  34.676  1.00 21.00           O  
ATOM   1064  N   TRP H 140       8.540  20.210  35.234  1.00 25.17           N  
ATOM   1065  CA  TRP H 140       9.145  20.308  33.935  1.00 25.76           C  
ATOM   1066  CB  TRP H 140       9.972  21.593  33.769  1.00 26.00           C  
ATOM   1067  CG  TRP H 140       9.175  22.860  33.958  1.00 28.17           C  
ATOM   1068  CD2 TRP H 140       8.961  23.478  35.235  1.00 24.17           C  
ATOM   1069  CD1 TRP H 140       8.526  23.634  33.041  1.00 26.67           C  
ATOM   1070  NE1 TRP H 140       7.924  24.697  33.669  1.00 18.68           N  
ATOM   1071  CE2 TRP H 140       8.182  24.613  35.021  1.00 23.96           C  
ATOM   1072  CE3 TRP H 140       9.383  23.131  36.486  1.00 17.42           C  
ATOM   1073  CZ2 TRP H 140       7.806  25.421  36.056  1.00 16.27           C  
ATOM   1074  CZ3 TRP H 140       9.000  23.945  37.530  1.00 18.08           C  
ATOM   1075  CH2 TRP H 140       8.228  25.068  37.320  1.00 17.31           C  
ATOM   1076  C   TRP H 140      10.095  19.162  33.799  1.00 27.62           C  
ATOM   1077  O   TRP H 140      10.647  18.694  34.795  1.00 28.51           O  
ATOM   1078  N   MET H 141      10.287  18.669  32.557  1.00 27.50           N  
ATOM   1079  CA  MET H 141      11.206  17.592  32.338  1.00 26.54           C  
ATOM   1080  CB  MET H 141      10.592  16.417  31.557  1.00 28.05           C  
ATOM   1081  CG  MET H 141      11.447  15.147  31.577  1.00 28.75           C  
ATOM   1082  SD  MET H 141      11.478  14.303  33.188  1.00 32.91           S  
ATOM   1083  CE  MET H 141       9.743  13.767  33.128  1.00 31.12           C  
ATOM   1084  C   MET H 141      12.325  18.144  31.511  1.00 26.62           C  
ATOM   1085  O   MET H 141      12.092  18.736  30.460  1.00 24.56           O  
ATOM   1086  N   GLN H 142      13.581  17.959  31.966  1.00 26.18           N  
ATOM   1087  CA  GLN H 142      14.699  18.503  31.242  1.00 25.82           C  
ATOM   1088  CB  GLN H 142      15.630  19.369  32.104  1.00 24.58           C  
ATOM   1089  CG  GLN H 142      14.955  20.644  32.609  1.00 24.88           C  
ATOM   1090  CD  GLN H 142      15.999  21.456  33.361  1.00  0.00           C  
ATOM   1091  OE1 GLN H 142      17.112  20.991  33.596  1.00  0.00           O  
ATOM   1092  NE2 GLN H 142      15.634  22.707  33.751  1.00 25.76           N  
ATOM   1093  C   GLN H 142      15.517  17.381  30.678  1.00 25.29           C  
ATOM   1094  O   GLN H 142      15.470  16.257  31.172  1.00 25.73           O  
ATOM   1095  N   TRP H 143      16.273  17.661  29.591  1.00 25.55           N  
ATOM   1096  CA  TRP H 143      17.090  16.651  28.974  1.00 25.23           C  
ATOM   1097  CB  TRP H 143      16.607  16.279  27.561  1.00 25.05           C  
ATOM   1098  CG  TRP H 143      15.252  15.604  27.557  1.00 25.62           C  
ATOM   1099  CD2 TRP H 143      15.042  14.186  27.477  1.00 25.90           C  
ATOM   1100  CD1 TRP H 143      14.015  16.174  27.623  1.00 26.55           C  
ATOM   1101  NE1 TRP H 143      13.046  15.198  27.597  1.00 24.36           N  
ATOM   1102  CE2 TRP H 143      13.664  13.970  27.507  1.00 25.35           C  
ATOM   1103  CE3 TRP H 143      15.924  13.146  27.390  1.00 26.29           C  
ATOM   1104  CZ2 TRP H 143      13.145  12.709  27.447  1.00 24.81           C  
ATOM   1105  CZ3 TRP H 143      15.398  11.875  27.328  1.00 26.32           C  
ATOM   1106  CH2 TRP H 143      14.035  11.660  27.358  1.00 25.99           C  
ATOM   1107  C   TRP H 143      18.504  17.156  28.900  1.00 24.48           C  
ATOM   1108  O   TRP H 143      18.744  18.323  28.591  1.00 24.26           O  
ATOM   1109  N   VAL H 144      19.488  16.275  29.196  1.00 24.62           N  
ATOM   1110  CA  VAL H 144      20.872  16.676  29.190  1.00 24.62           C  
ATOM   1111  CB  VAL H 144      21.486  16.742  30.558  1.00 25.00           C  
ATOM   1112  CG1 VAL H 144      22.962  17.144  30.403  1.00 23.32           C  
ATOM   1113  CG2 VAL H 144      20.661  17.698  31.435  1.00 24.88           C  
ATOM   1114  C   VAL H 144      21.690  15.684  28.408  1.00 24.64           C  
ATOM   1115  O   VAL H 144      21.414  14.484  28.400  1.00 24.38           O  
ATOM   1116  N   LYS H 145      22.749  16.185  27.734  1.00 25.67           N  
ATOM   1117  CA  LYS H 145      23.607  15.358  26.924  1.00 25.84           C  
ATOM   1118  CB  LYS H 145      23.846  15.946  25.527  1.00 25.71           C  
ATOM   1119  CG  LYS H 145      24.755  15.082  24.661  1.00 25.11           C  
ATOM   1120  CD  LYS H 145      24.973  15.655  23.264  1.00 24.13           C  
ATOM   1121  CE  LYS H 145      24.060  15.058  22.200  1.00 25.10           C  
ATOM   1122  NZ  LYS H 145      24.245  15.781  20.923  1.00 26.04           N1+
ATOM   1123  C   LYS H 145      24.951  15.261  27.578  1.00 25.76           C  
ATOM   1124  O   LYS H 145      25.437  16.228  28.160  1.00 24.90           O  
ATOM   1125  N   GLN H 146      25.590  14.070  27.509  1.00 25.82           N  
ATOM   1126  CA  GLN H 146      26.892  13.942  28.100  1.00 28.55           C  
ATOM   1127  CB  GLN H 146      26.904  13.224  29.463  1.00 27.59           C  
ATOM   1128  CG  GLN H 146      28.300  13.179  30.092  1.00 27.32           C  
ATOM   1129  CD  GLN H 146      28.209  12.534  31.468  1.00 27.90           C  
ATOM   1130  OE1 GLN H 146      27.830  11.372  31.604  1.00 27.99           O  
ATOM   1131  NE2 GLN H 146      28.574  13.306  32.525  1.00 29.11           N  
ATOM   1132  C   GLN H 146      27.795  13.178  27.186  1.00 30.27           C  
ATOM   1133  O   GLN H 146      27.482  12.071  26.744  1.00 28.94           O  
ATOM   1134  N   ARG H 147      28.959  13.781  26.884  1.00 32.48           N  
ATOM   1135  CA  ARG H 147      29.971  13.161  26.084  1.00 34.30           C  
ATOM   1136  CB  ARG H 147      30.201  13.839  24.721  1.00 34.75           C  
ATOM   1137  CG  ARG H 147      28.966  13.947  23.823  1.00 42.48           C  
ATOM   1138  CD  ARG H 147      29.288  14.583  22.469  1.00 44.35           C  
ATOM   1139  NE  ARG H 147      28.027  15.122  21.890  1.00 48.87           N  
ATOM   1140  CZ  ARG H 147      28.076  16.233  21.097  1.00 49.32           C  
ATOM   1141  NH1 ARG H 147      29.281  16.779  20.762  1.00 46.39           N1+
ATOM   1142  NH2 ARG H 147      26.922  16.807  20.649  1.00 49.46           N  
ATOM   1143  C   ARG H 147      31.238  13.337  26.866  1.00 35.34           C  
ATOM   1144  O   ARG H 147      31.352  14.254  27.682  1.00 34.56           O  
ATOM   1145  N   PRO H 148      32.194  12.476  26.682  1.00 37.33           N  
ATOM   1146  CA  PRO H 148      33.407  12.639  27.427  1.00 37.87           C  
ATOM   1147  CD  PRO H 148      31.917  11.077  26.392  1.00 37.46           C  
ATOM   1148  CB  PRO H 148      34.201  11.353  27.204  1.00 36.64           C  
ATOM   1149  CG  PRO H 148      33.101  10.293  26.992  1.00 37.11           C  
ATOM   1150  C   PRO H 148      34.136  13.911  27.112  1.00 39.32           C  
ATOM   1151  O   PRO H 148      34.709  14.498  28.030  1.00 39.75           O  
ATOM   1152  N   GLY H 149      34.170  14.328  25.829  1.00 40.04           N  
ATOM   1153  CA  GLY H 149      34.847  15.538  25.443  1.00 41.18           C  
ATOM   1154  C   GLY H 149      34.114  16.755  25.930  1.00 41.65           C  
ATOM   1155  O   GLY H 149      34.720  17.671  26.485  1.00 41.49           O  
ATOM   1156  N   GLN H 150      32.783  16.776  25.692  1.00 41.13           N  
ATOM   1157  CA  GLN H 150      31.871  17.872  25.921  1.00 41.17           C  
ATOM   1158  CB  GLN H 150      30.563  17.731  25.131  1.00 42.83           C  
ATOM   1159  CG  GLN H 150      30.776  17.740  23.617  1.00 46.49           C  
ATOM   1160  CD  GLN H 150      31.253  19.120  23.181  1.00 49.56           C  
ATOM   1161  OE1 GLN H 150      31.530  19.338  22.003  1.00 52.41           O  
ATOM   1162  NE2 GLN H 150      31.357  20.071  24.148  1.00 50.65           N  
ATOM   1163  C   GLN H 150      31.500  18.141  27.357  1.00 39.67           C  
ATOM   1164  O   GLN H 150      31.240  19.291  27.695  1.00 41.00           O  
ATOM   1165  N   GLY H 151      31.414  17.128  28.244  1.00 37.71           N  
ATOM   1166  CA  GLY H 151      30.923  17.415  29.572  1.00 34.23           C  
ATOM   1167  C   GLY H 151      29.421  17.309  29.503  1.00 33.09           C  
ATOM   1168  O   GLY H 151      28.891  16.536  28.711  1.00 31.66           O  
ATOM   1169  N   LEU H 152      28.691  18.073  30.344  1.00 31.12           N  
ATOM   1170  CA  LEU H 152      27.250  18.020  30.393  1.00 29.52           C  
ATOM   1171  CB  LEU H 152      26.727  18.120  31.839  1.00 28.55           C  
ATOM   1172  CG  LEU H 152      27.121  16.914  32.720  1.00 26.35           C  
ATOM   1173  CD1 LEU H 152      26.734  17.118  34.194  1.00 24.34           C  
ATOM   1174  CD2 LEU H 152      26.530  15.613  32.156  1.00 24.31           C  
ATOM   1175  C   LEU H 152      26.710  19.198  29.623  1.00 28.51           C  
ATOM   1176  O   LEU H 152      27.215  20.312  29.746  1.00 27.09           O  
ATOM   1177  N   GLU H 153      25.669  18.971  28.786  1.00 27.57           N  
ATOM   1178  CA  GLU H 153      25.076  20.037  28.022  1.00 27.85           C  
ATOM   1179  CB  GLU H 153      25.344  19.939  26.509  1.00 29.63           C  
ATOM   1180  CG  GLU H 153      26.794  20.213  26.106  1.00 32.84           C  
ATOM   1181  CD  GLU H 153      26.911  19.976  24.607  1.00 35.15           C  
ATOM   1182  OE1 GLU H 153      27.117  18.799  24.208  1.00 38.74           O  
ATOM   1183  OE2 GLU H 153      26.783  20.964  23.836  1.00 37.05           O1-
ATOM   1184  C   GLU H 153      23.584  19.980  28.193  1.00 27.34           C  
ATOM   1185  O   GLU H 153      22.980  18.909  28.135  1.00 27.12           O  
ATOM   1186  N   TRP H 154      22.945  21.153  28.392  1.00 26.59           N  
ATOM   1187  CA  TRP H 154      21.519  21.191  28.591  1.00 25.90           C  
ATOM   1188  CB  TRP H 154      21.064  22.376  29.460  1.00 26.50           C  
ATOM   1189  CG  TRP H 154      19.576  22.446  29.704  1.00 27.02           C  
ATOM   1190  CD2 TRP H 154      18.704  23.414  29.101  1.00 26.32           C  
ATOM   1191  CD1 TRP H 154      18.798  21.680  30.522  1.00 26.71           C  
ATOM   1192  NE1 TRP H 154      17.492  22.106  30.461  1.00 27.08           N  
ATOM   1193  CE2 TRP H 154      17.421  23.176  29.593  1.00 26.22           C  
ATOM   1194  CE3 TRP H 154      18.952  24.423  28.214  1.00 27.96           C  
ATOM   1195  CZ2 TRP H 154      16.362  23.945  29.201  1.00 26.74           C  
ATOM   1196  CZ3 TRP H 154      17.882  25.196  27.821  1.00 28.65           C  
ATOM   1197  CH2 TRP H 154      16.612  24.961  28.305  1.00 25.70           C  
ATOM   1198  C   TRP H 154      20.865  21.324  27.248  1.00 25.47           C  
ATOM   1199  O   TRP H 154      21.170  22.241  26.490  1.00 25.19           O  
ATOM   1200  N   ILE H 155      20.024  20.331  26.885  1.00 24.09           N  
ATOM   1201  CA  ILE H 155      19.300  20.305  25.639  1.00 25.03           C  
ATOM   1202  CB  ILE H 155      18.866  18.916  25.280  1.00 24.84           C  
ATOM   1203  CG1 ILE H 155      20.107  18.017  25.129  1.00 24.20           C  
ATOM   1204  CG2 ILE H 155      17.993  18.995  24.013  1.00 23.14           C  
ATOM   1205  CD1 ILE H 155      19.794  16.524  25.084  1.00 25.01           C  
ATOM   1206  C   ILE H 155      18.079  21.186  25.627  1.00 24.32           C  
ATOM   1207  O   ILE H 155      17.917  22.011  24.728  1.00 25.92           O  
ATOM   1208  N   GLY H 156      17.184  21.044  26.631  1.00 25.43           N  
ATOM   1209  CA  GLY H 156      15.959  21.802  26.624  1.00 25.69           C  
ATOM   1210  C   GLY H 156      15.023  21.233  27.652  1.00 26.22           C  
ATOM   1211  O   GLY H 156      15.342  20.250  28.320  1.00 25.14           O  
ATOM   1212  N   THR H 157      13.826  21.848  27.804  1.00 24.53           N  
ATOM   1213  CA  THR H 157      12.894  21.397  28.807  1.00 25.70           C  
ATOM   1214  CB  THR H 157      12.879  22.284  30.022  1.00 25.54           C  
ATOM   1215  OG1 THR H 157      14.185  22.381  30.570  1.00  0.00           O  
ATOM   1216  CG2 THR H 157      11.915  21.699  31.068  1.00  0.00           C  
ATOM   1217  C   THR H 157      11.512  21.446  28.234  1.00 26.34           C  
ATOM   1218  O   THR H 157      11.251  22.164  27.270  1.00 25.16           O  
ATOM   1219  N   ILE H 158      10.583  20.653  28.808  1.00 26.42           N  
ATOM   1220  CA  ILE H 158       9.220  20.662  28.361  1.00 25.57           C  
ATOM   1221  CB  ILE H 158       8.865  19.474  27.513  1.00 24.70           C  
ATOM   1222  CG1 ILE H 158       7.458  19.636  26.916  1.00 24.35           C  
ATOM   1223  CG2 ILE H 158       9.061  18.201  28.353  1.00 24.03           C  
ATOM   1224  CD1 ILE H 158       7.147  18.626  25.812  1.00 17.16           C  
ATOM   1225  C   ILE H 158       8.317  20.645  29.557  1.00 26.31           C  
ATOM   1226  O   ILE H 158       8.625  20.042  30.584  1.00 27.21           O  
ATOM   1227  N   TYR H 159       7.160  21.327  29.445  1.00 28.27           N  
ATOM   1228  CA  TYR H 159       6.233  21.304  30.537  1.00 28.98           C  
ATOM   1229  CB  TYR H 159       5.679  22.697  30.894  1.00 29.98           C  
ATOM   1230  CG  TYR H 159       4.728  22.555  32.031  1.00 31.83           C  
ATOM   1231  CD1 TYR H 159       5.171  22.104  33.253  1.00 41.02           C  
ATOM   1232  CD2 TYR H 159       3.408  22.914  31.887  1.00 43.06           C  
ATOM   1233  CE1 TYR H 159       4.300  21.979  34.309  1.00 45.01           C  
ATOM   1234  CE2 TYR H 159       2.532  22.794  32.941  1.00 42.05           C  
ATOM   1235  CZ  TYR H 159       2.979  22.323  34.154  1.00 44.43           C  
ATOM   1236  OH  TYR H 159       2.090  22.196  35.243  1.00 43.23           O  
ATOM   1237  C   TYR H 159       5.126  20.410  30.094  1.00 29.47           C  
ATOM   1238  O   TYR H 159       4.384  20.714  29.164  1.00 28.14           O  
ATOM   1239  N   PRO H 160       4.914  19.295  30.710  1.00 25.60           N  
ATOM   1240  CA  PRO H 160       3.897  18.401  30.217  1.00 25.95           C  
ATOM   1241  CD  PRO H 160       5.976  18.598  31.412  1.00 25.52           C  
ATOM   1242  CB  PRO H 160       4.074  17.120  31.020  1.00 26.10           C  
ATOM   1243  CG  PRO H 160       5.577  17.112  31.360  1.00 25.18           C  
ATOM   1244  C   PRO H 160       2.503  18.952  30.240  1.00 26.41           C  
ATOM   1245  O   PRO H 160       1.684  18.520  29.430  1.00 26.96           O  
ATOM   1246  N   GLY H 161       2.183  19.881  31.155  1.00 26.63           N  
ATOM   1247  CA  GLY H 161       0.814  20.293  31.194  1.00 26.42           C  
ATOM   1248  C   GLY H 161       0.404  20.986  29.926  1.00 26.11           C  
ATOM   1249  O   GLY H 161      -0.565  20.584  29.283  1.00 26.85           O  
ATOM   1250  N   ASP H 162       1.103  22.083  29.567  1.00 25.75           N  
ATOM   1251  CA  ASP H 162       0.800  22.820  28.368  1.00 25.21           C  
ATOM   1252  CB  ASP H 162       1.037  24.342  28.466  1.00 24.98           C  
ATOM   1253  CG  ASP H 162       2.484  24.631  28.800  1.00 25.37           C  
ATOM   1254  OD1 ASP H 162       3.254  23.655  28.993  1.00 26.58           O  
ATOM   1255  OD2 ASP H 162       2.833  25.840  28.882  1.00 26.00           O1-
ATOM   1256  C   ASP H 162       1.462  22.256  27.144  1.00 25.23           C  
ATOM   1257  O   ASP H 162       0.955  22.424  26.036  1.00 26.00           O  
ATOM   1258  N   GLY H 163       2.631  21.597  27.294  1.00 24.25           N  
ATOM   1259  CA  GLY H 163       3.309  21.041  26.148  1.00 23.06           C  
ATOM   1260  C   GLY H 163       4.302  22.025  25.614  1.00 23.26           C  
ATOM   1261  O   GLY H 163       4.879  21.856  24.543  1.00 22.99           O  
ATOM   1262  N   ASP H 164       4.535  23.102  26.366  1.00 31.09           N  
ATOM   1263  CA  ASP H 164       5.429  24.134  25.913  1.00 31.74           C  
ATOM   1264  CB  ASP H 164       5.204  25.508  26.579  1.00 33.15           C  
ATOM   1265  CG  ASP H 164       5.430  25.413  28.081  1.00 35.84           C  
ATOM   1266  OD1 ASP H 164       5.721  24.299  28.592  1.00 39.93           O  
ATOM   1267  OD2 ASP H 164       5.307  26.474  28.747  1.00 39.70           O1-
ATOM   1268  C   ASP H 164       6.849  23.706  26.126  1.00 32.12           C  
ATOM   1269  O   ASP H 164       7.150  22.915  27.017  1.00 31.35           O  
ATOM   1270  N   THR H 165       7.770  24.212  25.279  1.00 31.65           N  
ATOM   1271  CA  THR H 165       9.135  23.781  25.388  1.00 30.94           C  
ATOM   1272  CB  THR H 165       9.497  22.754  24.357  1.00 30.14           C  
ATOM   1273  OG1 THR H 165       9.294  23.287  23.057  1.00 32.05           O  
ATOM   1274  CG2 THR H 165       8.629  21.500  24.562  1.00 28.67           C  
ATOM   1275  C   THR H 165      10.077  24.932  25.210  1.00 30.78           C  
ATOM   1276  O   THR H 165       9.709  26.007  24.734  1.00 29.32           O  
ATOM   1277  N   GLY H 166      11.344  24.707  25.617  1.00 31.69           N  
ATOM   1278  CA  GLY H 166      12.403  25.671  25.483  1.00 31.84           C  
ATOM   1279  C   GLY H 166      13.623  24.898  25.079  1.00 31.98           C  
ATOM   1280  O   GLY H 166      13.882  23.821  25.616  1.00 31.15           O  
ATOM   1281  N   TYR H 167      14.432  25.433  24.138  1.00 31.18           N  
ATOM   1282  CA  TYR H 167      15.553  24.656  23.684  1.00 30.46           C  
ATOM   1283  CB  TYR H 167      15.455  24.209  22.210  1.00 29.37           C  
ATOM   1284  CG  TYR H 167      14.243  23.367  21.974  1.00 31.71           C  
ATOM   1285  CD1 TYR H 167      14.286  22.002  22.136  1.00 31.04           C  
ATOM   1286  CD2 TYR H 167      13.059  23.943  21.580  1.00 29.39           C  
ATOM   1287  CE1 TYR H 167      13.170  21.228  21.911  1.00 31.79           C  
ATOM   1288  CE2 TYR H 167      11.940  23.174  21.352  1.00 29.48           C  
ATOM   1289  CZ  TYR H 167      11.991  21.811  21.517  1.00 29.29           C  
ATOM   1290  OH  TYR H 167      10.843  21.023  21.284  1.00 30.53           O  
ATOM   1291  C   TYR H 167      16.809  25.472  23.734  1.00 31.15           C  
ATOM   1292  O   TYR H 167      16.787  26.699  23.641  1.00 31.50           O  
ATOM   1293  N   ALA H 168      17.955  24.783  23.910  1.00 30.86           N  
ATOM   1294  CA  ALA H 168      19.225  25.437  23.818  1.00 31.83           C  
ATOM   1295  CB  ALA H 168      20.406  24.560  24.271  1.00 34.15           C  
ATOM   1296  C   ALA H 168      19.396  25.724  22.358  1.00 31.60           C  
ATOM   1297  O   ALA H 168      18.953  24.954  21.507  1.00 32.75           O  
ATOM   1298  N   GLN H 169      20.068  26.837  22.022  1.00 33.87           N  
ATOM   1299  CA  GLN H 169      20.195  27.244  20.651  1.00 34.71           C  
ATOM   1300  CB  GLN H 169      20.997  28.547  20.488  1.00 36.08           C  
ATOM   1301  CG  GLN H 169      20.254  29.796  20.966  1.00 39.96           C  
ATOM   1302  CD  GLN H 169      19.269  30.205  19.880  1.00 41.20           C  
ATOM   1303  OE1 GLN H 169      19.657  30.540  18.761  1.00 49.26           O  
ATOM   1304  NE2 GLN H 169      17.954  30.180  20.222  1.00 47.85           N  
ATOM   1305  C   GLN H 169      20.905  26.182  19.876  1.00 33.93           C  
ATOM   1306  O   GLN H 169      20.589  25.935  18.713  1.00 34.74           O  
ATOM   1307  N   LYS H 170      21.889  25.520  20.503  1.00 33.76           N  
ATOM   1308  CA  LYS H 170      22.666  24.533  19.811  1.00 33.90           C  
ATOM   1309  CB  LYS H 170      23.718  23.887  20.725  1.00 34.67           C  
ATOM   1310  CG  LYS H 170      24.528  22.777  20.055  1.00 36.76           C  
ATOM   1311  CD  LYS H 170      25.696  22.278  20.907  1.00 38.75           C  
ATOM   1312  CE  LYS H 170      26.228  20.914  20.465  1.00 38.92           C  
ATOM   1313  NZ  LYS H 170      25.191  19.879  20.681  1.00 40.13           N1+
ATOM   1314  C   LYS H 170      21.783  23.423  19.312  1.00 33.11           C  
ATOM   1315  O   LYS H 170      21.952  22.940  18.196  1.00 33.47           O  
ATOM   1316  N   PHE H 171      20.848  22.967  20.158  1.00 31.49           N  
ATOM   1317  CA  PHE H 171      19.959  21.852  19.939  1.00 32.51           C  
ATOM   1318  CB  PHE H 171      19.490  21.194  21.247  1.00 30.91           C  
ATOM   1319  CG  PHE H 171      20.724  20.647  21.872  1.00 29.51           C  
ATOM   1320  CD1 PHE H 171      21.196  19.406  21.523  1.00 28.06           C  
ATOM   1321  CD2 PHE H 171      21.429  21.392  22.787  1.00 30.44           C  
ATOM   1322  CE1 PHE H 171      22.344  18.913  22.096  1.00 29.95           C  
ATOM   1323  CE2 PHE H 171      22.577  20.904  23.363  1.00 28.13           C  
ATOM   1324  CZ  PHE H 171      23.037  19.656  23.019  1.00 28.44           C  
ATOM   1325  C   PHE H 171      18.736  22.125  19.102  1.00 33.59           C  
ATOM   1326  O   PHE H 171      18.080  21.166  18.699  1.00 31.87           O  
ATOM   1327  N   GLN H 172      18.360  23.396  18.841  1.00 36.12           N  
ATOM   1328  CA  GLN H 172      17.036  23.697  18.340  1.00 37.03           C  
ATOM   1329  CB  GLN H 172      16.827  25.181  17.980  1.00 36.90           C  
ATOM   1330  CG  GLN H 172      16.818  26.108  19.199  1.00 38.40           C  
ATOM   1331  CD  GLN H 172      16.346  27.486  18.756  1.00 47.25           C  
ATOM   1332  OE1 GLN H 172      17.037  28.192  18.024  1.00  0.00           O  
ATOM   1333  NE2 GLN H 172      15.126  27.877  19.213  1.00  0.00           N  
ATOM   1334  C   GLN H 172      16.611  22.875  17.158  1.00 37.73           C  
ATOM   1335  O   GLN H 172      15.482  22.390  17.149  1.00 39.83           O  
ATOM   1336  N   GLY H 173      17.444  22.714  16.119  1.00 36.43           N  
ATOM   1337  CA  GLY H 173      17.073  21.908  14.985  1.00 37.42           C  
ATOM   1338  C   GLY H 173      17.096  20.437  15.293  1.00 36.88           C  
ATOM   1339  O   GLY H 173      16.292  19.667  14.770  1.00 37.13           O  
ATOM   1340  N   LYS H 174      18.089  20.014  16.098  1.00 34.91           N  
ATOM   1341  CA  LYS H 174      18.384  18.636  16.379  1.00 34.74           C  
ATOM   1342  CB  LYS H 174      19.733  18.495  17.104  1.00 34.44           C  
ATOM   1343  CG  LYS H 174      20.228  17.053  17.227  1.00 33.89           C  
ATOM   1344  CD  LYS H 174      20.651  16.429  15.897  1.00 34.55           C  
ATOM   1345  CE  LYS H 174      21.857  17.124  15.265  1.00 34.66           C  
ATOM   1346  NZ  LYS H 174      22.309  16.372  14.078  1.00 33.65           N1+
ATOM   1347  C   LYS H 174      17.352  17.916  17.204  1.00 34.08           C  
ATOM   1348  O   LYS H 174      16.955  16.805  16.854  1.00 33.17           O  
ATOM   1349  N   ALA H 175      16.872  18.518  18.312  1.00 32.62           N  
ATOM   1350  CA  ALA H 175      16.043  17.751  19.204  1.00 31.26           C  
ATOM   1351  CB  ALA H 175      16.592  17.696  20.640  1.00 30.97           C  
ATOM   1352  C   ALA H 175      14.662  18.307  19.283  1.00 30.79           C  
ATOM   1353  O   ALA H 175      14.444  19.504  19.104  1.00 30.20           O  
ATOM   1354  N   THR H 176      13.680  17.408  19.520  1.00 29.57           N  
ATOM   1355  CA  THR H 176      12.313  17.800  19.701  1.00 29.32           C  
ATOM   1356  CB  THR H 176      11.428  17.450  18.541  1.00 29.44           C  
ATOM   1357  OG1 THR H 176      11.919  18.067  17.359  1.00 30.23           O  
ATOM   1358  CG2 THR H 176      10.003  17.951  18.838  1.00 27.51           C  
ATOM   1359  C   THR H 176      11.811  17.086  20.919  1.00 29.93           C  
ATOM   1360  O   THR H 176      12.000  15.877  21.065  1.00 28.71           O  
ATOM   1361  N   LEU H 177      11.151  17.829  21.828  1.00 28.99           N  
ATOM   1362  CA  LEU H 177      10.689  17.273  23.069  1.00 27.56           C  
ATOM   1363  CB  LEU H 177      11.086  18.152  24.262  1.00 27.76           C  
ATOM   1364  CG  LEU H 177      12.608  18.354  24.375  1.00 29.15           C  
ATOM   1365  CD1 LEU H 177      12.964  19.238  25.577  1.00 24.81           C  
ATOM   1366  CD2 LEU H 177      13.350  17.007  24.392  1.00 28.85           C  
ATOM   1367  C   LEU H 177       9.192  17.219  23.040  1.00 27.76           C  
ATOM   1368  O   LEU H 177       8.531  18.183  22.655  1.00 27.70           O  
ATOM   1369  N   THR H 178       8.623  16.068  23.455  1.00 27.22           N  
ATOM   1370  CA  THR H 178       7.199  15.888  23.483  1.00 27.84           C  
ATOM   1371  CB  THR H 178       6.686  15.075  22.328  1.00 27.41           C  
ATOM   1372  OG1 THR H 178       7.277  13.784  22.344  1.00 28.43           O  
ATOM   1373  CG2 THR H 178       7.027  15.796  21.012  1.00 24.83           C  
ATOM   1374  C   THR H 178       6.856  15.125  24.728  1.00 28.10           C  
ATOM   1375  O   THR H 178       7.743  14.659  25.443  1.00 29.69           O  
ATOM   1376  N   ALA H 179       5.546  15.001  25.032  1.00 30.14           N  
ATOM   1377  CA  ALA H 179       5.134  14.276  26.203  1.00 30.64           C  
ATOM   1378  CB  ALA H 179       4.996  15.160  27.451  1.00 30.56           C  
ATOM   1379  C   ALA H 179       3.783  13.669  25.958  1.00 31.65           C  
ATOM   1380  O   ALA H 179       2.992  14.159  25.152  1.00 31.68           O  
ATOM   1381  N   ASP H 180       3.506  12.543  26.646  1.00 33.28           N  
ATOM   1382  CA  ASP H 180       2.220  11.908  26.581  1.00 33.10           C  
ATOM   1383  CB  ASP H 180       2.280  10.449  26.092  1.00 33.96           C  
ATOM   1384  CG  ASP H 180       0.860   9.954  25.845  1.00 36.58           C  
ATOM   1385  OD1 ASP H 180      -0.092  10.769  25.978  1.00 37.33           O  
ATOM   1386  OD2 ASP H 180       0.708   8.745  25.521  1.00 37.49           O1-
ATOM   1387  C   ASP H 180       1.716  11.892  27.989  1.00 33.12           C  
ATOM   1388  O   ASP H 180       2.207  11.138  28.826  1.00 34.76           O  
ATOM   1389  N   LYS H 181       0.716  12.737  28.288  1.00 33.35           N  
ATOM   1390  CA  LYS H 181       0.227  12.864  29.626  1.00 34.03           C  
ATOM   1391  CB  LYS H 181      -0.863  13.931  29.775  1.00 33.95           C  
ATOM   1392  CG  LYS H 181      -1.332  14.074  31.218  1.00 33.30           C  
ATOM   1393  CD  LYS H 181      -2.411  15.138  31.416  1.00 34.97           C  
ATOM   1394  CE  LYS H 181      -3.807  14.653  31.021  1.00 35.42           C  
ATOM   1395  NZ  LYS H 181      -4.808  15.712  31.282  1.00 37.26           N1+
ATOM   1396  C   LYS H 181      -0.382  11.579  30.092  1.00 34.01           C  
ATOM   1397  O   LYS H 181      -0.221  11.200  31.251  1.00 34.34           O  
ATOM   1398  N   SER H 182      -1.111  10.873  29.209  1.00 34.17           N  
ATOM   1399  CA  SER H 182      -1.786   9.684  29.641  1.00 33.80           C  
ATOM   1400  CB  SER H 182      -2.633   9.032  28.533  1.00 33.91           C  
ATOM   1401  OG  SER H 182      -1.797   8.524  27.504  1.00 36.74           O  
ATOM   1402  C   SER H 182      -0.792   8.669  30.119  1.00 32.61           C  
ATOM   1403  O   SER H 182      -1.014   8.038  31.152  1.00 33.77           O  
ATOM   1404  N   SER H 183       0.305   8.469  29.356  1.00 31.96           N  
ATOM   1405  CA  SER H 183       1.338   7.510  29.657  1.00 32.04           C  
ATOM   1406  CB  SER H 183       2.139   7.074  28.416  1.00 31.37           C  
ATOM   1407  OG  SER H 183       2.817   8.185  27.852  1.00 32.22           O  
ATOM   1408  C   SER H 183       2.314   8.031  30.672  1.00 31.97           C  
ATOM   1409  O   SER H 183       3.145   7.271  31.169  1.00 30.55           O  
ATOM   1410  N   LYS H 184       2.264   9.339  30.999  1.00 30.81           N  
ATOM   1411  CA  LYS H 184       3.188   9.901  31.949  1.00 29.95           C  
ATOM   1412  CB  LYS H 184       3.052   9.279  33.351  1.00 29.63           C  
ATOM   1413  CG  LYS H 184       3.869   9.988  34.431  1.00 15.00           C  
ATOM   1414  CD  LYS H 184       3.432   9.630  35.853  1.00  0.00           C  
ATOM   1415  CE  LYS H 184       2.049  10.175  36.221  1.00  0.00           C  
ATOM   1416  NZ  LYS H 184       1.662   9.709  37.571  1.00  0.00           N1+
ATOM   1417  C   LYS H 184       4.586   9.679  31.457  1.00 29.73           C  
ATOM   1418  O   LYS H 184       5.483   9.346  32.232  1.00 30.70           O  
ATOM   1419  N   THR H 185       4.812   9.870  30.142  1.00 28.91           N  
ATOM   1420  CA  THR H 185       6.123   9.660  29.604  1.00 28.66           C  
ATOM   1421  CB  THR H 185       6.176   8.489  28.666  1.00 28.83           C  
ATOM   1422  OG1 THR H 185       5.747   7.310  29.328  1.00 32.11           O  
ATOM   1423  CG2 THR H 185       7.619   8.301  28.189  1.00 28.61           C  
ATOM   1424  C   THR H 185       6.521  10.878  28.823  1.00 28.58           C  
ATOM   1425  O   THR H 185       5.677  11.582  28.269  1.00 28.05           O  
ATOM   1426  N   VAL H 186       7.839  11.165  28.773  1.00 28.02           N  
ATOM   1427  CA  VAL H 186       8.338  12.283  28.024  1.00 27.49           C  
ATOM   1428  CB  VAL H 186       9.167  13.228  28.843  1.00 26.26           C  
ATOM   1429  CG1 VAL H 186       9.751  14.299  27.910  1.00 23.05           C  
ATOM   1430  CG2 VAL H 186       8.284  13.806  29.959  1.00 23.32           C  
ATOM   1431  C   VAL H 186       9.210  11.712  26.950  1.00 29.07           C  
ATOM   1432  O   VAL H 186       9.799  10.646  27.132  1.00 30.39           O  
ATOM   1433  N   TYR H 187       9.306  12.390  25.786  1.00 28.94           N  
ATOM   1434  CA  TYR H 187      10.090  11.824  24.723  1.00 28.41           C  
ATOM   1435  CB  TYR H 187       9.284  11.391  23.482  1.00 28.93           C  
ATOM   1436  CG  TYR H 187       8.172  10.467  23.850  1.00 27.18           C  
ATOM   1437  CD1 TYR H 187       8.406   9.169  24.237  1.00 28.50           C  
ATOM   1438  CD2 TYR H 187       6.874  10.921  23.827  1.00 28.19           C  
ATOM   1439  CE1 TYR H 187       7.364   8.336  24.572  1.00 27.52           C  
ATOM   1440  CE2 TYR H 187       5.830  10.092  24.158  1.00 27.11           C  
ATOM   1441  CZ  TYR H 187       6.072   8.795  24.531  1.00 29.09           C  
ATOM   1442  OH  TYR H 187       5.002   7.942  24.873  1.00 30.57           O  
ATOM   1443  C   TYR H 187      11.037  12.859  24.197  1.00 28.53           C  
ATOM   1444  O   TYR H 187      10.794  14.064  24.298  1.00 28.17           O  
ATOM   1445  N   MET H 188      12.171  12.395  23.634  1.00 28.98           N  
ATOM   1446  CA  MET H 188      13.104  13.280  23.000  1.00 29.67           C  
ATOM   1447  CB  MET H 188      14.395  13.507  23.805  1.00 31.14           C  
ATOM   1448  CG  MET H 188      15.371  14.457  23.110  1.00 31.45           C  
ATOM   1449  SD  MET H 188      16.880  14.821  24.053  1.00 38.49           S  
ATOM   1450  CE  MET H 188      17.505  13.119  24.030  1.00 37.57           C  
ATOM   1451  C   MET H 188      13.486  12.647  21.698  1.00 30.68           C  
ATOM   1452  O   MET H 188      13.929  11.499  21.656  1.00 31.45           O  
ATOM   1453  N   HIS H 189      13.334  13.399  20.592  1.00 31.88           N  
ATOM   1454  CA  HIS H 189      13.602  12.884  19.278  1.00 33.09           C  
ATOM   1455  ND1 HIS H 189      11.798  11.445  16.568  1.00 15.00           N  
ATOM   1456  CG  HIS H 189      12.586  12.499  16.970  1.00 37.63           C  
ATOM   1457  CB  HIS H 189      12.453  13.182  18.299  1.00 34.00           C  
ATOM   1458  NE2 HIS H 189      13.200  11.860  14.895  1.00 42.39           N  
ATOM   1459  CD2 HIS H 189      13.437  12.740  15.937  1.00 15.00           C  
ATOM   1460  CE1 HIS H 189      12.207  11.102  15.321  1.00 15.00           C  
ATOM   1461  C   HIS H 189      14.810  13.588  18.744  1.00 32.72           C  
ATOM   1462  O   HIS H 189      14.913  14.812  18.827  1.00 32.02           O  
ATOM   1463  N   LEU H 190      15.772  12.821  18.185  1.00 33.41           N  
ATOM   1464  CA  LEU H 190      16.958  13.409  17.624  1.00 32.63           C  
ATOM   1465  CB  LEU H 190      18.248  12.877  18.271  1.00 32.36           C  
ATOM   1466  CG  LEU H 190      18.369  13.229  19.765  1.00 33.12           C  
ATOM   1467  CD1 LEU H 190      19.665  12.672  20.364  1.00 33.48           C  
ATOM   1468  CD2 LEU H 190      18.233  14.741  19.994  1.00 31.75           C  
ATOM   1469  C   LEU H 190      16.993  13.045  16.171  1.00 34.42           C  
ATOM   1470  O   LEU H 190      16.786  11.886  15.817  1.00 34.40           O  
ATOM   1471  N   SER H 191      17.272  14.026  15.282  1.00 34.63           N  
ATOM   1472  CA  SER H 191      17.240  13.761  13.866  1.00 35.72           C  
ATOM   1473  CB  SER H 191      16.225  14.618  13.090  1.00 35.93           C  
ATOM   1474  OG  SER H 191      14.902  14.305  13.491  1.00 41.33           O  
ATOM   1475  C   SER H 191      18.573  14.067  13.258  1.00 36.86           C  
ATOM   1476  O   SER H 191      19.431  14.694  13.877  1.00 36.12           O  
ATOM   1477  N   SER H 192      18.769  13.598  12.004  1.00 35.75           N  
ATOM   1478  CA  SER H 192      19.971  13.828  11.248  1.00 36.40           C  
ATOM   1479  CB  SER H 192      20.112  15.277  10.751  1.00 36.39           C  
ATOM   1480  OG  SER H 192      19.055  15.591   9.857  1.00 37.88           O  
ATOM   1481  C   SER H 192      21.148  13.498  12.104  1.00 35.61           C  
ATOM   1482  O   SER H 192      22.056  14.309  12.273  1.00 36.24           O  
ATOM   1483  N   LEU H 193      21.163  12.266  12.641  1.00 36.63           N  
ATOM   1484  CA  LEU H 193      22.168  11.839  13.568  1.00 35.82           C  
ATOM   1485  CB  LEU H 193      21.852  10.468  14.192  1.00 35.49           C  
ATOM   1486  CG  LEU H 193      20.574  10.451  15.054  1.00 34.73           C  
ATOM   1487  CD1 LEU H 193      20.323   9.057  15.653  1.00 32.92           C  
ATOM   1488  CD2 LEU H 193      20.601  11.560  16.119  1.00 31.50           C  
ATOM   1489  C   LEU H 193      23.507  11.740  12.908  1.00 35.14           C  
ATOM   1490  O   LEU H 193      23.635  11.374  11.739  1.00 35.11           O  
ATOM   1491  N   ALA H 194      24.551  12.084  13.688  1.00 35.47           N  
ATOM   1492  CA  ALA H 194      25.920  12.032  13.268  1.00 35.59           C  
ATOM   1493  CB  ALA H 194      26.520  13.415  12.960  1.00 35.41           C  
ATOM   1494  C   ALA H 194      26.673  11.463  14.430  1.00 34.72           C  
ATOM   1495  O   ALA H 194      26.116  11.279  15.511  1.00 34.24           O  
ATOM   1496  N   SER H 195      27.967  11.153  14.232  1.00 35.25           N  
ATOM   1497  CA  SER H 195      28.757  10.561  15.276  1.00 36.49           C  
ATOM   1498  CB  SER H 195      30.205  10.275  14.840  1.00 35.46           C  
ATOM   1499  OG  SER H 195      30.930   9.710  15.921  1.00 37.21           O  
ATOM   1500  C   SER H 195      28.825  11.517  16.423  1.00 36.34           C  
ATOM   1501  O   SER H 195      29.064  11.127  17.565  1.00 37.77           O  
ATOM   1502  N   GLU H 196      28.610  12.806  16.140  1.00 36.47           N  
ATOM   1503  CA  GLU H 196      28.681  13.833  17.134  1.00 36.35           C  
ATOM   1504  CB  GLU H 196      28.412  15.212  16.526  1.00 38.67           C  
ATOM   1505  CG  GLU H 196      28.495  16.352  17.531  1.00 44.72           C  
ATOM   1506  CD  GLU H 196      28.171  17.615  16.760  1.00 48.46           C  
ATOM   1507  OE1 GLU H 196      28.504  17.658  15.547  1.00 49.32           O  
ATOM   1508  OE2 GLU H 196      27.581  18.548  17.368  1.00 51.47           O1-
ATOM   1509  C   GLU H 196      27.621  13.591  18.162  1.00 35.06           C  
ATOM   1510  O   GLU H 196      27.795  13.926  19.331  1.00 34.88           O  
ATOM   1511  N   ASP H 197      26.474  13.044  17.719  1.00 33.93           N  
ATOM   1512  CA  ASP H 197      25.304  12.780  18.507  1.00 33.05           C  
ATOM   1513  CB  ASP H 197      24.082  12.439  17.634  1.00 33.38           C  
ATOM   1514  CG  ASP H 197      23.717  13.682  16.830  1.00 34.51           C  
ATOM   1515  OD1 ASP H 197      24.360  14.744  17.044  1.00 35.47           O  
ATOM   1516  OD2 ASP H 197      22.782  13.583  15.992  1.00 34.58           O1-
ATOM   1517  C   ASP H 197      25.527  11.643  19.461  1.00 33.04           C  
ATOM   1518  O   ASP H 197      24.756  11.460  20.400  1.00 32.16           O  
ATOM   1519  N   SER H 198      26.535  10.789  19.216  1.00 32.77           N  
ATOM   1520  CA  SER H 198      26.729   9.673  20.096  1.00 32.19           C  
ATOM   1521  CB  SER H 198      27.909   8.798  19.645  1.00 32.58           C  
ATOM   1522  OG  SER H 198      27.947   7.595  20.388  1.00 37.01           O  
ATOM   1523  C   SER H 198      27.007  10.209  21.468  1.00 31.56           C  
ATOM   1524  O   SER H 198      27.928  11.002  21.654  1.00 29.60           O  
ATOM   1525  N   ALA H 199      26.208   9.787  22.475  1.00 31.40           N  
ATOM   1526  CA  ALA H 199      26.405  10.278  23.809  1.00 29.08           C  
ATOM   1527  CB  ALA H 199      26.219  11.800  23.924  1.00 28.05           C  
ATOM   1528  C   ALA H 199      25.371   9.644  24.687  1.00 29.00           C  
ATOM   1529  O   ALA H 199      24.536   8.869  24.223  1.00 28.06           O  
ATOM   1530  N   VAL H 200      25.436   9.936  26.003  1.00 29.40           N  
ATOM   1531  CA  VAL H 200      24.464   9.437  26.932  1.00 28.21           C  
ATOM   1532  CB  VAL H 200      25.050   9.047  28.259  1.00 27.60           C  
ATOM   1533  CG1 VAL H 200      23.903   8.703  29.223  1.00 27.46           C  
ATOM   1534  CG2 VAL H 200      26.043   7.891  28.044  1.00 25.77           C  
ATOM   1535  C   VAL H 200      23.513  10.565  27.180  1.00 27.96           C  
ATOM   1536  O   VAL H 200      23.937  11.701  27.389  1.00 28.79           O  
ATOM   1537  N   TYR H 201      22.194  10.278  27.163  1.00 28.42           N  
ATOM   1538  CA  TYR H 201      21.217  11.320  27.328  1.00 27.64           C  
ATOM   1539  CB  TYR H 201      20.159  11.367  26.211  1.00 27.62           C  
ATOM   1540  CG  TYR H 201      20.819  11.693  24.916  1.00 27.68           C  
ATOM   1541  CD1 TYR H 201      21.177  12.986  24.633  1.00 29.52           C  
ATOM   1542  CD2 TYR H 201      21.105  10.718  23.992  1.00 27.55           C  
ATOM   1543  CE1 TYR H 201      21.784  13.304  23.444  1.00 28.26           C  
ATOM   1544  CE2 TYR H 201      21.712  11.030  22.798  1.00 27.40           C  
ATOM   1545  CZ  TYR H 201      22.052  12.331  22.522  1.00 28.03           C  
ATOM   1546  OH  TYR H 201      22.675  12.675  21.305  1.00 26.12           O  
ATOM   1547  C   TYR H 201      20.448  11.066  28.591  1.00 27.35           C  
ATOM   1548  O   TYR H 201      20.000   9.947  28.834  1.00 27.28           O  
ATOM   1549  N   TYR H 202      20.250  12.121  29.416  1.00 27.06           N  
ATOM   1550  CA  TYR H 202      19.541  11.964  30.657  1.00 26.58           C  
ATOM   1551  CB  TYR H 202      20.274  12.472  31.915  1.00 26.24           C  
ATOM   1552  CG  TYR H 202      21.557  11.764  32.177  1.00 26.62           C  
ATOM   1553  CD1 TYR H 202      21.580  10.550  32.823  1.00 26.77           C  
ATOM   1554  CD2 TYR H 202      22.747  12.329  31.784  1.00 25.62           C  
ATOM   1555  CE1 TYR H 202      22.771   9.909  33.071  1.00 24.59           C  
ATOM   1556  CE2 TYR H 202      23.942  11.694  32.030  1.00 24.41           C  
ATOM   1557  CZ  TYR H 202      23.954  10.482  32.675  1.00 24.91           C  
ATOM   1558  OH  TYR H 202      25.179   9.831  32.929  1.00 21.16           O  
ATOM   1559  C   TYR H 202      18.316  12.832  30.637  1.00 27.57           C  
ATOM   1560  O   TYR H 202      18.289  13.884  30.000  1.00 26.76           O  
ATOM   1561  N   CYS H 203      17.250  12.376  31.330  1.00 28.36           N  
ATOM   1562  CA  CYS H 203      16.075  13.173  31.545  1.00 27.87           C  
ATOM   1563  CB  CYS H 203      14.748  12.437  31.232  1.00 30.35           C  
ATOM   1564  SG  CYS H 203      14.586  10.835  32.085  1.00 33.81           S  
ATOM   1565  C   CYS H 203      16.115  13.497  33.010  1.00 27.25           C  
ATOM   1566  O   CYS H 203      16.594  12.684  33.801  1.00 26.66           O  
ATOM   1567  N   ALA H 204      15.660  14.704  33.415  1.00 27.06           N  
ATOM   1568  CA  ALA H 204      15.707  15.046  34.812  1.00 26.24           C  
ATOM   1569  CB  ALA H 204      16.931  15.893  35.198  1.00 25.69           C  
ATOM   1570  C   ALA H 204      14.484  15.836  35.154  1.00 27.21           C  
ATOM   1571  O   ALA H 204      13.923  16.547  34.322  1.00 27.45           O  
ATOM   1572  N   ARG H 205      14.035  15.735  36.421  1.00 26.84           N  
ATOM   1573  CA  ARG H 205      12.837  16.417  36.787  1.00 26.77           C  
ATOM   1574  CB  ARG H 205      11.909  15.554  37.662  1.00 27.37           C  
ATOM   1575  CG  ARG H 205      10.483  16.091  37.796  1.00 26.41           C  
ATOM   1576  CD  ARG H 205       9.667  15.400  38.893  1.00 26.89           C  
ATOM   1577  NE  ARG H 205      10.144  15.950  40.195  1.00 27.39           N  
ATOM   1578  CZ  ARG H 205       9.460  15.739  41.358  1.00 26.46           C  
ATOM   1579  NH1 ARG H 205       8.337  14.963  41.371  1.00 24.83           N1+
ATOM   1580  NH2 ARG H 205       9.904  16.318  42.512  1.00 26.46           N  
ATOM   1581  C   ARG H 205      13.237  17.613  37.559  1.00 26.73           C  
ATOM   1582  O   ARG H 205      14.246  17.595  38.259  1.00 25.61           O  
ATOM   1583  N   GLY H 206      12.486  18.712  37.389  1.00 26.98           N  
ATOM   1584  CA  GLY H 206      12.758  19.869  38.176  1.00 27.28           C  
ATOM   1585  C   GLY H 206      12.145  19.633  39.526  1.00 27.63           C  
ATOM   1586  O   GLY H 206      11.222  18.839  39.685  1.00 28.25           O  
ATOM   1587  N   ASP H 207      12.143  20.914  39.992  1.00 15.94           N  
ATOM   1588  CA  ASP H 207      11.347  21.497  41.024  1.00 17.29           C  
ATOM   1589  CB  ASP H 207      11.957  21.318  42.423  1.00 18.43           C  
ATOM   1590  CG  ASP H 207      10.889  21.629  43.459  1.00 18.94           C  
ATOM   1591  OD1 ASP H 207       9.763  22.023  43.055  1.00 21.86           O  
ATOM   1592  OD2 ASP H 207      11.187  21.476  44.673  1.00 19.72           O1-
ATOM   1593  C   ASP H 207      11.338  22.983  40.732  1.00 16.55           C  
ATOM   1594  O   ASP H 207      11.458  23.792  41.641  1.00 18.02           O  
ATOM   1595  N   TYR H 208      11.150  23.407  39.465  1.00 17.32           N  
ATOM   1596  CA  TYR H 208      11.268  24.809  39.119  1.00 17.88           C  
ATOM   1597  CB  TYR H 208      11.660  25.063  37.629  1.00 17.32           C  
ATOM   1598  CG  TYR H 208      11.348  26.453  37.219  1.00 17.12           C  
ATOM   1599  CD1 TYR H 208      11.973  27.525  37.795  1.00 16.93           C  
ATOM   1600  CD2 TYR H 208      10.452  26.677  36.204  1.00 17.07           C  
ATOM   1601  CE1 TYR H 208      11.661  28.799  37.391  1.00 17.76           C  
ATOM   1602  CE2 TYR H 208      10.134  27.945  35.791  1.00 18.40           C  
ATOM   1603  CZ  TYR H 208      10.740  29.012  36.395  1.00 18.88           C  
ATOM   1604  OH  TYR H 208      10.424  30.322  35.984  1.00 19.63           O  
ATOM   1605  C   TYR H 208      10.172  25.649  39.735  1.00 18.66           C  
ATOM   1606  O   TYR H 208      10.314  26.862  39.873  1.00 18.57           O  
ATOM   1607  N   TYR H 209       9.001  25.075  40.067  1.00 19.58           N  
ATOM   1608  CA  TYR H 209       8.069  25.888  40.782  1.00 19.65           C  
ATOM   1609  CB  TYR H 209       6.685  25.261  41.015  1.00 18.49           C  
ATOM   1610  CG  TYR H 209       5.940  25.387  39.734  1.00 17.67           C  
ATOM   1611  CD1 TYR H 209       5.367  26.595  39.410  1.00 17.88           C  
ATOM   1612  CD2 TYR H 209       5.829  24.337  38.856  1.00 17.05           C  
ATOM   1613  CE1 TYR H 209       4.674  26.756  38.235  1.00 18.05           C  
ATOM   1614  CE2 TYR H 209       5.136  24.492  37.677  1.00 17.87           C  
ATOM   1615  CZ  TYR H 209       4.558  25.699  37.365  1.00 18.81           C  
ATOM   1616  OH  TYR H 209       3.849  25.855  36.155  1.00 18.99           O  
ATOM   1617  C   TYR H 209       8.675  26.178  42.110  1.00 20.04           C  
ATOM   1618  O   TYR H 209       8.565  27.291  42.614  1.00 21.07           O  
ATOM   1619  N   GLY H 210       9.363  25.183  42.698  1.00 20.19           N  
ATOM   1620  CA  GLY H 210       9.901  25.317  44.020  1.00 20.17           C  
ATOM   1621  C   GLY H 210      11.337  25.755  43.986  1.00 19.94           C  
ATOM   1622  O   GLY H 210      11.663  26.850  43.533  1.00 21.23           O  
ATOM   1623  N   SER H 211      12.214  24.878  44.516  1.00 19.01           N  
ATOM   1624  CA  SER H 211      13.627  25.050  44.727  1.00 18.10           C  
ATOM   1625  CB  SER H 211      14.243  23.800  45.374  1.00 16.86           C  
ATOM   1626  OG  SER H 211      15.658  23.869  45.322  1.00 13.25           O  
ATOM   1627  C   SER H 211      14.369  25.285  43.438  1.00 17.48           C  
ATOM   1628  O   SER H 211      15.482  25.812  43.463  1.00 18.29           O  
ATOM   1629  N   ASN H 212      13.790  24.926  42.277  1.00 17.32           N  
ATOM   1630  CA  ASN H 212      14.474  25.129  41.025  1.00 17.34           C  
ATOM   1631  CB  ASN H 212      14.847  26.598  40.762  1.00 17.83           C  
ATOM   1632  CG  ASN H 212      13.563  27.407  40.724  1.00  0.00           C  
ATOM   1633  OD1 ASN H 212      12.509  26.928  41.137  1.00  0.00           O  
ATOM   1634  ND2 ASN H 212      13.646  28.666  40.218  1.00  0.00           N  
ATOM   1635  C   ASN H 212      15.755  24.346  41.003  1.00 16.37           C  
ATOM   1636  O   ASN H 212      16.828  24.891  40.743  1.00 16.85           O  
ATOM   1637  N   SER H 213      15.671  23.028  41.275  1.00 16.67           N  
ATOM   1638  CA  SER H 213      16.834  22.193  41.298  1.00 14.90           C  
ATOM   1639  CB  SER H 213      17.170  21.781  42.731  1.00 15.84           C  
ATOM   1640  OG  SER H 213      15.994  21.274  43.342  1.00  0.00           O  
ATOM   1641  C   SER H 213      16.552  20.956  40.492  1.00 14.60           C  
ATOM   1642  O   SER H 213      15.399  20.576  40.294  1.00 13.67           O  
ATOM   1643  N   LEU H 214      17.616  20.306  39.972  1.00 13.96           N  
ATOM   1644  CA  LEU H 214      17.417  19.096  39.229  1.00 11.75           C  
ATOM   1645  CB  LEU H 214      18.446  18.890  38.104  1.00 10.04           C  
ATOM   1646  CG  LEU H 214      18.353  19.952  36.993  1.00  9.02           C  
ATOM   1647  CD1 LEU H 214      18.678  21.355  37.531  1.00  9.32           C  
ATOM   1648  CD2 LEU H 214      19.211  19.566  35.777  1.00 10.95           C  
ATOM   1649  C   LEU H 214      17.587  17.989  40.208  1.00 12.18           C  
ATOM   1650  O   LEU H 214      18.647  17.377  40.322  1.00 12.19           O  
ATOM   1651  N   ASP H 215      16.500  17.732  40.945  1.00 10.93           N  
ATOM   1652  CA  ASP H 215      16.421  16.762  41.986  1.00 11.39           C  
ATOM   1653  CB  ASP H 215      15.144  16.956  42.832  1.00 12.38           C  
ATOM   1654  CG  ASP H 215      13.901  17.019  41.942  1.00  9.12           C  
ATOM   1655  OD1 ASP H 215      14.018  16.922  40.694  1.00 12.33           O  
ATOM   1656  OD2 ASP H 215      12.796  17.188  42.514  1.00 11.11           O1-
ATOM   1657  C   ASP H 215      16.502  15.372  41.478  1.00 12.08           C  
ATOM   1658  O   ASP H 215      17.210  14.546  42.054  1.00 14.18           O  
ATOM   1659  N   TYR H 216      15.818  15.052  40.368  1.00 26.91           N  
ATOM   1660  CA  TYR H 216      15.876  13.632  40.107  1.00 26.47           C  
ATOM   1661  CB  TYR H 216      14.512  12.919  40.207  1.00 26.24           C  
ATOM   1662  CG  TYR H 216      13.915  13.194  41.545  1.00 25.85           C  
ATOM   1663  CD1 TYR H 216      14.249  12.448  42.649  1.00 28.50           C  
ATOM   1664  CD2 TYR H 216      13.014  14.218  41.699  1.00 25.23           C  
ATOM   1665  CE1 TYR H 216      13.690  12.727  43.875  1.00 27.81           C  
ATOM   1666  CE2 TYR H 216      12.453  14.500  42.920  1.00 27.28           C  
ATOM   1667  CZ  TYR H 216      12.792  13.752  44.017  1.00 29.08           C  
ATOM   1668  OH  TYR H 216      12.226  14.032  45.278  1.00 30.54           O  
ATOM   1669  C   TYR H 216      16.342  13.415  38.695  1.00 26.82           C  
ATOM   1670  O   TYR H 216      16.016  14.189  37.798  1.00 27.82           O  
ATOM   1671  N   TRP H 217      17.112  12.326  38.456  1.00 25.56           N  
ATOM   1672  CA  TRP H 217      17.634  12.068  37.136  1.00 26.88           C  
ATOM   1673  CB  TRP H 217      19.165  12.200  37.069  1.00 25.23           C  
ATOM   1674  CG  TRP H 217      19.677  13.607  37.280  1.00 24.56           C  
ATOM   1675  CD2 TRP H 217      20.455  14.337  36.318  1.00 23.64           C  
ATOM   1676  CD1 TRP H 217      19.569  14.409  38.377  1.00 24.81           C  
ATOM   1677  NE1 TRP H 217      20.224  15.599  38.156  1.00 23.36           N  
ATOM   1678  CE2 TRP H 217      20.778  15.566  36.895  1.00 23.01           C  
ATOM   1679  CE3 TRP H 217      20.872  14.012  35.061  1.00 25.27           C  
ATOM   1680  CZ2 TRP H 217      21.529  16.488  36.221  1.00 23.72           C  
ATOM   1681  CZ3 TRP H 217      21.623  14.948  34.384  1.00 24.94           C  
ATOM   1682  CH2 TRP H 217      21.946  16.162  34.950  1.00 23.52           C  
ATOM   1683  C   TRP H 217      17.326  10.654  36.733  1.00 27.76           C  
ATOM   1684  O   TRP H 217      17.123   9.778  37.574  1.00 28.57           O  
ATOM   1685  N   GLY H 218      17.274  10.404  35.409  1.00 27.34           N  
ATOM   1686  CA  GLY H 218      17.048   9.080  34.898  1.00 28.08           C  
ATOM   1687  C   GLY H 218      18.383   8.396  34.869  1.00 27.58           C  
ATOM   1688  O   GLY H 218      19.406   9.013  35.147  1.00 27.10           O  
ATOM   1689  N   GLN H 219      18.397   7.085  34.542  1.00 28.35           N  
ATOM   1690  CA  GLN H 219      19.617   6.328  34.486  1.00 28.87           C  
ATOM   1691  CB  GLN H 219      19.442   4.799  34.376  1.00 29.05           C  
ATOM   1692  CG  GLN H 219      18.842   4.297  33.063  1.00 29.84           C  
ATOM   1693  CD  GLN H 219      17.329   4.366  33.171  1.00 32.00           C  
ATOM   1694  OE1 GLN H 219      16.614   4.079  32.213  1.00 32.08           O  
ATOM   1695  NE2 GLN H 219      16.824   4.752  34.373  1.00 31.74           N  
ATOM   1696  C   GLN H 219      20.434   6.779  33.314  1.00 28.85           C  
ATOM   1697  O   GLN H 219      21.661   6.688  33.331  1.00 28.70           O  
ATOM   1698  N   GLY H 220      19.767   7.238  32.238  1.00 27.99           N  
ATOM   1699  CA  GLY H 220      20.464   7.689  31.068  1.00 28.85           C  
ATOM   1700  C   GLY H 220      20.294   6.666  29.992  1.00 29.31           C  
ATOM   1701  O   GLY H 220      20.105   5.481  30.265  1.00 29.50           O  
ATOM   1702  N   THR H 221      20.334   7.127  28.725  1.00 27.82           N  
ATOM   1703  CA  THR H 221      20.221   6.248  27.597  1.00 27.19           C  
ATOM   1704  CB  THR H 221      19.004   6.502  26.757  1.00 26.70           C  
ATOM   1705  OG1 THR H 221      17.820   6.340  27.525  1.00 24.83           O  
ATOM   1706  CG2 THR H 221      19.010   5.513  25.583  1.00 23.22           C  
ATOM   1707  C   THR H 221      21.403   6.506  26.719  1.00 26.69           C  
ATOM   1708  O   THR H 221      21.676   7.647  26.348  1.00 27.04           O  
ATOM   1709  N   SER H 222      22.125   5.437  26.339  1.00 27.33           N  
ATOM   1710  CA  SER H 222      23.294   5.613  25.528  1.00 27.41           C  
ATOM   1711  CB  SER H 222      24.369   4.540  25.767  1.00 28.56           C  
ATOM   1712  OG  SER H 222      24.798   4.573  27.120  1.00 15.00           O  
ATOM   1713  C   SER H 222      22.879   5.504  24.099  1.00 28.38           C  
ATOM   1714  O   SER H 222      22.142   4.598  23.714  1.00 29.18           O  
ATOM   1715  N   VAL H 223      23.349   6.451  23.268  1.00 29.39           N  
ATOM   1716  CA  VAL H 223      23.023   6.435  21.872  1.00 28.70           C  
ATOM   1717  CB  VAL H 223      22.383   7.719  21.421  1.00 28.28           C  
ATOM   1718  CG1 VAL H 223      22.078   7.639  19.916  1.00 28.68           C  
ATOM   1719  CG2 VAL H 223      21.143   7.976  22.294  1.00 29.48           C  
ATOM   1720  C   VAL H 223      24.308   6.278  21.124  1.00 28.77           C  
ATOM   1721  O   VAL H 223      25.260   7.027  21.341  1.00 28.62           O  
ATOM   1722  N   THR H 224      24.364   5.286  20.213  1.00 30.84           N  
ATOM   1723  CA  THR H 224      25.559   5.067  19.449  1.00 31.38           C  
ATOM   1724  CB  THR H 224      26.109   3.676  19.596  1.00 32.81           C  
ATOM   1725  OG1 THR H 224      26.397   3.399  20.959  1.00 32.30           O  
ATOM   1726  CG2 THR H 224      27.387   3.560  18.747  1.00 29.61           C  
ATOM   1727  C   THR H 224      25.201   5.231  18.007  1.00 32.48           C  
ATOM   1728  O   THR H 224      24.323   4.541  17.494  1.00 30.88           O  
ATOM   1729  N   VAL H 225      25.886   6.154  17.307  1.00 32.96           N  
ATOM   1730  CA  VAL H 225      25.576   6.353  15.924  1.00 33.44           C  
ATOM   1731  CB  VAL H 225      25.402   7.799  15.577  1.00 32.97           C  
ATOM   1732  CG1 VAL H 225      25.142   7.901  14.070  1.00 34.29           C  
ATOM   1733  CG2 VAL H 225      24.287   8.395  16.453  1.00 31.19           C  
ATOM   1734  C   VAL H 225      26.733   5.846  15.121  1.00 33.25           C  
ATOM   1735  O   VAL H 225      27.831   6.395  15.181  1.00 34.15           O  
ATOM   1736  N   SER H 226      26.507   4.767  14.345  1.00 34.30           N  
ATOM   1737  CA  SER H 226      27.547   4.251  13.498  1.00 34.86           C  
ATOM   1738  CB  SER H 226      28.541   3.321  14.214  1.00 34.27           C  
ATOM   1739  OG  SER H 226      29.310   4.057  15.153  1.00 35.20           O  
ATOM   1740  C   SER H 226      26.890   3.451  12.420  1.00 35.30           C  
ATOM   1741  O   SER H 226      25.746   3.025  12.562  1.00 35.74           O  
ATOM   1742  N   SER H 227      27.599   3.225  11.296  1.00 36.07           N  
ATOM   1743  CA  SER H 227      26.990   2.459  10.249  1.00 35.25           C  
ATOM   1744  CB  SER H 227      27.603   2.696   8.855  1.00 34.47           C  
ATOM   1745  OG  SER H 227      28.973   2.327   8.841  1.00 33.25           O  
ATOM   1746  C   SER H 227      27.131   0.988  10.601  1.00 35.32           C  
ATOM   1747  O   SER H 227      28.251   0.437  10.440  1.00 35.99           O  
ATOM   1748  OXT SER H 227      26.110   0.392  11.036  1.00  0.00           O1-
TER    1749      SER H 227 
CONECT  163  672
CONECT  672  163
CONECT  980 1564
CONECT 1564  980
END
