# Supplementary material for: Fully automated antibody structure prediction using BIOVIA tools: Validation study
Source: PLoS One. 2017 May 18;12(5):e0177923. doi: 10.1371/journal.pone.0177923 (PMC5436848; doi:10.1371/journal.pone.0177923)
Supplement: S2 Dataset — Predicted structures using the Top5 framework method, Chothia CDR definition with canonical filtering and generating 50 models. These were used in the comparison against predictions using no filtering. (ZIP) [file pone.0177923.s004.zip › 4CNI_BA_FV_FinalModel.pdb]

REMARK   Accelrys Discovery Studio PDB file
REMARK   Created:  2015-04-10T03:02:51Z
SSBOND   1 CYS L   23    CYS L   88                                     
SSBOND   2 CYS H  129    CYS H  205                                     
ATOM      1  N   ASP L   1      25.441  33.130  26.003  1.00 41.96           N1+
ATOM      2  CA  ASP L   1      25.179  32.169  27.095  1.00 40.37           C  
ATOM      3  CB  ASP L   1      25.408  30.725  26.618  1.00 41.64           C  
ATOM      4  CG  ASP L   1      24.360  30.403  25.564  1.00 42.70           C  
ATOM      5  OD1 ASP L   1      23.574  31.324  25.208  1.00 44.02           O  
ATOM      6  OD2 ASP L   1      24.330  29.234  25.100  1.00 42.07           O1-
ATOM      7  C   ASP L   1      26.108  32.434  28.228  1.00 39.32           C  
ATOM      8  O   ASP L   1      26.991  33.282  28.130  1.00 41.00           O  
ATOM      9  N   ILE L   2      25.931  31.698  29.340  1.00 36.68           N  
ATOM     10  CA  ILE L   2      26.761  31.903  30.487  1.00 35.29           C  
ATOM     11  CB  ILE L   2      25.987  31.910  31.773  1.00 33.69           C  
ATOM     12  CG1 ILE L   2      24.988  33.077  31.774  1.00 33.21           C  
ATOM     13  CG2 ILE L   2      26.984  31.935  32.946  1.00 32.00           C  
ATOM     14  CD1 ILE L   2      23.952  33.000  32.894  1.00 32.79           C  
ATOM     15  C   ILE L   2      27.694  30.744  30.546  1.00 35.10           C  
ATOM     16  O   ILE L   2      27.272  29.589  30.527  1.00 36.79           O  
ATOM     17  N   GLN L   3      29.005  31.031  30.604  1.00 34.32           N  
ATOM     18  CA  GLN L   3      29.953  29.961  30.637  1.00 34.00           C  
ATOM     19  CB  GLN L   3      31.220  30.259  29.822  1.00 36.84           C  
ATOM     20  CG  GLN L   3      30.915  30.394  28.330  1.00 41.10           C  
ATOM     21  CD  GLN L   3      32.197  30.737  27.592  1.00 45.56           C  
ATOM     22  OE1 GLN L   3      33.210  31.080  28.200  1.00 47.14           O  
ATOM     23  NE2 GLN L   3      32.147  30.648  26.238  1.00 46.14           N  
ATOM     24  C   GLN L   3      30.334  29.728  32.059  1.00 32.85           C  
ATOM     25  O   GLN L   3      30.465  30.661  32.848  1.00 32.08           O  
ATOM     26  N   MET L   4      30.493  28.442  32.422  1.00 32.26           N  
ATOM     27  CA  MET L   4      30.852  28.089  33.761  1.00 30.87           C  
ATOM     28  CB  MET L   4      29.892  27.052  34.369  1.00 29.78           C  
ATOM     29  CG  MET L   4      28.437  27.520  34.401  1.00 29.95           C  
ATOM     30  SD  MET L   4      28.142  28.955  35.471  1.00 30.33           S  
ATOM     31  CE  MET L   4      28.388  28.007  36.999  1.00 28.79           C  
ATOM     32  C   MET L   4      32.195  27.442  33.680  1.00 30.53           C  
ATOM     33  O   MET L   4      32.395  26.524  32.885  1.00 31.36           O  
ATOM     34  N   THR L   5      33.163  27.915  34.491  1.00 29.58           N  
ATOM     35  CA  THR L   5      34.473  27.329  34.473  1.00 28.78           C  
ATOM     36  CB  THR L   5      35.571  28.264  34.046  1.00 29.56           C  
ATOM     37  OG1 THR L   5      35.535  29.453  34.820  1.00 30.15           O  
ATOM     38  CG2 THR L   5      35.438  28.574  32.550  1.00 30.43           C  
ATOM     39  C   THR L   5      34.806  26.855  35.848  1.00 29.95           C  
ATOM     40  O   THR L   5      34.755  27.613  36.817  1.00 31.24           O  
ATOM     41  N   GLN L   6      35.185  25.567  35.954  1.00 28.49           N  
ATOM     42  CA  GLN L   6      35.504  25.003  37.230  1.00 27.90           C  
ATOM     43  CB  GLN L   6      34.903  23.604  37.464  1.00 28.40           C  
ATOM     44  CG  GLN L   6      33.376  23.618  37.570  1.00 29.39           C  
ATOM     45  CD  GLN L   6      32.891  22.192  37.798  1.00 30.89           C  
ATOM     46  OE1 GLN L   6      32.056  21.678  37.063  1.00 31.64           O  
ATOM     47  NE2 GLN L   6      33.425  21.538  38.866  1.00 31.36           N  
ATOM     48  C   GLN L   6      36.990  24.888  37.360  1.00 28.97           C  
ATOM     49  O   GLN L   6      37.722  24.890  36.367  1.00 29.10           O  
ATOM     50  N   SER L   7      37.478  24.844  38.614  1.00 28.33           N  
ATOM     51  CA  SER L   7      38.882  24.669  38.843  1.00 29.00           C  
ATOM     52  CB  SER L   7      39.649  25.994  38.991  1.00 30.67           C  
ATOM     53  OG  SER L   7      41.027  25.738  39.218  1.00 31.79           O  
ATOM     54  C   SER L   7      39.017  23.956  40.150  1.00 29.81           C  
ATOM     55  O   SER L   7      38.273  24.236  41.086  1.00 30.73           O  
ATOM     56  N   PRO L   8      39.936  23.031  40.266  1.00 30.10           N  
ATOM     57  CA  PRO L   8      40.778  22.607  39.180  1.00 30.06           C  
ATOM     58  CD  PRO L   8      40.572  22.813  41.555  1.00 29.79           C  
ATOM     59  CB  PRO L   8      42.083  22.118  39.810  1.00 30.91           C  
ATOM     60  CG  PRO L   8      41.709  21.821  41.270  1.00 30.00           C  
ATOM     61  C   PRO L   8      40.074  21.532  38.416  1.00 29.63           C  
ATOM     62  O   PRO L   8      38.993  21.116  38.828  1.00 29.44           O  
ATOM     63  N   SER L   9      40.658  21.095  37.283  1.00 30.03           N  
ATOM     64  CA  SER L   9      40.086  20.046  36.492  1.00 30.43           C  
ATOM     65  CB  SER L   9      40.829  19.836  35.162  1.00 32.74           C  
ATOM     66  OG  SER L   9      40.744  21.007  34.365  1.00 34.99           O  
ATOM     67  C   SER L   9      40.151  18.753  37.248  1.00 29.60           C  
ATOM     68  O   SER L   9      39.172  18.010  37.289  1.00 29.12           O  
ATOM     69  N   SER L  10      41.312  18.442  37.863  1.00 31.18           N  
ATOM     70  CA  SER L  10      41.449  17.203  38.584  1.00 29.67           C  
ATOM     71  CB  SER L  10      42.243  16.128  37.824  1.00 29.96           C  
ATOM     72  OG  SER L  10      41.538  15.727  36.660  1.00 31.24           O  
ATOM     73  C   SER L  10      42.213  17.481  39.841  1.00 29.29           C  
ATOM     74  O   SER L  10      42.977  18.440  39.915  1.00 29.52           O  
ATOM     75  N   LEU L  11      42.018  16.632  40.873  1.00 29.16           N  
ATOM     76  CA  LEU L  11      42.668  16.878  42.129  1.00 29.66           C  
ATOM     77  CB  LEU L  11      41.836  17.878  42.954  1.00 29.02           C  
ATOM     78  CG  LEU L  11      42.325  18.213  44.370  1.00 29.77           C  
ATOM     79  CD1 LEU L  11      43.769  18.736  44.388  1.00 30.30           C  
ATOM     80  CD2 LEU L  11      41.344  19.201  45.025  1.00 28.76           C  
ATOM     81  C   LEU L  11      42.805  15.582  42.881  1.00 30.12           C  
ATOM     82  O   LEU L  11      41.977  14.685  42.743  1.00 30.21           O  
ATOM     83  N   SER L  12      43.885  15.444  43.686  1.00 31.27           N  
ATOM     84  CA  SER L  12      44.078  14.260  44.481  1.00 31.17           C  
ATOM     85  CB  SER L  12      45.361  13.474  44.151  1.00 32.70           C  
ATOM     86  OG  SER L  12      45.285  12.908  42.852  1.00 34.38           O  
ATOM     87  C   SER L  12      44.227  14.695  45.905  1.00 30.15           C  
ATOM     88  O   SER L  12      44.991  15.611  46.204  1.00 30.76           O  
ATOM     89  N   ALA L  13      43.501  14.035  46.832  1.00 29.15           N  
ATOM     90  CA  ALA L  13      43.604  14.406  48.216  1.00 28.66           C  
ATOM     91  CB  ALA L  13      42.510  15.384  48.677  1.00 26.31           C  
ATOM     92  C   ALA L  13      43.470  13.166  49.044  1.00 29.43           C  
ATOM     93  O   ALA L  13      42.931  12.156  48.594  1.00 30.64           O  
ATOM     94  N   SER L  14      43.995  13.213  50.285  1.00 29.55           N  
ATOM     95  CA  SER L  14      43.929  12.081  51.162  1.00 29.50           C  
ATOM     96  CB  SER L  14      45.134  11.962  52.115  1.00 30.50           C  
ATOM     97  OG  SER L  14      45.267  13.137  52.898  1.00 32.15           O  
ATOM     98  C   SER L  14      42.665  12.139  51.958  1.00 27.94           C  
ATOM     99  O   SER L  14      41.958  13.145  51.972  1.00 28.08           O  
ATOM    100  N   VAL L  15      42.350  11.025  52.644  1.00 25.78           N  
ATOM    101  CA  VAL L  15      41.138  10.935  53.401  1.00 26.04           C  
ATOM    102  CB  VAL L  15      40.883   9.553  53.927  1.00 26.27           C  
ATOM    103  CG1 VAL L  15      39.619   9.585  54.801  1.00 24.38           C  
ATOM    104  CG2 VAL L  15      40.810   8.580  52.739  1.00 25.78           C  
ATOM    105  C   VAL L  15      41.232  11.850  54.578  1.00 27.71           C  
ATOM    106  O   VAL L  15      42.244  11.884  55.276  1.00 29.59           O  
ATOM    107  N   GLY L  16      40.150  12.616  54.823  1.00 28.77           N  
ATOM    108  CA  GLY L  16      40.091  13.494  55.956  1.00 29.48           C  
ATOM    109  C   GLY L  16      40.537  14.871  55.574  1.00 31.15           C  
ATOM    110  O   GLY L  16      40.471  15.786  56.393  1.00 32.20           O  
ATOM    111  N   ASP L  17      40.997  15.066  54.325  1.00 30.60           N  
ATOM    112  CA  ASP L  17      41.455  16.372  53.939  1.00 31.59           C  
ATOM    113  CB  ASP L  17      42.338  16.382  52.677  1.00 32.41           C  
ATOM    114  CG  ASP L  17      43.726  15.885  53.054  1.00 34.99           C  
ATOM    115  OD1 ASP L  17      44.043  15.905  54.273  1.00 35.66           O  
ATOM    116  OD2 ASP L  17      44.486  15.487  52.132  1.00 36.76           O1-
ATOM    117  C   ASP L  17      40.279  17.245  53.652  1.00 31.88           C  
ATOM    118  O   ASP L  17      39.147  16.781  53.531  1.00 30.59           O  
ATOM    119  N   ARG L  18      40.536  18.565  53.563  1.00 32.81           N  
ATOM    120  CA  ARG L  18      39.502  19.494  53.234  1.00 31.82           C  
ATOM    121  CB  ARG L  18      39.581  20.799  54.040  1.00 32.07           C  
ATOM    122  CG  ARG L  18      38.368  21.709  53.855  1.00 31.91           C  
ATOM    123  CD  ARG L  18      38.467  23.000  54.666  1.00 34.26           C  
ATOM    124  NE  ARG L  18      37.176  23.726  54.524  1.00 36.35           N  
ATOM    125  CZ  ARG L  18      36.595  24.268  55.633  1.00 38.54           C  
ATOM    126  NH1 ARG L  18      37.198  24.128  56.848  1.00 38.50           N1+
ATOM    127  NH2 ARG L  18      35.413  24.942  55.529  1.00 38.93           N  
ATOM    128  C   ARG L  18      39.718  19.837  51.796  1.00 31.88           C  
ATOM    129  O   ARG L  18      40.775  20.347  51.426  1.00 33.15           O  
ATOM    130  N   VAL L  19      38.717  19.555  50.941  1.00 32.83           N  
ATOM    131  CA  VAL L  19      38.888  19.789  49.538  1.00 33.07           C  
ATOM    132  CB  VAL L  19      38.525  18.594  48.702  1.00 32.50           C  
ATOM    133  CG1 VAL L  19      38.703  18.944  47.217  1.00 32.54           C  
ATOM    134  CG2 VAL L  19      39.368  17.396  49.162  1.00 31.84           C  
ATOM    135  C   VAL L  19      37.985  20.908  49.132  1.00 32.50           C  
ATOM    136  O   VAL L  19      36.823  20.960  49.530  1.00 33.25           O  
ATOM    137  N   THR L  20      38.508  21.851  48.322  1.00 30.70           N  
ATOM    138  CA  THR L  20      37.680  22.942  47.909  1.00 31.94           C  
ATOM    139  CB  THR L  20      38.140  24.257  48.479  1.00 33.21           C  
ATOM    140  OG1 THR L  20      37.109  25.225  48.401  1.00 35.40           O  
ATOM    141  CG2 THR L  20      39.379  24.741  47.715  1.00 32.13           C  
ATOM    142  C   THR L  20      37.704  22.986  46.405  1.00 31.55           C  
ATOM    143  O   THR L  20      38.763  22.891  45.787  1.00 33.13           O  
ATOM    144  N   ILE L  21      36.515  23.109  45.777  1.00 30.66           N  
ATOM    145  CA  ILE L  21      36.420  23.157  44.343  1.00 30.40           C  
ATOM    146  CB  ILE L  21      35.562  22.065  43.772  1.00 30.39           C  
ATOM    147  CG1 ILE L  21      36.190  20.693  44.077  1.00 31.05           C  
ATOM    148  CG2 ILE L  21      35.361  22.334  42.272  1.00 31.26           C  
ATOM    149  CD1 ILE L  21      35.265  19.515  43.782  1.00 31.36           C  
ATOM    150  C   ILE L  21      35.802  24.475  43.993  1.00 30.20           C  
ATOM    151  O   ILE L  21      34.880  24.931  44.666  1.00 30.05           O  
ATOM    152  N   THR L  22      36.302  25.123  42.921  1.00 29.98           N  
ATOM    153  CA  THR L  22      35.841  26.447  42.612  1.00 29.97           C  
ATOM    154  CB  THR L  22      36.965  27.413  42.397  1.00 29.83           C  
ATOM    155  OG1 THR L  22      36.518  28.745  42.591  1.00 32.49           O  
ATOM    156  CG2 THR L  22      37.459  27.248  40.950  1.00 31.84           C  
ATOM    157  C   THR L  22      35.062  26.421  41.328  1.00 29.69           C  
ATOM    158  O   THR L  22      35.312  25.602  40.448  1.00 29.20           O  
ATOM    159  N   CYS L  23      34.064  27.326  41.213  1.00 30.49           N  
ATOM    160  CA  CYS L  23      33.271  27.435  40.016  1.00 31.52           C  
ATOM    161  CB  CYS L  23      31.878  26.761  40.158  1.00 33.55           C  
ATOM    162  SG  CYS L  23      30.820  26.851  38.674  1.00 36.80           S  
ATOM    163  C   CYS L  23      33.103  28.907  39.740  1.00 31.43           C  
ATOM    164  O   CYS L  23      32.706  29.668  40.620  1.00 31.22           O  
ATOM    165  N   GLN L  24      33.423  29.345  38.499  1.00 32.33           N  
ATOM    166  CA  GLN L  24      33.352  30.744  38.162  1.00 32.28           C  
ATOM    167  CB  GLN L  24      34.700  31.311  37.687  1.00 34.40           C  
ATOM    168  CG  GLN L  24      35.805  31.268  38.745  1.00 37.21           C  
ATOM    169  CD  GLN L  24      37.118  31.623  38.059  1.00 39.27           C  
ATOM    170  OE1 GLN L  24      37.605  30.882  37.206  1.00  0.00           O  
ATOM    171  NE2 GLN L  24      37.709  32.787  38.440  1.00  0.00           N  
ATOM    172  C   GLN L  24      32.402  30.913  37.015  1.00 31.73           C  
ATOM    173  O   GLN L  24      32.388  30.110  36.085  1.00 32.99           O  
ATOM    174  N   ALA L  25      31.593  31.994  37.046  1.00 30.07           N  
ATOM    175  CA  ALA L  25      30.628  32.238  36.010  1.00 29.19           C  
ATOM    176  CB  ALA L  25      29.218  32.543  36.545  1.00 27.20           C  
ATOM    177  C   ALA L  25      31.085  33.434  35.234  1.00 30.25           C  
ATOM    178  O   ALA L  25      31.713  34.338  35.778  1.00 31.07           O  
ATOM    179  N   SER L  26      30.747  33.454  33.929  1.00 26.42           N  
ATOM    180  CA  SER L  26      31.108  34.516  33.035  1.00 27.78           C  
ATOM    181  CB  SER L  26      30.735  34.208  31.577  1.00 28.79           C  
ATOM    182  OG  SER L  26      31.467  33.081  31.124  1.00 28.85           O  
ATOM    183  C   SER L  26      30.384  35.764  33.432  1.00 30.36           C  
ATOM    184  O   SER L  26      30.887  36.867  33.214  1.00 34.49           O  
ATOM    185  N   GLN L  27      29.170  35.615  33.999  1.00 31.20           N  
ATOM    186  CA  GLN L  27      28.395  36.749  34.417  1.00 34.48           C  
ATOM    187  CB  GLN L  27      27.191  37.061  33.513  1.00 38.39           C  
ATOM    188  CG  GLN L  27      27.584  37.569  32.131  1.00 41.34           C  
ATOM    189  CD  GLN L  27      26.310  37.839  31.347  1.00 47.29           C  
ATOM    190  OE1 GLN L  27      26.345  38.445  30.278  1.00 49.25           O  
ATOM    191  NE2 GLN L  27      25.149  37.381  31.889  1.00 47.62           N  
ATOM    192  C   GLN L  27      27.823  36.453  35.768  1.00 34.42           C  
ATOM    193  O   GLN L  27      27.777  35.304  36.205  1.00 35.67           O  
ATOM    194  N   ASP L  28      27.375  37.517  36.462  1.00 31.44           N  
ATOM    195  CA  ASP L  28      26.808  37.422  37.777  1.00 31.45           C  
ATOM    196  CB  ASP L  28      26.450  38.823  38.321  1.00 33.47           C  
ATOM    197  CG  ASP L  28      26.015  38.768  39.778  1.00 38.84           C  
ATOM    198  OD1 ASP L  28      25.162  37.908  40.113  1.00 37.39           O  
ATOM    199  OD2 ASP L  28      26.528  39.596  40.579  1.00 41.64           O1-
ATOM    200  C   ASP L  28      25.566  36.588  37.688  1.00 28.85           C  
ATOM    201  O   ASP L  28      24.655  36.899  36.923  1.00 28.43           O  
ATOM    202  N   ILE L  29      25.510  35.473  38.453  1.00 27.16           N  
ATOM    203  CA  ILE L  29      24.331  34.649  38.424  1.00 25.82           C  
ATOM    204  CB  ILE L  29      24.626  33.225  38.044  1.00 22.83           C  
ATOM    205  CG1 ILE L  29      25.561  32.575  39.079  1.00 21.18           C  
ATOM    206  CG2 ILE L  29      25.170  33.213  36.605  1.00 22.98           C  
ATOM    207  CD1 ILE L  29      25.686  31.057  38.937  1.00 22.52           C  
ATOM    208  C   ILE L  29      23.718  34.608  39.791  1.00 26.35           C  
ATOM    209  O   ILE L  29      22.958  33.694  40.111  1.00 23.24           O  
ATOM    210  N   GLY L  30      23.995  35.624  40.627  1.00 27.11           N  
ATOM    211  CA  GLY L  30      23.422  35.650  41.939  1.00 28.11           C  
ATOM    212  C   GLY L  30      23.770  34.370  42.640  1.00 26.00           C  
ATOM    213  O   GLY L  30      24.880  33.852  42.534  1.00 27.64           O  
ATOM    214  N   ILE L  31      22.800  33.894  43.440  1.00 27.34           N  
ATOM    215  CA  ILE L  31      22.758  32.698  44.236  1.00 27.55           C  
ATOM    216  CB  ILE L  31      21.668  32.761  45.261  1.00 28.76           C  
ATOM    217  CG1 ILE L  31      20.296  32.848  44.567  1.00  0.00           C  
ATOM    218  CG2 ILE L  31      21.966  33.951  46.190  1.00  0.00           C  
ATOM    219  CD1 ILE L  31      19.119  32.631  45.514  1.00 32.51           C  
ATOM    220  C   ILE L  31      22.546  31.448  43.429  1.00 26.68           C  
ATOM    221  O   ILE L  31      22.883  30.361  43.893  1.00 26.41           O  
ATOM    222  N   SER L  32      21.886  31.547  42.255  1.00 25.71           N  
ATOM    223  CA  SER L  32      21.449  30.366  41.555  1.00 25.16           C  
ATOM    224  CB  SER L  32      20.545  30.682  40.351  1.00 26.40           C  
ATOM    225  OG  SER L  32      19.349  31.313  40.786  1.00  0.00           O  
ATOM    226  C   SER L  32      22.571  29.517  41.043  1.00 24.35           C  
ATOM    227  O   SER L  32      22.897  29.543  39.855  1.00 23.35           O  
ATOM    228  N   LEU L  33      23.132  28.662  41.921  1.00 27.00           N  
ATOM    229  CA  LEU L  33      24.175  27.757  41.501  1.00 28.59           C  
ATOM    230  CB  LEU L  33      25.577  28.171  41.974  1.00 29.26           C  
ATOM    231  CG  LEU L  33      26.687  27.213  41.505  1.00 32.07           C  
ATOM    232  CD1 LEU L  33      26.983  27.381  40.006  1.00 32.08           C  
ATOM    233  CD2 LEU L  33      27.934  27.317  42.391  1.00 32.23           C  
ATOM    234  C   LEU L  33      23.888  26.437  42.169  1.00 29.22           C  
ATOM    235  O   LEU L  33      23.497  26.408  43.334  1.00 28.87           O  
ATOM    236  N   SER L  34      24.076  25.304  41.456  1.00 28.99           N  
ATOM    237  CA  SER L  34      23.809  24.011  42.038  1.00 28.22           C  
ATOM    238  CB  SER L  34      22.659  23.279  41.327  1.00 28.94           C  
ATOM    239  OG  SER L  34      21.484  24.074  41.362  1.00  0.00           O  
ATOM    240  C   SER L  34      25.039  23.162  41.863  1.00 28.53           C  
ATOM    241  O   SER L  34      25.820  23.387  40.940  1.00 29.23           O  
ATOM    242  N   TRP L  35      25.248  22.168  42.760  1.00 27.98           N  
ATOM    243  CA  TRP L  35      26.394  21.293  42.672  1.00 26.79           C  
ATOM    244  CB  TRP L  35      27.340  21.387  43.883  1.00 26.24           C  
ATOM    245  CG  TRP L  35      28.069  22.706  43.986  1.00 25.16           C  
ATOM    246  CD2 TRP L  35      29.332  22.983  43.360  1.00 24.85           C  
ATOM    247  CD1 TRP L  35      27.710  23.842  44.649  1.00 25.36           C  
ATOM    248  NE1 TRP L  35      28.670  24.811  44.475  1.00 24.84           N  
ATOM    249  CE2 TRP L  35      29.672  24.295  43.682  1.00 24.45           C  
ATOM    250  CE3 TRP L  35      30.139  22.207  42.577  1.00 25.75           C  
ATOM    251  CZ2 TRP L  35      30.834  24.854  43.228  1.00 25.27           C  
ATOM    252  CZ3 TRP L  35      31.310  22.775  42.120  1.00 25.62           C  
ATOM    253  CH2 TRP L  35      31.649  24.073  42.440  1.00 25.03           C  
ATOM    254  C   TRP L  35      25.914  19.871  42.597  1.00 27.54           C  
ATOM    255  O   TRP L  35      24.994  19.471  43.311  1.00 26.28           O  
ATOM    256  N   TYR L  36      26.554  19.064  41.720  1.00 27.57           N  
ATOM    257  CA  TYR L  36      26.167  17.688  41.535  1.00 26.76           C  
ATOM    258  CB  TYR L  36      25.626  17.362  40.130  1.00 26.49           C  
ATOM    259  CG  TYR L  36      24.393  18.145  39.831  1.00 26.54           C  
ATOM    260  CD1 TYR L  36      24.477  19.374  39.229  1.00 26.20           C  
ATOM    261  CD2 TYR L  36      23.148  17.654  40.138  1.00 26.28           C  
ATOM    262  CE1 TYR L  36      23.345  20.101  38.941  1.00 26.52           C  
ATOM    263  CE2 TYR L  36      22.012  18.375  39.853  1.00 26.97           C  
ATOM    264  CZ  TYR L  36      22.107  19.603  39.253  1.00 27.23           C  
ATOM    265  OH  TYR L  36      20.943  20.345  38.959  1.00 27.64           O  
ATOM    266  C   TYR L  36      27.373  16.809  41.674  1.00 27.87           C  
ATOM    267  O   TYR L  36      28.498  17.227  41.414  1.00 29.59           O  
ATOM    268  N   GLN L  37      27.143  15.550  42.105  1.00 27.13           N  
ATOM    269  CA  GLN L  37      28.202  14.581  42.207  1.00 26.27           C  
ATOM    270  CB  GLN L  37      28.366  13.980  43.617  1.00 26.22           C  
ATOM    271  CG  GLN L  37      29.494  12.947  43.722  1.00 26.68           C  
ATOM    272  CD  GLN L  37      29.399  12.268  45.083  1.00 27.38           C  
ATOM    273  OE1 GLN L  37      28.426  11.576  45.378  1.00 28.34           O  
ATOM    274  NE2 GLN L  37      30.438  12.465  45.937  1.00 25.78           N  
ATOM    275  C   GLN L  37      27.853  13.441  41.304  1.00 26.24           C  
ATOM    276  O   GLN L  37      26.736  12.929  41.339  1.00 27.85           O  
ATOM    277  N   GLN L  38      28.804  13.013  40.449  1.00 26.00           N  
ATOM    278  CA  GLN L  38      28.510  11.898  39.595  1.00 27.78           C  
ATOM    279  CB  GLN L  38      28.452  12.245  38.096  1.00 26.86           C  
ATOM    280  CG  GLN L  38      28.105  11.037  37.219  1.00 27.22           C  
ATOM    281  CD  GLN L  38      28.069  11.470  35.757  1.00 27.31           C  
ATOM    282  OE1 GLN L  38      28.933  12.209  35.287  1.00 28.06           O  
ATOM    283  NE2 GLN L  38      27.037  10.990  35.014  1.00 26.97           N  
ATOM    284  C   GLN L  38      29.571  10.854  39.760  1.00 29.50           C  
ATOM    285  O   GLN L  38      30.766  11.128  39.654  1.00 30.49           O  
ATOM    286  N   LYS L  39      29.132   9.610  40.030  1.00 29.98           N  
ATOM    287  CA  LYS L  39      29.999   8.474  40.159  1.00 32.46           C  
ATOM    288  CB  LYS L  39      29.465   7.450  41.176  1.00 32.05           C  
ATOM    289  CG  LYS L  39      29.406   8.013  42.600  1.00 31.93           C  
ATOM    290  CD  LYS L  39      28.509   7.216  43.550  1.00 33.26           C  
ATOM    291  CE  LYS L  39      28.405   7.812  44.958  1.00 34.92           C  
ATOM    292  NZ  LYS L  39      29.560   7.391  45.781  1.00 35.38           N1+
ATOM    293  C   LYS L  39      30.045   7.837  38.799  1.00 34.15           C  
ATOM    294  O   LYS L  39      29.164   8.073  37.976  1.00 35.62           O  
ATOM    295  N   PRO L  40      31.039   7.035  38.524  1.00 35.94           N  
ATOM    296  CA  PRO L  40      31.170   6.475  37.204  1.00 36.56           C  
ATOM    297  CD  PRO L  40      32.318   7.141  39.204  1.00 35.68           C  
ATOM    298  CB  PRO L  40      32.539   5.798  37.182  1.00 36.70           C  
ATOM    299  CG  PRO L  40      33.359   6.617  38.199  1.00 36.18           C  
ATOM    300  C   PRO L  40      30.034   5.592  36.794  1.00 36.62           C  
ATOM    301  O   PRO L  40      29.678   4.682  37.542  1.00 37.09           O  
ATOM    302  N   GLY L  41      29.472   5.845  35.593  1.00 35.96           N  
ATOM    303  CA  GLY L  41      28.423   5.042  35.030  1.00 36.35           C  
ATOM    304  C   GLY L  41      27.146   5.260  35.779  1.00 36.19           C  
ATOM    305  O   GLY L  41      26.245   4.425  35.715  1.00 36.33           O  
ATOM    306  N   LYS L  42      27.025   6.387  36.507  1.00 34.87           N  
ATOM    307  CA  LYS L  42      25.833   6.617  37.275  1.00 33.51           C  
ATOM    308  CB  LYS L  42      26.075   6.639  38.796  1.00 35.28           C  
ATOM    309  CG  LYS L  42      26.564   5.323  39.403  1.00 37.07           C  
ATOM    310  CD  LYS L  42      25.554   4.179  39.338  1.00 38.42           C  
ATOM    311  CE  LYS L  42      26.087   2.882  39.952  1.00 40.43           C  
ATOM    312  NZ  LYS L  42      25.009   1.875  40.030  1.00 40.06           N1+
ATOM    313  C   LYS L  42      25.335   7.989  36.956  1.00 30.68           C  
ATOM    314  O   LYS L  42      26.064   8.813  36.407  1.00 29.69           O  
ATOM    315  N   ALA L  43      24.056   8.254  37.293  1.00 29.12           N  
ATOM    316  CA  ALA L  43      23.448   9.544  37.113  1.00 28.82           C  
ATOM    317  CB  ALA L  43      21.917   9.517  37.253  1.00 29.26           C  
ATOM    318  C   ALA L  43      23.979  10.455  38.185  1.00 27.64           C  
ATOM    319  O   ALA L  43      24.437  10.002  39.233  1.00 29.80           O  
ATOM    320  N   PRO L  44      23.943  11.738  37.932  1.00 25.84           N  
ATOM    321  CA  PRO L  44      24.426  12.697  38.895  1.00 25.07           C  
ATOM    322  CD  PRO L  44      24.048  12.228  36.567  1.00 25.82           C  
ATOM    323  CB  PRO L  44      24.588  14.007  38.128  1.00 24.89           C  
ATOM    324  CG  PRO L  44      24.801  13.562  36.670  1.00 25.69           C  
ATOM    325  C   PRO L  44      23.464  12.823  40.036  1.00 24.42           C  
ATOM    326  O   PRO L  44      22.289  12.502  39.861  1.00 25.97           O  
ATOM    327  N   LYS L  45      23.939  13.268  41.218  1.00 26.44           N  
ATOM    328  CA  LYS L  45      23.039  13.458  42.318  1.00 27.49           C  
ATOM    329  CB  LYS L  45      23.267  12.514  43.512  1.00 28.79           C  
ATOM    330  CG  LYS L  45      24.478  12.836  44.382  1.00 31.80           C  
ATOM    331  CD  LYS L  45      24.412  12.119  45.732  1.00 32.93           C  
ATOM    332  CE  LYS L  45      25.434  12.616  46.755  1.00 43.35           C  
ATOM    333  NZ  LYS L  45      25.106  12.076  48.095  1.00 44.50           N1+
ATOM    334  C   LYS L  45      23.199  14.880  42.783  1.00 27.16           C  
ATOM    335  O   LYS L  45      24.283  15.448  42.706  1.00 28.33           O  
ATOM    336  N   LEU L  46      22.111  15.499  43.283  1.00 26.62           N  
ATOM    337  CA  LEU L  46      22.169  16.891  43.655  1.00 25.57           C  
ATOM    338  CB  LEU L  46      20.789  17.574  43.560  1.00 25.03           C  
ATOM    339  CG  LEU L  46      20.778  19.064  43.950  1.00 26.14           C  
ATOM    340  CD1 LEU L  46      21.648  19.901  43.001  1.00 26.21           C  
ATOM    341  CD2 LEU L  46      19.336  19.595  44.059  1.00 24.71           C  
ATOM    342  C   LEU L  46      22.647  17.021  45.074  1.00 25.63           C  
ATOM    343  O   LEU L  46      22.004  16.523  45.994  1.00 25.86           O  
ATOM    344  N   LEU L  47      23.871  17.580  45.266  1.00 26.13           N  
ATOM    345  CA  LEU L  47      24.433  17.855  46.565  1.00 25.46           C  
ATOM    346  CB  LEU L  47      25.960  17.996  46.510  1.00 23.70           C  
ATOM    347  CG  LEU L  47      26.675  16.731  46.010  1.00 24.02           C  
ATOM    348  CD1 LEU L  47      28.197  16.928  45.987  1.00 24.54           C  
ATOM    349  CD2 LEU L  47      26.252  15.500  46.821  1.00 21.06           C  
ATOM    350  C   LEU L  47      23.938  19.139  47.172  1.00 27.04           C  
ATOM    351  O   LEU L  47      23.409  19.166  48.281  1.00 28.13           O  
ATOM    352  N   ILE L  48      24.094  20.250  46.418  1.00 26.31           N  
ATOM    353  CA  ILE L  48      23.823  21.569  46.917  1.00 25.57           C  
ATOM    354  CB  ILE L  48      25.073  22.391  47.079  1.00 25.80           C  
ATOM    355  CG1 ILE L  48      25.963  21.853  48.209  1.00 26.62           C  
ATOM    356  CG2 ILE L  48      24.654  23.857  47.272  1.00 25.71           C  
ATOM    357  CD1 ILE L  48      25.346  22.038  49.590  1.00 28.35           C  
ATOM    358  C   ILE L  48      23.011  22.302  45.907  1.00 26.22           C  
ATOM    359  O   ILE L  48      23.205  22.139  44.703  1.00 26.66           O  
ATOM    360  N   TYR L  49      22.065  23.132  46.386  1.00 25.23           N  
ATOM    361  CA  TYR L  49      21.297  23.939  45.489  1.00 25.52           C  
ATOM    362  CB  TYR L  49      19.899  23.373  45.174  1.00 26.12           C  
ATOM    363  CG  TYR L  49      19.080  23.285  46.414  1.00 25.46           C  
ATOM    364  CD1 TYR L  49      19.106  22.160  47.206  1.00 27.36           C  
ATOM    365  CD2 TYR L  49      18.277  24.334  46.785  1.00 24.93           C  
ATOM    366  CE1 TYR L  49      18.340  22.085  48.345  1.00 27.71           C  
ATOM    367  CE2 TYR L  49      17.510  24.266  47.922  1.00 25.66           C  
ATOM    368  CZ  TYR L  49      17.541  23.141  48.706  1.00 26.92           C  
ATOM    369  OH  TYR L  49      16.752  23.072  49.875  1.00 26.84           O  
ATOM    370  C   TYR L  49      21.185  25.299  46.102  1.00 26.59           C  
ATOM    371  O   TYR L  49      21.403  25.462  47.301  1.00 26.96           O  
ATOM    372  N   ASN L  50      20.883  26.290  45.228  1.00 10.22           N  
ATOM    373  CA  ASN L  50      20.824  27.714  45.430  1.00 13.93           C  
ATOM    374  CB  ASN L  50      19.484  28.391  45.814  1.00 12.75           C  
ATOM    375  CG  ASN L  50      18.965  28.077  47.193  1.00 17.17           C  
ATOM    376  OD1 ASN L  50      18.476  26.981  47.454  1.00 16.96           O  
ATOM    377  ND2 ASN L  50      19.018  29.104  48.085  1.00 16.19           N  
ATOM    378  C   ASN L  50      22.013  28.180  46.209  1.00 13.78           C  
ATOM    379  O   ASN L  50      21.916  28.948  47.166  1.00 11.61           O  
ATOM    380  N   ALA L  51      23.178  27.658  45.781  1.00 11.46           N  
ATOM    381  CA  ALA L  51      24.518  27.999  46.176  1.00 14.77           C  
ATOM    382  CB  ALA L  51      24.794  29.511  46.093  1.00 15.50           C  
ATOM    383  C   ALA L  51      24.866  27.550  47.567  1.00 14.44           C  
ATOM    384  O   ALA L  51      26.017  27.180  47.797  1.00 13.69           O  
ATOM    385  N   ASN L  52      23.906  27.478  48.515  1.00 14.49           N  
ATOM    386  CA  ASN L  52      24.381  27.191  49.845  1.00 15.57           C  
ATOM    387  CB  ASN L  52      24.412  28.450  50.729  1.00 14.79           C  
ATOM    388  CG  ASN L  52      25.381  29.444  50.110  1.00 20.63           C  
ATOM    389  OD1 ASN L  52      26.551  29.133  49.896  1.00  0.00           O  
ATOM    390  ND2 ASN L  52      24.884  30.672  49.802  1.00  0.00           N  
ATOM    391  C   ASN L  52      23.488  26.221  50.566  1.00 15.79           C  
ATOM    392  O   ASN L  52      23.751  25.889  51.723  1.00 14.77           O  
ATOM    393  N   ASN L  53      22.432  25.705  49.914  1.00 27.00           N  
ATOM    394  CA  ASN L  53      21.519  24.839  50.613  1.00 27.80           C  
ATOM    395  CB  ASN L  53      20.054  25.003  50.173  1.00 29.53           C  
ATOM    396  CG  ASN L  53      19.561  26.351  50.671  1.00 38.43           C  
ATOM    397  OD1 ASN L  53      19.073  27.175  49.898  1.00 52.72           O  
ATOM    398  ND2 ASN L  53      19.687  26.583  52.003  1.00 51.28           N  
ATOM    399  C   ASN L  53      21.877  23.402  50.389  1.00 28.33           C  
ATOM    400  O   ASN L  53      22.076  22.965  49.257  1.00 29.24           O  
ATOM    401  N   LEU L  54      21.971  22.625  51.489  1.00 28.88           N  
ATOM    402  CA  LEU L  54      22.249  21.218  51.385  1.00 28.20           C  
ATOM    403  CB  LEU L  54      22.746  20.564  52.686  1.00 27.65           C  
ATOM    404  CG  LEU L  54      24.223  20.812  53.025  1.00 28.53           C  
ATOM    405  CD1 LEU L  54      24.568  20.200  54.387  1.00 29.45           C  
ATOM    406  CD2 LEU L  54      25.152  20.263  51.931  1.00 27.86           C  
ATOM    407  C   LEU L  54      20.993  20.499  51.019  1.00 29.36           C  
ATOM    408  O   LEU L  54      19.920  20.780  51.551  1.00 31.00           O  
ATOM    409  N   ALA L  55      21.119  19.524  50.099  1.00 28.68           N  
ATOM    410  CA  ALA L  55      19.999  18.737  49.673  1.00 28.13           C  
ATOM    411  CB  ALA L  55      20.249  17.981  48.357  1.00 28.33           C  
ATOM    412  C   ALA L  55      19.703  17.736  50.746  1.00 28.92           C  
ATOM    413  O   ALA L  55      20.559  17.395  51.562  1.00 28.25           O  
ATOM    414  N   ASP L  56      18.449  17.245  50.771  1.00 30.05           N  
ATOM    415  CA  ASP L  56      18.039  16.323  51.788  1.00 30.55           C  
ATOM    416  CB  ASP L  56      16.539  15.978  51.719  1.00 32.62           C  
ATOM    417  CG  ASP L  56      15.731  17.235  52.009  1.00  0.00           C  
ATOM    418  OD1 ASP L  56      16.205  18.079  52.816  1.00  0.00           O  
ATOM    419  OD2 ASP L  56      14.621  17.365  51.426  1.00  0.00           O1-
ATOM    420  C   ASP L  56      18.790  15.039  51.612  1.00 30.25           C  
ATOM    421  O   ASP L  56      18.939  14.531  50.503  1.00 31.82           O  
ATOM    422  N   GLY L  57      19.301  14.482  52.726  1.00 30.27           N  
ATOM    423  CA  GLY L  57      19.943  13.197  52.689  1.00 29.25           C  
ATOM    424  C   GLY L  57      21.398  13.332  52.356  1.00 28.82           C  
ATOM    425  O   GLY L  57      22.120  12.337  52.348  1.00 30.27           O  
ATOM    426  N   VAL L  58      21.880  14.557  52.071  1.00 26.81           N  
ATOM    427  CA  VAL L  58      23.269  14.700  51.735  1.00 26.72           C  
ATOM    428  CB  VAL L  58      23.554  15.885  50.857  1.00 25.82           C  
ATOM    429  CG1 VAL L  58      25.066  15.942  50.581  1.00 25.39           C  
ATOM    430  CG2 VAL L  58      22.687  15.786  49.591  1.00 23.99           C  
ATOM    431  C   VAL L  58      24.028  14.895  53.011  1.00 28.50           C  
ATOM    432  O   VAL L  58      23.580  15.601  53.910  1.00 29.50           O  
ATOM    433  N   PRO L  59      25.188  14.296  53.105  1.00 29.53           N  
ATOM    434  CA  PRO L  59      25.986  14.370  54.300  1.00 29.16           C  
ATOM    435  CD  PRO L  59      25.568  13.188  52.251  1.00 29.27           C  
ATOM    436  CB  PRO L  59      27.091  13.321  54.134  1.00 29.68           C  
ATOM    437  CG  PRO L  59      27.026  12.912  52.648  1.00 29.78           C  
ATOM    438  C   PRO L  59      26.468  15.766  54.551  1.00 29.19           C  
ATOM    439  O   PRO L  59      26.760  16.485  53.598  1.00 28.65           O  
ATOM    440  N   SER L  60      26.585  16.139  55.841  1.00 29.84           N  
ATOM    441  CA  SER L  60      26.895  17.468  56.294  1.00 29.57           C  
ATOM    442  CB  SER L  60      26.780  17.610  57.822  1.00 30.53           C  
ATOM    443  OG  SER L  60      27.720  16.762  58.465  1.00 31.99           O  
ATOM    444  C   SER L  60      28.281  17.879  55.905  1.00 28.70           C  
ATOM    445  O   SER L  60      28.613  19.062  55.963  1.00 28.99           O  
ATOM    446  N   ARG L  61      29.133  16.926  55.495  1.00 28.39           N  
ATOM    447  CA  ARG L  61      30.487  17.249  55.147  1.00 28.20           C  
ATOM    448  CB  ARG L  61      31.405  16.022  54.972  1.00 28.03           C  
ATOM    449  CG  ARG L  61      30.977  14.973  53.947  1.00 28.13           C  
ATOM    450  CD  ARG L  61      31.982  13.816  53.896  1.00 29.19           C  
ATOM    451  NE  ARG L  61      31.521  12.810  52.900  1.00 29.24           N  
ATOM    452  CZ  ARG L  61      30.786  11.734  53.307  1.00 30.97           C  
ATOM    453  NH1 ARG L  61      30.403  11.618  54.611  1.00 33.83           N1+
ATOM    454  NH2 ARG L  61      30.448  10.765  52.407  1.00 31.48           N  
ATOM    455  C   ARG L  61      30.519  18.131  53.933  1.00 28.43           C  
ATOM    456  O   ARG L  61      31.519  18.810  53.697  1.00 30.85           O  
ATOM    457  N   PHE L  62      29.456  18.103  53.100  1.00 27.93           N  
ATOM    458  CA  PHE L  62      29.411  18.934  51.926  1.00 26.93           C  
ATOM    459  CB  PHE L  62      28.543  18.349  50.798  1.00 25.45           C  
ATOM    460  CG  PHE L  62      29.158  17.073  50.330  1.00 24.89           C  
ATOM    461  CD1 PHE L  62      30.219  17.083  49.456  1.00 25.77           C  
ATOM    462  CD2 PHE L  62      28.669  15.860  50.759  1.00 25.77           C  
ATOM    463  CE1 PHE L  62      30.781  15.907  49.018  1.00 25.61           C  
ATOM    464  CE2 PHE L  62      29.227  14.680  50.324  1.00 26.07           C  
ATOM    465  CZ  PHE L  62      30.290  14.701  49.455  1.00 25.07           C  
ATOM    466  C   PHE L  62      28.810  20.268  52.276  1.00 27.90           C  
ATOM    467  O   PHE L  62      27.821  20.349  53.002  1.00 29.56           O  
ATOM    468  N   SER L  63      29.410  21.363  51.757  1.00 27.26           N  
ATOM    469  CA  SER L  63      28.897  22.683  51.999  1.00 28.66           C  
ATOM    470  CB  SER L  63      29.551  23.381  53.203  1.00 30.43           C  
ATOM    471  OG  SER L  63      30.943  23.539  52.975  1.00 34.23           O  
ATOM    472  C   SER L  63      29.178  23.515  50.783  1.00 28.86           C  
ATOM    473  O   SER L  63      30.069  23.196  49.996  1.00 28.85           O  
ATOM    474  N   GLY L  64      28.416  24.615  50.594  1.00 28.51           N  
ATOM    475  CA  GLY L  64      28.629  25.445  49.441  1.00 29.27           C  
ATOM    476  C   GLY L  64      28.567  26.880  49.865  1.00 30.69           C  
ATOM    477  O   GLY L  64      27.937  27.212  50.868  1.00 30.92           O  
ATOM    478  N   SER L  65      29.229  27.773  49.094  1.00 31.18           N  
ATOM    479  CA  SER L  65      29.248  29.175  49.415  1.00 32.36           C  
ATOM    480  CB  SER L  65      30.366  29.549  50.400  1.00 34.27           C  
ATOM    481  OG  SER L  65      31.634  29.269  49.824  1.00 37.12           O  
ATOM    482  C   SER L  65      29.496  29.959  48.155  1.00 32.41           C  
ATOM    483  O   SER L  65      29.758  29.390  47.096  1.00 32.20           O  
ATOM    484  N   GLY L  66      29.417  31.308  48.248  1.00 33.04           N  
ATOM    485  CA  GLY L  66      29.691  32.152  47.113  1.00 34.80           C  
ATOM    486  C   GLY L  66      28.436  32.788  46.598  1.00 36.07           C  
ATOM    487  O   GLY L  66      27.326  32.355  46.899  1.00 35.25           O  
ATOM    488  N   SER L  67      28.608  33.881  45.819  1.00 37.03           N  
ATOM    489  CA  SER L  67      27.523  34.580  45.191  1.00 36.95           C  
ATOM    490  CB  SER L  67      26.821  35.585  46.120  1.00 36.98           C  
ATOM    491  OG  SER L  67      27.730  36.601  46.513  1.00 38.89           O  
ATOM    492  C   SER L  67      28.120  35.356  44.061  1.00 35.98           C  
ATOM    493  O   SER L  67      29.331  35.556  44.003  1.00 35.82           O  
ATOM    494  N   GLY L  68      27.283  35.828  43.119  1.00 35.37           N  
ATOM    495  CA  GLY L  68      27.826  36.586  42.033  1.00 34.60           C  
ATOM    496  C   GLY L  68      28.544  35.663  41.094  1.00 34.03           C  
ATOM    497  O   GLY L  68      27.944  34.754  40.532  1.00 33.34           O  
ATOM    498  N   THR L  69      29.821  35.982  40.799  1.00 33.31           N  
ATOM    499  CA  THR L  69      30.660  35.221  39.908  1.00 32.72           C  
ATOM    500  CB  THR L  69      31.762  36.041  39.303  1.00 32.08           C  
ATOM    501  OG1 THR L  69      32.615  36.545  40.320  1.00 31.94           O  
ATOM    502  CG2 THR L  69      31.140  37.197  38.506  1.00 31.15           C  
ATOM    503  C   THR L  69      31.318  34.005  40.507  1.00 34.28           C  
ATOM    504  O   THR L  69      31.526  33.021  39.797  1.00 35.21           O  
ATOM    505  N   ASP L  70      31.710  34.044  41.801  1.00 33.46           N  
ATOM    506  CA  ASP L  70      32.525  32.975  42.323  1.00 33.60           C  
ATOM    507  CB  ASP L  70      33.787  33.493  43.033  1.00 35.49           C  
ATOM    508  CG  ASP L  70      34.641  34.197  41.989  1.00 38.18           C  
ATOM    509  OD1 ASP L  70      34.807  33.626  40.879  1.00 45.28           O  
ATOM    510  OD2 ASP L  70      35.121  35.325  42.278  1.00 47.49           O1-
ATOM    511  C   ASP L  70      31.778  32.143  43.320  1.00 33.12           C  
ATOM    512  O   ASP L  70      31.114  32.666  44.213  1.00 33.42           O  
ATOM    513  N   PHE L  71      31.895  30.800  43.193  1.00 31.78           N  
ATOM    514  CA  PHE L  71      31.222  29.908  44.096  1.00 31.38           C  
ATOM    515  CB  PHE L  71      29.986  29.222  43.486  1.00 30.53           C  
ATOM    516  CG  PHE L  71      28.985  30.282  43.162  1.00 31.42           C  
ATOM    517  CD1 PHE L  71      29.014  30.911  41.940  1.00 30.84           C  
ATOM    518  CD2 PHE L  71      28.024  30.655  44.074  1.00 30.98           C  
ATOM    519  CE1 PHE L  71      28.097  31.888  41.630  1.00 31.53           C  
ATOM    520  CE2 PHE L  71      27.104  31.631  43.770  1.00 30.99           C  
ATOM    521  CZ  PHE L  71      27.139  32.252  42.546  1.00 31.28           C  
ATOM    522  C   PHE L  71      32.187  28.827  44.476  1.00 31.21           C  
ATOM    523  O   PHE L  71      33.176  28.602  43.778  1.00 31.92           O  
ATOM    524  N   THR L  72      31.941  28.140  45.617  1.00 31.25           N  
ATOM    525  CA  THR L  72      32.865  27.121  46.023  1.00 30.29           C  
ATOM    526  CB  THR L  72      33.891  27.622  46.998  1.00 30.71           C  
ATOM    527  OG1 THR L  72      34.640  28.683  46.421  1.00 29.07           O  
ATOM    528  CG2 THR L  72      34.825  26.462  47.378  1.00 27.15           C  
ATOM    529  C   THR L  72      32.147  25.977  46.678  1.00 29.28           C  
ATOM    530  O   THR L  72      31.156  26.153  47.383  1.00 28.34           O  
ATOM    531  N   LEU L  73      32.660  24.748  46.441  1.00 28.80           N  
ATOM    532  CA  LEU L  73      32.149  23.563  47.068  1.00 28.36           C  
ATOM    533  CB  LEU L  73      31.856  22.419  46.084  1.00 28.01           C  
ATOM    534  CG  LEU L  73      31.313  21.146  46.761  1.00 27.39           C  
ATOM    535  CD1 LEU L  73      29.927  21.376  47.381  1.00 27.52           C  
ATOM    536  CD2 LEU L  73      31.336  19.952  45.802  1.00 26.49           C  
ATOM    537  C   LEU L  73      33.225  23.083  47.992  1.00 29.16           C  
ATOM    538  O   LEU L  73      34.385  22.995  47.602  1.00 30.56           O  
ATOM    539  N   THR L  74      32.867  22.773  49.254  1.00 29.36           N  
ATOM    540  CA  THR L  74      33.889  22.342  50.166  1.00 29.36           C  
ATOM    541  CB  THR L  74      34.146  23.314  51.283  1.00 30.58           C  
ATOM    542  OG1 THR L  74      34.546  24.574  50.762  1.00 32.85           O  
ATOM    543  CG2 THR L  74      35.252  22.743  52.184  1.00 29.53           C  
ATOM    544  C   THR L  74      33.497  21.041  50.786  1.00 29.25           C  
ATOM    545  O   THR L  74      32.358  20.846  51.209  1.00 30.73           O  
ATOM    546  N   ILE L  75      34.457  20.100  50.849  1.00 28.41           N  
ATOM    547  CA  ILE L  75      34.221  18.834  51.476  1.00 27.22           C  
ATOM    548  CB  ILE L  75      34.654  17.679  50.622  1.00 26.54           C  
ATOM    549  CG1 ILE L  75      33.952  17.738  49.254  1.00 26.95           C  
ATOM    550  CG2 ILE L  75      34.353  16.384  51.390  1.00 26.56           C  
ATOM    551  CD1 ILE L  75      34.548  16.786  48.217  1.00 25.74           C  
ATOM    552  C   ILE L  75      35.074  18.852  52.710  1.00 27.76           C  
ATOM    553  O   ILE L  75      36.301  18.886  52.626  1.00 28.31           O  
ATOM    554  N   SER L  76      34.430  18.837  53.895  1.00 28.71           N  
ATOM    555  CA  SER L  76      35.118  18.972  55.150  1.00 29.57           C  
ATOM    556  CB  SER L  76      34.167  18.970  56.359  1.00 29.54           C  
ATOM    557  OG  SER L  76      33.266  20.063  56.289  1.00 29.94           O  
ATOM    558  C   SER L  76      36.074  17.846  55.369  1.00 30.06           C  
ATOM    559  O   SER L  76      37.258  18.083  55.598  1.00 32.01           O  
ATOM    560  N   SER L  77      35.583  16.589  55.334  1.00 29.59           N  
ATOM    561  CA  SER L  77      36.460  15.470  55.543  1.00 30.14           C  
ATOM    562  CB  SER L  77      36.145  14.652  56.809  1.00 28.38           C  
ATOM    563  OG  SER L  77      36.400  15.417  57.976  1.00 28.64           O  
ATOM    564  C   SER L  77      36.244  14.543  54.399  1.00 29.58           C  
ATOM    565  O   SER L  77      35.198  13.907  54.288  1.00 30.52           O  
ATOM    566  N   LEU L  78      37.266  14.401  53.542  1.00 28.14           N  
ATOM    567  CA  LEU L  78      37.134  13.601  52.364  1.00 27.65           C  
ATOM    568  CB  LEU L  78      38.347  13.764  51.429  1.00 27.36           C  
ATOM    569  CG  LEU L  78      38.210  13.078  50.060  1.00 26.90           C  
ATOM    570  CD1 LEU L  78      37.089  13.723  49.228  1.00 25.79           C  
ATOM    571  CD2 LEU L  78      39.552  13.056  49.315  1.00 26.13           C  
ATOM    572  C   LEU L  78      37.029  12.162  52.769  1.00 28.05           C  
ATOM    573  O   LEU L  78      37.743  11.698  53.657  1.00 28.74           O  
ATOM    574  N   GLN L  79      36.115  11.417  52.113  1.00 27.71           N  
ATOM    575  CA  GLN L  79      35.916  10.022  52.403  1.00 28.13           C  
ATOM    576  CB  GLN L  79      34.457   9.684  52.756  1.00 28.34           C  
ATOM    577  CG  GLN L  79      33.912  10.430  53.978  1.00 29.52           C  
ATOM    578  CD  GLN L  79      34.403   9.757  55.251  1.00 30.88           C  
ATOM    579  OE1 GLN L  79      35.013  10.394  56.107  1.00 32.63           O  
ATOM    580  NE2 GLN L  79      34.115   8.435  55.390  1.00 31.12           N  
ATOM    581  C   GLN L  79      36.240   9.270  51.146  1.00 27.63           C  
ATOM    582  O   GLN L  79      36.274   9.848  50.060  1.00 28.35           O  
ATOM    583  N   PRO L  80      36.495   7.994  51.259  1.00 28.26           N  
ATOM    584  CA  PRO L  80      36.834   7.205  50.103  1.00 28.24           C  
ATOM    585  CD  PRO L  80      37.065   7.445  52.479  1.00 29.04           C  
ATOM    586  CB  PRO L  80      37.287   5.852  50.650  1.00 29.40           C  
ATOM    587  CG  PRO L  80      37.854   6.200  52.039  1.00 29.52           C  
ATOM    588  C   PRO L  80      35.735   7.122  49.086  1.00 28.38           C  
ATOM    589  O   PRO L  80      36.038   6.972  47.904  1.00 29.52           O  
ATOM    590  N   GLU L  81      34.462   7.186  49.521  1.00 28.61           N  
ATOM    591  CA  GLU L  81      33.330   7.118  48.637  1.00 28.10           C  
ATOM    592  CB  GLU L  81      31.982   6.803  49.319  1.00 30.25           C  
ATOM    593  CG  GLU L  81      31.577   7.744  50.451  1.00 32.61           C  
ATOM    594  CD  GLU L  81      31.995   7.083  51.757  1.00 31.15           C  
ATOM    595  OE1 GLU L  81      33.117   6.514  51.798  1.00 31.36           O  
ATOM    596  OE2 GLU L  81      31.194   7.129  52.730  1.00 31.26           O1-
ATOM    597  C   GLU L  81      33.192   8.386  47.852  1.00 27.91           C  
ATOM    598  O   GLU L  81      32.515   8.410  46.828  1.00 29.78           O  
ATOM    599  N   ASP L  82      33.801   9.480  48.342  1.00 27.86           N  
ATOM    600  CA  ASP L  82      33.713  10.801  47.783  1.00 28.05           C  
ATOM    601  CB  ASP L  82      34.372  11.863  48.678  1.00 28.65           C  
ATOM    602  CG  ASP L  82      33.460  12.018  49.888  1.00 29.81           C  
ATOM    603  OD1 ASP L  82      32.294  11.550  49.803  1.00 30.92           O  
ATOM    604  OD2 ASP L  82      33.907  12.605  50.910  1.00 31.03           O1-
ATOM    605  C   ASP L  82      34.316  10.867  46.412  1.00 28.46           C  
ATOM    606  O   ASP L  82      34.108  11.849  45.699  1.00 30.48           O  
ATOM    607  N   PHE L  83      35.142   9.880  46.027  1.00 27.38           N  
ATOM    608  CA  PHE L  83      35.698   9.864  44.702  1.00 28.26           C  
ATOM    609  CB  PHE L  83      36.425   8.534  44.431  1.00 31.04           C  
ATOM    610  CG  PHE L  83      36.816   8.414  42.999  1.00 32.93           C  
ATOM    611  CD1 PHE L  83      37.999   8.938  42.531  1.00 33.35           C  
ATOM    612  CD2 PHE L  83      35.991   7.750  42.122  1.00 35.06           C  
ATOM    613  CE1 PHE L  83      38.342   8.808  41.205  1.00 34.41           C  
ATOM    614  CE2 PHE L  83      36.330   7.618  40.797  1.00 36.51           C  
ATOM    615  CZ  PHE L  83      37.509   8.149  40.334  1.00 35.72           C  
ATOM    616  C   PHE L  83      34.569  10.001  43.722  1.00 29.26           C  
ATOM    617  O   PHE L  83      33.598   9.248  43.773  1.00 30.87           O  
ATOM    618  N   ALA L  84      34.670  10.992  42.805  1.00 28.52           N  
ATOM    619  CA  ALA L  84      33.636  11.213  41.831  1.00 27.38           C  
ATOM    620  CB  ALA L  84      32.249  11.438  42.457  1.00 26.05           C  
ATOM    621  C   ALA L  84      33.987  12.452  41.064  1.00 28.43           C  
ATOM    622  O   ALA L  84      35.010  13.085  41.316  1.00 31.27           O  
ATOM    623  N   THR L  85      33.155  12.809  40.066  1.00 26.81           N  
ATOM    624  CA  THR L  85      33.385  14.035  39.365  1.00 27.01           C  
ATOM    625  CB  THR L  85      33.248  13.936  37.874  1.00 26.83           C  
ATOM    626  OG1 THR L  85      33.822  15.080  37.263  1.00 36.59           O  
ATOM    627  CG2 THR L  85      31.758  13.840  37.511  1.00 33.19           C  
ATOM    628  C   THR L  85      32.339  14.977  39.874  1.00 27.69           C  
ATOM    629  O   THR L  85      31.197  14.579  40.097  1.00 29.02           O  
ATOM    630  N   TYR L  86      32.702  16.255  40.100  1.00 27.46           N  
ATOM    631  CA  TYR L  86      31.754  17.181  40.649  1.00 27.21           C  
ATOM    632  CB  TYR L  86      32.252  17.900  41.917  1.00 27.59           C  
ATOM    633  CG  TYR L  86      32.364  16.898  43.017  1.00 27.80           C  
ATOM    634  CD1 TYR L  86      33.492  16.124  43.159  1.00 28.92           C  
ATOM    635  CD2 TYR L  86      31.335  16.735  43.915  1.00 27.71           C  
ATOM    636  CE1 TYR L  86      33.590  15.202  44.175  1.00 28.84           C  
ATOM    637  CE2 TYR L  86      31.427  15.816  44.933  1.00 27.74           C  
ATOM    638  CZ  TYR L  86      32.555  15.045  45.065  1.00 28.31           C  
ATOM    639  OH  TYR L  86      32.650  14.101  46.109  1.00 27.71           O  
ATOM    640  C   TYR L  86      31.465  18.233  39.623  1.00 27.61           C  
ATOM    641  O   TYR L  86      32.374  18.738  38.966  1.00 27.66           O  
ATOM    642  N   TYR L  87      30.168  18.581  39.457  1.00 27.06           N  
ATOM    643  CA  TYR L  87      29.793  19.557  38.469  1.00 26.51           C  
ATOM    644  CB  TYR L  87      28.833  19.052  37.371  1.00 25.64           C  
ATOM    645  CG  TYR L  87      29.441  17.989  36.522  1.00 25.32           C  
ATOM    646  CD1 TYR L  87      30.229  18.315  35.443  1.00 26.18           C  
ATOM    647  CD2 TYR L  87      29.214  16.661  36.795  1.00 25.73           C  
ATOM    648  CE1 TYR L  87      30.786  17.338  34.653  1.00 26.94           C  
ATOM    649  CE2 TYR L  87      29.767  15.679  36.008  1.00 25.49           C  
ATOM    650  CZ  TYR L  87      30.552  16.015  34.933  1.00 26.30           C  
ATOM    651  OH  TYR L  87      31.119  15.005  34.126  1.00 27.40           O  
ATOM    652  C   TYR L  87      29.013  20.659  39.128  1.00 27.50           C  
ATOM    653  O   TYR L  87      28.248  20.431  40.065  1.00 27.95           O  
ATOM    654  N   CYS L  88      29.208  21.901  38.634  1.00 28.22           N  
ATOM    655  CA  CYS L  88      28.441  23.029  39.084  1.00 28.56           C  
ATOM    656  CB  CYS L  88      29.279  24.280  39.468  1.00 30.01           C  
ATOM    657  SG  CYS L  88      30.374  24.918  38.155  1.00 34.72           S  
ATOM    658  C   CYS L  88      27.508  23.384  37.957  1.00 29.20           C  
ATOM    659  O   CYS L  88      27.729  23.002  36.815  1.00 28.96           O  
ATOM    660  N   LEU L  89      26.400  24.082  38.274  1.00 29.07           N  
ATOM    661  CA  LEU L  89      25.442  24.420  37.258  1.00 28.61           C  
ATOM    662  CB  LEU L  89      24.297  23.387  37.197  1.00 29.31           C  
ATOM    663  CG  LEU L  89      23.206  23.644  36.141  1.00 32.03           C  
ATOM    664  CD1 LEU L  89      23.713  23.363  34.720  1.00  0.00           C  
ATOM    665  CD2 LEU L  89      21.919  22.872  36.478  1.00  0.00           C  
ATOM    666  C   LEU L  89      24.805  25.731  37.629  1.00 29.32           C  
ATOM    667  O   LEU L  89      24.582  26.014  38.802  1.00 30.74           O  
ATOM    668  N   GLN L  90      24.489  26.574  36.617  1.00 29.30           N  
ATOM    669  CA  GLN L  90      23.821  27.821  36.884  1.00 27.20           C  
ATOM    670  CB  GLN L  90      24.447  29.032  36.165  1.00 26.02           C  
ATOM    671  CG  GLN L  90      24.446  28.953  34.634  1.00 26.70           C  
ATOM    672  CD  GLN L  90      23.078  29.307  34.066  1.00 33.22           C  
ATOM    673  OE1 GLN L  90      22.221  29.859  34.754  1.00 34.62           O  
ATOM    674  NE2 GLN L  90      22.871  28.976  32.763  1.00 25.64           N  
ATOM    675  C   GLN L  90      22.395  27.696  36.438  1.00 27.10           C  
ATOM    676  O   GLN L  90      22.115  27.108  35.394  1.00 28.29           O  
ATOM    677  N   HIS L  91      21.454  28.114  37.293  1.00 22.18           N  
ATOM    678  CA  HIS L  91      20.102  27.937  36.877  1.00 24.70           C  
ATOM    679  ND1 HIS L  91      18.673  27.895  39.995  1.00 25.36           N  
ATOM    680  CG  HIS L  91      19.523  27.136  39.221  1.00 27.14           C  
ATOM    681  CB  HIS L  91      19.352  26.913  37.747  1.00 24.39           C  
ATOM    682  NE2 HIS L  91      20.251  27.117  41.356  1.00 26.52           N  
ATOM    683  CD2 HIS L  91      20.480  26.670  40.066  1.00 27.71           C  
ATOM    684  CE1 HIS L  91      19.156  27.848  41.264  1.00 26.72           C  
ATOM    685  C   HIS L  91      19.415  29.253  36.975  1.00 26.61           C  
ATOM    686  O   HIS L  91      18.200  29.319  37.159  1.00 25.29           O  
ATOM    687  N   ASN L  92      20.189  30.346  36.857  1.00 25.79           N  
ATOM    688  CA  ASN L  92      19.600  31.646  36.901  1.00 28.13           C  
ATOM    689  CB  ASN L  92      20.633  32.777  36.994  1.00 31.20           C  
ATOM    690  CG  ASN L  92      19.888  34.046  37.386  1.00 39.98           C  
ATOM    691  OD1 ASN L  92      18.679  34.164  37.192  1.00 37.52           O  
ATOM    692  ND2 ASN L  92      20.634  35.027  37.958  1.00 43.88           N  
ATOM    693  C   ASN L  92      18.807  31.859  35.650  1.00 27.75           C  
ATOM    694  O   ASN L  92      17.677  32.342  35.703  1.00 31.01           O  
ATOM    695  N   SER L  93      19.377  31.491  34.483  1.00 28.55           N  
ATOM    696  CA  SER L  93      18.672  31.726  33.255  1.00 29.35           C  
ATOM    697  CB  SER L  93      18.947  33.121  32.668  1.00 30.84           C  
ATOM    698  OG  SER L  93      20.330  33.261  32.375  1.00 21.06           O  
ATOM    699  C   SER L  93      19.093  30.708  32.234  1.00 29.91           C  
ATOM    700  O   SER L  93      20.141  30.079  32.359  1.00 28.14           O  
ATOM    701  N   ALA L  94      18.246  30.512  31.198  1.00 27.71           N  
ATOM    702  CA  ALA L  94      18.530  29.584  30.136  1.00 28.26           C  
ATOM    703  CB  ALA L  94      17.278  29.144  29.358  1.00 29.30           C  
ATOM    704  C   ALA L  94      19.461  30.251  29.171  1.00 27.64           C  
ATOM    705  O   ALA L  94      19.465  31.475  29.051  1.00 29.93           O  
ATOM    706  N   PRO L  95      20.265  29.489  28.472  1.00 26.97           N  
ATOM    707  CA  PRO L  95      20.290  28.063  28.650  1.00 27.84           C  
ATOM    708  CD  PRO L  95      20.608  29.864  27.109  1.00 30.07           C  
ATOM    709  CB  PRO L  95      20.979  27.485  27.419  1.00 28.79           C  
ATOM    710  CG  PRO L  95      20.720  28.542  26.334  1.00 31.96           C  
ATOM    711  C   PRO L  95      20.996  27.709  29.915  1.00 27.68           C  
ATOM    712  O   PRO L  95      21.878  28.455  30.340  1.00 26.34           O  
ATOM    713  N   TYR L  96      20.636  26.564  30.522  1.00 26.00           N  
ATOM    714  CA  TYR L  96      21.257  26.166  31.745  1.00 24.27           C  
ATOM    715  CB  TYR L  96      20.417  25.133  32.514  1.00 25.59           C  
ATOM    716  CG  TYR L  96      19.088  25.793  32.660  1.00 23.53           C  
ATOM    717  CD1 TYR L  96      18.832  26.648  33.707  1.00 27.07           C  
ATOM    718  CD2 TYR L  96      18.105  25.578  31.721  1.00 27.57           C  
ATOM    719  CE1 TYR L  96      17.605  27.262  33.821  1.00 27.20           C  
ATOM    720  CE2 TYR L  96      16.878  26.187  31.828  1.00 38.80           C  
ATOM    721  CZ  TYR L  96      16.626  27.032  32.882  1.00 37.08           C  
ATOM    722  OH  TYR L  96      15.368  27.659  32.992  1.00 49.42           O  
ATOM    723  C   TYR L  96      22.564  25.563  31.355  1.00 26.74           C  
ATOM    724  O   TYR L  96      22.635  24.772  30.416  1.00 26.27           O  
ATOM    725  N   THR L  97      23.651  25.940  32.054  1.00 28.18           N  
ATOM    726  CA  THR L  97      24.944  25.489  31.630  1.00 28.31           C  
ATOM    727  CB  THR L  97      25.793  26.629  31.154  1.00 29.19           C  
ATOM    728  OG1 THR L  97      25.071  27.442  30.246  1.00 28.99           O  
ATOM    729  CG2 THR L  97      26.983  26.041  30.398  1.00 27.77           C  
ATOM    730  C   THR L  97      25.655  24.903  32.818  1.00 29.35           C  
ATOM    731  O   THR L  97      25.448  25.339  33.949  1.00 29.41           O  
ATOM    732  N   PHE L  98      26.531  23.900  32.573  1.00 29.58           N  
ATOM    733  CA  PHE L  98      27.271  23.224  33.608  1.00 27.72           C  
ATOM    734  CB  PHE L  98      27.181  21.685  33.546  1.00 27.53           C  
ATOM    735  CG  PHE L  98      25.799  21.185  33.798  1.00 26.42           C  
ATOM    736  CD1 PHE L  98      24.860  21.180  32.793  1.00 28.03           C  
ATOM    737  CD2 PHE L  98      25.451  20.686  35.034  1.00 25.33           C  
ATOM    738  CE1 PHE L  98      23.590  20.704  33.024  1.00 28.46           C  
ATOM    739  CE2 PHE L  98      24.184  20.210  35.270  1.00 25.60           C  
ATOM    740  CZ  PHE L  98      23.249  20.219  34.264  1.00 26.85           C  
ATOM    741  C   PHE L  98      28.728  23.491  33.385  1.00 27.78           C  
ATOM    742  O   PHE L  98      29.146  23.875  32.294  1.00 27.25           O  
ATOM    743  N   GLY L  99      29.540  23.303  34.444  1.00 28.69           N  
ATOM    744  CA  GLY L  99      30.963  23.435  34.329  1.00 28.84           C  
ATOM    745  C   GLY L  99      31.454  22.159  33.718  1.00 30.10           C  
ATOM    746  O   GLY L  99      30.684  21.217  33.542  1.00 31.11           O  
ATOM    747  N   GLN L 100      32.757  22.112  33.364  1.00 31.55           N  
ATOM    748  CA  GLN L 100      33.366  20.965  32.743  1.00 32.69           C  
ATOM    749  CB  GLN L 100      34.769  21.213  32.156  1.00 35.65           C  
ATOM    750  CG  GLN L 100      35.849  21.503  33.192  1.00 38.95           C  
ATOM    751  CD  GLN L 100      35.644  22.923  33.677  1.00 41.61           C  
ATOM    752  OE1 GLN L 100      34.905  23.699  33.076  1.00 42.39           O  
ATOM    753  NE2 GLN L 100      36.325  23.274  34.798  1.00 41.40           N  
ATOM    754  C   GLN L 100      33.471  19.824  33.713  1.00 31.17           C  
ATOM    755  O   GLN L 100      33.439  18.664  33.306  1.00 30.39           O  
ATOM    756  N   GLY L 101      33.650  20.108  35.019  1.00 29.36           N  
ATOM    757  CA  GLY L 101      33.719  19.038  35.980  1.00 28.63           C  
ATOM    758  C   GLY L 101      35.073  18.978  36.623  1.00 29.80           C  
ATOM    759  O   GLY L 101      36.092  19.325  36.027  1.00 30.52           O  
ATOM    760  N   THR L 102      35.094  18.538  37.902  1.00 29.75           N  
ATOM    761  CA  THR L 102      36.318  18.393  38.640  1.00 29.71           C  
ATOM    762  CB  THR L 102      36.404  19.324  39.817  1.00 29.67           C  
ATOM    763  OG1 THR L 102      36.279  20.670  39.381  1.00 30.01           O  
ATOM    764  CG2 THR L 102      37.761  19.130  40.516  1.00 27.33           C  
ATOM    765  C   THR L 102      36.354  16.987  39.160  1.00 30.62           C  
ATOM    766  O   THR L 102      35.481  16.574  39.922  1.00 30.45           O  
ATOM    767  N   LYS L 103      37.387  16.214  38.768  1.00 31.79           N  
ATOM    768  CA  LYS L 103      37.474  14.840  39.177  1.00 32.97           C  
ATOM    769  CB  LYS L 103      38.113  13.928  38.114  1.00 35.23           C  
ATOM    770  CG  LYS L 103      37.246  13.745  36.868  1.00 38.32           C  
ATOM    771  CD  LYS L 103      37.999  13.158  35.673  1.00 39.44           C  
ATOM    772  CE  LYS L 103      37.124  12.981  34.430  1.00 41.38           C  
ATOM    773  NZ  LYS L 103      37.953  12.546  33.285  1.00 42.87           N1+
ATOM    774  C   LYS L 103      38.314  14.754  40.411  1.00 32.18           C  
ATOM    775  O   LYS L 103      39.464  15.191  40.438  1.00 33.50           O  
ATOM    776  N   LEU L 104      37.747  14.168  41.482  1.00 30.92           N  
ATOM    777  CA  LEU L 104      38.489  14.052  42.700  1.00 30.12           C  
ATOM    778  CB  LEU L 104      37.659  14.386  43.956  1.00 28.79           C  
ATOM    779  CG  LEU L 104      38.422  14.335  45.300  1.00  0.00           C  
ATOM    780  CD1 LEU L 104      38.791  12.904  45.727  1.00  0.00           C  
ATOM    781  CD2 LEU L 104      39.632  15.280  45.283  1.00  0.00           C  
ATOM    782  C   LEU L 104      38.965  12.639  42.802  1.00 30.75           C  
ATOM    783  O   LEU L 104      38.214  11.690  42.584  1.00 31.17           O  
ATOM    784  N   GLU L 105      40.260  12.480  43.127  1.00 32.39           N  
ATOM    785  CA  GLU L 105      40.845  11.181  43.274  1.00 33.76           C  
ATOM    786  CB  GLU L 105      42.053  10.968  42.350  1.00 36.36           C  
ATOM    787  CG  GLU L 105      42.527   9.519  42.289  1.00 41.43           C  
ATOM    788  CD  GLU L 105      43.804   9.485  41.466  1.00 44.63           C  
ATOM    789  OE1 GLU L 105      44.648  10.401  41.652  1.00 47.30           O  
ATOM    790  OE2 GLU L 105      43.950   8.547  40.638  1.00 46.86           O1-
ATOM    791  C   GLU L 105      41.335  11.099  44.683  1.00 33.63           C  
ATOM    792  O   GLU L 105      41.728  12.107  45.266  1.00 33.53           O  
ATOM    793  N   ILE L 106      41.331   9.890  45.277  1.00 32.44           N  
ATOM    794  CA  ILE L 106      41.729   9.795  46.650  1.00 31.62           C  
ATOM    795  CB  ILE L 106      40.826   8.906  47.448  1.00 32.51           C  
ATOM    796  CG1 ILE L 106      39.421   9.532  47.447  1.00 32.86           C  
ATOM    797  CG2 ILE L 106      41.426   8.712  48.852  1.00 30.72           C  
ATOM    798  CD1 ILE L 106      38.313   8.597  47.909  1.00 32.25           C  
ATOM    799  C   ILE L 106      43.125   9.282  46.720  1.00 30.46           C  
ATOM    800  O   ILE L 106      43.455   8.229  46.178  1.00 29.21           O  
ATOM    801  N   LYS L 107      43.991  10.062  47.396  1.00 30.92           N  
ATOM    802  CA  LYS L 107      45.369   9.713  47.557  1.00 31.80           C  
ATOM    803  CB  LYS L 107      46.185  10.825  48.244  1.00 33.05           C  
ATOM    804  CG  LYS L 107      47.694  10.577  48.267  1.00 34.15           C  
ATOM    805  CD  LYS L 107      48.490  11.703  48.936  1.00 36.43           C  
ATOM    806  CE  LYS L 107      48.172  13.106  48.413  1.00 37.96           C  
ATOM    807  NZ  LYS L 107      48.746  13.290  47.062  1.00 37.83           N1+
ATOM    808  C   LYS L 107      45.397   8.501  48.477  1.00 31.46           C  
ATOM    809  O   LYS L 107      44.960   8.641  49.652  1.00 31.22           O  
ATOM    810  OXT LYS L 107      45.859   7.423  48.017  1.00  0.00           O1-
TER     811      LYS L 107 
ATOM    812  N   GLU H 108       9.205   4.437  45.721  1.00 47.04           N1+
ATOM    813  CA  GLU H 108       9.918   5.729  45.786  1.00 46.03           C  
ATOM    814  CB  GLU H 108      11.387   5.535  46.215  1.00 48.37           C  
ATOM    815  CG  GLU H 108      12.269   4.842  45.171  1.00 51.56           C  
ATOM    816  CD  GLU H 108      11.960   3.353  45.146  1.00 53.87           C  
ATOM    817  OE1 GLU H 108      11.353   2.851  46.128  1.00 54.15           O  
ATOM    818  OE2 GLU H 108      12.341   2.695  44.141  1.00 56.11           O1-
ATOM    819  C   GLU H 108       9.895   6.370  44.436  1.00 42.72           C  
ATOM    820  O   GLU H 108       9.426   5.778  43.466  1.00 41.88           O  
ATOM    821  N   VAL H 109      10.403   7.612  44.344  1.00 38.98           N  
ATOM    822  CA  VAL H 109      10.406   8.315  43.096  1.00 36.29           C  
ATOM    823  CB  VAL H 109      10.873   9.731  43.257  1.00 34.19           C  
ATOM    824  CG1 VAL H 109      10.951  10.399  41.876  1.00 33.93           C  
ATOM    825  CG2 VAL H 109       9.937  10.432  44.255  1.00 32.18           C  
ATOM    826  C   VAL H 109      11.370   7.615  42.193  1.00 35.61           C  
ATOM    827  O   VAL H 109      12.477   7.276  42.610  1.00 35.97           O  
ATOM    828  N   GLN H 110      10.968   7.353  40.929  1.00 34.92           N  
ATOM    829  CA  GLN H 110      11.891   6.711  40.034  1.00 35.20           C  
ATOM    830  CB  GLN H 110      11.845   5.173  40.073  1.00 36.67           C  
ATOM    831  CG  GLN H 110      10.521   4.570  39.597  1.00 38.98           C  
ATOM    832  CD  GLN H 110      10.692   3.057  39.527  1.00 41.17           C  
ATOM    833  OE1 GLN H 110      11.618   2.554  38.893  1.00 43.21           O  
ATOM    834  NE2 GLN H 110       9.778   2.309  40.200  1.00 41.06           N  
ATOM    835  C   GLN H 110      11.589   7.117  38.622  1.00 33.92           C  
ATOM    836  O   GLN H 110      10.438   7.334  38.248  1.00 33.39           O  
ATOM    837  N   LEU H 111      12.652   7.244  37.803  1.00 32.86           N  
ATOM    838  CA  LEU H 111      12.506   7.552  36.406  1.00 31.89           C  
ATOM    839  CB  LEU H 111      13.088   8.921  36.013  1.00 31.88           C  
ATOM    840  CG  LEU H 111      12.323  10.115  36.615  1.00 32.06           C  
ATOM    841  CD1 LEU H 111      12.947  11.451  36.192  1.00 31.55           C  
ATOM    842  CD2 LEU H 111      10.826  10.052  36.276  1.00 31.44           C  
ATOM    843  C   LEU H 111      13.257   6.503  35.646  1.00 30.18           C  
ATOM    844  O   LEU H 111      14.430   6.247  35.923  1.00 31.03           O  
ATOM    845  N   VAL H 112      12.599   5.852  34.659  1.00 30.72           N  
ATOM    846  CA  VAL H 112      13.282   4.817  33.929  1.00 30.97           C  
ATOM    847  CB  VAL H 112      12.601   3.483  34.043  1.00 30.87           C  
ATOM    848  CG1 VAL H 112      13.402   2.448  33.232  1.00 25.80           C  
ATOM    849  CG2 VAL H 112      12.432   3.136  35.530  1.00 25.76           C  
ATOM    850  C   VAL H 112      13.282   5.180  32.471  1.00 31.61           C  
ATOM    851  O   VAL H 112      12.226   5.304  31.853  1.00 32.92           O  
ATOM    852  N   GLU H 113      14.485   5.343  31.879  1.00 31.74           N  
ATOM    853  CA  GLU H 113      14.590   5.702  30.490  1.00 31.21           C  
ATOM    854  CB  GLU H 113      15.840   6.533  30.137  1.00 30.85           C  
ATOM    855  CG  GLU H 113      15.877   7.936  30.746  1.00 31.05           C  
ATOM    856  CD  GLU H 113      16.692   7.881  32.029  1.00 33.25           C  
ATOM    857  OE1 GLU H 113      16.808   6.772  32.614  1.00 35.25           O  
ATOM    858  OE2 GLU H 113      17.215   8.952  32.437  1.00 34.86           O1-
ATOM    859  C   GLU H 113      14.665   4.469  29.647  1.00 32.58           C  
ATOM    860  O   GLU H 113      15.056   3.398  30.123  1.00 33.41           O  
ATOM    861  N   SER H 114      14.276   4.592  28.360  1.00 32.81           N  
ATOM    862  CA  SER H 114      14.344   3.488  27.446  1.00 32.57           C  
ATOM    863  CB  SER H 114      13.139   2.541  27.571  1.00 32.16           C  
ATOM    864  OG  SER H 114      13.255   1.473  26.646  1.00 34.88           O  
ATOM    865  C   SER H 114      14.340   4.049  26.050  1.00 32.46           C  
ATOM    866  O   SER H 114      14.083   5.240  25.854  1.00 30.71           O  
ATOM    867  N   GLY H 115      14.635   3.203  25.039  1.00 32.76           N  
ATOM    868  CA  GLY H 115      14.572   3.633  23.665  1.00 34.05           C  
ATOM    869  C   GLY H 115      15.928   3.924  23.084  1.00 34.91           C  
ATOM    870  O   GLY H 115      16.027   4.261  21.904  1.00 36.42           O  
ATOM    871  N   GLY H 116      17.016   3.789  23.867  1.00 34.23           N  
ATOM    872  CA  GLY H 116      18.316   4.094  23.331  1.00 34.29           C  
ATOM    873  C   GLY H 116      18.735   3.003  22.393  1.00 35.73           C  
ATOM    874  O   GLY H 116      18.132   1.931  22.357  1.00 37.76           O  
ATOM    875  N   GLY H 117      19.799   3.257  21.598  1.00 34.74           N  
ATOM    876  CA  GLY H 117      20.248   2.255  20.670  1.00 32.50           C  
ATOM    877  C   GLY H 117      21.104   2.895  19.618  1.00 32.33           C  
ATOM    878  O   GLY H 117      21.548   4.034  19.753  1.00 33.18           O  
ATOM    879  N   LEU H 118      21.346   2.146  18.522  1.00 32.52           N  
ATOM    880  CA  LEU H 118      22.197   2.575  17.448  1.00 31.07           C  
ATOM    881  CB  LEU H 118      23.029   1.411  16.879  1.00 29.78           C  
ATOM    882  CG  LEU H 118      23.973   1.786  15.723  1.00 29.55           C  
ATOM    883  CD1 LEU H 118      25.127   2.680  16.204  1.00 28.77           C  
ATOM    884  CD2 LEU H 118      24.457   0.533  14.978  1.00 28.67           C  
ATOM    885  C   LEU H 118      21.341   3.089  16.324  1.00 31.90           C  
ATOM    886  O   LEU H 118      20.314   2.497  15.998  1.00 32.34           O  
ATOM    887  N   VAL H 119      21.739   4.233  15.721  1.00 32.27           N  
ATOM    888  CA  VAL H 119      21.020   4.766  14.592  1.00 33.87           C  
ATOM    889  CB  VAL H 119      20.047   5.861  14.920  1.00 34.13           C  
ATOM    890  CG1 VAL H 119      18.969   5.310  15.858  1.00 33.41           C  
ATOM    891  CG2 VAL H 119      20.823   7.060  15.481  1.00 33.92           C  
ATOM    892  C   VAL H 119      22.016   5.381  13.658  1.00 34.17           C  
ATOM    893  O   VAL H 119      23.100   5.792  14.065  1.00 34.81           O  
ATOM    894  N   GLN H 120      21.667   5.459  12.360  1.00 35.13           N  
ATOM    895  CA  GLN H 120      22.565   6.050  11.410  1.00 35.25           C  
ATOM    896  CB  GLN H 120      22.391   5.524   9.978  1.00 36.47           C  
ATOM    897  CG  GLN H 120      22.862   4.076   9.831  1.00 38.75           C  
ATOM    898  CD  GLN H 120      22.640   3.643   8.392  1.00 41.03           C  
ATOM    899  OE1 GLN H 120      21.709   4.098   7.733  1.00 43.48           O  
ATOM    900  NE2 GLN H 120      23.514   2.728   7.893  1.00 41.77           N  
ATOM    901  C   GLN H 120      22.348   7.525  11.413  1.00 34.15           C  
ATOM    902  O   GLN H 120      21.341   8.028  11.909  1.00 35.26           O  
ATOM    903  N   PRO H 121      23.293   8.238  10.869  1.00 33.50           N  
ATOM    904  CA  PRO H 121      23.175   9.664  10.842  1.00 33.16           C  
ATOM    905  CD  PRO H 121      24.682   7.807  10.888  1.00 32.97           C  
ATOM    906  CB  PRO H 121      24.529  10.184  10.365  1.00 32.77           C  
ATOM    907  CG  PRO H 121      25.512   9.102  10.856  1.00 32.91           C  
ATOM    908  C   PRO H 121      22.013  10.082  10.005  1.00 33.06           C  
ATOM    909  O   PRO H 121      21.751   9.453   8.981  1.00 32.18           O  
ATOM    910  N   GLY H 122      21.300  11.138  10.441  1.00 32.84           N  
ATOM    911  CA  GLY H 122      20.169  11.626   9.714  1.00 32.98           C  
ATOM    912  C   GLY H 122      18.973  10.821  10.114  1.00 33.54           C  
ATOM    913  O   GLY H 122      17.865  11.066   9.638  1.00 33.27           O  
ATOM    914  N   GLY H 123      19.162   9.842  11.020  1.00 33.80           N  
ATOM    915  CA  GLY H 123      18.077   8.989  11.414  1.00 33.52           C  
ATOM    916  C   GLY H 123      17.334   9.626  12.542  1.00 33.96           C  
ATOM    917  O   GLY H 123      17.640  10.742  12.961  1.00 33.67           O  
ATOM    918  N   SER H 124      16.317   8.910  13.065  1.00 35.73           N  
ATOM    919  CA  SER H 124      15.534   9.445  14.139  1.00 34.61           C  
ATOM    920  CB  SER H 124      14.146   9.932  13.693  1.00 36.31           C  
ATOM    921  OG  SER H 124      13.391   8.850  13.170  1.00 39.54           O  
ATOM    922  C   SER H 124      15.343   8.384  15.179  1.00 34.25           C  
ATOM    923  O   SER H 124      15.350   7.190  14.884  1.00 34.75           O  
ATOM    924  N   LEU H 125      15.214   8.819  16.452  1.00 34.54           N  
ATOM    925  CA  LEU H 125      14.972   7.942  17.565  1.00 33.39           C  
ATOM    926  CB  LEU H 125      16.206   7.556  18.397  1.00 33.04           C  
ATOM    927  CG  LEU H 125      17.055   6.422  17.812  1.00 33.73           C  
ATOM    928  CD1 LEU H 125      18.240   6.106  18.736  1.00 34.17           C  
ATOM    929  CD2 LEU H 125      16.198   5.178  17.536  1.00 33.16           C  
ATOM    930  C   LEU H 125      14.068   8.635  18.523  1.00 33.36           C  
ATOM    931  O   LEU H 125      13.999   9.862  18.562  1.00 34.47           O  
ATOM    932  N   ARG H 126      13.345   7.838  19.328  1.00 33.67           N  
ATOM    933  CA  ARG H 126      12.435   8.370  20.299  1.00 33.75           C  
ATOM    934  CB  ARG H 126      10.984   7.986  19.958  1.00 35.51           C  
ATOM    935  CG  ARG H 126       9.952   8.220  21.060  1.00 37.39           C  
ATOM    936  CD  ARG H 126       8.550   7.776  20.641  1.00 39.93           C  
ATOM    937  NE  ARG H 126       7.698   7.716  21.859  1.00 42.08           N  
ATOM    938  CZ  ARG H 126       6.433   7.209  21.775  1.00 44.07           C  
ATOM    939  NH1 ARG H 126       5.944   6.790  20.575  1.00 43.36           N1+
ATOM    940  NH2 ARG H 126       5.648   7.108  22.884  1.00 44.30           N  
ATOM    941  C   ARG H 126      12.783   7.769  21.628  1.00 32.51           C  
ATOM    942  O   ARG H 126      12.769   6.550  21.789  1.00 33.45           O  
ATOM    943  N   LEU H 127      13.092   8.622  22.627  1.00 32.90           N  
ATOM    944  CA  LEU H 127      13.461   8.148  23.932  1.00 31.57           C  
ATOM    945  CB  LEU H 127      14.623   8.949  24.547  1.00 29.21           C  
ATOM    946  CG  LEU H 127      15.907   8.914  23.695  1.00 29.72           C  
ATOM    947  CD1 LEU H 127      17.036   9.728  24.344  1.00 28.00           C  
ATOM    948  CD2 LEU H 127      16.327   7.474  23.370  1.00 29.00           C  
ATOM    949  C   LEU H 127      12.274   8.302  24.832  1.00 32.09           C  
ATOM    950  O   LEU H 127      11.455   9.200  24.638  1.00 32.57           O  
ATOM    951  N   SER H 128      12.145   7.413  25.840  1.00 33.13           N  
ATOM    952  CA  SER H 128      11.019   7.467  26.730  1.00 33.24           C  
ATOM    953  CB  SER H 128      10.115   6.225  26.630  1.00 32.76           C  
ATOM    954  OG  SER H 128       9.586   6.102  25.318  1.00 36.67           O  
ATOM    955  C   SER H 128      11.526   7.507  28.137  1.00 33.80           C  
ATOM    956  O   SER H 128      12.587   6.969  28.451  1.00 33.73           O  
ATOM    957  N   CYS H 129      10.774   8.179  29.029  1.00 33.92           N  
ATOM    958  CA  CYS H 129      11.135   8.243  30.415  1.00 32.84           C  
ATOM    959  CB  CYS H 129      11.638   9.648  30.821  1.00 33.26           C  
ATOM    960  SG  CYS H 129      12.020   9.850  32.588  1.00 38.57           S  
ATOM    961  C   CYS H 129       9.886   7.925  31.177  1.00 32.30           C  
ATOM    962  O   CYS H 129       8.917   8.679  31.124  1.00 32.74           O  
ATOM    963  N   ALA H 130       9.872   6.790  31.908  1.00 31.07           N  
ATOM    964  CA  ALA H 130       8.691   6.396  32.626  1.00 29.52           C  
ATOM    965  CB  ALA H 130       8.468   4.874  32.658  1.00 27.30           C  
ATOM    966  C   ALA H 130       8.840   6.845  34.040  1.00 28.80           C  
ATOM    967  O   ALA H 130       9.846   6.576  34.692  1.00 30.93           O  
ATOM    968  N   ALA H 131       7.813   7.538  34.561  1.00 27.83           N  
ATOM    969  CA  ALA H 131       7.903   8.057  35.894  1.00 28.41           C  
ATOM    970  CB  ALA H 131       7.500   9.536  35.996  1.00 28.78           C  
ATOM    971  C   ALA H 131       6.973   7.293  36.774  1.00 28.59           C  
ATOM    972  O   ALA H 131       5.871   6.930  36.363  1.00 29.18           O  
ATOM    973  N   SER H 132       7.416   7.012  38.017  1.00 29.49           N  
ATOM    974  CA  SER H 132       6.569   6.318  38.938  1.00 30.15           C  
ATOM    975  CB  SER H 132       6.828   4.803  38.996  1.00 30.28           C  
ATOM    976  OG  SER H 132       6.526   4.200  37.747  1.00 32.25           O  
ATOM    977  C   SER H 132       6.842   6.841  40.310  1.00 29.95           C  
ATOM    978  O   SER H 132       7.921   7.362  40.591  1.00 30.28           O  
ATOM    979  N   GLY H 133       5.837   6.815  41.210  1.00 31.78           N  
ATOM    980  CA  GLY H 133       6.108   7.205  42.570  1.00 30.78           C  
ATOM    981  C   GLY H 133       5.799   8.645  42.876  1.00 31.05           C  
ATOM    982  O   GLY H 133       5.984   9.075  44.015  1.00 32.71           O  
ATOM    983  N   PHE H 134       5.343   9.449  41.900  1.00 30.57           N  
ATOM    984  CA  PHE H 134       5.038  10.811  42.236  1.00 30.79           C  
ATOM    985  CB  PHE H 134       6.255  11.758  42.159  1.00 30.08           C  
ATOM    986  CG  PHE H 134       6.839  11.758  40.786  1.00 29.94           C  
ATOM    987  CD1 PHE H 134       7.690  10.759  40.376  1.00 28.42           C  
ATOM    988  CD2 PHE H 134       6.560  12.777  39.907  1.00 27.95           C  
ATOM    989  CE1 PHE H 134       8.232  10.768  39.111  1.00 30.76           C  
ATOM    990  CE2 PHE H 134       7.100  12.791  38.642  1.00 26.48           C  
ATOM    991  CZ  PHE H 134       7.938  11.785  38.238  1.00 29.26           C  
ATOM    992  C   PHE H 134       3.956  11.298  41.320  1.00 30.80           C  
ATOM    993  O   PHE H 134       3.609  10.630  40.346  1.00 30.11           O  
ATOM    994  N   ASN H 135       3.367  12.474  41.632  1.00 30.82           N  
ATOM    995  CA  ASN H 135       2.327  13.010  40.799  1.00 31.92           C  
ATOM    996  CB  ASN H 135       1.493  14.097  41.506  1.00 32.18           C  
ATOM    997  CG  ASN H 135       0.248  14.379  40.677  1.00 66.10           C  
ATOM    998  OD1 ASN H 135      -0.298  13.486  40.031  1.00 83.25           O  
ATOM    999  ND2 ASN H 135      -0.213  15.659  40.689  1.00 70.36           N  
ATOM   1000  C   ASN H 135       3.016  13.638  39.631  1.00 32.35           C  
ATOM   1001  O   ASN H 135       3.490  14.770  39.690  1.00 32.05           O  
ATOM   1002  N   PHE H 136       3.034  12.898  38.514  1.00 33.08           N  
ATOM   1003  CA  PHE H 136       3.737  13.195  37.300  1.00 32.72           C  
ATOM   1004  CB  PHE H 136       3.521  12.026  36.319  1.00 32.60           C  
ATOM   1005  CG  PHE H 136       4.370  12.142  35.106  1.00 34.51           C  
ATOM   1006  CD1 PHE H 136       5.722  11.919  35.181  1.00 36.21           C  
ATOM   1007  CD2 PHE H 136       3.803  12.422  33.887  1.00 36.43           C  
ATOM   1008  CE1 PHE H 136       6.510  12.006  34.057  1.00 35.45           C  
ATOM   1009  CE2 PHE H 136       4.583  12.508  32.763  1.00 35.85           C  
ATOM   1010  CZ  PHE H 136       5.938  12.305  32.845  1.00 35.38           C  
ATOM   1011  C   PHE H 136       3.241  14.474  36.680  1.00 33.11           C  
ATOM   1012  O   PHE H 136       4.040  15.310  36.255  1.00 34.04           O  
ATOM   1013  N   ASN H 137       1.911  14.689  36.658  1.00 32.41           N  
ATOM   1014  CA  ASN H 137       1.351  15.795  35.930  1.00 32.80           C  
ATOM   1015  CB  ASN H 137      -0.194  15.821  35.900  1.00 33.92           C  
ATOM   1016  CG  ASN H 137      -0.783  16.010  37.292  1.00 34.13           C  
ATOM   1017  OD1 ASN H 137      -1.247  15.057  37.916  1.00 34.21           O  
ATOM   1018  ND2 ASN H 137      -0.780  17.275  37.792  1.00 30.71           N  
ATOM   1019  C   ASN H 137       1.852  17.117  36.423  1.00 32.86           C  
ATOM   1020  O   ASN H 137       1.951  18.064  35.649  1.00 32.48           O  
ATOM   1021  N   ASP H 138       2.141  17.247  37.726  1.00 31.57           N  
ATOM   1022  CA  ASP H 138       2.548  18.511  38.281  1.00 31.01           C  
ATOM   1023  CB  ASP H 138       2.564  18.499  39.819  1.00 31.52           C  
ATOM   1024  CG  ASP H 138       1.123  18.500  40.303  1.00 21.76           C  
ATOM   1025  OD1 ASP H 138       0.247  18.995  39.545  1.00 21.66           O  
ATOM   1026  OD2 ASP H 138       0.880  18.014  41.438  1.00 23.79           O1-
ATOM   1027  C   ASP H 138       3.918  18.998  37.863  1.00 30.13           C  
ATOM   1028  O   ASP H 138       4.080  20.190  37.611  1.00 29.53           O  
ATOM   1029  N   TYR H 139       4.925  18.103  37.767  1.00 28.11           N  
ATOM   1030  CA  TYR H 139       6.331  18.448  37.670  1.00 26.26           C  
ATOM   1031  CB  TYR H 139       7.254  17.337  38.198  1.00 26.33           C  
ATOM   1032  CG  TYR H 139       7.003  17.117  39.652  1.00 27.43           C  
ATOM   1033  CD1 TYR H 139       6.032  16.241  40.078  1.00 28.69           C  
ATOM   1034  CD2 TYR H 139       7.746  17.783  40.596  1.00 28.77           C  
ATOM   1035  CE1 TYR H 139       5.819  16.039  41.423  1.00 26.39           C  
ATOM   1036  CE2 TYR H 139       7.542  17.590  41.941  1.00 27.41           C  
ATOM   1037  CZ  TYR H 139       6.574  16.710  42.356  1.00 29.55           C  
ATOM   1038  OH  TYR H 139       6.357  16.501  43.733  1.00 29.95           O  
ATOM   1039  C   TYR H 139       6.826  18.749  36.294  1.00 25.23           C  
ATOM   1040  O   TYR H 139       6.195  18.396  35.315  1.00 25.59           O  
ATOM   1041  N   PHE H 140       7.949  19.493  36.181  1.00 30.90           N  
ATOM   1042  CA  PHE H 140       8.583  19.715  34.912  1.00 30.31           C  
ATOM   1043  CB  PHE H 140       9.417  21.010  34.839  1.00 29.73           C  
ATOM   1044  CG  PHE H 140       8.539  22.205  34.691  1.00 30.75           C  
ATOM   1045  CD1 PHE H 140       7.798  22.684  35.747  1.00 34.27           C  
ATOM   1046  CD2 PHE H 140       8.486  22.875  33.489  1.00 33.56           C  
ATOM   1047  CE1 PHE H 140       7.001  23.796  35.600  1.00 47.42           C  
ATOM   1048  CE2 PHE H 140       7.691  23.987  33.339  1.00 31.90           C  
ATOM   1049  CZ  PHE H 140       6.945  24.452  34.395  1.00 49.10           C  
ATOM   1050  C   PHE H 140       9.560  18.599  34.736  1.00 30.79           C  
ATOM   1051  O   PHE H 140      10.036  18.032  35.717  1.00 30.67           O  
ATOM   1052  N   MET H 141       9.855  18.228  33.476  1.00 30.36           N  
ATOM   1053  CA  MET H 141      10.868  17.243  33.240  1.00 29.11           C  
ATOM   1054  CB  MET H 141      10.389  15.944  32.572  1.00 28.65           C  
ATOM   1055  CG  MET H 141       9.807  14.934  33.559  1.00 20.44           C  
ATOM   1056  SD  MET H 141       8.236  15.410  34.330  1.00 22.04           S  
ATOM   1057  CE  MET H 141       8.212  13.998  35.470  1.00 21.30           C  
ATOM   1058  C   MET H 141      11.870  17.862  32.329  1.00 28.50           C  
ATOM   1059  O   MET H 141      11.542  18.764  31.561  1.00 29.72           O  
ATOM   1060  N   ASN H 142      13.131  17.397  32.421  1.00 27.32           N  
ATOM   1061  CA  ASN H 142      14.191  17.950  31.633  1.00 28.28           C  
ATOM   1062  CB  ASN H 142      15.171  18.819  32.439  1.00 28.26           C  
ATOM   1063  CG  ASN H 142      14.437  20.036  32.984  1.00 35.77           C  
ATOM   1064  OD1 ASN H 142      13.318  20.343  32.575  1.00  0.00           O  
ATOM   1065  ND2 ASN H 142      15.093  20.754  33.935  1.00  0.00           N  
ATOM   1066  C   ASN H 142      15.003  16.814  31.100  1.00 29.52           C  
ATOM   1067  O   ASN H 142      14.956  15.700  31.619  1.00 31.25           O  
ATOM   1068  N   TRP H 143      15.757  17.069  30.015  1.00 29.99           N  
ATOM   1069  CA  TRP H 143      16.640  16.068  29.494  1.00 29.48           C  
ATOM   1070  CB  TRP H 143      16.305  15.631  28.055  1.00 29.56           C  
ATOM   1071  CG  TRP H 143      15.034  14.820  27.943  1.00 30.83           C  
ATOM   1072  CD2 TRP H 143      14.987  13.386  28.020  1.00 30.41           C  
ATOM   1073  CD1 TRP H 143      13.747  15.237  27.756  1.00 32.03           C  
ATOM   1074  NE1 TRP H 143      12.905  14.151  27.710  1.00 31.32           N  
ATOM   1075  CE2 TRP H 143      13.654  13.007  27.876  1.00 30.30           C  
ATOM   1076  CE3 TRP H 143      15.975  12.460  28.200  1.00 31.42           C  
ATOM   1077  CZ2 TRP H 143      13.295  11.690  27.895  1.00 31.38           C  
ATOM   1078  CZ3 TRP H 143      15.601  11.134  28.232  1.00 32.84           C  
ATOM   1079  CH2 TRP H 143      14.284  10.755  28.084  1.00 32.37           C  
ATOM   1080  C   TRP H 143      18.014  16.663  29.492  1.00 29.17           C  
ATOM   1081  O   TRP H 143      18.196  17.824  29.126  1.00 29.40           O  
ATOM   1082  N   VAL H 144      19.011  15.877  29.947  1.00 28.14           N  
ATOM   1083  CA  VAL H 144      20.386  16.294  29.966  1.00 27.55           C  
ATOM   1084  CB  VAL H 144      20.928  16.518  31.348  1.00 26.22           C  
ATOM   1085  CG1 VAL H 144      22.424  16.856  31.238  1.00 24.46           C  
ATOM   1086  CG2 VAL H 144      20.091  17.610  32.036  1.00 26.39           C  
ATOM   1087  C   VAL H 144      21.182  15.169  29.361  1.00 28.09           C  
ATOM   1088  O   VAL H 144      20.879  14.001  29.591  1.00 27.76           O  
ATOM   1089  N   ARG H 145      22.237  15.489  28.577  1.00 26.78           N  
ATOM   1090  CA  ARG H 145      22.975  14.429  27.935  1.00 27.45           C  
ATOM   1091  CB  ARG H 145      22.816  14.409  26.401  1.00 28.58           C  
ATOM   1092  CG  ARG H 145      23.273  15.679  25.676  1.00 28.47           C  
ATOM   1093  CD  ARG H 145      23.015  15.610  24.169  1.00 29.77           C  
ATOM   1094  NE  ARG H 145      23.490  16.879  23.552  1.00 31.44           N  
ATOM   1095  CZ  ARG H 145      23.773  16.900  22.217  1.00 32.01           C  
ATOM   1096  NH1 ARG H 145      23.607  15.769  21.473  1.00 32.22           N1+
ATOM   1097  NH2 ARG H 145      24.229  18.046  21.630  1.00 32.83           N  
ATOM   1098  C   ARG H 145      24.437  14.530  28.247  1.00 28.74           C  
ATOM   1099  O   ARG H 145      24.930  15.581  28.651  1.00 30.45           O  
ATOM   1100  N   GLN H 146      25.167  13.401  28.098  1.00 29.12           N  
ATOM   1101  CA  GLN H 146      26.578  13.390  28.372  1.00 29.47           C  
ATOM   1102  CB  GLN H 146      26.890  12.803  29.763  1.00 28.26           C  
ATOM   1103  CG  GLN H 146      28.372  12.788  30.138  1.00 28.81           C  
ATOM   1104  CD  GLN H 146      28.483  12.228  31.552  1.00 29.66           C  
ATOM   1105  OE1 GLN H 146      27.663  11.420  31.981  1.00 31.29           O  
ATOM   1106  NE2 GLN H 146      29.525  12.678  32.302  1.00 28.77           N  
ATOM   1107  C   GLN H 146      27.277  12.550  27.341  1.00 29.87           C  
ATOM   1108  O   GLN H 146      27.069  11.340  27.266  1.00 28.66           O  
ATOM   1109  N   ALA H 147      28.147  13.183  26.526  1.00 30.83           N  
ATOM   1110  CA  ALA H 147      28.911  12.488  25.522  1.00 32.66           C  
ATOM   1111  CB  ALA H 147      29.594  13.415  24.502  1.00 30.14           C  
ATOM   1112  C   ALA H 147      29.981  11.725  26.234  1.00 34.74           C  
ATOM   1113  O   ALA H 147      30.341  12.053  27.366  1.00 34.28           O  
ATOM   1114  N   PRO H 148      30.503  10.703  25.614  1.00 36.37           N  
ATOM   1115  CA  PRO H 148      31.483   9.904  26.292  1.00 36.15           C  
ATOM   1116  CD  PRO H 148      29.750   9.929  24.639  1.00 36.39           C  
ATOM   1117  CB  PRO H 148      31.681   8.665  25.427  1.00 37.00           C  
ATOM   1118  CG  PRO H 148      30.320   8.501  24.725  1.00 36.67           C  
ATOM   1119  C   PRO H 148      32.737  10.646  26.615  1.00 36.78           C  
ATOM   1120  O   PRO H 148      33.355  11.215  25.715  1.00 36.69           O  
ATOM   1121  N   GLY H 149      33.138  10.618  27.901  1.00 35.89           N  
ATOM   1122  CA  GLY H 149      34.354  11.234  28.339  1.00 34.28           C  
ATOM   1123  C   GLY H 149      34.145  12.708  28.498  1.00 34.90           C  
ATOM   1124  O   GLY H 149      35.070  13.432  28.859  1.00 36.48           O  
ATOM   1125  N   LYS H 150      32.915  13.199  28.255  1.00 35.23           N  
ATOM   1126  CA  LYS H 150      32.700  14.616  28.336  1.00 35.70           C  
ATOM   1127  CB  LYS H 150      32.104  15.242  27.061  1.00 39.16           C  
ATOM   1128  CG  LYS H 150      33.120  15.394  25.924  1.00 41.75           C  
ATOM   1129  CD  LYS H 150      32.493  15.749  24.573  1.00 44.03           C  
ATOM   1130  CE  LYS H 150      33.517  16.078  23.480  1.00 45.02           C  
ATOM   1131  NZ  LYS H 150      33.956  14.845  22.789  1.00 44.73           N1+
ATOM   1132  C   LYS H 150      31.786  14.928  29.481  1.00 33.72           C  
ATOM   1133  O   LYS H 150      31.456  14.063  30.289  1.00 33.13           O  
ATOM   1134  N   GLY H 151      31.380  16.214  29.579  1.00 31.77           N  
ATOM   1135  CA  GLY H 151      30.578  16.712  30.666  1.00 30.39           C  
ATOM   1136  C   GLY H 151      29.107  16.624  30.365  1.00 29.74           C  
ATOM   1137  O   GLY H 151      28.686  15.967  29.417  1.00 30.18           O  
ATOM   1138  N   LEU H 152      28.287  17.317  31.188  1.00 29.39           N  
ATOM   1139  CA  LEU H 152      26.849  17.287  31.116  1.00 28.35           C  
ATOM   1140  CB  LEU H 152      26.196  17.403  32.505  1.00 27.11           C  
ATOM   1141  CG  LEU H 152      26.489  16.219  33.445  1.00 25.64           C  
ATOM   1142  CD1 LEU H 152      25.934  16.487  34.850  1.00 23.57           C  
ATOM   1143  CD2 LEU H 152      25.953  14.900  32.867  1.00 24.25           C  
ATOM   1144  C   LEU H 152      26.365  18.467  30.329  1.00 29.10           C  
ATOM   1145  O   LEU H 152      26.846  19.584  30.502  1.00 28.50           O  
ATOM   1146  N   GLU H 153      25.384  18.230  29.431  1.00 29.21           N  
ATOM   1147  CA  GLU H 153      24.823  19.277  28.623  1.00 29.62           C  
ATOM   1148  CB  GLU H 153      25.188  19.139  27.134  1.00 30.35           C  
ATOM   1149  CG  GLU H 153      24.620  20.250  26.249  1.00 31.78           C  
ATOM   1150  CD  GLU H 153      25.023  19.969  24.807  1.00 34.12           C  
ATOM   1151  OE1 GLU H 153      25.539  18.847  24.547  1.00 35.14           O  
ATOM   1152  OE2 GLU H 153      24.814  20.863  23.946  1.00 36.64           O1-
ATOM   1153  C   GLU H 153      23.325  19.185  28.715  1.00 30.37           C  
ATOM   1154  O   GLU H 153      22.750  18.111  28.558  1.00 32.78           O  
ATOM   1155  N   TRP H 154      22.649  20.326  28.964  1.00 30.22           N  
ATOM   1156  CA  TRP H 154      21.210  20.348  29.097  1.00 29.21           C  
ATOM   1157  CB  TRP H 154      20.708  21.550  29.917  1.00 28.16           C  
ATOM   1158  CG  TRP H 154      19.206  21.651  30.030  1.00 28.24           C  
ATOM   1159  CD2 TRP H 154      18.417  22.601  29.299  1.00 28.08           C  
ATOM   1160  CD1 TRP H 154      18.339  20.940  30.805  1.00 27.76           C  
ATOM   1161  NE1 TRP H 154      17.053  21.382  30.596  1.00 27.03           N  
ATOM   1162  CE2 TRP H 154      17.087  22.404  29.673  1.00 27.20           C  
ATOM   1163  CE3 TRP H 154      18.771  23.560  28.395  1.00 28.34           C  
ATOM   1164  CZ2 TRP H 154      16.087  23.170  29.143  1.00 28.45           C  
ATOM   1165  CZ3 TRP H 154      17.761  24.326  27.859  1.00 27.92           C  
ATOM   1166  CH2 TRP H 154      16.445  24.134  28.225  1.00 28.41           C  
ATOM   1167  C   TRP H 154      20.613  20.429  27.722  1.00 30.01           C  
ATOM   1168  O   TRP H 154      21.039  21.249  26.918  1.00 31.58           O  
ATOM   1169  N   VAL H 155      19.719  19.470  27.384  1.00 28.34           N  
ATOM   1170  CA  VAL H 155      19.032  19.391  26.120  1.00 28.42           C  
ATOM   1171  CB  VAL H 155      18.717  17.969  25.763  1.00 29.52           C  
ATOM   1172  CG1 VAL H 155      17.985  17.950  24.414  1.00 29.53           C  
ATOM   1173  CG2 VAL H 155      20.017  17.157  25.780  1.00 30.63           C  
ATOM   1174  C   VAL H 155      17.737  20.162  26.014  1.00 29.10           C  
ATOM   1175  O   VAL H 155      17.529  20.918  25.063  1.00 30.67           O  
ATOM   1176  N   ALA H 156      16.808  19.991  26.990  1.00 29.16           N  
ATOM   1177  CA  ALA H 156      15.493  20.569  26.832  1.00 28.94           C  
ATOM   1178  CB  ALA H 156      14.684  19.928  25.692  1.00 21.48           C  
ATOM   1179  C   ALA H 156      14.683  20.395  28.088  1.00 30.02           C  
ATOM   1180  O   ALA H 156      15.066  19.663  29.000  1.00 31.21           O  
ATOM   1181  N   GLN H 157      13.528  21.102  28.165  1.00 29.99           N  
ATOM   1182  CA  GLN H 157      12.661  20.993  29.308  1.00 30.12           C  
ATOM   1183  CB  GLN H 157      12.854  22.098  30.357  1.00 35.66           C  
ATOM   1184  CG  GLN H 157      12.465  23.484  29.842  1.00 31.80           C  
ATOM   1185  CD  GLN H 157      12.653  24.473  30.980  1.00 48.77           C  
ATOM   1186  OE1 GLN H 157      11.858  25.396  31.152  1.00  0.00           O  
ATOM   1187  NE2 GLN H 157      13.734  24.280  31.783  1.00  0.00           N  
ATOM   1188  C   GLN H 157      11.236  21.117  28.854  1.00 29.75           C  
ATOM   1189  O   GLN H 157      10.948  21.716  27.818  1.00 29.66           O  
ATOM   1190  N   MET H 158      10.300  20.548  29.641  1.00 28.93           N  
ATOM   1191  CA  MET H 158       8.902  20.594  29.300  1.00 28.22           C  
ATOM   1192  CB  MET H 158       8.410  19.257  28.721  1.00 27.45           C  
ATOM   1193  CG  MET H 158       6.936  19.213  28.327  1.00  0.00           C  
ATOM   1194  SD  MET H 158       6.530  17.771  27.299  1.00  0.00           S  
ATOM   1195  CE  MET H 158       7.338  16.589  28.417  1.00  0.00           C  
ATOM   1196  C   MET H 158       8.110  20.920  30.531  1.00 29.30           C  
ATOM   1197  O   MET H 158       8.369  20.396  31.613  1.00 31.46           O  
ATOM   1198  N   ARG H 159       7.091  21.790  30.363  1.00 28.48           N  
ATOM   1199  CA  ARG H 159       6.248  22.291  31.414  1.00 30.02           C  
ATOM   1200  CB  ARG H 159       5.255  23.354  30.918  1.00 26.48           C  
ATOM   1201  CG  ARG H 159       4.591  24.177  32.022  1.00 46.47           C  
ATOM   1202  CD  ARG H 159       3.399  24.991  31.514  1.00  0.00           C  
ATOM   1203  NE  ARG H 159       3.043  25.995  32.555  1.00  0.00           N  
ATOM   1204  CZ  ARG H 159       3.569  27.252  32.488  1.00 50.89           C  
ATOM   1205  NH1 ARG H 159       4.411  27.586  31.466  1.00  0.00           N1+
ATOM   1206  NH2 ARG H 159       3.237  28.185  33.427  1.00  0.00           N  
ATOM   1207  C   ARG H 159       5.461  21.160  31.975  1.00 30.50           C  
ATOM   1208  O   ARG H 159       5.296  20.130  31.330  1.00 31.05           O  
ATOM   1209  N   ASN H 160       4.604  21.533  32.978  1.00 23.43           N  
ATOM   1210  CA  ASN H 160       3.500  20.739  33.495  1.00 30.13           C  
ATOM   1211  CB  ASN H 160       3.284  20.852  35.015  1.00 26.51           C  
ATOM   1212  CG  ASN H 160       3.094  22.304  35.399  1.00 25.10           C  
ATOM   1213  OD1 ASN H 160       3.594  23.205  34.730  1.00 21.97           O  
ATOM   1214  ND2 ASN H 160       2.379  22.541  36.530  1.00 24.21           N  
ATOM   1215  C   ASN H 160       2.188  20.985  32.728  1.00 19.58           C  
ATOM   1216  O   ASN H 160       2.169  21.674  31.706  1.00 24.19           O  
ATOM   1217  N   LYS H 161       1.073  20.346  33.194  1.00 27.38           N  
ATOM   1218  CA  LYS H 161      -0.237  20.180  32.565  1.00 29.89           C  
ATOM   1219  CB  LYS H 161      -1.075  19.105  33.283  1.00 33.62           C  
ATOM   1220  CG  LYS H 161      -2.346  18.711  32.525  1.00 30.36           C  
ATOM   1221  CD  LYS H 161      -2.091  17.955  31.218  1.00 36.67           C  
ATOM   1222  CE  LYS H 161      -3.371  17.564  30.475  1.00 44.44           C  
ATOM   1223  NZ  LYS H 161      -3.038  16.921  29.184  1.00 35.74           N1+
ATOM   1224  C   LYS H 161      -1.153  21.342  32.327  1.00 31.66           C  
ATOM   1225  O   LYS H 161      -1.510  21.614  31.182  1.00 32.72           O  
ATOM   1226  N   ASN H 162      -1.539  22.092  33.379  1.00 27.70           N  
ATOM   1227  CA  ASN H 162      -2.517  23.159  33.264  1.00 25.91           C  
ATOM   1228  CB  ASN H 162      -2.806  23.833  34.613  1.00 30.48           C  
ATOM   1229  CG  ASN H 162      -3.511  22.828  35.514  1.00 24.21           C  
ATOM   1230  OD1 ASN H 162      -4.305  22.010  35.053  1.00  0.00           O  
ATOM   1231  ND2 ASN H 162      -3.213  22.891  36.839  1.00  0.00           N  
ATOM   1232  C   ASN H 162      -1.889  24.175  32.409  1.00 30.55           C  
ATOM   1233  O   ASN H 162      -2.466  24.953  31.654  1.00 26.48           O  
ATOM   1234  N   TYR H 163      -0.604  24.061  32.574  1.00 29.38           N  
ATOM   1235  CA  TYR H 163       0.582  24.629  32.185  1.00 28.18           C  
ATOM   1236  CB  TYR H 163       1.418  23.803  33.186  1.00 30.00           C  
ATOM   1237  CG  TYR H 163       1.014  24.358  34.513  1.00 26.23           C  
ATOM   1238  CD1 TYR H 163       1.544  25.548  34.955  1.00 23.81           C  
ATOM   1239  CD2 TYR H 163       0.076  23.724  35.294  1.00 27.79           C  
ATOM   1240  CE1 TYR H 163       1.177  26.082  36.166  1.00 30.08           C  
ATOM   1241  CE2 TYR H 163      -0.298  24.250  36.509  1.00 28.60           C  
ATOM   1242  CZ  TYR H 163       0.255  25.431  36.947  1.00 24.17           C  
ATOM   1243  OH  TYR H 163      -0.125  25.974  38.193  1.00 36.83           O  
ATOM   1244  C   TYR H 163       0.662  24.484  30.662  1.00 32.26           C  
ATOM   1245  O   TYR H 163       1.249  25.312  29.963  1.00 36.11           O  
ATOM   1246  N   GLN H 164       0.045  23.449  30.081  1.00 37.26           N  
ATOM   1247  CA  GLN H 164       0.000  23.337  28.644  1.00 36.58           C  
ATOM   1248  CB  GLN H 164      -0.406  24.629  27.904  1.00 45.51           C  
ATOM   1249  CG  GLN H 164      -1.810  25.134  28.232  1.00 58.89           C  
ATOM   1250  CD  GLN H 164      -2.017  26.414  27.434  1.00  0.00           C  
ATOM   1251  OE1 GLN H 164      -1.222  26.750  26.559  1.00  0.00           O  
ATOM   1252  NE2 GLN H 164      -3.112  27.156  27.752  1.00  0.00           N  
ATOM   1253  C   GLN H 164       1.307  22.907  28.061  1.00 53.30           C  
ATOM   1254  O   GLN H 164       1.560  23.134  26.880  1.00 37.98           O  
ATOM   1255  N   TYR H 165       2.163  22.275  28.878  1.00 45.23           N  
ATOM   1256  CA  TYR H 165       3.328  21.570  28.394  1.00 28.61           C  
ATOM   1257  CB  TYR H 165       2.999  20.183  27.809  1.00 22.75           C  
ATOM   1258  CG  TYR H 165       2.556  19.282  28.907  1.00 26.67           C  
ATOM   1259  CD1 TYR H 165       1.273  19.339  29.397  1.00 25.20           C  
ATOM   1260  CD2 TYR H 165       3.431  18.366  29.439  1.00 32.10           C  
ATOM   1261  CE1 TYR H 165       0.873  18.498  30.407  1.00 25.37           C  
ATOM   1262  CE2 TYR H 165       3.035  17.521  30.449  1.00 28.07           C  
ATOM   1263  CZ  TYR H 165       1.754  17.587  30.936  1.00 24.20           C  
ATOM   1264  OH  TYR H 165       1.340  16.723  31.972  1.00 30.90           O  
ATOM   1265  C   TYR H 165       4.120  22.285  27.332  1.00 34.48           C  
ATOM   1266  O   TYR H 165       4.213  21.867  26.187  1.00 29.49           O  
ATOM   1267  N   GLY H 166       4.751  23.369  27.745  1.00 34.74           N  
ATOM   1268  CA  GLY H 166       5.521  24.402  27.125  1.00 34.09           C  
ATOM   1269  C   GLY H 166       6.881  23.814  26.955  1.00 33.09           C  
ATOM   1270  O   GLY H 166       7.257  22.926  27.718  1.00 31.74           O  
ATOM   1271  N   THR H 167       7.670  24.295  25.970  1.00 33.76           N  
ATOM   1272  CA  THR H 167       8.951  23.668  25.798  1.00 32.59           C  
ATOM   1273  CB  THR H 167       9.013  22.695  24.649  1.00 32.80           C  
ATOM   1274  OG1 THR H 167       8.734  23.349  23.420  1.00 32.28           O  
ATOM   1275  CG2 THR H 167       8.007  21.559  24.892  1.00 32.73           C  
ATOM   1276  C   THR H 167      10.037  24.676  25.581  1.00 31.63           C  
ATOM   1277  O   THR H 167       9.805  25.773  25.076  1.00 31.33           O  
ATOM   1278  N   TYR H 168      11.271  24.302  25.999  0.90 30.03           N  
ATOM   1279  CA  TYR H 168      12.458  25.106  25.856  0.90 30.28           C  
ATOM   1280  CB  TYR H 168      12.943  25.712  27.185  0.90 31.03           C  
ATOM   1281  CG  TYR H 168      11.859  26.590  27.711  1.00 32.75           C  
ATOM   1282  CD1 TYR H 168      10.832  26.057  28.455  1.00  5.36           C  
ATOM   1283  CD2 TYR H 168      11.865  27.945  27.464  1.00 18.63           C  
ATOM   1284  CE1 TYR H 168       9.828  26.860  28.942  1.00 19.65           C  
ATOM   1285  CE2 TYR H 168      10.863  28.754  27.949  1.00  3.55           C  
ATOM   1286  CZ  TYR H 168       9.843  28.211  28.692  1.00 28.22           C  
ATOM   1287  OH  TYR H 168       8.812  29.037  29.190  1.00  7.34           O  
ATOM   1288  C   TYR H 168      13.556  24.192  25.371  0.90 31.58           C  
ATOM   1289  O   TYR H 168      13.624  23.036  25.787  0.90 30.99           O  
ATOM   1290  N   TYR H 169      14.455  24.677  24.481  1.00 31.69           N  
ATOM   1291  CA  TYR H 169      15.498  23.817  23.974  1.00 30.96           C  
ATOM   1292  CB  TYR H 169      15.326  23.428  22.493  1.00 31.49           C  
ATOM   1293  CG  TYR H 169      14.054  22.685  22.293  1.00 32.37           C  
ATOM   1294  CD1 TYR H 169      14.003  21.329  22.501  1.00 32.58           C  
ATOM   1295  CD2 TYR H 169      12.913  23.343  21.895  1.00 32.86           C  
ATOM   1296  CE1 TYR H 169      12.833  20.635  22.315  1.00 34.29           C  
ATOM   1297  CE2 TYR H 169      11.738  22.655  21.706  1.00 33.11           C  
ATOM   1298  CZ  TYR H 169      11.699  21.298  21.915  1.00 34.73           C  
ATOM   1299  OH  TYR H 169      10.500  20.580  21.724  1.00 45.36           O  
ATOM   1300  C   TYR H 169      16.819  24.532  23.987  1.00 30.42           C  
ATOM   1301  O   TYR H 169      16.882  25.759  23.925  1.00 30.93           O  
ATOM   1302  N   ALA H 170      17.923  23.758  24.068  1.00 28.28           N  
ATOM   1303  CA  ALA H 170      19.245  24.308  23.962  1.00 29.47           C  
ATOM   1304  CB  ALA H 170      20.359  23.328  24.372  1.00 27.38           C  
ATOM   1305  C   ALA H 170      19.436  24.635  22.514  1.00 30.32           C  
ATOM   1306  O   ALA H 170      18.817  24.024  21.645  1.00 31.01           O  
ATOM   1307  N   GLU H 171      20.314  25.609  22.211  1.00 31.13           N  
ATOM   1308  CA  GLU H 171      20.497  26.049  20.855  1.00 33.77           C  
ATOM   1309  CB  GLU H 171      21.466  27.234  20.715  1.00 34.10           C  
ATOM   1310  CG  GLU H 171      20.848  28.572  21.125  1.00 36.71           C  
ATOM   1311  CD  GLU H 171      19.747  28.887  20.120  1.00  0.00           C  
ATOM   1312  OE1 GLU H 171      18.728  28.151  20.115  1.00  0.00           O  
ATOM   1313  OE2 GLU H 171      19.916  29.865  19.338  1.00  0.00           O1-
ATOM   1314  C   GLU H 171      21.010  24.941  19.987  1.00 35.04           C  
ATOM   1315  O   GLU H 171      20.637  24.847  18.818  1.00 36.95           O  
ATOM   1316  N   SER H 172      21.884  24.069  20.517  1.00 35.08           N  
ATOM   1317  CA  SER H 172      22.463  23.052  19.682  1.00 34.65           C  
ATOM   1318  CB  SER H 172      23.517  22.210  20.421  1.00 35.56           C  
ATOM   1319  OG  SER H 172      22.930  21.546  21.528  1.00 44.50           O  
ATOM   1320  C   SER H 172      21.405  22.129  19.147  1.00 34.65           C  
ATOM   1321  O   SER H 172      21.522  21.631  18.028  1.00 34.42           O  
ATOM   1322  N   LEU H 173      20.400  21.815  19.984  1.00 34.75           N  
ATOM   1323  CA  LEU H 173      19.297  20.928  19.706  1.00 34.14           C  
ATOM   1324  CB  LEU H 173      18.645  20.385  20.988  1.00 33.47           C  
ATOM   1325  CG  LEU H 173      19.646  19.785  21.992  1.00  0.00           C  
ATOM   1326  CD1 LEU H 173      20.495  18.675  21.360  1.00  0.00           C  
ATOM   1327  CD2 LEU H 173      20.479  20.885  22.667  1.00  0.00           C  
ATOM   1328  C   LEU H 173      18.177  21.538  18.910  1.00 34.35           C  
ATOM   1329  O   LEU H 173      17.468  20.826  18.202  1.00 34.85           O  
ATOM   1330  N   GLU H 174      17.955  22.860  19.042  1.00 35.81           N  
ATOM   1331  CA  GLU H 174      16.774  23.512  18.531  1.00 35.56           C  
ATOM   1332  CB  GLU H 174      16.872  25.045  18.567  1.00 37.38           C  
ATOM   1333  CG  GLU H 174      15.623  25.758  18.047  1.00 40.52           C  
ATOM   1334  CD  GLU H 174      15.877  27.254  18.144  1.00 41.88           C  
ATOM   1335  OE1 GLU H 174      17.074  27.646  18.192  1.00  0.00           O  
ATOM   1336  OE2 GLU H 174      14.881  28.026  18.169  1.00  0.00           O1-
ATOM   1337  C   GLU H 174      16.450  23.128  17.120  1.00 34.26           C  
ATOM   1338  O   GLU H 174      17.285  23.201  16.220  1.00 33.87           O  
ATOM   1339  N   GLY H 175      15.184  22.692  16.928  1.00 33.78           N  
ATOM   1340  CA  GLY H 175      14.602  22.389  15.652  1.00 32.97           C  
ATOM   1341  C   GLY H 175      14.657  20.917  15.389  1.00 33.36           C  
ATOM   1342  O   GLY H 175      13.754  20.359  14.768  1.00 34.05           O  
ATOM   1343  N   ARG H 176      15.760  20.268  15.796  1.00 33.05           N  
ATOM   1344  CA  ARG H 176      15.955  18.862  15.587  1.00 32.54           C  
ATOM   1345  CB  ARG H 176      17.439  18.475  15.660  1.00 32.55           C  
ATOM   1346  CG  ARG H 176      18.258  19.191  14.585  1.00 32.86           C  
ATOM   1347  CD  ARG H 176      19.705  18.718  14.490  1.00 32.77           C  
ATOM   1348  NE  ARG H 176      20.379  19.045  15.776  1.00 32.60           N  
ATOM   1349  CZ  ARG H 176      21.328  18.195  16.259  1.00 33.74           C  
ATOM   1350  NH1 ARG H 176      21.620  17.055  15.570  1.00 33.01           N1+
ATOM   1351  NH2 ARG H 176      21.978  18.480  17.424  1.00 33.63           N  
ATOM   1352  C   ARG H 176      15.189  17.996  16.548  1.00 32.35           C  
ATOM   1353  O   ARG H 176      14.643  16.965  16.152  1.00 33.05           O  
ATOM   1354  N   PHE H 177      15.129  18.386  17.841  1.00 31.29           N  
ATOM   1355  CA  PHE H 177      14.526  17.513  18.812  1.00 31.37           C  
ATOM   1356  CB  PHE H 177      15.349  17.258  20.090  1.00 30.72           C  
ATOM   1357  CG  PHE H 177      16.651  16.609  19.771  1.00 31.03           C  
ATOM   1358  CD1 PHE H 177      16.719  15.522  18.935  1.00 30.67           C  
ATOM   1359  CD2 PHE H 177      17.802  17.054  20.379  1.00 31.46           C  
ATOM   1360  CE1 PHE H 177      17.930  14.926  18.667  1.00 31.41           C  
ATOM   1361  CE2 PHE H 177      19.011  16.458  20.116  1.00 31.89           C  
ATOM   1362  CZ  PHE H 177      19.080  15.392  19.258  1.00 31.74           C  
ATOM   1363  C   PHE H 177      13.254  18.111  19.308  1.00 31.71           C  
ATOM   1364  O   PHE H 177      13.056  19.324  19.262  1.00 31.20           O  
ATOM   1365  N   THR H 178      12.342  17.236  19.778  1.00 31.83           N  
ATOM   1366  CA  THR H 178      11.106  17.677  20.345  1.00 30.21           C  
ATOM   1367  CB  THR H 178       9.907  17.396  19.495  1.00 29.81           C  
ATOM   1368  OG1 THR H 178       9.833  16.011  19.204  1.00 29.69           O  
ATOM   1369  CG2 THR H 178       9.996  18.216  18.206  1.00 28.80           C  
ATOM   1370  C   THR H 178      10.896  16.942  21.627  1.00 29.25           C  
ATOM   1371  O   THR H 178      11.203  15.756  21.742  1.00 29.14           O  
ATOM   1372  N   ILE H 179      10.348  17.650  22.632  1.00 28.71           N  
ATOM   1373  CA  ILE H 179      10.076  17.050  23.900  1.00 29.08           C  
ATOM   1374  CB  ILE H 179      10.659  17.823  25.051  1.00 27.87           C  
ATOM   1375  CG1 ILE H 179      10.601  17.009  26.350  1.00 27.88           C  
ATOM   1376  CG2 ILE H 179       9.949  19.184  25.134  1.00 25.95           C  
ATOM   1377  CD1 ILE H 179      11.454  17.610  27.467  1.00 26.78           C  
ATOM   1378  C   ILE H 179       8.586  17.031  24.049  1.00 30.58           C  
ATOM   1379  O   ILE H 179       7.912  18.005  23.719  1.00 30.24           O  
ATOM   1380  N   SER H 180       8.029  15.893  24.515  1.00 31.15           N  
ATOM   1381  CA  SER H 180       6.602  15.796  24.678  1.00 30.40           C  
ATOM   1382  CB  SER H 180       5.898  15.074  23.518  1.00 28.84           C  
ATOM   1383  OG  SER H 180       6.020  15.823  22.321  1.00 29.38           O  
ATOM   1384  C   SER H 180       6.314  14.985  25.900  1.00 29.87           C  
ATOM   1385  O   SER H 180       7.202  14.340  26.454  1.00 30.96           O  
ATOM   1386  N   ARG H 181       5.048  15.017  26.373  1.00 29.55           N  
ATOM   1387  CA  ARG H 181       4.739  14.242  27.539  1.00 30.45           C  
ATOM   1388  CB  ARG H 181       4.866  15.045  28.838  1.00 30.54           C  
ATOM   1389  CG  ARG H 181       5.139  14.177  30.063  1.00 19.85           C  
ATOM   1390  CD  ARG H 181       5.239  14.994  31.347  1.00 19.94           C  
ATOM   1391  NE  ARG H 181       6.349  15.967  31.163  1.00 20.15           N  
ATOM   1392  CZ  ARG H 181       6.577  16.902  32.131  1.00 19.73           C  
ATOM   1393  NH1 ARG H 181       5.800  16.909  33.247  1.00 19.57           N1+
ATOM   1394  NH2 ARG H 181       7.582  17.813  31.989  1.00 20.00           N  
ATOM   1395  C   ARG H 181       3.322  13.761  27.449  1.00 31.51           C  
ATOM   1396  O   ARG H 181       2.455  14.434  26.893  1.00 33.19           O  
ATOM   1397  N   ASP H 182       3.066  12.557  28.000  1.00 32.66           N  
ATOM   1398  CA  ASP H 182       1.749  11.988  28.009  1.00 32.64           C  
ATOM   1399  CB  ASP H 182       1.702  10.631  27.276  1.00 33.36           C  
ATOM   1400  CG  ASP H 182       0.261  10.192  27.040  1.00 34.35           C  
ATOM   1401  OD1 ASP H 182      -0.664  10.834  27.602  1.00 34.37           O  
ATOM   1402  OD2 ASP H 182       0.070   9.200  26.285  1.00 35.23           O1-
ATOM   1403  C   ASP H 182       1.398  11.763  29.446  1.00 33.02           C  
ATOM   1404  O   ASP H 182       1.944  10.879  30.105  1.00 34.43           O  
ATOM   1405  N   ASP H 183       0.467  12.572  29.974  1.00 34.26           N  
ATOM   1406  CA  ASP H 183       0.125  12.461  31.359  1.00 34.77           C  
ATOM   1407  CB  ASP H 183      -0.827  13.553  31.863  1.00 34.30           C  
ATOM   1408  CG  ASP H 183      -0.759  13.431  33.370  1.00 21.32           C  
ATOM   1409  OD1 ASP H 183       0.270  12.872  33.839  1.00  0.00           O  
ATOM   1410  OD2 ASP H 183      -1.705  13.877  34.069  1.00 20.09           O1-
ATOM   1411  C   ASP H 183      -0.529  11.136  31.643  1.00 34.91           C  
ATOM   1412  O   ASP H 183      -0.341  10.567  32.717  1.00 36.19           O  
ATOM   1413  N   SER H 184      -1.332  10.607  30.700  1.00 34.85           N  
ATOM   1414  CA  SER H 184      -2.030   9.378  30.961  1.00 35.85           C  
ATOM   1415  CB  SER H 184      -2.926   8.932  29.792  1.00 35.52           C  
ATOM   1416  OG  SER H 184      -2.135   8.523  28.686  1.00 45.93           O  
ATOM   1417  C   SER H 184      -1.026   8.289  31.196  1.00 36.71           C  
ATOM   1418  O   SER H 184      -1.180   7.481  32.111  1.00 37.76           O  
ATOM   1419  N   LYS H 185       0.012   8.248  30.341  1.00 35.41           N  
ATOM   1420  CA  LYS H 185       1.101   7.309  30.359  1.00 34.36           C  
ATOM   1421  CB  LYS H 185       1.955   7.381  29.083  1.00 33.23           C  
ATOM   1422  CG  LYS H 185       1.240   6.890  27.825  1.00 32.86           C  
ATOM   1423  CD  LYS H 185       0.864   5.410  27.870  1.00 34.08           C  
ATOM   1424  CE  LYS H 185       0.186   4.923  26.590  1.00 34.56           C  
ATOM   1425  NZ  LYS H 185      -0.130   3.482  26.707  1.00 35.95           N1+
ATOM   1426  C   LYS H 185       2.020   7.580  31.517  1.00 33.38           C  
ATOM   1427  O   LYS H 185       2.722   6.685  31.986  1.00 32.76           O  
ATOM   1428  N   ASN H 186       2.071   8.835  32.002  1.00 32.43           N  
ATOM   1429  CA  ASN H 186       3.024   9.166  33.024  1.00 31.35           C  
ATOM   1430  CB  ASN H 186       2.963   8.260  34.273  1.00 30.92           C  
ATOM   1431  CG  ASN H 186       1.834   8.694  35.200  1.00 31.87           C  
ATOM   1432  OD1 ASN H 186       1.429   7.943  36.086  1.00 32.32           O  
ATOM   1433  ND2 ASN H 186       1.318   9.938  35.010  1.00 31.23           N  
ATOM   1434  C   ASN H 186       4.389   8.983  32.438  1.00 31.15           C  
ATOM   1435  O   ASN H 186       5.311   8.548  33.125  1.00 31.59           O  
ATOM   1436  N   SER H 187       4.553   9.306  31.137  1.00 29.68           N  
ATOM   1437  CA  SER H 187       5.847   9.169  30.535  1.00 30.38           C  
ATOM   1438  CB  SER H 187       5.944   7.980  29.564  1.00 30.80           C  
ATOM   1439  OG  SER H 187       5.741   6.759  30.260  1.00  0.00           O  
ATOM   1440  C   SER H 187       6.164  10.405  29.746  1.00 30.39           C  
ATOM   1441  O   SER H 187       5.271  11.087  29.242  1.00 32.29           O  
ATOM   1442  N   LEU H 188       7.470  10.739  29.640  1.00 29.03           N  
ATOM   1443  CA  LEU H 188       7.861  11.865  28.841  1.00 29.07           C  
ATOM   1444  CB  LEU H 188       8.541  13.026  29.598  1.00 26.77           C  
ATOM   1445  CG  LEU H 188       9.781  12.683  30.432  1.00 18.45           C  
ATOM   1446  CD1 LEU H 188       9.469  11.701  31.567  1.00 15.44           C  
ATOM   1447  CD2 LEU H 188      10.924  12.213  29.545  1.00 17.83           C  
ATOM   1448  C   LEU H 188       8.716  11.358  27.725  1.00 28.75           C  
ATOM   1449  O   LEU H 188       9.291  10.274  27.810  1.00 28.41           O  
ATOM   1450  N   TYR H 189       8.782  12.118  26.614  1.00 29.28           N  
ATOM   1451  CA  TYR H 189       9.468  11.594  25.472  1.00 29.21           C  
ATOM   1452  CB  TYR H 189       8.518  11.228  24.314  1.00 28.10           C  
ATOM   1453  CG  TYR H 189       7.507  10.240  24.792  1.00 29.29           C  
ATOM   1454  CD1 TYR H 189       7.806   8.900  24.878  1.00 30.37           C  
ATOM   1455  CD2 TYR H 189       6.241  10.658  25.138  1.00 30.31           C  
ATOM   1456  CE1 TYR H 189       6.869   7.997  25.324  1.00 32.34           C  
ATOM   1457  CE2 TYR H 189       5.297   9.759  25.581  1.00 30.30           C  
ATOM   1458  CZ  TYR H 189       5.606   8.422  25.665  1.00 32.48           C  
ATOM   1459  OH  TYR H 189       4.644   7.493  26.118  1.00 33.61           O  
ATOM   1460  C   TYR H 189      10.389  12.627  24.909  1.00 29.76           C  
ATOM   1461  O   TYR H 189      10.232  13.828  25.124  1.00 30.66           O  
ATOM   1462  N   LEU H 190      11.420  12.150  24.189  1.00 29.56           N  
ATOM   1463  CA  LEU H 190      12.301  13.030  23.488  1.00 29.05           C  
ATOM   1464  CB  LEU H 190      13.714  13.066  24.097  1.00 28.78           C  
ATOM   1465  CG  LEU H 190      14.693  14.007  23.373  1.00 28.68           C  
ATOM   1466  CD1 LEU H 190      14.214  15.467  23.443  1.00 26.35           C  
ATOM   1467  CD2 LEU H 190      16.122  13.832  23.912  1.00 27.02           C  
ATOM   1468  C   LEU H 190      12.396  12.495  22.093  1.00 30.53           C  
ATOM   1469  O   LEU H 190      12.929  11.407  21.875  1.00 31.50           O  
ATOM   1470  N   GLN H 191      11.866  13.245  21.105  1.00 30.20           N  
ATOM   1471  CA  GLN H 191      11.935  12.804  19.740  1.00 30.39           C  
ATOM   1472  CB  GLN H 191      10.724  13.210  18.882  1.00 30.82           C  
ATOM   1473  CG  GLN H 191      10.831  12.772  17.417  1.00 32.19           C  
ATOM   1474  CD  GLN H 191      10.786  11.250  17.346  1.00 33.56           C  
ATOM   1475  OE1 GLN H 191      10.214  10.589  18.212  1.00 35.07           O  
ATOM   1476  NE2 GLN H 191      11.408  10.677  16.281  1.00 33.19           N  
ATOM   1477  C   GLN H 191      13.149  13.437  19.148  1.00 31.06           C  
ATOM   1478  O   GLN H 191      13.307  14.658  19.173  1.00 30.88           O  
ATOM   1479  N   MET H 192      14.049  12.602  18.597  1.00 31.72           N  
ATOM   1480  CA  MET H 192      15.286  13.094  18.068  1.00 32.53           C  
ATOM   1481  CB  MET H 192      16.481  12.318  18.653  1.00 31.60           C  
ATOM   1482  CG  MET H 192      16.589  12.472  20.173  1.00 33.69           C  
ATOM   1483  SD  MET H 192      17.528  11.164  21.025  1.00 36.20           S  
ATOM   1484  CE  MET H 192      19.169  11.624  20.406  1.00 37.00           C  
ATOM   1485  C   MET H 192      15.282  12.869  16.588  1.00 33.00           C  
ATOM   1486  O   MET H 192      15.130  11.739  16.125  1.00 35.51           O  
ATOM   1487  N   ASN H 193      15.459  13.952  15.802  1.00 33.04           N  
ATOM   1488  CA  ASN H 193      15.457  13.832  14.368  1.00 33.35           C  
ATOM   1489  CB  ASN H 193      14.335  14.631  13.680  1.00 33.76           C  
ATOM   1490  CG  ASN H 193      12.991  14.010  14.039  1.00 34.66           C  
ATOM   1491  OD1 ASN H 193      12.840  12.790  14.070  1.00 36.13           O  
ATOM   1492  ND2 ASN H 193      11.979  14.877  14.315  1.00 32.83           N  
ATOM   1493  C   ASN H 193      16.751  14.386  13.850  1.00 32.50           C  
ATOM   1494  O   ASN H 193      17.435  15.143  14.538  1.00 31.95           O  
ATOM   1495  N   SER H 194      17.123  14.000  12.611  1.00 33.12           N  
ATOM   1496  CA  SER H 194      18.310  14.490  11.960  1.00 33.07           C  
ATOM   1497  CB  SER H 194      18.203  15.960  11.512  1.00 33.55           C  
ATOM   1498  OG  SER H 194      17.209  16.099  10.507  1.00 36.79           O  
ATOM   1499  C   SER H 194      19.483  14.378  12.884  1.00 31.84           C  
ATOM   1500  O   SER H 194      20.164  15.365  13.156  1.00 31.44           O  
ATOM   1501  N   LEU H 195      19.755  13.155  13.376  1.00 32.60           N  
ATOM   1502  CA  LEU H 195      20.818  12.923  14.314  1.00 32.32           C  
ATOM   1503  CB  LEU H 195      20.732  11.536  14.971  1.00 30.41           C  
ATOM   1504  CG  LEU H 195      19.570  11.415  15.974  1.00 29.59           C  
ATOM   1505  CD1 LEU H 195      19.434   9.982  16.507  1.00 29.26           C  
ATOM   1506  CD2 LEU H 195      19.732  12.435  17.115  1.00 29.06           C  
ATOM   1507  C   LEU H 195      22.163  13.044  13.663  1.00 33.19           C  
ATOM   1508  O   LEU H 195      22.341  12.749  12.482  1.00 33.04           O  
ATOM   1509  N   LYS H 196      23.150  13.500  14.463  1.00 33.76           N  
ATOM   1510  CA  LYS H 196      24.499  13.697  14.011  1.00 34.78           C  
ATOM   1511  CB  LYS H 196      24.916  15.177  14.007  1.00 37.29           C  
ATOM   1512  CG  LYS H 196      24.063  16.042  13.073  1.00 39.93           C  
ATOM   1513  CD  LYS H 196      24.213  17.544  13.330  1.00 41.75           C  
ATOM   1514  CE  LYS H 196      23.317  18.416  12.448  1.00  0.00           C  
ATOM   1515  NZ  LYS H 196      23.463  19.837  12.834  1.00  0.00           N1+
ATOM   1516  C   LYS H 196      25.415  12.981  14.958  1.00 34.07           C  
ATOM   1517  O   LYS H 196      25.007  12.519  16.022  1.00 34.00           O  
ATOM   1518  N   THR H 197      26.705  12.892  14.586  1.00 34.30           N  
ATOM   1519  CA  THR H 197      27.685  12.174  15.353  1.00 33.76           C  
ATOM   1520  CB  THR H 197      29.049  12.197  14.729  1.00 31.73           C  
ATOM   1521  OG1 THR H 197      29.533  13.530  14.666  1.00  0.00           O  
ATOM   1522  CG2 THR H 197      28.966  11.591  13.318  1.00  0.00           C  
ATOM   1523  C   THR H 197      27.820  12.793  16.709  1.00 33.60           C  
ATOM   1524  O   THR H 197      27.978  12.083  17.701  1.00 34.56           O  
ATOM   1525  N   GLU H 198      27.753  14.135  16.795  1.00 34.17           N  
ATOM   1526  CA  GLU H 198      27.944  14.825  18.040  1.00 34.25           C  
ATOM   1527  CB  GLU H 198      28.032  16.363  17.926  1.00 37.11           C  
ATOM   1528  CG  GLU H 198      26.888  17.053  17.183  1.00 40.39           C  
ATOM   1529  CD  GLU H 198      27.376  17.381  15.776  1.00 43.49           C  
ATOM   1530  OE1 GLU H 198      28.433  16.834  15.368  1.00 44.42           O  
ATOM   1531  OE2 GLU H 198      26.695  18.193  15.093  1.00 43.80           O1-
ATOM   1532  C   GLU H 198      26.873  14.456  19.025  1.00 33.67           C  
ATOM   1533  O   GLU H 198      27.071  14.586  20.231  1.00 35.24           O  
ATOM   1534  N   ASP H 199      25.698  14.025  18.537  1.00 33.08           N  
ATOM   1535  CA  ASP H 199      24.571  13.653  19.351  1.00 31.91           C  
ATOM   1536  CB  ASP H 199      23.301  13.403  18.517  1.00 32.28           C  
ATOM   1537  CG  ASP H 199      22.838  14.759  18.000  1.00 33.58           C  
ATOM   1538  OD1 ASP H 199      22.865  15.731  18.801  1.00 33.73           O  
ATOM   1539  OD2 ASP H 199      22.468  14.845  16.799  1.00 33.24           O1-
ATOM   1540  C   ASP H 199      24.856  12.412  20.159  1.00 30.58           C  
ATOM   1541  O   ASP H 199      24.144  12.132  21.121  1.00 31.56           O  
ATOM   1542  N   THR H 200      25.854  11.589  19.780  1.00 28.86           N  
ATOM   1543  CA  THR H 200      26.085  10.388  20.545  1.00 29.57           C  
ATOM   1544  CB  THR H 200      27.242   9.559  20.072  1.00 28.44           C  
ATOM   1545  OG1 THR H 200      28.443  10.310  20.129  1.00 29.37           O  
ATOM   1546  CG2 THR H 200      26.974   9.097  18.636  1.00 25.73           C  
ATOM   1547  C   THR H 200      26.351  10.739  21.973  1.00 29.93           C  
ATOM   1548  O   THR H 200      27.240  11.534  22.274  1.00 32.80           O  
ATOM   1549  N   ALA H 201      25.570  10.142  22.902  1.00 29.74           N  
ATOM   1550  CA  ALA H 201      25.776  10.428  24.295  1.00 29.48           C  
ATOM   1551  CB  ALA H 201      25.546  11.907  24.656  1.00 29.45           C  
ATOM   1552  C   ALA H 201      24.805   9.627  25.104  1.00 28.16           C  
ATOM   1553  O   ALA H 201      23.919   8.964  24.565  1.00 27.93           O  
ATOM   1554  N   VAL H 202      24.995   9.635  26.441  1.00 27.37           N  
ATOM   1555  CA  VAL H 202      24.063   9.019  27.340  1.00 26.61           C  
ATOM   1556  CB  VAL H 202      24.679   8.618  28.650  1.00 25.19           C  
ATOM   1557  CG1 VAL H 202      23.580   8.050  29.562  1.00 22.56           C  
ATOM   1558  CG2 VAL H 202      25.821   7.625  28.371  1.00 21.62           C  
ATOM   1559  C   VAL H 202      23.035  10.074  27.611  1.00 27.63           C  
ATOM   1560  O   VAL H 202      23.382  11.226  27.863  1.00 29.15           O  
ATOM   1561  N   TYR H 203      21.737   9.715  27.573  1.00 28.07           N  
ATOM   1562  CA  TYR H 203      20.714  10.702  27.777  1.00 28.59           C  
ATOM   1563  CB  TYR H 203      19.636  10.719  26.673  1.00 27.78           C  
ATOM   1564  CG  TYR H 203      20.208  11.361  25.452  1.00 29.20           C  
ATOM   1565  CD1 TYR H 203      21.124  10.710  24.656  1.00 30.50           C  
ATOM   1566  CD2 TYR H 203      19.799  12.625  25.091  1.00 30.39           C  
ATOM   1567  CE1 TYR H 203      21.636  11.324  23.535  1.00 31.01           C  
ATOM   1568  CE2 TYR H 203      20.305  13.243  23.971  1.00 30.87           C  
ATOM   1569  CZ  TYR H 203      21.224  12.589  23.188  1.00 31.21           C  
ATOM   1570  OH  TYR H 203      21.748  13.218  22.037  1.00 31.47           O  
ATOM   1571  C   TYR H 203      20.030  10.433  29.077  1.00 29.49           C  
ATOM   1572  O   TYR H 203      19.604   9.312  29.355  1.00 29.75           O  
ATOM   1573  N   TYR H 204      19.903  11.495  29.902  1.00 29.21           N  
ATOM   1574  CA  TYR H 204      19.309  11.377  31.200  1.00 27.92           C  
ATOM   1575  CB  TYR H 204      20.172  11.939  32.348  1.00 28.10           C  
ATOM   1576  CG  TYR H 204      21.461  11.197  32.468  1.00 29.27           C  
ATOM   1577  CD1 TYR H 204      21.555  10.075  33.257  1.00 27.72           C  
ATOM   1578  CD2 TYR H 204      22.585  11.628  31.804  1.00 28.86           C  
ATOM   1579  CE1 TYR H 204      22.742   9.391  33.373  1.00 28.70           C  
ATOM   1580  CE2 TYR H 204      23.777  10.949  31.915  1.00 28.97           C  
ATOM   1581  CZ  TYR H 204      23.859   9.830  32.707  1.00 29.53           C  
ATOM   1582  OH  TYR H 204      25.075   9.127  32.830  1.00 30.17           O  
ATOM   1583  C   TYR H 204      18.059  12.198  31.231  1.00 28.57           C  
ATOM   1584  O   TYR H 204      17.972  13.278  30.650  1.00 28.86           O  
ATOM   1585  N   CYS H 205      17.045  11.649  31.920  1.00 30.91           N  
ATOM   1586  CA  CYS H 205      15.775  12.256  32.175  1.00 30.72           C  
ATOM   1587  CB  CYS H 205      14.693  11.158  32.166  1.00 32.31           C  
ATOM   1588  SG  CYS H 205      13.019  11.626  32.674  1.00 38.66           S  
ATOM   1589  C   CYS H 205      15.902  12.817  33.561  1.00 30.45           C  
ATOM   1590  O   CYS H 205      16.464  12.172  34.445  1.00 28.58           O  
ATOM   1591  N   ALA H 206      15.417  14.053  33.790  1.00 28.84           N  
ATOM   1592  CA  ALA H 206      15.549  14.615  35.103  1.00 29.46           C  
ATOM   1593  CB  ALA H 206      16.675  15.657  35.216  1.00 29.01           C  
ATOM   1594  C   ALA H 206      14.265  15.305  35.440  1.00 29.94           C  
ATOM   1595  O   ALA H 206      13.511  15.718  34.561  1.00 29.86           O  
ATOM   1596  N   ARG H 207      13.990  15.442  36.749  1.00 27.69           N  
ATOM   1597  CA  ARG H 207      12.760  16.024  37.198  1.00 28.78           C  
ATOM   1598  CB  ARG H 207      11.924  14.993  37.968  1.00 27.39           C  
ATOM   1599  CG  ARG H 207      10.590  15.500  38.495  1.00 28.36           C  
ATOM   1600  CD  ARG H 207      10.020  14.580  39.572  1.00 28.09           C  
ATOM   1601  NE  ARG H 207      10.781  14.859  40.821  1.00 29.70           N  
ATOM   1602  CZ  ARG H 207      10.290  14.454  42.030  1.00 30.11           C  
ATOM   1603  NH1 ARG H 207       9.128  13.743  42.094  1.00 30.48           N1+
ATOM   1604  NH2 ARG H 207      10.956  14.777  43.176  1.00 28.31           N  
ATOM   1605  C   ARG H 207      13.057  17.135  38.152  1.00 28.71           C  
ATOM   1606  O   ARG H 207      14.055  17.098  38.872  1.00 30.35           O  
ATOM   1607  N   GLU H 208      12.182  18.166  38.169  1.00 29.02           N  
ATOM   1608  CA  GLU H 208      12.333  19.270  39.082  1.00 29.70           C  
ATOM   1609  CB  GLU H 208      12.241  20.657  38.420  1.00 28.77           C  
ATOM   1610  CG  GLU H 208      13.366  20.982  37.431  1.00 28.48           C  
ATOM   1611  CD  GLU H 208      12.934  20.549  36.035  1.00  0.00           C  
ATOM   1612  OE1 GLU H 208      12.705  19.327  35.832  1.00  0.00           O  
ATOM   1613  OE2 GLU H 208      12.825  21.440  35.151  1.00  0.00           O1-
ATOM   1614  C   GLU H 208      11.200  19.201  40.068  1.00 31.37           C  
ATOM   1615  O   GLU H 208      10.060  18.928  39.697  1.00 30.30           O  
ATOM   1616  N   SER H 209      11.742  19.837  41.132  1.00 46.98           N  
ATOM   1617  CA  SER H 209      11.347  20.257  42.426  1.00 48.96           C  
ATOM   1618  CB  SER H 209      12.201  19.636  43.543  1.00 44.70           C  
ATOM   1619  OG  SER H 209      12.062  18.223  43.526  1.00 61.59           O  
ATOM   1620  C   SER H 209      11.563  21.757  42.464  1.00 48.51           C  
ATOM   1621  O   SER H 209      11.812  22.385  41.437  1.00 48.75           O  
ATOM   1622  N   TYR H 210      11.481  22.366  43.669  1.00 48.56           N  
ATOM   1623  CA  TYR H 210      11.538  23.791  43.915  1.00 48.84           C  
ATOM   1624  CB  TYR H 210      11.534  24.141  45.416  1.00 50.99           C  
ATOM   1625  CG  TYR H 210      10.286  23.603  46.033  1.00 45.97           C  
ATOM   1626  CD1 TYR H 210      10.222  22.299  46.477  1.00 42.72           C  
ATOM   1627  CD2 TYR H 210       9.178  24.406  46.172  1.00 34.85           C  
ATOM   1628  CE1 TYR H 210       9.071  21.803  47.049  1.00 37.87           C  
ATOM   1629  CE2 TYR H 210       8.024  23.918  46.740  1.00 37.29           C  
ATOM   1630  CZ  TYR H 210       7.969  22.615  47.177  1.00 38.52           C  
ATOM   1631  OH  TYR H 210       6.785  22.116  47.759  1.00 41.76           O  
ATOM   1632  C   TYR H 210      12.770  24.434  43.342  1.00 48.47           C  
ATOM   1633  O   TYR H 210      13.876  23.915  43.448  1.00 49.46           O  
ATOM   1634  N   TYR H 211      12.592  25.632  42.742  1.00 42.92           N  
ATOM   1635  CA  TYR H 211      13.648  26.452  42.198  1.00 42.75           C  
ATOM   1636  CB  TYR H 211      14.730  26.858  43.218  1.00 42.83           C  
ATOM   1637  CG  TYR H 211      14.168  27.932  44.084  1.00 43.40           C  
ATOM   1638  CD1 TYR H 211      14.260  29.240  43.677  1.00 41.91           C  
ATOM   1639  CD2 TYR H 211      13.548  27.649  45.279  1.00 46.53           C  
ATOM   1640  CE1 TYR H 211      13.756  30.263  44.444  1.00 43.89           C  
ATOM   1641  CE2 TYR H 211      13.040  28.668  46.055  1.00 44.47           C  
ATOM   1642  CZ  TYR H 211      13.142  29.976  45.638  1.00 43.95           C  
ATOM   1643  OH  TYR H 211      12.624  31.024  46.431  1.00 45.78           O  
ATOM   1644  C   TYR H 211      14.349  25.871  41.008  1.00 42.29           C  
ATOM   1645  O   TYR H 211      15.498  26.227  40.752  1.00 40.87           O  
ATOM   1646  N   GLY H 212      13.694  24.986  40.236  1.00 41.51           N  
ATOM   1647  CA  GLY H 212      14.266  24.553  38.987  1.00 41.08           C  
ATOM   1648  C   GLY H 212      15.457  23.665  39.170  1.00 41.35           C  
ATOM   1649  O   GLY H 212      16.309  23.608  38.283  1.00 42.31           O  
ATOM   1650  N   PHE H 213      15.578  22.948  40.304  1.00 39.89           N  
ATOM   1651  CA  PHE H 213      16.738  22.106  40.380  1.00 39.36           C  
ATOM   1652  CB  PHE H 213      17.452  22.062  41.745  1.00 38.60           C  
ATOM   1653  CG  PHE H 213      16.638  21.324  42.753  1.00 22.57           C  
ATOM   1654  CD1 PHE H 213      16.691  19.956  42.853  1.00 24.15           C  
ATOM   1655  CD2 PHE H 213      15.825  22.005  43.616  1.00 24.54           C  
ATOM   1656  CE1 PHE H 213      15.949  19.285  43.797  1.00 25.30           C  
ATOM   1657  CE2 PHE H 213      15.079  21.341  44.558  1.00 25.27           C  
ATOM   1658  CZ  PHE H 213      15.137  19.978  44.654  1.00 24.93           C  
ATOM   1659  C   PHE H 213      16.322  20.714  40.029  1.00 38.51           C  
ATOM   1660  O   PHE H 213      15.155  20.352  40.174  1.00 38.65           O  
ATOM   1661  N   THR H 214      17.278  19.901  39.529  1.00 37.67           N  
ATOM   1662  CA  THR H 214      16.967  18.552  39.158  1.00 36.43           C  
ATOM   1663  CB  THR H 214      17.763  18.060  37.981  1.00 37.19           C  
ATOM   1664  OG1 THR H 214      19.153  18.091  38.269  1.00  0.00           O  
ATOM   1665  CG2 THR H 214      17.454  18.957  36.772  1.00  0.00           C  
ATOM   1666  C   THR H 214      17.260  17.682  40.342  1.00 36.25           C  
ATOM   1667  O   THR H 214      18.405  17.320  40.613  1.00 35.21           O  
ATOM   1668  N   SER H 215      16.199  17.344  41.102  1.00 36.56           N  
ATOM   1669  CA  SER H 215      16.341  16.558  42.294  1.00 37.98           C  
ATOM   1670  CB  SER H 215      15.077  16.548  43.170  1.00 40.25           C  
ATOM   1671  OG  SER H 215      15.311  15.761  44.328  1.00  0.00           O  
ATOM   1672  C   SER H 215      16.611  15.141  41.952  1.00 36.78           C  
ATOM   1673  O   SER H 215      17.381  14.453  42.622  1.00 35.80           O  
ATOM   1674  N   TYR H 216      15.972  14.681  40.874  1.00 26.17           N  
ATOM   1675  CA  TYR H 216      16.006  13.255  40.583  1.00 26.47           C  
ATOM   1676  CB  TYR H 216      14.684  12.506  40.845  1.00 26.39           C  
ATOM   1677  CG  TYR H 216      14.547  12.240  42.305  1.00 27.04           C  
ATOM   1678  CD1 TYR H 216      14.025  13.180  43.164  1.00 24.81           C  
ATOM   1679  CD2 TYR H 216      14.947  11.025  42.814  1.00 26.95           C  
ATOM   1680  CE1 TYR H 216      13.905  12.905  44.506  1.00 29.38           C  
ATOM   1681  CE2 TYR H 216      14.829  10.743  44.154  1.00 25.49           C  
ATOM   1682  CZ  TYR H 216      14.311  11.689  45.003  1.00 26.57           C  
ATOM   1683  OH  TYR H 216      14.186  11.410  46.380  1.00 28.14           O  
ATOM   1684  C   TYR H 216      16.346  13.001  39.145  1.00 26.80           C  
ATOM   1685  O   TYR H 216      15.950  13.750  38.255  1.00 28.07           O  
ATOM   1686  N   TRP H 217      17.083  11.896  38.882  1.00 28.36           N  
ATOM   1687  CA  TRP H 217      17.536  11.612  37.545  1.00 28.63           C  
ATOM   1688  CB  TRP H 217      19.057  11.813  37.400  1.00 28.47           C  
ATOM   1689  CG  TRP H 217      19.566  13.206  37.696  1.00 28.42           C  
ATOM   1690  CD2 TRP H 217      20.233  14.062  36.753  1.00 28.42           C  
ATOM   1691  CD1 TRP H 217      19.562  13.876  38.884  1.00 28.42           C  
ATOM   1692  NE1 TRP H 217      20.178  15.096  38.741  1.00 28.55           N  
ATOM   1693  CE2 TRP H 217      20.600  15.223  37.436  1.00 27.92           C  
ATOM   1694  CE3 TRP H 217      20.527  13.892  35.430  1.00 28.31           C  
ATOM   1695  CZ2 TRP H 217      21.265  16.234  36.805  1.00 29.20           C  
ATOM   1696  CZ3 TRP H 217      21.192  14.919  34.798  1.00 28.73           C  
ATOM   1697  CH2 TRP H 217      21.556  16.067  35.470  1.00 29.74           C  
ATOM   1698  C   TRP H 217      17.302  10.160  37.249  1.00 27.99           C  
ATOM   1699  O   TRP H 217      17.251   9.325  38.150  1.00 28.62           O  
ATOM   1700  N   GLY H 218      17.157   9.825  35.950  1.00 28.50           N  
ATOM   1701  CA  GLY H 218      16.999   8.458  35.543  1.00 28.70           C  
ATOM   1702  C   GLY H 218      18.375   7.876  35.403  1.00 30.26           C  
ATOM   1703  O   GLY H 218      19.373   8.552  35.642  1.00 32.56           O  
ATOM   1704  N   GLN H 219      18.443   6.585  35.027  1.00 30.41           N  
ATOM   1705  CA  GLN H 219      19.655   5.830  34.843  1.00 31.16           C  
ATOM   1706  CB  GLN H 219      19.352   4.368  34.517  1.00 33.65           C  
ATOM   1707  CG  GLN H 219      18.474   3.673  35.546  1.00 36.63           C  
ATOM   1708  CD  GLN H 219      17.923   2.465  34.821  1.00 38.24           C  
ATOM   1709  OE1 GLN H 219      16.801   2.489  34.318  1.00 40.71           O  
ATOM   1710  NE2 GLN H 219      18.747   1.388  34.728  1.00 35.99           N  
ATOM   1711  C   GLN H 219      20.395   6.337  33.646  1.00 32.29           C  
ATOM   1712  O   GLN H 219      21.624   6.374  33.635  1.00 32.69           O  
ATOM   1713  N   GLY H 220      19.650   6.691  32.581  1.00 32.31           N  
ATOM   1714  CA  GLY H 220      20.246   7.181  31.369  1.00 32.84           C  
ATOM   1715  C   GLY H 220      20.307   6.069  30.362  1.00 33.40           C  
ATOM   1716  O   GLY H 220      20.523   4.910  30.711  1.00 33.92           O  
ATOM   1717  N   THR H 221      20.120   6.411  29.066  1.00 33.21           N  
ATOM   1718  CA  THR H 221      20.188   5.445  28.000  1.00 32.77           C  
ATOM   1719  CB  THR H 221      18.900   5.257  27.249  1.00 34.87           C  
ATOM   1720  OG1 THR H 221      18.462   6.496  26.715  1.00 37.88           O  
ATOM   1721  CG2 THR H 221      17.833   4.669  28.182  1.00 35.02           C  
ATOM   1722  C   THR H 221      21.199   5.929  27.005  1.00 31.90           C  
ATOM   1723  O   THR H 221      21.337   7.129  26.779  1.00 32.17           O  
ATOM   1724  N   LEU H 222      21.926   4.991  26.364  1.00 30.46           N  
ATOM   1725  CA  LEU H 222      22.978   5.359  25.456  1.00 30.05           C  
ATOM   1726  CB  LEU H 222      24.163   4.377  25.498  1.00 30.79           C  
ATOM   1727  CG  LEU H 222      25.321   4.717  24.542  1.00 31.58           C  
ATOM   1728  CD1 LEU H 222      26.009   6.034  24.933  1.00 29.00           C  
ATOM   1729  CD2 LEU H 222      26.306   3.548  24.430  1.00 30.33           C  
ATOM   1730  C   LEU H 222      22.463   5.389  24.051  1.00 30.25           C  
ATOM   1731  O   LEU H 222      21.847   4.435  23.575  1.00 31.75           O  
ATOM   1732  N   VAL H 223      22.695   6.521  23.353  1.00 29.00           N  
ATOM   1733  CA  VAL H 223      22.323   6.646  21.973  1.00 28.84           C  
ATOM   1734  CB  VAL H 223      21.475   7.854  21.693  1.00 29.61           C  
ATOM   1735  CG1 VAL H 223      21.252   7.965  20.176  1.00 27.36           C  
ATOM   1736  CG2 VAL H 223      20.169   7.733  22.497  1.00 29.31           C  
ATOM   1737  C   VAL H 223      23.597   6.795  21.203  1.00 28.14           C  
ATOM   1738  O   VAL H 223      24.383   7.713  21.444  1.00 26.29           O  
ATOM   1739  N   THR H 224      23.842   5.884  20.244  1.00 26.63           N  
ATOM   1740  CA  THR H 224      25.061   5.987  19.500  1.00 27.66           C  
ATOM   1741  CB  THR H 224      25.960   4.798  19.699  1.00 26.31           C  
ATOM   1742  OG1 THR H 224      27.251   5.053  19.171  1.00 26.85           O  
ATOM   1743  CG2 THR H 224      25.331   3.568  19.036  1.00 25.18           C  
ATOM   1744  C   THR H 224      24.709   6.152  18.053  1.00 29.42           C  
ATOM   1745  O   THR H 224      23.946   5.373  17.486  1.00 30.68           O  
ATOM   1746  N   VAL H 225      25.262   7.206  17.421  1.00 29.56           N  
ATOM   1747  CA  VAL H 225      24.971   7.506  16.049  1.00 29.04           C  
ATOM   1748  CB  VAL H 225      24.787   8.980  15.835  1.00 29.46           C  
ATOM   1749  CG1 VAL H 225      24.534   9.247  14.346  1.00 29.37           C  
ATOM   1750  CG2 VAL H 225      23.666   9.475  16.763  1.00 29.92           C  
ATOM   1751  C   VAL H 225      26.154   7.098  15.233  1.00 29.47           C  
ATOM   1752  O   VAL H 225      27.228   7.689  15.350  1.00 30.48           O  
ATOM   1753  N   SER H 226      25.987   6.077  14.369  1.00 28.71           N  
ATOM   1754  CA  SER H 226      27.090   5.656  13.556  1.00 29.01           C  
ATOM   1755  CB  SER H 226      27.972   4.572  14.199  1.00 29.03           C  
ATOM   1756  OG  SER H 226      28.651   5.104  15.324  1.00 29.34           O  
ATOM   1757  C   SER H 226      26.547   5.063  12.301  1.00 29.37           C  
ATOM   1758  O   SER H 226      25.404   4.611  12.247  1.00 29.67           O  
ATOM   1759  N   SER H 227      27.386   5.055  11.249  1.00 30.54           N  
ATOM   1760  CA  SER H 227      26.986   4.519   9.984  1.00 31.97           C  
ATOM   1761  CB  SER H 227      27.938   4.903   8.839  1.00 33.06           C  
ATOM   1762  OG  SER H 227      27.493   4.336   7.615  1.00 34.33           O  
ATOM   1763  C   SER H 227      26.998   3.006  10.115  1.00 30.74           C  
ATOM   1764  O   SER H 227      27.802   2.360   9.392  1.00 32.30           O  
ATOM   1765  OXT SER H 227      26.205   2.473  10.935  1.00  0.00           O1-
TER    1766      SER H 227 
CONECT  162  657
CONECT  657  162
CONECT  960 1588
CONECT 1588  960
END
