# Supplementary material for: Fully automated antibody structure prediction using BIOVIA tools: Validation study
Source: PLoS One. 2017 May 18;12(5):e0177923. doi: 10.1371/journal.pone.0177923 (PMC5436848; doi:10.1371/journal.pone.0177923)
Supplement: S2 Dataset — Predicted structures using the Top5 framework method, Chothia CDR definition with canonical filtering and generating 50 models. These were used in the comparison against predictions using no filtering. (ZIP) [file pone.0177923.s004.zip › 4EDW_LH_FV_FinalModel.pdb]

REMARK   Accelrys Discovery Studio PDB file
REMARK   Created:  2015-04-10T03:01:10Z
SSBOND   1 CYS L   23    CYS L   88                                     
SSBOND   2 CYS H  129    CYS H  202                                     
ATOM      1  N   ASP L   1      25.381  32.885  25.922  1.00 45.15           N1+
ATOM      2  CA  ASP L   1      25.214  31.893  27.009  1.00 42.94           C  
ATOM      3  CB  ASP L   1      25.564  30.484  26.499  1.00 41.73           C  
ATOM      4  CG  ASP L   1      24.547  30.088  25.432  1.00 50.98           C  
ATOM      5  OD1 ASP L   1      23.560  30.847  25.242  1.00 54.23           O  
ATOM      6  OD2 ASP L   1      24.747  29.021  24.793  1.00 51.55           O1-
ATOM      7  C   ASP L   1      26.143  32.239  28.129  1.00 43.32           C  
ATOM      8  O   ASP L   1      26.989  33.120  27.994  1.00 45.98           O  
ATOM      9  N   ILE L   2      26.007  31.554  29.281  1.00 38.69           N  
ATOM     10  CA  ILE L   2      26.850  31.840  30.405  1.00 36.61           C  
ATOM     11  CB  ILE L   2      26.098  31.991  31.697  1.00 35.91           C  
ATOM     12  CG1 ILE L   2      25.137  33.191  31.610  1.00 36.57           C  
ATOM     13  CG2 ILE L   2      27.119  32.104  32.841  1.00 33.73           C  
ATOM     14  CD1 ILE L   2      24.141  33.275  32.766  1.00 40.36           C  
ATOM     15  C   ILE L   2      27.810  30.703  30.546  1.00 39.22           C  
ATOM     16  O   ILE L   2      27.421  29.536  30.528  1.00 40.84           O  
ATOM     17  N   GLN L   3      29.113  31.018  30.677  1.00 37.11           N  
ATOM     18  CA  GLN L   3      30.076  29.958  30.749  1.00 36.08           C  
ATOM     19  CB  GLN L   3      31.356  30.237  29.941  1.00 41.27           C  
ATOM     20  CG  GLN L   3      31.093  30.483  28.453  1.00 51.54           C  
ATOM     21  CD  GLN L   3      30.495  29.221  27.847  1.00 61.73           C  
ATOM     22  OE1 GLN L   3      31.091  28.147  27.904  1.00 58.59           O  
ATOM     23  NE2 GLN L   3      29.280  29.350  27.247  1.00 65.73           N  
ATOM     24  C   GLN L   3      30.471  29.764  32.177  1.00 37.38           C  
ATOM     25  O   GLN L   3      30.649  30.722  32.927  1.00 37.74           O  
ATOM     26  N   MET L   4      30.601  28.487  32.589  1.00 34.41           N  
ATOM     27  CA  MET L   4      30.977  28.190  33.938  1.00 34.13           C  
ATOM     28  CB  MET L   4      29.986  27.244  34.637  1.00 34.12           C  
ATOM     29  CG  MET L   4      28.559  27.797  34.669  1.00 33.31           C  
ATOM     30  SD  MET L   4      28.359  29.350  35.593  1.00 20.24           S  
ATOM     31  CE  MET L   4      28.363  28.560  37.226  1.00 21.95           C  
ATOM     32  C   MET L   4      32.300  27.496  33.878  1.00 35.89           C  
ATOM     33  O   MET L   4      32.451  26.484  33.195  1.00 36.70           O  
ATOM     34  N   THR L   5      33.301  28.031  34.603  1.00 34.33           N  
ATOM     35  CA  THR L   5      34.613  27.452  34.573  1.00 35.58           C  
ATOM     36  CB  THR L   5      35.680  28.442  34.203  1.00 38.08           C  
ATOM     37  OG1 THR L   5      35.405  29.009  32.931  1.00 41.75           O  
ATOM     38  CG2 THR L   5      37.036  27.726  34.166  1.00 35.01           C  
ATOM     39  C   THR L   5      34.922  26.961  35.953  1.00 36.68           C  
ATOM     40  O   THR L   5      34.800  27.706  36.924  1.00 35.82           O  
ATOM     41  N   GLN L   6      35.341  25.686  36.075  1.00 34.75           N  
ATOM     42  CA  GLN L   6      35.637  25.143  37.369  1.00 33.80           C  
ATOM     43  CB  GLN L   6      34.989  23.770  37.627  1.00 36.91           C  
ATOM     44  CG  GLN L   6      33.463  23.804  37.711  1.00 36.94           C  
ATOM     45  CD  GLN L   6      32.962  22.387  37.966  1.00 34.26           C  
ATOM     46  OE1 GLN L   6      31.760  22.131  37.958  1.00 34.46           O  
ATOM     47  NE2 GLN L   6      33.901  21.431  38.193  1.00 34.03           N  
ATOM     48  C   GLN L   6      37.118  24.951  37.493  1.00 35.03           C  
ATOM     49  O   GLN L   6      37.847  24.854  36.509  1.00 36.74           O  
ATOM     50  N   SER L   7      37.615  24.947  38.743  1.00 35.55           N  
ATOM     51  CA  SER L   7      39.004  24.678  38.968  1.00 37.37           C  
ATOM     52  CB  SER L   7      39.886  25.935  39.069  1.00 42.06           C  
ATOM     53  OG  SER L   7      39.982  26.582  37.809  1.00 50.43           O  
ATOM     54  C   SER L   7      39.086  24.002  40.294  1.00 38.87           C  
ATOM     55  O   SER L   7      38.302  24.311  41.192  1.00 39.45           O  
ATOM     56  N   PRO L   8      39.992  23.076  40.458  1.00 36.64           N  
ATOM     57  CA  PRO L   8      40.876  22.627  39.415  1.00 36.60           C  
ATOM     58  CD  PRO L   8      40.511  22.774  41.780  1.00 37.05           C  
ATOM     59  CB  PRO L   8      42.093  22.026  40.121  1.00 38.30           C  
ATOM     60  CG  PRO L   8      41.591  21.709  41.539  1.00 39.76           C  
ATOM     61  C   PRO L   8      40.144  21.619  38.591  1.00 37.22           C  
ATOM     62  O   PRO L   8      39.033  21.245  38.962  1.00 41.69           O  
ATOM     63  N   SER L   9      40.731  21.192  37.455  1.00 35.86           N  
ATOM     64  CA  SER L   9      40.111  20.198  36.628  1.00 35.80           C  
ATOM     65  CB  SER L   9      40.817  20.004  35.274  1.00 41.48           C  
ATOM     66  OG  SER L   9      42.142  19.534  35.460  1.00 52.32           O  
ATOM     67  C   SER L   9      40.103  18.890  37.357  1.00 37.23           C  
ATOM     68  O   SER L   9      39.157  18.114  37.232  1.00 36.71           O  
ATOM     69  N   SER L  10      41.165  18.592  38.133  1.00 36.52           N  
ATOM     70  CA  SER L  10      41.184  17.354  38.860  1.00 34.41           C  
ATOM     71  CB  SER L  10      41.755  16.181  38.046  1.00 38.39           C  
ATOM     72  OG  SER L  10      43.120  16.421  37.735  1.00 45.47           O  
ATOM     73  C   SER L  10      42.079  17.544  40.044  1.00 36.02           C  
ATOM     74  O   SER L  10      42.917  18.443  40.054  1.00 34.56           O  
ATOM     75  N   LEU L  11      41.894  16.725  41.103  1.00 34.71           N  
ATOM     76  CA  LEU L  11      42.777  16.831  42.229  1.00 34.77           C  
ATOM     77  CB  LEU L  11      42.364  17.846  43.310  1.00 37.24           C  
ATOM     78  CG  LEU L  11      41.074  17.479  44.063  1.00 39.87           C  
ATOM     79  CD1 LEU L  11      40.876  18.388  45.281  1.00 40.31           C  
ATOM     80  CD2 LEU L  11      39.851  17.495  43.133  1.00 40.63           C  
ATOM     81  C   LEU L  11      42.847  15.504  42.918  1.00 35.20           C  
ATOM     82  O   LEU L  11      41.981  14.649  42.740  1.00 35.92           O  
ATOM     83  N   SER L  12      43.915  15.294  43.715  1.00 34.87           N  
ATOM     84  CA  SER L  12      44.029  14.087  44.482  1.00 34.24           C  
ATOM     85  CB  SER L  12      45.222  13.202  44.082  1.00 37.55           C  
ATOM     86  OG  SER L  12      46.442  13.868  44.365  1.00 43.78           O  
ATOM     87  C   SER L  12      44.228  14.498  45.906  1.00 37.30           C  
ATOM     88  O   SER L  12      45.002  15.410  46.194  1.00 36.09           O  
ATOM     89  N   ALA L  13      43.519  13.835  46.844  1.00 35.67           N  
ATOM     90  CA  ALA L  13      43.649  14.187  48.228  1.00 35.13           C  
ATOM     91  CB  ALA L  13      42.558  15.155  48.718  1.00 35.70           C  
ATOM     92  C   ALA L  13      43.523  12.935  49.039  1.00 35.76           C  
ATOM     93  O   ALA L  13      42.997  11.925  48.573  1.00 37.06           O  
ATOM     94  N   SER L  14      44.046  12.967  50.280  1.00 34.75           N  
ATOM     95  CA  SER L  14      43.968  11.826  51.145  1.00 34.37           C  
ATOM     96  CB  SER L  14      45.122  11.740  52.159  1.00 35.28           C  
ATOM     97  OG  SER L  14      46.354  11.549  51.479  1.00 41.42           O  
ATOM     98  C   SER L  14      42.687  11.912  51.908  1.00 34.72           C  
ATOM     99  O   SER L  14      42.059  12.967  51.982  1.00 36.74           O  
ATOM    100  N   VAL L  15      42.259  10.783  52.505  1.00 35.69           N  
ATOM    101  CA  VAL L  15      41.034  10.812  53.243  1.00 34.27           C  
ATOM    102  CB  VAL L  15      40.539   9.458  53.659  1.00 35.84           C  
ATOM    103  CG1 VAL L  15      40.140   8.680  52.398  1.00 36.78           C  
ATOM    104  CG2 VAL L  15      41.639   8.757  54.471  1.00 34.07           C  
ATOM    105  C   VAL L  15      41.247  11.644  54.466  1.00 36.32           C  
ATOM    106  O   VAL L  15      42.297  11.583  55.103  1.00 37.94           O  
ATOM    107  N   GLY L  16      40.233  12.467  54.804  1.00 35.36           N  
ATOM    108  CA  GLY L  16      40.293  13.301  55.968  1.00 35.17           C  
ATOM    109  C   GLY L  16      40.685  14.693  55.572  1.00 36.63           C  
ATOM    110  O   GLY L  16      40.543  15.627  56.361  1.00 38.64           O  
ATOM    111  N   ASP L  17      41.175  14.882  54.333  1.00 34.46           N  
ATOM    112  CA  ASP L  17      41.615  16.185  53.916  1.00 34.40           C  
ATOM    113  CB  ASP L  17      42.499  16.166  52.654  1.00 36.79           C  
ATOM    114  CG  ASP L  17      43.837  15.515  52.976  1.00 40.38           C  
ATOM    115  OD1 ASP L  17      44.102  15.260  54.181  1.00 40.56           O  
ATOM    116  OD2 ASP L  17      44.615  15.270  52.016  1.00 44.65           O1-
ATOM    117  C   ASP L  17      40.427  17.028  53.575  1.00 36.31           C  
ATOM    118  O   ASP L  17      39.336  16.523  53.312  1.00 36.35           O  
ATOM    119  N   ARG L  18      40.626  18.363  53.577  1.00 35.35           N  
ATOM    120  CA  ARG L  18      39.580  19.272  53.211  1.00 36.55           C  
ATOM    121  CB  ARG L  18      39.630  20.595  53.998  1.00 38.04           C  
ATOM    122  CG  ARG L  18      38.399  21.482  53.806  1.00 48.93           C  
ATOM    123  CD  ARG L  18      38.354  22.688  54.749  1.00 45.66           C  
ATOM    124  NE  ARG L  18      38.949  23.854  54.039  1.00 52.33           N  
ATOM    125  CZ  ARG L  18      38.394  25.092  54.193  1.00 55.95           C  
ATOM    126  NH1 ARG L  18      37.305  25.256  55.000  1.00 59.60           N1+
ATOM    127  NH2 ARG L  18      38.920  26.167  53.536  1.00 66.48           N  
ATOM    128  C   ARG L  18      39.798  19.568  51.761  1.00 37.97           C  
ATOM    129  O   ARG L  18      40.917  19.857  51.341  1.00 40.13           O  
ATOM    130  N   VAL L  19      38.732  19.469  50.945  1.00 35.70           N  
ATOM    131  CA  VAL L  19      38.869  19.697  49.536  1.00 34.00           C  
ATOM    132  CB  VAL L  19      38.401  18.525  48.715  1.00 34.45           C  
ATOM    133  CG1 VAL L  19      38.470  18.889  47.226  1.00 35.37           C  
ATOM    134  CG2 VAL L  19      39.242  17.291  49.087  1.00 37.39           C  
ATOM    135  C   VAL L  19      38.001  20.861  49.183  1.00 34.26           C  
ATOM    136  O   VAL L  19      36.910  21.015  49.729  1.00 34.45           O  
ATOM    137  N   THR L  20      38.483  21.733  48.271  1.00 34.03           N  
ATOM    138  CA  THR L  20      37.709  22.874  47.873  1.00 33.08           C  
ATOM    139  CB  THR L  20      38.300  24.166  48.356  1.00 37.40           C  
ATOM    140  OG1 THR L  20      38.425  24.151  49.769  1.00 40.49           O  
ATOM    141  CG2 THR L  20      37.385  25.322  47.924  1.00 35.16           C  
ATOM    142  C   THR L  20      37.715  22.928  46.374  1.00 33.63           C  
ATOM    143  O   THR L  20      38.765  22.791  45.747  1.00 38.42           O  
ATOM    144  N   ILE L  21      36.530  23.131  45.760  1.00 30.58           N  
ATOM    145  CA  ILE L  21      36.420  23.231  44.330  1.00 30.69           C  
ATOM    146  CB  ILE L  21      35.578  22.147  43.713  1.00 33.29           C  
ATOM    147  CG1 ILE L  21      36.200  20.768  43.986  1.00 35.38           C  
ATOM    148  CG2 ILE L  21      35.413  22.456  42.214  1.00 35.99           C  
ATOM    149  CD1 ILE L  21      35.269  19.607  43.640  1.00 34.32           C  
ATOM    150  C   ILE L  21      35.741  24.536  44.041  1.00 33.82           C  
ATOM    151  O   ILE L  21      34.810  24.928  44.744  1.00 33.39           O  
ATOM    152  N   THR L  22      36.196  25.254  42.992  1.00 30.36           N  
ATOM    153  CA  THR L  22      35.623  26.537  42.692  0.90 29.73           C  
ATOM    154  CB  THR L  22      36.631  27.649  42.623  0.90 34.26           C  
ATOM    155  OG1 THR L  22      37.625  27.343  41.657  0.88 38.71           O  
ATOM    156  CG2 THR L  22      37.269  27.846  44.005  0.88 40.64           C  
ATOM    157  C   THR L  22      34.936  26.494  41.361  1.00 31.78           C  
ATOM    158  O   THR L  22      35.254  25.674  40.499  1.00 33.34           O  
ATOM    159  N   CYS L  23      33.933  27.377  41.191  1.00 31.53           N  
ATOM    160  CA  CYS L  23      33.197  27.491  39.963  1.00 31.33           C  
ATOM    161  CB  CYS L  23      31.812  26.797  40.058  1.00 32.21           C  
ATOM    162  SG  CYS L  23      30.800  26.883  38.549  1.00 34.80           S  
ATOM    163  C   CYS L  23      33.013  28.962  39.715  1.00 34.63           C  
ATOM    164  O   CYS L  23      32.504  29.686  40.571  1.00 33.02           O  
ATOM    165  N   ARG L  24      33.440  29.454  38.531  1.00 31.43           N  
ATOM    166  CA  ARG L  24      33.326  30.861  38.257  1.00 32.59           C  
ATOM    167  CB  ARG L  24      34.673  31.519  37.921  1.00 34.92           C  
ATOM    168  CG  ARG L  24      34.596  33.035  37.765  1.00 45.26           C  
ATOM    169  CD  ARG L  24      35.972  33.688  37.639  1.00 50.14           C  
ATOM    170  NE  ARG L  24      36.699  33.404  38.908  1.00 54.35           N  
ATOM    171  CZ  ARG L  24      37.865  34.050  39.190  1.00 65.81           C  
ATOM    172  NH1 ARG L  24      38.359  34.976  38.317  1.00 54.27           N1+
ATOM    173  NH2 ARG L  24      38.535  33.776  40.347  1.00 58.35           N  
ATOM    174  C   ARG L  24      32.415  31.042  37.081  1.00 33.92           C  
ATOM    175  O   ARG L  24      32.500  30.307  36.098  1.00 36.30           O  
ATOM    176  N   ALA L  25      31.518  32.048  37.158  1.00 32.04           N  
ATOM    177  CA  ALA L  25      30.568  32.282  36.108  1.00 34.23           C  
ATOM    178  CB  ALA L  25      29.139  32.532  36.618  1.00 32.13           C  
ATOM    179  C   ALA L  25      30.989  33.503  35.346  1.00 34.78           C  
ATOM    180  O   ALA L  25      31.532  34.454  35.907  1.00 37.17           O  
ATOM    181  N   SER L  26      30.676  33.508  34.035  1.00 32.82           N  
ATOM    182  CA  SER L  26      30.996  34.584  33.143  1.00 33.62           C  
ATOM    183  CB  SER L  26      30.701  34.254  31.664  1.00 32.50           C  
ATOM    184  OG  SER L  26      29.305  34.090  31.459  1.00 30.32           O  
ATOM    185  C   SER L  26      30.203  35.809  33.505  1.00 34.37           C  
ATOM    186  O   SER L  26      30.614  36.921  33.173  1.00 35.06           O  
ATOM    187  N   GLN L  27      29.031  35.640  34.156  1.00 34.15           N  
ATOM    188  CA  GLN L  27      28.238  36.779  34.544  1.00 33.48           C  
ATOM    189  CB  GLN L  27      27.005  37.045  33.673  1.00 31.92           C  
ATOM    190  CG  GLN L  27      27.326  37.506  32.257  1.00 31.75           C  
ATOM    191  CD  GLN L  27      26.005  37.898  31.620  1.00 34.32           C  
ATOM    192  OE1 GLN L  27      25.056  37.116  31.598  1.00 37.23           O  
ATOM    193  NE2 GLN L  27      25.930  39.153  31.104  1.00 35.70           N  
ATOM    194  C   GLN L  27      27.703  36.544  35.920  1.00 33.66           C  
ATOM    195  O   GLN L  27      27.768  35.430  36.440  1.00 35.14           O  
ATOM    196  N   SER L  28      27.165  37.613  36.551  1.00 33.82           N  
ATOM    197  CA  SER L  28      26.628  37.480  37.875  1.00 34.40           C  
ATOM    198  CB  SER L  28      26.222  38.816  38.526  1.00 34.56           C  
ATOM    199  OG  SER L  28      25.703  38.591  39.829  1.00 37.00           O  
ATOM    200  C   SER L  28      25.410  36.629  37.777  1.00 34.67           C  
ATOM    201  O   SER L  28      24.367  37.049  37.279  1.00 34.38           O  
ATOM    202  N   ILE L  29      25.570  35.367  38.195  1.00 35.17           N  
ATOM    203  CA  ILE L  29      24.541  34.373  38.231  1.00 34.20           C  
ATOM    204  CB  ILE L  29      25.058  32.963  38.207  1.00 33.86           C  
ATOM    205  CG1 ILE L  29      25.879  32.606  39.452  1.00 32.60           C  
ATOM    206  CG2 ILE L  29      25.836  32.804  36.893  1.00 35.58           C  
ATOM    207  CD1 ILE L  29      26.158  31.104  39.541  1.00 29.73           C  
ATOM    208  C   ILE L  29      23.641  34.557  39.401  1.00 34.27           C  
ATOM    209  O   ILE L  29      22.497  34.111  39.354  1.00 34.42           O  
ATOM    210  N   SER L  30      24.181  35.089  40.519  1.00 34.76           N  
ATOM    211  CA  SER L  30      23.441  35.271  41.735  1.00 35.37           C  
ATOM    212  CB  SER L  30      21.935  35.571  41.586  1.00 35.18           C  
ATOM    213  OG  SER L  30      21.738  36.835  40.974  1.00 34.58           O  
ATOM    214  C   SER L  30      23.608  33.999  42.501  1.00 36.27           C  
ATOM    215  O   SER L  30      24.618  33.309  42.377  1.00 40.39           O  
ATOM    216  N   ASN L  31      22.614  33.686  43.347  1.00 35.39           N  
ATOM    217  CA  ASN L  31      22.578  32.521  44.185  1.00 33.87           C  
ATOM    218  CB  ASN L  31      21.437  32.574  45.213  1.00 35.94           C  
ATOM    219  CG  ASN L  31      21.628  33.810  46.072  1.00 42.21           C  
ATOM    220  OD1 ASN L  31      22.747  34.170  46.432  1.00 46.81           O  
ATOM    221  ND2 ASN L  31      20.497  34.489  46.401  1.00 43.81           N  
ATOM    222  C   ASN L  31      22.339  31.288  43.361  1.00 32.11           C  
ATOM    223  O   ASN L  31      22.542  30.170  43.827  1.00 33.18           O  
ATOM    224  N   ASN L  32      21.833  31.452  42.131  1.00 28.79           N  
ATOM    225  CA  ASN L  32      21.391  30.352  41.319  1.00 26.23           C  
ATOM    226  CB  ASN L  32      20.652  30.908  40.094  1.00 28.30           C  
ATOM    227  CG  ASN L  32      19.396  31.616  40.587  1.00 30.26           C  
ATOM    228  OD1 ASN L  32      19.107  31.646  41.783  1.00 42.65           O  
ATOM    229  ND2 ASN L  32      18.624  32.201  39.633  1.00 36.90           N  
ATOM    230  C   ASN L  32      22.513  29.465  40.842  1.00 23.89           C  
ATOM    231  O   ASN L  32      22.851  29.449  39.660  1.00 23.20           O  
ATOM    232  N   LEU L  33      23.073  28.635  41.744  1.00 26.93           N  
ATOM    233  CA  LEU L  33      24.124  27.718  41.401  1.00 27.05           C  
ATOM    234  CB  LEU L  33      25.522  28.211  41.809  1.00 28.18           C  
ATOM    235  CG  LEU L  33      26.643  27.198  41.507  1.00 30.36           C  
ATOM    236  CD1 LEU L  33      26.784  26.929  40.005  1.00 29.90           C  
ATOM    237  CD2 LEU L  33      27.970  27.624  42.140  1.00 27.83           C  
ATOM    238  C   LEU L  33      23.890  26.438  42.129  1.00 28.59           C  
ATOM    239  O   LEU L  33      23.530  26.431  43.305  1.00 28.33           O  
ATOM    240  N   ASN L  34      24.148  25.317  41.432  1.00 26.12           N  
ATOM    241  CA  ASN L  34      23.848  23.998  41.889  1.00 27.98           C  
ATOM    242  CB  ASN L  34      22.896  23.410  40.875  1.00 16.08           C  
ATOM    243  CG  ASN L  34      21.534  24.066  41.037  1.00 21.13           C  
ATOM    244  OD1 ASN L  34      21.284  24.785  42.003  1.00 21.56           O  
ATOM    245  ND2 ASN L  34      20.622  23.794  40.066  1.00 24.19           N  
ATOM    246  C   ASN L  34      25.083  23.151  41.803  1.00 27.61           C  
ATOM    247  O   ASN L  34      25.882  23.327  40.887  1.00 30.01           O  
ATOM    248  N   TRP L  35      25.255  22.190  42.741  1.00 26.69           N  
ATOM    249  CA  TRP L  35      26.395  21.308  42.707  1.00 25.89           C  
ATOM    250  CB  TRP L  35      27.297  21.406  43.949  1.00 27.05           C  
ATOM    251  CG  TRP L  35      28.021  22.728  44.070  1.00 27.69           C  
ATOM    252  CD2 TRP L  35      29.262  23.040  43.415  1.00 29.04           C  
ATOM    253  CD1 TRP L  35      27.666  23.840  44.773  1.00 29.29           C  
ATOM    254  NE1 TRP L  35      28.606  24.827  44.598  1.00 28.77           N  
ATOM    255  CE2 TRP L  35      29.595  24.348  43.764  1.00 28.85           C  
ATOM    256  CE3 TRP L  35      30.060  22.300  42.588  1.00 28.43           C  
ATOM    257  CZ2 TRP L  35      30.733  24.938  43.291  1.00 29.51           C  
ATOM    258  CZ3 TRP L  35      31.207  22.897  42.113  1.00 29.44           C  
ATOM    259  CH2 TRP L  35      31.538  24.192  42.458  1.00 29.32           C  
ATOM    260  C   TRP L  35      25.910  19.887  42.609  1.00 27.71           C  
ATOM    261  O   TRP L  35      24.977  19.481  43.302  1.00 27.61           O  
ATOM    262  N   TYR L  36      26.601  19.101  41.756  1.00 27.75           N  
ATOM    263  CA  TYR L  36      26.321  17.748  41.335  1.00 26.78           C  
ATOM    264  CB  TYR L  36      26.329  17.683  39.784  1.00 29.53           C  
ATOM    265  CG  TYR L  36      25.143  18.428  39.308  1.00 26.97           C  
ATOM    266  CD1 TYR L  36      24.981  19.772  39.536  1.00 28.30           C  
ATOM    267  CD2 TYR L  36      24.171  17.760  38.617  1.00 25.47           C  
ATOM    268  CE1 TYR L  36      23.845  20.428  39.119  1.00 26.45           C  
ATOM    269  CE2 TYR L  36      23.033  18.406  38.204  1.00 26.66           C  
ATOM    270  CZ  TYR L  36      22.864  19.739  38.459  1.00 26.35           C  
ATOM    271  OH  TYR L  36      21.693  20.395  38.040  1.00 33.55           O  
ATOM    272  C   TYR L  36      27.488  16.852  41.679  1.00 28.11           C  
ATOM    273  O   TYR L  36      28.642  17.272  41.610  1.00 29.82           O  
ATOM    274  N   GLN L  37      27.208  15.576  42.039  1.00 28.03           N  
ATOM    275  CA  GLN L  37      28.242  14.594  42.264  1.00 26.99           C  
ATOM    276  CB  GLN L  37      28.218  13.980  43.676  1.00 27.84           C  
ATOM    277  CG  GLN L  37      29.313  12.934  43.907  1.00 28.64           C  
ATOM    278  CD  GLN L  37      29.089  12.306  45.275  1.00 29.48           C  
ATOM    279  OE1 GLN L  37      28.000  11.820  45.577  1.00 32.32           O  
ATOM    280  NE2 GLN L  37      30.145  12.315  46.130  1.00 29.27           N  
ATOM    281  C   GLN L  37      27.960  13.459  41.319  1.00 27.77           C  
ATOM    282  O   GLN L  37      26.834  12.970  41.253  1.00 32.50           O  
ATOM    283  N   GLN L  38      28.970  13.005  40.546  1.00 27.66           N  
ATOM    284  CA  GLN L  38      28.703  11.918  39.641  1.00 29.37           C  
ATOM    285  CB  GLN L  38      28.725  12.326  38.157  1.00 28.91           C  
ATOM    286  CG  GLN L  38      28.401  11.169  37.207  1.00 29.18           C  
ATOM    287  CD  GLN L  38      28.447  11.679  35.772  1.00 33.57           C  
ATOM    288  OE1 GLN L  38      28.992  12.744  35.491  1.00 37.74           O  
ATOM    289  NE2 GLN L  38      27.852  10.896  34.834  1.00 30.58           N  
ATOM    290  C   GLN L  38      29.742  10.857  39.812  1.00 31.06           C  
ATOM    291  O   GLN L  38      30.942  11.120  39.749  1.00 31.77           O  
ATOM    292  N   LYS L  39      29.288   9.606  40.017  1.00 31.81           N  
ATOM    293  CA  LYS L  39      30.190   8.503  40.156  1.00 32.67           C  
ATOM    294  CB  LYS L  39      29.799   7.540  41.286  1.00 34.70           C  
ATOM    295  CG  LYS L  39      29.946   8.217  42.652  1.00 36.49           C  
ATOM    296  CD  LYS L  39      29.299   7.469  43.816  1.00 39.30           C  
ATOM    297  CE  LYS L  39      29.484   8.193  45.152  1.00 42.14           C  
ATOM    298  NZ  LYS L  39      28.832   7.435  46.242  1.00 42.27           N1+
ATOM    299  C   LYS L  39      30.180   7.787  38.846  1.00 36.05           C  
ATOM    300  O   LYS L  39      29.250   7.925  38.054  1.00 34.86           O  
ATOM    301  N   PRO L  40      31.202   7.024  38.590  1.00 36.89           N  
ATOM    302  CA  PRO L  40      31.301   6.398  37.308  1.00 37.39           C  
ATOM    303  CD  PRO L  40      32.508   7.257  39.186  1.00 40.39           C  
ATOM    304  CB  PRO L  40      32.693   5.776  37.257  1.00 37.76           C  
ATOM    305  CG  PRO L  40      33.522   6.699  38.170  1.00 41.00           C  
ATOM    306  C   PRO L  40      30.175   5.462  37.026  1.00 38.01           C  
ATOM    307  O   PRO L  40      29.841   4.644  37.881  1.00 37.39           O  
ATOM    308  N   GLY L  41      29.579   5.586  35.825  1.00 37.66           N  
ATOM    309  CA  GLY L  41      28.532   4.713  35.382  1.00 40.18           C  
ATOM    310  C   GLY L  41      27.225   5.077  36.022  1.00 41.93           C  
ATOM    311  O   GLY L  41      26.234   4.371  35.837  1.00 41.40           O  
ATOM    312  N   LYS L  42      27.166   6.189  36.780  1.00 39.31           N  
ATOM    313  CA  LYS L  42      25.923   6.492  37.435  1.00 36.30           C  
ATOM    314  CB  LYS L  42      26.018   6.459  38.971  1.00 38.00           C  
ATOM    315  CG  LYS L  42      26.431   5.095  39.530  1.00 41.09           C  
ATOM    316  CD  LYS L  42      25.456   3.967  39.187  1.00 45.65           C  
ATOM    317  CE  LYS L  42      24.221   3.933  40.088  0.80 43.60           C  
ATOM    318  NZ  LYS L  42      23.290   2.879  39.632  0.80 49.25           N1+
ATOM    319  C   LYS L  42      25.504   7.876  37.067  1.00 34.90           C  
ATOM    320  O   LYS L  42      26.302   8.684  36.594  1.00 35.58           O  
ATOM    321  N   ALA L  43      24.205   8.172  37.267  1.00 31.82           N  
ATOM    322  CA  ALA L  43      23.684   9.477  36.994  1.00 33.23           C  
ATOM    323  CB  ALA L  43      22.146   9.540  36.981  1.00 33.61           C  
ATOM    324  C   ALA L  43      24.167  10.392  38.078  1.00 31.13           C  
ATOM    325  O   ALA L  43      24.541   9.960  39.166  1.00 32.92           O  
ATOM    326  N   PRO L  44      24.174  11.661  37.789  1.00 30.25           N  
ATOM    327  CA  PRO L  44      24.613  12.643  38.743  1.00 28.33           C  
ATOM    328  CD  PRO L  44      24.312  12.120  36.416  1.00 29.95           C  
ATOM    329  CB  PRO L  44      24.715  13.953  37.964  1.00 29.18           C  
ATOM    330  CG  PRO L  44      24.983  13.500  36.517  1.00 32.18           C  
ATOM    331  C   PRO L  44      23.653  12.709  39.898  1.00 28.85           C  
ATOM    332  O   PRO L  44      22.488  12.355  39.716  1.00 32.64           O  
ATOM    333  N   LYS L  45      24.137  13.134  41.090  1.00 27.67           N  
ATOM    334  CA  LYS L  45      23.354  13.223  42.296  1.00 27.27           C  
ATOM    335  CB  LYS L  45      23.863  12.266  43.385  1.00 31.18           C  
ATOM    336  CG  LYS L  45      23.193  12.445  44.747  1.00 34.61           C  
ATOM    337  CD  LYS L  45      23.694  11.452  45.798  1.00 36.48           C  
ATOM    338  CE  LYS L  45      23.296  11.813  47.230  1.00 44.97           C  
ATOM    339  NZ  LYS L  45      23.994  10.925  48.186  1.00 51.60           N1+
ATOM    340  C   LYS L  45      23.491  14.609  42.858  1.00 27.74           C  
ATOM    341  O   LYS L  45      24.591  15.147  42.979  1.00 28.93           O  
ATOM    342  N   LEU L  46      22.334  15.214  43.200  1.00 27.20           N  
ATOM    343  CA  LEU L  46      22.178  16.558  43.680  1.00 27.18           C  
ATOM    344  CB  LEU L  46      20.716  16.928  43.594  1.00 25.63           C  
ATOM    345  CG  LEU L  46      20.367  18.126  44.440  1.00 27.16           C  
ATOM    346  CD1 LEU L  46      21.262  19.324  44.116  1.00 17.06           C  
ATOM    347  CD2 LEU L  46      18.858  18.338  44.334  1.00 16.46           C  
ATOM    348  C   LEU L  46      22.664  16.752  45.081  1.00 28.50           C  
ATOM    349  O   LEU L  46      22.092  16.202  46.018  1.00 31.49           O  
ATOM    350  N   LEU L  47      23.815  17.456  45.228  1.00 26.35           N  
ATOM    351  CA  LEU L  47      24.379  17.817  46.504  1.00 25.65           C  
ATOM    352  CB  LEU L  47      25.907  17.962  46.441  1.00 27.25           C  
ATOM    353  CG  LEU L  47      26.631  16.652  46.088  1.00 28.84           C  
ATOM    354  CD1 LEU L  47      28.153  16.849  46.071  1.00 27.95           C  
ATOM    355  CD2 LEU L  47      26.189  15.502  47.006  1.00 31.37           C  
ATOM    356  C   LEU L  47      23.857  19.088  47.116  1.00 28.68           C  
ATOM    357  O   LEU L  47      23.425  19.107  48.269  1.00 29.74           O  
ATOM    358  N   ILE L  48      23.900  20.201  46.349  1.00 26.40           N  
ATOM    359  CA  ILE L  48      23.570  21.477  46.919  1.00 25.42           C  
ATOM    360  CB  ILE L  48      24.781  22.249  47.361  1.00 26.45           C  
ATOM    361  CG1 ILE L  48      25.511  21.480  48.475  1.00 28.96           C  
ATOM    362  CG2 ILE L  48      24.338  23.661  47.775  1.00 26.57           C  
ATOM    363  CD1 ILE L  48      26.889  22.046  48.810  1.00 31.56           C  
ATOM    364  C   ILE L  48      22.857  22.301  45.904  1.00 25.90           C  
ATOM    365  O   ILE L  48      23.143  22.216  44.713  1.00 27.33           O  
ATOM    366  N   TYR L  49      21.892  23.125  46.361  1.00 24.82           N  
ATOM    367  CA  TYR L  49      21.218  23.988  45.440  1.00 25.37           C  
ATOM    368  CB  TYR L  49      19.761  23.601  45.166  1.00 25.93           C  
ATOM    369  CG  TYR L  49      18.887  23.940  46.332  1.00 26.10           C  
ATOM    370  CD1 TYR L  49      18.836  23.171  47.474  1.00 27.09           C  
ATOM    371  CD2 TYR L  49      18.107  25.068  46.278  1.00 26.96           C  
ATOM    372  CE1 TYR L  49      18.017  23.513  48.525  1.00 27.52           C  
ATOM    373  CE2 TYR L  49      17.284  25.420  47.321  1.00 26.73           C  
ATOM    374  CZ  TYR L  49      17.235  24.640  48.450  1.00 29.33           C  
ATOM    375  OH  TYR L  49      16.390  24.999  49.522  1.00 33.12           O  
ATOM    376  C   TYR L  49      21.206  25.366  46.018  1.00 26.74           C  
ATOM    377  O   TYR L  49      21.394  25.559  47.219  1.00 28.29           O  
ATOM    378  N   TYR L  50      20.971  26.365  45.147  1.00 15.75           N  
ATOM    379  CA  TYR L  50      20.823  27.723  45.579  1.00 16.77           C  
ATOM    380  CB  TYR L  50      19.616  27.871  46.522  1.00 17.95           C  
ATOM    381  CG  TYR L  50      19.098  29.271  46.490  1.00 19.41           C  
ATOM    382  CD1 TYR L  50      19.553  30.257  47.337  1.00 19.86           C  
ATOM    383  CD2 TYR L  50      18.117  29.585  45.579  1.00 19.52           C  
ATOM    384  CE1 TYR L  50      19.035  31.533  47.274  1.00 20.64           C  
ATOM    385  CE2 TYR L  50      17.597  30.853  45.512  1.00 21.75           C  
ATOM    386  CZ  TYR L  50      18.052  31.831  46.358  1.00 20.12           C  
ATOM    387  OH  TYR L  50      17.504  33.128  46.276  1.00 20.64           O  
ATOM    388  C   TYR L  50      22.065  28.120  46.326  1.00 16.08           C  
ATOM    389  O   TYR L  50      22.009  28.826  47.332  1.00 16.32           O  
ATOM    390  N   THR L  51      23.215  27.630  45.836  1.00 16.03           N  
ATOM    391  CA  THR L  51      24.560  27.923  46.273  1.00 16.61           C  
ATOM    392  CB  THR L  51      24.888  29.389  46.351  1.00 13.99           C  
ATOM    393  OG1 THR L  51      24.774  29.989  45.072  1.00 15.42           O  
ATOM    394  CG2 THR L  51      26.330  29.557  46.861  1.00 13.55           C  
ATOM    395  C   THR L  51      24.918  27.336  47.602  1.00 17.90           C  
ATOM    396  O   THR L  51      26.084  27.001  47.811  1.00 18.11           O  
ATOM    397  N   SER L  52      23.969  27.084  48.519  1.00 17.71           N  
ATOM    398  CA  SER L  52      24.516  26.653  49.779  1.00 18.17           C  
ATOM    399  CB  SER L  52      24.787  27.841  50.712  1.00 19.29           C  
ATOM    400  OG  SER L  52      25.293  27.369  51.949  1.00 21.66           O  
ATOM    401  C   SER L  52      23.555  25.776  50.491  1.00 17.23           C  
ATOM    402  O   SER L  52      23.835  25.270  51.579  1.00 18.76           O  
ATOM    403  N   ARG L  53      22.392  25.545  49.884  1.00 24.75           N  
ATOM    404  CA  ARG L  53      21.441  24.744  50.601  1.00 25.05           C  
ATOM    405  CB  ARG L  53      19.978  25.092  50.282  1.00 28.90           C  
ATOM    406  CG  ARG L  53      19.608  26.473  50.826  1.00 24.31           C  
ATOM    407  CD  ARG L  53      18.163  26.896  50.568  1.00  0.00           C  
ATOM    408  NE  ARG L  53      17.996  28.247  51.171  1.00  0.00           N  
ATOM    409  CZ  ARG L  53      17.205  29.174  50.561  1.00  0.00           C  
ATOM    410  NH1 ARG L  53      16.559  28.862  49.400  1.00  0.00           N1+
ATOM    411  NH2 ARG L  53      17.057  30.415  51.110  1.00  0.00           N  
ATOM    412  C   ARG L  53      21.700  23.309  50.290  1.00 28.00           C  
ATOM    413  O   ARG L  53      21.784  22.911  49.129  1.00 28.38           O  
ATOM    414  N   PHE L  54      21.844  22.494  51.352  1.00 27.67           N  
ATOM    415  CA  PHE L  54      22.179  21.112  51.180  1.00 29.36           C  
ATOM    416  CB  PHE L  54      22.756  20.482  52.458  1.00 31.94           C  
ATOM    417  CG  PHE L  54      23.804  21.409  52.970  1.00 32.67           C  
ATOM    418  CD1 PHE L  54      25.091  21.369  52.491  1.00 35.27           C  
ATOM    419  CD2 PHE L  54      23.477  22.343  53.926  1.00 29.03           C  
ATOM    420  CE1 PHE L  54      26.035  22.242  52.976  1.00  0.00           C  
ATOM    421  CE2 PHE L  54      24.419  23.217  54.415  1.00  0.00           C  
ATOM    422  CZ  PHE L  54      25.705  23.165  53.939  1.00  0.00           C  
ATOM    423  C   PHE L  54      20.933  20.340  50.872  1.00 31.87           C  
ATOM    424  O   PHE L  54      19.890  20.542  51.492  1.00 32.77           O  
ATOM    425  N   HIS L  55      21.037  19.412  49.901  1.00 28.91           N  
ATOM    426  CA  HIS L  55      19.957  18.536  49.552  1.00 28.90           C  
ATOM    427  ND1 HIS L  55      17.912  16.842  47.855  1.00  0.00           N  
ATOM    428  CG  HIS L  55      19.250  16.612  48.072  1.00 32.98           C  
ATOM    429  CB  HIS L  55      20.262  17.689  48.306  1.00 30.05           C  
ATOM    430  NE2 HIS L  55      18.192  14.638  47.792  1.00 39.27           N  
ATOM    431  CD2 HIS L  55      19.405  15.260  48.031  1.00  0.00           C  
ATOM    432  CE1 HIS L  55      17.326  15.629  47.694  1.00  0.00           C  
ATOM    433  C   HIS L  55      19.756  17.606  50.708  1.00 30.51           C  
ATOM    434  O   HIS L  55      20.688  17.303  51.451  1.00 32.56           O  
ATOM    435  N   SER L  56      18.508  17.139  50.906  1.00 31.13           N  
ATOM    436  CA  SER L  56      18.245  16.277  52.018  1.00 32.80           C  
ATOM    437  CB  SER L  56      16.749  15.984  52.234  1.00 38.08           C  
ATOM    438  OG  SER L  56      16.224  15.256  51.133  1.00 47.48           O  
ATOM    439  C   SER L  56      18.938  14.975  51.788  1.00 33.55           C  
ATOM    440  O   SER L  56      18.976  14.465  50.669  1.00 33.36           O  
ATOM    441  N   GLY L  57      19.524  14.415  52.864  1.00 34.68           N  
ATOM    442  CA  GLY L  57      20.158  13.130  52.798  1.00 37.31           C  
ATOM    443  C   GLY L  57      21.615  13.285  52.500  1.00 38.53           C  
ATOM    444  O   GLY L  57      22.382  12.335  52.655  1.00 41.31           O  
ATOM    445  N   VAL L  58      22.049  14.486  52.071  1.00 32.95           N  
ATOM    446  CA  VAL L  58      23.440  14.668  51.760  1.00 30.72           C  
ATOM    447  CB  VAL L  58      23.703  15.876  50.906  1.00 30.30           C  
ATOM    448  CG1 VAL L  58      25.220  16.031  50.719  1.00 31.25           C  
ATOM    449  CG2 VAL L  58      22.933  15.723  49.584  1.00 30.16           C  
ATOM    450  C   VAL L  58      24.171  14.850  53.056  1.00 31.65           C  
ATOM    451  O   VAL L  58      23.649  15.460  53.988  1.00 31.95           O  
ATOM    452  N   PRO L  59      25.372  14.333  53.135  1.00 29.95           N  
ATOM    453  CA  PRO L  59      26.144  14.434  54.347  1.00 31.85           C  
ATOM    454  CD  PRO L  59      25.719  13.146  52.370  1.00 33.58           C  
ATOM    455  CB  PRO L  59      27.320  13.477  54.173  1.00 33.51           C  
ATOM    456  CG  PRO L  59      26.773  12.406  53.213  1.00 35.53           C  
ATOM    457  C   PRO L  59      26.549  15.849  54.622  1.00 33.65           C  
ATOM    458  O   PRO L  59      26.667  16.638  53.687  1.00 31.75           O  
ATOM    459  N   SER L  60      26.767  16.181  55.909  1.00 31.81           N  
ATOM    460  CA  SER L  60      27.087  17.510  56.352  1.00 33.76           C  
ATOM    461  CB  SER L  60      27.071  17.641  57.883  1.00 35.41           C  
ATOM    462  OG  SER L  60      25.759  17.419  58.376  1.00 44.70           O  
ATOM    463  C   SER L  60      28.454  17.911  55.892  1.00 33.12           C  
ATOM    464  O   SER L  60      28.784  19.095  55.900  1.00 34.94           O  
ATOM    465  N   ARG L  61      29.289  16.944  55.470  1.00 32.95           N  
ATOM    466  CA  ARG L  61      30.637  17.266  55.091  1.00 29.75           C  
ATOM    467  CB  ARG L  61      31.506  16.050  54.710  1.00 29.16           C  
ATOM    468  CG  ARG L  61      31.047  15.263  53.479  1.00 33.36           C  
ATOM    469  CD  ARG L  61      31.978  14.090  53.147  1.00 32.98           C  
ATOM    470  NE  ARG L  61      31.541  12.927  53.966  1.00 31.82           N  
ATOM    471  CZ  ARG L  61      30.742  11.967  53.417  1.00 32.74           C  
ATOM    472  NH1 ARG L  61      30.499  11.966  52.074  1.00 33.59           N1+
ATOM    473  NH2 ARG L  61      30.187  11.006  54.212  1.00 34.64           N  
ATOM    474  C   ARG L  61      30.611  18.189  53.913  1.00 30.19           C  
ATOM    475  O   ARG L  61      31.534  18.985  53.737  1.00 32.73           O  
ATOM    476  N   PHE L  62      29.577  18.071  53.052  1.00 28.42           N  
ATOM    477  CA  PHE L  62      29.480  18.880  51.867  1.00 27.65           C  
ATOM    478  CB  PHE L  62      28.574  18.261  50.789  1.00 27.65           C  
ATOM    479  CG  PHE L  62      29.158  16.954  50.374  1.00 28.99           C  
ATOM    480  CD1 PHE L  62      30.208  16.897  49.488  1.00 28.09           C  
ATOM    481  CD2 PHE L  62      28.645  15.776  50.865  1.00 29.61           C  
ATOM    482  CE1 PHE L  62      30.740  15.687  49.106  1.00 30.73           C  
ATOM    483  CE2 PHE L  62      29.173  14.564  50.486  1.00 31.45           C  
ATOM    484  CZ  PHE L  62      30.223  14.517  49.605  1.00 28.66           C  
ATOM    485  C   PHE L  62      28.884  20.209  52.214  1.00 29.76           C  
ATOM    486  O   PHE L  62      27.963  20.299  53.024  1.00 34.02           O  
ATOM    487  N   SER L  63      29.403  21.285  51.586  1.00 27.56           N  
ATOM    488  CA  SER L  63      28.925  22.611  51.849  1.00 27.63           C  
ATOM    489  CB  SER L  63      29.676  23.252  53.027  1.00 28.68           C  
ATOM    490  OG  SER L  63      29.196  24.562  53.278  1.00 36.86           O  
ATOM    491  C   SER L  63      29.200  23.437  50.628  1.00 29.55           C  
ATOM    492  O   SER L  63      30.012  23.052  49.788  1.00 31.27           O  
ATOM    493  N   GLY L  64      28.514  24.595  50.492  1.00 29.28           N  
ATOM    494  CA  GLY L  64      28.762  25.441  49.357  1.00 28.06           C  
ATOM    495  C   GLY L  64      28.606  26.869  49.784  1.00 29.18           C  
ATOM    496  O   GLY L  64      27.816  27.183  50.675  1.00 31.63           O  
ATOM    497  N   SER L  65      29.361  27.782  49.135  1.00 29.31           N  
ATOM    498  CA  SER L  65      29.289  29.176  49.469  1.00 31.90           C  
ATOM    499  CB  SER L  65      30.365  29.624  50.473  1.00 33.71           C  
ATOM    500  OG  SER L  65      30.197  28.957  51.714  1.00 43.34           O  
ATOM    501  C   SER L  65      29.549  29.958  48.221  1.00 32.33           C  
ATOM    502  O   SER L  65      29.920  29.398  47.190  1.00 34.05           O  
ATOM    503  N   GLY L  66      29.351  31.290  48.288  1.00 29.09           N  
ATOM    504  CA  GLY L  66      29.651  32.109  47.150  1.00 29.42           C  
ATOM    505  C   GLY L  66      28.434  32.863  46.727  1.00 31.37           C  
ATOM    506  O   GLY L  66      27.317  32.581  47.158  1.00 32.03           O  
ATOM    507  N   SER L  67      28.651  33.884  45.873  1.00 29.35           N  
ATOM    508  CA  SER L  67      27.579  34.669  45.341  1.00 30.08           C  
ATOM    509  CB  SER L  67      27.103  35.782  46.290  1.00 32.82           C  
ATOM    510  OG  SER L  67      28.141  36.729  46.491  1.00 43.78           O  
ATOM    511  C   SER L  67      28.097  35.335  44.109  1.00 31.02           C  
ATOM    512  O   SER L  67      29.305  35.473  43.922  1.00 34.10           O  
ATOM    513  N   GLY L  68      27.184  35.765  43.221  1.00 31.43           N  
ATOM    514  CA  GLY L  68      27.612  36.475  42.053  1.00 30.62           C  
ATOM    515  C   GLY L  68      28.347  35.555  41.127  1.00 32.69           C  
ATOM    516  O   GLY L  68      27.775  34.610  40.588  1.00 32.91           O  
ATOM    517  N   THR L  69      29.605  35.924  40.811  1.00 30.73           N  
ATOM    518  CA  THR L  69      30.486  35.213  39.921  1.00 31.32           C  
ATOM    519  CB  THR L  69      31.533  36.109  39.325  1.00 36.23           C  
ATOM    520  OG1 THR L  69      32.375  36.629  40.344  1.00 38.01           O  
ATOM    521  CG2 THR L  69      30.832  37.258  38.582  1.00 35.96           C  
ATOM    522  C   THR L  69      31.214  34.036  40.521  1.00 31.29           C  
ATOM    523  O   THR L  69      31.446  33.051  39.821  1.00 33.52           O  
ATOM    524  N   ASP L  70      31.631  34.106  41.806  1.00 29.43           N  
ATOM    525  CA  ASP L  70      32.510  33.085  42.332  1.00 30.79           C  
ATOM    526  CB  ASP L  70      33.705  33.675  43.101  1.00 35.51           C  
ATOM    527  CG  ASP L  70      34.574  34.444  42.118  1.00 42.27           C  
ATOM    528  OD1 ASP L  70      34.779  33.934  40.985  1.00 30.83           O  
ATOM    529  OD2 ASP L  70      35.033  35.560  42.481  1.00 39.37           O1-
ATOM    530  C   ASP L  70      31.795  32.191  43.297  1.00 33.85           C  
ATOM    531  O   ASP L  70      31.094  32.662  44.190  1.00 34.36           O  
ATOM    532  N   PHE L  71      31.988  30.858  43.153  1.00 30.66           N  
ATOM    533  CA  PHE L  71      31.331  29.920  44.022  1.00 28.11           C  
ATOM    534  CB  PHE L  71      30.164  29.186  43.348  1.00 27.91           C  
ATOM    535  CG  PHE L  71      29.150  30.213  42.989  1.00 27.88           C  
ATOM    536  CD1 PHE L  71      29.226  30.873  41.786  1.00 28.54           C  
ATOM    537  CD2 PHE L  71      28.125  30.517  43.853  1.00 29.17           C  
ATOM    538  CE1 PHE L  71      28.294  31.824  41.446  1.00 30.28           C  
ATOM    539  CE2 PHE L  71      27.190  31.467  43.517  1.00 26.22           C  
ATOM    540  CZ  PHE L  71      27.271  32.123  42.313  1.00 28.09           C  
ATOM    541  C   PHE L  71      32.308  28.862  44.443  1.00 30.61           C  
ATOM    542  O   PHE L  71      33.247  28.546  43.713  1.00 29.17           O  
ATOM    543  N   THR L  72      32.095  28.286  45.649  1.00 28.71           N  
ATOM    544  CA  THR L  72      32.978  27.276  46.159  1.00 28.46           C  
ATOM    545  CB  THR L  72      33.844  27.781  47.273  1.00 30.46           C  
ATOM    546  OG1 THR L  72      34.634  28.872  46.826  1.00 38.18           O  
ATOM    547  CG2 THR L  72      34.748  26.637  47.751  1.00 30.17           C  
ATOM    548  C   THR L  72      32.174  26.143  46.730  1.00 30.53           C  
ATOM    549  O   THR L  72      31.148  26.348  47.376  1.00 32.59           O  
ATOM    550  N   PHE L  73      32.651  24.903  46.491  1.00 28.62           N  
ATOM    551  CA  PHE L  73      32.082  23.686  47.002  1.00 28.44           C  
ATOM    552  CB  PHE L  73      31.793  22.710  45.846  1.00 28.18           C  
ATOM    553  CG  PHE L  73      31.351  21.379  46.338  1.00 28.34           C  
ATOM    554  CD1 PHE L  73      30.067  21.173  46.782  1.00 28.21           C  
ATOM    555  CD2 PHE L  73      32.231  20.322  46.312  1.00 28.07           C  
ATOM    556  CE1 PHE L  73      29.674  19.930  47.220  1.00 22.08           C  
ATOM    557  CE2 PHE L  73      31.844  19.079  46.748  1.00 17.85           C  
ATOM    558  CZ  PHE L  73      30.563  18.883  47.204  1.00 14.36           C  
ATOM    559  C   PHE L  73      33.144  23.103  47.887  1.00 30.84           C  
ATOM    560  O   PHE L  73      34.283  22.935  47.456  1.00 34.14           O  
ATOM    561  N   THR L  74      32.808  22.786  49.156  1.00 31.43           N  
ATOM    562  CA  THR L  74      33.822  22.303  50.054  1.00 29.57           C  
ATOM    563  CB  THR L  74      34.051  23.218  51.223  1.00 32.94           C  
ATOM    564  OG1 THR L  74      34.451  24.504  50.774  1.00 34.66           O  
ATOM    565  CG2 THR L  74      35.135  22.613  52.128  1.00 32.40           C  
ATOM    566  C   THR L  74      33.419  20.986  50.639  1.00 30.36           C  
ATOM    567  O   THR L  74      32.269  20.780  51.026  1.00 30.57           O  
ATOM    568  N   ILE L  75      34.387  20.051  50.709  1.00 28.54           N  
ATOM    569  CA  ILE L  75      34.178  18.795  51.366  1.00 29.36           C  
ATOM    570  CB  ILE L  75      34.647  17.614  50.563  1.00 29.22           C  
ATOM    571  CG1 ILE L  75      33.902  17.546  49.220  1.00 27.97           C  
ATOM    572  CG2 ILE L  75      34.461  16.348  51.414  1.00 31.16           C  
ATOM    573  CD1 ILE L  75      34.486  16.516  48.253  1.00 27.57           C  
ATOM    574  C   ILE L  75      35.035  18.896  52.592  1.00 31.72           C  
ATOM    575  O   ILE L  75      36.260  18.959  52.501  1.00 32.08           O  
ATOM    576  N   SER L  76      34.402  18.920  53.781  1.00 30.69           N  
ATOM    577  CA  SER L  76      35.111  19.155  55.008  1.00 31.95           C  
ATOM    578  CB  SER L  76      34.188  19.114  56.236  1.00 35.78           C  
ATOM    579  OG  SER L  76      33.186  20.111  56.128  1.00 38.28           O  
ATOM    580  C   SER L  76      36.150  18.103  55.226  1.00 35.36           C  
ATOM    581  O   SER L  76      37.323  18.420  55.423  1.00 35.84           O  
ATOM    582  N   SER L  77      35.743  16.821  55.226  1.00 34.52           N  
ATOM    583  CA  SER L  77      36.698  15.768  55.415  1.00 32.61           C  
ATOM    584  CB  SER L  77      36.587  15.065  56.779  1.00 34.32           C  
ATOM    585  OG  SER L  77      35.333  14.410  56.897  1.00 37.80           O  
ATOM    586  C   SER L  77      36.413  14.748  54.363  1.00 33.35           C  
ATOM    587  O   SER L  77      35.338  14.153  54.329  1.00 32.92           O  
ATOM    588  N   LEU L  78      37.400  14.488  53.492  1.00 32.44           N  
ATOM    589  CA  LEU L  78      37.177  13.619  52.378  0.90 30.89           C  
ATOM    590  CB  LEU L  78      38.321  13.695  51.348  0.90 34.76           C  
ATOM    591  CG  LEU L  78      38.031  12.974  50.021  0.90 34.20           C  
ATOM    592  CD1 LEU L  78      36.846  13.633  49.296  0.90 31.82           C  
ATOM    593  CD2 LEU L  78      39.285  12.897  49.137  0.90 36.94           C  
ATOM    594  C   LEU L  78      37.030  12.210  52.862  1.00 34.67           C  
ATOM    595  O   LEU L  78      37.729  11.771  53.775  1.00 33.65           O  
ATOM    596  N   GLN L  79      36.080  11.470  52.249  1.00 33.93           N  
ATOM    597  CA  GLN L  79      35.825  10.093  52.579  1.00 32.97           C  
ATOM    598  CB  GLN L  79      34.365   9.827  52.985  1.00 33.70           C  
ATOM    599  CG  GLN L  79      33.926  10.579  54.244  1.00 37.77           C  
ATOM    600  CD  GLN L  79      34.619   9.947  55.441  1.00 45.96           C  
ATOM    601  OE1 GLN L  79      34.984   8.773  55.414  1.00 49.17           O  
ATOM    602  NE2 GLN L  79      34.807  10.746  56.524  1.00 48.20           N  
ATOM    603  C   GLN L  79      36.088   9.311  51.325  1.00 34.20           C  
ATOM    604  O   GLN L  79      36.058   9.864  50.227  1.00 35.86           O  
ATOM    605  N   PRO L  80      36.347   8.038  51.443  1.00 33.56           N  
ATOM    606  CA  PRO L  80      36.665   7.247  50.283  1.00 32.44           C  
ATOM    607  CD  PRO L  80      36.928   7.490  52.657  1.00 35.51           C  
ATOM    608  CB  PRO L  80      37.129   5.898  50.824  1.00 34.42           C  
ATOM    609  CG  PRO L  80      37.717   6.248  52.204  1.00 35.97           C  
ATOM    610  C   PRO L  80      35.550   7.166  49.286  1.00 33.47           C  
ATOM    611  O   PRO L  80      35.826   7.014  48.097  1.00 37.42           O  
ATOM    612  N   GLU L  81      34.290   7.250  49.745  1.00 32.14           N  
ATOM    613  CA  GLU L  81      33.134   7.172  48.897  1.00 34.06           C  
ATOM    614  CB  GLU L  81      31.804   6.955  49.648  1.00 34.65           C  
ATOM    615  CG  GLU L  81      31.498   7.964  50.755  1.00 35.41           C  
ATOM    616  CD  GLU L  81      31.951   7.354  52.074  1.00 47.93           C  
ATOM    617  OE1 GLU L  81      32.874   6.497  52.043  1.00 47.26           O  
ATOM    618  OE2 GLU L  81      31.375   7.732  53.129  1.00 51.14           O1-
ATOM    619  C   GLU L  81      33.021   8.409  48.058  1.00 34.64           C  
ATOM    620  O   GLU L  81      32.336   8.408  47.038  1.00 36.06           O  
ATOM    621  N   ASP L  82      33.667   9.504  48.496  1.00 30.02           N  
ATOM    622  CA  ASP L  82      33.603  10.811  47.900  1.00 31.26           C  
ATOM    623  CB  ASP L  82      34.268  11.886  48.776  1.00 30.01           C  
ATOM    624  CG  ASP L  82      33.376  12.066  49.999  1.00 33.27           C  
ATOM    625  OD1 ASP L  82      32.219  11.567  49.962  1.00 35.49           O  
ATOM    626  OD2 ASP L  82      33.835  12.703  50.984  1.00 32.42           O1-
ATOM    627  C   ASP L  82      34.206  10.856  46.527  1.00 32.53           C  
ATOM    628  O   ASP L  82      34.015  11.834  45.807  1.00 32.08           O  
ATOM    629  N   ILE L  83      35.012   9.853  46.137  1.00 30.96           N  
ATOM    630  CA  ILE L  83      35.595   9.896  44.825  1.00 30.29           C  
ATOM    631  CB  ILE L  83      36.418   8.678  44.521  1.00 31.92           C  
ATOM    632  CG1 ILE L  83      37.203   8.882  43.223  1.00 17.73           C  
ATOM    633  CG2 ILE L  83      35.498   7.448  44.508  1.00 24.45           C  
ATOM    634  CD1 ILE L  83      38.259   7.806  42.973  1.00 36.41           C  
ATOM    635  C   ILE L  83      34.504  10.009  43.797  1.00 30.85           C  
ATOM    636  O   ILE L  83      33.545   9.239  43.794  1.00 31.56           O  
ATOM    637  N   ALA L  84      34.624  11.011  42.897  1.00 30.81           N  
ATOM    638  CA  ALA L  84      33.643  11.223  41.868  1.00 31.17           C  
ATOM    639  CB  ALA L  84      32.219  11.428  42.411  1.00 28.71           C  
ATOM    640  C   ALA L  84      34.025  12.480  41.152  1.00 32.00           C  
ATOM    641  O   ALA L  84      35.036  13.106  41.466  1.00 34.82           O  
ATOM    642  N   THR L  85      33.232  12.861  40.130  1.00 30.99           N  
ATOM    643  CA  THR L  85      33.462  14.099  39.446  1.00 29.47           C  
ATOM    644  CB  THR L  85      33.444  13.969  37.951  1.00 31.14           C  
ATOM    645  OG1 THR L  85      34.471  13.081  37.532  1.00 36.60           O  
ATOM    646  CG2 THR L  85      33.652  15.356  37.324  1.00 31.47           C  
ATOM    647  C   THR L  85      32.350  15.009  39.875  1.00 30.74           C  
ATOM    648  O   THR L  85      31.198  14.589  39.956  1.00 32.92           O  
ATOM    649  N   TYR L  86      32.668  16.286  40.172  1.00 28.81           N  
ATOM    650  CA  TYR L  86      31.665  17.188  40.676  1.00 27.58           C  
ATOM    651  CB  TYR L  86      32.072  17.876  41.992  1.00 27.28           C  
ATOM    652  CG  TYR L  86      32.179  16.830  43.052  1.00 30.52           C  
ATOM    653  CD1 TYR L  86      33.296  16.032  43.140  1.00 32.38           C  
ATOM    654  CD2 TYR L  86      31.165  16.652  43.967  1.00 30.05           C  
ATOM    655  CE1 TYR L  86      33.400  15.068  44.117  1.00 30.84           C  
ATOM    656  CE2 TYR L  86      31.262  15.691  44.946  1.00 31.79           C  
ATOM    657  CZ  TYR L  86      32.380  14.897  45.022  1.00 29.81           C  
ATOM    658  OH  TYR L  86      32.484  13.908  46.024  1.00 31.93           O  
ATOM    659  C   TYR L  86      31.446  18.271  39.664  1.00 32.24           C  
ATOM    660  O   TYR L  86      32.395  18.739  39.035  1.00 33.61           O  
ATOM    661  N   TYR L  87      30.168  18.678  39.474  1.00 31.29           N  
ATOM    662  CA  TYR L  87      29.860  19.692  38.501  1.00 29.63           C  
ATOM    663  CB  TYR L  87      28.979  19.222  37.326  1.00 30.52           C  
ATOM    664  CG  TYR L  87      29.573  18.061  36.605  1.00 29.49           C  
ATOM    665  CD1 TYR L  87      30.472  18.233  35.580  1.00 29.76           C  
ATOM    666  CD2 TYR L  87      29.211  16.783  36.958  1.00 31.84           C  
ATOM    667  CE1 TYR L  87      31.002  17.150  34.920  1.00 31.57           C  
ATOM    668  CE2 TYR L  87      29.736  15.696  36.301  1.00 29.71           C  
ATOM    669  CZ  TYR L  87      30.635  15.878  35.278  1.00 31.08           C  
ATOM    670  OH  TYR L  87      31.181  14.772  34.596  1.00 34.39           O  
ATOM    671  C   TYR L  87      29.025  20.762  39.144  1.00 28.57           C  
ATOM    672  O   TYR L  87      28.249  20.504  40.063  1.00 31.39           O  
ATOM    673  N   CYS L  88      29.180  22.013  38.663  1.00 27.62           N  
ATOM    674  CA  CYS L  88      28.348  23.108  39.076  1.00 28.75           C  
ATOM    675  CB  CYS L  88      29.136  24.407  39.410  1.00 29.73           C  
ATOM    676  SG  CYS L  88      30.281  24.954  38.098  1.00 31.50           S  
ATOM    677  C   CYS L  88      27.427  23.380  37.925  1.00 28.28           C  
ATOM    678  O   CYS L  88      27.754  23.064  36.783  1.00 30.32           O  
ATOM    679  N   GLN L  89      26.218  23.911  38.203  1.00 27.18           N  
ATOM    680  CA  GLN L  89      25.299  24.228  37.144  1.00 25.66           C  
ATOM    681  CB  GLN L  89      24.151  23.228  36.926  1.00 28.46           C  
ATOM    682  CG  GLN L  89      23.239  23.668  35.774  1.00 28.39           C  
ATOM    683  CD  GLN L  89      21.966  22.836  35.776  1.00 20.19           C  
ATOM    684  OE1 GLN L  89      21.346  22.631  36.818  1.00 20.40           O  
ATOM    685  NE2 GLN L  89      21.554  22.355  34.572  1.00 22.55           N  
ATOM    686  C   GLN L  89      24.631  25.511  37.505  1.00 27.84           C  
ATOM    687  O   GLN L  89      24.323  25.760  38.667  1.00 29.44           O  
ATOM    688  N   GLN L  90      24.381  26.351  36.485  1.00 29.08           N  
ATOM    689  CA  GLN L  90      23.768  27.638  36.627  1.00 28.21           C  
ATOM    690  CB  GLN L  90      24.587  28.670  35.832  1.00 28.81           C  
ATOM    691  CG  GLN L  90      23.866  29.948  35.442  1.00 28.26           C  
ATOM    692  CD  GLN L  90      23.134  29.629  34.148  1.00 33.23           C  
ATOM    693  OE1 GLN L  90      21.938  29.873  34.017  1.00 32.23           O  
ATOM    694  NE2 GLN L  90      23.870  29.055  33.160  1.00 29.42           N  
ATOM    695  C   GLN L  90      22.350  27.568  36.110  1.00 30.58           C  
ATOM    696  O   GLN L  90      22.098  27.102  35.001  1.00 29.28           O  
ATOM    697  N   GLU L  91      21.423  27.813  37.050  1.00 24.81           N  
ATOM    698  CA  GLU L  91      20.000  27.830  36.921  1.00 27.79           C  
ATOM    699  CB  GLU L  91      19.340  27.394  38.230  1.00 32.14           C  
ATOM    700  CG  GLU L  91      19.801  28.198  39.431  1.00 16.78           C  
ATOM    701  CD  GLU L  91      19.136  27.657  40.684  1.00  0.00           C  
ATOM    702  OE1 GLU L  91      18.874  26.426  40.726  1.00  0.00           O  
ATOM    703  OE2 GLU L  91      18.889  28.463  41.621  1.00  0.00           O1-
ATOM    704  C   GLU L  91      19.470  29.161  36.480  1.00 27.48           C  
ATOM    705  O   GLU L  91      18.301  29.268  36.120  1.00 31.53           O  
ATOM    706  N   HIS L  92      20.285  30.228  36.572  1.00 26.17           N  
ATOM    707  CA  HIS L  92      19.817  31.575  36.368  1.00 29.82           C  
ATOM    708  ND1 HIS L  92      19.912  34.515  37.835  1.00 63.94           N  
ATOM    709  CG  HIS L  92      20.408  34.000  36.660  1.00 40.25           C  
ATOM    710  CB  HIS L  92      20.946  32.609  36.532  1.00 34.35           C  
ATOM    711  NE2 HIS L  92      19.692  36.109  36.303  1.00 60.72           N  
ATOM    712  CD2 HIS L  92      20.267  34.988  35.735  1.00 58.95           C  
ATOM    713  CE1 HIS L  92      19.496  35.779  37.565  1.00 60.90           C  
ATOM    714  C   HIS L  92      19.189  31.798  35.016  1.00 31.54           C  
ATOM    715  O   HIS L  92      18.066  32.297  34.945  1.00 31.86           O  
ATOM    716  N   THR L  93      19.863  31.455  33.901  1.00 28.89           N  
ATOM    717  CA  THR L  93      19.253  31.740  32.629  1.00 32.02           C  
ATOM    718  CB  THR L  93      19.695  33.047  32.045  1.00 41.95           C  
ATOM    719  OG1 THR L  93      21.099  33.043  31.820  1.00 36.67           O  
ATOM    720  CG2 THR L  93      19.315  34.163  33.030  1.00 34.20           C  
ATOM    721  C   THR L  93      19.600  30.667  31.639  1.00 30.15           C  
ATOM    722  O   THR L  93      20.490  29.850  31.867  1.00 29.26           O  
ATOM    723  N   LEU L  94      18.860  30.644  30.509  1.00 29.61           N  
ATOM    724  CA  LEU L  94      19.056  29.683  29.458  1.00 31.44           C  
ATOM    725  CB  LEU L  94      17.804  29.454  28.592  1.00 32.82           C  
ATOM    726  CG  LEU L  94      16.672  28.710  29.320  1.00 35.29           C  
ATOM    727  CD1 LEU L  94      17.050  27.243  29.573  1.00 24.05           C  
ATOM    728  CD2 LEU L  94      16.278  29.434  30.612  1.00 20.54           C  
ATOM    729  C   LEU L  94      20.131  30.173  28.545  1.00 38.11           C  
ATOM    730  O   LEU L  94      20.324  31.376  28.372  1.00 41.19           O  
ATOM    731  N   PRO L  95      20.855  29.255  27.962  1.00 39.94           N  
ATOM    732  CA  PRO L  95      20.641  27.865  28.267  1.00 34.89           C  
ATOM    733  CD  PRO L  95      21.296  29.444  26.589  1.00 40.61           C  
ATOM    734  CB  PRO L  95      21.272  27.078  27.122  1.00 32.82           C  
ATOM    735  CG  PRO L  95      21.223  28.055  25.936  1.00 55.97           C  
ATOM    736  C   PRO L  95      21.282  27.576  29.589  1.00 30.65           C  
ATOM    737  O   PRO L  95      22.164  28.334  29.991  1.00 31.72           O  
ATOM    738  N   TYR L  96      20.865  26.493  30.280  1.00 25.66           N  
ATOM    739  CA  TYR L  96      21.454  26.165  31.549  1.00 28.43           C  
ATOM    740  CB  TYR L  96      20.577  25.232  32.404  1.00 25.17           C  
ATOM    741  CG  TYR L  96      19.276  25.927  32.645  1.00 28.83           C  
ATOM    742  CD1 TYR L  96      19.237  27.130  33.310  1.00 30.52           C  
ATOM    743  CD2 TYR L  96      18.088  25.356  32.241  1.00 28.78           C  
ATOM    744  CE1 TYR L  96      18.041  27.768  33.534  1.00 30.45           C  
ATOM    745  CE2 TYR L  96      16.886  25.989  32.462  1.00 31.58           C  
ATOM    746  CZ  TYR L  96      16.864  27.202  33.108  1.00 30.89           C  
ATOM    747  OH  TYR L  96      15.640  27.865  33.339  1.00 30.78           O  
ATOM    748  C   TYR L  96      22.745  25.470  31.235  1.00 26.91           C  
ATOM    749  O   TYR L  96      22.778  24.600  30.366  1.00 30.09           O  
ATOM    750  N   THR L  97      23.852  25.846  31.921  1.00 30.85           N  
ATOM    751  CA  THR L  97      25.118  25.312  31.532  1.00 30.62           C  
ATOM    752  CB  THR L  97      26.009  26.352  30.923  1.00 33.57           C  
ATOM    753  OG1 THR L  97      26.138  27.454  31.808  1.00 34.11           O  
ATOM    754  CG2 THR L  97      25.407  26.810  29.587  1.00 39.58           C  
ATOM    755  C   THR L  97      25.820  24.754  32.726  1.00 31.04           C  
ATOM    756  O   THR L  97      25.730  25.280  33.834  1.00 31.33           O  
ATOM    757  N   PHE L  98      26.556  23.649  32.504  1.00 28.71           N  
ATOM    758  CA  PHE L  98      27.277  23.005  33.560  1.00 30.26           C  
ATOM    759  CB  PHE L  98      27.296  21.467  33.464  1.00 29.91           C  
ATOM    760  CG  PHE L  98      25.913  20.923  33.580  1.00 31.19           C  
ATOM    761  CD1 PHE L  98      25.377  20.615  34.807  1.00 32.33           C  
ATOM    762  CD2 PHE L  98      25.151  20.716  32.454  1.00 31.21           C  
ATOM    763  CE1 PHE L  98      24.103  20.110  34.908  1.00 30.87           C  
ATOM    764  CE2 PHE L  98      23.876  20.211  32.550  1.00 31.78           C  
ATOM    765  CZ  PHE L  98      23.347  19.907  33.779  1.00 30.81           C  
ATOM    766  C   PHE L  98      28.711  23.406  33.457  1.00 32.62           C  
ATOM    767  O   PHE L  98      29.174  23.881  32.421  1.00 32.10           O  
ATOM    768  N   GLY L  99      29.453  23.241  34.566  1.00 32.52           N  
ATOM    769  CA  GLY L  99      30.863  23.480  34.530  1.00 30.93           C  
ATOM    770  C   GLY L  99      31.444  22.264  33.873  1.00 32.67           C  
ATOM    771  O   GLY L  99      30.722  21.307  33.603  1.00 31.24           O  
ATOM    772  N   GLN L 100      32.761  22.272  33.576  1.00 32.37           N  
ATOM    773  CA  GLN L 100      33.366  21.142  32.919  0.92 34.36           C  
ATOM    774  CB  GLN L 100      34.754  21.382  32.295  0.92 35.66           C  
ATOM    775  CG  GLN L 100      35.889  21.597  33.285  0.92 38.49           C  
ATOM    776  CD  GLN L 100      35.754  22.987  33.863  0.92 45.74           C  
ATOM    777  OE1 GLN L 100      35.077  23.854  33.314  0.92 43.55           O  
ATOM    778  NE2 GLN L 100      36.426  23.195  35.021  0.92 39.07           N  
ATOM    779  C   GLN L 100      33.445  19.973  33.855  1.00 34.36           C  
ATOM    780  O   GLN L 100      33.456  18.824  33.416  1.00 33.92           O  
ATOM    781  N   GLY L 101      33.556  20.224  35.173  1.00 34.92           N  
ATOM    782  CA  GLY L 101      33.607  19.140  36.115  1.00 35.14           C  
ATOM    783  C   GLY L 101      34.988  19.042  36.675  1.00 37.40           C  
ATOM    784  O   GLY L 101      35.977  19.340  36.010  1.00 35.61           O  
ATOM    785  N   THR L 102      35.077  18.632  37.955  1.00 36.03           N  
ATOM    786  CA  THR L 102      36.346  18.441  38.589  1.00 33.99           C  
ATOM    787  CB  THR L 102      36.558  19.330  39.782  1.00 35.53           C  
ATOM    788  OG1 THR L 102      36.482  20.695  39.397  1.00 38.21           O  
ATOM    789  CG2 THR L 102      37.939  19.033  40.392  1.00 35.93           C  
ATOM    790  C   THR L 102      36.352  17.027  39.071  1.00 35.85           C  
ATOM    791  O   THR L 102      35.407  16.587  39.726  1.00 37.72           O  
ATOM    792  N   LYS L 103      37.414  16.261  38.754  1.00 35.05           N  
ATOM    793  CA  LYS L 103      37.404  14.905  39.211  1.00 34.68           C  
ATOM    794  CB  LYS L 103      37.901  13.866  38.193  1.00 35.44           C  
ATOM    795  CG  LYS L 103      39.418  13.744  38.106  1.00 39.79           C  
ATOM    796  CD  LYS L 103      39.865  12.488  37.355  1.00 43.62           C  
ATOM    797  CE  LYS L 103      41.366  12.225  37.456  1.00 48.39           C  
ATOM    798  NZ  LYS L 103      42.119  13.385  36.932  1.00 50.19           N1+
ATOM    799  C   LYS L 103      38.271  14.825  40.420  1.00 36.41           C  
ATOM    800  O   LYS L 103      39.398  15.318  40.439  1.00 39.00           O  
ATOM    801  N   LEU L 104      37.734  14.198  41.479  1.00 35.30           N  
ATOM    802  CA  LEU L 104      38.430  14.069  42.723  1.00 34.16           C  
ATOM    803  CB  LEU L 104      37.525  14.369  43.928  1.00 36.52           C  
ATOM    804  CG  LEU L 104      38.174  14.121  45.299  1.00 18.91           C  
ATOM    805  CD1 LEU L 104      39.370  15.052  45.548  1.00 19.87           C  
ATOM    806  CD2 LEU L 104      37.115  14.185  46.411  1.00 20.42           C  
ATOM    807  C   LEU L 104      38.900  12.655  42.846  1.00 37.53           C  
ATOM    808  O   LEU L 104      38.133  11.715  42.639  1.00 36.87           O  
ATOM    809  N   GLU L 105      40.194  12.470  43.177  1.00 36.52           N  
ATOM    810  CA  GLU L 105      40.729  11.149  43.343  1.00 37.55           C  
ATOM    811  CB  GLU L 105      41.876  10.807  42.379  1.00 41.11           C  
ATOM    812  CG  GLU L 105      41.458  10.746  40.910  1.00 49.84           C  
ATOM    813  CD  GLU L 105      42.647  10.223  40.112  1.00 54.00           C  
ATOM    814  OE1 GLU L 105      42.917   8.995  40.197  1.00 59.92           O  
ATOM    815  OE2 GLU L 105      43.299  11.038  39.409  1.00 57.99           O1-
ATOM    816  C   GLU L 105      41.292  11.058  44.728  1.00 39.39           C  
ATOM    817  O   GLU L 105      41.673  12.066  45.323  1.00 40.02           O  
ATOM    818  N   ILE L 106      41.363   9.828  45.278  1.00 38.50           N  
ATOM    819  CA  ILE L 106      41.848   9.663  46.619  1.00 39.22           C  
ATOM    820  CB  ILE L 106      41.030   8.725  47.471  1.00 40.08           C  
ATOM    821  CG1 ILE L 106      39.672   9.345  47.845  1.00 40.59           C  
ATOM    822  CG2 ILE L 106      41.875   8.353  48.702  1.00 37.86           C  
ATOM    823  CD1 ILE L 106      38.723   9.561  46.675  1.00 41.28           C  
ATOM    824  C   ILE L 106      43.238   9.132  46.597  1.00 40.51           C  
ATOM    825  O   ILE L 106      43.546   8.144  45.930  1.00 41.24           O  
ATOM    826  N   LYS L 107      44.126   9.819  47.341  1.00 40.82           N  
ATOM    827  CA  LYS L 107      45.493   9.417  47.458  0.88 40.86           C  
ATOM    828  CB  LYS L 107      46.444  10.599  47.700  0.88 43.02           C  
ATOM    829  CG  LYS L 107      47.907  10.183  47.828  0.88 48.00           C  
ATOM    830  CD  LYS L 107      48.498   9.647  46.524  0.88 47.82           C  
ATOM    831  CE  LYS L 107      49.963   9.230  46.647  0.88 56.15           C  
ATOM    832  NZ  LYS L 107      50.794  10.411  46.975  0.88 58.66           N1+
ATOM    833  C   LYS L 107      45.586   8.510  48.680  1.00 40.67           C  
ATOM    834  O   LYS L 107      44.645   8.531  49.518  1.00 43.74           O  
ATOM    835  OXT LYS L 107      46.612   7.789  48.794  1.00  0.00           O1-
TER     836      LYS L 107 
ATOM    837  N   GLN H 108       7.712   7.770  46.139  1.00 57.31           N1+
ATOM    838  CA  GLN H 108       8.932   7.329  45.429  0.88 52.67           C  
ATOM    839  CB  GLN H 108       9.033   5.794  45.452  0.88 56.39           C  
ATOM    840  CG  GLN H 108       7.891   5.086  44.724  0.88 63.74           C  
ATOM    841  CD  GLN H 108       8.134   3.588  44.839  0.88 73.49           C  
ATOM    842  OE1 GLN H 108       8.752   3.119  45.793  0.88 67.65           O  
ATOM    843  NE2 GLN H 108       7.629   2.811  43.843  1.00 83.87           N  
ATOM    844  C   GLN H 108       8.948   7.815  44.020  1.00 52.65           C  
ATOM    845  O   GLN H 108       8.207   7.336  43.162  1.00 56.63           O  
ATOM    846  N   VAL H 109       9.812   8.809  43.756  1.00 48.23           N  
ATOM    847  CA  VAL H 109       9.907   9.400  42.458  1.00 43.75           C  
ATOM    848  CB  VAL H 109      10.455  10.796  42.524  1.00 47.25           C  
ATOM    849  CG1 VAL H 109      10.560  11.376  41.106  1.00 44.37           C  
ATOM    850  CG2 VAL H 109       9.578  11.613  43.489  1.00 47.37           C  
ATOM    851  C   VAL H 109      10.859   8.578  41.652  1.00 47.57           C  
ATOM    852  O   VAL H 109      11.975   8.298  42.085  1.00 47.22           O  
ATOM    853  N   GLN H 110      10.441   8.155  40.443  1.00 45.80           N  
ATOM    854  CA  GLN H 110      11.362   7.382  39.664  1.00 45.53           C  
ATOM    855  CB  GLN H 110      11.219   5.863  39.853  1.00 47.76           C  
ATOM    856  CG  GLN H 110       9.859   5.309  39.448  1.00 57.91           C  
ATOM    857  CD  GLN H 110       9.894   3.810  39.692  1.00 68.65           C  
ATOM    858  OE1 GLN H 110      10.717   3.096  39.124  1.00 72.21           O  
ATOM    859  NE2 GLN H 110       8.977   3.318  40.566  1.00 73.45           N  
ATOM    860  C   GLN H 110      11.212   7.713  38.213  1.00 44.88           C  
ATOM    861  O   GLN H 110      10.115   7.972  37.717  1.00 45.91           O  
ATOM    862  N   LEU H 111      12.357   7.740  37.501  1.00 41.77           N  
ATOM    863  CA  LEU H 111      12.379   7.997  36.089  1.00 40.40           C  
ATOM    864  CB  LEU H 111      13.050   9.324  35.683  1.00 40.56           C  
ATOM    865  CG  LEU H 111      12.302  10.583  36.155  1.00 43.03           C  
ATOM    866  CD1 LEU H 111      12.421  10.778  37.671  1.00 41.74           C  
ATOM    867  CD2 LEU H 111      12.732  11.822  35.356  1.00 41.11           C  
ATOM    868  C   LEU H 111      13.168   6.905  35.436  1.00 41.41           C  
ATOM    869  O   LEU H 111      14.136   6.398  36.004  1.00 42.76           O  
ATOM    870  N   GLN H 112      12.753   6.498  34.220  1.00 40.85           N  
ATOM    871  CA  GLN H 112      13.458   5.454  33.534  1.00 42.88           C  
ATOM    872  CB  GLN H 112      12.762   4.092  33.684  1.00 44.92           C  
ATOM    873  CG  GLN H 112      13.469   2.939  32.974  1.00 52.21           C  
ATOM    874  CD  GLN H 112      12.643   1.688  33.233  1.00 66.68           C  
ATOM    875  OE1 GLN H 112      11.513   1.568  32.767  1.00 67.04           O  
ATOM    876  NE2 GLN H 112      13.220   0.732  34.008  1.00 61.92           N  
ATOM    877  C   GLN H 112      13.465   5.770  32.069  1.00 42.19           C  
ATOM    878  O   GLN H 112      12.404   5.900  31.457  1.00 42.36           O  
ATOM    879  N   GLU H 113      14.663   5.904  31.459  1.00 41.58           N  
ATOM    880  CA  GLU H 113      14.690   6.153  30.047  1.00 41.45           C  
ATOM    881  CB  GLU H 113      15.824   7.075  29.556  1.00 41.43           C  
ATOM    882  CG  GLU H 113      17.205   6.775  30.125  1.00 41.36           C  
ATOM    883  CD  GLU H 113      17.311   7.474  31.472  1.00 41.57           C  
ATOM    884  OE1 GLU H 113      16.919   6.849  32.489  1.00 43.62           O  
ATOM    885  OE2 GLU H 113      17.785   8.641  31.505  1.00 38.87           O1-
ATOM    886  C   GLU H 113      14.711   4.852  29.311  1.00 44.90           C  
ATOM    887  O   GLU H 113      15.173   3.832  29.824  1.00 42.42           O  
ATOM    888  N   SER H 114      14.148   4.856  28.087  1.00 41.25           N  
ATOM    889  CA  SER H 114      14.117   3.674  27.277  1.00 42.75           C  
ATOM    890  CB  SER H 114      12.815   2.867  27.414  1.00 45.72           C  
ATOM    891  OG  SER H 114      11.718   3.619  26.921  1.00 51.18           O  
ATOM    892  C   SER H 114      14.216   4.110  25.851  1.00 46.20           C  
ATOM    893  O   SER H 114      13.870   5.238  25.506  1.00 46.20           O  
ATOM    894  N   GLY H 115      14.706   3.212  24.975  1.00 45.45           N  
ATOM    895  CA  GLY H 115      14.821   3.565  23.589  1.00 46.07           C  
ATOM    896  C   GLY H 115      15.952   2.773  23.012  1.00 46.48           C  
ATOM    897  O   GLY H 115      16.646   2.041  23.720  1.00 48.22           O  
ATOM    898  N   PRO H 116      16.147   2.914  21.727  1.00 46.71           N  
ATOM    899  CA  PRO H 116      17.184   2.165  21.069  1.00 47.32           C  
ATOM    900  CD  PRO H 116      15.007   3.134  20.848  1.00 47.55           C  
ATOM    901  CB  PRO H 116      16.866   2.227  19.577  1.00 47.52           C  
ATOM    902  CG  PRO H 116      15.337   2.393  19.542  1.00 48.45           C  
ATOM    903  C   PRO H 116      18.577   2.593  21.407  1.00 50.00           C  
ATOM    904  O   PRO H 116      18.817   3.782  21.615  1.00 50.35           O  
ATOM    905  N   GLY H 117      19.488   1.604  21.521  1.00 45.51           N  
ATOM    906  CA  GLY H 117      20.892   1.771  21.755  1.00 46.11           C  
ATOM    907  C   GLY H 117      21.581   2.288  20.530  1.00 47.53           C  
ATOM    908  O   GLY H 117      22.527   3.065  20.635  1.00 46.09           O  
ATOM    909  N   LEU H 118      21.157   1.836  19.329  1.00 45.20           N  
ATOM    910  CA  LEU H 118      21.875   2.197  18.137  1.00 44.85           C  
ATOM    911  CB  LEU H 118      22.383   0.960  17.373  1.00 45.82           C  
ATOM    912  CG  LEU H 118      23.263   1.276  16.152  1.00 49.70           C  
ATOM    913  CD1 LEU H 118      24.570   1.965  16.577  1.00 46.95           C  
ATOM    914  CD2 LEU H 118      23.501   0.024  15.292  1.00 50.86           C  
ATOM    915  C   LEU H 118      20.977   2.971  17.218  1.00 45.81           C  
ATOM    916  O   LEU H 118      19.800   2.649  17.065  1.00 48.43           O  
ATOM    917  N   VAL H 119      21.522   4.042  16.600  1.00 44.20           N  
ATOM    918  CA  VAL H 119      20.790   4.835  15.651  0.90 44.89           C  
ATOM    919  CB  VAL H 119      20.362   6.165  16.201  0.90 46.73           C  
ATOM    920  CG1 VAL H 119      19.752   6.997  15.064  0.90 46.18           C  
ATOM    921  CG2 VAL H 119      19.400   5.924  17.373  0.90 46.15           C  
ATOM    922  C   VAL H 119      21.705   5.108  14.491  1.00 45.43           C  
ATOM    923  O   VAL H 119      22.889   5.383  14.676  1.00 44.34           O  
ATOM    924  N   LYS H 120      21.172   5.034  13.255  1.00 46.02           N  
ATOM    925  CA  LYS H 120      21.979   5.266  12.090  1.00 45.82           C  
ATOM    926  CB  LYS H 120      21.396   4.640  10.812  1.00 48.52           C  
ATOM    927  CG  LYS H 120      21.304   3.116  10.880  1.00 56.68           C  
ATOM    928  CD  LYS H 120      20.439   2.499   9.781  1.00 57.01           C  
ATOM    929  CE  LYS H 120      20.335   0.978   9.885  1.00 63.15           C  
ATOM    930  NZ  LYS H 120      21.687   0.377   9.829  1.00 61.48           N1+
ATOM    931  C   LYS H 120      22.059   6.743  11.870  1.00 44.84           C  
ATOM    932  O   LYS H 120      21.123   7.482  12.166  1.00 44.27           O  
ATOM    933  N   PRO H 121      23.168   7.186  11.348  1.00 44.31           N  
ATOM    934  CA  PRO H 121      23.399   8.582  11.100  1.00 45.43           C  
ATOM    935  CD  PRO H 121      24.110   6.328  10.653  1.00 48.46           C  
ATOM    936  CB  PRO H 121      24.780   8.650  10.448  1.00 47.82           C  
ATOM    937  CG  PRO H 121      24.914   7.281   9.752  1.00 48.02           C  
ATOM    938  C   PRO H 121      22.331   9.129  10.200  1.00 47.16           C  
ATOM    939  O   PRO H 121      21.829   8.399   9.348  1.00 46.40           O  
ATOM    940  N   SER H 122      21.980  10.420  10.387  1.00 46.19           N  
ATOM    941  CA  SER H 122      20.995  11.114   9.604  1.00 45.28           C  
ATOM    942  CB  SER H 122      21.214  10.929   8.094  1.00 50.19           C  
ATOM    943  OG  SER H 122      22.484  11.445   7.727  1.00 63.36           O  
ATOM    944  C   SER H 122      19.622  10.611   9.935  1.00 48.05           C  
ATOM    945  O   SER H 122      18.635  11.076   9.367  1.00 50.76           O  
ATOM    946  N   GLU H 123      19.514   9.674  10.893  1.00 45.05           N  
ATOM    947  CA  GLU H 123      18.237   9.141  11.288  1.00 44.23           C  
ATOM    948  CB  GLU H 123      18.285   7.650  11.668  1.00 45.52           C  
ATOM    949  CG  GLU H 123      18.710   6.715  10.526  1.00 51.67           C  
ATOM    950  CD  GLU H 123      17.534   6.467   9.590  1.00 64.77           C  
ATOM    951  OE1 GLU H 123      16.557   7.260   9.636  1.00 61.46           O  
ATOM    952  OE2 GLU H 123      17.599   5.478   8.812  1.00 80.82           O1-
ATOM    953  C   GLU H 123      17.800   9.905  12.503  1.00 45.36           C  
ATOM    954  O   GLU H 123      18.520  10.781  12.981  1.00 47.97           O  
ATOM    955  N   THR H 124      16.590   9.604  13.023  1.00 45.20           N  
ATOM    956  CA  THR H 124      16.080  10.303  14.170  1.00 43.70           C  
ATOM    957  CB  THR H 124      14.616  10.618  14.084  1.00 45.89           C  
ATOM    958  OG1 THR H 124      13.870   9.420  13.927  1.00 50.90           O  
ATOM    959  CG2 THR H 124      14.364  11.563  12.902  1.00 47.20           C  
ATOM    960  C   THR H 124      16.248   9.464  15.396  1.00 45.10           C  
ATOM    961  O   THR H 124      15.958   8.269  15.410  1.00 42.96           O  
ATOM    962  N   LEU H 125      16.730  10.106  16.478  1.00 41.77           N  
ATOM    963  CA  LEU H 125      16.940   9.446  17.733  1.00 41.85           C  
ATOM    964  CB  LEU H 125      18.235   9.949  18.411  1.00 39.28           C  
ATOM    965  CG  LEU H 125      18.603   9.337  19.776  1.00 43.61           C  
ATOM    966  CD1 LEU H 125      20.033   9.741  20.173  1.00 45.83           C  
ATOM    967  CD2 LEU H 125      17.604   9.728  20.873  1.00 45.45           C  
ATOM    968  C   LEU H 125      15.751   9.761  18.584  1.00 40.99           C  
ATOM    969  O   LEU H 125      15.391  10.925  18.753  1.00 42.26           O  
ATOM    970  N   SER H 126      15.088   8.715  19.120  1.00 41.11           N  
ATOM    971  CA  SER H 126      13.940   8.932  19.951  1.00 40.73           C  
ATOM    972  CB  SER H 126      12.615   8.540  19.272  1.00 44.25           C  
ATOM    973  OG  SER H 126      12.664   7.193  18.827  1.00 53.68           O  
ATOM    974  C   SER H 126      14.099   8.141  21.214  1.00 43.12           C  
ATOM    975  O   SER H 126      14.483   6.971  21.197  1.00 43.57           O  
ATOM    976  N   LEU H 127      13.823   8.794  22.361  1.00 39.27           N  
ATOM    977  CA  LEU H 127      13.914   8.174  23.657  1.00 38.18           C  
ATOM    978  CB  LEU H 127      15.093   8.693  24.497  1.00 39.47           C  
ATOM    979  CG  LEU H 127      16.474   8.284  23.961  1.00 42.82           C  
ATOM    980  CD1 LEU H 127      17.601   8.839  24.845  1.00 42.25           C  
ATOM    981  CD2 LEU H 127      16.568   6.759  23.800  1.00 44.36           C  
ATOM    982  C   LEU H 127      12.679   8.534  24.426  1.00 40.24           C  
ATOM    983  O   LEU H 127      12.036   9.548  24.151  1.00 39.50           O  
ATOM    984  N   THR H 128      12.315   7.692  25.416  1.00 37.34           N  
ATOM    985  CA  THR H 128      11.159   7.953  26.228  1.00 39.20           C  
ATOM    986  CB  THR H 128      10.084   6.921  26.056  1.00 44.01           C  
ATOM    987  OG1 THR H 128       9.662   6.859  24.703  1.00 51.84           O  
ATOM    988  CG2 THR H 128       8.902   7.294  26.958  1.00 42.08           C  
ATOM    989  C   THR H 128      11.576   7.899  27.671  1.00 42.66           C  
ATOM    990  O   THR H 128      12.483   7.155  28.037  1.00 40.57           O  
ATOM    991  N   CYS H 129      10.929   8.716  28.534  1.00 38.84           N  
ATOM    992  CA  CYS H 129      11.227   8.706  29.944  1.00 38.11           C  
ATOM    993  CB  CYS H 129      11.814  10.046  30.451  1.00 38.95           C  
ATOM    994  SG  CYS H 129      12.199  10.061  32.230  1.00 40.26           S  
ATOM    995  C   CYS H 129       9.939   8.428  30.664  1.00 42.49           C  
ATOM    996  O   CYS H 129       8.989   9.204  30.581  1.00 43.77           O  
ATOM    997  N   THR H 130       9.879   7.306  31.410  1.00 39.86           N  
ATOM    998  CA  THR H 130       8.649   6.961  32.067  1.00 39.57           C  
ATOM    999  CB  THR H 130       8.321   5.497  31.971  1.00 44.96           C  
ATOM   1000  OG1 THR H 130       6.961   5.284  32.307  1.00 47.96           O  
ATOM   1001  CG2 THR H 130       9.232   4.700  32.916  1.00 49.18           C  
ATOM   1002  C   THR H 130       8.763   7.369  33.506  1.00 41.08           C  
ATOM   1003  O   THR H 130       9.745   7.076  34.184  1.00 42.88           O  
ATOM   1004  N   VAL H 131       7.724   8.069  34.001  1.00 39.57           N  
ATOM   1005  CA  VAL H 131       7.725   8.670  35.304  1.00 39.49           C  
ATOM   1006  CB  VAL H 131       7.312  10.118  35.216  1.00 42.37           C  
ATOM   1007  CG1 VAL H 131       7.095  10.688  36.618  1.00 42.45           C  
ATOM   1008  CG2 VAL H 131       8.350  10.896  34.396  1.00 40.77           C  
ATOM   1009  C   VAL H 131       6.700   8.012  36.175  1.00 42.07           C  
ATOM   1010  O   VAL H 131       5.715   7.452  35.696  1.00 42.59           O  
ATOM   1011  N   SER H 132       6.953   8.026  37.501  1.00 40.42           N  
ATOM   1012  CA  SER H 132       5.963   7.598  38.443  1.00 42.20           C  
ATOM   1013  CB  SER H 132       5.890   6.076  38.648  1.00 42.39           C  
ATOM   1014  OG  SER H 132       7.102   5.598  39.208  1.00 46.73           O  
ATOM   1015  C   SER H 132       6.295   8.248  39.751  1.00 43.60           C  
ATOM   1016  O   SER H 132       7.437   8.639  39.986  1.00 43.64           O  
ATOM   1017  N   GLY H 133       5.264   8.427  40.596  1.00 14.49           N  
ATOM   1018  CA  GLY H 133       5.452   9.059  41.862  1.00 13.89           C  
ATOM   1019  C   GLY H 133       4.939  10.467  41.788  1.00 15.28           C  
ATOM   1020  O   GLY H 133       4.615  11.049  42.825  1.00 17.68           O  
ATOM   1021  N   PHE H 134       4.848  11.052  40.570  1.00 15.04           N  
ATOM   1022  CA  PHE H 134       4.360  12.401  40.457  1.00 14.05           C  
ATOM   1023  CB  PHE H 134       5.451  13.492  40.608  1.00 13.53           C  
ATOM   1024  CG  PHE H 134       6.492  13.385  39.541  1.00 12.75           C  
ATOM   1025  CD1 PHE H 134       7.485  12.436  39.615  1.00 14.01           C  
ATOM   1026  CD2 PHE H 134       6.494  14.261  38.478  1.00 11.63           C  
ATOM   1027  CE1 PHE H 134       8.446  12.353  38.634  1.00 12.95           C  
ATOM   1028  CE2 PHE H 134       7.452  14.182  37.494  1.00 11.66           C  
ATOM   1029  CZ  PHE H 134       8.431  13.222  37.569  1.00 13.11           C  
ATOM   1030  C   PHE H 134       3.650  12.572  39.143  1.00 14.48           C  
ATOM   1031  O   PHE H 134       3.714  11.711  38.265  1.00 16.18           O  
ATOM   1032  N   SER H 135       2.930  13.707  38.987  1.00 15.33           N  
ATOM   1033  CA  SER H 135       2.181  13.965  37.793  1.00 17.20           C  
ATOM   1034  CB  SER H 135       0.819  14.644  38.037  1.00 18.26           C  
ATOM   1035  OG  SER H 135       1.011  15.966  38.517  1.00 23.46           O  
ATOM   1036  C   SER H 135       2.985  14.879  36.932  1.00 15.03           C  
ATOM   1037  O   SER H 135       3.663  15.788  37.406  1.00 15.13           O  
ATOM   1038  N   LEU H 136       2.919  14.636  35.615  1.00 14.50           N  
ATOM   1039  CA  LEU H 136       3.657  15.366  34.632  1.00 14.62           C  
ATOM   1040  CB  LEU H 136       3.479  14.774  33.225  1.00 14.36           C  
ATOM   1041  CG  LEU H 136       3.831  13.272  33.172  1.00 13.74           C  
ATOM   1042  CD1 LEU H 136       3.935  12.772  31.723  1.00 14.84           C  
ATOM   1043  CD2 LEU H 136       5.060  12.938  34.031  1.00 13.25           C  
ATOM   1044  C   LEU H 136       3.159  16.773  34.617  1.00 15.91           C  
ATOM   1045  O   LEU H 136       3.872  17.695  34.232  1.00 15.68           O  
ATOM   1046  N   ILE H 137       1.886  16.976  34.984  1.00 15.79           N  
ATOM   1047  CA  ILE H 137       1.344  18.304  34.986  1.00 16.62           C  
ATOM   1048  CB  ILE H 137      -0.113  18.354  35.345  1.00 16.98           C  
ATOM   1049  CG1 ILE H 137      -0.942  17.594  34.302  1.00  0.00           C  
ATOM   1050  CG2 ILE H 137      -0.525  19.829  35.481  1.00 19.21           C  
ATOM   1051  CD1 ILE H 137      -2.409  17.452  34.699  1.00  0.00           C  
ATOM   1052  C   ILE H 137       2.083  19.161  35.979  1.00 16.29           C  
ATOM   1053  O   ILE H 137       2.281  20.349  35.737  1.00 17.69           O  
ATOM   1054  N   GLY H 138       2.443  18.593  37.149  1.00 15.11           N  
ATOM   1055  CA  GLY H 138       3.074  19.281  38.253  1.00 13.24           C  
ATOM   1056  C   GLY H 138       4.514  19.706  38.061  1.00 13.23           C  
ATOM   1057  O   GLY H 138       4.905  20.746  38.587  1.00 13.52           O  
ATOM   1058  N   TYR H 139       5.365  18.920  37.362  1.00 12.84           N  
ATOM   1059  CA  TYR H 139       6.771  19.253  37.371  1.00 13.54           C  
ATOM   1060  CB  TYR H 139       7.642  18.200  38.074  1.00 13.33           C  
ATOM   1061  CG  TYR H 139       7.351  18.212  39.534  1.00 13.54           C  
ATOM   1062  CD1 TYR H 139       6.220  17.615  40.039  1.00 12.27           C  
ATOM   1063  CD2 TYR H 139       8.229  18.817  40.401  1.00 12.66           C  
ATOM   1064  CE1 TYR H 139       5.969  17.627  41.390  1.00 13.65           C  
ATOM   1065  CE2 TYR H 139       7.983  18.831  41.753  1.00 14.83           C  
ATOM   1066  CZ  TYR H 139       6.852  18.233  42.250  1.00 14.27           C  
ATOM   1067  OH  TYR H 139       6.599  18.244  43.637  1.00 17.62           O  
ATOM   1068  C   TYR H 139       7.322  19.340  35.985  1.00 13.04           C  
ATOM   1069  O   TYR H 139       6.748  18.791  35.047  1.00 14.23           O  
ATOM   1070  N   ASP H 140       8.460  20.064  35.823  1.00 35.56           N  
ATOM   1071  CA  ASP H 140       9.016  20.150  34.503  1.00 34.83           C  
ATOM   1072  CB  ASP H 140       9.921  21.382  34.323  1.00 35.75           C  
ATOM   1073  CG  ASP H 140       9.148  22.659  34.622  1.00 37.00           C  
ATOM   1074  OD1 ASP H 140       7.915  22.688  34.371  1.00  0.00           O  
ATOM   1075  OD2 ASP H 140       9.787  23.626  35.116  1.00  0.00           O1-
ATOM   1076  C   ASP H 140       9.947  18.985  34.331  1.00 33.59           C  
ATOM   1077  O   ASP H 140      10.375  18.377  35.311  1.00 35.55           O  
ATOM   1078  N   LEU H 141      10.295  18.643  33.069  1.00 32.24           N  
ATOM   1079  CA  LEU H 141      11.225  17.568  32.870  1.00 32.78           C  
ATOM   1080  CB  LEU H 141      10.587  16.259  32.379  1.00 33.91           C  
ATOM   1081  CG  LEU H 141       9.788  15.530  33.476  1.00 35.48           C  
ATOM   1082  CD1 LEU H 141      10.712  15.043  34.606  1.00 42.72           C  
ATOM   1083  CD2 LEU H 141       8.616  16.381  33.991  1.00 41.95           C  
ATOM   1084  C   LEU H 141      12.277  17.983  31.897  1.00 35.49           C  
ATOM   1085  O   LEU H 141      12.013  18.629  30.884  1.00 35.20           O  
ATOM   1086  N   ASN H 142      13.524  17.583  32.188  1.00 34.27           N  
ATOM   1087  CA  ASN H 142      14.641  18.020  31.414  1.00 32.70           C  
ATOM   1088  CB  ASN H 142      15.728  18.683  32.279  1.00 28.49           C  
ATOM   1089  CG  ASN H 142      15.131  19.806  33.123  1.00 12.45           C  
ATOM   1090  OD1 ASN H 142      15.438  20.986  32.952  1.00 12.08           O  
ATOM   1091  ND2 ASN H 142      14.261  19.413  34.091  1.00 18.46           N  
ATOM   1092  C   ASN H 142      15.304  16.817  30.832  1.00 33.95           C  
ATOM   1093  O   ASN H 142      15.178  15.709  31.351  1.00 33.59           O  
ATOM   1094  N   TRP H 143      16.005  17.017  29.698  1.00 32.10           N  
ATOM   1095  CA  TRP H 143      16.827  15.994  29.131  1.00 33.12           C  
ATOM   1096  CB  TRP H 143      16.461  15.635  27.680  1.00 31.57           C  
ATOM   1097  CG  TRP H 143      15.120  14.950  27.543  1.00 33.62           C  
ATOM   1098  CD2 TRP H 143      14.924  13.528  27.622  1.00 35.16           C  
ATOM   1099  CD1 TRP H 143      13.889  15.498  27.336  1.00 35.55           C  
ATOM   1100  NE1 TRP H 143      12.936  14.509  27.281  1.00 34.36           N  
ATOM   1101  CE2 TRP H 143      13.561  13.291  27.458  1.00 35.31           C  
ATOM   1102  CE3 TRP H 143      15.808  12.505  27.820  1.00 35.70           C  
ATOM   1103  CZ2 TRP H 143      13.058  12.021  27.487  1.00 36.86           C  
ATOM   1104  CZ3 TRP H 143      15.300  11.224  27.849  1.00 36.31           C  
ATOM   1105  CH2 TRP H 143      13.950  10.989  27.685  1.00 35.81           C  
ATOM   1106  C   TRP H 143      18.216  16.555  29.144  1.00 34.32           C  
ATOM   1107  O   TRP H 143      18.427  17.734  28.858  1.00 32.05           O  
ATOM   1108  N   ILE H 144      19.197  15.723  29.542  1.00 32.52           N  
ATOM   1109  CA  ILE H 144      20.573  16.134  29.583  1.00 31.85           C  
ATOM   1110  CB  ILE H 144      21.047  16.413  30.976  1.00 34.78           C  
ATOM   1111  CG1 ILE H 144      20.242  17.584  31.557  1.00 35.90           C  
ATOM   1112  CG2 ILE H 144      22.564  16.661  30.940  1.00 34.58           C  
ATOM   1113  CD1 ILE H 144      20.377  17.718  33.070  1.00 48.51           C  
ATOM   1114  C   ILE H 144      21.363  14.996  29.024  1.00 34.32           C  
ATOM   1115  O   ILE H 144      20.970  13.839  29.166  1.00 35.36           O  
ATOM   1116  N   ARG H 145      22.491  15.286  28.343  1.00 33.35           N  
ATOM   1117  CA  ARG H 145      23.241  14.193  27.791  1.00 33.55           C  
ATOM   1118  CB  ARG H 145      23.092  14.024  26.269  1.00 33.22           C  
ATOM   1119  CG  ARG H 145      23.538  15.224  25.436  1.00 35.96           C  
ATOM   1120  CD  ARG H 145      23.363  14.992  23.934  1.00 31.84           C  
ATOM   1121  NE  ARG H 145      23.821  16.215  23.219  1.00 32.55           N  
ATOM   1122  CZ  ARG H 145      23.913  16.210  21.858  1.00 36.26           C  
ATOM   1123  NH1 ARG H 145      23.612  15.076  21.158  1.00 38.19           N1+
ATOM   1124  NH2 ARG H 145      24.302  17.337  21.197  1.00 39.45           N  
ATOM   1125  C   ARG H 145      24.693  14.371  28.100  1.00 35.89           C  
ATOM   1126  O   ARG H 145      25.133  15.450  28.494  1.00 33.79           O  
ATOM   1127  N   GLN H 146      25.474  13.276  27.971  1.00 34.48           N  
ATOM   1128  CA  GLN H 146      26.882  13.354  28.234  1.00 32.70           C  
ATOM   1129  CB  GLN H 146      27.223  12.920  29.671  1.00 33.53           C  
ATOM   1130  CG  GLN H 146      28.697  13.054  30.055  1.00 31.32           C  
ATOM   1131  CD  GLN H 146      28.825  12.584  31.498  1.00 36.11           C  
ATOM   1132  OE1 GLN H 146      27.943  11.906  32.020  1.00 37.19           O  
ATOM   1133  NE2 GLN H 146      29.950  12.956  32.163  1.00 40.48           N  
ATOM   1134  C   GLN H 146      27.601  12.428  27.296  1.00 35.60           C  
ATOM   1135  O   GLN H 146      27.377  11.219  27.307  1.00 35.52           O  
ATOM   1136  N   PRO H 147      28.476  12.964  26.483  1.00 37.43           N  
ATOM   1137  CA  PRO H 147      29.230  12.123  25.592  1.00 40.77           C  
ATOM   1138  CD  PRO H 147      28.257  14.287  25.919  1.00 42.43           C  
ATOM   1139  CB  PRO H 147      29.859  13.057  24.563  1.00 40.62           C  
ATOM   1140  CG  PRO H 147      28.885  14.247  24.514  1.00 42.54           C  
ATOM   1141  C   PRO H 147      30.226  11.358  26.401  1.00 40.49           C  
ATOM   1142  O   PRO H 147      30.711  11.893  27.397  1.00 39.49           O  
ATOM   1143  N   PRO H 148      30.540  10.157  26.007  1.00 43.26           N  
ATOM   1144  CA  PRO H 148      31.441   9.333  26.762  1.00 46.21           C  
ATOM   1145  CD  PRO H 148      30.502   9.784  24.604  1.00 45.15           C  
ATOM   1146  CB  PRO H 148      31.684   8.105  25.892  1.00 49.09           C  
ATOM   1147  CG  PRO H 148      31.547   8.664  24.463  1.00 49.05           C  
ATOM   1148  C   PRO H 148      32.717  10.064  27.039  1.00 47.10           C  
ATOM   1149  O   PRO H 148      33.373  10.508  26.098  1.00 52.27           O  
ATOM   1150  N   GLY H 149      33.092  10.184  28.326  1.00 48.01           N  
ATOM   1151  CA  GLY H 149      34.336  10.796  28.694  1.00 47.85           C  
ATOM   1152  C   GLY H 149      34.235  12.293  28.634  1.00 49.29           C  
ATOM   1153  O   GLY H 149      35.249  12.976  28.769  1.00 48.52           O  
ATOM   1154  N   LYS H 150      33.024  12.853  28.443  1.00 44.44           N  
ATOM   1155  CA  LYS H 150      32.900  14.287  28.352  1.00 43.21           C  
ATOM   1156  CB  LYS H 150      32.295  14.780  27.023  1.00 45.38           C  
ATOM   1157  CG  LYS H 150      33.169  14.508  25.792  1.00 52.61           C  
ATOM   1158  CD  LYS H 150      34.521  15.228  25.792  1.00 58.46           C  
ATOM   1159  CE  LYS H 150      34.517  16.564  25.046  1.00 81.07           C  
ATOM   1160  NZ  LYS H 150      35.860  17.181  25.112  1.00 80.10           N1+
ATOM   1161  C   LYS H 150      31.989  14.749  29.451  1.00 42.25           C  
ATOM   1162  O   LYS H 150      31.564  13.955  30.289  1.00 41.85           O  
ATOM   1163  N   GLY H 151      31.692  16.069  29.477  1.00 39.93           N  
ATOM   1164  CA  GLY H 151      30.879  16.672  30.502  1.00 37.14           C  
ATOM   1165  C   GLY H 151      29.421  16.606  30.147  1.00 38.70           C  
ATOM   1166  O   GLY H 151      29.030  16.066  29.115  1.00 37.21           O  
ATOM   1167  N   LEU H 152      28.580  17.183  31.034  1.00 37.37           N  
ATOM   1168  CA  LEU H 152      27.147  17.195  30.925  1.00 35.53           C  
ATOM   1169  CB  LEU H 152      26.473  17.392  32.294  1.00 34.63           C  
ATOM   1170  CG  LEU H 152      26.704  16.228  33.275  1.00 37.45           C  
ATOM   1171  CD1 LEU H 152      26.145  16.543  34.668  1.00 33.32           C  
ATOM   1172  CD2 LEU H 152      26.122  14.921  32.725  1.00 32.17           C  
ATOM   1173  C   LEU H 152      26.711  18.334  30.052  1.00 37.52           C  
ATOM   1174  O   LEU H 152      27.272  19.427  30.099  1.00 38.57           O  
ATOM   1175  N   GLU H 153      25.673  18.085  29.228  1.00 34.83           N  
ATOM   1176  CA  GLU H 153      25.124  19.086  28.361  1.00 35.07           C  
ATOM   1177  CB  GLU H 153      25.394  18.803  26.871  1.00 36.81           C  
ATOM   1178  CG  GLU H 153      24.859  19.886  25.932  1.00 33.40           C  
ATOM   1179  CD  GLU H 153      25.180  19.482  24.497  1.00 39.70           C  
ATOM   1180  OE1 GLU H 153      25.584  18.308  24.284  1.00 44.16           O  
ATOM   1181  OE2 GLU H 153      25.022  20.348  23.595  1.00 44.39           O1-
ATOM   1182  C   GLU H 153      23.640  19.070  28.555  1.00 34.25           C  
ATOM   1183  O   GLU H 153      23.009  18.014  28.575  1.00 35.26           O  
ATOM   1184  N   TRP H 154      23.047  20.267  28.695  1.00 32.53           N  
ATOM   1185  CA  TRP H 154      21.640  20.445  28.904  1.00 32.61           C  
ATOM   1186  CB  TRP H 154      21.448  21.686  29.791  1.00 33.93           C  
ATOM   1187  CG  TRP H 154      20.184  22.483  29.657  1.00 34.28           C  
ATOM   1188  CD2 TRP H 154      18.866  22.065  30.011  1.00 32.04           C  
ATOM   1189  CD1 TRP H 154      20.062  23.740  29.161  1.00 33.53           C  
ATOM   1190  NE1 TRP H 154      18.755  24.143  29.201  1.00 30.55           N  
ATOM   1191  CE2 TRP H 154      18.004  23.125  29.717  1.00 32.22           C  
ATOM   1192  CE3 TRP H 154      18.413  20.898  30.532  1.00 32.23           C  
ATOM   1193  CZ2 TRP H 154      16.666  23.044  29.945  1.00 33.28           C  
ATOM   1194  CZ3 TRP H 154      17.065  20.822  30.760  1.00 33.60           C  
ATOM   1195  CH2 TRP H 154      16.209  21.868  30.479  1.00 33.64           C  
ATOM   1196  C   TRP H 154      20.971  20.606  27.572  1.00 32.65           C  
ATOM   1197  O   TRP H 154      21.299  21.514  26.817  1.00 32.38           O  
ATOM   1198  N   ILE H 155      20.092  19.640  27.212  1.00 33.34           N  
ATOM   1199  CA  ILE H 155      19.349  19.630  25.977  1.00 33.56           C  
ATOM   1200  CB  ILE H 155      18.827  18.266  25.641  1.00 34.42           C  
ATOM   1201  CG1 ILE H 155      19.984  17.259  25.564  1.00 38.97           C  
ATOM   1202  CG2 ILE H 155      18.040  18.374  24.323  1.00 39.09           C  
ATOM   1203  CD1 ILE H 155      19.514  15.808  25.550  1.00 41.72           C  
ATOM   1204  C   ILE H 155      18.163  20.556  25.981  1.00 34.50           C  
ATOM   1205  O   ILE H 155      17.960  21.323  25.042  1.00 35.31           O  
ATOM   1206  N   GLY H 156      17.322  20.503  27.034  1.00 33.51           N  
ATOM   1207  CA  GLY H 156      16.131  21.307  27.018  1.00 33.00           C  
ATOM   1208  C   GLY H 156      15.145  20.729  27.989  1.00 32.73           C  
ATOM   1209  O   GLY H 156      15.378  19.682  28.592  1.00 32.36           O  
ATOM   1210  N   ILE H 157      14.000  21.421  28.167  1.00 33.44           N  
ATOM   1211  CA  ILE H 157      13.030  21.009  29.144  1.00 33.15           C  
ATOM   1212  CB  ILE H 157      13.082  21.856  30.387  1.00 34.02           C  
ATOM   1213  CG1 ILE H 157      12.183  21.291  31.498  1.00  0.00           C  
ATOM   1214  CG2 ILE H 157      12.738  23.299  29.985  1.00  0.00           C  
ATOM   1215  CD1 ILE H 157      12.427  21.936  32.862  1.00 35.31           C  
ATOM   1216  C   ILE H 157      11.651  21.167  28.585  1.00 34.06           C  
ATOM   1217  O   ILE H 157      11.440  21.827  27.568  1.00 34.58           O  
ATOM   1218  N   ILE H 158      10.678  20.485  29.223  1.00 33.67           N  
ATOM   1219  CA  ILE H 158       9.289  20.655  28.918  1.00 35.04           C  
ATOM   1220  CB  ILE H 158       8.655  19.450  28.279  1.00 34.77           C  
ATOM   1221  CG1 ILE H 158       7.204  19.760  27.873  1.00 36.81           C  
ATOM   1222  CG2 ILE H 158       8.825  18.242  29.210  1.00 32.81           C  
ATOM   1223  CD1 ILE H 158       6.600  18.715  26.938  1.00 39.79           C  
ATOM   1224  C   ILE H 158       8.634  20.955  30.225  1.00 36.69           C  
ATOM   1225  O   ILE H 158       8.704  20.162  31.164  1.00 35.71           O  
ATOM   1226  N   TRP H 159       7.969  22.123  30.305  1.00 35.26           N  
ATOM   1227  CA  TRP H 159       7.420  22.596  31.541  1.00 36.05           C  
ATOM   1228  CB  TRP H 159       7.162  24.113  31.567  1.00 20.36           C  
ATOM   1229  CG  TRP H 159       8.425  24.945  31.537  1.00 21.30           C  
ATOM   1230  CD2 TRP H 159       8.459  26.359  31.774  1.00 22.75           C  
ATOM   1231  CD1 TRP H 159       9.715  24.562  31.310  1.00 26.72           C  
ATOM   1232  NE1 TRP H 159      10.551  25.650  31.389  1.00 19.07           N  
ATOM   1233  CE2 TRP H 159       9.791  26.764  31.677  1.00 23.35           C  
ATOM   1234  CE3 TRP H 159       7.463  27.248  32.056  1.00 25.81           C  
ATOM   1235  CZ2 TRP H 159      10.146  28.070  31.859  1.00 24.38           C  
ATOM   1236  CZ3 TRP H 159       7.823  28.564  32.237  1.00 27.11           C  
ATOM   1237  CH2 TRP H 159       9.139  28.966  32.141  1.00 29.74           C  
ATOM   1238  C   TRP H 159       6.154  21.875  31.858  1.00 36.93           C  
ATOM   1239  O   TRP H 159       5.559  21.203  31.018  1.00 36.30           O  
ATOM   1240  N   GLY H 160       5.597  22.030  33.079  1.00 26.66           N  
ATOM   1241  CA  GLY H 160       4.403  21.298  33.452  1.00 29.97           C  
ATOM   1242  C   GLY H 160       3.261  21.601  32.518  1.00 37.07           C  
ATOM   1243  O   GLY H 160       2.443  20.730  32.218  1.00 34.82           O  
ATOM   1244  N   ASP H 161       3.150  22.859  32.067  1.00 37.15           N  
ATOM   1245  CA  ASP H 161       2.088  23.262  31.190  1.00 30.56           C  
ATOM   1246  CB  ASP H 161       1.924  24.794  31.078  1.00 25.80           C  
ATOM   1247  CG  ASP H 161       3.216  25.445  30.603  1.00 36.00           C  
ATOM   1248  OD1 ASP H 161       4.211  24.714  30.366  1.00 32.78           O  
ATOM   1249  OD2 ASP H 161       3.228  26.700  30.490  1.00 29.97           O1-
ATOM   1250  C   ASP H 161       2.262  22.638  29.840  1.00 34.15           C  
ATOM   1251  O   ASP H 161       1.300  22.518  29.083  1.00 38.07           O  
ATOM   1252  N   GLY H 162       3.492  22.213  29.495  1.00 34.03           N  
ATOM   1253  CA  GLY H 162       3.706  21.651  28.194  1.00 22.08           C  
ATOM   1254  C   GLY H 162       4.600  22.580  27.449  1.00 30.37           C  
ATOM   1255  O   GLY H 162       4.978  22.296  26.309  1.00 26.73           O  
ATOM   1256  N   THR H 163       4.990  23.712  28.077  1.00 36.74           N  
ATOM   1257  CA  THR H 163       5.827  24.580  27.301  1.00 37.50           C  
ATOM   1258  CB  THR H 163       6.047  25.915  27.949  1.00 37.98           C  
ATOM   1259  OG1 THR H 163       6.712  25.748  29.193  1.00 23.09           O  
ATOM   1260  CG2 THR H 163       4.682  26.589  28.168  1.00 27.01           C  
ATOM   1261  C   THR H 163       7.166  23.930  27.145  1.00 38.88           C  
ATOM   1262  O   THR H 163       7.514  23.021  27.895  1.00 38.56           O  
ATOM   1263  N   THR H 164       7.953  24.368  26.143  1.00 37.02           N  
ATOM   1264  CA  THR H 164       9.233  23.753  25.940  1.00 34.78           C  
ATOM   1265  CB  THR H 164       9.208  22.780  24.798  1.00 36.86           C  
ATOM   1266  OG1 THR H 164      10.466  22.144  24.647  1.00 43.47           O  
ATOM   1267  CG2 THR H 164       8.795  23.520  23.522  1.00 38.94           C  
ATOM   1268  C   THR H 164      10.283  24.809  25.714  1.00 36.87           C  
ATOM   1269  O   THR H 164       9.984  25.917  25.270  1.00 39.91           O  
ATOM   1270  N   ASP H 165      11.546  24.483  26.078  1.00 36.66           N  
ATOM   1271  CA  ASP H 165      12.693  25.343  25.928  1.00 34.59           C  
ATOM   1272  CB  ASP H 165      13.193  25.933  27.258  1.00 35.93           C  
ATOM   1273  CG  ASP H 165      12.174  26.933  27.771  1.00 36.65           C  
ATOM   1274  OD1 ASP H 165      11.893  27.927  27.049  1.00 64.71           O  
ATOM   1275  OD2 ASP H 165      11.654  26.708  28.895  1.00 44.20           O1-
ATOM   1276  C   ASP H 165      13.814  24.475  25.447  1.00 35.50           C  
ATOM   1277  O   ASP H 165      14.065  23.410  26.009  1.00 35.10           O  
ATOM   1278  N   TYR H 166      14.542  24.913  24.403  1.00 36.17           N  
ATOM   1279  CA  TYR H 166      15.584  24.067  23.887  1.00 35.91           C  
ATOM   1280  CB  TYR H 166      15.399  23.683  22.407  1.00 37.91           C  
ATOM   1281  CG  TYR H 166      14.093  22.993  22.215  1.00 38.34           C  
ATOM   1282  CD1 TYR H 166      13.892  21.716  22.686  1.00 37.35           C  
ATOM   1283  CD2 TYR H 166      13.079  23.620  21.530  1.00 38.58           C  
ATOM   1284  CE1 TYR H 166      12.686  21.083  22.495  1.00 40.16           C  
ATOM   1285  CE2 TYR H 166      11.872  22.992  21.335  1.00 37.64           C  
ATOM   1286  CZ  TYR H 166      11.674  21.722  21.820  1.00 39.39           C  
ATOM   1287  OH  TYR H 166      10.436  21.076  21.624  1.00 40.11           O  
ATOM   1288  C   TYR H 166      16.877  24.819  23.903  1.00 39.27           C  
ATOM   1289  O   TYR H 166      16.906  26.043  23.790  1.00 38.36           O  
ATOM   1290  N   ASN H 167      17.994  24.075  24.048  1.00 36.09           N  
ATOM   1291  CA  ASN H 167      19.298  24.663  23.976  1.00 35.70           C  
ATOM   1292  CB  ASN H 167      20.421  23.639  24.218  1.00 40.72           C  
ATOM   1293  CG  ASN H 167      21.750  24.364  24.369  1.00 42.31           C  
ATOM   1294  OD1 ASN H 167      22.057  25.297  23.629  1.00 49.17           O  
ATOM   1295  ND2 ASN H 167      22.567  23.919  25.360  1.00 40.85           N  
ATOM   1296  C   ASN H 167      19.409  25.182  22.577  1.00 38.61           C  
ATOM   1297  O   ASN H 167      18.994  24.533  21.620  1.00 36.01           O  
ATOM   1298  N   SER H 168      19.996  26.377  22.423  1.00 40.97           N  
ATOM   1299  CA  SER H 168      20.051  27.049  21.162  1.00 42.32           C  
ATOM   1300  CB  SER H 168      20.786  28.394  21.292  1.00 44.91           C  
ATOM   1301  OG  SER H 168      20.845  29.058  20.041  1.00 71.69           O  
ATOM   1302  C   SER H 168      20.780  26.211  20.163  1.00 41.34           C  
ATOM   1303  O   SER H 168      20.453  26.227  18.977  1.00 42.49           O  
ATOM   1304  N   ALA H 169      21.802  25.455  20.600  1.00 39.47           N  
ATOM   1305  CA  ALA H 169      22.558  24.720  19.627  1.00 42.70           C  
ATOM   1306  CB  ALA H 169      23.770  24.010  20.254  1.00 43.17           C  
ATOM   1307  C   ALA H 169      21.723  23.664  18.948  1.00 44.52           C  
ATOM   1308  O   ALA H 169      21.714  23.556  17.723  1.00 43.74           O  
ATOM   1309  N   VAL H 170      21.017  22.843  19.745  1.00 40.47           N  
ATOM   1310  CA  VAL H 170      20.214  21.719  19.326  1.00 40.99           C  
ATOM   1311  CB  VAL H 170      20.041  20.687  20.402  1.00 40.70           C  
ATOM   1312  CG1 VAL H 170      21.422  20.096  20.741  1.00 26.28           C  
ATOM   1313  CG2 VAL H 170      19.321  21.331  21.598  1.00 31.41           C  
ATOM   1314  C   VAL H 170      18.838  22.078  18.826  1.00 45.07           C  
ATOM   1315  O   VAL H 170      18.180  21.248  18.200  1.00 45.25           O  
ATOM   1316  N   LYS H 171      18.354  23.306  19.078  1.00 44.73           N  
ATOM   1317  CA  LYS H 171      16.948  23.591  18.945  1.00 44.54           C  
ATOM   1318  CB  LYS H 171      16.580  25.051  19.272  1.00 48.62           C  
ATOM   1319  CG  LYS H 171      16.946  26.096  18.221  1.00 49.24           C  
ATOM   1320  CD  LYS H 171      16.307  27.451  18.530  0.80 56.87           C  
ATOM   1321  CE  LYS H 171      16.578  28.528  17.483  0.75 62.35           C  
ATOM   1322  NZ  LYS H 171      15.570  28.444  16.404  0.75 60.12           N1+
ATOM   1323  C   LYS H 171      16.347  23.208  17.624  1.00 43.73           C  
ATOM   1324  O   LYS H 171      15.213  22.733  17.594  1.00 50.50           O  
ATOM   1325  N   SER H 172      17.044  23.379  16.494  1.00 42.56           N  
ATOM   1326  CA  SER H 172      16.395  23.050  15.255  1.00 42.21           C  
ATOM   1327  CB  SER H 172      17.315  23.281  14.046  1.00 50.69           C  
ATOM   1328  OG  SER H 172      17.730  24.637  14.001  1.00 55.60           O  
ATOM   1329  C   SER H 172      16.015  21.592  15.230  1.00 45.03           C  
ATOM   1330  O   SER H 172      14.949  21.225  14.737  1.00 45.77           O  
ATOM   1331  N   ARG H 173      16.923  20.724  15.713  1.00 43.03           N  
ATOM   1332  CA  ARG H 173      16.811  19.287  15.707  1.00 41.60           C  
ATOM   1333  CB  ARG H 173      18.185  18.609  15.831  1.00 42.37           C  
ATOM   1334  CG  ARG H 173      19.117  18.951  14.667  1.00 44.56           C  
ATOM   1335  CD  ARG H 173      20.376  18.086  14.602  1.00 43.35           C  
ATOM   1336  NE  ARG H 173      21.218  18.396  15.792  1.00 39.27           N  
ATOM   1337  CZ  ARG H 173      21.988  17.411  16.340  1.00 46.28           C  
ATOM   1338  NH1 ARG H 173      21.949  16.152  15.815  1.00 45.36           N1+
ATOM   1339  NH2 ARG H 173      22.793  17.677  17.409  1.00 45.93           N  
ATOM   1340  C   ARG H 173      15.900  18.670  16.749  1.00 43.46           C  
ATOM   1341  O   ARG H 173      15.360  17.587  16.517  1.00 43.42           O  
ATOM   1342  N   VAL H 174      15.749  19.296  17.938  1.00 39.86           N  
ATOM   1343  CA  VAL H 174      15.070  18.652  19.041  1.00 36.74           C  
ATOM   1344  CB  VAL H 174      15.631  19.000  20.388  1.00 40.66           C  
ATOM   1345  CG1 VAL H 174      17.055  18.461  20.520  1.00 46.42           C  
ATOM   1346  CG2 VAL H 174      15.546  20.521  20.556  1.00 44.51           C  
ATOM   1347  C   VAL H 174      13.613  18.973  19.158  1.00 41.48           C  
ATOM   1348  O   VAL H 174      13.170  20.087  18.884  1.00 43.17           O  
ATOM   1349  N   THR H 175      12.837  17.954  19.600  1.00 39.93           N  
ATOM   1350  CA  THR H 175      11.440  18.094  19.905  1.00 38.08           C  
ATOM   1351  CB  THR H 175      10.545  17.478  18.866  1.00 40.26           C  
ATOM   1352  OG1 THR H 175      10.796  18.054  17.592  1.00 51.29           O  
ATOM   1353  CG2 THR H 175       9.081  17.722  19.264  1.00 50.10           C  
ATOM   1354  C   THR H 175      11.207  17.332  21.180  1.00 40.33           C  
ATOM   1355  O   THR H 175      11.719  16.226  21.345  1.00 43.98           O  
ATOM   1356  N   ILE H 176      10.433  17.904  22.129  1.00 36.93           N  
ATOM   1357  CA  ILE H 176      10.153  17.201  23.352  1.00 36.78           C  
ATOM   1358  CB  ILE H 176      10.731  17.860  24.574  1.00 38.83           C  
ATOM   1359  CG1 ILE H 176      12.268  17.873  24.453  1.00 60.83           C  
ATOM   1360  CG2 ILE H 176      10.219  17.115  25.824  1.00 60.20           C  
ATOM   1361  CD1 ILE H 176      12.988  18.693  25.520  1.00 60.63           C  
ATOM   1362  C   ILE H 176       8.665  17.094  23.490  1.00 39.48           C  
ATOM   1363  O   ILE H 176       7.935  18.053  23.238  1.00 39.30           O  
ATOM   1364  N   SER H 177       8.176  15.898  23.886  1.00 37.83           N  
ATOM   1365  CA  SER H 177       6.757  15.677  23.965  1.00 39.74           C  
ATOM   1366  CB  SER H 177       6.238  14.621  22.973  1.00 42.54           C  
ATOM   1367  OG  SER H 177       6.410  15.061  21.635  1.00 56.15           O  
ATOM   1368  C   SER H 177       6.403  15.160  25.323  1.00 42.52           C  
ATOM   1369  O   SER H 177       7.263  14.734  26.094  1.00 42.36           O  
ATOM   1370  N   LYS H 178       5.092  15.209  25.637  1.00 39.61           N  
ATOM   1371  CA  LYS H 178       4.561  14.766  26.895  1.00 41.01           C  
ATOM   1372  CB  LYS H 178       4.065  15.934  27.762  1.00 44.78           C  
ATOM   1373  CG  LYS H 178       3.491  15.512  29.114  1.00 22.49           C  
ATOM   1374  CD  LYS H 178       3.088  16.697  29.990  1.00 28.28           C  
ATOM   1375  CE  LYS H 178       2.073  17.618  29.308  1.00 29.43           C  
ATOM   1376  NZ  LYS H 178       1.566  18.619  30.273  1.00 37.22           N1+
ATOM   1377  C   LYS H 178       3.356  13.919  26.616  1.00 43.04           C  
ATOM   1378  O   LYS H 178       2.622  14.160  25.658  1.00 43.48           O  
ATOM   1379  N   ASP H 179       3.141  12.875  27.443  1.00 42.41           N  
ATOM   1380  CA  ASP H 179       1.967  12.058  27.312  1.00 42.82           C  
ATOM   1381  CB  ASP H 179       2.229  10.704  26.632  1.00 45.37           C  
ATOM   1382  CG  ASP H 179       0.883  10.080  26.286  1.00 47.88           C  
ATOM   1383  OD1 ASP H 179      -0.086  10.848  26.048  1.00 48.36           O  
ATOM   1384  OD2 ASP H 179       0.805   8.824  26.265  1.00 50.89           O1-
ATOM   1385  C   ASP H 179       1.488  11.763  28.701  1.00 46.84           C  
ATOM   1386  O   ASP H 179       2.066  10.939  29.406  1.00 43.64           O  
ATOM   1387  N   THR H 180       0.415  12.446  29.136  1.00 43.82           N  
ATOM   1388  CA  THR H 180      -0.117  12.255  30.456  1.00 46.92           C  
ATOM   1389  CB  THR H 180      -1.196  13.243  30.800  1.00 49.69           C  
ATOM   1390  OG1 THR H 180      -2.278  13.131  29.887  1.00 52.93           O  
ATOM   1391  CG2 THR H 180      -0.606  14.664  30.757  1.00 57.47           C  
ATOM   1392  C   THR H 180      -0.692  10.874  30.594  1.00 47.16           C  
ATOM   1393  O   THR H 180      -0.583  10.247  31.646  1.00 51.15           O  
ATOM   1394  N   SER H 181      -1.337  10.349  29.538  1.00 48.19           N  
ATOM   1395  CA  SER H 181      -1.961   9.063  29.678  1.00 48.26           C  
ATOM   1396  CB  SER H 181      -2.689   8.605  28.400  1.00 52.26           C  
ATOM   1397  OG  SER H 181      -1.768   8.444  27.332  1.00 58.99           O  
ATOM   1398  C   SER H 181      -0.926   8.036  30.021  1.00 49.32           C  
ATOM   1399  O   SER H 181      -1.095   7.268  30.966  1.00 53.41           O  
ATOM   1400  N   LYS H 182       0.172   8.002  29.245  1.00 47.44           N  
ATOM   1401  CA  LYS H 182       1.268   7.089  29.412  1.00 45.40           C  
ATOM   1402  CB  LYS H 182       2.205   7.016  28.197  1.00 46.01           C  
ATOM   1403  CG  LYS H 182       1.595   6.293  26.997  1.00 58.64           C  
ATOM   1404  CD  LYS H 182       2.481   6.349  25.752  0.80 59.84           C  
ATOM   1405  CE  LYS H 182       1.943   5.541  24.570  1.00 59.46           C  
ATOM   1406  NZ  LYS H 182       1.180   6.424  23.662  1.00 65.25           N1+
ATOM   1407  C   LYS H 182       2.109   7.434  30.609  1.00 46.76           C  
ATOM   1408  O   LYS H 182       2.835   6.583  31.121  1.00 47.30           O  
ATOM   1409  N   ASN H 183       2.059   8.693  31.090  1.00 43.86           N  
ATOM   1410  CA  ASN H 183       2.965   9.081  32.135  1.00 43.28           C  
ATOM   1411  CB  ASN H 183       2.868   8.266  33.442  1.00 45.08           C  
ATOM   1412  CG  ASN H 183       1.799   8.871  34.343  1.00 50.47           C  
ATOM   1413  OD1 ASN H 183       1.005   8.157  34.954  1.00 50.77           O  
ATOM   1414  ND2 ASN H 183       1.791  10.227  34.450  1.00 45.69           N  
ATOM   1415  C   ASN H 183       4.360   8.945  31.626  1.00 43.36           C  
ATOM   1416  O   ASN H 183       5.196   8.258  32.213  1.00 44.13           O  
ATOM   1417  N   GLN H 184       4.631   9.583  30.470  1.00 42.05           N  
ATOM   1418  CA  GLN H 184       5.963   9.561  29.952  1.00 40.69           C  
ATOM   1419  CB  GLN H 184       6.263   8.298  29.122  1.00 41.66           C  
ATOM   1420  CG  GLN H 184       5.369   8.127  27.898  1.00 49.12           C  
ATOM   1421  CD  GLN H 184       5.681   6.774  27.270  1.00 56.30           C  
ATOM   1422  OE1 GLN H 184       5.660   6.624  26.051  1.00 48.58           O  
ATOM   1423  NE2 GLN H 184       5.965   5.751  28.120  1.00 55.41           N  
ATOM   1424  C   GLN H 184       6.198  10.791  29.124  1.00 41.82           C  
ATOM   1425  O   GLN H 184       5.254  11.428  28.656  1.00 41.43           O  
ATOM   1426  N   PHE H 185       7.489  11.174  28.975  1.00 40.21           N  
ATOM   1427  CA  PHE H 185       7.892  12.307  28.182  1.00 37.50           C  
ATOM   1428  CB  PHE H 185       8.757  13.350  28.909  1.00 39.42           C  
ATOM   1429  CG  PHE H 185       8.057  13.834  30.125  1.00 38.57           C  
ATOM   1430  CD1 PHE H 185       7.126  14.841  30.066  1.00 39.45           C  
ATOM   1431  CD2 PHE H 185       8.338  13.265  31.341  1.00 36.87           C  
ATOM   1432  CE1 PHE H 185       6.487  15.276  31.202  1.00 40.00           C  
ATOM   1433  CE2 PHE H 185       7.703  13.695  32.483  1.00 37.32           C  
ATOM   1434  CZ  PHE H 185       6.775  14.704  32.415  1.00 39.25           C  
ATOM   1435  C   PHE H 185       8.823  11.748  27.157  1.00 38.38           C  
ATOM   1436  O   PHE H 185       9.517  10.766  27.419  1.00 39.52           O  
ATOM   1437  N   SER H 186       8.887  12.371  25.965  1.00 40.35           N  
ATOM   1438  CA  SER H 186       9.716  11.806  24.943  1.00 42.38           C  
ATOM   1439  CB  SER H 186       8.886  11.214  23.790  1.00 41.76           C  
ATOM   1440  OG  SER H 186       9.732  10.662  22.795  1.00 53.48           O  
ATOM   1441  C   SER H 186      10.607  12.866  24.370  1.00 41.54           C  
ATOM   1442  O   SER H 186      10.296  14.056  24.403  1.00 41.84           O  
ATOM   1443  N   LEU H 187      11.772  12.427  23.850  1.00 39.40           N  
ATOM   1444  CA  LEU H 187      12.740  13.275  23.217  1.00 39.55           C  
ATOM   1445  CB  LEU H 187      14.126  13.191  23.881  1.00 41.91           C  
ATOM   1446  CG  LEU H 187      15.231  13.976  23.150  1.00 43.07           C  
ATOM   1447  CD1 LEU H 187      15.013  15.492  23.241  1.00 42.02           C  
ATOM   1448  CD2 LEU H 187      16.627  13.537  23.617  1.00 41.99           C  
ATOM   1449  C   LEU H 187      12.916  12.772  21.819  1.00 41.58           C  
ATOM   1450  O   LEU H 187      13.005  11.567  21.590  1.00 42.51           O  
ATOM   1451  N   LYS H 188      12.951  13.696  20.839  1.00 39.89           N  
ATOM   1452  CA  LYS H 188      13.172  13.298  19.481  1.00 40.22           C  
ATOM   1453  CB  LYS H 188      11.930  13.488  18.596  1.00 42.81           C  
ATOM   1454  CG  LYS H 188      11.978  12.678  17.304  1.00 50.72           C  
ATOM   1455  CD  LYS H 188      10.626  12.552  16.602  1.00 56.34           C  
ATOM   1456  CE  LYS H 188      10.661  11.613  15.395  1.00111.84           C  
ATOM   1457  NZ  LYS H 188       9.308  11.481  14.815  1.00111.45           N1+
ATOM   1458  C   LYS H 188      14.264  14.181  18.953  1.00 41.92           C  
ATOM   1459  O   LYS H 188      14.155  15.406  18.996  1.00 45.17           O  
ATOM   1460  N   LEU H 189      15.363  13.575  18.459  1.00 38.12           N  
ATOM   1461  CA  LEU H 189      16.459  14.345  17.941  1.00 38.88           C  
ATOM   1462  CB  LEU H 189      17.760  14.096  18.727  1.00 37.70           C  
ATOM   1463  CG  LEU H 189      18.960  14.945  18.275  1.00 44.29           C  
ATOM   1464  CD1 LEU H 189      18.716  16.436  18.541  1.00 42.52           C  
ATOM   1465  CD2 LEU H 189      20.261  14.454  18.922  1.00 40.26           C  
ATOM   1466  C   LEU H 189      16.676  13.889  16.526  1.00 42.28           C  
ATOM   1467  O   LEU H 189      16.992  12.725  16.287  1.00 41.52           O  
ATOM   1468  N   SER H 190      16.515  14.804  15.547  1.00 40.60           N  
ATOM   1469  CA  SER H 190      16.626  14.421  14.162  1.00 40.29           C  
ATOM   1470  CB  SER H 190      15.683  15.209  13.238  1.00 44.45           C  
ATOM   1471  OG  SER H 190      16.015  16.589  13.266  1.00 32.86           O  
ATOM   1472  C   SER H 190      18.022  14.614  13.642  1.00 42.82           C  
ATOM   1473  O   SER H 190      18.866  15.247  14.276  1.00 42.36           O  
ATOM   1474  N   SER H 191      18.287  14.036  12.448  1.00 43.56           N  
ATOM   1475  CA  SER H 191      19.526  14.177  11.727  1.00 44.12           C  
ATOM   1476  CB  SER H 191      19.679  15.560  11.068  1.00 48.65           C  
ATOM   1477  OG  SER H 191      20.913  15.637  10.372  1.00 53.24           O  
ATOM   1478  C   SER H 191      20.691  13.959  12.635  1.00 44.14           C  
ATOM   1479  O   SER H 191      21.556  14.823  12.767  1.00 43.50           O  
ATOM   1480  N   VAL H 192      20.764  12.770  13.257  1.00 41.72           N  
ATOM   1481  CA  VAL H 192      21.785  12.475  14.220  1.00 41.25           C  
ATOM   1482  CB  VAL H 192      21.509  11.203  14.970  1.00 41.06           C  
ATOM   1483  CG1 VAL H 192      22.601  11.003  16.021  1.00 41.11           C  
ATOM   1484  CG2 VAL H 192      20.089  11.235  15.544  1.00 41.38           C  
ATOM   1485  C   VAL H 192      23.109  12.302  13.535  1.00 45.06           C  
ATOM   1486  O   VAL H 192      23.190  11.862  12.389  1.00 43.61           O  
ATOM   1487  N   THR H 193      24.193  12.678  14.247  1.00 41.46           N  
ATOM   1488  CA  THR H 193      25.535  12.522  13.761  1.00 44.59           C  
ATOM   1489  CB  THR H 193      26.231  13.818  13.457  1.00 45.17           C  
ATOM   1490  OG1 THR H 193      26.362  14.594  14.638  1.00 46.45           O  
ATOM   1491  CG2 THR H 193      25.417  14.582  12.402  1.00 46.49           C  
ATOM   1492  C   THR H 193      26.308  11.854  14.856  1.00 44.93           C  
ATOM   1493  O   THR H 193      25.750  11.446  15.873  1.00 43.90           O  
ATOM   1494  N   ALA H 194      27.632  11.720  14.658  1.00 46.81           N  
ATOM   1495  CA  ALA H 194      28.525  11.077  15.583  1.00 46.87           C  
ATOM   1496  CB  ALA H 194      29.971  11.006  15.062  1.00 49.84           C  
ATOM   1497  C   ALA H 194      28.548  11.830  16.880  1.00 47.41           C  
ATOM   1498  O   ALA H 194      28.752  11.249  17.944  1.00 47.16           O  
ATOM   1499  N   ALA H 195      28.365  13.159  16.815  1.00 41.76           N  
ATOM   1500  CA  ALA H 195      28.425  14.020  17.962  1.00 44.47           C  
ATOM   1501  CB  ALA H 195      28.204  15.503  17.611  1.00 44.61           C  
ATOM   1502  C   ALA H 195      27.369  13.630  18.948  1.00 41.84           C  
ATOM   1503  O   ALA H 195      27.537  13.831  20.148  1.00 46.36           O  
ATOM   1504  N   ASP H 196      26.234  13.116  18.449  1.00 38.87           N  
ATOM   1505  CA  ASP H 196      25.070  12.740  19.204  1.00 37.82           C  
ATOM   1506  CB  ASP H 196      23.855  12.498  18.299  1.00 39.62           C  
ATOM   1507  CG  ASP H 196      23.494  13.852  17.706  1.00 45.65           C  
ATOM   1508  OD1 ASP H 196      23.502  14.855  18.468  1.00 40.56           O  
ATOM   1509  OD2 ASP H 196      23.227  13.909  16.477  1.00 43.93           O1-
ATOM   1510  C   ASP H 196      25.291  11.522  20.054  1.00 42.74           C  
ATOM   1511  O   ASP H 196      24.436  11.192  20.873  1.00 43.12           O  
ATOM   1512  N   THR H 197      26.374  10.752  19.833  1.00 38.96           N  
ATOM   1513  CA  THR H 197      26.536   9.593  20.665  1.00 37.65           C  
ATOM   1514  CB  THR H 197      27.660   8.685  20.237  1.00 41.29           C  
ATOM   1515  OG1 THR H 197      27.519   7.422  20.861  1.00 42.37           O  
ATOM   1516  CG2 THR H 197      29.020   9.295  20.615  1.00 41.88           C  
ATOM   1517  C   THR H 197      26.760  10.055  22.077  1.00 40.26           C  
ATOM   1518  O   THR H 197      27.625  10.889  22.349  1.00 41.65           O  
ATOM   1519  N   ALA H 198      25.948   9.540  23.027  1.00 38.16           N  
ATOM   1520  CA  ALA H 198      26.112   9.974  24.385  1.00 37.98           C  
ATOM   1521  CB  ALA H 198      25.832  11.474  24.578  1.00 36.35           C  
ATOM   1522  C   ALA H 198      25.145   9.237  25.252  1.00 38.03           C  
ATOM   1523  O   ALA H 198      24.307   8.476  24.773  1.00 39.38           O  
ATOM   1524  N   VAL H 199      25.288   9.420  26.581  1.00 37.43           N  
ATOM   1525  CA  VAL H 199      24.348   8.869  27.508  1.00 35.39           C  
ATOM   1526  CB  VAL H 199      24.943   8.572  28.855  1.00 36.14           C  
ATOM   1527  CG1 VAL H 199      23.835   8.056  29.789  1.00 40.58           C  
ATOM   1528  CG2 VAL H 199      26.112   7.590  28.660  1.00 41.46           C  
ATOM   1529  C   VAL H 199      23.318   9.941  27.681  1.00 36.24           C  
ATOM   1530  O   VAL H 199      23.656  11.103  27.898  1.00 34.64           O  
ATOM   1531  N   TYR H 200      22.024   9.579  27.591  1.00 35.67           N  
ATOM   1532  CA  TYR H 200      20.978  10.556  27.695  1.00 34.39           C  
ATOM   1533  CB  TYR H 200      19.932  10.452  26.570  1.00 37.04           C  
ATOM   1534  CG  TYR H 200      20.541  10.932  25.296  1.00 35.99           C  
ATOM   1535  CD1 TYR H 200      21.472  10.179  24.619  1.00 36.84           C  
ATOM   1536  CD2 TYR H 200      20.153  12.142  24.767  1.00 38.21           C  
ATOM   1537  CE1 TYR H 200      22.019  10.637  23.441  1.00 35.34           C  
ATOM   1538  CE2 TYR H 200      20.696  12.605  23.592  1.00 37.51           C  
ATOM   1539  CZ  TYR H 200      21.632  11.852  22.927  1.00 34.47           C  
ATOM   1540  OH  TYR H 200      22.190  12.326  21.721  1.00 36.55           O  
ATOM   1541  C   TYR H 200      20.255  10.325  28.979  1.00 36.46           C  
ATOM   1542  O   TYR H 200      19.908   9.193  29.311  1.00 36.51           O  
ATOM   1543  N   TYR H 201      20.012  11.416  29.737  1.00 35.60           N  
ATOM   1544  CA  TYR H 201      19.359  11.276  31.004  1.00 34.58           C  
ATOM   1545  CB  TYR H 201      20.121  11.858  32.213  1.00 35.21           C  
ATOM   1546  CG  TYR H 201      21.516  11.354  32.355  1.00 33.89           C  
ATOM   1547  CD1 TYR H 201      21.792  10.126  32.907  1.00 36.34           C  
ATOM   1548  CD2 TYR H 201      22.565  12.133  31.935  1.00 33.63           C  
ATOM   1549  CE1 TYR H 201      23.090   9.687  33.037  1.00 35.01           C  
ATOM   1550  CE2 TYR H 201      23.865  11.701  32.063  1.00 35.17           C  
ATOM   1551  CZ  TYR H 201      24.131  10.474  32.615  1.00 33.87           C  
ATOM   1552  OH  TYR H 201      25.459  10.020  32.753  1.00 39.92           O  
ATOM   1553  C   TYR H 201      18.135  12.139  30.995  1.00 35.95           C  
ATOM   1554  O   TYR H 201      18.107  13.199  30.371  1.00 36.98           O  
ATOM   1555  N   CYS H 202      17.069  11.687  31.682  1.00 34.94           N  
ATOM   1556  CA  CYS H 202      15.935  12.536  31.893  1.00 34.81           C  
ATOM   1557  CB  CYS H 202      14.561  11.898  31.552  1.00 36.54           C  
ATOM   1558  SG  CYS H 202      14.222  10.307  32.365  1.00 39.56           S  
ATOM   1559  C   CYS H 202      15.992  12.915  33.347  1.00 36.03           C  
ATOM   1560  O   CYS H 202      16.397  12.120  34.195  1.00 36.27           O  
ATOM   1561  N   ALA H 203      15.648  14.175  33.683  1.00 34.92           N  
ATOM   1562  CA  ALA H 203      15.737  14.562  35.065  1.00 35.53           C  
ATOM   1563  CB  ALA H 203      17.024  15.328  35.408  1.00 35.21           C  
ATOM   1564  C   ALA H 203      14.584  15.461  35.395  1.00 34.60           C  
ATOM   1565  O   ALA H 203      14.078  16.192  34.546  1.00 35.71           O  
ATOM   1566  N   ARG H 204      14.141  15.443  36.666  1.00 34.57           N  
ATOM   1567  CA  ARG H 204      13.005  16.237  37.040  1.00 33.78           C  
ATOM   1568  CB  ARG H 204      12.152  15.587  38.142  1.00 31.41           C  
ATOM   1569  CG  ARG H 204      10.936  16.422  38.542  1.00 33.37           C  
ATOM   1570  CD  ARG H 204      10.104  15.796  39.661  1.00 39.67           C  
ATOM   1571  NE  ARG H 204      10.826  16.037  40.941  1.00 41.22           N  
ATOM   1572  CZ  ARG H 204      10.179  15.841  42.126  1.00 42.20           C  
ATOM   1573  NH1 ARG H 204       8.883  15.416  42.129  1.00 42.39           N1+
ATOM   1574  NH2 ARG H 204      10.822  16.070  43.307  1.00 39.20           N  
ATOM   1575  C   ARG H 204      13.482  17.559  37.555  1.00 33.96           C  
ATOM   1576  O   ARG H 204      14.406  17.630  38.365  1.00 35.50           O  
ATOM   1577  N   GLY H 205      12.846  18.653  37.091  1.00 33.06           N  
ATOM   1578  CA  GLY H 205      13.216  19.967  37.535  1.00 34.08           C  
ATOM   1579  C   GLY H 205      12.148  20.422  38.477  1.00 35.83           C  
ATOM   1580  O   GLY H 205      10.955  20.344  38.192  1.00 36.07           O  
ATOM   1581  N   GLY H 206      12.598  20.670  39.735  1.00 37.88           N  
ATOM   1582  CA  GLY H 206      11.675  20.707  40.843  1.00 43.13           C  
ATOM   1583  C   GLY H 206      11.458  22.096  41.264  1.00 46.13           C  
ATOM   1584  O   GLY H 206      11.938  22.554  42.301  1.00 48.88           O  
ATOM   1585  N   TYR H 207      10.574  22.738  40.505  1.00 52.48           N  
ATOM   1586  CA  TYR H 207      10.404  24.133  40.620  1.00 58.35           C  
ATOM   1587  CB  TYR H 207      10.430  24.829  39.240  1.00 57.36           C  
ATOM   1588  CG  TYR H 207       9.210  24.322  38.543  1.00 73.51           C  
ATOM   1589  CD1 TYR H 207       9.200  23.077  37.956  1.00 68.82           C  
ATOM   1590  CD2 TYR H 207       8.057  25.079  38.514  1.00 70.05           C  
ATOM   1591  CE1 TYR H 207       8.066  22.604  37.343  1.00 71.59           C  
ATOM   1592  CE2 TYR H 207       6.924  24.605  37.898  1.00 75.09           C  
ATOM   1593  CZ  TYR H 207       6.926  23.365  37.310  1.00 73.85           C  
ATOM   1594  OH  TYR H 207       5.765  22.873  36.678  1.00 72.78           O  
ATOM   1595  C   TYR H 207       9.082  24.430  41.190  1.00 61.04           C  
ATOM   1596  O   TYR H 207       8.092  23.738  40.945  1.00 61.27           O  
ATOM   1597  N   TRP H 208       9.077  25.454  42.050  1.00 54.54           N  
ATOM   1598  CA  TRP H 208       7.826  26.019  42.409  1.00 56.92           C  
ATOM   1599  CB  TRP H 208       7.711  26.365  43.901  1.00 72.93           C  
ATOM   1600  CG  TRP H 208       7.763  25.144  44.785  1.00 76.81           C  
ATOM   1601  CD2 TRP H 208       6.630  24.322  45.101  1.00 70.18           C  
ATOM   1602  CD1 TRP H 208       8.834  24.585  45.418  1.00 74.25           C  
ATOM   1603  NE1 TRP H 208       8.439  23.461  46.103  1.00  0.00           N  
ATOM   1604  CE2 TRP H 208       7.083  23.289  45.918  1.00 77.53           C  
ATOM   1605  CE3 TRP H 208       5.320  24.416  44.733  1.00  0.00           C  
ATOM   1606  CZ2 TRP H 208       6.228  22.331  46.387  1.00  0.00           C  
ATOM   1607  CZ3 TRP H 208       4.459  23.453  45.211  1.00  0.00           C  
ATOM   1608  CH2 TRP H 208       4.903  22.429  46.020  1.00  0.00           C  
ATOM   1609  C   TRP H 208       7.844  27.298  41.631  1.00 57.73           C  
ATOM   1610  O   TRP H 208       8.271  28.336  42.140  1.00 59.84           O  
ATOM   1611  N   TYR H 209       7.390  27.233  40.358  1.00 55.42           N  
ATOM   1612  CA  TYR H 209       7.441  28.359  39.466  1.00 54.61           C  
ATOM   1613  CB  TYR H 209       6.478  29.503  39.831  1.00 56.30           C  
ATOM   1614  CG  TYR H 209       5.098  28.975  39.655  1.00 67.21           C  
ATOM   1615  CD1 TYR H 209       4.645  28.626  38.403  1.00 68.16           C  
ATOM   1616  CD2 TYR H 209       4.246  28.851  40.728  1.00 70.58           C  
ATOM   1617  CE1 TYR H 209       3.371  28.141  38.221  1.00 73.04           C  
ATOM   1618  CE2 TYR H 209       2.967  28.368  40.552  1.00 76.89           C  
ATOM   1619  CZ  TYR H 209       2.529  28.011  39.298  1.00 78.49           C  
ATOM   1620  OH  TYR H 209       1.218  27.517  39.118  1.00 78.49           O  
ATOM   1621  C   TYR H 209       8.844  28.869  39.513  1.00 51.71           C  
ATOM   1622  O   TYR H 209       9.081  30.069  39.647  1.00 52.23           O  
ATOM   1623  N   ALA H 210       9.823  27.954  39.388  1.00 58.85           N  
ATOM   1624  CA  ALA H 210      11.179  28.382  39.553  1.00 59.53           C  
ATOM   1625  CB  ALA H 210      12.017  27.428  40.420  1.00 62.79           C  
ATOM   1626  C   ALA H 210      11.895  28.499  38.255  1.00 57.85           C  
ATOM   1627  O   ALA H 210      11.909  27.581  37.432  1.00 59.49           O  
ATOM   1628  N   THR H 211      12.494  29.693  38.066  1.00 55.64           N  
ATOM   1629  CA  THR H 211      13.365  29.981  36.973  1.00 54.05           C  
ATOM   1630  CB  THR H 211      13.737  31.428  36.881  1.00 49.07           C  
ATOM   1631  OG1 THR H 211      12.574  32.222  36.696  1.00  0.00           O  
ATOM   1632  CG2 THR H 211      14.682  31.598  35.686  1.00  0.00           C  
ATOM   1633  C   THR H 211      14.607  29.218  37.246  1.00 54.34           C  
ATOM   1634  O   THR H 211      15.274  28.754  36.323  1.00 53.48           O  
ATOM   1635  N   SER H 212      14.940  29.112  38.552  1.00 57.03           N  
ATOM   1636  CA  SER H 212      16.095  28.411  39.021  1.00 52.88           C  
ATOM   1637  CB  SER H 212      16.361  28.629  40.523  1.00 40.00           C  
ATOM   1638  OG  SER H 212      16.618  30.003  40.776  1.00  0.00           O  
ATOM   1639  C   SER H 212      15.824  26.964  38.804  1.00 47.03           C  
ATOM   1640  O   SER H 212      14.805  26.426  39.236  1.00 41.02           O  
ATOM   1641  N   TYR H 213      16.756  26.305  38.103  1.00 48.43           N  
ATOM   1642  CA  TYR H 213      16.634  24.922  37.810  1.00 47.65           C  
ATOM   1643  CB  TYR H 213      16.785  24.558  36.334  1.00 44.76           C  
ATOM   1644  CG  TYR H 213      15.469  24.588  35.668  1.00 46.25           C  
ATOM   1645  CD1 TYR H 213      14.652  23.495  35.793  1.00 39.58           C  
ATOM   1646  CD2 TYR H 213      15.056  25.663  34.924  1.00 36.65           C  
ATOM   1647  CE1 TYR H 213      13.435  23.463  35.171  1.00 37.35           C  
ATOM   1648  CE2 TYR H 213      13.837  25.644  34.294  1.00 33.38           C  
ATOM   1649  CZ  TYR H 213      13.033  24.538  34.419  1.00 42.65           C  
ATOM   1650  OH  TYR H 213      11.787  24.511  33.767  1.00 38.04           O  
ATOM   1651  C   TYR H 213      17.716  24.135  38.442  1.00 47.94           C  
ATOM   1652  O   TYR H 213      18.890  24.308  38.130  1.00 50.02           O  
ATOM   1653  N   TYR H 214      17.312  23.222  39.334  1.00 43.33           N  
ATOM   1654  CA  TYR H 214      18.174  22.239  39.902  1.00 41.60           C  
ATOM   1655  CB  TYR H 214      18.443  22.411  41.413  1.00 37.31           C  
ATOM   1656  CG  TYR H 214      17.174  22.595  42.177  1.00 37.35           C  
ATOM   1657  CD1 TYR H 214      16.600  23.843  42.266  1.00 37.97           C  
ATOM   1658  CD2 TYR H 214      16.564  21.546  42.823  1.00 37.89           C  
ATOM   1659  CE1 TYR H 214      15.437  24.035  42.977  1.00 37.86           C  
ATOM   1660  CE2 TYR H 214      15.402  21.730  43.534  1.00 35.86           C  
ATOM   1661  CZ  TYR H 214      14.835  22.977  43.613  1.00 37.67           C  
ATOM   1662  OH  TYR H 214      13.643  23.173  44.342  1.00 42.64           O  
ATOM   1663  C   TYR H 214      17.452  20.961  39.629  1.00 41.01           C  
ATOM   1664  O   TYR H 214      16.232  20.885  39.774  1.00 38.81           O  
ATOM   1665  N   PHE H 215      18.186  19.927  39.184  1.00 40.42           N  
ATOM   1666  CA  PHE H 215      17.534  18.703  38.814  1.00 38.21           C  
ATOM   1667  CB  PHE H 215      18.321  17.878  37.788  1.00 31.98           C  
ATOM   1668  CG  PHE H 215      18.499  18.724  36.580  1.00 30.43           C  
ATOM   1669  CD1 PHE H 215      17.521  18.833  35.622  1.00 31.49           C  
ATOM   1670  CD2 PHE H 215      19.669  19.413  36.403  1.00 33.66           C  
ATOM   1671  CE1 PHE H 215      17.714  19.622  34.512  1.00 30.71           C  
ATOM   1672  CE2 PHE H 215      19.857  20.196  35.297  1.00 36.57           C  
ATOM   1673  CZ  PHE H 215      18.885  20.312  34.342  1.00 32.34           C  
ATOM   1674  C   PHE H 215      17.432  17.873  40.044  1.00 40.72           C  
ATOM   1675  O   PHE H 215      18.440  17.487  40.623  1.00 42.85           O  
ATOM   1676  N   ASP H 216      16.194  17.592  40.483  1.00 46.63           N  
ATOM   1677  CA  ASP H 216      15.974  16.904  41.722  1.00 49.22           C  
ATOM   1678  CB  ASP H 216      14.483  16.941  42.091  1.00 51.39           C  
ATOM   1679  CG  ASP H 216      14.360  16.712  43.581  1.00 58.64           C  
ATOM   1680  OD1 ASP H 216      15.401  16.388  44.212  1.00 61.32           O  
ATOM   1681  OD2 ASP H 216      13.228  16.861  44.114  1.00 60.51           O1-
ATOM   1682  C   ASP H 216      16.389  15.450  41.706  1.00 50.49           C  
ATOM   1683  O   ASP H 216      17.177  14.982  42.520  1.00 51.49           O  
ATOM   1684  N   TYR H 217      15.867  14.729  40.714  1.00 38.16           N  
ATOM   1685  CA  TYR H 217      15.788  13.315  40.482  1.00 38.08           C  
ATOM   1686  CB  TYR H 217      14.374  12.721  40.621  1.00 39.42           C  
ATOM   1687  CG  TYR H 217      13.983  12.711  42.060  1.00 43.32           C  
ATOM   1688  CD1 TYR H 217      14.414  11.707  42.896  1.00 39.61           C  
ATOM   1689  CD2 TYR H 217      13.175  13.694  42.578  1.00 47.23           C  
ATOM   1690  CE1 TYR H 217      14.057  11.683  44.224  1.00 47.13           C  
ATOM   1691  CE2 TYR H 217      12.813  13.675  43.906  1.00 49.40           C  
ATOM   1692  CZ  TYR H 217      13.252  12.671  44.733  1.00 51.90           C  
ATOM   1693  OH  TYR H 217      12.879  12.655  46.094  1.00 53.33           O  
ATOM   1694  C   TYR H 217      16.232  13.055  39.076  1.00 38.94           C  
ATOM   1695  O   TYR H 217      15.884  13.797  38.159  1.00 38.48           O  
ATOM   1696  N   TRP H 218      17.020  11.977  38.881  1.00 37.53           N  
ATOM   1697  CA  TRP H 218      17.558  11.665  37.585  1.00 39.94           C  
ATOM   1698  CB  TRP H 218      19.097  11.775  37.535  1.00 39.20           C  
ATOM   1699  CG  TRP H 218      19.676  13.160  37.715  1.00 37.30           C  
ATOM   1700  CD2 TRP H 218      20.426  13.859  36.708  1.00 37.57           C  
ATOM   1701  CD1 TRP H 218      19.666  13.967  38.816  1.00 39.25           C  
ATOM   1702  NE1 TRP H 218      20.356  15.128  38.556  1.00 38.33           N  
ATOM   1703  CE2 TRP H 218      20.832  15.073  37.263  1.00 39.87           C  
ATOM   1704  CE3 TRP H 218      20.757  13.515  35.430  1.00 36.99           C  
ATOM   1705  CZ2 TRP H 218      21.575  15.964  36.541  1.00 38.84           C  
ATOM   1706  CZ3 TRP H 218      21.501  14.419  34.705  1.00 38.47           C  
ATOM   1707  CH2 TRP H 218      21.903  15.621  35.250  1.00 38.87           C  
ATOM   1708  C   TRP H 218      17.262  10.230  37.261  1.00 40.48           C  
ATOM   1709  O   TRP H 218      17.123   9.391  38.149  1.00 41.89           O  
ATOM   1710  N   GLY H 219      17.164   9.917  35.953  1.00 39.52           N  
ATOM   1711  CA  GLY H 219      16.963   8.563  35.522  1.00 38.82           C  
ATOM   1712  C   GLY H 219      18.312   7.907  35.541  1.00 43.26           C  
ATOM   1713  O   GLY H 219      19.315   8.548  35.850  1.00 44.58           O  
ATOM   1714  N   GLN H 220      18.362   6.596  35.231  1.00 43.11           N  
ATOM   1715  CA  GLN H 220      19.591   5.850  35.231  1.00 42.80           C  
ATOM   1716  CB  GLN H 220      19.387   4.324  35.139  1.00 47.13           C  
ATOM   1717  CG  GLN H 220      18.759   3.833  33.835  0.80 49.92           C  
ATOM   1718  CD  GLN H 220      17.261   4.090  33.884  0.80 56.73           C  
ATOM   1719  OE1 GLN H 220      16.710   4.475  34.914  0.80 59.55           O  
ATOM   1720  NE2 GLN H 220      16.580   3.861  32.730  0.80 51.21           N  
ATOM   1721  C   GLN H 220      20.478   6.287  34.100  1.00 42.51           C  
ATOM   1722  O   GLN H 220      21.701   6.296  34.232  1.00 43.92           O  
ATOM   1723  N   GLY H 221      19.885   6.638  32.943  1.00 41.87           N  
ATOM   1724  CA  GLY H 221      20.653   7.054  31.803  1.00 40.86           C  
ATOM   1725  C   GLY H 221      20.694   5.921  30.827  1.00 42.02           C  
ATOM   1726  O   GLY H 221      20.811   4.758  31.212  1.00 44.31           O  
ATOM   1727  N   THR H 222      20.585   6.243  29.520  1.00 40.71           N  
ATOM   1728  CA  THR H 222      20.648   5.221  28.515  1.00 41.63           C  
ATOM   1729  CB  THR H 222      19.323   4.948  27.854  1.00 44.18           C  
ATOM   1730  OG1 THR H 222      19.398   3.759  27.081  1.00 58.49           O  
ATOM   1731  CG2 THR H 222      18.943   6.144  26.965  1.00 55.99           C  
ATOM   1732  C   THR H 222      21.624   5.662  27.466  1.00 41.27           C  
ATOM   1733  O   THR H 222      21.605   6.807  27.018  1.00 41.32           O  
ATOM   1734  N   LEU H 223      22.527   4.751  27.053  1.00 41.16           N  
ATOM   1735  CA  LEU H 223      23.522   5.089  26.076  1.00 41.74           C  
ATOM   1736  CB  LEU H 223      24.802   4.245  26.197  1.00 44.03           C  
ATOM   1737  CG  LEU H 223      25.893   4.593  25.164  1.00 50.72           C  
ATOM   1738  CD1 LEU H 223      26.397   6.034  25.326  1.00 49.76           C  
ATOM   1739  CD2 LEU H 223      27.033   3.563  25.201  1.00 55.24           C  
ATOM   1740  C   LEU H 223      22.963   4.895  24.705  1.00 43.94           C  
ATOM   1741  O   LEU H 223      22.292   3.905  24.421  1.00 44.53           O  
ATOM   1742  N   VAL H 224      23.225   5.871  23.815  1.00 41.13           N  
ATOM   1743  CA  VAL H 224      22.811   5.752  22.450  1.00 41.47           C  
ATOM   1744  CB  VAL H 224      21.803   6.787  22.044  1.00 44.91           C  
ATOM   1745  CG1 VAL H 224      21.520   6.631  20.540  1.00 44.05           C  
ATOM   1746  CG2 VAL H 224      20.558   6.630  22.933  1.00 44.36           C  
ATOM   1747  C   VAL H 224      24.033   5.969  21.614  1.00 43.47           C  
ATOM   1748  O   VAL H 224      24.746   6.956  21.787  1.00 43.60           O  
ATOM   1749  N   THR H 225      24.308   5.044  20.674  1.00 42.00           N  
ATOM   1750  CA  THR H 225      25.475   5.197  19.855  1.00 43.02           C  
ATOM   1751  CB  THR H 225      26.388   4.005  19.880  1.00 45.23           C  
ATOM   1752  OG1 THR H 225      26.806   3.727  21.208  1.00 43.30           O  
ATOM   1753  CG2 THR H 225      27.612   4.311  19.001  1.00 43.10           C  
ATOM   1754  C   THR H 225      25.011   5.358  18.446  1.00 43.82           C  
ATOM   1755  O   THR H 225      24.100   4.662  18.000  1.00 47.56           O  
ATOM   1756  N   VAL H 226      25.620   6.304  17.706  1.00 43.74           N  
ATOM   1757  CA  VAL H 226      25.229   6.464  16.340  1.00 45.64           C  
ATOM   1758  CB  VAL H 226      25.059   7.900  15.928  1.00 46.29           C  
ATOM   1759  CG1 VAL H 226      26.407   8.634  15.999  1.00 46.56           C  
ATOM   1760  CG2 VAL H 226      24.413   7.924  14.537  1.00 44.78           C  
ATOM   1761  C   VAL H 226      26.292   5.823  15.505  1.00 49.13           C  
ATOM   1762  O   VAL H 226      27.475   6.143  15.621  1.00 47.07           O  
ATOM   1763  N   SER H 227      25.898   4.854  14.657  1.00 46.76           N  
ATOM   1764  CA  SER H 227      26.893   4.214  13.849  1.00 53.43           C  
ATOM   1765  CB  SER H 227      27.734   3.170  14.604  1.00 59.00           C  
ATOM   1766  OG  SER H 227      26.923   2.074  14.998  0.80 60.83           O  
ATOM   1767  C   SER H 227      26.202   3.508  12.733  1.00 53.45           C  
ATOM   1768  O   SER H 227      24.991   3.296  12.767  1.00 53.65           O  
ATOM   1769  N   SER H 228      26.971   3.134  11.694  1.00 56.20           N  
ATOM   1770  CA  SER H 228      26.392   2.439  10.587  1.00 54.26           C  
ATOM   1771  CB  SER H 228      27.118   2.706   9.258  1.00 57.01           C  
ATOM   1772  OG  SER H 228      28.457   2.240   9.333  1.00 61.00           O  
ATOM   1773  C   SER H 228      26.513   0.954  10.893  1.00 62.41           C  
ATOM   1774  O   SER H 228      25.947   0.141  10.114  1.00 59.93           O  
ATOM   1775  OXT SER H 228      27.172   0.612  11.911  1.00  0.00           O1-
TER    1776      SER H 228 
CONECT  162  676
CONECT  676  162
CONECT  994 1558
CONECT 1558  994
END
