# Supplementary material for: Fully automated antibody structure prediction using BIOVIA tools: Validation study
Source: PLoS One. 2017 May 18;12(5):e0177923. doi: 10.1371/journal.pone.0177923 (PMC5436848; doi:10.1371/journal.pone.0177923)
Supplement: S2 Dataset — Predicted structures using the Top5 framework method, Chothia CDR definition with canonical filtering and generating 50 models. These were used in the comparison against predictions using no filtering. (ZIP) [file pone.0177923.s004.zip › 4EDX_AB_FV_FinalModel.pdb]

REMARK   Accelrys Discovery Studio PDB file
REMARK   Created:  2015-04-10T03:02:28Z
SSBOND   1 CYS L   23    CYS L   88                                     
SSBOND   2 CYS H  129    CYS H  202                                     
ATOM      1  N   ASP L   1      25.194  31.716  25.849  1.00 34.08           N1+
ATOM      2  CA  ASP L   1      25.063  30.996  27.134  1.00 30.38           C  
ATOM      3  CB  ASP L   1      25.219  29.485  26.917  1.00 41.73           C  
ATOM      4  CG  ASP L   1      24.025  29.003  26.113  1.00 40.68           C  
ATOM      5  OD1 ASP L   1      23.044  29.780  25.977  1.00 39.94           O  
ATOM      6  OD2 ASP L   1      24.079  27.843  25.626  1.00 37.24           O1-
ATOM      7  C   ASP L   1      26.128  31.442  28.084  1.00 30.57           C  
ATOM      8  O   ASP L   1      27.149  31.994  27.676  1.00 34.38           O  
ATOM      9  N   ILE L   2      25.906  31.222  29.393  1.00 30.37           N  
ATOM     10  CA  ILE L   2      26.890  31.602  30.362  1.00 25.28           C  
ATOM     11  CB  ILE L   2      26.325  31.923  31.717  1.00 25.38           C  
ATOM     12  CG1 ILE L   2      25.434  33.176  31.629  1.00 23.42           C  
ATOM     13  CG2 ILE L   2      27.489  32.059  32.714  1.00 23.57           C  
ATOM     14  CD1 ILE L   2      24.591  33.419  32.882  1.00 24.16           C  
ATOM     15  C   ILE L   2      27.842  30.463  30.492  1.00 27.36           C  
ATOM     16  O   ILE L   2      27.442  29.304  30.578  1.00 25.67           O  
ATOM     17  N   GLN L   3      29.150  30.782  30.472  1.00 23.05           N  
ATOM     18  CA  GLN L   3      30.166  29.774  30.533  1.00 23.94           C  
ATOM     19  CB  GLN L   3      31.463  30.176  29.803  1.00 28.91           C  
ATOM     20  CG  GLN L   3      31.312  30.399  28.295  1.00 48.03           C  
ATOM     21  CD  GLN L   3      31.226  29.043  27.610  1.00 50.69           C  
ATOM     22  OE1 GLN L   3      30.848  28.046  28.224  1.00 46.43           O  
ATOM     23  NE2 GLN L   3      31.590  28.998  26.299  1.00 52.04           N  
ATOM     24  C   GLN L   3      30.527  29.564  31.970  1.00 25.41           C  
ATOM     25  O   GLN L   3      30.802  30.513  32.704  1.00 25.18           O  
ATOM     26  N   MET L   4      30.530  28.287  32.401  1.00 25.54           N  
ATOM     27  CA  MET L   4      30.886  27.940  33.746  1.00 21.38           C  
ATOM     28  CB  MET L   4      29.934  26.906  34.370  1.00 20.92           C  
ATOM     29  CG  MET L   4      28.477  27.375  34.403  1.00 20.19           C  
ATOM     30  SD  MET L   4      28.172  28.850  35.418  1.00 23.82           S  
ATOM     31  CE  MET L   4      28.311  27.957  36.992  1.00 20.77           C  
ATOM     32  C   MET L   4      32.234  27.304  33.670  1.00 28.63           C  
ATOM     33  O   MET L   4      32.454  26.398  32.867  1.00 23.13           O  
ATOM     34  N   THR L   5      33.182  27.766  34.509  1.00 21.11           N  
ATOM     35  CA  THR L   5      34.503  27.224  34.401  1.00 23.32           C  
ATOM     36  CB  THR L   5      35.519  28.248  33.990  1.00 20.48           C  
ATOM     37  OG1 THR L   5      35.164  28.805  32.733  1.00 27.75           O  
ATOM     38  CG2 THR L   5      36.898  27.568  33.901  1.00 23.17           C  
ATOM     39  C   THR L   5      34.942  26.671  35.717  1.00 22.12           C  
ATOM     40  O   THR L   5      34.826  27.316  36.758  1.00 24.42           O  
ATOM     41  N   GLN L   6      35.449  25.425  35.684  1.00 25.38           N  
ATOM     42  CA  GLN L   6      36.033  24.821  36.842  1.00 24.18           C  
ATOM     43  CB  GLN L   6      35.414  23.457  37.195  1.00 21.38           C  
ATOM     44  CG  GLN L   6      33.959  23.604  37.655  1.00 19.92           C  
ATOM     45  CD  GLN L   6      33.383  22.229  37.959  1.00 23.60           C  
ATOM     46  OE1 GLN L   6      32.326  21.864  37.448  1.00 21.10           O  
ATOM     47  NE2 GLN L   6      34.083  21.450  38.825  1.00 22.04           N  
ATOM     48  C   GLN L   6      37.475  24.661  36.476  1.00 28.08           C  
ATOM     49  O   GLN L   6      37.831  23.862  35.612  1.00 28.12           O  
ATOM     50  N   THR L   7      38.341  25.436  37.152  1.00 27.64           N  
ATOM     51  CA  THR L   7      39.731  25.545  36.810  1.00 30.21           C  
ATOM     52  CB  THR L   7      40.461  26.508  37.699  1.00 32.03           C  
ATOM     53  OG1 THR L   7      39.846  27.787  37.648  1.00 33.22           O  
ATOM     54  CG2 THR L   7      41.912  26.609  37.208  1.00 30.53           C  
ATOM     55  C   THR L   7      40.434  24.232  36.929  1.00 35.44           C  
ATOM     56  O   THR L   7      41.217  23.870  36.051  1.00 40.68           O  
ATOM     57  N   THR L   8      40.179  23.475  38.011  1.00 31.00           N  
ATOM     58  CA  THR L   8      40.908  22.255  38.203  1.00 30.50           C  
ATOM     59  CB  THR L   8      41.292  22.062  39.640  1.00 30.93           C  
ATOM     60  OG1 THR L   8      42.050  23.172  40.091  1.00 30.64           O  
ATOM     61  CG2 THR L   8      42.121  20.782  39.768  1.00 30.23           C  
ATOM     62  C   THR L   8      40.030  21.106  37.818  1.00 28.05           C  
ATOM     63  O   THR L   8      38.957  20.912  38.385  1.00 26.01           O  
ATOM     64  N   SER L   9      40.455  20.352  36.783  1.00 25.38           N  
ATOM     65  CA  SER L   9      39.761  19.189  36.308  1.00 23.24           C  
ATOM     66  CB  SER L   9      40.205  18.770  34.899  1.00 24.83           C  
ATOM     67  OG  SER L   9      39.928  19.814  33.977  1.00 33.11           O  
ATOM     68  C   SER L   9      40.025  18.019  37.208  1.00 24.16           C  
ATOM     69  O   SER L   9      39.153  17.178  37.416  1.00 26.51           O  
ATOM     70  N   SER L  10      41.254  17.911  37.751  1.00 26.65           N  
ATOM     71  CA  SER L  10      41.548  16.771  38.576  1.00 27.56           C  
ATOM     72  CB  SER L  10      42.571  15.802  37.955  1.00 25.51           C  
ATOM     73  OG  SER L  10      43.844  16.423  37.858  1.00 32.81           O  
ATOM     74  C   SER L  10      42.117  17.255  39.872  1.00 25.46           C  
ATOM     75  O   SER L  10      42.938  18.170  39.906  1.00 25.71           O  
ATOM     76  N   LEU L  11      41.682  16.637  40.986  1.00 23.78           N  
ATOM     77  CA  LEU L  11      42.132  17.061  42.276  1.00 24.96           C  
ATOM     78  CB  LEU L  11      41.008  17.787  43.043  1.00 26.79           C  
ATOM     79  CG  LEU L  11      41.377  18.344  44.428  1.00 25.53           C  
ATOM     80  CD1 LEU L  11      42.485  19.403  44.338  1.00 26.63           C  
ATOM     81  CD2 LEU L  11      40.128  18.888  45.138  1.00 24.24           C  
ATOM     82  C   LEU L  11      42.530  15.836  43.035  1.00 23.54           C  
ATOM     83  O   LEU L  11      41.817  14.834  43.032  1.00 24.59           O  
ATOM     84  N   SER L  12      43.695  15.874  43.713  1.00 27.08           N  
ATOM     85  CA  SER L  12      44.117  14.709  44.434  1.00 23.78           C  
ATOM     86  CB  SER L  12      45.530  14.244  44.043  1.00 23.82           C  
ATOM     87  OG  SER L  12      45.828  13.001  44.657  1.00 35.25           O  
ATOM     88  C   SER L  12      44.116  15.059  45.890  1.00 24.40           C  
ATOM     89  O   SER L  12      44.600  16.120  46.286  1.00 25.32           O  
ATOM     90  N   ALA L  13      43.559  14.163  46.731  1.00 24.54           N  
ATOM     91  CA  ALA L  13      43.463  14.439  48.135  1.00 26.17           C  
ATOM     92  CB  ALA L  13      42.134  15.108  48.529  1.00 21.53           C  
ATOM     93  C   ALA L  13      43.537  13.146  48.877  1.00 26.39           C  
ATOM     94  O   ALA L  13      43.508  12.064  48.293  1.00 28.12           O  
ATOM     95  N   SER L  14      43.674  13.239  50.211  1.00 27.70           N  
ATOM     96  CA  SER L  14      43.735  12.063  51.023  1.00 24.94           C  
ATOM     97  CB  SER L  14      44.922  12.055  52.000  1.00 30.68           C  
ATOM     98  OG  SER L  14      46.144  12.053  51.277  1.00 31.89           O  
ATOM     99  C   SER L  14      42.473  12.039  51.821  1.00 26.25           C  
ATOM    100  O   SER L  14      41.841  13.069  52.044  1.00 25.80           O  
ATOM    101  N   LEU L  15      42.066  10.838  52.263  1.00 23.30           N  
ATOM    102  CA  LEU L  15      40.852  10.710  53.011  1.00 26.93           C  
ATOM    103  CB  LEU L  15      40.571   9.262  53.439  1.00 27.24           C  
ATOM    104  CG  LEU L  15      40.393   8.276  52.274  1.00 29.51           C  
ATOM    105  CD1 LEU L  15      40.113   6.857  52.793  1.00 34.28           C  
ATOM    106  CD2 LEU L  15      39.326   8.765  51.282  1.00 26.14           C  
ATOM    107  C   LEU L  15      41.028  11.493  54.270  1.00 25.88           C  
ATOM    108  O   LEU L  15      42.091  11.471  54.884  1.00 30.10           O  
ATOM    109  N   GLY L  16      39.972  12.220  54.681  1.00 28.01           N  
ATOM    110  CA  GLY L  16      40.015  12.983  55.894  1.00 21.77           C  
ATOM    111  C   GLY L  16      40.364  14.407  55.577  1.00 26.48           C  
ATOM    112  O   GLY L  16      40.204  15.289  56.419  1.00 26.03           O  
ATOM    113  N   ASP L  17      40.828  14.678  54.342  1.00 23.18           N  
ATOM    114  CA  ASP L  17      41.224  16.016  54.007  1.00 26.19           C  
ATOM    115  CB  ASP L  17      42.064  16.116  52.720  1.00 27.62           C  
ATOM    116  CG  ASP L  17      43.442  15.519  52.968  1.00 30.63           C  
ATOM    117  OD1 ASP L  17      43.783  15.286  54.159  1.00 44.66           O  
ATOM    118  OD2 ASP L  17      44.175  15.296  51.968  1.00 33.66           O1-
ATOM    119  C   ASP L  17      40.009  16.850  53.766  1.00 26.07           C  
ATOM    120  O   ASP L  17      38.901  16.341  53.605  1.00 25.23           O  
ATOM    121  N   ARG L  18      40.216  18.184  53.757  1.00 27.04           N  
ATOM    122  CA  ARG L  18      39.175  19.119  53.455  1.00 26.45           C  
ATOM    123  CB  ARG L  18      39.244  20.409  54.298  1.00 28.01           C  
ATOM    124  CG  ARG L  18      38.034  21.337  54.138  1.00 34.97           C  
ATOM    125  CD  ARG L  18      38.023  22.485  55.151  1.00 36.01           C  
ATOM    126  NE  ARG L  18      36.765  23.263  54.962  1.00 48.80           N  
ATOM    127  CZ  ARG L  18      36.796  24.494  54.371  1.00 46.41           C  
ATOM    128  NH1 ARG L  18      37.982  25.006  53.933  1.00 49.26           N1+
ATOM    129  NH2 ARG L  18      35.647  25.220  54.238  1.00 46.90           N  
ATOM    130  C   ARG L  18      39.414  19.488  52.027  1.00 32.72           C  
ATOM    131  O   ARG L  18      40.518  19.885  51.658  1.00 30.44           O  
ATOM    132  N   VAL L  19      38.380  19.348  51.177  1.00 30.43           N  
ATOM    133  CA  VAL L  19      38.561  19.598  49.778  1.00 25.98           C  
ATOM    134  CB  VAL L  19      38.167  18.419  48.930  1.00 27.72           C  
ATOM    135  CG1 VAL L  19      38.297  18.806  47.452  1.00 25.57           C  
ATOM    136  CG2 VAL L  19      39.016  17.201  49.331  1.00 23.88           C  
ATOM    137  C   VAL L  19      37.674  20.734  49.378  1.00 26.99           C  
ATOM    138  O   VAL L  19      36.551  20.861  49.863  1.00 23.78           O  
ATOM    139  N   THR L  20      38.178  21.610  48.486  1.00 23.18           N  
ATOM    140  CA  THR L  20      37.387  22.705  48.002  1.00 21.00           C  
ATOM    141  CB  THR L  20      37.911  24.045  48.424  1.00 22.13           C  
ATOM    142  OG1 THR L  20      37.949  24.132  49.840  1.00 28.15           O  
ATOM    143  CG2 THR L  20      36.998  25.137  47.843  1.00 22.24           C  
ATOM    144  C   THR L  20      37.441  22.665  46.506  1.00 21.76           C  
ATOM    145  O   THR L  20      38.512  22.504  45.923  1.00 22.38           O  
ATOM    146  N   ILE L  21      36.273  22.804  45.845  1.00 24.59           N  
ATOM    147  CA  ILE L  21      36.218  22.801  44.410  1.00 22.72           C  
ATOM    148  CB  ILE L  21      35.326  21.724  43.861  1.00 21.66           C  
ATOM    149  CG1 ILE L  21      35.855  20.338  44.263  1.00 21.74           C  
ATOM    150  CG2 ILE L  21      35.209  21.919  42.342  1.00 20.59           C  
ATOM    151  CD1 ILE L  21      34.873  19.200  43.985  1.00 22.32           C  
ATOM    152  C   ILE L  21      35.633  24.119  44.014  1.00 23.55           C  
ATOM    153  O   ILE L  21      34.612  24.537  44.556  1.00 23.21           O  
ATOM    154  N   SER L  22      36.260  24.809  43.039  1.00 22.40           N  
ATOM    155  CA  SER L  22      35.798  26.126  42.705  1.00 22.42           C  
ATOM    156  CB  SER L  22      36.927  27.171  42.626  1.00 23.29           C  
ATOM    157  OG  SER L  22      37.822  26.846  41.574  1.00 28.67           O  
ATOM    158  C   SER L  22      35.099  26.124  41.381  1.00 22.56           C  
ATOM    159  O   SER L  22      35.354  25.288  40.515  1.00 21.09           O  
ATOM    160  N   CYS L  23      34.151  27.071  41.222  1.00 24.52           N  
ATOM    161  CA  CYS L  23      33.401  27.242  40.012  1.00 22.84           C  
ATOM    162  CB  CYS L  23      31.984  26.626  40.094  1.00 25.94           C  
ATOM    163  SG  CYS L  23      31.011  26.830  38.572  1.00 31.62           S  
ATOM    164  C   CYS L  23      33.256  28.718  39.795  1.00 22.86           C  
ATOM    165  O   CYS L  23      33.007  29.469  40.739  1.00 22.00           O  
ATOM    166  N   ARG L  24      33.419  29.172  38.535  1.00 20.53           N  
ATOM    167  CA  ARG L  24      33.336  30.576  38.234  1.00 22.48           C  
ATOM    168  CB  ARG L  24      34.700  31.154  37.821  1.00 20.38           C  
ATOM    169  CG  ARG L  24      34.699  32.645  37.485  1.00 24.95           C  
ATOM    170  CD  ARG L  24      36.043  33.104  36.915  1.00 27.32           C  
ATOM    171  NE  ARG L  24      35.989  34.579  36.714  1.00 30.17           N  
ATOM    172  CZ  ARG L  24      37.155  35.287  36.708  1.00 30.37           C  
ATOM    173  NH1 ARG L  24      38.342  34.634  36.870  1.00 30.27           N1+
ATOM    174  NH2 ARG L  24      37.136  36.643  36.552  1.00 28.96           N  
ATOM    175  C   ARG L  24      32.407  30.737  37.067  1.00 22.77           C  
ATOM    176  O   ARG L  24      32.400  29.911  36.156  1.00 21.46           O  
ATOM    177  N   ALA L  25      31.601  31.821  37.068  1.00 21.73           N  
ATOM    178  CA  ALA L  25      30.665  32.057  36.005  1.00 20.97           C  
ATOM    179  CB  ALA L  25      29.246  32.374  36.500  1.00 21.44           C  
ATOM    180  C   ALA L  25      31.142  33.237  35.216  1.00 22.93           C  
ATOM    181  O   ALA L  25      31.839  34.108  35.730  1.00 21.49           O  
ATOM    182  N   SER L  26      30.622  33.357  33.982  1.00 33.90           N  
ATOM    183  CA  SER L  26      30.910  34.464  33.113  1.00 36.03           C  
ATOM    184  CB  SER L  26      30.334  34.260  31.701  1.00 34.68           C  
ATOM    185  OG  SER L  26      30.894  33.095  31.113  1.00 34.48           O  
ATOM    186  C   SER L  26      30.320  35.739  33.659  1.00 38.41           C  
ATOM    187  O   SER L  26      30.879  36.814  33.453  1.00 41.10           O  
ATOM    188  N   GLN L  27      29.164  35.686  34.349  1.00 38.08           N  
ATOM    189  CA  GLN L  27      28.589  36.914  34.834  1.00 37.10           C  
ATOM    190  CB  GLN L  27      27.583  37.520  33.849  1.00 38.88           C  
ATOM    191  CG  GLN L  27      26.394  36.601  33.580  1.00 39.53           C  
ATOM    192  CD  GLN L  27      25.506  37.278  32.550  1.00 41.39           C  
ATOM    193  OE1 GLN L  27      25.632  38.476  32.300  1.00 43.13           O  
ATOM    194  NE2 GLN L  27      24.591  36.490  31.924  1.00 42.32           N  
ATOM    195  C   GLN L  27      27.857  36.603  36.104  1.00 36.97           C  
ATOM    196  O   GLN L  27      27.749  35.444  36.497  1.00 36.31           O  
ATOM    197  N   ASP L  28      27.346  37.652  36.784  1.00 37.67           N  
ATOM    198  CA  ASP L  28      26.664  37.518  38.043  1.00 37.32           C  
ATOM    199  CB  ASP L  28      26.251  38.886  38.620  1.00 39.59           C  
ATOM    200  CG  ASP L  28      25.606  38.729  39.992  1.00 41.95           C  
ATOM    201  OD1 ASP L  28      24.587  37.995  40.103  1.00 41.75           O  
ATOM    202  OD2 ASP L  28      26.131  39.348  40.953  1.00 44.76           O1-
ATOM    203  C   ASP L  28      25.440  36.666  37.869  1.00 36.89           C  
ATOM    204  O   ASP L  28      24.471  37.053  37.217  1.00 39.29           O  
ATOM    205  N   ILE L  29      25.523  35.439  38.418  1.00 34.73           N  
ATOM    206  CA  ILE L  29      24.520  34.410  38.505  1.00 33.34           C  
ATOM    207  CB  ILE L  29      25.075  33.011  38.452  1.00 33.58           C  
ATOM    208  CG1 ILE L  29      26.045  32.706  39.598  1.00 33.24           C  
ATOM    209  CG2 ILE L  29      25.702  32.845  37.057  1.00 33.70           C  
ATOM    210  CD1 ILE L  29      26.531  31.256  39.573  1.00 31.98           C  
ATOM    211  C   ILE L  29      23.529  34.617  39.622  1.00 31.81           C  
ATOM    212  O   ILE L  29      22.498  33.950  39.677  1.00 30.51           O  
ATOM    213  N   SER L  30      23.878  35.444  40.625  0.86 32.50           N  
ATOM    214  CA  SER L  30      22.975  35.750  41.705  0.86 34.38           C  
ATOM    215  CB  SER L  30      21.692  36.466  41.233  0.86 37.15           C  
ATOM    216  OG  SER L  30      20.856  36.761  42.341  0.86 37.79           O  
ATOM    217  C   SER L  30      22.574  34.515  42.457  0.86 34.82           C  
ATOM    218  O   SER L  30      21.395  34.255  42.682  0.86 36.93           O  
ATOM    219  N   ASN L  31      23.575  33.712  42.858  1.00 34.78           N  
ATOM    220  CA  ASN L  31      23.385  32.583  43.722  1.00 33.83           C  
ATOM    221  CB  ASN L  31      22.661  32.963  45.028  1.00 34.86           C  
ATOM    222  CG  ASN L  31      23.569  33.903  45.812  1.00 36.77           C  
ATOM    223  OD1 ASN L  31      23.296  35.096  45.948  1.00 39.60           O  
ATOM    224  ND2 ASN L  31      24.684  33.350  46.357  1.00 36.43           N  
ATOM    225  C   ASN L  31      22.582  31.498  43.071  1.00 33.59           C  
ATOM    226  O   ASN L  31      22.183  30.545  43.738  1.00 34.61           O  
ATOM    227  N   HIS L  32      22.348  31.562  41.749  1.00 33.85           N  
ATOM    228  CA  HIS L  32      21.620  30.473  41.171  1.00 35.69           C  
ATOM    229  ND1 HIS L  32      18.321  31.290  40.601  1.00  0.00           N  
ATOM    230  CG  HIS L  32      19.594  31.759  40.355  1.00 41.26           C  
ATOM    231  CB  HIS L  32      20.756  30.885  39.959  1.00 39.63           C  
ATOM    232  NE2 HIS L  32      18.267  33.486  40.949  1.00  0.00           N  
ATOM    233  CD2 HIS L  32      19.543  33.102  40.573  1.00 42.94           C  
ATOM    234  CE1 HIS L  32      17.570  32.365  40.952  1.00 44.18           C  
ATOM    235  C   HIS L  32      22.651  29.488  40.742  1.00 34.43           C  
ATOM    236  O   HIS L  32      22.957  29.353  39.556  1.00 33.24           O  
ATOM    237  N   LEU L  33      23.226  28.776  41.732  1.00 21.72           N  
ATOM    238  CA  LEU L  33      24.241  27.820  41.390  1.00 18.06           C  
ATOM    239  CB  LEU L  33      25.644  28.226  41.874  1.00 18.35           C  
ATOM    240  CG  LEU L  33      26.739  27.234  41.442  1.00 25.54           C  
ATOM    241  CD1 LEU L  33      27.092  27.412  39.958  1.00 19.80           C  
ATOM    242  CD2 LEU L  33      27.957  27.260  42.377  1.00 17.89           C  
ATOM    243  C   LEU L  33      23.945  26.529  42.095  1.00 17.60           C  
ATOM    244  O   LEU L  33      23.649  26.519  43.290  1.00 20.18           O  
ATOM    245  N   ASN L  34      24.048  25.397  41.368  1.00 19.76           N  
ATOM    246  CA  ASN L  34      23.785  24.102  41.940  1.00 19.92           C  
ATOM    247  CB  ASN L  34      22.633  23.368  41.238  1.00 18.39           C  
ATOM    248  CG  ASN L  34      21.387  24.235  41.340  1.00 19.37           C  
ATOM    249  OD1 ASN L  34      21.162  24.901  42.349  1.00 21.48           O  
ATOM    250  ND2 ASN L  34      20.561  24.238  40.260  1.00 21.01           N  
ATOM    251  C   ASN L  34      25.006  23.244  41.756  1.00 19.52           C  
ATOM    252  O   ASN L  34      25.769  23.441  40.811  1.00 17.69           O  
ATOM    253  N   TRP L  35      25.226  22.266  42.668  1.00 18.23           N  
ATOM    254  CA  TRP L  35      26.361  21.380  42.570  1.00 18.24           C  
ATOM    255  CB  TRP L  35      27.288  21.426  43.799  1.00 17.67           C  
ATOM    256  CG  TRP L  35      28.033  22.728  43.976  1.00 17.99           C  
ATOM    257  CD2 TRP L  35      29.316  23.011  43.393  1.00 15.21           C  
ATOM    258  CD1 TRP L  35      27.679  23.837  44.688  1.00 16.39           C  
ATOM    259  NE1 TRP L  35      28.663  24.792  44.590  1.00 19.30           N  
ATOM    260  CE2 TRP L  35      29.676  24.297  43.793  1.00 17.84           C  
ATOM    261  CE3 TRP L  35      30.129  22.260  42.592  1.00 15.88           C  
ATOM    262  CZ2 TRP L  35      30.860  24.852  43.397  1.00 15.80           C  
ATOM    263  CZ3 TRP L  35      31.319  22.824  42.190  1.00 18.02           C  
ATOM    264  CH2 TRP L  35      31.677  24.096  42.586  1.00 16.88           C  
ATOM    265  C   TRP L  35      25.856  19.968  42.457  1.00 18.47           C  
ATOM    266  O   TRP L  35      24.916  19.576  43.150  1.00 18.89           O  
ATOM    267  N   TYR L  36      26.497  19.163  41.577  1.00 18.74           N  
ATOM    268  CA  TYR L  36      26.083  17.805  41.334  1.00 23.09           C  
ATOM    269  CB  TYR L  36      25.568  17.552  39.901  1.00 20.45           C  
ATOM    270  CG  TYR L  36      24.368  18.397  39.628  1.00 17.24           C  
ATOM    271  CD1 TYR L  36      24.507  19.662  39.112  1.00 18.77           C  
ATOM    272  CD2 TYR L  36      23.098  17.932  39.879  1.00 16.42           C  
ATOM    273  CE1 TYR L  36      23.406  20.445  38.852  1.00 18.75           C  
ATOM    274  CE2 TYR L  36      21.992  18.710  39.623  1.00 18.72           C  
ATOM    275  CZ  TYR L  36      22.145  19.973  39.109  1.00 17.31           C  
ATOM    276  OH  TYR L  36      21.017  20.778  38.843  1.00 19.47           O  
ATOM    277  C   TYR L  36      27.268  16.894  41.497  1.00 20.54           C  
ATOM    278  O   TYR L  36      28.421  17.293  41.327  1.00 17.08           O  
ATOM    279  N   GLN L  37      26.985  15.621  41.845  1.00 18.67           N  
ATOM    280  CA  GLN L  37      28.001  14.624  42.034  1.00 22.18           C  
ATOM    281  CB  GLN L  37      27.920  13.969  43.424  1.00 21.89           C  
ATOM    282  CG  GLN L  37      28.972  12.886  43.680  1.00 19.92           C  
ATOM    283  CD  GLN L  37      28.563  12.132  44.940  1.00 23.01           C  
ATOM    284  OE1 GLN L  37      27.438  11.644  45.048  1.00 23.46           O  
ATOM    285  NE2 GLN L  37      29.498  12.031  45.921  1.00 24.51           N  
ATOM    286  C   GLN L  37      27.760  13.519  41.056  1.00 18.82           C  
ATOM    287  O   GLN L  37      26.655  12.989  40.968  1.00 20.71           O  
ATOM    288  N   GLN L  38      28.794  13.140  40.280  1.00 19.82           N  
ATOM    289  CA  GLN L  38      28.651  12.030  39.382  1.00 19.28           C  
ATOM    290  CB  GLN L  38      28.934  12.386  37.913  1.00 20.60           C  
ATOM    291  CG  GLN L  38      28.777  11.202  36.956  1.00 20.97           C  
ATOM    292  CD  GLN L  38      29.067  11.689  35.543  1.00 21.34           C  
ATOM    293  OE1 GLN L  38      29.294  12.875  35.312  1.00 23.60           O  
ATOM    294  NE2 GLN L  38      29.058  10.746  34.563  1.00 22.51           N  
ATOM    295  C   GLN L  38      29.658  11.008  39.806  1.00 22.20           C  
ATOM    296  O   GLN L  38      30.859  11.269  39.800  1.00 21.15           O  
ATOM    297  N   LYS L  39      29.184   9.806  40.186  1.00 23.65           N  
ATOM    298  CA  LYS L  39      30.066   8.767  40.643  1.00 24.63           C  
ATOM    299  CB  LYS L  39      29.372   7.711  41.515  1.00 24.63           C  
ATOM    300  CG  LYS L  39      28.927   8.268  42.867  1.00 26.02           C  
ATOM    301  CD  LYS L  39      27.948   7.361  43.605  1.00 32.50           C  
ATOM    302  CE  LYS L  39      27.588   7.856  45.004  1.00 44.02           C  
ATOM    303  NZ  LYS L  39      28.757   7.720  45.900  1.00 35.99           N1+
ATOM    304  C   LYS L  39      30.652   8.086  39.449  1.00 26.20           C  
ATOM    305  O   LYS L  39      30.189   8.258  38.322  1.00 26.46           O  
ATOM    306  N   PRO L  40      31.682   7.320  39.679  1.00 37.28           N  
ATOM    307  CA  PRO L  40      32.336   6.649  38.594  1.00 30.44           C  
ATOM    308  CD  PRO L  40      32.589   7.577  40.785  1.00 29.12           C  
ATOM    309  CB  PRO L  40      33.593   6.028  39.193  1.00 29.90           C  
ATOM    310  CG  PRO L  40      33.943   6.994  40.343  1.00 36.68           C  
ATOM    311  C   PRO L  40      31.415   5.706  37.891  1.00 33.06           C  
ATOM    312  O   PRO L  40      31.635   5.438  36.712  1.00 34.52           O  
ATOM    313  N   ASP L  41      30.392   5.181  38.592  1.00 32.35           N  
ATOM    314  CA  ASP L  41      29.446   4.306  37.963  1.00 31.75           C  
ATOM    315  CB  ASP L  41      28.531   3.525  38.928  1.00 32.18           C  
ATOM    316  CG  ASP L  41      27.651   4.469  39.721  1.00 34.00           C  
ATOM    317  OD1 ASP L  41      28.159   5.531  40.167  1.00 43.27           O  
ATOM    318  OD2 ASP L  41      26.450   4.133  39.892  1.00 37.36           O1-
ATOM    319  C   ASP L  41      28.629   5.121  37.009  1.00 35.30           C  
ATOM    320  O   ASP L  41      28.048   4.589  36.067  1.00 36.72           O  
ATOM    321  N   GLY L  42      28.553   6.449  37.226  1.00 32.40           N  
ATOM    322  CA  GLY L  42      27.819   7.260  36.295  1.00 30.67           C  
ATOM    323  C   GLY L  42      26.605   7.856  36.942  1.00 28.77           C  
ATOM    324  O   GLY L  42      25.979   8.740  36.357  1.00 29.27           O  
ATOM    325  N   THR L  43      26.236   7.420  38.163  1.00 26.70           N  
ATOM    326  CA  THR L  43      25.058   7.977  38.779  1.00 25.60           C  
ATOM    327  CB  THR L  43      24.636   7.280  40.042  1.00 24.64           C  
ATOM    328  OG1 THR L  43      25.673   7.335  41.010  1.00 29.50           O  
ATOM    329  CG2 THR L  43      24.282   5.820  39.716  1.00 27.93           C  
ATOM    330  C   THR L  43      25.308   9.417  39.112  1.00 24.58           C  
ATOM    331  O   THR L  43      26.422   9.802  39.468  1.00 26.32           O  
ATOM    332  N   VAL L  44      24.249  10.252  38.988  1.00 25.66           N  
ATOM    333  CA  VAL L  44      24.348  11.668  39.231  1.00 22.78           C  
ATOM    334  CB  VAL L  44      23.969  12.492  38.031  1.00 21.84           C  
ATOM    335  CG1 VAL L  44      24.100  13.980  38.389  1.00 17.72           C  
ATOM    336  CG2 VAL L  44      24.826  12.057  36.835  1.00 19.18           C  
ATOM    337  C   VAL L  44      23.366  12.032  40.309  1.00 25.28           C  
ATOM    338  O   VAL L  44      22.228  11.565  40.315  1.00 21.67           O  
ATOM    339  N   LYS L  45      23.796  12.889  41.260  1.00 22.03           N  
ATOM    340  CA  LYS L  45      22.918  13.319  42.315  1.00 22.59           C  
ATOM    341  CB  LYS L  45      23.270  12.774  43.708  1.00 23.92           C  
ATOM    342  CG  LYS L  45      23.088  11.276  43.921  1.00 32.89           C  
ATOM    343  CD  LYS L  45      23.730  10.813  45.232  1.00 45.66           C  
ATOM    344  CE  LYS L  45      23.471  11.768  46.402  1.00 50.17           C  
ATOM    345  NZ  LYS L  45      24.189  11.309  47.614  1.00 36.15           N1+
ATOM    346  C   LYS L  45      23.088  14.794  42.485  1.00 20.94           C  
ATOM    347  O   LYS L  45      24.126  15.355  42.145  1.00 20.34           O  
ATOM    348  N   LEU L  46      22.054  15.451  43.043  1.00 19.39           N  
ATOM    349  CA  LEU L  46      22.101  16.857  43.330  1.00 21.88           C  
ATOM    350  CB  LEU L  46      20.708  17.505  43.250  1.00 18.02           C  
ATOM    351  CG  LEU L  46      20.648  18.959  43.746  1.00 16.69           C  
ATOM    352  CD1 LEU L  46      21.474  19.907  42.865  1.00 16.75           C  
ATOM    353  CD2 LEU L  46      19.191  19.411  43.921  1.00 18.23           C  
ATOM    354  C   LEU L  46      22.563  17.007  44.751  1.00 26.14           C  
ATOM    355  O   LEU L  46      21.962  16.432  45.657  1.00 18.97           O  
ATOM    356  N   LEU L  47      23.737  17.642  44.956  1.00 21.37           N  
ATOM    357  CA  LEU L  47      24.261  17.911  46.273  1.00 21.03           C  
ATOM    358  CB  LEU L  47      25.791  18.031  46.249  1.00 20.60           C  
ATOM    359  CG  LEU L  47      26.490  16.734  45.802  1.00 19.97           C  
ATOM    360  CD1 LEU L  47      28.016  16.902  45.791  1.00 24.33           C  
ATOM    361  CD2 LEU L  47      26.036  15.533  46.649  1.00 22.93           C  
ATOM    362  C   LEU L  47      23.737  19.163  46.915  1.00 20.77           C  
ATOM    363  O   LEU L  47      23.188  19.142  48.016  1.00 21.51           O  
ATOM    364  N   ILE L  48      23.897  20.310  46.221  1.00 22.61           N  
ATOM    365  CA  ILE L  48      23.546  21.571  46.809  1.00 23.45           C  
ATOM    366  CB  ILE L  48      24.731  22.326  47.333  1.00 21.71           C  
ATOM    367  CG1 ILE L  48      25.377  21.532  48.481  1.00 22.97           C  
ATOM    368  CG2 ILE L  48      24.275  23.736  47.737  1.00 18.07           C  
ATOM    369  CD1 ILE L  48      26.727  22.085  48.926  1.00 27.29           C  
ATOM    370  C   ILE L  48      22.883  22.418  45.777  1.00 19.44           C  
ATOM    371  O   ILE L  48      23.235  22.381  44.598  1.00 18.48           O  
ATOM    372  N   TYR L  49      21.879  23.207  46.204  1.00 18.46           N  
ATOM    373  CA  TYR L  49      21.233  24.061  45.258  1.00 21.69           C  
ATOM    374  CB  TYR L  49      19.851  23.563  44.788  1.00 20.50           C  
ATOM    375  CG  TYR L  49      18.823  23.615  45.864  1.00 20.60           C  
ATOM    376  CD1 TYR L  49      18.685  22.605  46.789  1.00 19.25           C  
ATOM    377  CD2 TYR L  49      17.978  24.694  45.930  1.00 21.02           C  
ATOM    378  CE1 TYR L  49      17.715  22.679  47.762  1.00 20.38           C  
ATOM    379  CE2 TYR L  49      17.008  24.776  46.897  1.00 20.45           C  
ATOM    380  CZ  TYR L  49      16.874  23.766  47.815  1.00 21.02           C  
ATOM    381  OH  TYR L  49      15.876  23.847  48.808  1.00 24.11           O  
ATOM    382  C   TYR L  49      21.148  25.433  45.852  1.00 20.93           C  
ATOM    383  O   TYR L  49      21.250  25.604  47.066  1.00 19.77           O  
ATOM    384  N   TYR L  50      21.052  26.461  44.982  0.92 33.93           N  
ATOM    385  CA  TYR L  50      20.935  27.811  45.447  0.92 34.73           C  
ATOM    386  CB  TYR L  50      19.677  27.959  46.323  0.92 36.56           C  
ATOM    387  CG  TYR L  50      19.357  29.391  46.573  1.00 37.19           C  
ATOM    388  CD1 TYR L  50      18.747  30.133  45.590  1.00 38.66           C  
ATOM    389  CD2 TYR L  50      19.623  29.983  47.788  1.00 37.92           C  
ATOM    390  CE1 TYR L  50      18.432  31.453  45.807  1.00 39.27           C  
ATOM    391  CE2 TYR L  50      19.309  31.303  48.011  1.00 39.60           C  
ATOM    392  CZ  TYR L  50      18.717  32.040  47.016  1.00 39.77           C  
ATOM    393  OH  TYR L  50      18.394  33.395  47.235  1.00 40.66           O  
ATOM    394  C   TYR L  50      22.148  28.172  46.258  0.92 34.41           C  
ATOM    395  O   TYR L  50      22.043  28.780  47.321  0.92 35.69           O  
ATOM    396  N   ILE L  51      23.340  27.765  45.776  1.00 34.97           N  
ATOM    397  CA  ILE L  51      24.586  28.158  46.375  1.00 35.01           C  
ATOM    398  CB  ILE L  51      24.649  29.605  46.734  1.00 33.32           C  
ATOM    399  CG1 ILE L  51      24.280  30.415  45.494  1.00  0.00           C  
ATOM    400  CG2 ILE L  51      26.066  29.915  47.255  1.00 34.91           C  
ATOM    401  CD1 ILE L  51      25.019  29.942  44.249  1.00  0.00           C  
ATOM    402  C   ILE L  51      24.902  27.349  47.594  1.00 36.08           C  
ATOM    403  O   ILE L  51      25.981  26.762  47.677  1.00 37.33           O  
ATOM    404  N   SER L  52      24.002  27.316  48.605  1.00 35.76           N  
ATOM    405  CA  SER L  52      24.432  26.610  49.784  1.00 37.00           C  
ATOM    406  CB  SER L  52      24.946  27.572  50.868  1.00 39.38           C  
ATOM    407  OG  SER L  52      23.876  28.381  51.336  1.00 41.40           O  
ATOM    408  C   SER L  52      23.353  25.791  50.452  1.00 36.50           C  
ATOM    409  O   SER L  52      23.523  25.398  51.604  1.00 38.33           O  
ATOM    410  N   ARG L  53      22.237  25.455  49.788  1.00 23.15           N  
ATOM    411  CA  ARG L  53      21.259  24.640  50.462  1.00 20.29           C  
ATOM    412  CB  ARG L  53      19.814  24.954  50.036  1.00 21.92           C  
ATOM    413  CG  ARG L  53      19.412  26.374  50.442  1.00 24.13           C  
ATOM    414  CD  ARG L  53      17.946  26.725  50.197  1.00 24.23           C  
ATOM    415  NE  ARG L  53      17.739  28.103  50.721  1.00 25.56           N  
ATOM    416  CZ  ARG L  53      16.659  28.829  50.314  1.00 25.11           C  
ATOM    417  NH1 ARG L  53      15.773  28.287  49.429  1.00 25.47           N1+
ATOM    418  NH2 ARG L  53      16.474  30.096  50.786  1.00 23.47           N  
ATOM    419  C   ARG L  53      21.548  23.199  50.172  1.00 24.14           C  
ATOM    420  O   ARG L  53      21.809  22.822  49.030  1.00 24.40           O  
ATOM    421  N   PHE L  54      21.514  22.348  51.222  1.00 22.98           N  
ATOM    422  CA  PHE L  54      21.824  20.956  51.054  1.00 25.27           C  
ATOM    423  CB  PHE L  54      22.299  20.283  52.354  1.00 24.51           C  
ATOM    424  CG  PHE L  54      21.127  20.214  53.274  1.00 29.75           C  
ATOM    425  CD1 PHE L  54      20.796  21.272  54.089  1.00 30.67           C  
ATOM    426  CD2 PHE L  54      20.347  19.081  53.300  1.00 31.15           C  
ATOM    427  CE1 PHE L  54      19.708  21.193  54.927  1.00  0.00           C  
ATOM    428  CE2 PHE L  54      19.259  18.996  54.134  1.00  0.00           C  
ATOM    429  CZ  PHE L  54      18.940  20.054  54.949  1.00  0.00           C  
ATOM    430  C   PHE L  54      20.586  20.246  50.609  1.00 25.21           C  
ATOM    431  O   PHE L  54      19.490  20.522  51.095  1.00 25.90           O  
ATOM    432  N   HIS L  55      20.741  19.295  49.667  1.00 25.07           N  
ATOM    433  CA  HIS L  55      19.631  18.523  49.192  1.00 30.77           C  
ATOM    434  ND1 HIS L  55      18.503  15.979  46.899  1.00 28.80           N  
ATOM    435  CG  HIS L  55      18.659  17.322  47.165  1.00 28.19           C  
ATOM    436  CB  HIS L  55      19.879  17.923  47.794  1.00 26.69           C  
ATOM    437  NE2 HIS L  55      16.637  16.981  46.223  1.00 29.36           N  
ATOM    438  CD2 HIS L  55      17.510  17.917  46.747  1.00 25.40           C  
ATOM    439  CE1 HIS L  55      17.279  15.832  46.336  1.00 27.34           C  
ATOM    440  C   HIS L  55      19.398  17.434  50.193  1.00 25.34           C  
ATOM    441  O   HIS L  55      20.300  17.069  50.943  1.00 25.33           O  
ATOM    442  N   SER L  56      18.165  16.893  50.245  1.00 32.04           N  
ATOM    443  CA  SER L  56      17.847  15.915  51.245  1.00 28.07           C  
ATOM    444  CB  SER L  56      16.400  15.401  51.156  1.00 28.20           C  
ATOM    445  OG  SER L  56      15.491  16.463  51.394  1.00 39.17           O  
ATOM    446  C   SER L  56      18.750  14.732  51.099  1.00 26.47           C  
ATOM    447  O   SER L  56      19.046  14.286  49.992  1.00 30.07           O  
ATOM    448  N   GLY L  57      19.227  14.212  52.247  1.00 34.47           N  
ATOM    449  CA  GLY L  57      20.021  13.018  52.280  1.00 27.72           C  
ATOM    450  C   GLY L  57      21.480  13.340  52.152  1.00 29.82           C  
ATOM    451  O   GLY L  57      22.322  12.473  52.385  1.00 35.55           O  
ATOM    452  N   VAL L  58      21.829  14.589  51.788  1.00 26.79           N  
ATOM    453  CA  VAL L  58      23.217  14.906  51.602  1.00 25.67           C  
ATOM    454  CB  VAL L  58      23.430  16.156  50.795  1.00 24.67           C  
ATOM    455  CG1 VAL L  58      24.936  16.457  50.730  1.00 21.22           C  
ATOM    456  CG2 VAL L  58      22.781  15.954  49.415  1.00 25.16           C  
ATOM    457  C   VAL L  58      23.858  15.107  52.942  1.00 26.87           C  
ATOM    458  O   VAL L  58      23.291  15.741  53.831  1.00 26.44           O  
ATOM    459  N   PRO L  59      25.050  14.582  53.091  1.00 28.74           N  
ATOM    460  CA  PRO L  59      25.752  14.692  54.344  1.00 23.76           C  
ATOM    461  CD  PRO L  59      25.423  13.378  52.365  1.00 24.96           C  
ATOM    462  CB  PRO L  59      26.910  13.699  54.261  1.00 24.45           C  
ATOM    463  CG  PRO L  59      26.399  12.625  53.283  1.00 29.16           C  
ATOM    464  C   PRO L  59      26.189  16.099  54.614  1.00 26.15           C  
ATOM    465  O   PRO L  59      26.437  16.848  53.672  1.00 33.42           O  
ATOM    466  N   SER L  60      26.311  16.459  55.905  1.00 30.70           N  
ATOM    467  CA  SER L  60      26.637  17.783  56.357  1.00 22.77           C  
ATOM    468  CB  SER L  60      26.494  17.928  57.879  1.00 29.06           C  
ATOM    469  OG  SER L  60      26.822  19.251  58.278  1.00 37.68           O  
ATOM    470  C   SER L  60      28.047  18.145  56.001  1.00 26.57           C  
ATOM    471  O   SER L  60      28.415  19.316  56.063  1.00 24.31           O  
ATOM    472  N   ARG L  61      28.881  17.159  55.622  1.00 26.75           N  
ATOM    473  CA  ARG L  61      30.259  17.440  55.317  1.00 27.06           C  
ATOM    474  CB  ARG L  61      31.109  16.198  54.996  1.00 25.09           C  
ATOM    475  CG  ARG L  61      30.678  15.421  53.753  1.00 26.54           C  
ATOM    476  CD  ARG L  61      31.622  14.258  53.442  1.00 23.29           C  
ATOM    477  NE  ARG L  61      31.276  13.155  54.381  1.00 25.78           N  
ATOM    478  CZ  ARG L  61      30.439  12.156  53.977  1.00 27.50           C  
ATOM    479  NH1 ARG L  61      30.084  12.055  52.664  1.00 24.94           N1+
ATOM    480  NH2 ARG L  61      29.956  11.264  54.889  1.00 27.79           N  
ATOM    481  C   ARG L  61      30.316  18.344  54.123  1.00 30.59           C  
ATOM    482  O   ARG L  61      31.290  19.076  53.951  1.00 22.45           O  
ATOM    483  N   PHE L  62      29.296  18.271  53.239  1.00 29.29           N  
ATOM    484  CA  PHE L  62      29.273  19.086  52.055  1.00 22.57           C  
ATOM    485  CB  PHE L  62      28.390  18.517  50.926  1.00 22.35           C  
ATOM    486  CG  PHE L  62      28.943  17.219  50.436  1.00 23.13           C  
ATOM    487  CD1 PHE L  62      28.595  16.034  51.040  1.00 23.66           C  
ATOM    488  CD2 PHE L  62      29.799  17.178  49.363  1.00 21.68           C  
ATOM    489  CE1 PHE L  62      29.095  14.834  50.592  1.00 21.35           C  
ATOM    490  CE2 PHE L  62      30.303  15.981  48.908  1.00 21.65           C  
ATOM    491  CZ  PHE L  62      29.954  14.803  49.522  1.00 25.83           C  
ATOM    492  C   PHE L  62      28.679  20.422  52.387  1.00 23.56           C  
ATOM    493  O   PHE L  62      27.693  20.521  53.116  1.00 24.53           O  
ATOM    494  N   SER L  63      29.283  21.499  51.847  1.00 21.64           N  
ATOM    495  CA  SER L  63      28.767  22.822  52.050  1.00 22.06           C  
ATOM    496  CB  SER L  63      29.411  23.562  53.233  1.00 25.52           C  
ATOM    497  OG  SER L  63      30.792  23.772  52.974  1.00 22.65           O  
ATOM    498  C   SER L  63      29.086  23.606  50.816  1.00 21.86           C  
ATOM    499  O   SER L  63      30.012  23.269  50.080  1.00 20.86           O  
ATOM    500  N   GLY L  64      28.318  24.683  50.554  1.00 21.16           N  
ATOM    501  CA  GLY L  64      28.587  25.470  49.385  1.00 20.24           C  
ATOM    502  C   GLY L  64      28.499  26.909  49.775  1.00 21.53           C  
ATOM    503  O   GLY L  64      27.811  27.261  50.732  1.00 22.44           O  
ATOM    504  N   SER L  65      29.209  27.784  49.034  1.00 19.42           N  
ATOM    505  CA  SER L  65      29.181  29.185  49.338  1.00 20.92           C  
ATOM    506  CB  SER L  65      30.153  29.587  50.461  1.00 24.74           C  
ATOM    507  OG  SER L  65      31.494  29.340  50.062  1.00 29.21           O  
ATOM    508  C   SER L  65      29.597  29.931  48.113  1.00 19.62           C  
ATOM    509  O   SER L  65      30.027  29.337  47.125  1.00 20.46           O  
ATOM    510  N   GLY L  66      29.447  31.270  48.139  1.00 20.08           N  
ATOM    511  CA  GLY L  66      29.889  32.058  47.028  1.00 20.13           C  
ATOM    512  C   GLY L  66      28.857  33.092  46.718  1.00 21.46           C  
ATOM    513  O   GLY L  66      27.767  33.111  47.288  1.00 22.71           O  
ATOM    514  N   SER L  67      29.202  34.002  45.789  1.00 19.65           N  
ATOM    515  CA  SER L  67      28.309  35.042  45.376  1.00 21.05           C  
ATOM    516  CB  SER L  67      28.238  36.218  46.369  1.00 20.23           C  
ATOM    517  OG  SER L  67      29.505  36.850  46.482  1.00 23.84           O  
ATOM    518  C   SER L  67      28.846  35.567  44.087  1.00 20.73           C  
ATOM    519  O   SER L  67      29.965  35.243  43.695  1.00 24.00           O  
ATOM    520  N   GLY L  68      28.044  36.372  43.367  1.00 22.80           N  
ATOM    521  CA  GLY L  68      28.540  36.970  42.162  1.00 19.66           C  
ATOM    522  C   GLY L  68      28.970  35.889  41.218  1.00 21.39           C  
ATOM    523  O   GLY L  68      28.192  35.010  40.855  1.00 21.18           O  
ATOM    524  N   THR L  69      30.212  36.023  40.715  1.00 23.79           N  
ATOM    525  CA  THR L  69      30.852  35.126  39.793  1.00 23.15           C  
ATOM    526  CB  THR L  69      31.977  35.777  39.045  1.00 22.43           C  
ATOM    527  OG1 THR L  69      33.021  36.139  39.938  1.00 22.28           O  
ATOM    528  CG2 THR L  69      31.434  37.024  38.329  1.00 20.50           C  
ATOM    529  C   THR L  69      31.422  33.881  40.424  1.00 21.64           C  
ATOM    530  O   THR L  69      31.464  32.837  39.773  1.00 22.16           O  
ATOM    531  N   ASP L  70      31.918  33.946  41.681  1.00 23.37           N  
ATOM    532  CA  ASP L  70      32.673  32.821  42.182  1.00 22.11           C  
ATOM    533  CB  ASP L  70      34.029  33.239  42.771  1.00 21.31           C  
ATOM    534  CG  ASP L  70      34.888  33.725  41.612  1.00 23.28           C  
ATOM    535  OD1 ASP L  70      35.071  32.945  40.639  1.00 25.84           O  
ATOM    536  OD2 ASP L  70      35.376  34.884  41.683  1.00 23.88           O1-
ATOM    537  C   ASP L  70      31.936  32.032  43.225  1.00 19.31           C  
ATOM    538  O   ASP L  70      31.325  32.589  44.137  1.00 20.29           O  
ATOM    539  N   TYR L  71      32.001  30.684  43.108  1.00 20.37           N  
ATOM    540  CA  TYR L  71      31.337  29.804  44.032  1.00 21.47           C  
ATOM    541  CB  TYR L  71      30.051  29.194  43.456  1.00 20.85           C  
ATOM    542  CG  TYR L  71      29.145  30.335  43.150  1.00 18.87           C  
ATOM    543  CD1 TYR L  71      29.319  31.064  41.999  1.00 18.04           C  
ATOM    544  CD2 TYR L  71      28.124  30.677  44.002  1.00 17.20           C  
ATOM    545  CE1 TYR L  71      28.486  32.118  41.711  1.00 20.70           C  
ATOM    546  CE2 TYR L  71      27.289  31.728  43.720  1.00 18.71           C  
ATOM    547  CZ  TYR L  71      27.469  32.453  42.570  1.00 19.21           C  
ATOM    548  OH  TYR L  71      26.614  33.535  42.276  1.00 19.69           O  
ATOM    549  C   TYR L  71      32.255  28.666  44.373  1.00 20.20           C  
ATOM    550  O   TYR L  71      33.193  28.369  43.631  1.00 21.26           O  
ATOM    551  N   SER L  72      32.014  28.001  45.528  1.00 20.83           N  
ATOM    552  CA  SER L  72      32.861  26.906  45.913  1.00 19.09           C  
ATOM    553  CB  SER L  72      33.973  27.304  46.900  1.00 22.27           C  
ATOM    554  OG  SER L  72      34.867  28.231  46.305  1.00 27.33           O  
ATOM    555  C   SER L  72      32.049  25.865  46.619  1.00 18.89           C  
ATOM    556  O   SER L  72      31.064  26.161  47.296  1.00 19.66           O  
ATOM    557  N   LEU L  73      32.468  24.595  46.451  1.00 20.66           N  
ATOM    558  CA  LEU L  73      31.901  23.467  47.127  1.00 24.43           C  
ATOM    559  CB  LEU L  73      31.561  22.309  46.176  1.00 18.34           C  
ATOM    560  CG  LEU L  73      31.039  21.043  46.879  1.00 23.06           C  
ATOM    561  CD1 LEU L  73      29.702  21.296  47.594  1.00 20.35           C  
ATOM    562  CD2 LEU L  73      30.979  19.861  45.899  1.00 23.01           C  
ATOM    563  C   LEU L  73      32.985  22.981  48.033  1.00 21.23           C  
ATOM    564  O   LEU L  73      34.135  22.872  47.611  1.00 22.62           O  
ATOM    565  N   THR L  74      32.658  22.702  49.310  1.00 23.41           N  
ATOM    566  CA  THR L  74      33.689  22.247  50.199  1.00 19.61           C  
ATOM    567  CB  THR L  74      33.997  23.213  51.302  1.00 23.00           C  
ATOM    568  OG1 THR L  74      34.410  24.462  50.766  1.00 24.90           O  
ATOM    569  CG2 THR L  74      35.117  22.615  52.169  1.00 23.20           C  
ATOM    570  C   THR L  74      33.255  20.966  50.842  1.00 22.64           C  
ATOM    571  O   THR L  74      32.102  20.811  51.242  1.00 20.94           O  
ATOM    572  N   ILE L  75      34.197  20.005  50.938  1.00 24.42           N  
ATOM    573  CA  ILE L  75      33.943  18.760  51.599  1.00 27.89           C  
ATOM    574  CB  ILE L  75      34.299  17.567  50.756  1.00 29.22           C  
ATOM    575  CG1 ILE L  75      33.520  17.606  49.428  1.00 25.67           C  
ATOM    576  CG2 ILE L  75      34.012  16.293  51.569  1.00 25.17           C  
ATOM    577  CD1 ILE L  75      33.999  16.580  48.402  1.00 23.42           C  
ATOM    578  C   ILE L  75      34.845  18.793  52.799  1.00 27.85           C  
ATOM    579  O   ILE L  75      36.068  18.779  52.670  1.00 26.20           O  
ATOM    580  N   SER L  76      34.246  18.841  54.008  1.00 28.88           N  
ATOM    581  CA  SER L  76      34.975  19.024  55.238  1.00 28.91           C  
ATOM    582  CB  SER L  76      34.053  19.063  56.465  1.00 25.50           C  
ATOM    583  OG  SER L  76      33.107  20.114  56.335  1.00 28.69           O  
ATOM    584  C   SER L  76      35.948  17.914  55.470  1.00 31.30           C  
ATOM    585  O   SER L  76      37.135  18.164  55.678  1.00 29.46           O  
ATOM    586  N   ASN L  77      35.463  16.658  55.483  1.00 28.57           N  
ATOM    587  CA  ASN L  77      36.353  15.548  55.655  1.00 28.84           C  
ATOM    588  CB  ASN L  77      36.200  14.816  57.010  1.00 30.01           C  
ATOM    589  CG  ASN L  77      34.798  14.234  57.157  1.00 45.81           C  
ATOM    590  OD1 ASN L  77      34.578  13.046  56.936  1.00 35.48           O  
ATOM    591  ND2 ASN L  77      33.816  15.092  57.546  1.00 37.04           N  
ATOM    592  C   ASN L  77      36.056  14.594  54.544  1.00 25.84           C  
ATOM    593  O   ASN L  77      34.950  14.071  54.426  1.00 30.97           O  
ATOM    594  N   LEU L  78      37.062  14.336  53.692  1.00 25.98           N  
ATOM    595  CA  LEU L  78      36.864  13.525  52.527  1.00 28.65           C  
ATOM    596  CB  LEU L  78      38.075  13.598  51.574  1.00 23.80           C  
ATOM    597  CG  LEU L  78      37.955  12.757  50.291  1.00 26.35           C  
ATOM    598  CD1 LEU L  78      36.813  13.264  49.396  1.00 24.87           C  
ATOM    599  CD2 LEU L  78      39.296  12.700  49.543  1.00 24.35           C  
ATOM    600  C   LEU L  78      36.651  12.096  52.926  1.00 25.63           C  
ATOM    601  O   LEU L  78      37.434  11.526  53.685  1.00 31.11           O  
ATOM    602  N   GLU L  79      35.574  11.477  52.392  1.00 28.09           N  
ATOM    603  CA  GLU L  79      35.263  10.102  52.672  1.00 25.98           C  
ATOM    604  CB  GLU L  79      33.813   9.874  53.130  1.00 28.83           C  
ATOM    605  CG  GLU L  79      33.491  10.502  54.488  1.00 36.67           C  
ATOM    606  CD  GLU L  79      34.275   9.759  55.559  1.00 54.13           C  
ATOM    607  OE1 GLU L  79      35.077   8.860  55.192  1.00 46.14           O  
ATOM    608  OE2 GLU L  79      34.086  10.084  56.760  1.00 47.50           O1-
ATOM    609  C   GLU L  79      35.443   9.339  51.395  1.00 27.63           C  
ATOM    610  O   GLU L  79      35.448   9.913  50.308  1.00 29.51           O  
ATOM    611  N   GLN L  80      35.586   8.005  51.499  1.00 37.43           N  
ATOM    612  CA  GLN L  80      35.835   7.173  50.354  1.00 30.95           C  
ATOM    613  CB  GLN L  80      35.941   5.683  50.712  1.00 29.33           C  
ATOM    614  CG  GLN L  80      37.295   5.276  51.286  1.00 29.94           C  
ATOM    615  CD  GLN L  80      38.237   5.114  50.099  1.00 29.06           C  
ATOM    616  OE1 GLN L  80      37.928   4.399  49.147  1.00 32.25           O  
ATOM    617  NE2 GLN L  80      39.410   5.799  50.146  1.00 31.51           N  
ATOM    618  C   GLN L  80      34.713   7.284  49.369  1.00 27.11           C  
ATOM    619  O   GLN L  80      34.939   7.322  48.161  1.00 28.55           O  
ATOM    620  N   GLU L  81      33.465   7.353  49.858  1.00 26.40           N  
ATOM    621  CA  GLU L  81      32.333   7.374  48.977  1.00 32.34           C  
ATOM    622  CB  GLU L  81      30.968   7.277  49.694  1.00 30.81           C  
ATOM    623  CG  GLU L  81      30.685   8.359  50.740  1.00 33.66           C  
ATOM    624  CD  GLU L  81      31.090   7.814  52.103  1.00 43.44           C  
ATOM    625  OE1 GLU L  81      31.922   6.870  52.145  1.00 33.20           O  
ATOM    626  OE2 GLU L  81      30.560   8.330  53.124  1.00 35.94           O1-
ATOM    627  C   GLU L  81      32.353   8.613  48.128  1.00 26.45           C  
ATOM    628  O   GLU L  81      31.766   8.639  47.049  1.00 26.73           O  
ATOM    629  N   ASP L  82      33.011   9.677  48.617  1.00 24.59           N  
ATOM    630  CA  ASP L  82      33.098  10.979  48.010  1.00 23.41           C  
ATOM    631  CB  ASP L  82      33.746  12.013  48.952  1.00 28.19           C  
ATOM    632  CG  ASP L  82      32.796  12.241  50.127  1.00 29.13           C  
ATOM    633  OD1 ASP L  82      31.597  11.878  50.000  1.00 24.85           O  
ATOM    634  OD2 ASP L  82      33.257  12.782  51.168  1.00 26.49           O1-
ATOM    635  C   ASP L  82      33.870  10.977  46.718  1.00 23.62           C  
ATOM    636  O   ASP L  82      33.787  11.936  45.953  1.00 23.46           O  
ATOM    637  N   ILE L  83      34.699   9.956  46.441  1.00 20.94           N  
ATOM    638  CA  ILE L  83      35.463  10.030  45.227  1.00 24.54           C  
ATOM    639  CB  ILE L  83      36.415   8.881  45.111  1.00 22.51           C  
ATOM    640  CG1 ILE L  83      37.373   8.924  46.314  1.00 27.89           C  
ATOM    641  CG2 ILE L  83      37.121   8.945  43.746  1.00 25.33           C  
ATOM    642  CD1 ILE L  83      38.153   7.636  46.533  1.00 27.01           C  
ATOM    643  C   ILE L  83      34.505  10.034  44.071  1.00 24.74           C  
ATOM    644  O   ILE L  83      33.738   9.092  43.878  1.00 23.45           O  
ATOM    645  N   ALA L  84      34.538  11.119  43.262  1.00 23.97           N  
ATOM    646  CA  ALA L  84      33.628  11.262  42.158  1.00 20.84           C  
ATOM    647  CB  ALA L  84      32.154  11.363  42.594  1.00 21.94           C  
ATOM    648  C   ALA L  84      33.969  12.536  41.443  1.00 22.01           C  
ATOM    649  O   ALA L  84      34.964  13.190  41.752  1.00 23.36           O  
ATOM    650  N   THR L  85      33.153  12.898  40.430  1.00 21.03           N  
ATOM    651  CA  THR L  85      33.367  14.111  39.693  1.00 20.74           C  
ATOM    652  CB  THR L  85      33.235  13.933  38.209  1.00 18.80           C  
ATOM    653  OG1 THR L  85      34.157  12.956  37.751  1.00 21.84           O  
ATOM    654  CG2 THR L  85      33.519  15.280  37.526  1.00 18.09           C  
ATOM    655  C   THR L  85      32.294  15.066  40.123  1.00 19.73           C  
ATOM    656  O   THR L  85      31.136  14.680  40.267  1.00 24.75           O  
ATOM    657  N   TYR L  86      32.651  16.351  40.347  1.00 21.96           N  
ATOM    658  CA  TYR L  86      31.671  17.291  40.819  1.00 17.66           C  
ATOM    659  CB  TYR L  86      32.042  17.942  42.166  1.00 18.24           C  
ATOM    660  CG  TYR L  86      32.027  16.862  43.198  1.00 19.15           C  
ATOM    661  CD1 TYR L  86      33.130  16.067  43.405  1.00 16.84           C  
ATOM    662  CD2 TYR L  86      30.903  16.636  43.960  1.00 18.76           C  
ATOM    663  CE1 TYR L  86      33.110  15.071  44.355  1.00 17.86           C  
ATOM    664  CE2 TYR L  86      30.877  15.643  44.911  1.00 20.51           C  
ATOM    665  CZ  TYR L  86      31.984  14.856  45.111  1.00 25.00           C  
ATOM    666  OH  TYR L  86      31.964  13.834  46.086  1.00 21.00           O  
ATOM    667  C   TYR L  86      31.492  18.378  39.798  1.00 20.58           C  
ATOM    668  O   TYR L  86      32.463  18.897  39.248  1.00 21.27           O  
ATOM    669  N   PHE L  87      30.215  18.738  39.521  1.00 22.25           N  
ATOM    670  CA  PHE L  87      29.897  19.718  38.516  1.00 23.97           C  
ATOM    671  CB  PHE L  87      28.970  19.223  37.390  1.00 21.17           C  
ATOM    672  CG  PHE L  87      29.541  18.072  36.640  1.00 22.48           C  
ATOM    673  CD1 PHE L  87      30.334  18.254  35.531  1.00 23.64           C  
ATOM    674  CD2 PHE L  87      29.258  16.794  37.050  1.00 20.95           C  
ATOM    675  CE1 PHE L  87      30.843  17.178  34.845  1.00 23.71           C  
ATOM    676  CE2 PHE L  87      29.764  15.715  36.367  1.00 25.13           C  
ATOM    677  CZ  PHE L  87      30.559  15.903  35.263  1.00 32.82           C  
ATOM    678  C   PHE L  87      29.076  20.815  39.130  1.00 18.66           C  
ATOM    679  O   PHE L  87      28.242  20.578  40.003  1.00 19.41           O  
ATOM    680  N   CYS L  88      29.285  22.060  38.652  1.00 19.49           N  
ATOM    681  CA  CYS L  88      28.481  23.176  39.064  1.00 21.77           C  
ATOM    682  CB  CYS L  88      29.307  24.436  39.407  1.00 19.96           C  
ATOM    683  SG  CYS L  88      30.422  24.949  38.065  1.00 22.32           S  
ATOM    684  C   CYS L  88      27.577  23.487  37.904  1.00 22.05           C  
ATOM    685  O   CYS L  88      27.865  23.110  36.770  1.00 19.67           O  
ATOM    686  N   GLN L  89      26.428  24.150  38.160  1.00 18.25           N  
ATOM    687  CA  GLN L  89      25.502  24.435  37.095  1.00 21.57           C  
ATOM    688  CB  GLN L  89      24.471  23.301  36.927  1.00 18.34           C  
ATOM    689  CG  GLN L  89      23.349  23.547  35.919  1.00 19.20           C  
ATOM    690  CD  GLN L  89      22.145  24.061  36.694  1.00 21.28           C  
ATOM    691  OE1 GLN L  89      22.260  24.445  37.855  1.00 22.07           O  
ATOM    692  NE2 GLN L  89      20.949  24.068  36.048  1.00 19.51           N  
ATOM    693  C   GLN L  89      24.776  25.705  37.423  1.00 19.82           C  
ATOM    694  O   GLN L  89      24.270  25.889  38.528  1.00 22.18           O  
ATOM    695  N   GLN L  90      24.687  26.612  36.433  1.00 21.03           N  
ATOM    696  CA  GLN L  90      24.084  27.900  36.594  1.00 20.53           C  
ATOM    697  CB  GLN L  90      24.872  28.927  35.758  1.00 21.29           C  
ATOM    698  CG  GLN L  90      24.218  30.277  35.532  1.00 22.05           C  
ATOM    699  CD  GLN L  90      23.516  30.191  34.189  1.00 20.82           C  
ATOM    700  OE1 GLN L  90      22.703  31.047  33.853  1.00 23.61           O  
ATOM    701  NE2 GLN L  90      23.836  29.136  33.393  1.00 19.10           N  
ATOM    702  C   GLN L  90      22.649  27.836  36.174  1.00 23.06           C  
ATOM    703  O   GLN L  90      22.286  27.146  35.224  1.00 20.32           O  
ATOM    704  N   SER L  91      21.781  28.300  37.118  1.00 24.72           N  
ATOM    705  CA  SER L  91      20.355  28.200  36.958  1.00 23.55           C  
ATOM    706  CB  SER L  91      19.652  27.569  38.169  1.00  0.00           C  
ATOM    707  OG  SER L  91      20.045  26.210  38.290  1.00  0.00           O  
ATOM    708  C   SER L  91      19.852  29.584  36.826  1.00 24.62           C  
ATOM    709  O   SER L  91      18.906  30.001  37.495  1.00 25.98           O  
ATOM    710  N   LYS L  92      20.473  30.306  35.890  1.00 24.00           N  
ATOM    711  CA  LYS L  92      20.134  31.658  35.611  1.00 25.17           C  
ATOM    712  CB  LYS L  92      21.337  32.617  35.683  1.00 28.59           C  
ATOM    713  CG  LYS L  92      20.978  34.099  35.515  1.00 27.96           C  
ATOM    714  CD  LYS L  92      20.195  34.679  36.695  1.00 28.78           C  
ATOM    715  CE  LYS L  92      19.930  36.182  36.586  1.00 38.11           C  
ATOM    716  NZ  LYS L  92      19.076  36.629  37.710  1.00 44.83           N1+
ATOM    717  C   LYS L  92      19.676  31.642  34.193  1.00 25.74           C  
ATOM    718  O   LYS L  92      18.643  31.057  33.869  1.00 27.99           O  
ATOM    719  N   THR L  93      20.462  32.278  33.307  1.00 25.06           N  
ATOM    720  CA  THR L  93      20.065  32.385  31.938  1.00 25.29           C  
ATOM    721  CB  THR L  93      20.927  33.315  31.131  1.00 26.26           C  
ATOM    722  OG1 THR L  93      22.282  32.886  31.165  1.00 29.98           O  
ATOM    723  CG2 THR L  93      20.803  34.728  31.714  1.00 26.89           C  
ATOM    724  C   THR L  93      20.077  31.052  31.260  1.00 24.65           C  
ATOM    725  O   THR L  93      20.908  30.188  31.535  1.00 26.13           O  
ATOM    726  N   LEU L  94      19.094  30.861  30.359  1.00 25.10           N  
ATOM    727  CA  LEU L  94      18.984  29.665  29.579  1.00 25.61           C  
ATOM    728  CB  LEU L  94      17.569  29.420  29.023  1.00 27.21           C  
ATOM    729  CG  LEU L  94      16.516  29.190  30.123  1.00 29.88           C  
ATOM    730  CD1 LEU L  94      16.308  30.451  30.975  1.00 29.58           C  
ATOM    731  CD2 LEU L  94      15.206  28.636  29.545  1.00 33.53           C  
ATOM    732  C   LEU L  94      19.913  29.812  28.420  1.00 26.23           C  
ATOM    733  O   LEU L  94      20.205  30.924  27.985  1.00 27.96           O  
ATOM    734  N   PRO L  95      20.408  28.713  27.918  1.00 26.06           N  
ATOM    735  CA  PRO L  95      20.103  27.446  28.520  1.00 24.01           C  
ATOM    736  CD  PRO L  95      20.530  28.596  26.474  1.00 23.16           C  
ATOM    737  CB  PRO L  95      20.329  26.388  27.445  1.00 24.11           C  
ATOM    738  CG  PRO L  95      20.122  27.155  26.134  1.00 23.24           C  
ATOM    739  C   PRO L  95      20.949  27.231  29.729  1.00 23.65           C  
ATOM    740  O   PRO L  95      21.934  27.947  29.906  1.00 26.03           O  
ATOM    741  N   TYR L  96      20.574  26.245  30.565  1.00 20.08           N  
ATOM    742  CA  TYR L  96      21.305  25.949  31.760  1.00 19.48           C  
ATOM    743  CB  TYR L  96      20.595  24.950  32.691  1.00 19.84           C  
ATOM    744  CG  TYR L  96      19.302  25.577  33.091  1.00 18.94           C  
ATOM    745  CD1 TYR L  96      19.225  26.387  34.198  1.00 23.05           C  
ATOM    746  CD2 TYR L  96      18.167  25.367  32.344  1.00 20.84           C  
ATOM    747  CE1 TYR L  96      18.032  26.969  34.559  1.00 21.78           C  
ATOM    748  CE2 TYR L  96      16.970  25.944  32.700  1.00 19.68           C  
ATOM    749  CZ  TYR L  96      16.902  26.748  33.812  1.00 19.82           C  
ATOM    750  OH  TYR L  96      15.681  27.347  34.186  1.00 24.00           O  
ATOM    751  C   TYR L  96      22.613  25.353  31.355  1.00 18.47           C  
ATOM    752  O   TYR L  96      22.682  24.554  30.423  1.00 21.74           O  
ATOM    753  N   THR L  97      23.700  25.748  32.049  1.00 18.58           N  
ATOM    754  CA  THR L  97      25.002  25.312  31.627  1.00 19.05           C  
ATOM    755  CB  THR L  97      25.819  26.436  31.063  1.00 17.62           C  
ATOM    756  OG1 THR L  97      25.959  27.472  32.026  1.00 19.07           O  
ATOM    757  CG2 THR L  97      25.115  26.976  29.805  1.00 20.94           C  
ATOM    758  C   THR L  97      25.745  24.734  32.797  1.00 18.80           C  
ATOM    759  O   THR L  97      25.551  25.140  33.942  1.00 19.89           O  
ATOM    760  N   PHE L  98      26.639  23.759  32.517  1.00 19.40           N  
ATOM    761  CA  PHE L  98      27.366  23.067  33.548  1.00 18.51           C  
ATOM    762  CB  PHE L  98      27.265  21.530  33.448  1.00 16.38           C  
ATOM    763  CG  PHE L  98      25.856  21.080  33.645  1.00 24.43           C  
ATOM    764  CD1 PHE L  98      24.945  21.150  32.614  1.00 18.80           C  
ATOM    765  CD2 PHE L  98      25.447  20.562  34.853  1.00 17.75           C  
ATOM    766  CE1 PHE L  98      23.649  20.727  32.788  1.00 19.45           C  
ATOM    767  CE2 PHE L  98      24.152  20.137  35.032  1.00 21.34           C  
ATOM    768  CZ  PHE L  98      23.247  20.220  34.000  1.00 18.91           C  
ATOM    769  C   PHE L  98      28.828  23.364  33.401  1.00 24.18           C  
ATOM    770  O   PHE L  98      29.301  23.729  32.325  1.00 21.16           O  
ATOM    771  N   GLY L  99      29.582  23.224  34.510  1.00 21.87           N  
ATOM    772  CA  GLY L  99      31.006  23.405  34.474  1.00 16.43           C  
ATOM    773  C   GLY L  99      31.588  22.141  33.916  1.00 18.11           C  
ATOM    774  O   GLY L  99      30.896  21.137  33.764  1.00 19.22           O  
ATOM    775  N   GLY L 100      32.900  22.170  33.613  1.00 19.70           N  
ATOM    776  CA  GLY L 100      33.626  21.069  33.039  1.00 18.12           C  
ATOM    777  C   GLY L 100      33.662  19.913  33.990  1.00 23.29           C  
ATOM    778  O   GLY L 100      33.728  18.760  33.568  1.00 20.98           O  
ATOM    779  N   GLY L 101      33.689  20.186  35.307  1.00 22.50           N  
ATOM    780  CA  GLY L 101      33.704  19.125  36.277  1.00 21.57           C  
ATOM    781  C   GLY L 101      35.076  18.994  36.866  1.00 25.55           C  
ATOM    782  O   GLY L 101      36.079  19.311  36.229  1.00 19.24           O  
ATOM    783  N   THR L 102      35.135  18.534  38.134  1.00 21.38           N  
ATOM    784  CA  THR L 102      36.387  18.286  38.795  1.00 19.74           C  
ATOM    785  CB  THR L 102      36.636  19.194  39.967  1.00 24.14           C  
ATOM    786  OG1 THR L 102      36.648  20.548  39.541  1.00 19.92           O  
ATOM    787  CG2 THR L 102      37.984  18.828  40.611  1.00 23.64           C  
ATOM    788  C   THR L 102      36.339  16.883  39.326  1.00 22.66           C  
ATOM    789  O   THR L 102      35.461  16.538  40.117  1.00 19.33           O  
ATOM    790  N   LYS L 103      37.297  16.025  38.917  1.00 20.21           N  
ATOM    791  CA  LYS L 103      37.265  14.670  39.391  1.00 22.00           C  
ATOM    792  CB  LYS L 103      37.629  13.617  38.328  1.00 23.74           C  
ATOM    793  CG  LYS L 103      37.200  12.200  38.720  1.00 27.32           C  
ATOM    794  CD  LYS L 103      37.178  11.206  37.554  1.00 29.23           C  
ATOM    795  CE  LYS L 103      36.507   9.871  37.897  1.00 34.68           C  
ATOM    796  NZ  LYS L 103      36.254   9.095  36.662  1.00 37.64           N1+
ATOM    797  C   LYS L 103      38.220  14.544  40.534  1.00 23.38           C  
ATOM    798  O   LYS L 103      39.321  15.094  40.512  1.00 21.87           O  
ATOM    799  N   LEU L 104      37.798  13.807  41.581  1.00 26.21           N  
ATOM    800  CA  LEU L 104      38.599  13.628  42.758  1.00 23.27           C  
ATOM    801  CB  LEU L 104      37.790  13.460  44.054  1.00 20.83           C  
ATOM    802  CG  LEU L 104      37.042  14.716  44.527  1.00 20.18           C  
ATOM    803  CD1 LEU L 104      36.307  14.447  45.848  1.00 20.41           C  
ATOM    804  CD2 LEU L 104      37.987  15.920  44.616  1.00 21.34           C  
ATOM    805  C   LEU L 104      39.383  12.362  42.633  1.00 23.95           C  
ATOM    806  O   LEU L 104      38.875  11.328  42.200  1.00 25.69           O  
ATOM    807  N   GLU L 105      40.665  12.430  43.029  1.00 26.25           N  
ATOM    808  CA  GLU L 105      41.550  11.303  43.014  1.00 25.54           C  
ATOM    809  CB  GLU L 105      42.777  11.496  42.110  1.00 24.79           C  
ATOM    810  CG  GLU L 105      43.708  10.285  42.111  1.00 33.40           C  
ATOM    811  CD  GLU L 105      44.988  10.665  41.381  1.00 31.54           C  
ATOM    812  OE1 GLU L 105      45.597  11.708  41.734  1.00 34.95           O  
ATOM    813  OE2 GLU L 105      45.371   9.904  40.455  1.00 37.62           O1-
ATOM    814  C   GLU L 105      42.093  11.165  44.400  1.00 27.01           C  
ATOM    815  O   GLU L 105      42.201  12.148  45.131  1.00 27.78           O  
ATOM    816  N   ILE L 106      42.462   9.932  44.802  1.00 25.29           N  
ATOM    817  CA  ILE L 106      42.969   9.762  46.132  1.00 27.29           C  
ATOM    818  CB  ILE L 106      42.372   8.587  46.857  1.00 22.28           C  
ATOM    819  CG1 ILE L 106      40.847   8.757  46.954  1.00 25.31           C  
ATOM    820  CG2 ILE L 106      43.051   8.471  48.232  1.00 25.29           C  
ATOM    821  CD1 ILE L 106      40.413  10.036  47.672  1.00 21.48           C  
ATOM    822  C   ILE L 106      44.454   9.577  46.057  1.00 24.15           C  
ATOM    823  O   ILE L 106      44.970   8.774  45.277  1.00 25.31           O  
ATOM    824  N   LYS L 107      45.183  10.360  46.874  1.00 25.02           N  
ATOM    825  CA  LYS L 107      46.614  10.293  46.906  1.00 24.28           C  
ATOM    826  CB  LYS L 107      47.223  11.098  48.069  1.00 24.27           C  
ATOM    827  CG  LYS L 107      47.060  12.613  47.934  1.00 28.82           C  
ATOM    828  CD  LYS L 107      47.850  13.224  46.777  1.00 30.13           C  
ATOM    829  CE  LYS L 107      47.573  14.716  46.583  1.00 36.60           C  
ATOM    830  NZ  LYS L 107      47.939  15.466  47.804  1.00 38.16           N1+
ATOM    831  C   LYS L 107      46.991   8.838  47.128  1.00 22.14           C  
ATOM    832  O   LYS L 107      46.645   8.300  48.214  1.00 27.93           O  
ATOM    833  OXT LYS L 107      47.634   8.246  46.223  1.00  0.00           O1-
TER     834      LYS L 107 
ATOM    835  N   GLN H 108       9.968   5.695  46.528  1.00 44.16           N1+
ATOM    836  CA  GLN H 108      10.614   7.008  46.330  1.00 46.40           C  
ATOM    837  CB  GLN H 108      12.053   6.972  46.891  1.00 46.06           C  
ATOM    838  CG  GLN H 108      12.958   5.925  46.240  1.00 53.85           C  
ATOM    839  CD  GLN H 108      14.312   5.940  46.944  1.00 41.54           C  
ATOM    840  OE1 GLN H 108      14.397   6.042  48.167  1.00 53.03           O  
ATOM    841  NE2 GLN H 108      15.404   5.828  46.142  1.00 66.06           N  
ATOM    842  C   GLN H 108      10.590   7.433  44.896  1.00 43.40           C  
ATOM    843  O   GLN H 108      10.039   6.740  44.043  1.00 41.81           O  
ATOM    844  N   VAL H 109      11.175   8.609  44.603  1.00 36.90           N  
ATOM    845  CA  VAL H 109      11.144   9.161  43.279  1.00 36.30           C  
ATOM    846  CB  VAL H 109      11.573  10.599  43.256  1.00 32.71           C  
ATOM    847  CG1 VAL H 109      11.647  11.084  41.800  1.00 31.48           C  
ATOM    848  CG2 VAL H 109      10.598  11.404  44.131  1.00 29.55           C  
ATOM    849  C   VAL H 109      12.076   8.386  42.403  1.00 33.88           C  
ATOM    850  O   VAL H 109      13.215   8.118  42.783  1.00 36.72           O  
ATOM    851  N   GLN H 110      11.613   8.006  41.192  1.00 34.07           N  
ATOM    852  CA  GLN H 110      12.461   7.232  40.329  1.00 31.41           C  
ATOM    853  CB  GLN H 110      12.222   5.722  40.470  1.00 33.60           C  
ATOM    854  CG  GLN H 110      12.513   5.205  41.878  1.00 36.98           C  
ATOM    855  CD  GLN H 110      12.158   3.725  41.932  1.00 43.95           C  
ATOM    856  OE1 GLN H 110      12.080   3.136  43.008  1.00 62.08           O  
ATOM    857  NE2 GLN H 110      11.925   3.105  40.745  1.00 61.57           N  
ATOM    858  C   GLN H 110      12.176   7.588  38.903  1.00 31.64           C  
ATOM    859  O   GLN H 110      11.044   7.902  38.536  1.00 30.55           O  
ATOM    860  N   LEU H 111      13.233   7.568  38.065  1.00 28.25           N  
ATOM    861  CA  LEU H 111      13.096   7.831  36.661  1.00 28.76           C  
ATOM    862  CB  LEU H 111      13.603   9.221  36.231  1.00 24.83           C  
ATOM    863  CG  LEU H 111      12.835  10.401  36.860  1.00 26.93           C  
ATOM    864  CD1 LEU H 111      13.090  10.495  38.371  1.00 26.45           C  
ATOM    865  CD2 LEU H 111      13.131  11.718  36.126  1.00 27.71           C  
ATOM    866  C   LEU H 111      13.939   6.817  35.947  1.00 30.03           C  
ATOM    867  O   LEU H 111      15.064   6.534  36.358  1.00 30.41           O  
ATOM    868  N   LYS H 112      13.414   6.227  34.854  1.00 31.33           N  
ATOM    869  CA  LYS H 112      14.185   5.246  34.141  1.00 29.99           C  
ATOM    870  CB  LYS H 112      13.717   3.810  34.423  1.00 32.51           C  
ATOM    871  CG  LYS H 112      14.678   2.737  33.916  1.00 33.61           C  
ATOM    872  CD  LYS H 112      14.393   1.358  34.510  1.00 35.62           C  
ATOM    873  CE  LYS H 112      15.368   0.277  34.049  1.00 29.18           C  
ATOM    874  NZ  LYS H 112      15.026  -1.014  34.686  1.00 32.24           N1+
ATOM    875  C   LYS H 112      14.035   5.504  32.670  1.00 31.69           C  
ATOM    876  O   LYS H 112      12.929   5.704  32.171  1.00 32.84           O  
ATOM    877  N   GLU H 113      15.163   5.495  31.930  1.00 32.82           N  
ATOM    878  CA  GLU H 113      15.092   5.776  30.524  1.00 27.27           C  
ATOM    879  CB  GLU H 113      16.117   6.824  30.045  1.00 29.64           C  
ATOM    880  CG  GLU H 113      17.540   6.597  30.547  1.00 28.38           C  
ATOM    881  CD  GLU H 113      17.595   7.030  31.998  1.00 31.79           C  
ATOM    882  OE1 GLU H 113      17.454   8.255  32.256  1.00 27.32           O  
ATOM    883  OE2 GLU H 113      17.784   6.141  32.869  1.00 26.41           O1-
ATOM    884  C   GLU H 113      15.235   4.513  29.741  1.00 29.04           C  
ATOM    885  O   GLU H 113      15.944   3.587  30.132  1.00 34.16           O  
ATOM    886  N   SER H 114      14.485   4.432  28.623  1.00 30.02           N  
ATOM    887  CA  SER H 114      14.559   3.296  27.757  1.00 26.61           C  
ATOM    888  CB  SER H 114      13.252   2.490  27.721  1.00 28.64           C  
ATOM    889  OG  SER H 114      12.176   3.323  27.322  1.00 36.98           O  
ATOM    890  C   SER H 114      14.831   3.838  26.392  1.00 29.33           C  
ATOM    891  O   SER H 114      14.047   4.623  25.859  1.00 30.98           O  
ATOM    892  N   GLY H 115      15.959   3.419  25.786  1.00 30.59           N  
ATOM    893  CA  GLY H 115      16.327   3.954  24.505  1.00 29.91           C  
ATOM    894  C   GLY H 115      16.752   2.834  23.602  1.00 32.74           C  
ATOM    895  O   GLY H 115      16.916   1.695  24.031  1.00 28.93           O  
ATOM    896  N   PRO H 116      16.874   3.150  22.335  1.00 29.35           N  
ATOM    897  CA  PRO H 116      17.247   2.233  21.284  1.00 35.62           C  
ATOM    898  CD  PRO H 116      16.704   4.510  21.852  1.00 30.67           C  
ATOM    899  CB  PRO H 116      17.073   3.015  19.981  1.00 32.11           C  
ATOM    900  CG  PRO H 116      17.246   4.483  20.412  1.00 33.91           C  
ATOM    901  C   PRO H 116      18.630   1.667  21.395  1.00 35.54           C  
ATOM    902  O   PRO H 116      18.828   0.509  21.035  1.00 32.22           O  
ATOM    903  N   GLY H 117      19.613   2.472  21.831  1.00 33.13           N  
ATOM    904  CA  GLY H 117      20.958   1.995  21.974  1.00 26.38           C  
ATOM    905  C   GLY H 117      21.753   2.384  20.764  1.00 27.35           C  
ATOM    906  O   GLY H 117      22.838   2.952  20.884  1.00 31.23           O  
ATOM    907  N   LEU H 118      21.224   2.120  19.551  1.00 27.54           N  
ATOM    908  CA  LEU H 118      21.996   2.408  18.373  1.00 30.76           C  
ATOM    909  CB  LEU H 118      22.572   1.115  17.754  1.00 30.43           C  
ATOM    910  CG  LEU H 118      23.481   1.273  16.519  1.00 34.54           C  
ATOM    911  CD1 LEU H 118      22.703   1.764  15.293  1.00 30.76           C  
ATOM    912  CD2 LEU H 118      24.720   2.126  16.834  1.00 27.91           C  
ATOM    913  C   LEU H 118      21.095   3.084  17.384  1.00 33.07           C  
ATOM    914  O   LEU H 118      19.962   2.656  17.175  1.00 29.20           O  
ATOM    915  N   VAL H 119      21.573   4.187  16.768  1.00 27.12           N  
ATOM    916  CA  VAL H 119      20.775   4.878  15.793  1.00 30.77           C  
ATOM    917  CB  VAL H 119      20.206   6.168  16.311  1.00 29.60           C  
ATOM    918  CG1 VAL H 119      19.421   6.857  15.181  1.00 30.54           C  
ATOM    919  CG2 VAL H 119      19.362   5.868  17.561  1.00 29.61           C  
ATOM    920  C   VAL H 119      21.654   5.216  14.624  1.00 36.57           C  
ATOM    921  O   VAL H 119      22.802   5.623  14.794  1.00 31.31           O  
ATOM    922  N   ALA H 120      21.129   5.046  13.393  1.00 29.43           N  
ATOM    923  CA  ALA H 120      21.886   5.350  12.209  1.00 28.56           C  
ATOM    924  CB  ALA H 120      21.320   4.715  10.928  1.00 35.35           C  
ATOM    925  C   ALA H 120      21.859   6.831  12.025  1.00 26.04           C  
ATOM    926  O   ALA H 120      20.930   7.506  12.461  1.00 31.77           O  
ATOM    927  N   PRO H 121      22.851   7.364  11.371  1.00 30.16           N  
ATOM    928  CA  PRO H 121      22.866   8.784  11.181  1.00 30.14           C  
ATOM    929  CD  PRO H 121      24.194   6.815  11.464  1.00 28.81           C  
ATOM    930  CB  PRO H 121      24.266   9.117  10.670  1.00 31.38           C  
ATOM    931  CG  PRO H 121      25.141   8.019  11.305  1.00 31.10           C  
ATOM    932  C   PRO H 121      21.734   9.204  10.300  1.00 36.73           C  
ATOM    933  O   PRO H 121      21.289   8.410   9.471  1.00 41.90           O  
ATOM    934  N   SER H 122      21.251  10.450  10.482  1.00 32.43           N  
ATOM    935  CA  SER H 122      20.151  11.014   9.753  1.00 33.49           C  
ATOM    936  CB  SER H 122      20.271  10.819   8.232  1.00 36.69           C  
ATOM    937  OG  SER H 122      21.388  11.540   7.729  1.00 49.09           O  
ATOM    938  C   SER H 122      18.868  10.380  10.197  1.00 29.50           C  
ATOM    939  O   SER H 122      17.795  10.745   9.719  1.00 37.22           O  
ATOM    940  N   GLN H 123      18.931   9.455  11.168  1.00 31.39           N  
ATOM    941  CA  GLN H 123      17.747   8.798  11.645  1.00 26.72           C  
ATOM    942  CB  GLN H 123      17.996   7.306  11.941  1.00 40.13           C  
ATOM    943  CG  GLN H 123      16.733   6.458  12.082  1.00 48.84           C  
ATOM    944  CD  GLN H 123      17.148   4.992  11.998  1.00 57.90           C  
ATOM    945  OE1 GLN H 123      17.024   4.240  12.964  1.00 56.68           O  
ATOM    946  NE2 GLN H 123      17.653   4.567  10.809  1.00 58.67           N  
ATOM    947  C   GLN H 123      17.325   9.525  12.892  1.00 28.74           C  
ATOM    948  O   GLN H 123      17.972  10.492  13.288  1.00 27.77           O  
ATOM    949  N   SER H 124      16.208   9.105  13.530  1.00 28.67           N  
ATOM    950  CA  SER H 124      15.731   9.821  14.684  1.00 30.06           C  
ATOM    951  CB  SER H 124      14.241  10.206  14.589  1.00 31.97           C  
ATOM    952  OG  SER H 124      13.430   9.042  14.522  1.00 35.48           O  
ATOM    953  C   SER H 124      15.905   8.982  15.915  1.00 35.29           C  
ATOM    954  O   SER H 124      15.905   7.753  15.857  1.00 28.21           O  
ATOM    955  N   LEU H 125      16.073   9.658  17.073  1.00 28.95           N  
ATOM    956  CA  LEU H 125      16.272   9.028  18.348  1.00 26.35           C  
ATOM    957  CB  LEU H 125      17.406   9.695  19.141  1.00 26.33           C  
ATOM    958  CG  LEU H 125      17.623   9.131  20.553  1.00 25.96           C  
ATOM    959  CD1 LEU H 125      18.043   7.654  20.518  1.00 22.65           C  
ATOM    960  CD2 LEU H 125      18.597  10.021  21.339  1.00 24.30           C  
ATOM    961  C   LEU H 125      15.017   9.186  19.152  1.00 27.14           C  
ATOM    962  O   LEU H 125      14.451  10.275  19.232  1.00 25.29           O  
ATOM    963  N   SER H 126      14.536   8.083  19.763  1.00 24.63           N  
ATOM    964  CA  SER H 126      13.363   8.186  20.587  1.00 28.23           C  
ATOM    965  CB  SER H 126      12.126   7.469  20.013  1.00 28.82           C  
ATOM    966  OG  SER H 126      11.674   8.125  18.835  1.00 38.13           O  
ATOM    967  C   SER H 126      13.677   7.537  21.898  1.00 36.99           C  
ATOM    968  O   SER H 126      14.156   6.405  21.943  1.00 25.17           O  
ATOM    969  N   ILE H 127      13.420   8.249  23.012  1.00 30.01           N  
ATOM    970  CA  ILE H 127      13.678   7.679  24.302  1.00 29.49           C  
ATOM    971  CB  ILE H 127      14.842   8.307  25.015  1.00 28.91           C  
ATOM    972  CG1 ILE H 127      16.125   8.203  24.176  1.00 27.02           C  
ATOM    973  CG2 ILE H 127      14.965   7.639  26.395  1.00 27.47           C  
ATOM    974  CD1 ILE H 127      17.260   9.081  24.701  1.00 23.45           C  
ATOM    975  C   ILE H 127      12.480   7.938  25.158  1.00 22.81           C  
ATOM    976  O   ILE H 127      11.852   8.991  25.060  1.00 25.91           O  
ATOM    977  N   THR H 128      12.123   6.972  26.024  1.00 24.65           N  
ATOM    978  CA  THR H 128      11.003   7.191  26.892  1.00 22.38           C  
ATOM    979  CB  THR H 128       9.930   6.146  26.780  1.00 23.01           C  
ATOM    980  OG1 THR H 128       9.412   6.113  25.458  1.00 31.34           O  
ATOM    981  CG2 THR H 128       8.811   6.475  27.784  1.00 25.80           C  
ATOM    982  C   THR H 128      11.513   7.164  28.296  1.00 27.95           C  
ATOM    983  O   THR H 128      12.365   6.353  28.648  1.00 27.05           O  
ATOM    984  N   CYS H 129      11.017   8.092  29.138  1.00 28.23           N  
ATOM    985  CA  CYS H 129      11.424   8.105  30.514  1.00 25.27           C  
ATOM    986  CB  CYS H 129      11.980   9.474  30.977  1.00 28.49           C  
ATOM    987  SG  CYS H 129      12.506   9.520  32.721  1.00 28.26           S  
ATOM    988  C   CYS H 129      10.208   7.764  31.319  1.00 29.42           C  
ATOM    989  O   CYS H 129       9.176   8.425  31.217  1.00 26.39           O  
ATOM    990  N   THR H 130      10.298   6.697  32.138  1.00 26.98           N  
ATOM    991  CA  THR H 130       9.169   6.297  32.928  1.00 26.09           C  
ATOM    992  CB  THR H 130       8.962   4.807  32.951  1.00 31.63           C  
ATOM    993  OG1 THR H 130       8.784   4.322  31.629  1.00 35.01           O  
ATOM    994  CG2 THR H 130       7.719   4.485  33.799  1.00 32.03           C  
ATOM    995  C   THR H 130       9.449   6.755  34.323  1.00 35.30           C  
ATOM    996  O   THR H 130      10.508   6.471  34.880  1.00 29.61           O  
ATOM    997  N   VAL H 131       8.495   7.489  34.929  1.00 32.14           N  
ATOM    998  CA  VAL H 131       8.751   8.040  36.229  1.00 26.58           C  
ATOM    999  CB  VAL H 131       8.540   9.525  36.298  1.00 24.52           C  
ATOM   1000  CG1 VAL H 131       9.510  10.212  35.326  1.00 27.36           C  
ATOM   1001  CG2 VAL H 131       7.062   9.822  36.003  1.00 25.88           C  
ATOM   1002  C   VAL H 131       7.816   7.438  37.225  1.00 26.94           C  
ATOM   1003  O   VAL H 131       6.753   6.926  36.875  1.00 31.51           O  
ATOM   1004  N   SER H 132       8.227   7.456  38.510  1.00 35.32           N  
ATOM   1005  CA  SER H 132       7.380   6.957  39.553  1.00 27.70           C  
ATOM   1006  CB  SER H 132       7.630   5.479  39.895  1.00 30.55           C  
ATOM   1007  OG  SER H 132       8.923   5.319  40.460  1.00 37.40           O  
ATOM   1008  C   SER H 132       7.667   7.751  40.791  1.00 31.90           C  
ATOM   1009  O   SER H 132       8.739   8.339  40.934  1.00 27.80           O  
ATOM   1010  N   GLY H 133       6.700   7.745  41.740  1.00 14.49           N  
ATOM   1011  CA  GLY H 133       6.857   8.346  43.036  1.00 13.89           C  
ATOM   1012  C   GLY H 133       6.353   9.758  43.029  1.00 15.28           C  
ATOM   1013  O   GLY H 133       6.321  10.406  44.076  1.00 17.68           O  
ATOM   1014  N   PHE H 134       5.955  10.288  41.858  1.00 15.04           N  
ATOM   1015  CA  PHE H 134       5.464  11.639  41.843  1.00 14.05           C  
ATOM   1016  CB  PHE H 134       6.581  12.707  41.773  1.00 13.53           C  
ATOM   1017  CG  PHE H 134       7.299  12.593  40.470  1.00 12.75           C  
ATOM   1018  CD1 PHE H 134       8.236  11.604  40.261  1.00 14.01           C  
ATOM   1019  CD2 PHE H 134       7.047  13.493  39.461  1.00 11.63           C  
ATOM   1020  CE1 PHE H 134       8.897  11.510  39.056  1.00 12.95           C  
ATOM   1021  CE2 PHE H 134       7.705  13.402  38.259  1.00 11.66           C  
ATOM   1022  CZ  PHE H 134       8.630  12.409  38.055  1.00 13.11           C  
ATOM   1023  C   PHE H 134       4.576  11.792  40.647  1.00 14.48           C  
ATOM   1024  O   PHE H 134       4.513  10.910  39.791  1.00 16.18           O  
ATOM   1025  N   SER H 135       3.845  12.925  40.571  1.00 15.33           N  
ATOM   1026  CA  SER H 135       2.954  13.137  39.462  1.00 17.20           C  
ATOM   1027  CB  SER H 135       1.579  13.697  39.856  1.00 18.26           C  
ATOM   1028  OG  SER H 135       0.802  13.929  38.688  1.00 23.46           O  
ATOM   1029  C   SER H 135       3.565  14.135  38.524  1.00 15.03           C  
ATOM   1030  O   SER H 135       4.175  15.115  38.944  1.00 15.13           O  
ATOM   1031  N   LEU H 136       3.381  13.897  37.207  1.00 14.50           N  
ATOM   1032  CA  LEU H 136       3.901  14.716  36.143  1.00 14.62           C  
ATOM   1033  CB  LEU H 136       3.656  14.128  34.740  1.00 14.36           C  
ATOM   1034  CG  LEU H 136       4.665  13.039  34.329  1.00 13.74           C  
ATOM   1035  CD1 LEU H 136       6.040  13.663  34.057  1.00 14.84           C  
ATOM   1036  CD2 LEU H 136       4.733  11.886  35.341  1.00 13.25           C  
ATOM   1037  C   LEU H 136       3.294  16.088  36.178  1.00 15.91           C  
ATOM   1038  O   LEU H 136       3.920  17.055  35.749  1.00 15.68           O  
ATOM   1039  N   ILE H 137       2.042  16.220  36.651  1.00 15.79           N  
ATOM   1040  CA  ILE H 137       1.417  17.511  36.668  1.00 16.62           C  
ATOM   1041  CB  ILE H 137      -0.031  17.456  37.109  1.00 16.98           C  
ATOM   1042  CG1 ILE H 137      -0.202  16.924  38.547  1.00  0.00           C  
ATOM   1043  CG2 ILE H 137      -0.818  16.646  36.063  1.00 19.21           C  
ATOM   1044  CD1 ILE H 137       0.023  17.960  39.650  1.00  0.00           C  
ATOM   1045  C   ILE H 137       2.190  18.447  37.560  1.00 16.29           C  
ATOM   1046  O   ILE H 137       2.310  19.633  37.256  1.00 17.69           O  
ATOM   1047  N   GLY H 138       2.679  17.937  38.707  1.00 15.11           N  
ATOM   1048  CA  GLY H 138       3.399  18.670  39.717  1.00 13.24           C  
ATOM   1049  C   GLY H 138       4.786  19.100  39.324  1.00 13.23           C  
ATOM   1050  O   GLY H 138       5.235  20.166  39.746  1.00 13.52           O  
ATOM   1051  N   TYR H 139       5.537  18.286  38.552  1.00 12.84           N  
ATOM   1052  CA  TYR H 139       6.920  18.631  38.340  1.00 13.54           C  
ATOM   1053  CB  TYR H 139       7.901  17.671  39.026  1.00 13.33           C  
ATOM   1054  CG  TYR H 139       7.668  17.678  40.494  1.00 13.54           C  
ATOM   1055  CD1 TYR H 139       6.598  17.000  41.027  1.00 12.27           C  
ATOM   1056  CD2 TYR H 139       8.530  18.337  41.340  1.00 12.66           C  
ATOM   1057  CE1 TYR H 139       6.380  16.991  42.381  1.00 13.65           C  
ATOM   1058  CE2 TYR H 139       8.319  18.331  42.697  1.00 14.83           C  
ATOM   1059  CZ  TYR H 139       7.243  17.657  43.216  1.00 14.27           C  
ATOM   1060  OH  TYR H 139       7.022  17.645  44.607  1.00 17.62           O  
ATOM   1061  C   TYR H 139       7.259  18.533  36.888  1.00 13.04           C  
ATOM   1062  O   TYR H 139       6.487  18.054  36.063  1.00 14.23           O  
ATOM   1063  N   ASP H 140       8.445  19.044  36.529  1.00 21.07           N  
ATOM   1064  CA  ASP H 140       8.863  19.028  35.160  1.00 21.21           C  
ATOM   1065  CB  ASP H 140       9.572  20.288  34.682  1.00 20.57           C  
ATOM   1066  CG  ASP H 140       8.453  21.272  34.523  1.00  2.15           C  
ATOM   1067  OD1 ASP H 140       7.317  20.937  34.951  1.00  0.00           O  
ATOM   1068  OD2 ASP H 140       8.705  22.378  33.978  1.00  0.00           O1-
ATOM   1069  C   ASP H 140       9.829  17.920  34.979  1.00 22.55           C  
ATOM   1070  O   ASP H 140      10.269  17.305  35.949  1.00 22.87           O  
ATOM   1071  N   ILE H 141      10.164  17.632  33.705  1.00 22.04           N  
ATOM   1072  CA  ILE H 141      11.159  16.644  33.438  1.00 18.62           C  
ATOM   1073  CB  ILE H 141      10.637  15.323  32.917  1.00 22.75           C  
ATOM   1074  CG1 ILE H 141      10.002  15.422  31.518  1.00 18.77           C  
ATOM   1075  CG2 ILE H 141       9.670  14.767  33.973  1.00 18.89           C  
ATOM   1076  CD1 ILE H 141      11.008  15.435  30.367  1.00 35.63           C  
ATOM   1077  C   ILE H 141      12.083  17.230  32.426  1.00 22.05           C  
ATOM   1078  O   ILE H 141      11.657  17.860  31.459  1.00 21.76           O  
ATOM   1079  N   ASN H 142      13.391  17.012  32.628  1.00 23.75           N  
ATOM   1080  CA  ASN H 142      14.372  17.615  31.785  1.00 19.99           C  
ATOM   1081  CB  ASN H 142      15.367  18.457  32.602  1.00 21.09           C  
ATOM   1082  CG  ASN H 142      14.539  19.377  33.490  1.00 23.52           C  
ATOM   1083  OD1 ASN H 142      14.188  20.493  33.117  1.00 21.75           O  
ATOM   1084  ND2 ASN H 142      14.174  18.877  34.701  1.00 37.97           N  
ATOM   1085  C   ASN H 142      15.160  16.509  31.160  1.00 22.93           C  
ATOM   1086  O   ASN H 142      15.165  15.379  31.646  1.00 20.36           O  
ATOM   1087  N   TRP H 143      15.817  16.807  30.024  1.00 19.84           N  
ATOM   1088  CA  TRP H 143      16.667  15.835  29.408  1.00 21.06           C  
ATOM   1089  CB  TRP H 143      16.228  15.420  27.994  1.00 21.57           C  
ATOM   1090  CG  TRP H 143      14.986  14.561  27.992  1.00 21.35           C  
ATOM   1091  CD2 TRP H 143      15.007  13.132  28.124  1.00 23.16           C  
ATOM   1092  CD1 TRP H 143      13.674  14.923  27.896  1.00 24.28           C  
ATOM   1093  NE1 TRP H 143      12.875  13.805  27.961  1.00 24.43           N  
ATOM   1094  CE2 TRP H 143      13.682  12.697  28.102  1.00 21.52           C  
ATOM   1095  CE3 TRP H 143      16.046  12.254  28.253  1.00 23.55           C  
ATOM   1096  CZ2 TRP H 143      13.377  11.369  28.213  1.00 23.29           C  
ATOM   1097  CZ3 TRP H 143      15.734  10.918  28.365  1.00 22.94           C  
ATOM   1098  CH2 TRP H 143      14.424  10.484  28.346  1.00 23.74           C  
ATOM   1099  C   TRP H 143      18.027  16.450  29.331  1.00 19.51           C  
ATOM   1100  O   TRP H 143      18.178  17.623  28.991  1.00 20.96           O  
ATOM   1101  N   VAL H 144      19.055  15.654  29.683  1.00 19.71           N  
ATOM   1102  CA  VAL H 144      20.416  16.106  29.688  1.00 21.85           C  
ATOM   1103  CB  VAL H 144      20.963  16.280  31.078  1.00 22.71           C  
ATOM   1104  CG1 VAL H 144      22.441  16.700  30.998  1.00 15.67           C  
ATOM   1105  CG2 VAL H 144      20.068  17.276  31.836  1.00 17.71           C  
ATOM   1106  C   VAL H 144      21.220  15.023  29.030  1.00 20.01           C  
ATOM   1107  O   VAL H 144      20.831  13.856  29.058  1.00 24.58           O  
ATOM   1108  N   ARG H 145      22.357  15.372  28.392  1.00 20.74           N  
ATOM   1109  CA  ARG H 145      23.130  14.325  27.782  1.00 22.39           C  
ATOM   1110  CB  ARG H 145      23.029  14.249  26.248  1.00 20.63           C  
ATOM   1111  CG  ARG H 145      23.570  15.494  25.543  1.00 20.16           C  
ATOM   1112  CD  ARG H 145      23.934  15.262  24.074  1.00 21.67           C  
ATOM   1113  NE  ARG H 145      22.823  15.763  23.222  1.00 23.26           N  
ATOM   1114  CZ  ARG H 145      23.061  16.085  21.916  1.00 25.85           C  
ATOM   1115  NH1 ARG H 145      24.331  16.044  21.419  1.00 21.13           N1+
ATOM   1116  NH2 ARG H 145      22.028  16.443  21.100  1.00 22.39           N  
ATOM   1117  C   ARG H 145      24.574  14.576  28.078  1.00 25.77           C  
ATOM   1118  O   ARG H 145      24.972  15.703  28.368  1.00 21.71           O  
ATOM   1119  N   GLN H 146      25.395  13.505  28.041  1.00 24.90           N  
ATOM   1120  CA  GLN H 146      26.806  13.659  28.258  1.00 24.05           C  
ATOM   1121  CB  GLN H 146      27.265  13.115  29.627  1.00 24.00           C  
ATOM   1122  CG  GLN H 146      28.734  13.394  29.963  1.00 23.87           C  
ATOM   1123  CD  GLN H 146      28.979  12.925  31.392  1.00 30.04           C  
ATOM   1124  OE1 GLN H 146      28.307  12.018  31.881  1.00 25.87           O  
ATOM   1125  NE2 GLN H 146      29.958  13.565  32.090  1.00 25.61           N  
ATOM   1126  C   GLN H 146      27.516  12.892  27.180  1.00 24.10           C  
ATOM   1127  O   GLN H 146      27.376  11.676  27.068  1.00 24.44           O  
ATOM   1128  N   PRO H 147      28.280  13.584  26.376  1.00 23.56           N  
ATOM   1129  CA  PRO H 147      29.005  12.922  25.322  1.00 25.01           C  
ATOM   1130  CD  PRO H 147      27.915  14.942  26.009  1.00 26.97           C  
ATOM   1131  CB  PRO H 147      29.436  14.020  24.356  1.00 25.90           C  
ATOM   1132  CG  PRO H 147      28.375  15.117  24.553  1.00 25.29           C  
ATOM   1133  C   PRO H 147      30.152  12.170  25.916  1.00 38.55           C  
ATOM   1134  O   PRO H 147      30.616  12.562  26.986  1.00 33.55           O  
ATOM   1135  N   PRO H 148      30.617  11.130  25.281  1.00 35.62           N  
ATOM   1136  CA  PRO H 148      31.693  10.344  25.815  1.00 32.19           C  
ATOM   1137  CD  PRO H 148      30.488  10.985  23.840  1.00 30.76           C  
ATOM   1138  CB  PRO H 148      32.045   9.346  24.715  1.00 35.28           C  
ATOM   1139  CG  PRO H 148      31.677  10.101  23.423  1.00 32.03           C  
ATOM   1140  C   PRO H 148      32.860  11.217  26.151  1.00 38.95           C  
ATOM   1141  O   PRO H 148      33.287  12.001  25.304  1.00 32.32           O  
ATOM   1142  N   GLY H 149      33.383  11.095  27.386  1.00 31.81           N  
ATOM   1143  CA  GLY H 149      34.560  11.810  27.785  1.00 34.38           C  
ATOM   1144  C   GLY H 149      34.259  13.271  27.900  1.00 35.23           C  
ATOM   1145  O   GLY H 149      35.177  14.090  27.888  1.00 36.18           O  
ATOM   1146  N   LYS H 150      32.971  13.643  28.028  1.00 35.72           N  
ATOM   1147  CA  LYS H 150      32.626  15.037  28.088  1.00 30.06           C  
ATOM   1148  CB  LYS H 150      31.756  15.512  26.907  1.00 32.74           C  
ATOM   1149  CG  LYS H 150      32.483  15.694  25.572  1.00 35.46           C  
ATOM   1150  CD  LYS H 150      33.487  16.848  25.559  1.00 51.72           C  
ATOM   1151  CE  LYS H 150      34.133  17.078  24.191  1.00 50.33           C  
ATOM   1152  NZ  LYS H 150      33.140  17.659  23.256  1.00 46.26           N1+
ATOM   1153  C   LYS H 150      31.800  15.286  29.306  1.00 31.62           C  
ATOM   1154  O   LYS H 150      31.503  14.381  30.083  1.00 29.39           O  
ATOM   1155  N   GLY H 151      31.409  16.564  29.483  1.00 29.41           N  
ATOM   1156  CA  GLY H 151      30.626  16.998  30.602  1.00 26.79           C  
ATOM   1157  C   GLY H 151      29.174  16.864  30.251  1.00 30.24           C  
ATOM   1158  O   GLY H 151      28.802  16.098  29.365  1.00 29.11           O  
ATOM   1159  N   LEU H 152      28.312  17.632  30.952  1.00 26.57           N  
ATOM   1160  CA  LEU H 152      26.886  17.536  30.808  1.00 24.56           C  
ATOM   1161  CB  LEU H 152      26.167  17.640  32.166  1.00 23.36           C  
ATOM   1162  CG  LEU H 152      26.520  16.514  33.152  1.00 23.24           C  
ATOM   1163  CD1 LEU H 152      25.778  16.676  34.486  1.00 23.46           C  
ATOM   1164  CD2 LEU H 152      26.269  15.139  32.519  1.00 26.84           C  
ATOM   1165  C   LEU H 152      26.367  18.663  29.964  1.00 28.13           C  
ATOM   1166  O   LEU H 152      26.908  19.768  29.981  1.00 24.07           O  
ATOM   1167  N   GLU H 153      25.295  18.383  29.183  1.00 27.46           N  
ATOM   1168  CA  GLU H 153      24.633  19.368  28.364  1.00 22.57           C  
ATOM   1169  CB  GLU H 153      24.678  19.086  26.856  1.00 25.53           C  
ATOM   1170  CG  GLU H 153      26.028  19.241  26.167  1.00 25.17           C  
ATOM   1171  CD  GLU H 153      25.773  18.903  24.702  1.00 28.08           C  
ATOM   1172  OE1 GLU H 153      24.575  18.869  24.308  1.00 42.10           O  
ATOM   1173  OE2 GLU H 153      26.759  18.659  23.957  1.00 38.55           O1-
ATOM   1174  C   GLU H 153      23.164  19.301  28.670  1.00 25.10           C  
ATOM   1175  O   GLU H 153      22.585  18.217  28.718  1.00 24.14           O  
ATOM   1176  N   TRP H 154      22.505  20.466  28.842  1.00 22.03           N  
ATOM   1177  CA  TRP H 154      21.094  20.480  29.130  1.00 23.45           C  
ATOM   1178  CB  TRP H 154      20.688  21.642  30.054  1.00 23.28           C  
ATOM   1179  CG  TRP H 154      19.210  21.724  30.336  1.00 21.87           C  
ATOM   1180  CD2 TRP H 154      18.330  22.657  29.692  1.00 17.79           C  
ATOM   1181  CD1 TRP H 154      18.445  21.001  31.200  1.00 18.26           C  
ATOM   1182  NE1 TRP H 154      17.138  21.422  31.133  1.00 19.16           N  
ATOM   1183  CE2 TRP H 154      17.053  22.441  30.208  1.00 24.25           C  
ATOM   1184  CE3 TRP H 154      18.569  23.614  28.750  1.00 21.44           C  
ATOM   1185  CZ2 TRP H 154      15.988  23.184  29.784  1.00 20.63           C  
ATOM   1186  CZ3 TRP H 154      17.492  24.361  28.325  1.00 20.22           C  
ATOM   1187  CH2 TRP H 154      16.227  24.151  28.831  1.00 20.61           C  
ATOM   1188  C   TRP H 154      20.366  20.648  27.826  1.00 25.78           C  
ATOM   1189  O   TRP H 154      20.612  21.599  27.088  1.00 21.50           O  
ATOM   1190  N   LEU H 155      19.535  19.643  27.467  1.00 20.64           N  
ATOM   1191  CA  LEU H 155      18.755  19.596  26.256  1.00 23.65           C  
ATOM   1192  CB  LEU H 155      18.356  18.148  25.928  1.00 24.23           C  
ATOM   1193  CG  LEU H 155      19.564  17.195  25.879  1.00 19.34           C  
ATOM   1194  CD1 LEU H 155      19.131  15.763  25.539  1.00 15.65           C  
ATOM   1195  CD2 LEU H 155      20.677  17.732  24.967  1.00 12.75           C  
ATOM   1196  C   LEU H 155      17.488  20.416  26.271  1.00 20.51           C  
ATOM   1197  O   LEU H 155      17.241  21.204  25.358  1.00 20.93           O  
ATOM   1198  N   GLY H 156      16.645  20.252  27.316  1.00 20.86           N  
ATOM   1199  CA  GLY H 156      15.367  20.919  27.337  1.00 20.11           C  
ATOM   1200  C   GLY H 156      14.531  20.334  28.439  1.00 21.46           C  
ATOM   1201  O   GLY H 156      14.958  19.421  29.141  1.00 22.22           O  
ATOM   1202  N   MET H 157      13.295  20.856  28.614  1.00 20.06           N  
ATOM   1203  CA  MET H 157      12.451  20.400  29.687  1.00 22.55           C  
ATOM   1204  CB  MET H 157      12.640  21.225  30.973  1.00 21.05           C  
ATOM   1205  CG  MET H 157      12.614  22.744  30.753  1.00 20.07           C  
ATOM   1206  SD  MET H 157      11.022  23.458  30.235  1.00 19.57           S  
ATOM   1207  CE  MET H 157      10.196  22.992  31.775  1.00 15.20           C  
ATOM   1208  C   MET H 157      11.012  20.547  29.299  1.00 23.38           C  
ATOM   1209  O   MET H 157      10.676  21.284  28.371  1.00 23.43           O  
ATOM   1210  N   ILE H 158      10.128  19.826  30.022  1.00 20.94           N  
ATOM   1211  CA  ILE H 158       8.709  19.923  29.830  1.00 23.34           C  
ATOM   1212  CB  ILE H 158       8.086  18.661  29.301  1.00 24.64           C  
ATOM   1213  CG1 ILE H 158       6.601  18.882  28.975  1.00 21.12           C  
ATOM   1214  CG2 ILE H 158       8.335  17.534  30.315  1.00 18.62           C  
ATOM   1215  CD1 ILE H 158       5.977  17.761  28.144  1.00 21.88           C  
ATOM   1216  C   ILE H 158       8.087  20.242  31.158  1.00 24.67           C  
ATOM   1217  O   ILE H 158       8.316  19.565  32.161  1.00 24.07           O  
ATOM   1218  N   TRP H 159       7.258  21.301  31.170  1.00 22.46           N  
ATOM   1219  CA  TRP H 159       6.600  21.818  32.336  1.00 21.24           C  
ATOM   1220  CB  TRP H 159       6.045  23.233  32.115  1.00 18.90           C  
ATOM   1221  CG  TRP H 159       7.091  24.277  31.795  1.00 17.84           C  
ATOM   1222  CD2 TRP H 159       7.553  25.282  32.712  1.00 21.77           C  
ATOM   1223  CD1 TRP H 159       7.751  24.495  30.621  1.00 17.52           C  
ATOM   1224  NE1 TRP H 159       8.596  25.573  30.749  1.00 17.63           N  
ATOM   1225  CE2 TRP H 159       8.484  26.066  32.030  1.00 22.65           C  
ATOM   1226  CE3 TRP H 159       7.219  25.537  34.013  1.00 19.54           C  
ATOM   1227  CZ2 TRP H 159       9.101  27.121  32.641  1.00 15.70           C  
ATOM   1228  CZ3 TRP H 159       7.852  26.593  34.629  1.00 16.30           C  
ATOM   1229  CH2 TRP H 159       8.775  27.369  33.956  1.00 14.57           C  
ATOM   1230  C   TRP H 159       5.452  20.933  32.693  1.00 23.28           C  
ATOM   1231  O   TRP H 159       5.035  20.083  31.911  1.00 25.11           O  
ATOM   1232  N   GLY H 160       4.917  21.106  33.913  1.00 26.66           N  
ATOM   1233  CA  GLY H 160       3.817  20.300  34.346  1.00 29.97           C  
ATOM   1234  C   GLY H 160       2.673  20.523  33.403  1.00 37.07           C  
ATOM   1235  O   GLY H 160       1.932  19.596  33.081  1.00 34.82           O  
ATOM   1236  N   ASP H 161       2.492  21.783  32.963  1.00 37.15           N  
ATOM   1237  CA  ASP H 161       1.416  22.160  32.089  1.00 30.56           C  
ATOM   1238  CB  ASP H 161       1.123  23.677  32.043  1.00 25.80           C  
ATOM   1239  CG  ASP H 161       2.296  24.456  31.466  1.00 36.00           C  
ATOM   1240  OD1 ASP H 161       3.262  23.808  30.988  1.00 32.78           O  
ATOM   1241  OD2 ASP H 161       2.239  25.714  31.496  1.00 29.97           O1-
ATOM   1242  C   ASP H 161       1.619  21.617  30.705  1.00 34.15           C  
ATOM   1243  O   ASP H 161       0.654  21.493  29.952  1.00 38.07           O  
ATOM   1244  N   GLY H 162       2.868  21.287  30.312  1.00 34.03           N  
ATOM   1245  CA  GLY H 162       3.067  20.759  28.989  1.00 22.08           C  
ATOM   1246  C   GLY H 162       3.870  21.715  28.160  1.00 30.37           C  
ATOM   1247  O   GLY H 162       4.295  21.373  27.056  1.00 26.73           O  
ATOM   1248  N   THR H 163       4.115  22.938  28.666  1.00 23.97           N  
ATOM   1249  CA  THR H 163       4.891  23.873  27.905  1.00 25.19           C  
ATOM   1250  CB  THR H 163       4.854  25.264  28.469  1.00 26.83           C  
ATOM   1251  OG1 THR H 163       3.514  25.725  28.542  1.00 13.69           O  
ATOM   1252  CG2 THR H 163       5.677  26.191  27.560  1.00 15.51           C  
ATOM   1253  C   THR H 163       6.307  23.383  27.953  1.00 23.24           C  
ATOM   1254  O   THR H 163       6.682  22.662  28.877  1.00 23.28           O  
ATOM   1255  N   THR H 164       7.134  23.737  26.947  1.00 21.79           N  
ATOM   1256  CA  THR H 164       8.475  23.222  26.943  1.00 20.02           C  
ATOM   1257  CB  THR H 164       8.694  22.160  25.906  1.00 21.92           C  
ATOM   1258  OG1 THR H 164       8.425  22.681  24.613  1.00 19.91           O  
ATOM   1259  CG2 THR H 164       7.766  20.971  26.202  1.00 19.20           C  
ATOM   1260  C   THR H 164       9.465  24.307  26.658  1.00 22.73           C  
ATOM   1261  O   THR H 164       9.129  25.366  26.129  1.00 22.13           O  
ATOM   1262  N   ASP H 165      10.731  24.048  27.053  1.00 20.82           N  
ATOM   1263  CA  ASP H 165      11.847  24.920  26.806  1.00 25.92           C  
ATOM   1264  CB  ASP H 165      12.488  25.488  28.086  1.00 23.44           C  
ATOM   1265  CG  ASP H 165      11.518  26.437  28.778  1.00 22.24           C  
ATOM   1266  OD1 ASP H 165      10.597  26.966  28.099  1.00 18.11           O  
ATOM   1267  OD2 ASP H 165      11.688  26.640  30.009  1.00 20.68           O1-
ATOM   1268  C   ASP H 165      12.901  24.059  26.180  1.00 22.81           C  
ATOM   1269  O   ASP H 165      13.113  22.930  26.618  1.00 22.70           O  
ATOM   1270  N   TYR H 166      13.593  24.549  25.129  1.00 20.97           N  
ATOM   1271  CA  TYR H 166      14.615  23.731  24.529  1.00 21.13           C  
ATOM   1272  CB  TYR H 166      14.320  23.247  23.094  1.00 21.23           C  
ATOM   1273  CG  TYR H 166      13.090  22.410  23.062  1.00 21.25           C  
ATOM   1274  CD1 TYR H 166      13.084  21.136  23.575  1.00 21.73           C  
ATOM   1275  CD2 TYR H 166      11.926  22.907  22.531  1.00 21.06           C  
ATOM   1276  CE1 TYR H 166      11.942  20.368  23.540  1.00 21.14           C  
ATOM   1277  CE2 TYR H 166      10.781  22.147  22.491  1.00 21.15           C  
ATOM   1278  CZ  TYR H 166      10.785  20.871  22.995  1.00 18.24           C  
ATOM   1279  OH  TYR H 166       9.613  20.086  22.959  1.00 23.42           O  
ATOM   1280  C   TYR H 166      15.867  24.545  24.402  1.00 21.79           C  
ATOM   1281  O   TYR H 166      15.826  25.773  24.356  1.00 23.02           O  
ATOM   1282  N   ASN H 167      17.027  23.858  24.353  1.00 22.01           N  
ATOM   1283  CA  ASN H 167      18.285  24.521  24.166  1.00 25.87           C  
ATOM   1284  CB  ASN H 167      19.475  23.554  24.327  1.00 20.56           C  
ATOM   1285  CG  ASN H 167      20.779  24.336  24.394  1.00 31.87           C  
ATOM   1286  OD1 ASN H 167      21.010  25.259  23.615  1.00 26.79           O  
ATOM   1287  ND2 ASN H 167      21.663  23.947  25.353  1.00 26.66           N  
ATOM   1288  C   ASN H 167      18.269  25.032  22.756  1.00 23.73           C  
ATOM   1289  O   ASN H 167      17.773  24.369  21.848  1.00 25.63           O  
ATOM   1290  N   SER H 168      18.831  26.231  22.528  1.00 27.26           N  
ATOM   1291  CA  SER H 168      18.763  26.841  21.231  1.00 28.44           C  
ATOM   1292  CB  SER H 168      19.490  28.195  21.179  1.00 27.82           C  
ATOM   1293  OG  SER H 168      18.851  29.125  22.039  1.00 43.43           O  
ATOM   1294  C   SER H 168      19.435  25.968  20.228  1.00 28.97           C  
ATOM   1295  O   SER H 168      19.018  25.900  19.072  1.00 35.04           O  
ATOM   1296  N   ALA H 169      20.501  25.268  20.639  1.00 32.96           N  
ATOM   1297  CA  ALA H 169      21.219  24.502  19.668  1.00 31.26           C  
ATOM   1298  CB  ALA H 169      22.438  23.788  20.276  1.00 26.99           C  
ATOM   1299  C   ALA H 169      20.329  23.443  19.074  1.00 28.95           C  
ATOM   1300  O   ALA H 169      20.299  23.249  17.861  1.00 31.12           O  
ATOM   1301  N   LEU H 170      19.604  22.719  19.942  1.00 28.26           N  
ATOM   1302  CA  LEU H 170      18.722  21.602  19.688  1.00 28.29           C  
ATOM   1303  CB  LEU H 170      18.469  20.762  20.945  1.00 29.29           C  
ATOM   1304  CG  LEU H 170      19.737  20.117  21.524  1.00 34.67           C  
ATOM   1305  CD1 LEU H 170      19.390  19.233  22.730  1.00 34.50           C  
ATOM   1306  CD2 LEU H 170      20.536  19.374  20.444  1.00 34.85           C  
ATOM   1307  C   LEU H 170      17.356  21.961  19.167  1.00 30.50           C  
ATOM   1308  O   LEU H 170      16.634  21.086  18.692  1.00 29.89           O  
ATOM   1309  N   LYS H 171      16.930  23.230  19.276  1.00 29.42           N  
ATOM   1310  CA  LYS H 171      15.543  23.572  19.101  1.00 30.54           C  
ATOM   1311  CB  LYS H 171      15.286  25.084  19.164  1.00 28.85           C  
ATOM   1312  CG  LYS H 171      15.546  25.660  20.555  1.00 30.04           C  
ATOM   1313  CD  LYS H 171      15.427  27.181  20.627  1.00 31.10           C  
ATOM   1314  CE  LYS H 171      16.426  27.925  19.743  1.00 37.66           C  
ATOM   1315  NZ  LYS H 171      15.950  27.929  18.342  1.00 48.65           N1+
ATOM   1316  C   LYS H 171      14.930  23.062  17.836  1.00 29.22           C  
ATOM   1317  O   LYS H 171      13.779  22.629  17.856  1.00 33.77           O  
ATOM   1318  N   SER H 172      15.616  23.105  16.690  1.00 32.33           N  
ATOM   1319  CA  SER H 172      14.898  22.627  15.546  1.00 34.97           C  
ATOM   1320  CB  SER H 172      15.695  22.798  14.245  1.00 36.16           C  
ATOM   1321  OG  SER H 172      15.946  24.175  14.012  1.00 34.05           O  
ATOM   1322  C   SER H 172      14.584  21.161  15.699  1.00 32.52           C  
ATOM   1323  O   SER H 172      13.450  20.728  15.507  1.00 30.44           O  
ATOM   1324  N   ARG H 173      15.606  20.373  16.064  1.00 27.88           N  
ATOM   1325  CA  ARG H 173      15.581  18.934  16.099  1.00 25.87           C  
ATOM   1326  CB  ARG H 173      16.995  18.340  16.130  1.00 27.05           C  
ATOM   1327  CG  ARG H 173      17.853  18.819  14.962  1.00 34.76           C  
ATOM   1328  CD  ARG H 173      19.156  18.036  14.812  1.00 31.58           C  
ATOM   1329  NE  ARG H 173      19.811  18.011  16.149  1.00 30.74           N  
ATOM   1330  CZ  ARG H 173      21.018  17.392  16.310  1.00 31.08           C  
ATOM   1331  NH1 ARG H 173      21.680  16.886  15.234  1.00 33.80           N1+
ATOM   1332  NH2 ARG H 173      21.561  17.268  17.554  1.00 25.90           N  
ATOM   1333  C   ARG H 173      14.819  18.285  17.219  1.00 28.01           C  
ATOM   1334  O   ARG H 173      14.277  17.195  17.029  1.00 29.40           O  
ATOM   1335  N   LEU H 174      14.779  18.904  18.415  1.00 27.74           N  
ATOM   1336  CA  LEU H 174      14.301  18.206  19.580  1.00 26.81           C  
ATOM   1337  CB  LEU H 174      15.115  18.567  20.832  1.00 25.49           C  
ATOM   1338  CG  LEU H 174      14.697  17.797  22.091  1.00 22.16           C  
ATOM   1339  CD1 LEU H 174      14.964  16.293  21.909  1.00 26.10           C  
ATOM   1340  CD2 LEU H 174      15.364  18.372  23.351  1.00 24.78           C  
ATOM   1341  C   LEU H 174      12.863  18.469  19.895  1.00 25.32           C  
ATOM   1342  O   LEU H 174      12.342  19.561  19.684  1.00 25.18           O  
ATOM   1343  N   SER H 175      12.180  17.425  20.416  1.00 24.20           N  
ATOM   1344  CA  SER H 175      10.808  17.541  20.821  1.00 24.91           C  
ATOM   1345  CB  SER H 175       9.832  16.959  19.784  1.00 36.88           C  
ATOM   1346  OG  SER H 175       8.494  17.095  20.237  1.00 30.77           O  
ATOM   1347  C   SER H 175      10.630  16.752  22.085  1.00 26.87           C  
ATOM   1348  O   SER H 175      11.065  15.605  22.181  1.00 27.89           O  
ATOM   1349  N   ILE H 176       9.980  17.354  23.104  1.00 22.72           N  
ATOM   1350  CA  ILE H 176       9.727  16.641  24.322  1.00 23.42           C  
ATOM   1351  CB  ILE H 176      10.367  17.245  25.540  1.00 24.19           C  
ATOM   1352  CG1 ILE H 176      11.897  17.290  25.383  1.00 22.11           C  
ATOM   1353  CG2 ILE H 176       9.906  16.435  26.763  1.00 22.77           C  
ATOM   1354  CD1 ILE H 176      12.594  18.116  26.467  1.00 23.41           C  
ATOM   1355  C   ILE H 176       8.249  16.680  24.548  1.00 22.36           C  
ATOM   1356  O   ILE H 176       7.639  17.747  24.521  1.00 27.00           O  
ATOM   1357  N   SER H 177       7.634  15.503  24.768  1.00 23.23           N  
ATOM   1358  CA  SER H 177       6.219  15.427  24.992  1.00 22.74           C  
ATOM   1359  CB  SER H 177       5.432  14.917  23.771  1.00 22.96           C  
ATOM   1360  OG  SER H 177       5.875  13.620  23.404  1.00 21.69           O  
ATOM   1361  C   SER H 177       6.026  14.466  26.118  1.00 22.87           C  
ATOM   1362  O   SER H 177       6.986  13.859  26.580  1.00 26.67           O  
ATOM   1363  N   LYS H 178       4.788  14.326  26.630  1.00 22.14           N  
ATOM   1364  CA  LYS H 178       4.615  13.422  27.730  1.00 24.58           C  
ATOM   1365  CB  LYS H 178       4.930  14.063  29.092  1.00 23.76           C  
ATOM   1366  CG  LYS H 178       4.067  15.289  29.399  1.00 20.64           C  
ATOM   1367  CD  LYS H 178       4.155  15.758  30.852  1.00 25.07           C  
ATOM   1368  CE  LYS H 178       3.287  16.983  31.150  1.00 19.79           C  
ATOM   1369  NZ  LYS H 178       3.414  17.355  32.578  1.00 23.38           N1+
ATOM   1370  C   LYS H 178       3.197  12.952  27.785  1.00 26.28           C  
ATOM   1371  O   LYS H 178       2.325  13.451  27.075  1.00 27.26           O  
ATOM   1372  N   ASP H 179       2.962  11.917  28.616  1.00 28.63           N  
ATOM   1373  CA  ASP H 179       1.648  11.402  28.860  1.00 30.22           C  
ATOM   1374  CB  ASP H 179       1.446   9.984  28.295  1.00 36.40           C  
ATOM   1375  CG  ASP H 179      -0.016   9.578  28.436  1.00 40.68           C  
ATOM   1376  OD1 ASP H 179      -0.624   9.860  29.501  1.00 33.87           O  
ATOM   1377  OD2 ASP H 179      -0.551   8.971  27.472  1.00 39.16           O1-
ATOM   1378  C   ASP H 179       1.521  11.342  30.354  1.00 32.03           C  
ATOM   1379  O   ASP H 179       2.136  10.495  30.998  1.00 29.60           O  
ATOM   1380  N   ASN H 180       0.708  12.241  30.942  1.00 28.36           N  
ATOM   1381  CA  ASN H 180       0.586  12.341  32.371  1.00 27.51           C  
ATOM   1382  CB  ASN H 180      -0.308  13.513  32.825  1.00 27.66           C  
ATOM   1383  CG  ASN H 180       0.447  14.812  32.581  1.00 29.09           C  
ATOM   1384  OD1 ASN H 180       1.669  14.866  32.717  1.00 30.37           O  
ATOM   1385  ND2 ASN H 180      -0.293  15.894  32.215  1.00 32.69           N  
ATOM   1386  C   ASN H 180       0.024  11.080  32.961  1.00 32.92           C  
ATOM   1387  O   ASN H 180       0.495  10.616  33.999  1.00 35.24           O  
ATOM   1388  N   SER H 181      -0.999  10.483  32.325  1.00 34.28           N  
ATOM   1389  CA  SER H 181      -1.609   9.308  32.887  1.00 33.88           C  
ATOM   1390  CB  SER H 181      -2.858   8.844  32.112  1.00 35.45           C  
ATOM   1391  OG  SER H 181      -2.503   8.398  30.811  1.00 35.65           O  
ATOM   1392  C   SER H 181      -0.626   8.174  32.896  1.00 32.95           C  
ATOM   1393  O   SER H 181      -0.616   7.358  33.817  1.00 34.94           O  
ATOM   1394  N   LYS H 182       0.192   8.083  31.834  1.00 35.72           N  
ATOM   1395  CA  LYS H 182       1.193   7.073  31.625  1.00 36.26           C  
ATOM   1396  CB  LYS H 182       1.687   7.038  30.172  1.00 37.24           C  
ATOM   1397  CG  LYS H 182       0.542   6.785  29.191  1.00 38.83           C  
ATOM   1398  CD  LYS H 182      -0.171   5.449  29.386  1.00 43.70           C  
ATOM   1399  CE  LYS H 182      -0.071   4.547  28.159  1.00 51.77           C  
ATOM   1400  NZ  LYS H 182       1.318   4.528  27.655  1.00 57.80           N1+
ATOM   1401  C   LYS H 182       2.378   7.293  32.522  1.00 35.10           C  
ATOM   1402  O   LYS H 182       3.154   6.369  32.767  1.00 34.87           O  
ATOM   1403  N   SER H 183       2.572   8.532  33.014  1.00 33.47           N  
ATOM   1404  CA  SER H 183       3.734   8.834  33.803  1.00 28.34           C  
ATOM   1405  CB  SER H 183       3.867   7.969  35.071  1.00 25.15           C  
ATOM   1406  OG  SER H 183       2.845   8.295  36.001  1.00 31.96           O  
ATOM   1407  C   SER H 183       4.945   8.604  32.954  1.00 30.32           C  
ATOM   1408  O   SER H 183       5.940   8.040  33.406  1.00 26.60           O  
ATOM   1409  N   GLN H 184       4.878   9.046  31.680  1.00 25.22           N  
ATOM   1410  CA  GLN H 184       5.988   8.864  30.793  1.00 25.39           C  
ATOM   1411  CB  GLN H 184       5.726   7.789  29.727  1.00 26.98           C  
ATOM   1412  CG  GLN H 184       5.500   6.407  30.341  1.00 33.45           C  
ATOM   1413  CD  GLN H 184       5.187   5.426  29.221  1.00 43.13           C  
ATOM   1414  OE1 GLN H 184       4.451   5.743  28.288  1.00 39.29           O  
ATOM   1415  NE2 GLN H 184       5.763   4.199  29.316  1.00 41.62           N  
ATOM   1416  C   GLN H 184       6.251  10.150  30.071  1.00 24.34           C  
ATOM   1417  O   GLN H 184       5.331  10.907  29.765  1.00 27.32           O  
ATOM   1418  N   VAL H 185       7.543  10.435  29.803  1.00 22.56           N  
ATOM   1419  CA  VAL H 185       7.921  11.602  29.057  1.00 24.99           C  
ATOM   1420  CB  VAL H 185       8.821  12.536  29.805  1.00 23.63           C  
ATOM   1421  CG1 VAL H 185       9.226  13.662  28.841  1.00 22.24           C  
ATOM   1422  CG2 VAL H 185       8.087  13.027  31.066  1.00 22.37           C  
ATOM   1423  C   VAL H 185       8.683  11.101  27.872  1.00 27.87           C  
ATOM   1424  O   VAL H 185       9.440  10.138  27.984  1.00 27.42           O  
ATOM   1425  N   PHE H 186       8.521  11.753  26.702  1.00 28.84           N  
ATOM   1426  CA  PHE H 186       9.118  11.232  25.505  1.00 23.70           C  
ATOM   1427  CB  PHE H 186       8.079  10.992  24.392  1.00 25.96           C  
ATOM   1428  CG  PHE H 186       6.927  10.231  24.961  1.00 24.29           C  
ATOM   1429  CD1 PHE H 186       6.915   8.858  24.998  1.00 23.70           C  
ATOM   1430  CD2 PHE H 186       5.841  10.906  25.471  1.00 24.30           C  
ATOM   1431  CE1 PHE H 186       5.843   8.178  25.527  1.00 30.64           C  
ATOM   1432  CE2 PHE H 186       4.765  10.235  26.002  1.00 23.92           C  
ATOM   1433  CZ  PHE H 186       4.763   8.863  26.030  1.00 23.92           C  
ATOM   1434  C   PHE H 186      10.073  12.239  24.937  1.00 22.82           C  
ATOM   1435  O   PHE H 186       9.794  13.436  24.891  1.00 26.54           O  
ATOM   1436  N   LEU H 187      11.237  11.750  24.471  1.00 24.99           N  
ATOM   1437  CA  LEU H 187      12.242  12.563  23.847  1.00 25.71           C  
ATOM   1438  CB  LEU H 187      13.659  12.261  24.360  1.00 21.83           C  
ATOM   1439  CG  LEU H 187      14.758  13.090  23.671  1.00 23.48           C  
ATOM   1440  CD1 LEU H 187      14.839  14.505  24.253  1.00 22.74           C  
ATOM   1441  CD2 LEU H 187      16.106  12.360  23.647  1.00 21.39           C  
ATOM   1442  C   LEU H 187      12.293  12.141  22.415  1.00 24.23           C  
ATOM   1443  O   LEU H 187      12.292  10.950  22.112  1.00 26.05           O  
ATOM   1444  N   LYS H 188      12.329  13.112  21.488  1.00 24.15           N  
ATOM   1445  CA  LYS H 188      12.456  12.747  20.110  1.00 22.53           C  
ATOM   1446  CB  LYS H 188      11.165  12.921  19.305  1.00 29.86           C  
ATOM   1447  CG  LYS H 188      11.344  12.464  17.864  1.00 27.78           C  
ATOM   1448  CD  LYS H 188      10.040  12.294  17.095  1.00 29.64           C  
ATOM   1449  CE  LYS H 188      10.246  11.718  15.694  1.00 43.51           C  
ATOM   1450  NZ  LYS H 188       8.937  11.499  15.046  1.00 39.80           N1+
ATOM   1451  C   LYS H 188      13.461  13.671  19.514  1.00 27.11           C  
ATOM   1452  O   LYS H 188      13.356  14.887  19.667  1.00 24.63           O  
ATOM   1453  N   MET H 189      14.479  13.120  18.829  1.00 24.59           N  
ATOM   1454  CA  MET H 189      15.437  14.008  18.239  1.00 27.83           C  
ATOM   1455  CB  MET H 189      16.808  13.960  18.933  1.00 32.85           C  
ATOM   1456  CG  MET H 189      17.621  15.239  18.741  1.00 30.67           C  
ATOM   1457  SD  MET H 189      19.178  15.285  19.676  1.00 30.55           S  
ATOM   1458  CE  MET H 189      20.115  14.332  18.449  1.00 24.18           C  
ATOM   1459  C   MET H 189      15.599  13.591  16.810  1.00 26.33           C  
ATOM   1460  O   MET H 189      15.769  12.409  16.513  1.00 27.04           O  
ATOM   1461  N   ASN H 190      15.532  14.563  15.875  1.00 30.48           N  
ATOM   1462  CA  ASN H 190      15.606  14.245  14.475  1.00 34.07           C  
ATOM   1463  CB  ASN H 190      14.687  15.115  13.597  1.00 29.14           C  
ATOM   1464  CG  ASN H 190      13.240  14.797  13.941  1.00 28.69           C  
ATOM   1465  OD1 ASN H 190      12.866  13.635  14.095  1.00 29.34           O  
ATOM   1466  ND2 ASN H 190      12.400  15.859  14.071  1.00 27.74           N  
ATOM   1467  C   ASN H 190      16.997  14.452  13.957  1.00 34.55           C  
ATOM   1468  O   ASN H 190      17.828  15.115  14.576  1.00 28.48           O  
ATOM   1469  N   SER H 191      17.263  13.850  12.780  1.00 29.30           N  
ATOM   1470  CA  SER H 191      18.487  14.027  12.053  1.00 30.48           C  
ATOM   1471  CB  SER H 191      18.574  15.404  11.376  1.00 29.85           C  
ATOM   1472  OG  SER H 191      19.799  15.531  10.673  1.00 53.49           O  
ATOM   1473  C   SER H 191      19.676  13.874  12.948  1.00 30.98           C  
ATOM   1474  O   SER H 191      20.482  14.796  13.071  1.00 27.10           O  
ATOM   1475  N   LEU H 192      19.832  12.702  13.592  1.00 26.63           N  
ATOM   1476  CA  LEU H 192      20.965  12.531  14.455  1.00 38.13           C  
ATOM   1477  CB  LEU H 192      20.900  11.320  15.404  1.00 29.54           C  
ATOM   1478  CG  LEU H 192      19.833  11.414  16.508  1.00 25.77           C  
ATOM   1479  CD1 LEU H 192      18.415  11.217  15.959  1.00 25.01           C  
ATOM   1480  CD2 LEU H 192      20.169  10.473  17.673  1.00 26.28           C  
ATOM   1481  C   LEU H 192      22.213  12.377  13.652  1.00 31.37           C  
ATOM   1482  O   LEU H 192      22.213  11.858  12.537  1.00 32.81           O  
ATOM   1483  N   ARG H 193      23.323  12.850  14.248  1.00 32.31           N  
ATOM   1484  CA  ARG H 193      24.629  12.818  13.669  1.00 33.86           C  
ATOM   1485  CB  ARG H 193      25.192  14.229  13.450  1.00 35.72           C  
ATOM   1486  CG  ARG H 193      24.323  15.070  12.513  1.00 44.66           C  
ATOM   1487  CD  ARG H 193      24.652  16.559  12.560  1.00 44.55           C  
ATOM   1488  NE  ARG H 193      24.306  17.037  13.926  1.00 28.41           N  
ATOM   1489  CZ  ARG H 193      25.146  17.876  14.596  1.00 30.11           C  
ATOM   1490  NH1 ARG H 193      26.319  18.275  14.021  1.00 30.61           N1+
ATOM   1491  NH2 ARG H 193      24.809  18.312  15.844  1.00 29.30           N  
ATOM   1492  C   ARG H 193      25.483  12.142  14.689  1.00 31.23           C  
ATOM   1493  O   ARG H 193      25.038  11.895  15.807  1.00 30.21           O  
ATOM   1494  N   THR H 194      26.742  11.846  14.330  1.00 32.85           N  
ATOM   1495  CA  THR H 194      27.628  11.124  15.191  1.00 31.94           C  
ATOM   1496  CB  THR H 194      28.963  10.869  14.558  1.00 34.47           C  
ATOM   1497  OG1 THR H 194      29.774  10.093  15.425  1.00 39.54           O  
ATOM   1498  CG2 THR H 194      29.641  12.213  14.242  1.00 35.93           C  
ATOM   1499  C   THR H 194      27.840  11.893  16.461  1.00 37.18           C  
ATOM   1500  O   THR H 194      27.961  11.301  17.532  1.00 27.78           O  
ATOM   1501  N   ASP H 195      27.860  13.235  16.381  1.00 27.82           N  
ATOM   1502  CA  ASP H 195      28.139  14.074  17.514  1.00 27.51           C  
ATOM   1503  CB  ASP H 195      28.182  15.579  17.184  1.00 29.42           C  
ATOM   1504  CG  ASP H 195      26.798  16.024  16.749  1.00 36.26           C  
ATOM   1505  OD1 ASP H 195      26.364  15.623  15.636  1.00 55.61           O  
ATOM   1506  OD2 ASP H 195      26.149  16.763  17.537  1.00 61.28           O1-
ATOM   1507  C   ASP H 195      27.089  13.873  18.564  1.00 25.18           C  
ATOM   1508  O   ASP H 195      27.305  14.209  19.724  1.00 31.66           O  
ATOM   1509  N   ASP H 196      25.904  13.385  18.163  1.00 27.30           N  
ATOM   1510  CA  ASP H 196      24.768  13.146  19.010  1.00 22.73           C  
ATOM   1511  CB  ASP H 196      23.481  12.927  18.195  1.00 27.25           C  
ATOM   1512  CG  ASP H 196      23.143  14.273  17.559  1.00 28.34           C  
ATOM   1513  OD1 ASP H 196      23.308  15.310  18.257  1.00 23.43           O  
ATOM   1514  OD2 ASP H 196      22.740  14.284  16.364  1.00 24.94           O1-
ATOM   1515  C   ASP H 196      25.003  11.972  19.921  1.00 28.84           C  
ATOM   1516  O   ASP H 196      24.211  11.727  20.829  1.00 24.05           O  
ATOM   1517  N   THR H 197      26.041  11.154  19.664  1.00 26.10           N  
ATOM   1518  CA  THR H 197      26.299  10.023  20.512  1.00 23.24           C  
ATOM   1519  CB  THR H 197      27.535   9.263  20.123  1.00 26.03           C  
ATOM   1520  OG1 THR H 197      27.413   8.782  18.794  1.00 30.30           O  
ATOM   1521  CG2 THR H 197      27.737   8.090  21.100  1.00 28.92           C  
ATOM   1522  C   THR H 197      26.521  10.519  21.908  1.00 22.40           C  
ATOM   1523  O   THR H 197      27.286  11.456  22.129  1.00 21.29           O  
ATOM   1524  N   ALA H 198      25.840   9.899  22.898  1.00 21.37           N  
ATOM   1525  CA  ALA H 198      26.024  10.329  24.254  1.00 19.36           C  
ATOM   1526  CB  ALA H 198      25.638  11.799  24.488  1.00 21.84           C  
ATOM   1527  C   ALA H 198      25.146   9.508  25.142  1.00 23.32           C  
ATOM   1528  O   ALA H 198      24.353   8.687  24.683  1.00 23.76           O  
ATOM   1529  N   THR H 199      25.295   9.706  26.465  1.00 23.17           N  
ATOM   1530  CA  THR H 199      24.437   9.051  27.401  1.00 24.53           C  
ATOM   1531  CB  THR H 199      25.104   8.749  28.712  1.00 24.04           C  
ATOM   1532  OG1 THR H 199      26.236   7.917  28.505  1.00 28.96           O  
ATOM   1533  CG2 THR H 199      24.096   8.047  29.636  1.00 25.16           C  
ATOM   1534  C   THR H 199      23.366  10.059  27.655  1.00 25.85           C  
ATOM   1535  O   THR H 199      23.661  11.228  27.889  1.00 24.04           O  
ATOM   1536  N   TYR H 200      22.088   9.634  27.593  1.00 24.63           N  
ATOM   1537  CA  TYR H 200      21.003  10.563  27.745  1.00 23.95           C  
ATOM   1538  CB  TYR H 200      19.922  10.446  26.654  1.00 21.51           C  
ATOM   1539  CG  TYR H 200      20.445  10.998  25.372  1.00 20.50           C  
ATOM   1540  CD1 TYR H 200      21.345  10.290  24.606  1.00 20.97           C  
ATOM   1541  CD2 TYR H 200      20.012  12.225  24.924  1.00 21.44           C  
ATOM   1542  CE1 TYR H 200      21.813  10.808  23.421  1.00 20.68           C  
ATOM   1543  CE2 TYR H 200      20.476  12.747  23.740  1.00 18.21           C  
ATOM   1544  CZ  TYR H 200      21.380  12.037  22.987  1.00 21.17           C  
ATOM   1545  OH  TYR H 200      21.860  12.568  21.771  1.00 20.06           O  
ATOM   1546  C   TYR H 200      20.321  10.290  29.042  1.00 22.08           C  
ATOM   1547  O   TYR H 200      20.025   9.143  29.376  1.00 23.56           O  
ATOM   1548  N   SER H 201      20.054  11.366  29.811  1.00 20.42           N  
ATOM   1549  CA  SER H 201      19.431  11.195  31.088  1.00 20.92           C  
ATOM   1550  CB  SER H 201      20.320  11.624  32.267  1.00 20.87           C  
ATOM   1551  OG  SER H 201      19.633  11.420  33.493  1.00  0.00           O  
ATOM   1552  C   SER H 201      18.195  12.031  31.159  1.00 25.20           C  
ATOM   1553  O   SER H 201      18.115  13.108  30.571  1.00 19.62           O  
ATOM   1554  N   CYS H 202      17.174  11.517  31.872  1.00 18.63           N  
ATOM   1555  CA  CYS H 202      15.989  12.278  32.131  1.00 23.49           C  
ATOM   1556  CB  CYS H 202      14.659  11.524  31.869  1.00 24.97           C  
ATOM   1557  SG  CYS H 202      14.510   9.911  32.697  1.00 28.28           S  
ATOM   1558  C   CYS H 202      16.083  12.652  33.576  1.00 23.64           C  
ATOM   1559  O   CYS H 202      16.545  11.862  34.400  1.00 24.10           O  
ATOM   1560  N   ALA H 203      15.701  13.898  33.920  1.00 25.40           N  
ATOM   1561  CA  ALA H 203      15.838  14.314  35.287  1.00 23.74           C  
ATOM   1562  CB  ALA H 203      17.082  15.182  35.534  1.00 23.39           C  
ATOM   1563  C   ALA H 203      14.655  15.133  35.676  1.00 22.87           C  
ATOM   1564  O   ALA H 203      14.138  15.929  34.894  1.00 25.37           O  
ATOM   1565  N   ARG H 204      14.203  14.957  36.930  1.00 21.71           N  
ATOM   1566  CA  ARG H 204      13.075  15.686  37.428  1.00 21.35           C  
ATOM   1567  CB  ARG H 204      12.401  14.991  38.624  1.00 17.91           C  
ATOM   1568  CG  ARG H 204      11.101  15.653  39.079  1.00 19.94           C  
ATOM   1569  CD  ARG H 204      10.441  14.953  40.269  1.00 20.78           C  
ATOM   1570  NE  ARG H 204      11.018  15.527  41.516  1.00 26.65           N  
ATOM   1571  CZ  ARG H 204      10.450  15.237  42.724  1.00 24.19           C  
ATOM   1572  NH1 ARG H 204       9.388  14.384  42.792  1.00 23.64           N1+
ATOM   1573  NH2 ARG H 204      10.939  15.800  43.867  1.00 22.01           N  
ATOM   1574  C   ARG H 204      13.549  17.027  37.891  1.00 21.29           C  
ATOM   1575  O   ARG H 204      14.708  17.209  38.261  1.00 27.39           O  
ATOM   1576  N   GLY H 205      12.642  18.017  37.857  1.00 23.85           N  
ATOM   1577  CA  GLY H 205      12.958  19.335  38.328  1.00 21.15           C  
ATOM   1578  C   GLY H 205      11.676  19.867  38.896  1.00 26.35           C  
ATOM   1579  O   GLY H 205      10.594  19.534  38.419  1.00 23.91           O  
ATOM   1580  N   GLY H 206      11.798  20.870  39.795  1.00 41.05           N  
ATOM   1581  CA  GLY H 206      10.802  21.458  40.655  1.00 43.21           C  
ATOM   1582  C   GLY H 206       9.456  21.763  40.081  1.00 43.61           C  
ATOM   1583  O   GLY H 206       9.151  21.575  38.900  1.00 44.81           O  
ATOM   1584  N   TYR H 207       8.629  22.260  41.026  1.00 50.45           N  
ATOM   1585  CA  TYR H 207       7.268  22.708  40.956  1.00 53.53           C  
ATOM   1586  CB  TYR H 207       6.826  23.534  42.178  1.00 53.52           C  
ATOM   1587  CG  TYR H 207       6.742  22.613  43.339  1.00 55.69           C  
ATOM   1588  CD1 TYR H 207       7.887  22.173  43.960  1.00 45.21           C  
ATOM   1589  CD2 TYR H 207       5.517  22.203  43.809  1.00 43.39           C  
ATOM   1590  CE1 TYR H 207       7.809  21.321  45.034  1.00 44.83           C  
ATOM   1591  CE2 TYR H 207       5.434  21.352  44.885  1.00 47.51           C  
ATOM   1592  CZ  TYR H 207       6.583  20.909  45.495  1.00 48.08           C  
ATOM   1593  OH  TYR H 207       6.503  20.035  46.598  1.00 47.15           O  
ATOM   1594  C   TYR H 207       7.052  23.571  39.765  1.00 55.81           C  
ATOM   1595  O   TYR H 207       7.983  24.038  39.116  1.00 53.49           O  
ATOM   1596  N   TYR H 208       5.765  23.797  39.456  1.00 48.43           N  
ATOM   1597  CA  TYR H 208       5.400  24.510  38.271  1.00 48.26           C  
ATOM   1598  CB  TYR H 208       3.927  24.959  38.261  1.00 53.77           C  
ATOM   1599  CG  TYR H 208       2.955  23.841  38.414  1.00 56.17           C  
ATOM   1600  CD1 TYR H 208       2.690  23.305  39.655  1.00 44.96           C  
ATOM   1601  CD2 TYR H 208       2.280  23.358  37.317  1.00 43.57           C  
ATOM   1602  CE1 TYR H 208       1.778  22.285  39.796  1.00 51.83           C  
ATOM   1603  CE2 TYR H 208       1.366  22.339  37.453  1.00 50.09           C  
ATOM   1604  CZ  TYR H 208       1.113  21.801  38.692  1.00 69.01           C  
ATOM   1605  OH  TYR H 208       0.173  20.756  38.829  1.00 59.49           O  
ATOM   1606  C   TYR H 208       6.088  25.838  38.261  1.00 48.13           C  
ATOM   1607  O   TYR H 208       6.796  26.177  37.318  1.00 49.17           O  
ATOM   1608  N   TYR H 209       5.917  26.611  39.343  1.00 46.68           N  
ATOM   1609  CA  TYR H 209       6.370  27.965  39.363  1.00 45.36           C  
ATOM   1610  CB  TYR H 209       5.810  28.773  40.544  1.00 62.31           C  
ATOM   1611  CG  TYR H 209       4.366  29.013  40.247  1.00 67.21           C  
ATOM   1612  CD1 TYR H 209       3.987  30.047  39.418  1.00 68.16           C  
ATOM   1613  CD2 TYR H 209       3.388  28.210  40.789  1.00 70.58           C  
ATOM   1614  CE1 TYR H 209       2.658  30.277  39.146  1.00 73.04           C  
ATOM   1615  CE2 TYR H 209       2.058  28.433  40.520  1.00 76.89           C  
ATOM   1616  CZ  TYR H 209       1.690  29.471  39.698  1.00 78.49           C  
ATOM   1617  OH  TYR H 209       0.324  29.701  39.424  1.00 78.49           O  
ATOM   1618  C   TYR H 209       7.854  28.085  39.327  1.00 44.00           C  
ATOM   1619  O   TYR H 209       8.368  29.008  38.696  1.00 43.62           O  
ATOM   1620  N   GLY H 210       8.571  27.166  40.001  1.00 51.01           N  
ATOM   1621  CA  GLY H 210      10.003  27.252  40.150  1.00 52.74           C  
ATOM   1622  C   GLY H 210      10.658  27.526  38.830  1.00 53.02           C  
ATOM   1623  O   GLY H 210      10.793  26.647  37.981  1.00 55.07           O  
ATOM   1624  N   THR H 211      11.067  28.798  38.639  1.00 50.21           N  
ATOM   1625  CA  THR H 211      11.704  29.249  37.436  1.00 50.46           C  
ATOM   1626  CB  THR H 211      11.753  30.746  37.356  1.00 47.79           C  
ATOM   1627  OG1 THR H 211      12.513  31.270  38.435  1.00  0.00           O  
ATOM   1628  CG2 THR H 211      10.319  31.298  37.404  1.00  0.00           C  
ATOM   1629  C   THR H 211      13.107  28.752  37.375  1.00 50.56           C  
ATOM   1630  O   THR H 211      13.575  28.300  36.333  1.00 51.78           O  
ATOM   1631  N   SER H 212      13.828  28.843  38.507  1.00 53.19           N  
ATOM   1632  CA  SER H 212      15.181  28.389  38.510  1.00 51.26           C  
ATOM   1633  CB  SER H 212      16.145  29.326  39.261  1.00 42.17           C  
ATOM   1634  OG  SER H 212      16.249  30.574  38.590  1.00  0.00           O  
ATOM   1635  C   SER H 212      15.117  27.104  39.232  1.00 48.53           C  
ATOM   1636  O   SER H 212      14.739  27.027  40.401  1.00 45.54           O  
ATOM   1637  N   TYR H 213      15.460  26.022  38.539  1.00 47.93           N  
ATOM   1638  CA  TYR H 213      15.311  24.837  39.287  1.00 47.80           C  
ATOM   1639  CB  TYR H 213      14.132  23.951  38.839  1.00 43.35           C  
ATOM   1640  CG  TYR H 213      14.262  23.696  37.380  1.00 43.84           C  
ATOM   1641  CD1 TYR H 213      15.103  22.716  36.916  1.00 35.60           C  
ATOM   1642  CD2 TYR H 213      13.526  24.437  36.480  1.00 38.19           C  
ATOM   1643  CE1 TYR H 213      15.216  22.486  35.567  1.00 55.44           C  
ATOM   1644  CE2 TYR H 213      13.635  24.212  35.131  1.00 35.74           C  
ATOM   1645  CZ  TYR H 213      14.485  23.237  34.676  1.00 59.01           C  
ATOM   1646  OH  TYR H 213      14.605  23.007  33.291  1.00 55.10           O  
ATOM   1647  C   TYR H 213      16.572  24.085  39.200  1.00 50.06           C  
ATOM   1648  O   TYR H 213      17.408  24.299  38.326  1.00 50.44           O  
ATOM   1649  N   TYR H 214      16.727  23.202  40.186  1.00 44.78           N  
ATOM   1650  CA  TYR H 214      17.840  22.339  40.339  1.00 44.15           C  
ATOM   1651  CB  TYR H 214      18.371  22.405  41.774  1.00 37.91           C  
ATOM   1652  CG  TYR H 214      17.149  22.611  42.605  1.00 42.28           C  
ATOM   1653  CD1 TYR H 214      16.361  21.567  43.034  1.00 46.24           C  
ATOM   1654  CD2 TYR H 214      16.786  23.899  42.931  1.00 43.43           C  
ATOM   1655  CE1 TYR H 214      15.238  21.809  43.794  1.00 48.88           C  
ATOM   1656  CE2 TYR H 214      15.667  24.149  43.689  1.00 46.10           C  
ATOM   1657  CZ  TYR H 214      14.892  23.100  44.125  1.00 49.82           C  
ATOM   1658  OH  TYR H 214      13.741  23.357  44.904  1.00 53.56           O  
ATOM   1659  C   TYR H 214      17.272  20.999  40.060  1.00 43.42           C  
ATOM   1660  O   TYR H 214      16.127  20.719  40.405  1.00 41.83           O  
ATOM   1661  N   PHE H 215      18.056  20.160  39.368  1.00 43.43           N  
ATOM   1662  CA  PHE H 215      17.573  18.875  38.971  1.00 41.45           C  
ATOM   1663  CB  PHE H 215      18.368  18.304  37.792  1.00 35.92           C  
ATOM   1664  CG  PHE H 215      18.272  19.341  36.732  1.00 36.22           C  
ATOM   1665  CD1 PHE H 215      17.206  19.374  35.868  1.00 39.31           C  
ATOM   1666  CD2 PHE H 215      19.253  20.298  36.618  1.00 39.26           C  
ATOM   1667  CE1 PHE H 215      17.129  20.346  34.901  1.00 40.87           C  
ATOM   1668  CE2 PHE H 215      19.180  21.274  35.652  1.00 39.04           C  
ATOM   1669  CZ  PHE H 215      18.113  21.300  34.788  1.00 40.68           C  
ATOM   1670  C   PHE H 215      17.760  17.969  40.129  1.00 44.09           C  
ATOM   1671  O   PHE H 215      18.871  17.521  40.412  1.00 45.09           O  
ATOM   1672  N   ASP H 216      16.661  17.713  40.857  1.00 49.23           N  
ATOM   1673  CA  ASP H 216      16.765  16.904  42.027  1.00 53.30           C  
ATOM   1674  CB  ASP H 216      15.624  17.132  43.046  1.00 55.59           C  
ATOM   1675  CG  ASP H 216      14.256  16.976  42.408  1.00 61.35           C  
ATOM   1676  OD1 ASP H 216      14.155  17.005  41.155  1.00 64.75           O  
ATOM   1677  OD2 ASP H 216      13.281  16.830  43.187  1.00 63.82           O1-
ATOM   1678  C   ASP H 216      16.970  15.454  41.742  1.00 54.71           C  
ATOM   1679  O   ASP H 216      17.826  14.827  42.366  1.00 53.01           O  
ATOM   1680  N   TYR H 217      16.235  14.864  40.779  1.00 22.82           N  
ATOM   1681  CA  TYR H 217      16.401  13.433  40.702  1.00 25.31           C  
ATOM   1682  CB  TYR H 217      15.149  12.656  41.141  1.00 24.14           C  
ATOM   1683  CG  TYR H 217      15.034  12.915  42.601  1.00 30.77           C  
ATOM   1684  CD1 TYR H 217      14.571  14.126  43.052  1.00 26.86           C  
ATOM   1685  CD2 TYR H 217      15.391  11.958  43.519  1.00 26.90           C  
ATOM   1686  CE1 TYR H 217      14.467  14.383  44.397  1.00 27.89           C  
ATOM   1687  CE2 TYR H 217      15.288  12.207  44.868  1.00 30.25           C  
ATOM   1688  CZ  TYR H 217      14.826  13.422  45.311  1.00 28.97           C  
ATOM   1689  OH  TYR H 217      14.722  13.681  46.695  1.00 32.29           O  
ATOM   1690  C   TYR H 217      16.727  13.049  39.295  1.00 23.21           C  
ATOM   1691  O   TYR H 217      16.086  13.502  38.350  1.00 25.43           O  
ATOM   1692  N   TRP H 218      17.730  12.164  39.132  1.00 20.93           N  
ATOM   1693  CA  TRP H 218      18.189  11.805  37.821  1.00 21.16           C  
ATOM   1694  CB  TRP H 218      19.687  12.098  37.623  1.00 19.46           C  
ATOM   1695  CG  TRP H 218      20.027  13.570  37.616  1.00 18.89           C  
ATOM   1696  CD2 TRP H 218      20.727  14.235  36.553  1.00 17.47           C  
ATOM   1697  CD1 TRP H 218      19.804  14.509  38.579  1.00 18.39           C  
ATOM   1698  NE1 TRP H 218      20.309  15.723  38.177  1.00 19.33           N  
ATOM   1699  CE2 TRP H 218      20.884  15.567  36.934  1.00 16.07           C  
ATOM   1700  CE3 TRP H 218      21.208  13.771  35.363  1.00 17.71           C  
ATOM   1701  CZ2 TRP H 218      21.526  16.461  36.126  1.00 16.56           C  
ATOM   1702  CZ3 TRP H 218      21.849  14.677  34.547  1.00 17.69           C  
ATOM   1703  CH2 TRP H 218      22.003  15.996  34.922  1.00 17.23           C  
ATOM   1704  C   TRP H 218      18.001  10.337  37.601  1.00 25.94           C  
ATOM   1705  O   TRP H 218      17.972   9.546  38.543  1.00 24.54           O  
ATOM   1706  N   GLY H 219      17.834   9.946  36.322  1.00 25.39           N  
ATOM   1707  CA  GLY H 219      17.723   8.562  35.967  1.00 21.66           C  
ATOM   1708  C   GLY H 219      19.120   8.054  35.781  1.00 23.14           C  
ATOM   1709  O   GLY H 219      20.085   8.814  35.829  1.00 25.44           O  
ATOM   1710  N   GLN H 220      19.252   6.738  35.546  1.00 24.19           N  
ATOM   1711  CA  GLN H 220      20.508   6.065  35.363  1.00 25.48           C  
ATOM   1712  CB  GLN H 220      20.304   4.562  35.136  1.00 30.49           C  
ATOM   1713  CG  GLN H 220      19.556   3.855  36.264  1.00 46.83           C  
ATOM   1714  CD  GLN H 220      19.163   2.480  35.748  1.00 41.80           C  
ATOM   1715  OE1 GLN H 220      18.730   1.616  36.507  1.00 47.05           O  
ATOM   1716  NE2 GLN H 220      19.313   2.263  34.415  1.00 47.07           N  
ATOM   1717  C   GLN H 220      21.145   6.561  34.104  1.00 27.77           C  
ATOM   1718  O   GLN H 220      22.364   6.707  34.027  1.00 29.08           O  
ATOM   1719  N   GLY H 221      20.322   6.795  33.067  1.00 30.43           N  
ATOM   1720  CA  GLY H 221      20.816   7.249  31.800  1.00 26.97           C  
ATOM   1721  C   GLY H 221      20.888   6.076  30.873  1.00 30.58           C  
ATOM   1722  O   GLY H 221      21.029   4.936  31.312  1.00 28.16           O  
ATOM   1723  N   THR H 222      20.769   6.340  29.553  1.00 26.89           N  
ATOM   1724  CA  THR H 222      20.885   5.308  28.556  1.00 25.84           C  
ATOM   1725  CB  THR H 222      19.653   5.064  27.730  1.00 31.74           C  
ATOM   1726  OG1 THR H 222      19.283   6.246  27.040  1.00 31.44           O  
ATOM   1727  CG2 THR H 222      18.505   4.579  28.624  1.00 30.09           C  
ATOM   1728  C   THR H 222      21.914   5.763  27.578  1.00 23.95           C  
ATOM   1729  O   THR H 222      21.986   6.944  27.244  1.00 25.39           O  
ATOM   1730  N   THR H 223      22.732   4.824  27.068  1.00 26.03           N  
ATOM   1731  CA  THR H 223      23.772   5.199  26.155  1.00 24.96           C  
ATOM   1732  CB  THR H 223      25.008   4.356  26.283  1.00 26.87           C  
ATOM   1733  OG1 THR H 223      24.705   2.993  26.024  1.00  0.00           O  
ATOM   1734  CG2 THR H 223      25.575   4.518  27.704  1.00  0.00           C  
ATOM   1735  C   THR H 223      23.263   5.059  24.756  1.00 26.17           C  
ATOM   1736  O   THR H 223      22.599   4.082  24.413  1.00 26.00           O  
ATOM   1737  N   LEU H 224      23.553   6.065  23.906  1.00 25.01           N  
ATOM   1738  CA  LEU H 224      23.087   6.003  22.552  1.00 23.01           C  
ATOM   1739  CB  LEU H 224      21.989   7.038  22.280  1.00 25.82           C  
ATOM   1740  CG  LEU H 224      20.781   6.798  23.209  1.00  0.00           C  
ATOM   1741  CD1 LEU H 224      19.660   7.811  22.970  1.00  0.00           C  
ATOM   1742  CD2 LEU H 224      20.294   5.340  23.124  1.00  0.00           C  
ATOM   1743  C   LEU H 224      24.250   6.245  21.643  1.00 26.35           C  
ATOM   1744  O   LEU H 224      25.007   7.204  21.806  1.00 23.19           O  
ATOM   1745  N   THR H 225      24.426   5.354  20.652  1.00 23.27           N  
ATOM   1746  CA  THR H 225      25.520   5.492  19.738  1.00 28.01           C  
ATOM   1747  CB  THR H 225      26.362   4.253  19.640  1.00 27.91           C  
ATOM   1748  OG1 THR H 225      26.896   3.923  20.914  1.00 26.18           O  
ATOM   1749  CG2 THR H 225      27.499   4.495  18.633  1.00 24.41           C  
ATOM   1750  C   THR H 225      24.939   5.726  18.386  1.00 26.78           C  
ATOM   1751  O   THR H 225      24.075   4.980  17.933  1.00 28.01           O  
ATOM   1752  N   VAL H 226      25.390   6.795  17.705  1.00 26.37           N  
ATOM   1753  CA  VAL H 226      24.897   7.022  16.381  1.00 29.14           C  
ATOM   1754  CB  VAL H 226      24.418   8.419  16.155  1.00 29.94           C  
ATOM   1755  CG1 VAL H 226      23.083   8.617  16.884  1.00 34.17           C  
ATOM   1756  CG2 VAL H 226      25.504   9.355  16.694  1.00 30.59           C  
ATOM   1757  C   VAL H 226      26.005   6.748  15.427  1.00 36.30           C  
ATOM   1758  O   VAL H 226      27.006   7.463  15.386  1.00 29.22           O  
ATOM   1759  N   SER H 227      25.843   5.677  14.629  1.00 27.30           N  
ATOM   1760  CA  SER H 227      26.859   5.347  13.679  1.00 36.41           C  
ATOM   1761  CB  SER H 227      28.037   4.569  14.291  1.00 31.75           C  
ATOM   1762  OG  SER H 227      29.007   4.276  13.298  1.00 29.61           O  
ATOM   1763  C   SER H 227      26.236   4.481  12.633  1.00 30.52           C  
ATOM   1764  O   SER H 227      25.169   3.901  12.832  1.00 28.55           O  
ATOM   1765  N   SER H 228      26.901   4.390  11.468  1.00 39.87           N  
ATOM   1766  CA  SER H 228      26.403   3.585  10.394  1.00 37.41           C  
ATOM   1767  CB  SER H 228      26.350   4.330   9.047  1.00 36.53           C  
ATOM   1768  OG  SER H 228      25.414   5.398   9.111  1.00 42.78           O  
ATOM   1769  C   SER H 228      27.378   2.429  10.222  1.00 34.60           C  
ATOM   1770  O   SER H 228      26.924   1.252  10.243  1.00 33.42           O  
ATOM   1771  OXT SER H 228      28.595   2.712  10.061  1.00  0.00           O1-
TER    1772      SER H 228 
CONECT  163  683
CONECT  683  163
CONECT  987 1557
CONECT 1557  987
END
