# Supplementary material for: Fully automated antibody structure prediction using BIOVIA tools: Validation study
Source: PLoS One. 2017 May 18;12(5):e0177923. doi: 10.1371/journal.pone.0177923 (PMC5436848; doi:10.1371/journal.pone.0177923)
Supplement: S2 Dataset — Predicted structures using the Top5 framework method, Chothia CDR definition with canonical filtering and generating 50 models. These were used in the comparison against predictions using no filtering. (ZIP) [file pone.0177923.s004.zip › 4FZ8_LH_FV_FinalModel.pdb]

REMARK   Accelrys Discovery Studio PDB file
REMARK   Created:  2015-04-10T03:25:18Z
SSBOND   1 CYS L   23    CYS L   93                                     
SSBOND   2 CYS H  133    CYS H  207                                     
ATOM      1  N   ASP L   1      26.199  31.604  25.689  1.00 34.36           N1+
ATOM      2  CA  ASP L   1      25.498  31.596  26.990  1.00 34.88           C  
ATOM      3  CB  ASP L   1      24.813  30.238  27.226  1.00 34.72           C  
ATOM      4  CG  ASP L   1      23.630  30.151  26.270  1.00 39.72           C  
ATOM      5  OD1 ASP L   1      23.241  31.212  25.711  1.00 43.33           O  
ATOM      6  OD2 ASP L   1      23.099  29.024  26.088  1.00 41.46           O1-
ATOM      7  C   ASP L   1      26.492  31.837  28.079  1.00 33.68           C  
ATOM      8  O   ASP L   1      27.596  32.314  27.824  1.00 36.18           O  
ATOM      9  N   ILE L   2      26.118  31.521  29.335  1.00 42.21           N  
ATOM     10  CA  ILE L   2      27.038  31.736  30.411  1.00 42.18           C  
ATOM     11  CB  ILE L   2      26.398  32.001  31.742  1.00 42.02           C  
ATOM     12  CG1 ILE L   2      25.776  33.409  31.761  1.00 40.99           C  
ATOM     13  CG2 ILE L   2      27.469  31.799  32.826  1.00 40.33           C  
ATOM     14  CD1 ILE L   2      24.662  33.620  30.740  1.00 31.85           C  
ATOM     15  C   ILE L   2      27.919  30.543  30.530  1.00 42.69           C  
ATOM     16  O   ILE L   2      27.458  29.404  30.588  1.00 43.59           O  
ATOM     17  N   VAL L   3      29.239  30.796  30.545  1.00 42.24           N  
ATOM     18  CA  VAL L   3      30.169  29.719  30.639  1.00 42.28           C  
ATOM     19  CB  VAL L   3      31.445  29.959  29.887  1.00 45.39           C  
ATOM     20  CG1 VAL L   3      32.398  28.780  30.151  1.00 35.38           C  
ATOM     21  CG2 VAL L   3      31.108  30.164  28.402  1.00 34.24           C  
ATOM     22  C   VAL L   3      30.518  29.548  32.076  1.00 40.62           C  
ATOM     23  O   VAL L   3      30.677  30.519  32.816  1.00 40.37           O  
ATOM     24  N   MET L   4      30.617  28.281  32.510  1.00 39.87           N  
ATOM     25  CA  MET L   4      30.967  27.992  33.865  1.00 39.06           C  
ATOM     26  CB  MET L   4      30.018  26.971  34.512  1.00 37.56           C  
ATOM     27  CG  MET L   4      28.553  27.417  34.533  1.00 36.63           C  
ATOM     28  SD  MET L   4      28.193  28.801  35.653  1.00 40.07           S  
ATOM     29  CE  MET L   4      28.130  27.756  37.135  1.00 37.86           C  
ATOM     30  C   MET L   4      32.314  27.346  33.793  1.00 39.51           C  
ATOM     31  O   MET L   4      32.490  26.350  33.096  1.00 39.13           O  
ATOM     32  N   THR L   5      33.309  27.909  34.505  1.00 39.17           N  
ATOM     33  CA  THR L   5      34.622  27.334  34.478  1.00 39.17           C  
ATOM     34  CB  THR L   5      35.701  28.302  34.101  1.00 40.44           C  
ATOM     35  OG1 THR L   5      35.630  29.453  34.927  1.00 43.25           O  
ATOM     36  CG2 THR L   5      35.561  28.679  32.619  1.00 43.11           C  
ATOM     37  C   THR L   5      34.933  26.818  35.841  1.00 38.37           C  
ATOM     38  O   THR L   5      34.736  27.507  36.841  1.00 38.52           O  
ATOM     39  N   GLN L   6      35.429  25.566  35.904  1.00 37.69           N  
ATOM     40  CA  GLN L   6      35.728  24.979  37.176  1.00 38.47           C  
ATOM     41  CB  GLN L   6      35.022  23.635  37.436  1.00 37.35           C  
ATOM     42  CG  GLN L   6      33.508  23.768  37.614  1.00 37.60           C  
ATOM     43  CD  GLN L   6      32.930  22.383  37.860  1.00 33.72           C  
ATOM     44  OE1 GLN L   6      31.909  22.012  37.284  1.00 34.81           O  
ATOM     45  NE2 GLN L   6      33.592  21.593  38.746  1.00 30.73           N  
ATOM     46  C   GLN L   6      37.194  24.725  37.273  1.00 40.49           C  
ATOM     47  O   GLN L   6      37.857  24.403  36.288  1.00 40.72           O  
ATOM     48  N   SER L   7      37.740  24.902  38.490  1.00 40.25           N  
ATOM     49  CA  SER L   7      39.121  24.633  38.742  0.94 42.97           C  
ATOM     50  CB  SER L   7      39.984  25.907  38.762  0.94 44.42           C  
ATOM     51  OG  SER L   7      39.526  26.789  39.777  1.00  0.00           O  
ATOM     52  C   SER L   7      39.183  24.019  40.103  1.00 42.60           C  
ATOM     53  O   SER L   7      38.390  24.374  40.975  1.00 44.17           O  
ATOM     54  N   PRO L   8      40.068  23.083  40.331  1.00 42.66           N  
ATOM     55  CA  PRO L   8      40.965  22.562  39.334  1.00 43.38           C  
ATOM     56  CD  PRO L   8      40.561  22.850  41.677  1.00 40.74           C  
ATOM     57  CB  PRO L   8      42.157  21.982  40.096  1.00 43.17           C  
ATOM     58  CG  PRO L   8      41.629  21.758  41.519  1.00 42.28           C  
ATOM     59  C   PRO L   8      40.244  21.526  38.530  1.00 44.05           C  
ATOM     60  O   PRO L   8      39.103  21.201  38.853  1.00 44.09           O  
ATOM     61  N   LEU L   9      40.880  21.042  37.448  1.00 44.12           N  
ATOM     62  CA  LEU L   9      40.338  20.007  36.615  1.00 45.14           C  
ATOM     63  CB  LEU L   9      41.185  19.776  35.358  1.00 47.91           C  
ATOM     64  CG  LEU L   9      41.293  21.020  34.461  1.00 49.32           C  
ATOM     65  CD1 LEU L   9      42.107  20.719  33.193  1.00 52.56           C  
ATOM     66  CD2 LEU L   9      39.910  21.623  34.162  1.00 50.16           C  
ATOM     67  C   LEU L   9      40.338  18.721  37.381  1.00 44.41           C  
ATOM     68  O   LEU L   9      39.410  17.921  37.271  1.00 43.26           O  
ATOM     69  N   SER L  10      41.409  18.472  38.157  1.00 44.76           N  
ATOM     70  CA  SER L  10      41.508  17.252  38.909  1.00 45.53           C  
ATOM     71  CB  SER L  10      42.472  16.244  38.261  1.00 46.93           C  
ATOM     72  OG  SER L  10      42.537  15.056  39.032  1.00 53.61           O  
ATOM     73  C   SER L  10      42.063  17.626  40.246  1.00 44.74           C  
ATOM     74  O   SER L  10      42.862  18.556  40.349  1.00 44.29           O  
ATOM     75  N   LEU L  11      41.649  16.924  41.323  1.00 43.41           N  
ATOM     76  CA  LEU L  11      42.146  17.329  42.605  1.00 43.60           C  
ATOM     77  CB  LEU L  11      41.152  18.274  43.312  1.00 44.07           C  
ATOM     78  CG  LEU L  11      41.582  18.797  44.693  1.00 46.13           C  
ATOM     79  CD1 LEU L  11      42.866  19.637  44.604  1.00 48.17           C  
ATOM     80  CD2 LEU L  11      40.427  19.560  45.367  1.00 45.79           C  
ATOM     81  C   LEU L  11      42.378  16.119  43.465  1.00 43.98           C  
ATOM     82  O   LEU L  11      41.438  15.429  43.852  1.00 42.84           O  
ATOM     83  N   PRO L  12      43.625  15.828  43.748  1.00 44.33           N  
ATOM     84  CA  PRO L  12      43.929  14.736  44.635  1.00 44.41           C  
ATOM     85  CD  PRO L  12      44.679  16.039  42.771  1.00 46.58           C  
ATOM     86  CB  PRO L  12      45.345  14.269  44.280  1.00 44.00           C  
ATOM     87  CG  PRO L  12      45.920  15.401  43.411  1.00 46.42           C  
ATOM     88  C   PRO L  12      43.777  15.175  46.058  1.00 43.79           C  
ATOM     89  O   PRO L  12      44.142  16.308  46.366  1.00 45.42           O  
ATOM     90  N   VAL L  13      43.257  14.304  46.945  1.00 42.53           N  
ATOM     91  CA  VAL L  13      43.119  14.676  48.326  1.00 43.33           C  
ATOM     92  CB  VAL L  13      41.762  15.199  48.704  1.00 42.59           C  
ATOM     93  CG1 VAL L  13      41.526  16.572  48.064  1.00 43.76           C  
ATOM     94  CG2 VAL L  13      40.723  14.144  48.294  1.00 42.65           C  
ATOM     95  C   VAL L  13      43.298  13.448  49.149  1.00 44.81           C  
ATOM     96  O   VAL L  13      42.897  12.356  48.752  1.00 45.25           O  
ATOM     97  N   THR L  14      43.898  13.606  50.343  1.00 45.71           N  
ATOM     98  CA  THR L  14      44.065  12.476  51.201  1.00 46.34           C  
ATOM     99  CB  THR L  14      45.255  12.592  52.108  1.00 47.79           C  
ATOM    100  OG1 THR L  14      45.563  11.333  52.686  1.00 46.70           O  
ATOM    101  CG2 THR L  14      44.947  13.627  53.202  1.00 45.51           C  
ATOM    102  C   THR L  14      42.827  12.381  52.033  1.00 46.08           C  
ATOM    103  O   THR L  14      42.089  13.352  52.188  1.00 46.17           O  
ATOM    104  N   PRO L  15      42.580  11.222  52.572  1.00 46.05           N  
ATOM    105  CA  PRO L  15      41.390  11.051  53.353  1.00 47.40           C  
ATOM    106  CD  PRO L  15      42.987   9.987  51.923  1.00 43.99           C  
ATOM    107  CB  PRO L  15      41.261   9.548  53.586  1.00 48.81           C  
ATOM    108  CG  PRO L  15      41.940   8.941  52.346  1.00 53.33           C  
ATOM    109  C   PRO L  15      41.435  11.868  54.599  1.00 48.31           C  
ATOM    110  O   PRO L  15      42.492  11.969  55.219  1.00 48.70           O  
ATOM    111  N   GLY L  16      40.289  12.467  54.969  1.00 48.20           N  
ATOM    112  CA  GLY L  16      40.199  13.233  56.175  1.00 48.49           C  
ATOM    113  C   GLY L  16      40.519  14.668  55.886  1.00 48.82           C  
ATOM    114  O   GLY L  16      40.237  15.536  56.710  1.00 51.08           O  
ATOM    115  N   GLU L  17      41.115  14.962  54.713  1.00 47.62           N  
ATOM    116  CA  GLU L  17      41.457  16.325  54.395  1.00 47.50           C  
ATOM    117  CB  GLU L  17      42.684  16.474  53.478  1.00 49.93           C  
ATOM    118  CG  GLU L  17      44.005  16.243  54.205  1.00 51.28           C  
ATOM    119  CD  GLU L  17      44.182  17.393  55.185  1.00 54.69           C  
ATOM    120  OE1 GLU L  17      43.921  18.560  54.787  1.00  0.00           O  
ATOM    121  OE2 GLU L  17      44.581  17.118  56.348  1.00 54.65           O1-
ATOM    122  C   GLU L  17      40.303  16.994  53.712  1.00 46.85           C  
ATOM    123  O   GLU L  17      39.369  16.352  53.239  1.00 45.92           O  
ATOM    124  N   PRO L  18      40.338  18.305  53.735  1.00 45.67           N  
ATOM    125  CA  PRO L  18      39.317  19.063  53.051  1.00 45.32           C  
ATOM    126  CD  PRO L  18      40.747  18.961  54.968  1.00 53.70           C  
ATOM    127  CB  PRO L  18      39.221  20.406  53.771  1.00 47.34           C  
ATOM    128  CG  PRO L  18      39.748  20.109  55.183  1.00 50.94           C  
ATOM    129  C   PRO L  18      39.615  19.224  51.588  1.00 44.33           C  
ATOM    130  O   PRO L  18      40.785  19.214  51.213  1.00 45.33           O  
ATOM    131  N   ALA L  19      38.575  19.397  50.745  1.00 42.67           N  
ATOM    132  CA  ALA L  19      38.783  19.617  49.343  1.00 41.38           C  
ATOM    133  CB  ALA L  19      38.326  18.445  48.457  1.00 40.91           C  
ATOM    134  C   ALA L  19      37.952  20.802  48.967  1.00 40.39           C  
ATOM    135  O   ALA L  19      36.874  21.017  49.522  1.00 40.40           O  
ATOM    136  N   SER L  20      38.444  21.620  48.014  1.00 39.36           N  
ATOM    137  CA  SER L  20      37.699  22.785  47.633  1.00 39.64           C  
ATOM    138  CB  SER L  20      38.341  24.083  48.154  1.00 42.38           C  
ATOM    139  OG  SER L  20      37.508  25.198  47.882  1.00 45.04           O  
ATOM    140  C   SER L  20      37.681  22.844  46.138  1.00 39.08           C  
ATOM    141  O   SER L  20      38.713  22.674  45.491  1.00 40.86           O  
ATOM    142  N   ILE L  21      36.489  23.085  45.549  1.00 38.98           N  
ATOM    143  CA  ILE L  21      36.370  23.165  44.118  1.00 39.06           C  
ATOM    144  CB  ILE L  21      35.480  22.105  43.534  1.00 39.40           C  
ATOM    145  CG1 ILE L  21      36.050  20.714  43.853  1.00 40.51           C  
ATOM    146  CG2 ILE L  21      35.333  22.375  42.024  1.00 41.06           C  
ATOM    147  CD1 ILE L  21      35.084  19.573  43.544  1.00 41.14           C  
ATOM    148  C   ILE L  21      35.756  24.492  43.811  1.00 39.14           C  
ATOM    149  O   ILE L  21      34.824  24.924  44.489  1.00 40.95           O  
ATOM    150  N   SER L  22      36.264  25.182  42.771  1.00 38.66           N  
ATOM    151  CA  SER L  22      35.774  26.498  42.478  0.90 38.54           C  
ATOM    152  CB  SER L  22      36.894  27.549  42.375  0.90 39.46           C  
ATOM    153  OG  SER L  22      36.353  28.829  42.081  0.90 43.65           O  
ATOM    154  C   SER L  22      35.054  26.494  41.167  1.00 38.22           C  
ATOM    155  O   SER L  22      35.405  25.754  40.249  1.00 38.23           O  
ATOM    156  N   CYS L  23      33.993  27.321  41.072  1.00 38.09           N  
ATOM    157  CA  CYS L  23      33.218  27.452  39.868  1.00 39.35           C  
ATOM    158  CB  CYS L  23      31.824  26.783  39.995  1.00 39.38           C  
ATOM    159  SG  CYS L  23      30.781  26.904  38.508  1.00 46.88           S  
ATOM    160  C   CYS L  23      33.044  28.927  39.627  1.00 38.84           C  
ATOM    161  O   CYS L  23      32.592  29.664  40.506  1.00 39.73           O  
ATOM    162  N   ARG L  24      33.420  29.401  38.419  1.00 40.21           N  
ATOM    163  CA  ARG L  24      33.307  30.802  38.116  1.00 41.35           C  
ATOM    164  CB  ARG L  24      34.644  31.466  37.746  1.00 42.57           C  
ATOM    165  CG  ARG L  24      35.674  31.446  38.876  1.00 46.21           C  
ATOM    166  CD  ARG L  24      36.941  32.242  38.566  1.00 50.59           C  
ATOM    167  NE  ARG L  24      36.586  33.688  38.624  1.00 60.94           N  
ATOM    168  CZ  ARG L  24      37.204  34.500  39.531  1.00 65.01           C  
ATOM    169  NH1 ARG L  24      38.116  33.977  40.401  1.00 65.45           N1+
ATOM    170  NH2 ARG L  24      36.906  35.832  39.570  1.00 63.73           N  
ATOM    171  C   ARG L  24      32.426  30.940  36.917  1.00 41.44           C  
ATOM    172  O   ARG L  24      32.516  30.160  35.971  1.00 42.69           O  
ATOM    173  N   SER L  25      31.551  31.964  36.919  1.00 41.24           N  
ATOM    174  CA  SER L  25      30.638  32.151  35.831  1.00 42.45           C  
ATOM    175  CB  SER L  25      29.184  32.331  36.300  1.00 42.03           C  
ATOM    176  OG  SER L  25      29.104  33.421  37.208  1.00 44.54           O  
ATOM    177  C   SER L  25      31.040  33.366  35.055  1.00 43.66           C  
ATOM    178  O   SER L  25      31.693  34.269  35.575  1.00 43.24           O  
ATOM    179  N   SER L  26      30.628  33.423  33.774  1.00 62.85           N  
ATOM    180  CA  SER L  26      30.884  34.555  32.930  1.00 65.32           C  
ATOM    181  CB  SER L  26      30.522  34.293  31.460  1.00 65.49           C  
ATOM    182  OG  SER L  26      31.350  33.271  30.932  1.00 65.94           O  
ATOM    183  C   SER L  26      30.050  35.710  33.390  1.00 66.35           C  
ATOM    184  O   SER L  26      30.440  36.867  33.227  1.00 69.34           O  
ATOM    185  N   GLN L  27      28.869  35.430  33.975  1.00 64.26           N  
ATOM    186  CA  GLN L  27      27.995  36.500  34.359  1.00 65.23           C  
ATOM    187  CB  GLN L  27      26.889  36.724  33.314  1.00 65.42           C  
ATOM    188  CG  GLN L  27      26.074  38.001  33.503  1.00 67.33           C  
ATOM    189  CD  GLN L  27      25.179  38.133  32.281  1.00 69.38           C  
ATOM    190  OE1 GLN L  27      25.446  37.543  31.235  1.00 68.74           O  
ATOM    191  NE2 GLN L  27      24.086  38.929  32.411  1.00 68.55           N  
ATOM    192  C   GLN L  27      27.372  36.157  35.684  1.00 63.04           C  
ATOM    193  O   GLN L  27      27.403  35.009  36.119  1.00 60.51           O  
ATOM    194  N   SER L  28      26.782  37.162  36.368  1.00 64.37           N  
ATOM    195  CA  SER L  28      26.236  36.958  37.683  1.00 62.97           C  
ATOM    196  CB  SER L  28      25.723  38.248  38.339  1.00 64.59           C  
ATOM    197  OG  SER L  28      25.205  37.957  39.627  1.00 33.22           O  
ATOM    198  C   SER L  28      25.086  35.995  37.644  1.00 60.44           C  
ATOM    199  O   SER L  28      24.229  36.028  36.763  1.00 60.26           O  
ATOM    200  N   LEU L  29      25.115  35.046  38.593  1.00 58.47           N  
ATOM    201  CA  LEU L  29      24.122  34.043  38.851  1.00 55.92           C  
ATOM    202  CB  LEU L  29      24.694  32.792  39.528  1.00 53.62           C  
ATOM    203  CG  LEU L  29      25.750  32.104  38.642  1.00 29.62           C  
ATOM    204  CD1 LEU L  29      26.120  30.711  39.170  1.00 54.05           C  
ATOM    205  CD2 LEU L  29      25.326  32.103  37.164  1.00 27.95           C  
ATOM    206  C   LEU L  29      22.988  34.578  39.669  1.00 56.44           C  
ATOM    207  O   LEU L  29      21.972  33.903  39.830  1.00 55.13           O  
ATOM    208  N   LEU L  30      23.184  35.737  40.326  1.00 59.30           N  
ATOM    209  CA  LEU L  30      22.134  36.231  41.175  1.00 60.76           C  
ATOM    210  CB  LEU L  30      22.613  37.261  42.216  1.00 63.06           C  
ATOM    211  CG  LEU L  30      21.482  37.783  43.120  1.00 31.57           C  
ATOM    212  CD1 LEU L  30      20.829  36.638  43.911  1.00 26.83           C  
ATOM    213  CD2 LEU L  30      21.969  38.922  44.026  1.00 28.73           C  
ATOM    214  C   LEU L  30      21.080  36.869  40.336  1.00 61.59           C  
ATOM    215  O   LEU L  30      21.355  37.701  39.475  1.00 64.02           O  
ATOM    216  N   HIS L  31      19.817  36.468  40.546  1.00 60.57           N  
ATOM    217  CA  HIS L  31      18.788  37.096  39.782  1.00 61.60           C  
ATOM    218  ND1 HIS L  31      15.629  37.606  38.660  1.00 63.50           N  
ATOM    219  CG  HIS L  31      16.736  36.832  38.392  1.00 61.37           C  
ATOM    220  CB  HIS L  31      17.598  36.203  39.441  1.00 59.80           C  
ATOM    221  NE2 HIS L  31      15.808  37.495  36.448  1.00 61.15           N  
ATOM    222  CD2 HIS L  31      16.833  36.775  37.036  1.00 60.82           C  
ATOM    223  CE1 HIS L  31      15.112  37.976  37.461  1.00 63.65           C  
ATOM    224  C   HIS L  31      18.284  38.285  40.538  1.00 63.82           C  
ATOM    225  O   HIS L  31      18.530  38.417  41.734  1.00 65.03           O  
ATOM    226  N   SER L  32      17.544  39.170  39.833  1.00 64.98           N  
ATOM    227  CA  SER L  32      16.989  40.375  40.379  1.00 66.87           C  
ATOM    228  CB  SER L  32      16.104  41.140  39.382  1.00 68.03           C  
ATOM    229  OG  SER L  32      16.902  41.678  38.339  1.00122.68           O  
ATOM    230  C   SER L  32      16.122  39.973  41.507  1.00 66.28           C  
ATOM    231  O   SER L  32      15.919  40.728  42.458  1.00 68.76           O  
ATOM    232  N   ASN L  33      15.600  38.741  41.454  1.00 63.76           N  
ATOM    233  CA  ASN L  33      14.868  38.291  42.589  1.00 62.79           C  
ATOM    234  CB  ASN L  33      13.949  37.085  42.297  1.00 61.30           C  
ATOM    235  CG  ASN L  33      14.755  35.906  41.776  1.00 60.57           C  
ATOM    236  OD1 ASN L  33      15.985  35.905  41.803  1.00 62.37           O  
ATOM    237  ND2 ASN L  33      14.025  34.874  41.272  1.00 58.40           N  
ATOM    238  C   ASN L  33      15.919  37.977  43.623  1.00 62.66           C  
ATOM    239  O   ASN L  33      16.960  38.616  43.703  1.00 62.78           O  
ATOM    240  N   GLY L  34      15.638  37.106  44.577  1.00 61.58           N  
ATOM    241  CA  GLY L  34      16.618  36.845  45.593  1.00 61.56           C  
ATOM    242  C   GLY L  34      17.712  35.884  45.244  1.00 59.37           C  
ATOM    243  O   GLY L  34      18.831  36.010  45.738  1.00 60.28           O  
ATOM    244  N   TYR L  35      17.382  34.885  44.408  1.00 56.60           N  
ATOM    245  CA  TYR L  35      18.131  33.664  44.284  1.00 54.20           C  
ATOM    246  CB  TYR L  35      17.284  32.534  43.695  1.00 53.07           C  
ATOM    247  CG  TYR L  35      16.160  32.389  44.648  1.00 54.62           C  
ATOM    248  CD1 TYR L  35      16.372  31.827  45.883  1.00 55.87           C  
ATOM    249  CD2 TYR L  35      14.904  32.817  44.305  1.00 58.45           C  
ATOM    250  CE1 TYR L  35      15.338  31.691  46.777  1.00 57.17           C  
ATOM    251  CE2 TYR L  35      13.872  32.679  45.198  1.00 60.14           C  
ATOM    252  CZ  TYR L  35      14.081  32.119  46.432  1.00 58.69           C  
ATOM    253  OH  TYR L  35      13.010  31.985  47.342  1.00126.21           O  
ATOM    254  C   TYR L  35      19.404  33.688  43.503  1.00 52.97           C  
ATOM    255  O   TYR L  35      19.570  34.415  42.527  1.00 53.01           O  
ATOM    256  N   ASN L  36      20.363  32.860  43.982  1.00 51.86           N  
ATOM    257  CA  ASN L  36      21.577  32.594  43.269  1.00 51.14           C  
ATOM    258  CB  ASN L  36      22.849  32.568  44.134  1.00 52.43           C  
ATOM    259  CG  ASN L  36      23.312  34.004  44.329  1.00 27.38           C  
ATOM    260  OD1 ASN L  36      23.457  34.477  45.456  1.00  0.00           O  
ATOM    261  ND2 ASN L  36      23.561  34.713  43.194  1.00  0.00           N  
ATOM    262  C   ASN L  36      21.395  31.226  42.688  1.00 49.34           C  
ATOM    263  O   ASN L  36      21.352  30.231  43.412  1.00 48.19           O  
ATOM    264  N   TYR L  37      21.340  31.130  41.347  1.00 47.78           N  
ATOM    265  CA  TYR L  37      20.966  29.874  40.771  1.00 45.74           C  
ATOM    266  CB  TYR L  37      20.340  30.035  39.378  1.00 45.43           C  
ATOM    267  CG  TYR L  37      19.192  30.972  39.527  1.00 46.23           C  
ATOM    268  CD1 TYR L  37      17.988  30.528  40.012  1.00 47.52           C  
ATOM    269  CD2 TYR L  37      19.329  32.298  39.185  1.00 45.21           C  
ATOM    270  CE1 TYR L  37      16.939  31.401  40.147  1.00 47.19           C  
ATOM    271  CE2 TYR L  37      18.277  33.173  39.318  1.00 47.17           C  
ATOM    272  CZ  TYR L  37      17.079  32.716  39.801  1.00 47.72           C  
ATOM    273  OH  TYR L  37      15.988  33.592  39.946  1.00 48.36           O  
ATOM    274  C   TYR L  37      22.202  29.070  40.576  1.00 44.98           C  
ATOM    275  O   TYR L  37      22.843  29.169  39.527  1.00 44.11           O  
ATOM    276  N   LEU L  38      22.559  28.217  41.569  1.00 35.53           N  
ATOM    277  CA  LEU L  38      23.805  27.562  41.296  1.00 33.98           C  
ATOM    278  CB  LEU L  38      24.995  28.417  41.772  1.00 33.76           C  
ATOM    279  CG  LEU L  38      26.401  27.833  41.535  1.00 35.38           C  
ATOM    280  CD1 LEU L  38      26.695  26.661  42.483  1.00 33.84           C  
ATOM    281  CD2 LEU L  38      26.620  27.471  40.059  1.00 33.15           C  
ATOM    282  C   LEU L  38      23.783  26.260  42.034  1.00 32.51           C  
ATOM    283  O   LEU L  38      23.609  26.229  43.250  1.00 32.84           O  
ATOM    284  N   ASP L  39      23.953  25.139  41.299  1.00 31.25           N  
ATOM    285  CA  ASP L  39      23.845  23.845  41.913  1.00 30.54           C  
ATOM    286  CB  ASP L  39      22.654  23.048  41.361  1.00 31.35           C  
ATOM    287  CG  ASP L  39      21.421  23.867  41.721  1.00 34.10           C  
ATOM    288  OD1 ASP L  39      21.550  24.743  42.615  1.00 23.28           O  
ATOM    289  OD2 ASP L  39      20.342  23.653  41.108  1.00 22.59           O1-
ATOM    290  C   ASP L  39      25.094  23.044  41.685  1.00 30.96           C  
ATOM    291  O   ASP L  39      25.878  23.313  40.774  1.00 30.67           O  
ATOM    292  N   TRP L  40      25.317  22.031  42.555  1.00 28.13           N  
ATOM    293  CA  TRP L  40      26.463  21.170  42.434  1.00 29.15           C  
ATOM    294  CB  TRP L  40      27.414  21.244  43.642  1.00 28.75           C  
ATOM    295  CG  TRP L  40      28.071  22.589  43.837  1.00 29.73           C  
ATOM    296  CD2 TRP L  40      29.344  22.970  43.287  1.00 30.29           C  
ATOM    297  CD1 TRP L  40      27.619  23.669  44.540  1.00 30.12           C  
ATOM    298  NE1 TRP L  40      28.527  24.698  44.457  1.00 32.04           N  
ATOM    299  CE2 TRP L  40      29.593  24.280  43.689  1.00 31.87           C  
ATOM    300  CE3 TRP L  40      30.232  22.281  42.510  1.00 31.90           C  
ATOM    301  CZ2 TRP L  40      30.740  24.926  43.322  1.00 31.76           C  
ATOM    302  CZ3 TRP L  40      31.385  22.937  42.139  1.00 31.35           C  
ATOM    303  CH2 TRP L  40      31.634  24.234  42.537  1.00 32.00           C  
ATOM    304  C   TRP L  40      25.981  19.752  42.379  1.00 29.27           C  
ATOM    305  O   TRP L  40      25.132  19.343  43.171  1.00 29.48           O  
ATOM    306  N   TYR L  41      26.509  18.954  41.428  1.00 29.14           N  
ATOM    307  CA  TYR L  41      26.129  17.570  41.412  1.00 30.02           C  
ATOM    308  CB  TYR L  41      25.183  17.125  40.284  1.00 28.70           C  
ATOM    309  CG  TYR L  41      23.819  17.690  40.414  1.00 31.39           C  
ATOM    310  CD1 TYR L  41      23.543  19.036  40.445  1.00 29.84           C  
ATOM    311  CD2 TYR L  41      22.783  16.806  40.435  1.00 29.24           C  
ATOM    312  CE1 TYR L  41      22.237  19.473  40.549  1.00 29.19           C  
ATOM    313  CE2 TYR L  41      21.488  17.227  40.532  1.00 29.86           C  
ATOM    314  CZ  TYR L  41      21.212  18.559  40.592  1.00 29.98           C  
ATOM    315  OH  TYR L  41      19.863  18.947  40.691  1.00 36.07           O  
ATOM    316  C   TYR L  41      27.373  16.740  41.367  1.00 29.74           C  
ATOM    317  O   TYR L  41      28.445  17.201  40.970  1.00 30.81           O  
ATOM    318  N   LEU L  42      27.265  15.490  41.859  1.00 29.73           N  
ATOM    319  CA  LEU L  42      28.373  14.579  41.862  1.00 29.91           C  
ATOM    320  CB  LEU L  42      28.747  14.085  43.274  1.00 28.36           C  
ATOM    321  CG  LEU L  42      29.803  12.960  43.299  1.00 30.80           C  
ATOM    322  CD1 LEU L  42      31.128  13.399  42.656  1.00 27.20           C  
ATOM    323  CD2 LEU L  42      29.986  12.408  44.724  1.00 31.42           C  
ATOM    324  C   LEU L  42      27.995  13.381  41.053  1.00 30.19           C  
ATOM    325  O   LEU L  42      26.907  12.828  41.203  1.00 29.97           O  
ATOM    326  N   GLN L  43      28.900  12.956  40.149  1.00 30.06           N  
ATOM    327  CA  GLN L  43      28.643  11.778  39.376  1.00 30.06           C  
ATOM    328  CB  GLN L  43      28.793  11.991  37.856  1.00 30.66           C  
ATOM    329  CG  GLN L  43      28.499  10.733  37.034  1.00 30.75           C  
ATOM    330  CD  GLN L  43      28.548  11.096  35.554  1.00 34.77           C  
ATOM    331  OE1 GLN L  43      29.091  12.131  35.173  1.00 36.36           O  
ATOM    332  NE2 GLN L  43      27.960  10.223  34.692  1.00 32.31           N  
ATOM    333  C   GLN L  43      29.660  10.758  39.787  1.00 30.86           C  
ATOM    334  O   GLN L  43      30.849  10.897  39.511  1.00 28.00           O  
ATOM    335  N   LYS L  44      29.200   9.695  40.469  1.00 33.49           N  
ATOM    336  CA  LYS L  44      30.068   8.642  40.905  1.00 36.21           C  
ATOM    337  CB  LYS L  44      29.497   7.837  42.086  1.00 35.89           C  
ATOM    338  CG  LYS L  44      29.362   8.663  43.368  1.00 37.33           C  
ATOM    339  CD  LYS L  44      28.565   7.967  44.472  1.00 40.38           C  
ATOM    340  CE  LYS L  44      28.483   8.785  45.762  1.00 41.05           C  
ATOM    341  NZ  LYS L  44      27.975   7.939  46.867  1.00 43.83           N1+
ATOM    342  C   LYS L  44      30.239   7.725  39.743  1.00 38.07           C  
ATOM    343  O   LYS L  44      29.492   7.788  38.767  1.00 38.62           O  
ATOM    344  N   PRO L  45      31.221   6.875  39.808  1.00 40.62           N  
ATOM    345  CA  PRO L  45      31.481   6.009  38.699  1.00 40.81           C  
ATOM    346  CD  PRO L  45      32.398   7.100  40.632  1.00 42.08           C  
ATOM    347  CB  PRO L  45      32.798   5.310  39.029  1.00 42.41           C  
ATOM    348  CG  PRO L  45      33.526   6.322  39.937  1.00 43.91           C  
ATOM    349  C   PRO L  45      30.334   5.080  38.447  1.00 40.98           C  
ATOM    350  O   PRO L  45      29.844   4.463  39.392  1.00 40.61           O  
ATOM    351  N   GLY L  46      29.895   4.979  37.175  1.00 41.10           N  
ATOM    352  CA  GLY L  46      28.857   4.069  36.781  1.00 42.05           C  
ATOM    353  C   GLY L  46      27.509   4.583  37.186  1.00 42.52           C  
ATOM    354  O   GLY L  46      26.523   3.855  37.080  1.00 43.44           O  
ATOM    355  N   GLN L  47      27.406   5.845  37.647  1.00 41.14           N  
ATOM    356  CA  GLN L  47      26.109   6.316  38.060  1.00 39.70           C  
ATOM    357  CB  GLN L  47      25.991   6.644  39.562  1.00 40.85           C  
ATOM    358  CG  GLN L  47      26.104   5.433  40.492  1.00 45.34           C  
ATOM    359  CD  GLN L  47      25.865   5.915  41.919  1.00 51.44           C  
ATOM    360  OE1 GLN L  47      25.078   6.831  42.158  1.00 53.33           O  
ATOM    361  NE2 GLN L  47      26.568   5.284  42.897  1.00 53.27           N  
ATOM    362  C   GLN L  47      25.783   7.586  37.334  1.00 37.14           C  
ATOM    363  O   GLN L  47      26.623   8.167  36.649  1.00 37.34           O  
ATOM    364  N   SER L  48      24.510   8.021  37.446  1.00 35.21           N  
ATOM    365  CA  SER L  48      24.066   9.258  36.864  0.94 34.33           C  
ATOM    366  CB  SER L  48      22.549   9.325  36.654  0.94 35.02           C  
ATOM    367  OG  SER L  48      22.143   8.266  35.805  0.94 41.08           O  
ATOM    368  C   SER L  48      24.425  10.332  37.838  1.00 31.83           C  
ATOM    369  O   SER L  48      24.710  10.019  38.992  1.00 30.20           O  
ATOM    370  N   PRO L  49      24.440  11.586  37.471  1.00 31.18           N  
ATOM    371  CA  PRO L  49      24.813  12.496  38.511  1.00 30.40           C  
ATOM    372  CD  PRO L  49      25.032  11.982  36.201  1.00 30.06           C  
ATOM    373  CB  PRO L  49      25.446  13.726  37.870  1.00 30.47           C  
ATOM    374  CG  PRO L  49      25.971  13.164  36.535  1.00 32.13           C  
ATOM    375  C   PRO L  49      23.717  12.700  39.507  1.00 31.41           C  
ATOM    376  O   PRO L  49      22.563  12.388  39.216  1.00 30.22           O  
ATOM    377  N   GLN L  50      24.084  13.164  40.718  1.00 31.78           N  
ATOM    378  CA  GLN L  50      23.134  13.339  41.775  0.90 31.05           C  
ATOM    379  CB  GLN L  50      23.275  12.256  42.862  0.90 34.10           C  
ATOM    380  CG  GLN L  50      24.645  12.253  43.550  0.90 40.49           C  
ATOM    381  CD  GLN L  50      24.723  11.052  44.485  0.90 48.63           C  
ATOM    382  OE1 GLN L  50      24.460   9.918  44.087  0.50 33.37           O  
ATOM    383  NE2 GLN L  50      25.101  11.307  45.766  0.50 31.92           N  
ATOM    384  C   GLN L  50      23.356  14.687  42.400  1.00 31.39           C  
ATOM    385  O   GLN L  50      24.488  15.154  42.523  1.00 30.62           O  
ATOM    386  N   LEU L  51      22.246  15.346  42.794  1.00 30.90           N  
ATOM    387  CA  LEU L  51      22.236  16.678  43.347  1.00 29.67           C  
ATOM    388  CB  LEU L  51      20.801  17.236  43.467  1.00 28.06           C  
ATOM    389  CG  LEU L  51      20.664  18.600  44.183  1.00 30.01           C  
ATOM    390  CD1 LEU L  51      21.403  19.716  43.428  1.00 27.20           C  
ATOM    391  CD2 LEU L  51      19.187  18.954  44.443  1.00 30.76           C  
ATOM    392  C   LEU L  51      22.801  16.693  44.740  1.00 31.53           C  
ATOM    393  O   LEU L  51      22.338  15.948  45.602  1.00 30.97           O  
ATOM    394  N   LEU L  52      23.914  17.433  44.955  1.00 31.31           N  
ATOM    395  CA  LEU L  52      24.440  17.683  46.274  1.00 32.02           C  
ATOM    396  CB  LEU L  52      25.971  17.812  46.270  1.00 33.27           C  
ATOM    397  CG  LEU L  52      26.689  16.520  45.821  1.00 34.95           C  
ATOM    398  CD1 LEU L  52      28.213  16.701  45.841  1.00 38.43           C  
ATOM    399  CD2 LEU L  52      26.236  15.299  46.640  1.00 33.38           C  
ATOM    400  C   LEU L  52      23.884  18.922  46.939  1.00 31.38           C  
ATOM    401  O   LEU L  52      23.395  18.874  48.069  1.00 31.25           O  
ATOM    402  N   ILE L  53      23.955  20.082  46.234  1.00 29.96           N  
ATOM    403  CA  ILE L  53      23.589  21.364  46.787  1.00 29.81           C  
ATOM    404  CB  ILE L  53      24.763  22.196  47.230  1.00 31.06           C  
ATOM    405  CG1 ILE L  53      25.476  21.569  48.440  1.00 34.42           C  
ATOM    406  CG2 ILE L  53      24.249  23.619  47.505  1.00 29.43           C  
ATOM    407  CD1 ILE L  53      26.216  20.267  48.144  1.00 36.81           C  
ATOM    408  C   ILE L  53      22.884  22.164  45.730  1.00 30.99           C  
ATOM    409  O   ILE L  53      23.235  22.062  44.556  1.00 31.30           O  
ATOM    410  N   TYR L  54      21.866  22.974  46.121  1.00 29.85           N  
ATOM    411  CA  TYR L  54      21.189  23.812  45.167  1.00 31.15           C  
ATOM    412  CB  TYR L  54      19.766  23.352  44.737  1.00 31.75           C  
ATOM    413  CG  TYR L  54      18.686  23.590  45.752  1.00 34.47           C  
ATOM    414  CD1 TYR L  54      17.986  24.779  45.770  1.00 36.63           C  
ATOM    415  CD2 TYR L  54      18.345  22.614  46.660  1.00 34.33           C  
ATOM    416  CE1 TYR L  54      16.983  24.999  46.687  1.00 38.46           C  
ATOM    417  CE2 TYR L  54      17.344  22.828  47.580  1.00 36.92           C  
ATOM    418  CZ  TYR L  54      16.661  24.021  47.598  1.00 39.84           C  
ATOM    419  OH  TYR L  54      15.634  24.237  48.541  1.00 41.97           O  
ATOM    420  C   TYR L  54      21.063  25.180  45.757  1.00 31.72           C  
ATOM    421  O   TYR L  54      21.196  25.352  46.967  1.00 32.11           O  
ATOM    422  N   LEU L  55      21.009  26.212  44.883  1.00 14.97           N  
ATOM    423  CA  LEU L  55      20.945  27.607  45.248  1.00 13.96           C  
ATOM    424  CB  LEU L  55      19.648  27.983  45.989  1.00 13.88           C  
ATOM    425  CG  LEU L  55      18.386  27.781  45.126  1.00 16.23           C  
ATOM    426  CD1 LEU L  55      17.118  28.202  45.886  1.00 14.43           C  
ATOM    427  CD2 LEU L  55      18.526  28.468  43.756  1.00 16.46           C  
ATOM    428  C   LEU L  55      22.128  28.057  46.057  1.00 14.23           C  
ATOM    429  O   LEU L  55      21.996  28.811  47.021  1.00 15.76           O  
ATOM    430  N   GLY L  56      23.325  27.563  45.712  1.00 14.91           N  
ATOM    431  CA  GLY L  56      24.524  28.082  46.296  1.00 15.24           C  
ATOM    432  C   GLY L  56      24.853  27.347  47.551  1.00 15.46           C  
ATOM    433  O   GLY L  56      25.986  26.893  47.700  1.00 16.05           O  
ATOM    434  N   SER L  57      23.875  27.172  48.475  1.00 14.43           N  
ATOM    435  CA  SER L  57      24.296  26.593  49.724  1.00 14.88           C  
ATOM    436  CB  SER L  57      24.590  27.665  50.787  1.00 16.24           C  
ATOM    437  OG  SER L  57      25.620  28.540  50.355  1.00 17.85           O  
ATOM    438  C   SER L  57      23.269  25.686  50.373  1.00 14.92           C  
ATOM    439  O   SER L  57      23.453  25.352  51.541  1.00 15.61           O  
ATOM    440  N   ASN L  58      22.200  25.220  49.685  1.00 35.03           N  
ATOM    441  CA  ASN L  58      21.233  24.380  50.331  1.00 36.45           C  
ATOM    442  CB  ASN L  58      19.794  24.625  49.853  1.00 37.22           C  
ATOM    443  CG  ASN L  58      19.374  25.991  50.379  1.00 44.88           C  
ATOM    444  OD1 ASN L  58      19.839  26.432  51.429  1.00 47.62           O  
ATOM    445  ND2 ASN L  58      18.472  26.683  49.636  1.00 46.88           N  
ATOM    446  C   ASN L  58      21.585  22.951  50.054  1.00 37.58           C  
ATOM    447  O   ASN L  58      21.792  22.551  48.909  1.00 37.75           O  
ATOM    448  N   ARG L  59      21.682  22.138  51.123  1.00 37.29           N  
ATOM    449  CA  ARG L  59      22.037  20.759  50.957  1.00 38.17           C  
ATOM    450  CB  ARG L  59      22.649  20.123  52.216  1.00 40.01           C  
ATOM    451  CG  ARG L  59      23.967  20.765  52.652  1.00 45.26           C  
ATOM    452  CD  ARG L  59      24.502  20.206  53.970  1.00 55.21           C  
ATOM    453  NE  ARG L  59      25.611  21.093  54.419  1.00 62.23           N  
ATOM    454  CZ  ARG L  59      25.685  21.471  55.729  1.00 65.52           C  
ATOM    455  NH1 ARG L  59      24.736  21.046  56.612  1.00 67.18           N1+
ATOM    456  NH2 ARG L  59      26.693  22.286  56.156  1.00 65.66           N  
ATOM    457  C   ARG L  59      20.794  19.992  50.646  1.00 39.02           C  
ATOM    458  O   ARG L  59      19.766  20.170  51.293  1.00 38.78           O  
ATOM    459  N   ALA L  60      20.875  19.101  49.640  1.00 37.60           N  
ATOM    460  CA  ALA L  60      19.764  18.283  49.250  1.00 38.67           C  
ATOM    461  CB  ALA L  60      19.950  17.616  47.874  1.00 37.80           C  
ATOM    462  C   ALA L  60      19.603  17.208  50.276  1.00 39.59           C  
ATOM    463  O   ALA L  60      20.524  16.912  51.034  1.00 37.44           O  
ATOM    464  N   SER L  61      18.406  16.593  50.334  1.00 41.37           N  
ATOM    465  CA  SER L  61      18.178  15.596  51.342  1.00 43.46           C  
ATOM    466  CB  SER L  61      16.753  15.017  51.321  1.00 46.43           C  
ATOM    467  OG  SER L  61      16.598  14.047  52.346  1.00 52.43           O  
ATOM    468  C   SER L  61      19.135  14.455  51.162  1.00 43.64           C  
ATOM    469  O   SER L  61      19.429  14.041  50.041  1.00 43.51           O  
ATOM    470  N   GLY L  62      19.658  13.934  52.292  1.00 44.18           N  
ATOM    471  CA  GLY L  62      20.512  12.777  52.300  1.00 43.87           C  
ATOM    472  C   GLY L  62      21.948  13.166  52.129  1.00 45.18           C  
ATOM    473  O   GLY L  62      22.828  12.308  52.193  1.00 45.63           O  
ATOM    474  N   VAL L  63      22.238  14.463  51.914  1.00 44.03           N  
ATOM    475  CA  VAL L  63      23.611  14.848  51.728  1.00 42.23           C  
ATOM    476  CB  VAL L  63      23.771  16.080  50.885  1.00 41.35           C  
ATOM    477  CG1 VAL L  63      25.263  16.443  50.817  1.00 38.54           C  
ATOM    478  CG2 VAL L  63      23.131  15.821  49.511  1.00 39.78           C  
ATOM    479  C   VAL L  63      24.202  15.140  53.066  1.00 42.97           C  
ATOM    480  O   VAL L  63      23.605  15.839  53.887  1.00 42.69           O  
ATOM    481  N   PRO L  64      25.388  14.639  53.285  1.00 43.93           N  
ATOM    482  CA  PRO L  64      26.047  14.830  54.547  1.00 45.25           C  
ATOM    483  CD  PRO L  64      25.808  13.408  52.630  1.00 43.21           C  
ATOM    484  CB  PRO L  64      27.230  13.864  54.552  1.00 45.01           C  
ATOM    485  CG  PRO L  64      26.777  12.730  53.615  1.00 44.96           C  
ATOM    486  C   PRO L  64      26.446  16.258  54.734  1.00 45.82           C  
ATOM    487  O   PRO L  64      26.601  16.976  53.750  1.00 46.15           O  
ATOM    488  N   ASP L  65      26.621  16.668  56.001  1.00 46.55           N  
ATOM    489  CA  ASP L  65      26.960  17.997  56.426  1.00 47.16           C  
ATOM    490  CB  ASP L  65      26.918  18.162  57.957  1.00 52.25           C  
ATOM    491  CG  ASP L  65      27.947  17.227  58.581  1.00 56.66           C  
ATOM    492  OD1 ASP L  65      28.074  16.069  58.098  1.00 60.61           O  
ATOM    493  OD2 ASP L  65      28.629  17.661  59.546  1.00 60.94           O1-
ATOM    494  C   ASP L  65      28.337  18.337  55.953  1.00 44.34           C  
ATOM    495  O   ASP L  65      28.716  19.507  55.914  1.00 44.04           O  
ATOM    496  N   ARG L  66      29.129  17.311  55.603  1.00 42.65           N  
ATOM    497  CA  ARG L  66      30.489  17.481  55.186  1.00 42.51           C  
ATOM    498  CB  ARG L  66      31.154  16.151  54.789  1.00 44.54           C  
ATOM    499  CG  ARG L  66      31.271  15.173  55.958  1.00 50.57           C  
ATOM    500  CD  ARG L  66      32.109  13.924  55.663  1.00 54.27           C  
ATOM    501  NE  ARG L  66      31.369  13.081  54.682  1.00 57.14           N  
ATOM    502  CZ  ARG L  66      31.585  13.245  53.346  1.00 55.16           C  
ATOM    503  NH1 ARG L  66      32.467  14.191  52.912  1.00 54.86           N1+
ATOM    504  NH2 ARG L  66      30.926  12.459  52.444  1.00 53.88           N  
ATOM    505  C   ARG L  66      30.520  18.379  53.985  1.00 41.20           C  
ATOM    506  O   ARG L  66      31.502  19.091  53.779  1.00 40.85           O  
ATOM    507  N   PHE L  67      29.465  18.345  53.143  1.00 39.74           N  
ATOM    508  CA  PHE L  67      29.442  19.140  51.944  1.00 38.02           C  
ATOM    509  CB  PHE L  67      28.585  18.521  50.824  1.00 36.65           C  
ATOM    510  CG  PHE L  67      29.210  17.250  50.365  1.00 35.11           C  
ATOM    511  CD1 PHE L  67      30.170  17.259  49.381  1.00 33.87           C  
ATOM    512  CD2 PHE L  67      28.830  16.049  50.914  1.00 34.94           C  
ATOM    513  CE1 PHE L  67      30.745  16.085  48.951  1.00 33.61           C  
ATOM    514  CE2 PHE L  67      29.400  14.872  50.488  1.00 37.03           C  
ATOM    515  CZ  PHE L  67      30.361  14.888  49.506  1.00 34.23           C  
ATOM    516  C   PHE L  67      28.829  20.483  52.217  1.00 38.59           C  
ATOM    517  O   PHE L  67      27.766  20.588  52.828  1.00 38.57           O  
ATOM    518  N   ILE L  68      29.501  21.563  51.767  1.00 38.07           N  
ATOM    519  CA  ILE L  68      28.949  22.877  51.932  1.00 39.32           C  
ATOM    520  CB  ILE L  68      29.531  23.642  53.081  1.00 38.76           C  
ATOM    521  CG1 ILE L  68      28.711  24.920  53.325  1.00  0.00           C  
ATOM    522  CG2 ILE L  68      31.022  23.894  52.801  1.00  0.00           C  
ATOM    523  CD1 ILE L  68      29.034  25.608  54.649  1.00  0.00           C  
ATOM    524  C   ILE L  68      29.203  23.667  50.686  1.00 38.73           C  
ATOM    525  O   ILE L  68      30.174  23.427  49.969  1.00 40.63           O  
ATOM    526  N   GLY L  69      28.312  24.637  50.391  1.00 37.47           N  
ATOM    527  CA  GLY L  69      28.472  25.460  49.227  1.00 36.96           C  
ATOM    528  C   GLY L  69      28.435  26.884  49.679  1.00 38.59           C  
ATOM    529  O   GLY L  69      27.800  27.213  50.681  1.00 38.55           O  
ATOM    530  N   SER L  70      29.131  27.770  48.937  1.00 38.29           N  
ATOM    531  CA  SER L  70      29.176  29.163  49.279  1.00 39.32           C  
ATOM    532  CB  SER L  70      30.318  29.518  50.245  1.00 39.51           C  
ATOM    533  OG  SER L  70      30.168  28.826  51.472  1.00 42.61           O  
ATOM    534  C   SER L  70      29.493  29.914  48.031  1.00 40.71           C  
ATOM    535  O   SER L  70      29.741  29.326  46.979  1.00 39.39           O  
ATOM    536  N   GLY L  71      29.468  31.260  48.120  1.00 42.17           N  
ATOM    537  CA  GLY L  71      29.859  32.052  46.992  1.00 43.79           C  
ATOM    538  C   GLY L  71      28.830  33.102  46.738  1.00 45.58           C  
ATOM    539  O   GLY L  71      27.734  33.072  47.295  1.00 46.60           O  
ATOM    540  N   SER L  72      29.181  34.077  45.874  1.00 46.58           N  
ATOM    541  CA  SER L  72      28.258  35.118  45.544  1.00 48.23           C  
ATOM    542  CB  SER L  72      28.401  36.375  46.420  1.00 49.26           C  
ATOM    543  OG  SER L  72      28.115  36.076  47.778  1.00 50.58           O  
ATOM    544  C   SER L  72      28.547  35.567  44.150  1.00 49.14           C  
ATOM    545  O   SER L  72      29.693  35.556  43.706  1.00 49.94           O  
ATOM    546  N   GLY L  73      27.486  35.978  43.427  1.00 48.79           N  
ATOM    547  CA  GLY L  73      27.639  36.546  42.120  1.00 48.69           C  
ATOM    548  C   GLY L  73      28.302  35.583  41.182  1.00 47.73           C  
ATOM    549  O   GLY L  73      27.651  34.701  40.629  1.00 47.62           O  
ATOM    550  N   THR L  74      29.578  35.878  40.852  1.00 46.22           N  
ATOM    551  CA  THR L  74      30.443  35.144  39.960  1.00 44.13           C  
ATOM    552  CB  THR L  74      31.477  36.029  39.329  1.00 45.28           C  
ATOM    553  OG1 THR L  74      32.310  36.598  40.326  1.00 45.51           O  
ATOM    554  CG2 THR L  74      30.757  37.138  38.544  1.00 43.63           C  
ATOM    555  C   THR L  74      31.179  33.965  40.549  1.00 42.69           C  
ATOM    556  O   THR L  74      31.456  33.009  39.825  1.00 43.39           O  
ATOM    557  N   ASP L  75      31.574  34.004  41.844  1.00 40.85           N  
ATOM    558  CA  ASP L  75      32.441  32.971  42.368  1.00 40.90           C  
ATOM    559  CB  ASP L  75      33.626  33.514  43.183  1.00 42.73           C  
ATOM    560  CG  ASP L  75      34.632  34.110  42.219  1.00 45.57           C  
ATOM    561  OD1 ASP L  75      34.819  33.512  41.125  1.00 48.17           O  
ATOM    562  OD2 ASP L  75      35.223  35.169  42.555  1.00 51.54           O1-
ATOM    563  C   ASP L  75      31.709  32.054  43.293  1.00 40.29           C  
ATOM    564  O   ASP L  75      31.023  32.500  44.211  1.00 39.66           O  
ATOM    565  N   PHE L  76      31.872  30.726  43.088  1.00 38.76           N  
ATOM    566  CA  PHE L  76      31.193  29.781  43.933  1.00 36.41           C  
ATOM    567  CB  PHE L  76      30.058  29.035  43.215  1.00 35.33           C  
ATOM    568  CG  PHE L  76      29.148  30.063  42.643  1.00 35.46           C  
ATOM    569  CD1 PHE L  76      28.140  30.622  43.392  1.00 37.30           C  
ATOM    570  CD2 PHE L  76      29.326  30.475  41.345  1.00 36.68           C  
ATOM    571  CE1 PHE L  76      27.314  31.577  42.846  1.00 35.88           C  
ATOM    572  CE2 PHE L  76      28.503  31.425  40.795  1.00 36.17           C  
ATOM    573  CZ  PHE L  76      27.495  31.980  41.547  1.00 37.33           C  
ATOM    574  C   PHE L  76      32.174  28.725  44.339  1.00 37.19           C  
ATOM    575  O   PHE L  76      33.078  28.381  43.576  1.00 36.69           O  
ATOM    576  N   THR L  77      32.012  28.170  45.560  1.00 36.64           N  
ATOM    577  CA  THR L  77      32.937  27.177  46.017  1.00 36.77           C  
ATOM    578  CB  THR L  77      33.859  27.696  47.079  1.00 37.34           C  
ATOM    579  OG1 THR L  77      34.560  28.833  46.603  1.00 40.51           O  
ATOM    580  CG2 THR L  77      34.851  26.582  47.453  1.00 36.87           C  
ATOM    581  C   THR L  77      32.180  26.043  46.639  1.00 36.35           C  
ATOM    582  O   THR L  77      31.180  26.242  47.329  1.00 35.76           O  
ATOM    583  N   LEU L  78      32.649  24.804  46.388  1.00 34.89           N  
ATOM    584  CA  LEU L  78      32.098  23.640  47.018  1.00 34.22           C  
ATOM    585  CB  LEU L  78      31.739  22.511  46.037  1.00 34.01           C  
ATOM    586  CG  LEU L  78      31.248  21.219  46.721  1.00 34.16           C  
ATOM    587  CD1 LEU L  78      29.953  21.453  47.516  1.00 34.27           C  
ATOM    588  CD2 LEU L  78      31.124  20.067  45.710  1.00 35.31           C  
ATOM    589  C   LEU L  78      33.180  23.123  47.912  1.00 35.54           C  
ATOM    590  O   LEU L  78      34.316  22.949  47.475  1.00 36.27           O  
ATOM    591  N   LYS L  79      32.866  22.873  49.198  1.00 36.07           N  
ATOM    592  CA  LYS L  79      33.893  22.414  50.090  1.00 38.11           C  
ATOM    593  CB  LYS L  79      34.147  23.370  51.271  1.00 38.99           C  
ATOM    594  CG  LYS L  79      34.644  24.746  50.823  1.00 40.05           C  
ATOM    595  CD  LYS L  79      34.580  25.832  51.897  1.00 40.91           C  
ATOM    596  CE  LYS L  79      35.954  26.311  52.373  1.00 45.24           C  
ATOM    597  NZ  LYS L  79      35.818  27.572  53.137  1.00 47.03           N1+
ATOM    598  C   LYS L  79      33.483  21.099  50.667  1.00 37.89           C  
ATOM    599  O   LYS L  79      32.325  20.893  51.029  1.00 37.84           O  
ATOM    600  N   ILE L  80      34.449  20.162  50.737  1.00 38.75           N  
ATOM    601  CA  ILE L  80      34.233  18.876  51.333  1.00 41.31           C  
ATOM    602  CB  ILE L  80      34.604  17.749  50.415  1.00 40.43           C  
ATOM    603  CG1 ILE L  80      33.769  17.836  49.124  1.00 39.84           C  
ATOM    604  CG2 ILE L  80      34.420  16.424  51.173  1.00 40.57           C  
ATOM    605  CD1 ILE L  80      34.283  16.936  48.000  1.00 37.96           C  
ATOM    606  C   ILE L  80      35.146  18.851  52.527  1.00 43.01           C  
ATOM    607  O   ILE L  80      36.367  18.847  52.387  1.00 44.63           O  
ATOM    608  N   SER L  81      34.551  18.833  53.734  1.00 44.42           N  
ATOM    609  CA  SER L  81      35.257  18.991  54.978  1.00 45.63           C  
ATOM    610  CB  SER L  81      34.297  19.076  56.171  1.00 44.58           C  
ATOM    611  OG  SER L  81      35.032  19.288  57.363  1.00 45.34           O  
ATOM    612  C   SER L  81      36.242  17.906  55.272  1.00 47.43           C  
ATOM    613  O   SER L  81      37.416  18.202  55.487  1.00 49.08           O  
ATOM    614  N   ARG L  82      35.784  16.639  55.347  1.00 47.72           N  
ATOM    615  CA  ARG L  82      36.654  15.524  55.588  0.90 48.55           C  
ATOM    616  CB  ARG L  82      36.365  14.793  56.904  0.90 51.25           C  
ATOM    617  CG  ARG L  82      36.504  15.675  58.143  0.88 52.24           C  
ATOM    618  CD  ARG L  82      36.234  14.915  59.442  0.88 54.71           C  
ATOM    619  NE  ARG L  82      34.884  14.296  59.322  0.83 58.03           N  
ATOM    620  CZ  ARG L  82      34.671  13.030  59.784  0.83 59.93           C  
ATOM    621  NH1 ARG L  82      35.695  12.333  60.359  0.83 60.81           N1+
ATOM    622  NH2 ARG L  82      33.435  12.459  59.677  0.83 58.05           N  
ATOM    623  C   ARG L  82      36.323  14.567  54.496  1.00 47.23           C  
ATOM    624  O   ARG L  82      35.241  13.985  54.474  1.00 46.11           O  
ATOM    625  N   VAL L  83      37.266  14.359  53.567  1.00 45.61           N  
ATOM    626  CA  VAL L  83      36.982  13.557  52.417  1.00 44.47           C  
ATOM    627  CB  VAL L  83      37.970  13.764  51.306  1.00 43.37           C  
ATOM    628  CG1 VAL L  83      37.619  12.811  50.153  1.00 42.47           C  
ATOM    629  CG2 VAL L  83      37.962  15.249  50.908  1.00 41.07           C  
ATOM    630  C   VAL L  83      36.996  12.109  52.774  1.00 45.04           C  
ATOM    631  O   VAL L  83      37.845  11.637  53.528  1.00 45.53           O  
ATOM    632  N   GLU L  84      36.019  11.367  52.211  1.00 45.48           N  
ATOM    633  CA  GLU L  84      35.895   9.959  52.425  1.00 46.12           C  
ATOM    634  CB  GLU L  84      34.547   9.592  53.067  1.00 47.21           C  
ATOM    635  CG  GLU L  84      34.445  10.150  54.492  1.00 50.42           C  
ATOM    636  CD  GLU L  84      33.009  10.039  54.981  1.00 54.34           C  
ATOM    637  OE1 GLU L  84      32.139   9.621  54.173  1.00 56.54           O  
ATOM    638  OE2 GLU L  84      32.765  10.376  56.169  1.00 55.16           O1-
ATOM    639  C   GLU L  84      36.027   9.315  51.075  1.00 45.55           C  
ATOM    640  O   GLU L  84      35.867   9.972  50.047  1.00 44.35           O  
ATOM    641  N   ALA L  85      36.325   8.004  51.043  1.00 45.04           N  
ATOM    642  CA  ALA L  85      36.585   7.301  49.816  1.00 45.02           C  
ATOM    643  CB  ALA L  85      36.914   5.815  50.041  1.00 44.57           C  
ATOM    644  C   ALA L  85      35.387   7.367  48.916  1.00 44.68           C  
ATOM    645  O   ALA L  85      35.522   7.461  47.697  1.00 44.23           O  
ATOM    646  N   GLU L  86      34.177   7.330  49.499  1.00 43.21           N  
ATOM    647  CA  GLU L  86      32.941   7.293  48.768  1.00 43.82           C  
ATOM    648  CB  GLU L  86      31.712   7.138  49.684  1.00 46.36           C  
ATOM    649  CG  GLU L  86      31.527   8.269  50.698  1.00 48.79           C  
ATOM    650  CD  GLU L  86      30.295   7.939  51.528  1.00 56.12           C  
ATOM    651  OE1 GLU L  86      29.775   6.803  51.379  1.00 57.32           O  
ATOM    652  OE2 GLU L  86      29.862   8.814  52.325  1.00 57.53           O1-
ATOM    653  C   GLU L  86      32.761   8.533  47.939  1.00 42.29           C  
ATOM    654  O   GLU L  86      32.043   8.509  46.943  1.00 41.63           O  
ATOM    655  N   ASP L  87      33.390   9.648  48.352  1.00 39.93           N  
ATOM    656  CA  ASP L  87      33.297  10.956  47.752  1.00 36.87           C  
ATOM    657  CB  ASP L  87      34.014  12.032  48.583  1.00 37.01           C  
ATOM    658  CG  ASP L  87      33.232  12.223  49.874  1.00 39.50           C  
ATOM    659  OD1 ASP L  87      32.071  11.738  49.943  1.00 39.51           O  
ATOM    660  OD2 ASP L  87      33.786  12.860  50.808  1.00 39.40           O1-
ATOM    661  C   ASP L  87      33.891  11.012  46.367  1.00 36.21           C  
ATOM    662  O   ASP L  87      33.662  11.983  45.647  1.00 35.77           O  
ATOM    663  N   VAL L  88      34.721  10.032  45.961  1.00 34.71           N  
ATOM    664  CA  VAL L  88      35.373  10.127  44.678  1.00 35.35           C  
ATOM    665  CB  VAL L  88      36.300   8.981  44.386  1.00 36.83           C  
ATOM    666  CG1 VAL L  88      37.401   8.957  45.464  1.00 34.09           C  
ATOM    667  CG2 VAL L  88      35.480   7.684  44.278  1.00 33.24           C  
ATOM    668  C   VAL L  88      34.368  10.178  43.566  1.00 34.83           C  
ATOM    669  O   VAL L  88      33.295   9.579  43.640  1.00 34.36           O  
ATOM    670  N   GLY L  89      34.703  10.932  42.493  1.00 34.59           N  
ATOM    671  CA  GLY L  89      33.837  11.042  41.355  1.00 33.31           C  
ATOM    672  C   GLY L  89      34.074  12.375  40.716  1.00 32.58           C  
ATOM    673  O   GLY L  89      35.047  13.060  41.024  1.00 32.54           O  
ATOM    674  N   VAL L  90      33.178  12.771  39.788  1.00 29.60           N  
ATOM    675  CA  VAL L  90      33.335  14.034  39.122  1.00 28.51           C  
ATOM    676  CB  VAL L  90      33.238  13.927  37.627  1.00 28.49           C  
ATOM    677  CG1 VAL L  90      33.351  15.335  37.028  1.00 28.19           C  
ATOM    678  CG2 VAL L  90      34.319  12.952  37.128  1.00 29.63           C  
ATOM    679  C   VAL L  90      32.253  14.957  39.600  1.00 30.18           C  
ATOM    680  O   VAL L  90      31.071  14.618  39.583  1.00 29.78           O  
ATOM    681  N   PHE L  91      32.649  16.170  40.043  1.00 30.18           N  
ATOM    682  CA  PHE L  91      31.719  17.139  40.553  1.00 28.88           C  
ATOM    683  CB  PHE L  91      32.258  17.930  41.763  1.00 28.14           C  
ATOM    684  CG  PHE L  91      32.439  17.014  42.925  1.00 27.60           C  
ATOM    685  CD1 PHE L  91      33.535  16.184  43.005  1.00 27.22           C  
ATOM    686  CD2 PHE L  91      31.518  16.994  43.949  1.00 27.40           C  
ATOM    687  CE1 PHE L  91      33.700  15.344  44.082  1.00 29.83           C  
ATOM    688  CE2 PHE L  91      31.681  16.155  45.026  1.00 28.68           C  
ATOM    689  CZ  PHE L  91      32.772  15.325  45.095  1.00 31.07           C  
ATOM    690  C   PHE L  91      31.492  18.163  39.484  1.00 29.11           C  
ATOM    691  O   PHE L  91      32.445  18.594  38.834  1.00 31.15           O  
ATOM    692  N   TYR L  92      30.219  18.564  39.247  1.00 27.87           N  
ATOM    693  CA  TYR L  92      30.015  19.619  38.291  1.00 28.26           C  
ATOM    694  CB  TYR L  92      29.328  19.266  36.953  1.00 28.61           C  
ATOM    695  CG  TYR L  92      30.006  18.191  36.174  1.00 27.40           C  
ATOM    696  CD1 TYR L  92      29.792  16.880  36.515  1.00 28.88           C  
ATOM    697  CD2 TYR L  92      30.835  18.470  35.112  1.00 27.75           C  
ATOM    698  CE1 TYR L  92      30.374  15.846  35.822  1.00 29.23           C  
ATOM    699  CE2 TYR L  92      31.424  17.442  34.410  1.00 29.18           C  
ATOM    700  CZ  TYR L  92      31.194  16.131  34.761  1.00 31.43           C  
ATOM    701  OH  TYR L  92      31.794  15.079  34.038  1.00 31.43           O  
ATOM    702  C   TYR L  92      29.136  20.670  38.905  1.00 29.65           C  
ATOM    703  O   TYR L  92      28.244  20.388  39.707  1.00 29.64           O  
ATOM    704  N   CYS L  93      29.398  21.942  38.546  1.00 28.34           N  
ATOM    705  CA  CYS L  93      28.567  23.017  38.991  1.00 29.42           C  
ATOM    706  CB  CYS L  93      29.334  24.322  39.333  1.00 32.37           C  
ATOM    707  SG  CYS L  93      30.359  24.977  37.978  1.00 36.06           S  
ATOM    708  C   CYS L  93      27.603  23.275  37.886  1.00 30.00           C  
ATOM    709  O   CYS L  93      27.801  22.818  36.759  1.00 30.91           O  
ATOM    710  N   MET L  94      26.493  23.973  38.186  1.00 29.86           N  
ATOM    711  CA  MET L  94      25.569  24.181  37.123  1.00 29.03           C  
ATOM    712  CB  MET L  94      24.741  22.936  36.916  1.00 28.21           C  
ATOM    713  CG  MET L  94      24.222  22.789  35.502  1.00 28.43           C  
ATOM    714  SD  MET L  94      22.909  23.949  35.126  1.00  0.00           S  
ATOM    715  CE  MET L  94      22.933  23.483  33.379  1.00  0.00           C  
ATOM    716  C   MET L  94      24.717  25.365  37.454  1.00 30.77           C  
ATOM    717  O   MET L  94      24.397  25.604  38.617  1.00 31.99           O  
ATOM    718  N   GLN L  95      24.351  26.165  36.427  1.00 31.45           N  
ATOM    719  CA  GLN L  95      23.558  27.329  36.710  1.00 32.87           C  
ATOM    720  CB  GLN L  95      24.329  28.655  36.554  1.00 32.24           C  
ATOM    721  CG  GLN L  95      24.763  28.978  35.125  1.00 34.47           C  
ATOM    722  CD  GLN L  95      23.700  29.869  34.507  1.00 33.58           C  
ATOM    723  OE1 GLN L  95      22.701  30.201  35.143  1.00 34.79           O  
ATOM    724  NE2 GLN L  95      23.929  30.286  33.235  1.00 32.79           N  
ATOM    725  C   GLN L  95      22.342  27.372  35.830  1.00 33.69           C  
ATOM    726  O   GLN L  95      22.431  27.250  34.611  1.00 31.83           O  
ATOM    727  N   ALA L  96      21.245  27.661  36.562  1.00 21.30           N  
ATOM    728  CA  ALA L  96      19.860  27.960  36.337  1.00 21.34           C  
ATOM    729  CB  ALA L  96      18.991  27.616  37.556  1.00 20.31           C  
ATOM    730  C   ALA L  96      19.505  29.376  35.935  1.00 21.87           C  
ATOM    731  O   ALA L  96      18.393  29.596  35.465  1.00 22.28           O  
ATOM    732  N   LEU L  97      20.335  30.404  36.211  1.00 23.45           N  
ATOM    733  CA  LEU L  97      19.878  31.767  36.021  1.00 24.44           C  
ATOM    734  CB  LEU L  97      20.961  32.818  36.360  1.00 24.80           C  
ATOM    735  CG  LEU L  97      20.487  34.291  36.441  1.00 26.11           C  
ATOM    736  CD1 LEU L  97      21.629  35.190  36.927  1.00 17.81           C  
ATOM    737  CD2 LEU L  97      19.889  34.822  35.130  1.00 16.86           C  
ATOM    738  C   LEU L  97      19.425  31.977  34.608  1.00 25.00           C  
ATOM    739  O   LEU L  97      18.348  32.529  34.382  1.00 24.82           O  
ATOM    740  N   GLN L  98      20.217  31.543  33.618  1.00 25.89           N  
ATOM    741  CA  GLN L  98      19.785  31.696  32.261  1.00 27.90           C  
ATOM    742  CB  GLN L  98      20.795  32.453  31.380  1.00 29.89           C  
ATOM    743  CG  GLN L  98      20.239  32.882  30.023  1.00 35.75           C  
ATOM    744  CD  GLN L  98      21.288  33.756  29.356  1.00 48.82           C  
ATOM    745  OE1 GLN L  98      21.901  34.608  29.997  1.00 49.01           O  
ATOM    746  NE2 GLN L  98      21.505  33.541  28.032  1.00  0.00           N  
ATOM    747  C   GLN L  98      19.647  30.303  31.753  1.00 27.24           C  
ATOM    748  O   GLN L  98      19.491  29.389  32.567  1.00 26.85           O  
ATOM    749  N   ALA L  99      19.664  30.116  30.410  1.00 27.73           N  
ATOM    750  CA  ALA L  99      19.577  28.791  29.861  1.00 26.71           C  
ATOM    751  CB  ALA L  99      19.817  28.726  28.345  1.00 26.87           C  
ATOM    752  C   ALA L  99      20.664  28.029  30.535  1.00 25.74           C  
ATOM    753  O   ALA L  99      21.820  28.447  30.550  1.00 26.64           O  
ATOM    754  N   VAL L 100      20.289  26.877  31.114  1.00 24.57           N  
ATOM    755  CA  VAL L 100      21.157  26.164  31.992  1.00 23.47           C  
ATOM    756  CB  VAL L 100      20.481  25.004  32.658  1.00 21.96           C  
ATOM    757  CG1 VAL L 100      19.338  25.539  33.534  1.00  0.00           C  
ATOM    758  CG2 VAL L 100      20.027  24.016  31.570  1.00  0.00           C  
ATOM    759  C   VAL L 100      22.343  25.625  31.281  1.00 23.02           C  
ATOM    760  O   VAL L 100      22.253  25.020  30.214  1.00 23.76           O  
ATOM    761  N   GLY L 101      23.510  25.872  31.894  1.00 31.59           N  
ATOM    762  CA  GLY L 101      24.744  25.248  31.486  1.00 31.15           C  
ATOM    763  C   GLY L 101      25.505  24.688  32.658  1.00 30.82           C  
ATOM    764  O   GLY L 101      25.340  25.127  33.797  1.00 31.20           O  
ATOM    765  N   PHE L 102      26.384  23.696  32.376  1.00 30.43           N  
ATOM    766  CA  PHE L 102      27.159  23.012  33.380  1.00 30.03           C  
ATOM    767  CB  PHE L 102      27.242  21.491  33.210  1.00 31.14           C  
ATOM    768  CG  PHE L 102      25.888  20.915  33.258  1.00 29.82           C  
ATOM    769  CD1 PHE L 102      25.112  20.950  32.127  1.00 28.69           C  
ATOM    770  CD2 PHE L 102      25.424  20.328  34.412  1.00 29.08           C  
ATOM    771  CE1 PHE L 102      23.853  20.417  32.145  1.00 29.59           C  
ATOM    772  CE2 PHE L 102      24.164  19.792  34.438  1.00 30.10           C  
ATOM    773  CZ  PHE L 102      23.400  19.847  33.300  1.00 27.85           C  
ATOM    774  C   PHE L 102      28.593  23.381  33.201  1.00 31.79           C  
ATOM    775  O   PHE L 102      29.020  23.784  32.119  1.00 31.55           O  
ATOM    776  N   GLY L 103      29.375  23.234  34.290  1.00 30.13           N  
ATOM    777  CA  GLY L 103      30.794  23.425  34.226  1.00 32.29           C  
ATOM    778  C   GLY L 103      31.377  22.156  33.664  1.00 33.61           C  
ATOM    779  O   GLY L 103      30.688  21.147  33.532  1.00 32.74           O  
ATOM    780  N   PRO L 104      32.638  22.196  33.316  1.00 34.42           N  
ATOM    781  CA  PRO L 104      33.297  21.048  32.734  1.00 34.60           C  
ATOM    782  CD  PRO L 104      33.187  23.442  32.809  1.00  0.00           C  
ATOM    783  CB  PRO L 104      34.575  21.583  32.089  1.00 53.82           C  
ATOM    784  CG  PRO L 104      34.226  23.040  31.750  1.00  0.00           C  
ATOM    785  C   PRO L 104      33.541  19.883  33.652  1.00 35.38           C  
ATOM    786  O   PRO L 104      33.821  18.800  33.141  1.00 35.53           O  
ATOM    787  N   GLY L 105      33.496  20.066  34.985  1.00 34.40           N  
ATOM    788  CA  GLY L 105      33.678  18.951  35.879  1.00 33.61           C  
ATOM    789  C   GLY L 105      35.051  18.958  36.485  1.00 35.89           C  
ATOM    790  O   GLY L 105      36.031  19.361  35.858  1.00 36.07           O  
ATOM    791  N   THR L 106      35.130  18.503  37.755  1.00 33.99           N  
ATOM    792  CA  THR L 106      36.371  18.374  38.465  1.00 35.29           C  
ATOM    793  CB  THR L 106      36.484  19.282  39.656  1.00 35.45           C  
ATOM    794  OG1 THR L 106      36.373  20.638  39.252  1.00 35.24           O  
ATOM    795  CG2 THR L 106      37.841  19.041  40.342  1.00 35.93           C  
ATOM    796  C   THR L 106      36.424  16.970  38.985  1.00 34.31           C  
ATOM    797  O   THR L 106      35.509  16.521  39.671  1.00 33.63           O  
ATOM    798  N   LYS L 107      37.512  16.236  38.687  1.00 34.88           N  
ATOM    799  CA  LYS L 107      37.594  14.877  39.136  1.00 36.81           C  
ATOM    800  CB  LYS L 107      38.420  13.985  38.190  1.00 39.82           C  
ATOM    801  CG  LYS L 107      38.328  12.489  38.489  1.00 44.58           C  
ATOM    802  CD  LYS L 107      39.015  11.629  37.426  1.00 50.47           C  
ATOM    803  CE  LYS L 107      38.591  11.977  35.995  1.00 50.96           C  
ATOM    804  NZ  LYS L 107      39.458  11.271  35.027  1.00 51.99           N1+
ATOM    805  C   LYS L 107      38.283  14.866  40.461  1.00 37.22           C  
ATOM    806  O   LYS L 107      39.392  15.380  40.605  1.00 39.78           O  
ATOM    807  N   VAL L 108      37.637  14.271  41.481  1.00 36.25           N  
ATOM    808  CA  VAL L 108      38.274  14.208  42.760  1.00 38.11           C  
ATOM    809  CB  VAL L 108      37.348  14.448  43.912  1.00 38.15           C  
ATOM    810  CG1 VAL L 108      38.121  14.216  45.219  1.00 32.81           C  
ATOM    811  CG2 VAL L 108      36.783  15.871  43.779  1.00 30.32           C  
ATOM    812  C   VAL L 108      38.862  12.841  42.894  1.00 39.69           C  
ATOM    813  O   VAL L 108      38.182  11.833  42.706  1.00 39.95           O  
ATOM    814  N   GLU L 109      40.169  12.792  43.212  1.00 40.72           N  
ATOM    815  CA  GLU L 109      40.864  11.548  43.346  1.00 42.49           C  
ATOM    816  CB  GLU L 109      42.140  11.466  42.497  1.00 44.46           C  
ATOM    817  CG  GLU L 109      41.853  11.315  41.007  1.00 50.76           C  
ATOM    818  CD  GLU L 109      43.157  11.486  40.246  1.00 57.33           C  
ATOM    819  OE1 GLU L 109      43.679  12.631  40.219  1.00 60.79           O  
ATOM    820  OE2 GLU L 109      43.643  10.476  39.672  1.00 56.86           O1-
ATOM    821  C   GLU L 109      41.277  11.408  44.768  1.00 41.65           C  
ATOM    822  O   GLU L 109      41.635  12.384  45.427  1.00 40.64           O  
ATOM    823  N   ILE L 110      41.249  10.161  45.269  1.00 41.71           N  
ATOM    824  CA  ILE L 110      41.570   9.949  46.646  1.00 42.12           C  
ATOM    825  CB  ILE L 110      40.656   8.936  47.293  1.00 43.60           C  
ATOM    826  CG1 ILE L 110      40.617   9.128  48.813  1.00 43.63           C  
ATOM    827  CG2 ILE L 110      41.058   7.519  46.847  1.00 44.68           C  
ATOM    828  CD1 ILE L 110      39.869  10.395  49.226  1.00 43.91           C  
ATOM    829  C   ILE L 110      42.997   9.489  46.719  1.00 42.48           C  
ATOM    830  O   ILE L 110      43.428   8.589  45.998  1.00 41.50           O  
ATOM    831  N   LYS L 111      43.786  10.160  47.579  1.00 43.54           N  
ATOM    832  CA  LYS L 111      45.168   9.836  47.790  1.00 44.12           C  
ATOM    833  CB  LYS L 111      45.861  10.832  48.737  1.00 45.35           C  
ATOM    834  CG  LYS L 111      46.082  12.231  48.157  1.00 44.50           C  
ATOM    835  CD  LYS L 111      47.188  12.299  47.104  1.00 48.69           C  
ATOM    836  CE  LYS L 111      48.574  12.512  47.717  1.00 51.75           C  
ATOM    837  NZ  LYS L 111      49.602  12.567  46.656  1.00 52.62           N1+
ATOM    838  C   LYS L 111      45.179   8.501  48.511  1.00 42.82           C  
ATOM    839  O   LYS L 111      44.623   8.455  49.641  1.00 44.32           O  
ATOM    840  OXT LYS L 111      45.740   7.518  47.954  1.00  0.00           O1-
TER     841      LYS L 111 
ATOM    842  N   GLU H 112       8.422   4.297  45.140  1.00 50.83           N1+
ATOM    843  CA  GLU H 112       9.554   3.976  44.244  1.00 51.03           C  
ATOM    844  CB  GLU H 112       9.321   2.614  43.566  1.00 52.89           C  
ATOM    845  CG  GLU H 112      10.466   2.172  42.650  1.00 59.67           C  
ATOM    846  CD  GLU H 112      11.541   1.521  43.506  1.00 66.11           C  
ATOM    847  OE1 GLU H 112      11.966   2.137  44.519  1.00 64.44           O  
ATOM    848  OE2 GLU H 112      11.959   0.388  43.146  1.00 69.46           O1-
ATOM    849  C   GLU H 112       9.659   5.008  43.174  1.00 47.61           C  
ATOM    850  O   GLU H 112       9.218   4.789  42.046  1.00 47.66           O  
ATOM    851  N   VAL H 113      10.244   6.174  43.504  1.00 45.24           N  
ATOM    852  CA  VAL H 113      10.377   7.191  42.504  1.00 40.69           C  
ATOM    853  CB  VAL H 113      10.728   8.537  43.072  1.00 40.22           C  
ATOM    854  CG1 VAL H 113      10.991   9.510  41.911  1.00 38.53           C  
ATOM    855  CG2 VAL H 113       9.596   8.983  44.014  1.00 39.27           C  
ATOM    856  C   VAL H 113      11.499   6.778  41.612  1.00 40.10           C  
ATOM    857  O   VAL H 113      12.625   6.579  42.065  1.00 39.91           O  
ATOM    858  N   GLN H 114      11.219   6.617  40.304  1.00 37.74           N  
ATOM    859  CA  GLN H 114      12.306   6.270  39.443  1.00 37.05           C  
ATOM    860  CB  GLN H 114      12.712   4.785  39.468  1.00 40.89           C  
ATOM    861  CG  GLN H 114      11.667   3.812  38.929  1.00 48.28           C  
ATOM    862  CD  GLN H 114      12.273   2.419  39.036  1.00 53.63           C  
ATOM    863  OE1 GLN H 114      13.392   2.179  38.579  1.00 62.63           O  
ATOM    864  NE2 GLN H 114      11.529   1.475  39.670  1.00 56.06           N  
ATOM    865  C   GLN H 114      11.966   6.635  38.036  1.00 35.09           C  
ATOM    866  O   GLN H 114      10.805   6.847  37.684  1.00 34.00           O  
ATOM    867  N   LEU H 115      13.018   6.749  37.200  1.00 31.58           N  
ATOM    868  CA  LEU H 115      12.892   7.069  35.809  1.00 31.01           C  
ATOM    869  CB  LEU H 115      13.553   8.412  35.455  1.00 30.19           C  
ATOM    870  CG  LEU H 115      12.922   9.630  36.156  1.00 30.35           C  
ATOM    871  CD1 LEU H 115      13.627  10.933  35.757  1.00 28.33           C  
ATOM    872  CD2 LEU H 115      11.406   9.690  35.912  1.00 31.08           C  
ATOM    873  C   LEU H 115      13.655   6.017  35.062  1.00 31.22           C  
ATOM    874  O   LEU H 115      14.781   5.689  35.433  1.00 31.34           O  
ATOM    875  N   VAL H 116      13.056   5.453  33.991  1.00 32.39           N  
ATOM    876  CA  VAL H 116      13.733   4.440  33.231  1.00 33.37           C  
ATOM    877  CB  VAL H 116      13.045   3.108  33.310  1.00 34.86           C  
ATOM    878  CG1 VAL H 116      13.780   2.106  32.404  1.00 33.86           C  
ATOM    879  CG2 VAL H 116      12.964   2.686  34.788  1.00 33.97           C  
ATOM    880  C   VAL H 116      13.705   4.858  31.794  1.00 32.70           C  
ATOM    881  O   VAL H 116      12.635   5.057  31.223  1.00 35.22           O  
ATOM    882  N   GLU H 117      14.894   4.970  31.164  1.00 32.42           N  
ATOM    883  CA  GLU H 117      14.970   5.407  29.797  1.00 32.30           C  
ATOM    884  CB  GLU H 117      16.165   6.328  29.487  1.00 32.34           C  
ATOM    885  CG  GLU H 117      16.164   7.665  30.229  1.00 34.51           C  
ATOM    886  CD  GLU H 117      17.092   7.548  31.428  1.00 36.82           C  
ATOM    887  OE1 GLU H 117      17.289   6.405  31.919  1.00 34.61           O  
ATOM    888  OE2 GLU H 117      17.624   8.602  31.864  1.00 35.73           O1-
ATOM    889  C   GLU H 117      15.165   4.216  28.918  1.00 33.17           C  
ATOM    890  O   GLU H 117      15.656   3.177  29.358  1.00 33.52           O  
ATOM    891  N   SER H 118      14.756   4.345  27.639  1.00 32.01           N  
ATOM    892  CA  SER H 118      14.954   3.291  26.688  1.00 34.78           C  
ATOM    893  CB  SER H 118      13.884   2.188  26.762  1.00 36.94           C  
ATOM    894  OG  SER H 118      12.617   2.717  26.401  1.00 40.33           O  
ATOM    895  C   SER H 118      14.874   3.898  25.322  1.00 34.89           C  
ATOM    896  O   SER H 118      14.498   5.059  25.172  1.00 35.07           O  
ATOM    897  N   GLY H 119      15.234   3.111  24.286  1.00 35.72           N  
ATOM    898  CA  GLY H 119      15.116   3.573  22.934  1.00 36.99           C  
ATOM    899  C   GLY H 119      16.439   3.964  22.337  1.00 38.24           C  
ATOM    900  O   GLY H 119      16.489   4.319  21.161  1.00 39.45           O  
ATOM    901  N   GLY H 120      17.551   3.906  23.096  1.00 37.92           N  
ATOM    902  CA  GLY H 120      18.799   4.321  22.511  1.00 39.25           C  
ATOM    903  C   GLY H 120      19.273   3.267  21.560  1.00 40.05           C  
ATOM    904  O   GLY H 120      18.753   2.152  21.535  1.00 42.37           O  
ATOM    905  N   GLY H 121      20.292   3.601  20.739  1.00 38.66           N  
ATOM    906  CA  GLY H 121      20.793   2.627  19.813  1.00 39.27           C  
ATOM    907  C   GLY H 121      21.618   3.314  18.768  1.00 39.70           C  
ATOM    908  O   GLY H 121      21.958   4.492  18.885  1.00 39.38           O  
ATOM    909  N   LEU H 122      21.960   2.562  17.702  1.00 39.92           N  
ATOM    910  CA  LEU H 122      22.777   3.042  16.623  1.00 40.63           C  
ATOM    911  CB  LEU H 122      23.593   1.907  15.978  1.00 40.75           C  
ATOM    912  CG  LEU H 122      24.496   2.337  14.807  1.00 43.02           C  
ATOM    913  CD1 LEU H 122      25.631   3.262  15.277  1.00 38.98           C  
ATOM    914  CD2 LEU H 122      25.006   1.112  14.028  1.00 42.04           C  
ATOM    915  C   LEU H 122      21.877   3.602  15.560  1.00 40.86           C  
ATOM    916  O   LEU H 122      20.908   2.956  15.161  1.00 41.35           O  
ATOM    917  N   VAL H 123      22.176   4.839  15.087  1.00 40.43           N  
ATOM    918  CA  VAL H 123      21.405   5.451  14.037  1.00 41.30           C  
ATOM    919  CB  VAL H 123      20.429   6.496  14.502  1.00 43.09           C  
ATOM    920  CG1 VAL H 123      19.356   5.834  15.379  1.00 38.04           C  
ATOM    921  CG2 VAL H 123      21.205   7.613  15.214  1.00 39.24           C  
ATOM    922  C   VAL H 123      22.347   6.136  13.089  1.00 42.81           C  
ATOM    923  O   VAL H 123      23.447   6.538  13.469  1.00 42.10           O  
ATOM    924  N   LYS H 124      21.920   6.277  11.814  1.00 44.34           N  
ATOM    925  CA  LYS H 124      22.698   6.921  10.789  1.00 44.65           C  
ATOM    926  CB  LYS H 124      22.282   6.591   9.343  1.00 47.69           C  
ATOM    927  CG  LYS H 124      22.726   5.210   8.854  1.00 48.02           C  
ATOM    928  CD  LYS H 124      22.238   4.889   7.436  1.00 53.24           C  
ATOM    929  CE  LYS H 124      22.890   3.650   6.817  1.00 55.42           C  
ATOM    930  NZ  LYS H 124      22.582   3.579   5.370  1.00 56.06           N1+
ATOM    931  C   LYS H 124      22.573   8.409  10.921  1.00 43.76           C  
ATOM    932  O   LYS H 124      21.690   8.946  11.584  1.00 42.83           O  
ATOM    933  N   PRO H 125      23.476   9.063  10.242  1.00 43.39           N  
ATOM    934  CA  PRO H 125      23.621  10.500  10.277  1.00 43.98           C  
ATOM    935  CD  PRO H 125      24.727   8.399   9.911  1.00 43.44           C  
ATOM    936  CB  PRO H 125      24.952  10.792   9.584  1.00 44.37           C  
ATOM    937  CG  PRO H 125      25.776   9.514   9.808  1.00 43.21           C  
ATOM    938  C   PRO H 125      22.511  11.377   9.751  1.00 44.50           C  
ATOM    939  O   PRO H 125      22.661  12.583   9.811  1.00 43.94           O  
ATOM    940  N   GLY H 126      21.534  10.896   8.995  1.00 44.69           N  
ATOM    941  CA  GLY H 126      20.366  11.671   8.664  1.00 44.76           C  
ATOM    942  C   GLY H 126      19.250  11.350   9.588  1.00 45.09           C  
ATOM    943  O   GLY H 126      18.276  12.092   9.705  1.00 45.87           O  
ATOM    944  N   GLY H 127      19.375  10.154  10.187  1.00 43.74           N  
ATOM    945  CA  GLY H 127      18.319   9.402  10.801  1.00 42.86           C  
ATOM    946  C   GLY H 127      17.640  10.065  11.946  1.00 42.22           C  
ATOM    947  O   GLY H 127      17.951  11.183  12.355  1.00 41.99           O  
ATOM    948  N   SER H 128      16.614   9.348  12.449  1.00 42.16           N  
ATOM    949  CA  SER H 128      15.809   9.803  13.540  1.00 41.12           C  
ATOM    950  CB  SER H 128      14.410  10.263  13.104  1.00 42.84           C  
ATOM    951  OG  SER H 128      13.737   9.204  12.440  1.00 47.30           O  
ATOM    952  C   SER H 128      15.635   8.678  14.517  1.00 40.21           C  
ATOM    953  O   SER H 128      15.830   7.507  14.192  1.00 39.75           O  
ATOM    954  N   LEU H 129      15.295   9.025  15.775  1.00 38.26           N  
ATOM    955  CA  LEU H 129      15.118   8.020  16.781  1.00 37.16           C  
ATOM    956  CB  LEU H 129      16.472   7.579  17.362  1.00 36.76           C  
ATOM    957  CG  LEU H 129      16.422   6.433  18.386  1.00 41.44           C  
ATOM    958  CD1 LEU H 129      15.920   5.132  17.742  1.00 41.50           C  
ATOM    959  CD2 LEU H 129      17.784   6.262  19.077  1.00 42.22           C  
ATOM    960  C   LEU H 129      14.310   8.644  17.881  1.00 36.53           C  
ATOM    961  O   LEU H 129      14.455   9.835  18.156  1.00 36.52           O  
ATOM    962  N   ARG H 130      13.399   7.882  18.531  1.00 35.72           N  
ATOM    963  CA  ARG H 130      12.749   8.535  19.630  1.00 36.22           C  
ATOM    964  CB  ARG H 130      11.229   8.792  19.534  1.00 39.29           C  
ATOM    965  CG  ARG H 130      10.302   7.583  19.483  1.00 37.29           C  
ATOM    966  CD  ARG H 130       8.859   7.965  19.828  1.00 41.63           C  
ATOM    967  NE  ARG H 130       8.522   9.220  19.094  1.00 54.06           N  
ATOM    968  CZ  ARG H 130       7.870   9.166  17.897  1.00 59.67           C  
ATOM    969  NH1 ARG H 130       7.484   7.961  17.382  1.00 62.53           N1+
ATOM    970  NH2 ARG H 130       7.589  10.318  17.220  1.00 67.82           N  
ATOM    971  C   ARG H 130      13.037   7.781  20.885  1.00 35.90           C  
ATOM    972  O   ARG H 130      13.017   6.549  20.926  1.00 34.34           O  
ATOM    973  N   LEU H 131      13.342   8.541  21.951  1.00 32.90           N  
ATOM    974  CA  LEU H 131      13.671   7.969  23.221  1.00 32.42           C  
ATOM    975  CB  LEU H 131      14.813   8.706  23.941  1.00 31.09           C  
ATOM    976  CG  LEU H 131      16.137   8.685  23.160  1.00 32.31           C  
ATOM    977  CD1 LEU H 131      17.248   9.429  23.917  1.00 30.00           C  
ATOM    978  CD2 LEU H 131      16.533   7.252  22.770  1.00 31.37           C  
ATOM    979  C   LEU H 131      12.467   8.080  24.094  1.00 32.58           C  
ATOM    980  O   LEU H 131      11.607   8.935  23.881  1.00 32.32           O  
ATOM    981  N   SER H 132      12.362   7.181  25.093  1.00 31.80           N  
ATOM    982  CA  SER H 132      11.243   7.233  25.985  1.00 33.20           C  
ATOM    983  CB  SER H 132      10.220   6.110  25.747  1.00 35.68           C  
ATOM    984  OG  SER H 132      10.840   4.845  25.904  1.00 41.52           O  
ATOM    985  C   SER H 132      11.757   7.126  27.389  1.00 33.00           C  
ATOM    986  O   SER H 132      12.812   6.543  27.639  1.00 33.11           O  
ATOM    987  N   CYS H 133      11.027   7.734  28.344  1.00 33.12           N  
ATOM    988  CA  CYS H 133      11.420   7.700  29.726  1.00 33.62           C  
ATOM    989  CB  CYS H 133      11.985   9.064  30.196  1.00 32.62           C  
ATOM    990  SG  CYS H 133      12.299   9.184  31.984  1.00 40.99           S  
ATOM    991  C   CYS H 133      10.182   7.391  30.516  1.00 32.45           C  
ATOM    992  O   CYS H 133       9.255   8.198  30.562  1.00 33.95           O  
ATOM    993  N   ALA H 134      10.137   6.212  31.174  1.00 32.94           N  
ATOM    994  CA  ALA H 134       8.961   5.833  31.910  1.00 33.61           C  
ATOM    995  CB  ALA H 134       8.689   4.318  31.886  1.00 32.76           C  
ATOM    996  C   ALA H 134       9.151   6.236  33.336  1.00 33.14           C  
ATOM    997  O   ALA H 134      10.152   5.904  33.967  1.00 34.06           O  
ATOM    998  N   ALA H 135       8.163   6.964  33.887  1.00 32.65           N  
ATOM    999  CA  ALA H 135       8.284   7.443  35.234  1.00 32.93           C  
ATOM   1000  CB  ALA H 135       7.932   8.931  35.389  1.00 29.25           C  
ATOM   1001  C   ALA H 135       7.336   6.681  36.096  1.00 34.48           C  
ATOM   1002  O   ALA H 135       6.273   6.252  35.648  1.00 35.65           O  
ATOM   1003  N   SER H 136       7.735   6.455  37.363  1.00 35.37           N  
ATOM   1004  CA  SER H 136       6.873   5.778  38.282  1.00 37.35           C  
ATOM   1005  CB  SER H 136       7.105   4.257  38.329  1.00 38.22           C  
ATOM   1006  OG  SER H 136       8.418   3.978  38.793  1.00 43.11           O  
ATOM   1007  C   SER H 136       7.164   6.312  39.648  1.00 37.22           C  
ATOM   1008  O   SER H 136       8.239   6.857  39.897  1.00 37.62           O  
ATOM   1009  N   GLY H 137       6.246   6.115  40.616  1.00 61.95           N  
ATOM   1010  CA  GLY H 137       6.587   6.405  41.984  1.00 61.67           C  
ATOM   1011  C   GLY H 137       6.253   7.811  42.374  1.00 61.48           C  
ATOM   1012  O   GLY H 137       6.355   8.158  43.551  1.00 62.63           O  
ATOM   1013  N   PHE H 138       5.860   8.673  41.421  1.00 59.99           N  
ATOM   1014  CA  PHE H 138       5.528  10.012  41.813  1.00 59.78           C  
ATOM   1015  CB  PHE H 138       6.731  10.977  41.827  1.00 56.99           C  
ATOM   1016  CG  PHE H 138       7.334  11.073  40.466  1.00 54.19           C  
ATOM   1017  CD1 PHE H 138       8.340  10.217  40.085  1.00 52.88           C  
ATOM   1018  CD2 PHE H 138       6.902  12.021  39.569  1.00 52.03           C  
ATOM   1019  CE1 PHE H 138       8.903  10.307  38.833  1.00 50.18           C  
ATOM   1020  CE2 PHE H 138       7.463  12.114  38.317  1.00 49.78           C  
ATOM   1021  CZ  PHE H 138       8.466  11.256  37.944  1.00 48.88           C  
ATOM   1022  C   PHE H 138       4.479  10.528  40.879  1.00 59.73           C  
ATOM   1023  O   PHE H 138       4.124   9.862  39.909  1.00 59.25           O  
ATOM   1024  N   THR H 139       3.941  11.735  41.166  1.00 60.61           N  
ATOM   1025  CA  THR H 139       2.898  12.283  40.343  1.00 61.37           C  
ATOM   1026  CB  THR H 139       2.071  13.316  41.051  1.00 63.62           C  
ATOM   1027  OG1 THR H 139       1.489  12.759  42.221  1.00 67.52           O  
ATOM   1028  CG2 THR H 139       0.970  13.803  40.095  1.00 64.97           C  
ATOM   1029  C   THR H 139       3.556  12.948  39.176  1.00 58.82           C  
ATOM   1030  O   THR H 139       4.050  14.070  39.262  1.00 57.42           O  
ATOM   1031  N   PHE H 140       3.545  12.241  38.034  1.00 58.07           N  
ATOM   1032  CA  PHE H 140       4.205  12.624  36.820  1.00 55.87           C  
ATOM   1033  CB  PHE H 140       4.101  11.502  35.768  1.00 55.56           C  
ATOM   1034  CG  PHE H 140       4.842  11.883  34.534  1.00 53.48           C  
ATOM   1035  CD1 PHE H 140       6.211  11.765  34.478  1.00 50.82           C  
ATOM   1036  CD2 PHE H 140       4.165  12.334  33.425  1.00 54.77           C  
ATOM   1037  CE1 PHE H 140       6.897  12.107  33.336  1.00 48.87           C  
ATOM   1038  CE2 PHE H 140       4.847  12.677  32.281  1.00 53.32           C  
ATOM   1039  CZ  PHE H 140       6.216  12.566  32.236  1.00 51.08           C  
ATOM   1040  C   PHE H 140       3.591  13.870  36.255  1.00 56.56           C  
ATOM   1041  O   PHE H 140       4.290  14.777  35.807  1.00 55.01           O  
ATOM   1042  N   SER H 141       2.252  13.947  36.296  1.00 59.10           N  
ATOM   1043  CA  SER H 141       1.492  14.995  35.684  1.00 60.46           C  
ATOM   1044  CB  SER H 141      -0.019  14.738  35.808  1.00 63.68           C  
ATOM   1045  OG  SER H 141      -0.747  15.830  35.273  1.00 66.95           O  
ATOM   1046  C   SER H 141       1.763  16.320  36.316  1.00 59.84           C  
ATOM   1047  O   SER H 141       1.296  17.322  35.781  1.00 60.06           O  
ATOM   1048  N   SER H 142       2.401  16.334  37.508  1.00 58.38           N  
ATOM   1049  CA  SER H 142       2.723  17.505  38.296  1.00 58.37           C  
ATOM   1050  CB  SER H 142       2.684  17.215  39.804  1.00 59.18           C  
ATOM   1051  OG  SER H 142       1.363  16.871  40.194  1.00 60.53           O  
ATOM   1052  C   SER H 142       4.061  18.164  38.032  1.00 55.90           C  
ATOM   1053  O   SER H 142       4.224  19.334  38.375  1.00 56.49           O  
ATOM   1054  N   TYR H 143       5.054  17.490  37.410  1.00 53.15           N  
ATOM   1055  CA  TYR H 143       6.365  18.105  37.407  1.00 50.96           C  
ATOM   1056  CB  TYR H 143       7.467  17.186  37.969  1.00 49.56           C  
ATOM   1057  CG  TYR H 143       7.174  16.787  39.377  1.00 51.14           C  
ATOM   1058  CD1 TYR H 143       6.281  15.774  39.640  1.00 52.19           C  
ATOM   1059  CD2 TYR H 143       7.808  17.403  40.432  1.00 51.10           C  
ATOM   1060  CE1 TYR H 143       6.012  15.391  40.932  1.00 53.84           C  
ATOM   1061  CE2 TYR H 143       7.543  17.023  41.728  1.00 52.57           C  
ATOM   1062  CZ  TYR H 143       6.643  16.016  41.978  1.00 54.57           C  
ATOM   1063  OH  TYR H 143       6.366  15.619  43.304  1.00 57.03           O  
ATOM   1064  C   TYR H 143       6.842  18.427  36.016  1.00 50.25           C  
ATOM   1065  O   TYR H 143       6.397  17.816  35.043  1.00 50.64           O  
ATOM   1066  N   SER H 144       7.750  19.444  35.906  1.00 31.27           N  
ATOM   1067  CA  SER H 144       8.402  19.734  34.662  1.00 31.26           C  
ATOM   1068  CB  SER H 144       9.148  21.081  34.649  1.00 31.52           C  
ATOM   1069  OG  SER H 144      10.179  21.072  35.622  1.00  0.00           O  
ATOM   1070  C   SER H 144       9.407  18.635  34.478  1.00 30.41           C  
ATOM   1071  O   SER H 144       9.910  18.090  35.461  1.00 29.70           O  
ATOM   1072  N   MET H 145       9.720  18.278  33.212  1.00 28.62           N  
ATOM   1073  CA  MET H 145      10.619  17.186  32.943  1.00 29.48           C  
ATOM   1074  CB  MET H 145       9.939  15.966  32.302  1.00 29.43           C  
ATOM   1075  CG  MET H 145       8.939  15.276  33.230  1.00 28.56           C  
ATOM   1076  SD  MET H 145       9.680  14.564  34.732  1.00 33.00           S  
ATOM   1077  CE  MET H 145      10.534  13.200  33.888  1.00 29.38           C  
ATOM   1078  C   MET H 145      11.658  17.645  31.978  1.00 30.99           C  
ATOM   1079  O   MET H 145      11.483  18.650  31.289  1.00 32.67           O  
ATOM   1080  N   ASN H 146      12.782  16.897  31.899  1.00 28.57           N  
ATOM   1081  CA  ASN H 146      13.885  17.405  31.150  1.00 28.77           C  
ATOM   1082  CB  ASN H 146      14.779  18.119  32.124  1.00 29.93           C  
ATOM   1083  CG  ASN H 146      13.993  19.207  32.854  1.00  0.00           C  
ATOM   1084  OD1 ASN H 146      13.832  20.324  32.363  1.00  0.00           O  
ATOM   1085  ND2 ASN H 146      13.499  18.872  34.075  1.00  0.00           N  
ATOM   1086  C   ASN H 146      14.723  16.283  30.598  1.00 28.83           C  
ATOM   1087  O   ASN H 146      14.702  15.161  31.103  1.00 28.28           O  
ATOM   1088  N   TRP H 147      15.498  16.580  29.529  1.00 27.27           N  
ATOM   1089  CA  TRP H 147      16.468  15.656  29.011  1.00 28.67           C  
ATOM   1090  CB  TRP H 147      16.241  15.224  27.550  1.00 28.48           C  
ATOM   1091  CG  TRP H 147      15.101  14.256  27.347  1.00 29.29           C  
ATOM   1092  CD2 TRP H 147      15.240  12.829  27.431  1.00 28.94           C  
ATOM   1093  CD1 TRP H 147      13.793  14.499  27.048  1.00 29.35           C  
ATOM   1094  NE1 TRP H 147      13.107  13.312  26.941  1.00 29.79           N  
ATOM   1095  CE2 TRP H 147      13.986  12.277  27.176  1.00 30.17           C  
ATOM   1096  CE3 TRP H 147      16.324  12.044  27.706  1.00 27.87           C  
ATOM   1097  CZ2 TRP H 147      13.797  10.923  27.190  1.00 30.58           C  
ATOM   1098  CZ3 TRP H 147      16.133  10.679  27.713  1.00 29.98           C  
ATOM   1099  CH2 TRP H 147      14.893  10.132  27.460  1.00 29.45           C  
ATOM   1100  C   TRP H 147      17.793  16.353  29.045  1.00 28.83           C  
ATOM   1101  O   TRP H 147      17.893  17.540  28.724  1.00 29.38           O  
ATOM   1102  N   VAL H 148      18.842  15.621  29.478  1.00 27.88           N  
ATOM   1103  CA  VAL H 148      20.179  16.142  29.479  1.00 27.43           C  
ATOM   1104  CB  VAL H 148      20.611  16.708  30.777  1.00 27.99           C  
ATOM   1105  CG1 VAL H 148      22.083  17.152  30.735  1.00 26.28           C  
ATOM   1106  CG2 VAL H 148      19.649  17.887  30.892  1.00 26.89           C  
ATOM   1107  C   VAL H 148      21.076  15.056  29.003  1.00 29.06           C  
ATOM   1108  O   VAL H 148      20.873  13.881  29.306  1.00 30.16           O  
ATOM   1109  N   ARG H 149      22.084  15.432  28.196  1.00 28.39           N  
ATOM   1110  CA  ARG H 149      22.917  14.421  27.620  1.00 28.89           C  
ATOM   1111  CB  ARG H 149      22.872  14.402  26.084  1.00 30.34           C  
ATOM   1112  CG  ARG H 149      23.247  15.738  25.438  1.00 33.51           C  
ATOM   1113  CD  ARG H 149      23.173  15.696  23.912  1.00 38.04           C  
ATOM   1114  NE  ARG H 149      23.205  17.097  23.409  1.00 37.67           N  
ATOM   1115  CZ  ARG H 149      23.017  17.334  22.077  1.00 37.82           C  
ATOM   1116  NH1 ARG H 149      22.896  16.285  21.216  1.00 33.03           N1+
ATOM   1117  NH2 ARG H 149      22.943  18.611  21.602  1.00 34.16           N  
ATOM   1118  C   ARG H 149      24.329  14.624  28.049  1.00 29.87           C  
ATOM   1119  O   ARG H 149      24.742  15.726  28.405  1.00 30.41           O  
ATOM   1120  N   GLN H 150      25.099  13.518  28.066  1.00 30.28           N  
ATOM   1121  CA  GLN H 150      26.482  13.595  28.426  1.00 30.46           C  
ATOM   1122  CB  GLN H 150      26.833  12.817  29.709  1.00 31.11           C  
ATOM   1123  CG  GLN H 150      28.276  13.028  30.174  1.00 32.62           C  
ATOM   1124  CD  GLN H 150      28.444  12.368  31.538  1.00 32.27           C  
ATOM   1125  OE1 GLN H 150      27.952  11.267  31.781  1.00 32.46           O  
ATOM   1126  NE2 GLN H 150      29.158  13.059  32.464  1.00 31.03           N  
ATOM   1127  C   GLN H 150      27.264  13.018  27.286  1.00 31.90           C  
ATOM   1128  O   GLN H 150      27.052  11.875  26.885  1.00 30.53           O  
ATOM   1129  N   ALA H 151      28.204  13.814  26.742  1.00 33.16           N  
ATOM   1130  CA  ALA H 151      29.005  13.415  25.616  1.00 34.95           C  
ATOM   1131  CB  ALA H 151      29.726  14.588  24.930  1.00 35.78           C  
ATOM   1132  C   ALA H 151      30.052  12.447  26.078  1.00 35.72           C  
ATOM   1133  O   ALA H 151      30.222  12.212  27.275  1.00 35.32           O  
ATOM   1134  N   PRO H 152      30.738  11.842  25.141  1.00 38.71           N  
ATOM   1135  CA  PRO H 152      31.783  10.912  25.472  1.00 40.54           C  
ATOM   1136  CD  PRO H 152      30.172  11.580  23.827  1.00 39.31           C  
ATOM   1137  CB  PRO H 152      32.217  10.290  24.149  1.00 41.00           C  
ATOM   1138  CG  PRO H 152      30.938  10.357  23.292  1.00 39.38           C  
ATOM   1139  C   PRO H 152      32.869  11.629  26.214  1.00 41.90           C  
ATOM   1140  O   PRO H 152      33.617  10.991  26.952  1.00 42.33           O  
ATOM   1141  N   GLY H 153      32.962  12.954  26.007  1.00 42.30           N  
ATOM   1142  CA  GLY H 153      33.878  13.855  26.643  1.00 44.46           C  
ATOM   1143  C   GLY H 153      33.523  13.910  28.097  1.00 43.52           C  
ATOM   1144  O   GLY H 153      34.332  14.313  28.931  1.00 43.79           O  
ATOM   1145  N   ARG H 154      32.274  13.526  28.427  1.00 40.79           N  
ATOM   1146  CA  ARG H 154      31.742  13.598  29.758  1.00 40.08           C  
ATOM   1147  CB  ARG H 154      32.734  13.164  30.849  1.00 43.16           C  
ATOM   1148  CG  ARG H 154      32.969  11.654  30.895  1.00 46.35           C  
ATOM   1149  CD  ARG H 154      33.838  11.216  32.071  1.00 50.07           C  
ATOM   1150  NE  ARG H 154      33.273  11.850  33.297  1.00  0.00           N  
ATOM   1151  CZ  ARG H 154      32.236  11.262  33.962  1.00  0.00           C  
ATOM   1152  NH1 ARG H 154      31.700  10.092  33.507  1.00  0.00           N1+
ATOM   1153  NH2 ARG H 154      31.741  11.849  35.091  1.00  0.00           N  
ATOM   1154  C   ARG H 154      31.289  14.992  30.055  1.00 38.76           C  
ATOM   1155  O   ARG H 154      31.160  15.376  31.216  1.00 38.52           O  
ATOM   1156  N   GLY H 155      31.027  15.793  29.005  1.00 37.13           N  
ATOM   1157  CA  GLY H 155      30.449  17.091  29.224  1.00 37.35           C  
ATOM   1158  C   GLY H 155      28.968  16.894  29.385  1.00 34.27           C  
ATOM   1159  O   GLY H 155      28.381  15.991  28.785  1.00 33.42           O  
ATOM   1160  N   LEU H 156      28.316  17.769  30.179  1.00 31.76           N  
ATOM   1161  CA  LEU H 156      26.904  17.639  30.428  1.00 30.46           C  
ATOM   1162  CB  LEU H 156      26.568  17.764  31.918  1.00 29.31           C  
ATOM   1163  CG  LEU H 156      27.319  16.737  32.775  1.00 31.05           C  
ATOM   1164  CD1 LEU H 156      26.959  16.873  34.261  1.00 26.46           C  
ATOM   1165  CD2 LEU H 156      27.135  15.319  32.226  1.00 27.69           C  
ATOM   1166  C   LEU H 156      26.218  18.764  29.719  1.00 31.00           C  
ATOM   1167  O   LEU H 156      26.656  19.911  29.797  1.00 32.53           O  
ATOM   1168  N   GLU H 157      25.112  18.459  29.006  1.00 31.36           N  
ATOM   1169  CA  GLU H 157      24.452  19.492  28.257  1.00 32.88           C  
ATOM   1170  CB  GLU H 157      24.852  19.439  26.774  1.00 33.90           C  
ATOM   1171  CG  GLU H 157      24.435  20.649  25.946  1.00 39.39           C  
ATOM   1172  CD  GLU H 157      24.999  20.434  24.548  1.00 44.27           C  
ATOM   1173  OE1 GLU H 157      26.191  20.037  24.443  1.00 46.83           O  
ATOM   1174  OE2 GLU H 157      24.247  20.659  23.565  1.00 46.53           O1-
ATOM   1175  C   GLU H 157      22.959  19.321  28.349  1.00 33.04           C  
ATOM   1176  O   GLU H 157      22.434  18.229  28.143  1.00 31.64           O  
ATOM   1177  N   TRP H 158      22.234  20.419  28.662  1.00 31.07           N  
ATOM   1178  CA  TRP H 158      20.793  20.397  28.742  1.00 31.16           C  
ATOM   1179  CB  TRP H 158      20.203  21.654  29.389  1.00 30.87           C  
ATOM   1180  CG  TRP H 158      18.718  21.792  29.189  1.00 31.83           C  
ATOM   1181  CD2 TRP H 158      18.117  22.843  28.422  1.00 34.03           C  
ATOM   1182  CD1 TRP H 158      17.699  21.027  29.661  1.00 32.06           C  
ATOM   1183  NE1 TRP H 158      16.492  21.545  29.257  1.00 33.04           N  
ATOM   1184  CE2 TRP H 158      16.734  22.661  28.487  1.00 33.92           C  
ATOM   1185  CE3 TRP H 158      18.669  23.876  27.722  1.00 33.83           C  
ATOM   1186  CZ2 TRP H 158      15.882  23.513  27.850  1.00 35.07           C  
ATOM   1187  CZ3 TRP H 158      17.805  24.731  27.076  1.00 36.25           C  
ATOM   1188  CH2 TRP H 158      16.438  24.554  27.141  1.00 34.58           C  
ATOM   1189  C   TRP H 158      20.226  20.379  27.356  1.00 31.73           C  
ATOM   1190  O   TRP H 158      20.577  21.224  26.537  1.00 32.72           O  
ATOM   1191  N   VAL H 159      19.412  19.349  27.033  1.00 30.68           N  
ATOM   1192  CA  VAL H 159      18.758  19.218  25.757  1.00 31.45           C  
ATOM   1193  CB  VAL H 159      18.524  17.781  25.397  1.00 32.28           C  
ATOM   1194  CG1 VAL H 159      17.820  17.731  24.034  1.00 31.97           C  
ATOM   1195  CG2 VAL H 159      19.867  17.036  25.431  1.00 31.72           C  
ATOM   1196  C   VAL H 159      17.424  19.904  25.626  1.00 32.41           C  
ATOM   1197  O   VAL H 159      17.174  20.606  24.646  1.00 33.15           O  
ATOM   1198  N   SER H 160      16.510  19.684  26.597  1.00 31.28           N  
ATOM   1199  CA  SER H 160      15.180  20.210  26.449  1.00 31.41           C  
ATOM   1200  CB  SER H 160      14.359  19.471  25.380  1.00 32.41           C  
ATOM   1201  OG  SER H 160      13.058  20.031  25.273  1.00  0.00           O  
ATOM   1202  C   SER H 160      14.444  20.068  27.742  1.00 33.41           C  
ATOM   1203  O   SER H 160      14.834  19.302  28.623  1.00 33.87           O  
ATOM   1204  N   SER H 161      13.347  20.839  27.884  1.00 33.20           N  
ATOM   1205  CA  SER H 161      12.536  20.768  29.066  1.00 34.00           C  
ATOM   1206  CB  SER H 161      12.970  21.758  30.162  1.00 34.09           C  
ATOM   1207  OG  SER H 161      13.009  23.077  29.646  1.00 26.26           O  
ATOM   1208  C   SER H 161      11.120  21.053  28.678  1.00 34.58           C  
ATOM   1209  O   SER H 161      10.862  21.837  27.766  1.00 35.40           O  
ATOM   1210  N   ILE H 162      10.166  20.381  29.358  1.00 34.20           N  
ATOM   1211  CA  ILE H 162       8.761  20.587  29.130  1.00 34.63           C  
ATOM   1212  CB  ILE H 162       8.007  19.395  28.595  1.00 34.61           C  
ATOM   1213  CG1 ILE H 162       8.139  18.193  29.535  1.00 36.25           C  
ATOM   1214  CG2 ILE H 162       8.421  19.101  27.157  1.00 35.14           C  
ATOM   1215  CD1 ILE H 162       7.370  16.970  29.035  1.00 31.43           C  
ATOM   1216  C   ILE H 162       8.113  20.900  30.443  1.00 35.53           C  
ATOM   1217  O   ILE H 162       8.438  20.303  31.469  1.00 32.90           O  
ATOM   1218  N   SER H 163       7.165  21.859  30.429  1.00 35.97           N  
ATOM   1219  CA  SER H 163       6.442  22.247  31.610  1.00 37.56           C  
ATOM   1220  CB  SER H 163       5.566  23.499  31.426  1.00 38.01           C  
ATOM   1221  OG  SER H 163       6.356  24.626  31.097  1.00 40.04           O  
ATOM   1222  C   SER H 163       5.478  21.151  31.921  1.00 37.61           C  
ATOM   1223  O   SER H 163       5.235  20.274  31.095  1.00 37.13           O  
ATOM   1224  N   ASN H 164       4.772  21.151  33.053  1.00 64.89           N  
ATOM   1225  CA  ASN H 164       3.933  20.064  33.503  1.00 66.58           C  
ATOM   1226  CB  ASN H 164       3.195  20.621  34.709  1.00 70.32           C  
ATOM   1227  CG  ASN H 164       2.966  19.460  35.586  1.00  0.00           C  
ATOM   1228  OD1 ASN H 164       2.215  19.545  36.554  1.00  0.00           O  
ATOM   1229  ND2 ASN H 164       3.656  18.346  35.215  1.00  0.00           N  
ATOM   1230  C   ASN H 164       2.884  19.633  32.493  1.00 67.56           C  
ATOM   1231  O   ASN H 164       2.696  18.441  32.221  1.00 69.10           O  
ATOM   1232  N   THR H 165       2.127  20.621  31.987  1.00 69.35           N  
ATOM   1233  CA  THR H 165       1.035  20.561  31.049  1.00 72.99           C  
ATOM   1234  CB  THR H 165       0.136  21.753  31.154  1.00 79.49           C  
ATOM   1235  OG1 THR H 165      -0.951  21.638  30.247  1.00  0.00           O  
ATOM   1236  CG2 THR H 165       0.964  23.011  30.863  1.00  0.00           C  
ATOM   1237  C   THR H 165       1.503  20.449  29.630  1.00 71.88           C  
ATOM   1238  O   THR H 165       0.698  20.204  28.732  1.00 74.05           O  
ATOM   1239  N   SER H 166       2.803  20.683  29.380  1.00 67.75           N  
ATOM   1240  CA  SER H 166       3.344  20.698  28.049  1.00 67.17           C  
ATOM   1241  CB  SER H 166       2.947  19.474  27.206  1.00 67.88           C  
ATOM   1242  OG  SER H 166       3.538  18.300  27.743  1.00 71.74           O  
ATOM   1243  C   SER H 166       2.916  21.933  27.321  1.00 71.44           C  
ATOM   1244  O   SER H 166       2.879  21.967  26.092  1.00 74.38           O  
ATOM   1245  N   THR H 167       2.569  22.998  28.066  1.00 73.08           N  
ATOM   1246  CA  THR H 167       2.258  24.229  27.400  1.00 75.66           C  
ATOM   1247  CB  THR H 167       1.657  25.273  28.297  1.00 78.73           C  
ATOM   1248  OG1 THR H 167       0.420  24.821  28.825  1.00  0.00           O  
ATOM   1249  CG2 THR H 167       1.438  26.555  27.474  1.00  0.00           C  
ATOM   1250  C   THR H 167       3.510  24.815  26.815  1.00 72.50           C  
ATOM   1251  O   THR H 167       3.506  25.328  25.697  1.00 72.08           O  
ATOM   1252  N   TYR H 168       4.622  24.734  27.567  1.00 42.49           N  
ATOM   1253  CA  TYR H 168       5.862  25.382  27.236  1.00 42.84           C  
ATOM   1254  CB  TYR H 168       6.328  26.449  28.247  1.00 43.96           C  
ATOM   1255  CG  TYR H 168       5.388  27.600  28.189  1.00 26.17           C  
ATOM   1256  CD1 TYR H 168       5.361  28.407  27.077  1.00 24.54           C  
ATOM   1257  CD2 TYR H 168       4.558  27.886  29.250  1.00 24.47           C  
ATOM   1258  CE1 TYR H 168       4.501  29.477  27.014  1.00 26.88           C  
ATOM   1259  CE2 TYR H 168       3.697  28.955  29.194  1.00 25.34           C  
ATOM   1260  CZ  TYR H 168       3.667  29.749  28.073  1.00 26.26           C  
ATOM   1261  OH  TYR H 168       2.784  30.847  28.010  1.00 26.85           O  
ATOM   1262  C   TYR H 168       6.983  24.405  27.143  1.00 43.21           C  
ATOM   1263  O   TYR H 168       7.169  23.565  28.021  1.00 42.82           O  
ATOM   1264  N   ILE H 169       7.758  24.502  26.041  1.00 41.91           N  
ATOM   1265  CA  ILE H 169       8.906  23.664  25.888  1.00 40.42           C  
ATOM   1266  CB  ILE H 169       8.740  22.596  24.850  1.00 40.33           C  
ATOM   1267  CG1 ILE H 169       7.568  21.683  25.250  1.00 25.74           C  
ATOM   1268  CG2 ILE H 169      10.075  21.841  24.723  1.00 45.15           C  
ATOM   1269  CD1 ILE H 169       7.127  20.722  24.146  1.00 30.38           C  
ATOM   1270  C   ILE H 169      10.054  24.550  25.518  1.00 41.48           C  
ATOM   1271  O   ILE H 169       9.889  25.550  24.818  1.00 41.40           O  
ATOM   1272  N   TYR H 170      11.255  24.211  26.028  1.00 38.77           N  
ATOM   1273  CA  TYR H 170      12.412  25.015  25.778  1.00 39.26           C  
ATOM   1274  CB  TYR H 170      12.992  25.640  27.054  1.00 41.85           C  
ATOM   1275  CG  TYR H 170      11.919  26.477  27.658  1.00 45.34           C  
ATOM   1276  CD1 TYR H 170      10.942  25.892  28.431  1.00 48.39           C  
ATOM   1277  CD2 TYR H 170      11.889  27.837  27.456  1.00 48.66           C  
ATOM   1278  CE1 TYR H 170       9.945  26.651  28.997  1.00 50.80           C  
ATOM   1279  CE2 TYR H 170      10.894  28.602  28.018  1.00 50.21           C  
ATOM   1280  CZ  TYR H 170       9.922  28.009  28.788  1.00 51.05           C  
ATOM   1281  OH  TYR H 170       8.903  28.796  29.365  1.00 53.56           O  
ATOM   1282  C   TYR H 170      13.472  24.118  25.226  1.00 38.77           C  
ATOM   1283  O   TYR H 170      13.630  22.984  25.676  1.00 38.97           O  
ATOM   1284  N   TYR H 171      14.221  24.610  24.217  1.00 38.70           N  
ATOM   1285  CA  TYR H 171      15.261  23.815  23.629  1.00 38.12           C  
ATOM   1286  CB  TYR H 171      14.979  23.359  22.186  1.00 37.91           C  
ATOM   1287  CG  TYR H 171      13.709  22.586  22.100  1.00 37.19           C  
ATOM   1288  CD1 TYR H 171      13.691  21.225  22.294  1.00 38.56           C  
ATOM   1289  CD2 TYR H 171      12.526  23.230  21.816  1.00 36.34           C  
ATOM   1290  CE1 TYR H 171      12.515  20.519  22.202  1.00 36.83           C  
ATOM   1291  CE2 TYR H 171      11.347  22.529  21.724  1.00 35.16           C  
ATOM   1292  CZ  TYR H 171      11.340  21.170  21.915  1.00 36.48           C  
ATOM   1293  OH  TYR H 171      10.135  20.442  21.820  1.00 38.33           O  
ATOM   1294  C   TYR H 171      16.479  24.676  23.497  1.00 39.92           C  
ATOM   1295  O   TYR H 171      16.387  25.902  23.435  1.00 40.55           O  
ATOM   1296  N   ALA H 172      17.667  24.039  23.469  1.00 39.61           N  
ATOM   1297  CA  ALA H 172      18.883  24.759  23.237  1.00 40.36           C  
ATOM   1298  CB  ALA H 172      20.149  23.984  23.638  1.00 40.11           C  
ATOM   1299  C   ALA H 172      18.927  25.003  21.765  1.00 41.99           C  
ATOM   1300  O   ALA H 172      18.278  24.300  20.991  1.00 41.77           O  
ATOM   1301  N   ASP H 173      19.712  26.003  21.334  1.00 43.37           N  
ATOM   1302  CA  ASP H 173      19.724  26.371  19.947  1.00 44.63           C  
ATOM   1303  CB  ASP H 173      20.666  27.544  19.624  1.00 48.19           C  
ATOM   1304  CG  ASP H 173      20.054  28.841  20.134  1.00 51.47           C  
ATOM   1305  OD1 ASP H 173      19.425  28.821  21.225  1.00 51.16           O  
ATOM   1306  OD2 ASP H 173      20.197  29.872  19.426  1.00 55.63           O1-
ATOM   1307  C   ASP H 173      20.172  25.227  19.090  1.00 43.97           C  
ATOM   1308  O   ASP H 173      19.633  25.025  18.003  1.00 44.44           O  
ATOM   1309  N   SER H 174      21.158  24.439  19.552  1.00 43.39           N  
ATOM   1310  CA  SER H 174      21.727  23.418  18.717  1.00 43.49           C  
ATOM   1311  CB  SER H 174      22.852  22.635  19.415  1.00 44.16           C  
ATOM   1312  OG  SER H 174      22.331  21.916  20.522  1.00 47.42           O  
ATOM   1313  C   SER H 174      20.693  22.420  18.279  1.00 43.62           C  
ATOM   1314  O   SER H 174      20.722  21.969  17.134  1.00 43.38           O  
ATOM   1315  N   VAL H 175      19.816  21.980  19.200  1.00 41.05           N  
ATOM   1316  CA  VAL H 175      18.787  21.014  18.917  1.00 40.61           C  
ATOM   1317  CB  VAL H 175      18.390  20.192  20.110  1.00 40.11           C  
ATOM   1318  CG1 VAL H 175      19.638  19.432  20.588  1.00 31.30           C  
ATOM   1319  CG2 VAL H 175      17.756  21.091  21.178  1.00 32.38           C  
ATOM   1320  C   VAL H 175      17.551  21.604  18.298  1.00 41.28           C  
ATOM   1321  O   VAL H 175      16.772  20.878  17.684  1.00 40.84           O  
ATOM   1322  N   GLU H 176      17.303  22.917  18.486  1.00 41.65           N  
ATOM   1323  CA  GLU H 176      16.071  23.537  18.061  1.00 43.26           C  
ATOM   1324  CB  GLU H 176      16.112  25.073  18.149  1.00 46.89           C  
ATOM   1325  CG  GLU H 176      14.878  25.766  17.569  1.00 50.58           C  
ATOM   1326  CD  GLU H 176      13.735  25.626  18.559  1.00 52.47           C  
ATOM   1327  OE1 GLU H 176      13.969  25.052  19.653  1.00 37.48           O  
ATOM   1328  OE2 GLU H 176      12.612  26.096  18.233  1.00  0.00           O1-
ATOM   1329  C   GLU H 176      15.729  23.186  16.644  1.00 43.91           C  
ATOM   1330  O   GLU H 176      16.536  23.338  15.727  1.00 42.87           O  
ATOM   1331  N   GLY H 177      14.489  22.681  16.462  1.00 44.17           N  
ATOM   1332  CA  GLY H 177      13.916  22.359  15.185  1.00 45.32           C  
ATOM   1333  C   GLY H 177      14.082  20.896  14.908  1.00 45.50           C  
ATOM   1334  O   GLY H 177      13.233  20.282  14.264  1.00 46.88           O  
ATOM   1335  N   ARG H 178      15.225  20.328  15.328  1.00 42.36           N  
ATOM   1336  CA  ARG H 178      15.568  18.944  15.139  1.00 41.37           C  
ATOM   1337  CB  ARG H 178      17.084  18.747  15.257  1.00 40.87           C  
ATOM   1338  CG  ARG H 178      17.826  19.601  14.228  1.00 41.28           C  
ATOM   1339  CD  ARG H 178      19.346  19.574  14.369  1.00 40.12           C  
ATOM   1340  NE  ARG H 178      19.748  18.145  14.349  1.00 40.71           N  
ATOM   1341  CZ  ARG H 178      19.964  17.478  15.517  1.00 39.71           C  
ATOM   1342  NH1 ARG H 178      19.973  18.152  16.705  1.00 39.87           N1+
ATOM   1343  NH2 ARG H 178      20.169  16.130  15.492  1.00 39.16           N  
ATOM   1344  C   ARG H 178      14.879  18.019  16.109  1.00 40.16           C  
ATOM   1345  O   ARG H 178      14.466  16.920  15.738  1.00 39.12           O  
ATOM   1346  N   PHE H 179      14.747  18.448  17.383  1.00 38.82           N  
ATOM   1347  CA  PHE H 179      14.263  17.613  18.453  1.00 37.34           C  
ATOM   1348  CB  PHE H 179      15.141  17.748  19.711  1.00 38.01           C  
ATOM   1349  CG  PHE H 179      16.414  16.984  19.567  1.00 36.74           C  
ATOM   1350  CD1 PHE H 179      17.172  17.044  18.422  1.00 37.15           C  
ATOM   1351  CD2 PHE H 179      16.882  16.254  20.636  1.00 37.39           C  
ATOM   1352  CE1 PHE H 179      18.351  16.342  18.331  1.00 38.60           C  
ATOM   1353  CE2 PHE H 179      18.060  15.552  20.551  1.00 35.09           C  
ATOM   1354  CZ  PHE H 179      18.794  15.592  19.392  1.00 38.54           C  
ATOM   1355  C   PHE H 179      12.900  18.063  18.889  1.00 37.48           C  
ATOM   1356  O   PHE H 179      12.590  19.254  18.871  1.00 38.45           O  
ATOM   1357  N   THR H 180      12.040  17.099  19.289  1.00 36.13           N  
ATOM   1358  CA  THR H 180      10.742  17.436  19.811  1.00 36.50           C  
ATOM   1359  CB  THR H 180       9.599  17.045  18.920  1.00 37.82           C  
ATOM   1360  OG1 THR H 180       9.731  17.664  17.649  1.00 36.96           O  
ATOM   1361  CG2 THR H 180       8.286  17.496  19.587  1.00 37.65           C  
ATOM   1362  C   THR H 180      10.567  16.682  21.094  1.00 35.94           C  
ATOM   1363  O   THR H 180      10.821  15.481  21.167  1.00 36.08           O  
ATOM   1364  N   LEU H 181      10.118  17.379  22.153  1.00 35.61           N  
ATOM   1365  CA  LEU H 181       9.927  16.762  23.436  1.00 34.41           C  
ATOM   1366  CB  LEU H 181      10.596  17.584  24.558  1.00 34.21           C  
ATOM   1367  CG  LEU H 181      10.543  16.979  25.973  1.00  0.00           C  
ATOM   1368  CD1 LEU H 181      11.266  15.630  26.029  1.00 36.24           C  
ATOM   1369  CD2 LEU H 181      11.127  17.953  27.012  1.00  0.00           C  
ATOM   1370  C   LEU H 181       8.446  16.730  23.665  1.00 35.21           C  
ATOM   1371  O   LEU H 181       7.750  17.693  23.349  1.00 35.15           O  
ATOM   1372  N   SER H 182       7.914  15.603  24.189  1.00 36.23           N  
ATOM   1373  CA  SER H 182       6.497  15.502  24.419  1.00 35.51           C  
ATOM   1374  CB  SER H 182       5.718  14.921  23.225  1.00 37.35           C  
ATOM   1375  OG  SER H 182       6.116  13.580  22.981  1.00 38.38           O  
ATOM   1376  C   SER H 182       6.280  14.575  25.575  1.00 36.59           C  
ATOM   1377  O   SER H 182       7.201  13.888  26.016  1.00 36.36           O  
ATOM   1378  N   ARG H 183       5.044  14.541  26.117  1.00 36.02           N  
ATOM   1379  CA  ARG H 183       4.791  13.685  27.240  1.00 36.83           C  
ATOM   1380  CB  ARG H 183       4.904  14.424  28.583  1.00 36.18           C  
ATOM   1381  CG  ARG H 183       3.922  15.589  28.710  1.00 36.95           C  
ATOM   1382  CD  ARG H 183       4.300  16.585  29.808  1.00 33.58           C  
ATOM   1383  NE  ARG H 183       4.415  15.830  31.085  1.00 24.29           N  
ATOM   1384  CZ  ARG H 183       5.083  16.380  32.142  1.00 24.03           C  
ATOM   1385  NH1 ARG H 183       5.619  17.630  32.033  1.00 24.47           N1+
ATOM   1386  NH2 ARG H 183       5.217  15.684  33.309  1.00 23.77           N  
ATOM   1387  C   ARG H 183       3.405  13.121  27.143  1.00 37.46           C  
ATOM   1388  O   ARG H 183       2.506  13.720  26.551  1.00 36.73           O  
ATOM   1389  N   ASP H 184       3.220  11.909  27.710  1.00 36.76           N  
ATOM   1390  CA  ASP H 184       1.934  11.274  27.761  1.00 37.21           C  
ATOM   1391  CB  ASP H 184       1.928   9.881  27.102  1.00 38.42           C  
ATOM   1392  CG  ASP H 184       0.490   9.398  26.967  1.00 36.97           C  
ATOM   1393  OD1 ASP H 184      -0.343   9.751  27.845  1.00 39.40           O  
ATOM   1394  OD2 ASP H 184       0.205   8.671  25.977  1.00 38.78           O1-
ATOM   1395  C   ASP H 184       1.620  11.110  29.217  1.00 37.01           C  
ATOM   1396  O   ASP H 184       2.123  10.198  29.870  1.00 36.51           O  
ATOM   1397  N   ASN H 185       0.772  12.005  29.761  1.00 38.10           N  
ATOM   1398  CA  ASN H 185       0.455  12.031  31.164  1.00 40.03           C  
ATOM   1399  CB  ASN H 185      -0.320  13.288  31.593  1.00 39.49           C  
ATOM   1400  CG  ASN H 185       0.676  14.442  31.576  1.00 41.30           C  
ATOM   1401  OD1 ASN H 185       1.848  14.270  31.910  1.00 42.19           O  
ATOM   1402  ND2 ASN H 185       0.206  15.652  31.172  1.00 43.73           N  
ATOM   1403  C   ASN H 185      -0.311  10.810  31.573  1.00 41.27           C  
ATOM   1404  O   ASN H 185      -0.205  10.358  32.713  1.00 43.20           O  
ATOM   1405  N   ALA H 186      -1.154  10.257  30.686  1.00 40.83           N  
ATOM   1406  CA  ALA H 186      -1.874   9.080  31.076  1.00 42.19           C  
ATOM   1407  CB  ALA H 186      -2.864   8.611  29.996  1.00 42.22           C  
ATOM   1408  C   ALA H 186      -0.891   7.968  31.305  1.00 41.15           C  
ATOM   1409  O   ALA H 186      -1.002   7.216  32.273  1.00 41.21           O  
ATOM   1410  N   LYS H 187       0.082   7.833  30.380  1.00 40.86           N  
ATOM   1411  CA  LYS H 187       1.121   6.836  30.367  1.00 41.09           C  
ATOM   1412  CB  LYS H 187       1.770   6.673  28.981  1.00 44.70           C  
ATOM   1413  CG  LYS H 187       0.767   6.251  27.902  1.00 50.68           C  
ATOM   1414  CD  LYS H 187       0.009   4.962  28.222  1.00 57.45           C  
ATOM   1415  CE  LYS H 187      -1.098   4.641  27.212  1.00 52.20           C  
ATOM   1416  NZ  LYS H 187      -1.892   3.481  27.679  1.00 53.40           N1+
ATOM   1417  C   LYS H 187       2.206   7.119  31.372  1.00 38.94           C  
ATOM   1418  O   LYS H 187       2.913   6.204  31.794  1.00 37.66           O  
ATOM   1419  N   ASN H 188       2.389   8.394  31.770  1.00 36.61           N  
ATOM   1420  CA  ASN H 188       3.473   8.757  32.644  1.00 36.18           C  
ATOM   1421  CB  ASN H 188       3.521   7.949  33.954  1.00 36.16           C  
ATOM   1422  CG  ASN H 188       2.308   8.293  34.804  1.00 39.04           C  
ATOM   1423  OD1 ASN H 188       1.719   7.421  35.439  1.00 41.04           O  
ATOM   1424  ND2 ASN H 188       1.918   9.595  34.821  1.00 38.33           N  
ATOM   1425  C   ASN H 188       4.766   8.494  31.927  1.00 35.38           C  
ATOM   1426  O   ASN H 188       5.713   7.963  32.507  1.00 34.57           O  
ATOM   1427  N   SER H 189       4.834   8.860  30.629  1.00 33.55           N  
ATOM   1428  CA  SER H 189       6.050   8.657  29.898  0.90 34.36           C  
ATOM   1429  CB  SER H 189       5.933   7.589  28.798  0.90 34.83           C  
ATOM   1430  OG  SER H 189       5.587   6.338  29.376  0.50 32.51           O  
ATOM   1431  C   SER H 189       6.433   9.943  29.223  1.00 33.72           C  
ATOM   1432  O   SER H 189       5.580  10.717  28.791  1.00 33.91           O  
ATOM   1433  N   LEU H 190       7.757  10.190  29.130  1.00 33.12           N  
ATOM   1434  CA  LEU H 190       8.327  11.351  28.502  1.00 32.67           C  
ATOM   1435  CB  LEU H 190       9.399  12.016  29.384  1.00 31.77           C  
ATOM   1436  CG  LEU H 190      10.074  13.256  28.772  1.00 32.27           C  
ATOM   1437  CD1 LEU H 190       9.077  14.404  28.553  1.00 32.86           C  
ATOM   1438  CD2 LEU H 190      11.291  13.675  29.610  1.00 32.55           C  
ATOM   1439  C   LEU H 190       9.004  10.873  27.252  1.00 32.40           C  
ATOM   1440  O   LEU H 190       9.594   9.794  27.245  1.00 32.23           O  
ATOM   1441  N   TYR H 191       8.932  11.659  26.154  1.00 32.18           N  
ATOM   1442  CA  TYR H 191       9.532  11.231  24.919  1.00 33.40           C  
ATOM   1443  CB  TYR H 191       8.525  10.911  23.796  1.00 34.03           C  
ATOM   1444  CG  TYR H 191       7.675   9.748  24.181  1.00 37.51           C  
ATOM   1445  CD1 TYR H 191       8.159   8.463  24.102  1.00 37.57           C  
ATOM   1446  CD2 TYR H 191       6.380   9.951  24.601  1.00 37.84           C  
ATOM   1447  CE1 TYR H 191       7.366   7.395  24.454  1.00 40.44           C  
ATOM   1448  CE2 TYR H 191       5.584   8.886  24.953  1.00 39.07           C  
ATOM   1449  CZ  TYR H 191       6.076   7.605  24.880  1.00 41.81           C  
ATOM   1450  OH  TYR H 191       5.261   6.510  25.240  1.00 45.07           O  
ATOM   1451  C   TYR H 191      10.401  12.322  24.384  1.00 33.42           C  
ATOM   1452  O   TYR H 191      10.210  13.502  24.675  1.00 31.80           O  
ATOM   1453  N   LEU H 192      11.427  11.925  23.608  1.00 32.03           N  
ATOM   1454  CA  LEU H 192      12.286  12.858  22.951  1.00 32.08           C  
ATOM   1455  CB  LEU H 192      13.701  12.877  23.555  1.00 33.05           C  
ATOM   1456  CG  LEU H 192      14.661  13.872  22.881  1.00 32.48           C  
ATOM   1457  CD1 LEU H 192      14.184  15.320  23.077  1.00 31.52           C  
ATOM   1458  CD2 LEU H 192      16.107  13.657  23.363  1.00 30.90           C  
ATOM   1459  C   LEU H 192      12.397  12.358  21.546  1.00 33.72           C  
ATOM   1460  O   LEU H 192      12.948  11.285  21.304  1.00 34.70           O  
ATOM   1461  N   GLN H 193      11.868  13.128  20.579  1.00 34.14           N  
ATOM   1462  CA  GLN H 193      11.919  12.743  19.198  1.00 35.84           C  
ATOM   1463  CB  GLN H 193      10.692  13.242  18.413  1.00 36.27           C  
ATOM   1464  CG  GLN H 193      10.795  13.087  16.895  1.00 38.22           C  
ATOM   1465  CD  GLN H 193      10.607  11.628  16.518  1.00 40.36           C  
ATOM   1466  OE1 GLN H 193      10.878  10.719  17.300  1.00 43.70           O  
ATOM   1467  NE2 GLN H 193      10.118  11.391  15.274  1.00 42.29           N  
ATOM   1468  C   GLN H 193      13.124  13.408  18.619  1.00 36.60           C  
ATOM   1469  O   GLN H 193      13.246  14.630  18.671  1.00 36.29           O  
ATOM   1470  N   MET H 194      14.054  12.613  18.053  1.00 38.09           N  
ATOM   1471  CA  MET H 194      15.253  13.183  17.503  1.00 39.58           C  
ATOM   1472  CB  MET H 194      16.532  12.526  18.047  1.00 40.57           C  
ATOM   1473  CG  MET H 194      16.692  12.665  19.561  1.00 42.71           C  
ATOM   1474  SD  MET H 194      18.204  11.919  20.241  1.00 47.08           S  
ATOM   1475  CE  MET H 194      17.676  10.198  20.007  1.00 41.57           C  
ATOM   1476  C   MET H 194      15.254  12.959  16.024  1.00 41.00           C  
ATOM   1477  O   MET H 194      15.035  11.844  15.550  1.00 40.09           O  
ATOM   1478  N   ASN H 195      15.510  14.034  15.251  1.00 42.20           N  
ATOM   1479  CA  ASN H 195      15.547  13.924  13.817  1.00 42.97           C  
ATOM   1480  CB  ASN H 195      14.382  14.648  13.115  1.00 42.66           C  
ATOM   1481  CG  ASN H 195      13.062  14.047  13.576  1.00 32.67           C  
ATOM   1482  OD1 ASN H 195      12.096  14.768  13.822  1.00 32.49           O  
ATOM   1483  ND2 ASN H 195      13.006  12.694  13.690  1.00 32.32           N  
ATOM   1484  C   ASN H 195      16.802  14.601  13.341  1.00 43.17           C  
ATOM   1485  O   ASN H 195      17.426  15.367  14.073  1.00 42.37           O  
ATOM   1486  N   SER H 196      17.219  14.304  12.093  1.00 43.86           N  
ATOM   1487  CA  SER H 196      18.375  14.920  11.494  1.00 43.59           C  
ATOM   1488  CB  SER H 196      18.155  16.403  11.151  1.00 46.50           C  
ATOM   1489  OG  SER H 196      17.120  16.533  10.187  1.00 50.48           O  
ATOM   1490  C   SER H 196      19.546  14.823  12.425  1.00 43.05           C  
ATOM   1491  O   SER H 196      20.279  15.791  12.615  1.00 41.68           O  
ATOM   1492  N   LEU H 197      19.785  13.629  12.991  1.00 43.47           N  
ATOM   1493  CA  LEU H 197      20.835  13.424  13.953  1.00 43.19           C  
ATOM   1494  CB  LEU H 197      20.773  12.025  14.593  1.00 41.88           C  
ATOM   1495  CG  LEU H 197      19.559  11.835  15.522  1.00 42.22           C  
ATOM   1496  CD1 LEU H 197      19.475  10.401  16.060  1.00 43.05           C  
ATOM   1497  CD2 LEU H 197      19.580  12.862  16.665  1.00 41.49           C  
ATOM   1498  C   LEU H 197      22.197  13.610  13.358  1.00 44.67           C  
ATOM   1499  O   LEU H 197      22.441  13.242  12.215  1.00 45.70           O  
ATOM   1500  N   ARG H 198      23.131  14.196  14.152  1.00 44.10           N  
ATOM   1501  CA  ARG H 198      24.476  14.415  13.686  1.00 46.13           C  
ATOM   1502  CB  ARG H 198      24.972  15.874  13.749  1.00 49.00           C  
ATOM   1503  CG  ARG H 198      24.340  16.843  12.744  1.00 53.14           C  
ATOM   1504  CD  ARG H 198      23.024  17.472  13.191  1.00 56.02           C  
ATOM   1505  NE  ARG H 198      23.330  18.361  14.347  1.00 60.23           N  
ATOM   1506  CZ  ARG H 198      22.862  19.643  14.375  1.00 63.40           C  
ATOM   1507  NH1 ARG H 198      22.189  20.151  13.300  1.00 61.29           N1+
ATOM   1508  NH2 ARG H 198      23.065  20.417  15.481  1.00 63.89           N  
ATOM   1509  C   ARG H 198      25.395  13.643  14.585  1.00 46.51           C  
ATOM   1510  O   ARG H 198      24.969  13.083  15.590  1.00 43.98           O  
ATOM   1511  N   ALA H 199      26.699  13.608  14.234  1.00 46.71           N  
ATOM   1512  CA  ALA H 199      27.685  12.862  14.963  1.00 46.72           C  
ATOM   1513  CB  ALA H 199      29.089  12.967  14.344  1.00 47.79           C  
ATOM   1514  C   ALA H 199      27.769  13.396  16.361  1.00 45.70           C  
ATOM   1515  O   ALA H 199      27.887  12.629  17.313  1.00 46.97           O  
ATOM   1516  N   GLU H 200      27.679  14.730  16.512  1.00 44.70           N  
ATOM   1517  CA  GLU H 200      27.805  15.418  17.763  1.00 43.77           C  
ATOM   1518  CB  GLU H 200      27.862  16.952  17.615  1.00 39.64           C  
ATOM   1519  CG  GLU H 200      26.894  17.530  16.581  1.00 41.56           C  
ATOM   1520  CD  GLU H 200      27.582  17.413  15.225  1.00 43.80           C  
ATOM   1521  OE1 GLU H 200      28.668  16.778  15.174  1.00 46.17           O  
ATOM   1522  OE2 GLU H 200      27.043  17.964  14.227  1.00 42.24           O1-
ATOM   1523  C   GLU H 200      26.714  15.029  18.717  1.00 41.75           C  
ATOM   1524  O   GLU H 200      26.845  15.230  19.923  1.00 41.90           O  
ATOM   1525  N   ASP H 201      25.584  14.524  18.199  1.00 40.25           N  
ATOM   1526  CA  ASP H 201      24.453  14.091  18.977  1.00 37.07           C  
ATOM   1527  CB  ASP H 201      23.204  13.846  18.122  1.00 38.15           C  
ATOM   1528  CG  ASP H 201      22.730  15.213  17.652  1.00 40.37           C  
ATOM   1529  OD1 ASP H 201      22.578  16.126  18.508  1.00 37.66           O  
ATOM   1530  OD2 ASP H 201      22.538  15.368  16.418  1.00 42.51           O1-
ATOM   1531  C   ASP H 201      24.766  12.834  19.742  1.00 35.56           C  
ATOM   1532  O   ASP H 201      23.976  12.419  20.589  1.00 34.69           O  
ATOM   1533  N   THR H 202      25.870  12.131  19.417  1.00 33.66           N  
ATOM   1534  CA  THR H 202      26.154  10.911  20.127  1.00 32.63           C  
ATOM   1535  CB  THR H 202      27.365  10.164  19.638  1.00 36.03           C  
ATOM   1536  OG1 THR H 202      28.532  10.950  19.805  1.00 37.55           O  
ATOM   1537  CG2 THR H 202      27.185   9.807  18.157  1.00 32.61           C  
ATOM   1538  C   THR H 202      26.398  11.241  21.564  1.00 33.18           C  
ATOM   1539  O   THR H 202      27.171  12.143  21.887  1.00 33.21           O  
ATOM   1540  N   ALA H 203      25.723  10.507  22.473  1.00 32.43           N  
ATOM   1541  CA  ALA H 203      25.901  10.773  23.869  1.00 32.15           C  
ATOM   1542  CB  ALA H 203      25.531  12.213  24.260  1.00 30.86           C  
ATOM   1543  C   ALA H 203      24.993   9.872  24.637  1.00 32.35           C  
ATOM   1544  O   ALA H 203      24.213   9.110  24.064  1.00 31.05           O  
ATOM   1545  N   VAL H 204      25.118   9.920  25.979  1.00 31.33           N  
ATOM   1546  CA  VAL H 204      24.210   9.187  26.800  1.00 31.21           C  
ATOM   1547  CB  VAL H 204      24.816   8.638  28.063  1.00 30.17           C  
ATOM   1548  CG1 VAL H 204      25.026   9.771  29.076  1.00 31.26           C  
ATOM   1549  CG2 VAL H 204      23.928   7.486  28.562  1.00 34.33           C  
ATOM   1550  C   VAL H 204      23.131  10.172  27.131  1.00 29.44           C  
ATOM   1551  O   VAL H 204      23.413  11.316  27.488  1.00 29.68           O  
ATOM   1552  N   TYR H 205      21.856   9.759  26.993  1.00 28.77           N  
ATOM   1553  CA  TYR H 205      20.762  10.664  27.199  1.00 27.70           C  
ATOM   1554  CB  TYR H 205      19.697  10.639  26.085  1.00 28.15           C  
ATOM   1555  CG  TYR H 205      20.224  11.325  24.871  1.00 28.03           C  
ATOM   1556  CD1 TYR H 205      21.160  10.725  24.062  1.00 27.11           C  
ATOM   1557  CD2 TYR H 205      19.758  12.576  24.531  1.00 28.68           C  
ATOM   1558  CE1 TYR H 205      21.630  11.368  22.940  1.00 29.68           C  
ATOM   1559  CE2 TYR H 205      20.224  13.224  23.412  1.00 28.54           C  
ATOM   1560  CZ  TYR H 205      21.164  12.619  22.614  1.00 28.73           C  
ATOM   1561  OH  TYR H 205      21.647  13.278  21.463  1.00 30.65           O  
ATOM   1562  C   TYR H 205      20.069  10.301  28.463  1.00 27.72           C  
ATOM   1563  O   TYR H 205      19.724   9.149  28.717  1.00 28.37           O  
ATOM   1564  N   TYR H 206      19.828  11.331  29.282  1.00 26.92           N  
ATOM   1565  CA  TYR H 206      19.288  11.157  30.588  1.00 27.24           C  
ATOM   1566  CB  TYR H 206      20.159  11.890  31.565  1.00 27.26           C  
ATOM   1567  CG  TYR H 206      21.506  11.306  31.854  1.00 28.65           C  
ATOM   1568  CD1 TYR H 206      21.641  10.108  32.519  1.00 29.40           C  
ATOM   1569  CD2 TYR H 206      22.644  12.004  31.522  1.00 28.88           C  
ATOM   1570  CE1 TYR H 206      22.886   9.595  32.798  1.00 30.18           C  
ATOM   1571  CE2 TYR H 206      23.892  11.498  31.800  1.00 31.27           C  
ATOM   1572  CZ  TYR H 206      24.017  10.288  32.436  1.00 32.62           C  
ATOM   1573  OH  TYR H 206      25.296   9.765  32.723  1.00 40.61           O  
ATOM   1574  C   TYR H 206      17.988  11.904  30.692  1.00 28.39           C  
ATOM   1575  O   TYR H 206      17.890  13.032  30.217  1.00 28.45           O  
ATOM   1576  N   CYS H 207      16.956  11.301  31.329  1.00 27.76           N  
ATOM   1577  CA  CYS H 207      15.742  12.029  31.596  1.00 27.28           C  
ATOM   1578  CB  CYS H 207      14.431  11.261  31.288  1.00 29.84           C  
ATOM   1579  SG  CYS H 207      14.272   9.668  32.144  1.00 43.17           S  
ATOM   1580  C   CYS H 207      15.778  12.390  33.050  1.00 26.18           C  
ATOM   1581  O   CYS H 207      16.304  11.634  33.870  1.00 27.52           O  
ATOM   1582  N   ALA H 208      15.330  13.620  33.401  1.00 26.20           N  
ATOM   1583  CA  ALA H 208      15.389  14.061  34.774  1.00 27.67           C  
ATOM   1584  CB  ALA H 208      16.488  15.084  35.119  1.00 26.05           C  
ATOM   1585  C   ALA H 208      14.126  14.779  35.109  1.00 28.54           C  
ATOM   1586  O   ALA H 208      13.439  15.318  34.242  1.00 28.76           O  
ATOM   1587  N   ARG H 209      13.805  14.804  36.417  1.00 28.48           N  
ATOM   1588  CA  ARG H 209      12.636  15.489  36.884  1.00 30.40           C  
ATOM   1589  CB  ARG H 209      11.882  14.714  37.989  1.00 29.66           C  
ATOM   1590  CG  ARG H 209      10.626  15.418  38.513  1.00 29.74           C  
ATOM   1591  CD  ARG H 209       9.850  14.607  39.557  1.00 31.12           C  
ATOM   1592  NE  ARG H 209      10.610  14.655  40.839  1.00 29.03           N  
ATOM   1593  CZ  ARG H 209      10.145  13.985  41.935  1.00 34.99           C  
ATOM   1594  NH1 ARG H 209       8.994  13.254  41.851  1.00 33.88           N1+
ATOM   1595  NH2 ARG H 209      10.825  14.040  43.117  1.00 33.56           N  
ATOM   1596  C   ARG H 209      13.100  16.791  37.462  1.00 31.07           C  
ATOM   1597  O   ARG H 209      14.096  16.838  38.184  1.00 31.19           O  
ATOM   1598  N   ALA H 210      12.401  17.895  37.126  1.00 31.92           N  
ATOM   1599  CA  ALA H 210      12.771  19.181  37.650  1.00 33.94           C  
ATOM   1600  CB  ALA H 210      12.654  20.324  36.634  1.00 34.76           C  
ATOM   1601  C   ALA H 210      11.824  19.475  38.771  1.00 35.98           C  
ATOM   1602  O   ALA H 210      10.608  19.373  38.617  1.00 36.14           O  
ATOM   1603  N   ASN H 211      12.399  20.200  39.757  1.00 32.85           N  
ATOM   1604  CA  ASN H 211      11.629  20.880  40.753  1.00 34.12           C  
ATOM   1605  CB  ASN H 211      12.282  20.887  42.146  1.00 36.63           C  
ATOM   1606  CG  ASN H 211      12.428  19.454  42.622  1.00 38.77           C  
ATOM   1607  OD1 ASN H 211      11.740  19.020  43.545  1.00  0.00           O  
ATOM   1608  ND2 ASN H 211      13.348  18.697  41.971  1.00  0.00           N  
ATOM   1609  C   ASN H 211      11.626  22.319  40.307  1.00 34.28           C  
ATOM   1610  O   ASN H 211      12.637  22.831  39.828  1.00 32.90           O  
ATOM   1611  N   GLN H 212      10.487  23.027  40.412  1.00 35.13           N  
ATOM   1612  CA  GLN H 212      10.550  24.397  40.000  1.00 36.76           C  
ATOM   1613  CB  GLN H 212       9.494  24.792  38.958  1.00 37.17           C  
ATOM   1614  CG  GLN H 212       9.592  26.255  38.525  1.00 39.02           C  
ATOM   1615  CD  GLN H 212       8.668  26.442  37.334  1.00 54.91           C  
ATOM   1616  OE1 GLN H 212       8.628  27.505  36.717  1.00 55.33           O  
ATOM   1617  NE2 GLN H 212       7.911  25.367  36.990  1.00 62.34           N  
ATOM   1618  C   GLN H 212      10.331  25.208  41.231  1.00 39.91           C  
ATOM   1619  O   GLN H 212       9.465  24.898  42.047  1.00 40.43           O  
ATOM   1620  N   HIS H 213      11.143  26.261  41.421  1.00 40.35           N  
ATOM   1621  CA  HIS H 213      10.970  27.046  42.604  1.00 39.83           C  
ATOM   1622  ND1 HIS H 213      13.485  24.906  43.550  1.00  0.00           N  
ATOM   1623  CG  HIS H 213      12.572  25.768  44.111  1.00 47.24           C  
ATOM   1624  CB  HIS H 213      12.194  27.091  43.523  1.00 42.58           C  
ATOM   1625  NE2 HIS H 213      12.744  23.930  45.405  1.00  0.00           N  
ATOM   1626  CD2 HIS H 213      12.130  25.159  45.245  1.00  0.00           C  
ATOM   1627  CE1 HIS H 213      13.549  23.823  44.365  1.00  0.00           C  
ATOM   1628  C   HIS H 213      10.720  28.458  42.183  1.00 42.16           C  
ATOM   1629  O   HIS H 213      11.032  28.838  41.056  1.00 41.73           O  
ATOM   1630  N   PHE H 214      10.128  29.281  43.078  1.00 43.84           N  
ATOM   1631  CA  PHE H 214       9.879  30.635  42.680  1.00 45.51           C  
ATOM   1632  CB  PHE H 214       8.393  31.003  42.505  1.00 47.71           C  
ATOM   1633  CG  PHE H 214       7.774  31.174  43.852  1.00 45.92           C  
ATOM   1634  CD1 PHE H 214       7.304  30.095  44.563  1.00  0.00           C  
ATOM   1635  CD2 PHE H 214       7.659  32.434  44.395  1.00  0.00           C  
ATOM   1636  CE1 PHE H 214       6.733  30.280  45.802  1.00  0.00           C  
ATOM   1637  CE2 PHE H 214       7.089  32.623  45.632  1.00  0.00           C  
ATOM   1638  CZ  PHE H 214       6.623  31.541  46.339  1.00  0.00           C  
ATOM   1639  C   PHE H 214      10.394  31.544  43.748  1.00 50.46           C  
ATOM   1640  O   PHE H 214      10.436  31.194  44.929  1.00 50.83           O  
ATOM   1641  N   ASP H 215      10.813  32.752  43.328  1.00 47.08           N  
ATOM   1642  CA  ASP H 215      11.323  33.746  44.222  1.00 49.58           C  
ATOM   1643  CB  ASP H 215      12.302  34.734  43.561  1.00 50.04           C  
ATOM   1644  CG  ASP H 215      12.689  35.778  44.610  1.00 43.50           C  
ATOM   1645  OD1 ASP H 215      13.603  35.500  45.429  1.00  0.00           O  
ATOM   1646  OD2 ASP H 215      12.052  36.869  44.605  1.00  0.00           O1-
ATOM   1647  C   ASP H 215      10.197  34.544  44.787  1.00 53.73           C  
ATOM   1648  O   ASP H 215       9.194  34.811  44.124  1.00 50.20           O  
ATOM   1649  N   TRP H 216      10.398  34.976  46.044  1.00 56.74           N  
ATOM   1650  CA  TRP H 216       9.436  35.670  46.847  1.00 45.97           C  
ATOM   1651  CB  TRP H 216       9.815  35.621  48.341  1.00 50.32           C  
ATOM   1652  CG  TRP H 216       8.900  36.315  49.325  1.00 68.92           C  
ATOM   1653  CD2 TRP H 216       7.820  35.685  50.036  1.00 68.98           C  
ATOM   1654  CD1 TRP H 216       8.946  37.606  49.761  1.00 51.88           C  
ATOM   1655  NE1 TRP H 216       7.975  37.821  50.709  1.00  0.00           N  
ATOM   1656  CE2 TRP H 216       7.270  36.648  50.886  1.00  0.00           C  
ATOM   1657  CE3 TRP H 216       7.329  34.409  49.990  1.00  0.00           C  
ATOM   1658  CZ2 TRP H 216       6.218  36.347  51.708  1.00  0.00           C  
ATOM   1659  CZ3 TRP H 216       6.261  34.114  50.812  1.00  0.00           C  
ATOM   1660  CH2 TRP H 216       5.717  35.064  51.654  1.00  0.00           C  
ATOM   1661  C   TRP H 216       9.321  37.089  46.446  1.00 49.37           C  
ATOM   1662  O   TRP H 216      10.298  37.836  46.433  1.00 56.17           O  
ATOM   1663  N   LEU H 217       8.057  37.484  46.213  1.00 61.64           N  
ATOM   1664  CA  LEU H 217       7.681  38.754  45.687  1.00 60.93           C  
ATOM   1665  CB  LEU H 217       6.168  38.823  45.427  1.00 63.05           C  
ATOM   1666  CG  LEU H 217       5.696  40.098  44.708  1.00 78.35           C  
ATOM   1667  CD1 LEU H 217       6.125  40.086  43.236  1.00 73.39           C  
ATOM   1668  CD2 LEU H 217       4.188  40.328  44.884  1.00 80.61           C  
ATOM   1669  C   LEU H 217       8.009  39.853  46.652  1.00 61.42           C  
ATOM   1670  O   LEU H 217       7.155  40.311  47.408  1.00 63.07           O  
ATOM   1671  N   LEU H 218       9.276  40.301  46.644  1.00 58.69           N  
ATOM   1672  CA  LEU H 218       9.662  41.461  47.384  1.00 59.54           C  
ATOM   1673  CB  LEU H 218      10.176  41.171  48.802  1.00 53.40           C  
ATOM   1674  CG  LEU H 218      10.553  42.440  49.588  1.00  0.00           C  
ATOM   1675  CD1 LEU H 218       9.322  43.331  49.820  1.00  0.00           C  
ATOM   1676  CD2 LEU H 218      11.288  42.096  50.893  1.00  0.00           C  
ATOM   1677  C   LEU H 218      10.790  42.044  46.604  1.00 60.92           C  
ATOM   1678  O   LEU H 218      11.916  41.549  46.667  1.00 62.97           O  
ATOM   1679  N   SER H 219      10.493  43.109  45.835  1.00 59.78           N  
ATOM   1680  CA  SER H 219      11.464  43.729  44.980  1.00 60.17           C  
ATOM   1681  CB  SER H 219      12.310  42.687  44.190  1.00 62.31           C  
ATOM   1682  OG  SER H 219      13.253  43.354  43.364  1.00  0.00           O  
ATOM   1683  C   SER H 219      10.632  44.379  43.929  1.00 59.08           C  
ATOM   1684  O   SER H 219       9.529  43.895  43.666  1.00 58.45           O  
ATOM   1685  N   LEU H 220      11.155  45.440  43.266  1.00 57.41           N  
ATOM   1686  CA  LEU H 220      10.370  46.106  42.263  1.00 65.53           C  
ATOM   1687  CB  LEU H 220      11.168  47.177  41.518  1.00 57.78           C  
ATOM   1688  CG  LEU H 220      11.579  48.389  42.368  0.00 76.64           C  
ATOM   1689  CD1 LEU H 220      12.371  49.397  41.523  0.00 77.43           C  
ATOM   1690  CD2 LEU H 220      10.369  49.036  43.059  0.00 77.44           C  
ATOM   1691  C   LEU H 220      10.022  45.068  41.244  1.00 68.08           C  
ATOM   1692  O   LEU H 220       8.849  44.790  41.007  1.00 70.87           O  
ATOM   1693  N   LEU H 221      11.036  44.414  40.646  1.00 66.28           N  
ATOM   1694  CA  LEU H 221      10.675  43.339  39.779  1.00 66.03           C  
ATOM   1695  CB  LEU H 221      11.837  42.751  38.960  1.00 47.82           C  
ATOM   1696  CG  LEU H 221      12.442  43.731  37.946  1.00 30.36           C  
ATOM   1697  CD1 LEU H 221      13.573  43.067  37.143  1.00 33.37           C  
ATOM   1698  CD2 LEU H 221      11.352  44.347  37.055  1.00 31.36           C  
ATOM   1699  C   LEU H 221      10.250  42.297  40.750  1.00 68.70           C  
ATOM   1700  O   LEU H 221      11.045  41.863  41.579  1.00 70.69           O  
ATOM   1701  N   GLY H 222       8.996  41.832  40.650  1.00 66.54           N  
ATOM   1702  CA  GLY H 222       8.467  41.052  41.734  1.00 63.17           C  
ATOM   1703  C   GLY H 222       9.258  39.798  42.013  1.00 61.00           C  
ATOM   1704  O   GLY H 222       9.565  39.527  43.174  1.00 58.14           O  
ATOM   1705  N   GLY H 223       9.609  38.991  40.988  1.00 56.59           N  
ATOM   1706  CA  GLY H 223      10.343  37.780  41.264  1.00 52.44           C  
ATOM   1707  C   GLY H 223       9.930  36.772  40.235  1.00 54.51           C  
ATOM   1708  O   GLY H 223       8.967  37.009  39.506  1.00 54.96           O  
ATOM   1709  N   TYR H 224      10.654  35.630  40.127  1.00 44.71           N  
ATOM   1710  CA  TYR H 224      10.251  34.647  39.156  1.00 43.79           C  
ATOM   1711  CB  TYR H 224      10.669  34.988  37.715  1.00 55.64           C  
ATOM   1712  CG  TYR H 224      12.114  34.711  37.581  1.00 52.36           C  
ATOM   1713  CD1 TYR H 224      13.005  35.360  38.393  1.00 65.90           C  
ATOM   1714  CD2 TYR H 224      12.569  33.768  36.689  1.00 62.08           C  
ATOM   1715  CE1 TYR H 224      14.338  35.086  38.274  1.00 61.72           C  
ATOM   1716  CE2 TYR H 224      13.912  33.504  36.569  1.00 56.76           C  
ATOM   1717  CZ  TYR H 224      14.804  34.171  37.366  1.00 61.27           C  
ATOM   1718  OH  TYR H 224      16.185  33.910  37.257  1.00 57.03           O  
ATOM   1719  C   TYR H 224      10.786  33.289  39.541  1.00 43.45           C  
ATOM   1720  O   TYR H 224      11.294  33.081  40.644  1.00 43.93           O  
ATOM   1721  N   HIS H 225      10.658  32.308  38.620  1.00 40.54           N  
ATOM   1722  CA  HIS H 225      10.983  30.932  38.908  1.00 38.91           C  
ATOM   1723  ND1 HIS H 225       8.181  29.212  39.846  1.00  0.00           N  
ATOM   1724  CG  HIS H 225       8.617  29.955  38.770  1.00 50.58           C  
ATOM   1725  CB  HIS H 225      10.020  29.930  38.243  1.00 44.72           C  
ATOM   1726  NE2 HIS H 225       6.418  30.348  39.106  1.00  0.00           N  
ATOM   1727  CD2 HIS H 225       7.525  30.644  38.332  1.00 62.03           C  
ATOM   1728  CE1 HIS H 225       6.861  29.483  40.002  1.00 60.46           C  
ATOM   1729  C   HIS H 225      12.359  30.505  38.453  1.00 38.30           C  
ATOM   1730  O   HIS H 225      12.999  31.160  37.634  1.00 41.16           O  
ATOM   1731  N   TYR H 226      12.848  29.367  39.016  1.00 35.94           N  
ATOM   1732  CA  TYR H 226      14.087  28.723  38.628  1.00 34.76           C  
ATOM   1733  CB  TYR H 226      15.310  29.075  39.477  1.00 35.10           C  
ATOM   1734  CG  TYR H 226      15.001  29.015  40.932  1.00 38.26           C  
ATOM   1735  CD1 TYR H 226      14.375  30.086  41.530  1.00 47.56           C  
ATOM   1736  CD2 TYR H 226      15.343  27.922  41.696  1.00 42.65           C  
ATOM   1737  CE1 TYR H 226      14.090  30.072  42.872  1.00 45.23           C  
ATOM   1738  CE2 TYR H 226      15.060  27.901  43.041  1.00 53.03           C  
ATOM   1739  CZ  TYR H 226      14.437  28.978  43.628  1.00 44.06           C  
ATOM   1740  OH  TYR H 226      14.149  28.954  45.008  1.00 50.65           O  
ATOM   1741  C   TYR H 226      13.931  27.219  38.624  1.00 36.14           C  
ATOM   1742  O   TYR H 226      12.954  26.697  39.159  1.00 34.10           O  
ATOM   1743  N   TYR H 227      14.901  26.486  38.004  1.00 32.90           N  
ATOM   1744  CA  TYR H 227      14.822  25.045  37.851  1.00 31.60           C  
ATOM   1745  CB  TYR H 227      14.703  24.559  36.397  1.00 32.16           C  
ATOM   1746  CG  TYR H 227      13.357  24.827  35.835  1.00 34.26           C  
ATOM   1747  CD1 TYR H 227      12.354  23.909  36.031  1.00 36.80           C  
ATOM   1748  CD2 TYR H 227      13.095  25.971  35.116  1.00 38.58           C  
ATOM   1749  CE1 TYR H 227      11.099  24.122  35.517  1.00 38.00           C  
ATOM   1750  CE2 TYR H 227      11.838  26.187  34.599  1.00 40.11           C  
ATOM   1751  CZ  TYR H 227      10.842  25.263  34.801  1.00 41.36           C  
ATOM   1752  OH  TYR H 227       9.554  25.484  34.269  1.00 42.03           O  
ATOM   1753  C   TYR H 227      16.052  24.304  38.332  1.00 34.10           C  
ATOM   1754  O   TYR H 227      17.180  24.772  38.191  1.00 31.40           O  
ATOM   1755  N   GLY H 228      15.833  23.076  38.872  1.00 29.32           N  
ATOM   1756  CA  GLY H 228      16.870  22.171  39.317  1.00 28.61           C  
ATOM   1757  C   GLY H 228      16.375  20.766  39.056  1.00 28.89           C  
ATOM   1758  O   GLY H 228      15.184  20.575  38.812  1.00 30.05           O  
ATOM   1759  N   MET H 229      17.261  19.735  39.117  1.00 31.33           N  
ATOM   1760  CA  MET H 229      16.845  18.393  38.757  1.00 29.31           C  
ATOM   1761  CB  MET H 229      17.703  17.806  37.624  1.00 27.42           C  
ATOM   1762  CG  MET H 229      17.570  18.616  36.331  1.00 27.58           C  
ATOM   1763  SD  MET H 229      18.665  18.107  34.971  1.00 38.24           S  
ATOM   1764  CE  MET H 229      18.108  19.402  33.820  1.00 46.31           C  
ATOM   1765  C   MET H 229      16.940  17.446  39.930  1.00 30.70           C  
ATOM   1766  O   MET H 229      18.026  17.157  40.425  1.00 29.81           O  
ATOM   1767  N   ASP H 230      15.777  16.939  40.398  1.00 34.67           N  
ATOM   1768  CA  ASP H 230      15.645  16.061  41.540  1.00 34.13           C  
ATOM   1769  CB  ASP H 230      14.168  15.948  41.974  1.00 30.14           C  
ATOM   1770  CG  ASP H 230      14.103  15.381  43.381  1.00 41.55           C  
ATOM   1771  OD1 ASP H 230      15.170  14.966  43.904  1.00 45.13           O  
ATOM   1772  OD2 ASP H 230      12.982  15.365  43.955  1.00 45.97           O1-
ATOM   1773  C   ASP H 230      16.156  14.621  41.383  1.00 35.13           C  
ATOM   1774  O   ASP H 230      16.990  14.184  42.171  1.00 32.47           O  
ATOM   1775  N   VAL H 231      15.661  13.879  40.361  1.00 29.91           N  
ATOM   1776  CA  VAL H 231      15.699  12.473  40.044  1.00 28.87           C  
ATOM   1777  CB  VAL H 231      14.349  11.822  40.098  1.00 29.36           C  
ATOM   1778  CG1 VAL H 231      14.500  10.335  39.738  1.00 27.43           C  
ATOM   1779  CG2 VAL H 231      13.745  12.078  41.489  1.00 31.45           C  
ATOM   1780  C   VAL H 231      16.203  12.313  38.647  1.00 28.37           C  
ATOM   1781  O   VAL H 231      15.805  13.049  37.743  1.00 28.69           O  
ATOM   1782  N   TRP H 232      17.093  11.319  38.445  1.00 26.41           N  
ATOM   1783  CA  TRP H 232      17.710  11.119  37.167  1.00 27.25           C  
ATOM   1784  CB  TRP H 232      19.217  11.396  37.241  1.00 28.03           C  
ATOM   1785  CG  TRP H 232      19.561  12.774  37.762  1.00 26.64           C  
ATOM   1786  CD2 TRP H 232      20.757  13.484  37.423  1.00 26.85           C  
ATOM   1787  CD1 TRP H 232      18.852  13.599  38.587  1.00 26.55           C  
ATOM   1788  NE1 TRP H 232      19.543  14.770  38.788  1.00 27.23           N  
ATOM   1789  CE2 TRP H 232      20.715  14.708  38.072  1.00 25.44           C  
ATOM   1790  CE3 TRP H 232      21.831  13.126  36.686  1.00 27.35           C  
ATOM   1791  CZ2 TRP H 232      21.754  15.577  37.972  1.00 26.66           C  
ATOM   1792  CZ3 TRP H 232      22.821  14.032  36.506  1.00 27.04           C  
ATOM   1793  CH2 TRP H 232      22.801  15.242  37.149  1.00 27.65           C  
ATOM   1794  C   TRP H 232      17.548   9.670  36.812  1.00 27.43           C  
ATOM   1795  O   TRP H 232      17.540   8.804  37.685  1.00 28.34           O  
ATOM   1796  N   GLY H 233      17.408   9.366  35.505  1.00 25.87           N  
ATOM   1797  CA  GLY H 233      17.289   8.004  35.067  1.00 27.14           C  
ATOM   1798  C   GLY H 233      18.674   7.457  34.900  1.00 28.39           C  
ATOM   1799  O   GLY H 233      19.655   8.152  35.157  1.00 28.61           O  
ATOM   1800  N   GLN H 234      18.770   6.174  34.484  1.00 28.49           N  
ATOM   1801  CA  GLN H 234      20.002   5.453  34.274  1.00 31.34           C  
ATOM   1802  CB  GLN H 234      19.788   3.980  33.887  1.00 32.09           C  
ATOM   1803  CG  GLN H 234      18.697   3.257  34.666  1.00 42.95           C  
ATOM   1804  CD  GLN H 234      17.427   3.462  33.850  1.00 46.44           C  
ATOM   1805  OE1 GLN H 234      16.533   4.212  34.244  1.00 47.01           O  
ATOM   1806  NE2 GLN H 234      17.353   2.794  32.665  1.00 44.27           N  
ATOM   1807  C   GLN H 234      20.697   6.017  33.072  1.00 30.91           C  
ATOM   1808  O   GLN H 234      21.925   6.066  33.011  1.00 31.85           O  
ATOM   1809  N   GLY H 235      19.907   6.402  32.051  1.00 31.01           N  
ATOM   1810  CA  GLY H 235      20.441   6.927  30.827  1.00 30.69           C  
ATOM   1811  C   GLY H 235      20.365   5.871  29.762  1.00 31.46           C  
ATOM   1812  O   GLY H 235      20.336   4.675  30.049  1.00 31.53           O  
ATOM   1813  N   THR H 236      20.306   6.310  28.482  1.00 30.56           N  
ATOM   1814  CA  THR H 236      20.302   5.414  27.355  1.00 31.56           C  
ATOM   1815  CB  THR H 236      18.971   5.312  26.671  1.00 30.94           C  
ATOM   1816  OG1 THR H 236      19.003   4.287  25.689  1.00 34.34           O  
ATOM   1817  CG2 THR H 236      18.637   6.667  26.028  1.00 32.22           C  
ATOM   1818  C   THR H 236      21.295   5.964  26.373  1.00 32.72           C  
ATOM   1819  O   THR H 236      21.396   7.178  26.210  1.00 31.61           O  
ATOM   1820  N   THR H 237      22.040   5.095  25.660  1.00 33.11           N  
ATOM   1821  CA  THR H 237      23.091   5.616  24.825  1.00 33.46           C  
ATOM   1822  CB  THR H 237      24.363   4.821  24.876  1.00 34.71           C  
ATOM   1823  OG1 THR H 237      24.124   3.503  24.406  1.00 47.83           O  
ATOM   1824  CG2 THR H 237      24.892   4.780  26.319  1.00 40.16           C  
ATOM   1825  C   THR H 237      22.673   5.658  23.390  1.00 35.54           C  
ATOM   1826  O   THR H 237      22.064   4.728  22.863  1.00 34.88           O  
ATOM   1827  N   VAL H 238      23.005   6.784  22.724  1.00 34.56           N  
ATOM   1828  CA  VAL H 238      22.698   6.954  21.336  1.00 34.09           C  
ATOM   1829  CB  VAL H 238      21.818   8.143  21.073  1.00 34.76           C  
ATOM   1830  CG1 VAL H 238      21.608   8.279  19.557  1.00 36.18           C  
ATOM   1831  CG2 VAL H 238      20.515   7.973  21.870  1.00 34.40           C  
ATOM   1832  C   VAL H 238      23.985   7.184  20.606  1.00 35.39           C  
ATOM   1833  O   VAL H 238      24.793   8.031  20.990  1.00 34.91           O  
ATOM   1834  N   THR H 239      24.217   6.410  19.529  1.00 35.37           N  
ATOM   1835  CA  THR H 239      25.403   6.621  18.751  1.00 35.63           C  
ATOM   1836  CB  THR H 239      26.351   5.462  18.747  1.00 36.00           C  
ATOM   1837  OG1 THR H 239      25.674   4.289  18.333  1.00 36.13           O  
ATOM   1838  CG2 THR H 239      26.944   5.285  20.151  1.00 36.03           C  
ATOM   1839  C   THR H 239      24.995   6.887  17.342  1.00 36.41           C  
ATOM   1840  O   THR H 239      24.236   6.132  16.735  1.00 38.38           O  
ATOM   1841  N   VAL H 240      25.506   7.997  16.787  1.00 36.63           N  
ATOM   1842  CA  VAL H 240      25.181   8.338  15.437  1.00 38.60           C  
ATOM   1843  CB  VAL H 240      24.871   9.796  15.265  1.00 38.17           C  
ATOM   1844  CG1 VAL H 240      24.582  10.058  13.779  1.00 39.12           C  
ATOM   1845  CG2 VAL H 240      23.709  10.167  16.206  1.00 37.69           C  
ATOM   1846  C   VAL H 240      26.389   8.031  14.621  1.00 39.75           C  
ATOM   1847  O   VAL H 240      27.420   8.694  14.752  1.00 38.89           O  
ATOM   1848  N   SER H 241      26.293   7.007  13.751  1.00 39.94           N  
ATOM   1849  CA  SER H 241      27.431   6.653  12.959  1.00 41.91           C  
ATOM   1850  CB  SER H 241      28.345   5.624  13.639  1.00 41.40           C  
ATOM   1851  OG  SER H 241      29.449   5.320  12.801  1.00 42.43           O  
ATOM   1852  C   SER H 241      26.948   6.037  11.686  1.00 42.96           C  
ATOM   1853  O   SER H 241      25.812   5.573  11.595  1.00 41.85           O  
ATOM   1854  N   SER H 242      27.817   6.026  10.660  1.00 43.36           N  
ATOM   1855  CA  SER H 242      27.455   5.441   9.403  1.00 44.79           C  
ATOM   1856  CB  SER H 242      28.467   5.734   8.287  1.00 45.53           C  
ATOM   1857  OG  SER H 242      28.045   5.123   7.078  1.00 50.29           O  
ATOM   1858  C   SER H 242      27.398   3.926   9.593  1.00 45.63           C  
ATOM   1859  O   SER H 242      28.174   3.215   8.900  1.00 46.29           O  
ATOM   1860  OXT SER H 242      26.571   3.457  10.422  1.00  0.00           O1-
TER    1861      SER H 242 
CONECT  159  707
CONECT  707  159
CONECT  990 1579
CONECT 1579  990
END
