# Supplementary material for: Fully automated antibody structure prediction using BIOVIA tools: Validation study
Source: PLoS One. 2017 May 18;12(5):e0177923. doi: 10.1371/journal.pone.0177923 (PMC5436848; doi:10.1371/journal.pone.0177923)
Supplement: S2 Dataset — Predicted structures using the Top5 framework method, Chothia CDR definition with canonical filtering and generating 50 models. These were used in the comparison against predictions using no filtering. (ZIP) [file pone.0177923.s004.zip › 4FZE_LH_FV_FinalModel.pdb]

REMARK   Accelrys Discovery Studio PDB file
REMARK   Created:  2015-04-10T03:32:12Z
SSBOND   1 CYS L   21    CYS L   86                                     
SSBOND   2 CYS H  128    CYS H  202                                     
ATOM      1  N   SER L   1      27.390  31.339  27.768  1.00 54.38           N1+
ATOM      2  CA  SER L   1      27.926  31.454  29.144  1.00 54.72           C  
ATOM      3  CB  SER L   1      26.798  31.698  30.159  1.00 53.61           C  
ATOM      4  OG  SER L   1      26.177  32.950  29.907  1.00  0.00           O  
ATOM      5  C   SER L   1      28.649  30.211  29.525  1.00 54.23           C  
ATOM      6  O   SER L   1      28.163  29.103  29.309  1.00 55.31           O  
ATOM      7  N   VAL L   2      29.855  30.374  30.101  1.00 48.73           N  
ATOM      8  CA  VAL L   2      30.610  29.209  30.440  1.00 46.69           C  
ATOM      9  CB  VAL L   2      31.925  29.117  29.719  1.00 51.42           C  
ATOM     10  CG1 VAL L   2      32.818  30.284  30.173  1.00 44.97           C  
ATOM     11  CG2 VAL L   2      32.527  27.729  29.996  1.00 45.83           C  
ATOM     12  C   VAL L   2      30.915  29.227  31.898  1.00 46.94           C  
ATOM     13  O   VAL L   2      31.290  30.251  32.469  1.00 48.03           O  
ATOM     14  N   LEU L   3      30.738  28.060  32.545  1.00 41.99           N  
ATOM     15  CA  LEU L   3      31.084  27.910  33.923  1.00 41.37           C  
ATOM     16  CB  LEU L   3      30.044  27.125  34.738  1.00 39.82           C  
ATOM     17  CG  LEU L   3      28.709  27.876  34.914  1.00 40.16           C  
ATOM     18  CD1 LEU L   3      27.705  27.051  35.737  1.00 38.35           C  
ATOM     19  CD2 LEU L   3      28.938  29.276  35.509  1.00 40.35           C  
ATOM     20  C   LEU L   3      32.350  27.121  33.911  1.00 41.62           C  
ATOM     21  O   LEU L   3      32.393  26.017  33.371  1.00 41.43           O  
ATOM     22  N   THR L   4      33.424  27.667  34.513  1.00 38.09           N  
ATOM     23  CA  THR L   4      34.685  26.990  34.423  0.90 38.77           C  
ATOM     24  CB  THR L   4      35.811  27.899  34.025  0.90 42.39           C  
ATOM     25  OG1 THR L   4      35.521  28.506  32.773  0.90 42.90           O  
ATOM     26  CG2 THR L   4      37.106  27.077  33.917  0.90 39.48           C  
ATOM     27  C   THR L   4      35.020  26.380  35.747  1.00 37.59           C  
ATOM     28  O   THR L   4      34.875  27.008  36.796  1.00 38.80           O  
ATOM     29  N   GLN L   5      35.467  25.107  35.710  1.00 35.14           N  
ATOM     30  CA  GLN L   5      35.859  24.375  36.881  1.00 33.82           C  
ATOM     31  CB  GLN L   5      34.938  23.180  37.178  1.00 35.25           C  
ATOM     32  CG  GLN L   5      33.495  23.575  37.497  1.00 32.57           C  
ATOM     33  CD  GLN L   5      32.699  22.296  37.719  1.00 37.82           C  
ATOM     34  OE1 GLN L   5      31.685  22.058  37.064  1.00 35.60           O  
ATOM     35  NE2 GLN L   5      33.169  21.447  38.670  1.00 32.31           N  
ATOM     36  C   GLN L   5      37.212  23.803  36.587  1.00 35.32           C  
ATOM     37  O   GLN L   5      37.562  23.609  35.425  1.00 35.83           O  
ATOM     38  N   PRO L   6      38.006  23.542  37.592  1.00 36.17           N  
ATOM     39  CA  PRO L   6      39.302  22.956  37.380  1.00 37.10           C  
ATOM     40  CD  PRO L   6      37.891  24.185  38.888  1.00 37.25           C  
ATOM     41  CB  PRO L   6      40.060  23.122  38.700  1.00 38.94           C  
ATOM     42  CG  PRO L   6      38.976  23.494  39.730  1.00 39.82           C  
ATOM     43  C   PRO L   6      39.108  21.538  36.952  1.00 38.85           C  
ATOM     44  O   PRO L   6      38.208  20.887  37.479  1.00 39.15           O  
ATOM     45  N   PRO L   7      39.898  21.040  36.042  1.00 38.39           N  
ATOM     46  CA  PRO L   7      39.709  19.691  35.590  1.00 37.98           C  
ATOM     47  CD  PRO L   7      40.516  21.874  35.023  1.00 38.69           C  
ATOM     48  CB  PRO L   7      40.620  19.528  34.377  1.00 40.19           C  
ATOM     49  CG  PRO L   7      40.709  20.954  33.802  1.00 42.66           C  
ATOM     50  C   PRO L   7      39.936  18.683  36.668  1.00 38.13           C  
ATOM     51  O   PRO L   7      39.273  17.645  36.647  1.00 36.51           O  
ATOM     52  N   SER L   8      40.858  18.944  37.615  1.00 38.09           N  
ATOM     53  CA  SER L   8      41.074  17.948  38.623  1.00 38.95           C  
ATOM     54  CB  SER L   8      42.190  16.944  38.281  1.00 43.48           C  
ATOM     55  OG  SER L   8      43.454  17.590  38.291  1.00 50.65           O  
ATOM     56  C   SER L   8      41.469  18.608  39.906  1.00 40.85           C  
ATOM     57  O   SER L   8      42.070  19.682  39.914  1.00 40.80           O  
ATOM     58  N   VAL L   9      41.105  17.963  41.034  1.00 37.79           N  
ATOM     59  CA  VAL L   9      41.473  18.420  42.343  1.00 36.66           C  
ATOM     60  CB  VAL L   9      40.360  19.124  43.065  1.00 38.79           C  
ATOM     61  CG1 VAL L   9      40.818  19.435  44.501  1.00 39.02           C  
ATOM     62  CG2 VAL L   9      39.968  20.373  42.257  1.00 37.85           C  
ATOM     63  C   VAL L   9      41.817  17.191  43.130  1.00 38.85           C  
ATOM     64  O   VAL L   9      41.207  16.138  42.943  1.00 37.73           O  
ATOM     65  N   SER L  10      42.815  17.282  44.033  1.00 38.53           N  
ATOM     66  CA  SER L  10      43.186  16.124  44.797  1.00 41.93           C  
ATOM     67  CB  SER L  10      44.550  15.539  44.388  1.00 44.83           C  
ATOM     68  OG  SER L  10      45.562  16.528  44.500  1.00 52.55           O  
ATOM     69  C   SER L  10      43.234  16.495  46.250  1.00 43.37           C  
ATOM     70  O   SER L  10      43.569  17.625  46.602  1.00 42.15           O  
ATOM     71  N   VAL L  11      42.864  15.544  47.138  1.00 42.08           N  
ATOM     72  CA  VAL L  11      42.883  15.803  48.553  1.00 41.21           C  
ATOM     73  CB  VAL L  11      41.541  16.146  49.133  1.00 48.31           C  
ATOM     74  CG1 VAL L  11      41.128  17.544  48.666  1.00 49.58           C  
ATOM     75  CG2 VAL L  11      40.542  15.059  48.708  1.00 48.10           C  
ATOM     76  C   VAL L  11      43.322  14.581  49.287  1.00 42.57           C  
ATOM     77  O   VAL L  11      43.078  13.453  48.860  1.00 41.57           O  
ATOM     78  N   SER L  12      44.006  14.791  50.431  1.00 41.44           N  
ATOM     79  CA  SER L  12      44.379  13.694  51.275  1.00 44.31           C  
ATOM     80  CB  SER L  12      45.533  14.012  52.242  1.00 48.85           C  
ATOM     81  OG  SER L  12      46.732  14.243  51.517  1.00 48.51           O  
ATOM     82  C   SER L  12      43.167  13.402  52.092  1.00 45.67           C  
ATOM     83  O   SER L  12      42.338  14.285  52.313  1.00 44.41           O  
ATOM     84  N   PRO L  13      43.022  12.198  52.558  1.00 45.55           N  
ATOM     85  CA  PRO L  13      41.839  11.910  53.310  1.00 45.66           C  
ATOM     86  CD  PRO L  13      43.478  11.039  51.808  1.00 46.51           C  
ATOM     87  CB  PRO L  13      41.778  10.391  53.428  1.00 46.45           C  
ATOM     88  CG  PRO L  13      42.482   9.914  52.143  1.00 47.53           C  
ATOM     89  C   PRO L  13      41.813  12.654  54.603  1.00 46.75           C  
ATOM     90  O   PRO L  13      42.846  12.748  55.265  1.00 49.78           O  
ATOM     91  N   GLY L  14      40.633  13.188  54.977  1.00 44.82           N  
ATOM     92  CA  GLY L  14      40.482  13.902  56.211  1.00 45.30           C  
ATOM     93  C   GLY L  14      40.650  15.369  55.957  1.00 46.83           C  
ATOM     94  O   GLY L  14      40.248  16.191  56.780  1.00 48.52           O  
ATOM     95  N   GLN L  15      41.238  15.742  54.802  1.00 45.10           N  
ATOM     96  CA  GLN L  15      41.465  17.129  54.497  1.00 45.37           C  
ATOM     97  CB  GLN L  15      42.659  17.373  53.557  1.00 46.66           C  
ATOM     98  CG  GLN L  15      44.004  16.936  54.147  1.00 49.56           C  
ATOM     99  CD  GLN L  15      44.361  17.850  55.314  1.00 54.17           C  
ATOM    100  OE1 GLN L  15      43.758  18.904  55.506  1.00 51.06           O  
ATOM    101  NE2 GLN L  15      45.375  17.432  56.120  1.00 53.70           N  
ATOM    102  C   GLN L  15      40.234  17.674  53.841  1.00 45.92           C  
ATOM    103  O   GLN L  15      39.285  16.941  53.571  1.00 46.26           O  
ATOM    104  N   THR L  16      40.208  19.001  53.586  1.00 43.28           N  
ATOM    105  CA  THR L  16      39.045  19.595  52.988  1.00 42.50           C  
ATOM    106  CB  THR L  16      38.631  20.892  53.621  1.00 46.26           C  
ATOM    107  OG1 THR L  16      39.682  21.840  53.528  1.00 57.18           O  
ATOM    108  CG2 THR L  16      38.267  20.639  55.091  1.00 51.78           C  
ATOM    109  C   THR L  16      39.314  19.882  51.545  1.00 43.41           C  
ATOM    110  O   THR L  16      40.351  20.436  51.184  1.00 43.85           O  
ATOM    111  N   ALA L  17      38.356  19.499  50.676  1.00 38.60           N  
ATOM    112  CA  ALA L  17      38.499  19.734  49.270  1.00 39.08           C  
ATOM    113  CB  ALA L  17      38.093  18.528  48.406  1.00 38.89           C  
ATOM    114  C   ALA L  17      37.598  20.872  48.906  1.00 38.82           C  
ATOM    115  O   ALA L  17      36.500  21.008  49.439  1.00 38.33           O  
ATOM    116  N   SER L  18      38.079  21.751  48.004  1.00 38.71           N  
ATOM    117  CA  SER L  18      37.278  22.853  47.556  0.90 38.51           C  
ATOM    118  CB  SER L  18      37.831  24.225  47.983  0.90 38.80           C  
ATOM    119  OG  SER L  18      36.985  25.259  47.505  1.00  0.00           O  
ATOM    120  C   SER L  18      37.287  22.812  46.063  1.00 40.89           C  
ATOM    121  O   SER L  18      38.345  22.746  45.442  1.00 42.19           O  
ATOM    122  N   ILE L  19      36.089  22.839  45.444  1.00 35.50           N  
ATOM    123  CA  ILE L  19      36.003  22.835  44.012  1.00 35.91           C  
ATOM    124  CB  ILE L  19      35.221  21.672  43.468  1.00 35.93           C  
ATOM    125  CG1 ILE L  19      35.918  20.350  43.837  1.00 35.96           C  
ATOM    126  CG2 ILE L  19      35.054  21.870  41.953  1.00 34.55           C  
ATOM    127  CD1 ILE L  19      35.065  19.110  43.580  1.00 35.34           C  
ATOM    128  C   ILE L  19      35.318  24.102  43.614  1.00 37.54           C  
ATOM    129  O   ILE L  19      34.201  24.381  44.049  1.00 37.49           O  
ATOM    130  N   THR L  20      35.991  24.910  42.772  1.00 36.91           N  
ATOM    131  CA  THR L  20      35.445  26.179  42.388  0.90 37.82           C  
ATOM    132  CB  THR L  20      36.479  27.260  42.262  0.90 40.21           C  
ATOM    133  OG1 THR L  20      37.429  26.918  41.264  1.00 37.44           O  
ATOM    134  CG2 THR L  20      37.177  27.438  43.622  1.00 27.97           C  
ATOM    135  C   THR L  20      34.750  26.072  41.067  1.00 38.82           C  
ATOM    136  O   THR L  20      35.025  25.186  40.259  1.00 39.72           O  
ATOM    137  N   CYS L  21      33.794  26.998  40.845  1.00 38.38           N  
ATOM    138  CA  CYS L  21      33.053  27.111  39.622  0.83 38.19           C  
ATOM    139  CB  CYS L  21      31.606  26.592  39.785  0.83 39.68           C  
ATOM    140  SG  CYS L  21      30.580  26.691  38.285  0.83 41.29           S  
ATOM    141  C   CYS L  21      33.030  28.581  39.333  1.00 42.14           C  
ATOM    142  O   CYS L  21      32.526  29.360  40.138  1.00 41.52           O  
ATOM    143  N   SER L  22      33.580  29.014  38.179  1.00 39.93           N  
ATOM    144  CA  SER L  22      33.640  30.430  37.929  1.00 41.87           C  
ATOM    145  CB  SER L  22      35.070  30.934  37.666  1.00 43.13           C  
ATOM    146  OG  SER L  22      35.635  30.243  36.563  1.00 52.80           O  
ATOM    147  C   SER L  22      32.787  30.782  36.748  1.00 41.52           C  
ATOM    148  O   SER L  22      32.796  30.099  35.725  1.00 40.81           O  
ATOM    149  N   GLY L  23      32.068  31.910  36.858  1.00 44.08           N  
ATOM    150  CA  GLY L  23      31.270  32.383  35.770  1.00 45.10           C  
ATOM    151  C   GLY L  23      31.027  33.834  36.029  1.00 49.48           C  
ATOM    152  O   GLY L  23      31.028  34.273  37.176  1.00 49.45           O  
ATOM    153  N   ASP L  24      30.802  34.631  34.969  1.00 53.28           N  
ATOM    154  CA  ASP L  24      30.587  36.025  35.222  1.00 58.44           C  
ATOM    155  CB  ASP L  24      30.567  36.898  33.957  1.00 62.35           C  
ATOM    156  CG  ASP L  24      30.629  38.357  34.395  1.00 75.12           C  
ATOM    157  OD1 ASP L  24      31.364  38.654  35.375  1.00 81.40           O  
ATOM    158  OD2 ASP L  24      29.952  39.196  33.745  1.00 72.03           O1-
ATOM    159  C   ASP L  24      29.258  36.168  35.899  1.00 64.71           C  
ATOM    160  O   ASP L  24      28.277  35.549  35.494  1.00 65.54           O  
ATOM    161  N   ASN L  25      29.206  37.006  36.954  1.00 52.39           N  
ATOM    162  CA  ASN L  25      28.015  37.305  37.707  1.00 53.11           C  
ATOM    163  CB  ASN L  25      26.956  38.042  36.871  1.00 56.54           C  
ATOM    164  CG  ASN L  25      27.536  39.392  36.474  1.00 73.58           C  
ATOM    165  OD1 ASN L  25      28.384  39.947  37.170  1.00  0.00           O  
ATOM    166  ND2 ASN L  25      27.067  39.938  35.319  1.00  0.00           N  
ATOM    167  C   ASN L  25      27.384  36.065  38.272  1.00 54.71           C  
ATOM    168  O   ASN L  25      26.160  35.944  38.307  1.00 59.09           O  
ATOM    169  N   LEU L  26      28.205  35.117  38.759  1.00 50.54           N  
ATOM    170  CA  LEU L  26      27.718  33.886  39.324  1.00 51.12           C  
ATOM    171  CB  LEU L  26      28.845  32.885  39.632  1.00 47.29           C  
ATOM    172  CG  LEU L  26      28.344  31.557  40.230  1.00 48.59           C  
ATOM    173  CD1 LEU L  26      27.436  30.805  39.246  1.00 46.91           C  
ATOM    174  CD2 LEU L  26      29.515  30.696  40.727  1.00 49.28           C  
ATOM    175  C   LEU L  26      26.972  34.148  40.598  1.00 52.51           C  
ATOM    176  O   LEU L  26      25.973  33.493  40.892  1.00 52.00           O  
ATOM    177  N   ARG L  27      27.435  35.138  41.381  1.00 51.87           N  
ATOM    178  CA  ARG L  27      26.922  35.470  42.681  1.00 57.12           C  
ATOM    179  CB  ARG L  27      27.635  36.671  43.315  1.00  0.00           C  
ATOM    180  CG  ARG L  27      27.505  37.956  42.488  1.00  0.00           C  
ATOM    181  CD  ARG L  27      28.212  39.162  43.107  1.00  0.00           C  
ATOM    182  NE  ARG L  27      27.996  40.321  42.196  1.00  0.00           N  
ATOM    183  CZ  ARG L  27      28.358  41.578  42.589  1.00  0.00           C  
ATOM    184  NH1 ARG L  27      28.916  41.776  43.818  1.00  0.00           N1+
ATOM    185  NH2 ARG L  27      28.158  42.638  41.751  1.00  0.00           N  
ATOM    186  C   ARG L  27      25.482  35.836  42.552  1.00 64.01           C  
ATOM    187  O   ARG L  27      24.693  35.603  43.465  1.00 66.16           O  
ATOM    188  N   ASP L  28      25.117  36.451  41.416  1.00 67.35           N  
ATOM    189  CA  ASP L  28      23.770  36.854  41.149  1.00 69.93           C  
ATOM    190  CB  ASP L  28      23.649  37.648  39.839  1.00 77.78           C  
ATOM    191  CG  ASP L  28      24.379  38.971  40.021  1.00 89.00           C  
ATOM    192  OD1 ASP L  28      24.771  39.275  41.179  1.00 89.46           O  
ATOM    193  OD2 ASP L  28      24.553  39.696  39.005  1.00 92.49           O1-
ATOM    194  C   ASP L  28      22.869  35.657  41.041  1.00 69.11           C  
ATOM    195  O   ASP L  28      21.680  35.764  41.341  1.00 67.44           O  
ATOM    196  N   GLY L  29      23.389  34.493  40.595  1.00 65.88           N  
ATOM    197  CA  GLY L  29      22.520  33.376  40.352  1.00 61.11           C  
ATOM    198  C   GLY L  29      22.661  32.301  41.387  1.00 63.83           C  
ATOM    199  O   GLY L  29      23.626  32.252  42.145  1.00 51.42           O  
ATOM    200  N   TYR L  30      21.660  31.392  41.426  1.00 49.38           N  
ATOM    201  CA  TYR L  30      21.673  30.295  42.351  1.00 48.65           C  
ATOM    202  CB  TYR L  30      20.273  29.763  42.706  1.00 50.36           C  
ATOM    203  CG  TYR L  30      19.579  30.822  43.490  1.00 53.68           C  
ATOM    204  CD1 TYR L  30      19.815  30.957  44.839  1.00 55.31           C  
ATOM    205  CD2 TYR L  30      18.691  31.679  42.880  1.00 55.75           C  
ATOM    206  CE1 TYR L  30      19.179  31.932  45.569  1.00 57.81           C  
ATOM    207  CE2 TYR L  30      18.051  32.657  43.605  1.00 58.27           C  
ATOM    208  CZ  TYR L  30      18.295  32.784  44.952  1.00 65.54           C  
ATOM    209  OH  TYR L  30      17.639  33.787  45.697  1.00 71.92           O  
ATOM    210  C   TYR L  30      22.441  29.174  41.714  1.00 49.05           C  
ATOM    211  O   TYR L  30      22.199  28.832  40.557  1.00 48.30           O  
ATOM    212  N   ALA L  31      23.395  28.576  42.469  1.00 33.67           N  
ATOM    213  CA  ALA L  31      24.227  27.528  41.945  1.00 33.59           C  
ATOM    214  CB  ALA L  31      25.726  27.741  42.223  1.00 32.11           C  
ATOM    215  C   ALA L  31      23.841  26.216  42.570  1.00 35.28           C  
ATOM    216  O   ALA L  31      23.440  26.158  43.732  1.00 34.89           O  
ATOM    217  N   SER L  32      23.939  25.120  41.778  1.00 32.72           N  
ATOM    218  CA  SER L  32      23.642  23.788  42.245  1.00 32.47           C  
ATOM    219  CB  SER L  32      22.473  23.107  41.511  1.00 32.68           C  
ATOM    220  OG  SER L  32      21.251  23.769  41.792  1.00 39.03           O  
ATOM    221  C   SER L  32      24.853  22.943  41.975  1.00 32.48           C  
ATOM    222  O   SER L  32      25.674  23.288  41.127  1.00 32.11           O  
ATOM    223  N   TRP L  33      25.005  21.815  42.709  1.00 30.00           N  
ATOM    224  CA  TRP L  33      26.151  20.964  42.529  1.00 27.69           C  
ATOM    225  CB  TRP L  33      27.169  21.047  43.681  1.00 28.76           C  
ATOM    226  CG  TRP L  33      27.883  22.375  43.782  1.00 29.72           C  
ATOM    227  CD2 TRP L  33      29.124  22.680  43.127  1.00 29.13           C  
ATOM    228  CD1 TRP L  33      27.528  23.497  44.475  1.00 30.11           C  
ATOM    229  NE1 TRP L  33      28.470  24.481  44.291  1.00 31.20           N  
ATOM    230  CE2 TRP L  33      29.459  23.990  43.462  1.00 32.58           C  
ATOM    231  CE3 TRP L  33      29.919  21.928  42.309  1.00 30.93           C  
ATOM    232  CZ2 TRP L  33      30.598  24.573  42.983  1.00 32.39           C  
ATOM    233  CZ3 TRP L  33      31.069  22.517  41.830  1.00 32.28           C  
ATOM    234  CH2 TRP L  33      31.402  23.814  42.160  1.00 31.61           C  
ATOM    235  C   TRP L  33      25.694  19.540  42.445  1.00 29.30           C  
ATOM    236  O   TRP L  33      24.755  19.136  43.133  1.00 28.88           O  
ATOM    237  N   TYR L  34      26.371  18.741  41.586  1.00 29.02           N  
ATOM    238  CA  TYR L  34      26.003  17.363  41.413  1.00 28.02           C  
ATOM    239  CB  TYR L  34      25.404  17.044  40.029  1.00 28.80           C  
ATOM    240  CG  TYR L  34      24.173  17.864  39.827  1.00 28.53           C  
ATOM    241  CD1 TYR L  34      22.968  17.474  40.356  1.00 28.30           C  
ATOM    242  CD2 TYR L  34      24.220  19.038  39.114  1.00 28.83           C  
ATOM    243  CE1 TYR L  34      21.834  18.230  40.173  1.00 28.21           C  
ATOM    244  CE2 TYR L  34      23.088  19.799  38.926  1.00 27.14           C  
ATOM    245  CZ  TYR L  34      21.889  19.397  39.456  1.00 30.19           C  
ATOM    246  OH  TYR L  34      20.724  20.171  39.270  1.00 31.44           O  
ATOM    247  C   TYR L  34      27.231  16.510  41.535  1.00 32.83           C  
ATOM    248  O   TYR L  34      28.332  16.909  41.152  1.00 33.29           O  
ATOM    249  N   GLN L  35      27.058  15.292  42.090  1.00 28.77           N  
ATOM    250  CA  GLN L  35      28.137  14.354  42.239  1.00 29.19           C  
ATOM    251  CB  GLN L  35      28.225  13.761  43.657  1.00 28.63           C  
ATOM    252  CG  GLN L  35      29.365  12.758  43.838  1.00 29.34           C  
ATOM    253  CD  GLN L  35      29.223  12.145  45.223  1.00 37.53           C  
ATOM    254  OE1 GLN L  35      28.219  11.504  45.525  1.00 36.70           O  
ATOM    255  NE2 GLN L  35      30.252  12.348  46.091  1.00 32.29           N  
ATOM    256  C   GLN L  35      27.858  13.208  41.318  1.00 30.36           C  
ATOM    257  O   GLN L  35      26.738  12.701  41.277  1.00 30.87           O  
ATOM    258  N   GLN L  36      28.863  12.778  40.529  1.00 28.37           N  
ATOM    259  CA  GLN L  36      28.613  11.649  39.678  1.00 29.88           C  
ATOM    260  CB  GLN L  36      28.452  12.006  38.192  1.00 29.89           C  
ATOM    261  CG  GLN L  36      28.081  10.783  37.353  1.00 30.49           C  
ATOM    262  CD  GLN L  36      27.909  11.199  35.902  1.00 37.53           C  
ATOM    263  OE1 GLN L  36      28.381  12.249  35.470  1.00 33.85           O  
ATOM    264  NE2 GLN L  36      27.202  10.335  35.127  1.00 31.37           N  
ATOM    265  C   GLN L  36      29.745  10.670  39.786  1.00 33.73           C  
ATOM    266  O   GLN L  36      30.903  11.007  39.539  1.00 32.68           O  
ATOM    267  N   LYS L  37      29.421   9.414  40.162  1.00 33.94           N  
ATOM    268  CA  LYS L  37      30.385   8.347  40.267  0.90 36.35           C  
ATOM    269  CB  LYS L  37      29.980   7.241  41.259  0.90 36.65           C  
ATOM    270  CG  LYS L  37      29.977   7.641  42.738  0.90 36.94           C  
ATOM    271  CD  LYS L  37      31.355   7.983  43.305  0.90 37.70           C  
ATOM    272  CE  LYS L  37      31.404   7.947  44.833  0.90 44.70           C  
ATOM    273  NZ  LYS L  37      30.342   8.802  45.405  0.90 55.36           N1+
ATOM    274  C   LYS L  37      30.458   7.693  38.922  1.00 39.80           C  
ATOM    275  O   LYS L  37      29.542   7.830  38.112  1.00 37.57           O  
ATOM    276  N   PRO L  38      31.510   6.974  38.637  1.00 41.60           N  
ATOM    277  CA  PRO L  38      31.596   6.374  37.338  1.00 42.77           C  
ATOM    278  CD  PRO L  38      32.823   7.286  39.177  1.00 42.47           C  
ATOM    279  CB  PRO L  38      33.025   5.853  37.212  1.00 43.87           C  
ATOM    280  CG  PRO L  38      33.827   6.822  38.103  1.00 45.33           C  
ATOM    281  C   PRO L  38      30.524   5.364  37.097  1.00 44.42           C  
ATOM    282  O   PRO L  38      30.294   4.510  37.952  1.00 43.66           O  
ATOM    283  N   GLY L  39      29.859   5.458  35.929  1.00 42.47           N  
ATOM    284  CA  GLY L  39      28.856   4.515  35.534  1.00 42.64           C  
ATOM    285  C   GLY L  39      27.566   4.785  36.248  1.00 43.78           C  
ATOM    286  O   GLY L  39      26.645   3.973  36.167  1.00 44.43           O  
ATOM    287  N   GLN L  40      27.440   5.918  36.965  1.00 38.35           N  
ATOM    288  CA  GLN L  40      26.186   6.119  37.638  1.00 36.82           C  
ATOM    289  CB  GLN L  40      26.234   5.882  39.161  1.00 38.92           C  
ATOM    290  CG  GLN L  40      27.147   6.808  39.958  1.00 48.47           C  
ATOM    291  CD  GLN L  40      27.115   6.313  41.401  1.00 60.40           C  
ATOM    292  OE1 GLN L  40      27.449   5.163  41.682  1.00 58.17           O  
ATOM    293  NE2 GLN L  40      26.694   7.198  42.343  1.00 55.47           N  
ATOM    294  C   GLN L  40      25.639   7.481  37.324  1.00 36.83           C  
ATOM    295  O   GLN L  40      26.319   8.321  36.737  1.00 35.61           O  
ATOM    296  N   SER L  41      24.351   7.708  37.667  1.00 33.98           N  
ATOM    297  CA  SER L  41      23.687   8.955  37.400  1.00 32.54           C  
ATOM    298  CB  SER L  41      22.155   8.861  37.473  1.00 34.28           C  
ATOM    299  OG  SER L  41      21.679   8.004  36.448  1.00 39.01           O  
ATOM    300  C   SER L  41      24.137   9.971  38.408  1.00 33.00           C  
ATOM    301  O   SER L  41      24.656   9.629  39.467  1.00 32.55           O  
ATOM    302  N   PRO L  42      23.945  11.227  38.085  1.00 30.20           N  
ATOM    303  CA  PRO L  42      24.351  12.305  38.954  1.00 29.48           C  
ATOM    304  CD  PRO L  42      23.919  11.630  36.687  1.00 29.98           C  
ATOM    305  CB  PRO L  42      24.268  13.572  38.103  1.00 30.31           C  
ATOM    306  CG  PRO L  42      24.465  13.066  36.663  1.00 32.53           C  
ATOM    307  C   PRO L  42      23.488  12.373  40.180  1.00 32.04           C  
ATOM    308  O   PRO L  42      22.351  11.904  40.134  1.00 31.49           O  
ATOM    309  N   VAL L  43      24.024  12.933  41.289  1.00 29.46           N  
ATOM    310  CA  VAL L  43      23.277  13.094  42.509  0.90 28.59           C  
ATOM    311  CB  VAL L  43      23.813  12.280  43.651  0.90 31.51           C  
ATOM    312  CG1 VAL L  43      23.015  12.625  44.919  1.00 34.84           C  
ATOM    313  CG2 VAL L  43      23.757  10.792  43.262  1.00 36.58           C  
ATOM    314  C   VAL L  43      23.387  14.535  42.911  1.00 29.74           C  
ATOM    315  O   VAL L  43      24.454  15.137  42.807  1.00 29.94           O  
ATOM    316  N   LEU L  44      22.278  15.123  43.406  1.00 28.32           N  
ATOM    317  CA  LEU L  44      22.249  16.519  43.780  1.00 27.75           C  
ATOM    318  CB  LEU L  44      20.822  17.096  43.727  1.00 26.36           C  
ATOM    319  CG  LEU L  44      20.696  18.580  44.115  1.00 29.15           C  
ATOM    320  CD1 LEU L  44      21.430  19.491  43.112  1.00 26.13           C  
ATOM    321  CD2 LEU L  44      19.222  18.970  44.299  1.00 28.77           C  
ATOM    322  C   LEU L  44      22.759  16.649  45.188  1.00 31.32           C  
ATOM    323  O   LEU L  44      22.156  16.118  46.118  1.00 32.63           O  
ATOM    324  N   VAL L  45      23.963  17.242  45.357  1.00 29.42           N  
ATOM    325  CA  VAL L  45      24.544  17.524  46.647  1.00 30.62           C  
ATOM    326  CB  VAL L  45      26.041  17.415  46.643  1.00 30.62           C  
ATOM    327  CG1 VAL L  45      26.395  15.950  46.333  1.00 32.40           C  
ATOM    328  CG2 VAL L  45      26.625  18.415  45.636  1.00 33.60           C  
ATOM    329  C   VAL L  45      24.140  18.847  47.258  1.00 32.97           C  
ATOM    330  O   VAL L  45      23.959  18.937  48.474  1.00 34.84           O  
ATOM    331  N   ILE L  46      24.048  19.926  46.444  1.00 29.50           N  
ATOM    332  CA  ILE L  46      23.729  21.242  46.960  1.00 29.54           C  
ATOM    333  CB  ILE L  46      24.950  22.101  47.144  1.00 29.59           C  
ATOM    334  CG1 ILE L  46      25.924  21.470  48.153  1.00 31.44           C  
ATOM    335  CG2 ILE L  46      24.487  23.514  47.539  1.00 29.56           C  
ATOM    336  CD1 ILE L  46      25.344  21.324  49.557  1.00 35.97           C  
ATOM    337  C   ILE L  46      22.862  21.974  45.974  1.00 30.80           C  
ATOM    338  O   ILE L  46      23.037  21.832  44.766  1.00 30.08           O  
ATOM    339  N   TYR L  47      21.888  22.776  46.473  1.00 30.12           N  
ATOM    340  CA  TYR L  47      21.102  23.614  45.601  1.00 30.60           C  
ATOM    341  CB  TYR L  47      19.727  23.048  45.174  1.00 29.64           C  
ATOM    342  CG  TYR L  47      18.738  23.039  46.290  1.00 29.97           C  
ATOM    343  CD1 TYR L  47      18.685  22.003  47.194  1.00 31.38           C  
ATOM    344  CD2 TYR L  47      17.833  24.070  46.412  1.00 32.37           C  
ATOM    345  CE1 TYR L  47      17.756  22.008  48.208  1.00 34.52           C  
ATOM    346  CE2 TYR L  47      16.903  24.082  47.423  1.00 33.73           C  
ATOM    347  CZ  TYR L  47      16.866  23.047  48.325  1.00 38.17           C  
ATOM    348  OH  TYR L  47      15.912  23.054  49.365  1.00 41.06           O  
ATOM    349  C   TYR L  47      20.912  24.939  46.285  1.00 34.28           C  
ATOM    350  O   TYR L  47      21.105  25.054  47.492  1.00 34.82           O  
ATOM    351  N   ARG L  48      20.556  25.976  45.499  1.00 37.79           N  
ATOM    352  CA  ARG L  48      20.348  27.291  46.028  1.00 38.56           C  
ATOM    353  CB  ARG L  48      19.155  27.373  46.997  1.00 39.44           C  
ATOM    354  CG  ARG L  48      17.809  27.076  46.333  1.00 50.80           C  
ATOM    355  CD  ARG L  48      17.197  28.282  45.618  1.00 64.40           C  
ATOM    356  NE  ARG L  48      16.849  29.291  46.658  1.00 41.95           N  
ATOM    357  CZ  ARG L  48      16.355  30.508  46.290  1.00 42.35           C  
ATOM    358  NH1 ARG L  48      16.182  30.803  44.968  1.00 41.32           N1+
ATOM    359  NH2 ARG L  48      16.031  31.431  47.243  1.00 43.83           N  
ATOM    360  C   ARG L  48      21.582  27.730  46.756  1.00 41.54           C  
ATOM    361  O   ARG L  48      21.498  28.301  47.843  1.00 41.82           O  
ATOM    362  N   ASP L  49      22.766  27.471  46.165  1.00 38.99           N  
ATOM    363  CA  ASP L  49      24.011  27.923  46.724  1.00 39.14           C  
ATOM    364  CB  ASP L  49      23.954  29.381  47.216  1.00 40.45           C  
ATOM    365  CG  ASP L  49      23.871  30.288  45.993  1.00 46.75           C  
ATOM    366  OD1 ASP L  49      24.115  29.785  44.864  1.00 45.67           O  
ATOM    367  OD2 ASP L  49      23.567  31.497  46.173  1.00 48.59           O1-
ATOM    368  C   ASP L  49      24.479  27.054  47.864  1.00 40.44           C  
ATOM    369  O   ASP L  49      25.506  26.392  47.734  1.00 40.19           O  
ATOM    370  N   ASP L  50      23.868  27.216  49.061  1.00 38.05           N  
ATOM    371  CA  ASP L  50      24.150  26.518  50.300  1.00 38.16           C  
ATOM    372  CB  ASP L  50      24.224  27.483  51.498  1.00 39.26           C  
ATOM    373  CG  ASP L  50      22.901  28.218  51.629  1.00 51.98           C  
ATOM    374  OD1 ASP L  50      22.016  28.015  50.759  1.00 41.36           O  
ATOM    375  OD2 ASP L  50      22.765  29.008  52.600  1.00 49.55           O1-
ATOM    376  C   ASP L  50      23.307  25.320  50.714  1.00 41.77           C  
ATOM    377  O   ASP L  50      23.728  24.584  51.604  1.00 41.32           O  
ATOM    378  N   LYS L  51      22.077  25.126  50.190  1.00 36.82           N  
ATOM    379  CA  LYS L  51      21.171  24.123  50.720  1.00 35.23           C  
ATOM    380  CB  LYS L  51      19.713  24.308  50.258  1.00 36.49           C  
ATOM    381  CG  LYS L  51      18.993  25.462  50.960  1.00 42.19           C  
ATOM    382  CD  LYS L  51      19.538  26.849  50.613  1.00 49.99           C  
ATOM    383  CE  LYS L  51      18.801  27.983  51.329  1.00 70.48           C  
ATOM    384  NZ  LYS L  51      19.458  29.278  51.043  1.00 75.26           N1+
ATOM    385  C   LYS L  51      21.574  22.709  50.407  1.00 38.83           C  
ATOM    386  O   LYS L  51      22.055  22.403  49.318  1.00 37.81           O  
ATOM    387  N   ARG L  52      21.350  21.799  51.389  1.00 36.93           N  
ATOM    388  CA  ARG L  52      21.662  20.398  51.254  1.00 39.65           C  
ATOM    389  CB  ARG L  52      22.513  19.826  52.402  1.00 40.46           C  
ATOM    390  CG  ARG L  52      23.982  20.240  52.410  1.00 46.17           C  
ATOM    391  CD  ARG L  52      24.725  19.706  53.635  1.00 54.15           C  
ATOM    392  NE  ARG L  52      24.127  20.374  54.825  1.00 62.31           N  
ATOM    393  CZ  ARG L  52      23.736  19.637  55.903  1.00 71.19           C  
ATOM    394  NH1 ARG L  52      23.895  18.281  55.900  1.00 67.62           N1+
ATOM    395  NH2 ARG L  52      23.182  20.254  56.986  1.00 66.44           N  
ATOM    396  C   ARG L  52      20.386  19.616  51.326  1.00 43.45           C  
ATOM    397  O   ARG L  52      19.571  19.814  52.226  1.00 42.84           O  
ATOM    398  N   PRO L  53      20.204  18.712  50.400  1.00 41.16           N  
ATOM    399  CA  PRO L  53      19.035  17.875  50.419  1.00 40.82           C  
ATOM    400  CD  PRO L  53      20.669  18.960  49.044  1.00 41.11           C  
ATOM    401  CB  PRO L  53      18.944  17.254  49.027  1.00 42.16           C  
ATOM    402  CG  PRO L  53      19.644  18.281  48.120  1.00 43.49           C  
ATOM    403  C   PRO L  53      19.179  16.867  51.511  1.00 47.12           C  
ATOM    404  O   PRO L  53      20.302  16.627  51.954  1.00 44.88           O  
ATOM    405  N   SER L  54      18.065  16.274  51.977  1.00 47.78           N  
ATOM    406  CA  SER L  54      18.192  15.287  53.005  1.00 48.94           C  
ATOM    407  CB  SER L  54      16.843  14.800  53.562  1.00 52.79           C  
ATOM    408  OG  SER L  54      16.094  14.157  52.540  1.00 60.47           O  
ATOM    409  C   SER L  54      18.888  14.121  52.388  1.00 49.85           C  
ATOM    410  O   SER L  54      18.683  13.812  51.216  1.00 50.87           O  
ATOM    411  N   GLY L  55      19.744  13.438  53.167  1.00 46.93           N  
ATOM    412  CA  GLY L  55      20.441  12.304  52.636  1.00 46.55           C  
ATOM    413  C   GLY L  55      21.841  12.700  52.273  1.00 44.87           C  
ATOM    414  O   GLY L  55      22.676  11.832  52.026  1.00 47.68           O  
ATOM    415  N   ILE L  56      22.143  14.015  52.240  1.00 41.55           N  
ATOM    416  CA  ILE L  56      23.477  14.452  51.907  1.00 40.37           C  
ATOM    417  CB  ILE L  56      23.518  15.686  51.041  1.00 39.76           C  
ATOM    418  CG1 ILE L  56      22.994  15.392  49.624  1.00 39.24           C  
ATOM    419  CG2 ILE L  56      24.959  16.219  51.041  1.00 37.97           C  
ATOM    420  CD1 ILE L  56      21.501  15.096  49.547  1.00 40.08           C  
ATOM    421  C   ILE L  56      24.197  14.768  53.186  1.00 41.87           C  
ATOM    422  O   ILE L  56      23.686  15.487  54.044  1.00 42.89           O  
ATOM    423  N   PRO L  57      25.394  14.252  53.321  1.00 40.35           N  
ATOM    424  CA  PRO L  57      26.154  14.429  54.532  1.00 42.56           C  
ATOM    425  CD  PRO L  57      25.783  13.046  52.605  1.00 40.45           C  
ATOM    426  CB  PRO L  57      27.363  13.505  54.401  1.00 42.07           C  
ATOM    427  CG  PRO L  57      26.862  12.379  53.477  1.00 45.01           C  
ATOM    428  C   PRO L  57      26.509  15.866  54.784  1.00 45.39           C  
ATOM    429  O   PRO L  57      26.698  16.623  53.835  1.00 43.40           O  
ATOM    430  N   GLU L  58      26.645  16.237  56.070  1.00 44.22           N  
ATOM    431  CA  GLU L  58      26.909  17.579  56.513  1.00 44.04           C  
ATOM    432  CB  GLU L  58      26.944  17.740  58.042  1.00 47.52           C  
ATOM    433  CG  GLU L  58      25.570  17.646  58.703  1.00 58.64           C  
ATOM    434  CD  GLU L  58      25.718  18.133  60.136  1.00 79.12           C  
ATOM    435  OE1 GLU L  58      26.881  18.259  60.602  1.00 79.24           O  
ATOM    436  OE2 GLU L  58      24.669  18.397  60.783  1.00 81.94           O1-
ATOM    437  C   GLU L  58      28.233  18.041  55.991  1.00 44.70           C  
ATOM    438  O   GLU L  58      28.471  19.242  55.882  1.00 43.36           O  
ATOM    439  N   ARG L  59      29.134  17.101  55.662  1.00 41.84           N  
ATOM    440  CA  ARG L  59      30.463  17.436  55.232  1.00 41.40           C  
ATOM    441  CB  ARG L  59      31.316  16.214  54.832  1.00 42.48           C  
ATOM    442  CG  ARG L  59      30.727  15.413  53.668  1.00 47.39           C  
ATOM    443  CD  ARG L  59      31.772  14.716  52.791  1.00 49.23           C  
ATOM    444  NE  ARG L  59      32.242  13.479  53.473  1.00 50.06           N  
ATOM    445  CZ  ARG L  59      31.542  12.317  53.332  1.00 56.54           C  
ATOM    446  NH1 ARG L  59      30.326  12.314  52.714  1.00 54.93           N1+
ATOM    447  NH2 ARG L  59      32.068  11.149  53.799  1.00 52.42           N  
ATOM    448  C   ARG L  59      30.398  18.306  54.008  1.00 40.17           C  
ATOM    449  O   ARG L  59      31.326  19.078  53.760  1.00 39.32           O  
ATOM    450  N   PHE L  60      29.341  18.155  53.181  1.00 36.25           N  
ATOM    451  CA  PHE L  60      29.199  18.922  51.968  1.00 35.57           C  
ATOM    452  CB  PHE L  60      28.235  18.271  50.954  1.00 35.30           C  
ATOM    453  CG  PHE L  60      28.824  17.000  50.438  1.00 34.38           C  
ATOM    454  CD1 PHE L  60      28.776  15.837  51.166  1.00 36.07           C  
ATOM    455  CD2 PHE L  60      29.413  16.963  49.201  1.00 38.03           C  
ATOM    456  CE1 PHE L  60      29.319  14.671  50.672  1.00 36.95           C  
ATOM    457  CE2 PHE L  60      29.957  15.804  48.701  1.00 38.05           C  
ATOM    458  CZ  PHE L  60      29.916  14.647  49.437  1.00 35.78           C  
ATOM    459  C   PHE L  60      28.619  20.278  52.271  1.00 37.92           C  
ATOM    460  O   PHE L  60      27.631  20.402  52.993  1.00 39.23           O  
ATOM    461  N   SER L  61      29.223  21.344  51.699  1.00 36.37           N  
ATOM    462  CA  SER L  61      28.719  22.676  51.906  1.00 36.77           C  
ATOM    463  CB  SER L  61      29.396  23.410  53.076  1.00 40.79           C  
ATOM    464  OG  SER L  61      30.784  23.562  52.816  1.00 46.86           O  
ATOM    465  C   SER L  61      28.971  23.478  50.663  1.00 37.03           C  
ATOM    466  O   SER L  61      29.837  23.139  49.859  1.00 37.07           O  
ATOM    467  N   GLY L  62      28.209  24.579  50.476  1.00 36.77           N  
ATOM    468  CA  GLY L  62      28.377  25.377  49.292  1.00 35.31           C  
ATOM    469  C   GLY L  62      28.341  26.829  49.657  1.00 39.12           C  
ATOM    470  O   GLY L  62      27.872  27.205  50.731  1.00 38.75           O  
ATOM    471  N   SER L  63      28.863  27.677  48.746  1.00 35.57           N  
ATOM    472  CA  SER L  63      28.893  29.100  48.933  1.00 37.93           C  
ATOM    473  CB  SER L  63      30.125  29.547  49.735  1.00 38.96           C  
ATOM    474  OG  SER L  63      30.128  30.954  49.907  1.00 45.47           O  
ATOM    475  C   SER L  63      28.981  29.719  47.567  1.00 40.97           C  
ATOM    476  O   SER L  63      29.509  29.102  46.642  1.00 40.08           O  
ATOM    477  N   SER L  64      28.437  30.947  47.382  1.00 40.26           N  
ATOM    478  CA  SER L  64      28.557  31.589  46.099  1.00 41.75           C  
ATOM    479  CB  SER L  64      27.358  31.335  45.169  1.00 40.42           C  
ATOM    480  OG  SER L  64      27.553  32.000  43.931  1.00  0.00           O  
ATOM    481  C   SER L  64      28.648  33.073  46.296  1.00 47.01           C  
ATOM    482  O   SER L  64      27.788  33.679  46.933  1.00 46.12           O  
ATOM    483  N   SER L  65      29.702  33.700  45.735  1.00 46.44           N  
ATOM    484  CA  SER L  65      29.836  35.125  45.851  1.00 49.65           C  
ATOM    485  CB  SER L  65      30.571  35.588  47.121  1.00 52.92           C  
ATOM    486  OG  SER L  65      29.793  35.298  48.271  1.00 61.26           O  
ATOM    487  C   SER L  65      30.640  35.609  44.694  1.00 50.41           C  
ATOM    488  O   SER L  65      31.555  34.935  44.225  1.00 48.87           O  
ATOM    489  N   GLY L  66      30.316  36.816  44.205  1.00 49.52           N  
ATOM    490  CA  GLY L  66      31.062  37.384  43.124  1.00 47.65           C  
ATOM    491  C   GLY L  66      30.884  36.526  41.923  1.00 49.21           C  
ATOM    492  O   GLY L  66      29.768  36.294  41.461  1.00 48.31           O  
ATOM    493  N   ASN L  67      32.006  36.067  41.344  1.00 45.16           N  
ATOM    494  CA  ASN L  67      31.865  35.243  40.189  1.00 42.49           C  
ATOM    495  CB  ASN L  67      32.685  35.770  38.997  1.00 43.95           C  
ATOM    496  CG  ASN L  67      34.140  35.910  39.426  1.00 60.51           C  
ATOM    497  OD1 ASN L  67      34.466  36.701  40.310  1.00 60.08           O  
ATOM    498  ND2 ASN L  67      35.045  35.126  38.779  1.00 54.45           N  
ATOM    499  C   ASN L  67      32.328  33.853  40.500  1.00 40.70           C  
ATOM    500  O   ASN L  67      32.756  33.139  39.594  1.00 41.94           O  
ATOM    501  N   THR L  68      32.224  33.400  41.768  1.00 38.80           N  
ATOM    502  CA  THR L  68      32.686  32.063  42.018  1.00 38.67           C  
ATOM    503  CB  THR L  68      34.089  32.018  42.554  1.00 42.70           C  
ATOM    504  OG1 THR L  68      34.979  32.661  41.653  1.00 48.37           O  
ATOM    505  CG2 THR L  68      34.504  30.548  42.735  1.00 45.39           C  
ATOM    506  C   THR L  68      31.811  31.368  43.018  1.00 39.23           C  
ATOM    507  O   THR L  68      31.443  31.921  44.053  1.00 39.38           O  
ATOM    508  N   ALA L  69      31.474  30.098  42.718  1.00 33.15           N  
ATOM    509  CA  ALA L  69      30.721  29.270  43.612  1.00 32.43           C  
ATOM    510  CB  ALA L  69      29.539  28.550  42.946  1.00 32.10           C  
ATOM    511  C   ALA L  69      31.687  28.221  44.052  1.00 33.80           C  
ATOM    512  O   ALA L  69      32.584  27.852  43.295  1.00 34.72           O  
ATOM    513  N   ILE L  70      31.570  27.746  45.308  1.00 31.80           N  
ATOM    514  CA  ILE L  70      32.507  26.751  45.731  1.00 32.18           C  
ATOM    515  CB  ILE L  70      33.553  27.266  46.672  1.00 37.70           C  
ATOM    516  CG1 ILE L  70      34.433  28.308  45.961  1.00 23.06           C  
ATOM    517  CG2 ILE L  70      34.333  26.057  47.214  1.00 35.13           C  
ATOM    518  CD1 ILE L  70      35.357  29.075  46.903  1.00  0.00           C  
ATOM    519  C   ILE L  70      31.792  25.643  46.428  1.00 33.29           C  
ATOM    520  O   ILE L  70      30.847  25.864  47.185  1.00 34.40           O  
ATOM    521  N   LEU L  71      32.232  24.401  46.155  1.00 31.26           N  
ATOM    522  CA  LEU L  71      31.724  23.250  46.837  1.00 30.52           C  
ATOM    523  CB  LEU L  71      31.449  22.060  45.903  1.00 29.66           C  
ATOM    524  CG  LEU L  71      30.905  20.810  46.621  1.00 31.81           C  
ATOM    525  CD1 LEU L  71      29.527  21.077  47.246  1.00 30.95           C  
ATOM    526  CD2 LEU L  71      30.905  19.590  45.690  1.00 31.93           C  
ATOM    527  C   LEU L  71      32.819  22.844  47.772  1.00 32.31           C  
ATOM    528  O   LEU L  71      33.964  22.676  47.356  1.00 33.97           O  
ATOM    529  N   THR L  72      32.492  22.692  49.071  1.00 32.63           N  
ATOM    530  CA  THR L  72      33.494  22.350  50.036  1.00 34.12           C  
ATOM    531  CB  THR L  72      33.564  23.324  51.177  1.00 41.69           C  
ATOM    532  OG1 THR L  72      33.824  24.632  50.688  1.00 51.26           O  
ATOM    533  CG2 THR L  72      34.684  22.887  52.136  1.00 46.62           C  
ATOM    534  C   THR L  72      33.148  21.015  50.613  1.00 36.56           C  
ATOM    535  O   THR L  72      31.994  20.753  50.952  1.00 37.96           O  
ATOM    536  N   LEU L  73      34.155  20.121  50.709  1.00 37.03           N  
ATOM    537  CA  LEU L  73      33.933  18.833  51.294  1.00 37.30           C  
ATOM    538  CB  LEU L  73      34.215  17.669  50.331  1.00 37.78           C  
ATOM    539  CG  LEU L  73      33.441  17.780  49.006  1.00  0.00           C  
ATOM    540  CD1 LEU L  73      33.496  16.466  48.209  1.00 41.78           C  
ATOM    541  CD2 LEU L  73      32.023  18.320  49.229  1.00  0.00           C  
ATOM    542  C   LEU L  73      34.914  18.703  52.412  1.00 42.80           C  
ATOM    543  O   LEU L  73      36.111  18.532  52.183  1.00 44.59           O  
ATOM    544  N   SER L  74      34.430  18.789  53.664  1.00 42.91           N  
ATOM    545  CA  SER L  74      35.327  18.663  54.772  1.00 46.16           C  
ATOM    546  CB  SER L  74      34.844  19.418  56.021  1.00 46.62           C  
ATOM    547  OG  SER L  74      33.546  18.973  56.382  1.00 59.83           O  
ATOM    548  C   SER L  74      35.454  17.209  55.102  1.00 49.35           C  
ATOM    549  O   SER L  74      34.510  16.441  54.930  1.00 50.88           O  
ATOM    550  N   GLY L  75      36.649  16.792  55.570  1.00 48.38           N  
ATOM    551  CA  GLY L  75      36.858  15.433  55.984  1.00 48.98           C  
ATOM    552  C   GLY L  75      36.593  14.515  54.833  1.00 50.88           C  
ATOM    553  O   GLY L  75      35.850  13.545  54.969  1.00 51.63           O  
ATOM    554  N   ALA L  76      37.211  14.788  53.668  1.00 48.47           N  
ATOM    555  CA  ALA L  76      36.965  14.005  52.491  1.00 47.22           C  
ATOM    556  CB  ALA L  76      37.753  14.490  51.258  1.00 46.60           C  
ATOM    557  C   ALA L  76      37.339  12.577  52.732  1.00 47.69           C  
ATOM    558  O   ALA L  76      38.305  12.271  53.432  1.00 47.88           O  
ATOM    559  N   GLN L  77      36.551  11.657  52.134  1.00 44.18           N  
ATOM    560  CA  GLN L  77      36.777  10.251  52.289  1.00 44.43           C  
ATOM    561  CB  GLN L  77      35.662   9.570  53.093  1.00 46.58           C  
ATOM    562  CG  GLN L  77      35.588  10.136  54.512  1.00 54.22           C  
ATOM    563  CD  GLN L  77      34.470   9.440  55.264  1.00 70.18           C  
ATOM    564  OE1 GLN L  77      34.361   8.216  55.249  1.00 71.54           O  
ATOM    565  NE2 GLN L  77      33.617  10.249  55.946  1.00 68.37           N  
ATOM    566  C   GLN L  77      36.840   9.641  50.919  1.00 44.02           C  
ATOM    567  O   GLN L  77      36.560  10.297  49.918  1.00 42.22           O  
ATOM    568  N   ALA L  78      37.210   8.347  50.855  1.00 42.63           N  
ATOM    569  CA  ALA L  78      37.398   7.624  49.627  1.00 43.40           C  
ATOM    570  CB  ALA L  78      37.809   6.160  49.858  1.00 43.42           C  
ATOM    571  C   ALA L  78      36.117   7.615  48.852  1.00 43.10           C  
ATOM    572  O   ALA L  78      36.124   7.686  47.624  1.00 40.99           O  
ATOM    573  N   MET L  79      34.979   7.555  49.561  1.00 42.12           N  
ATOM    574  CA  MET L  79      33.676   7.464  48.962  1.00 42.72           C  
ATOM    575  CB  MET L  79      32.544   7.317  50.000  1.00 46.17           C  
ATOM    576  CG  MET L  79      32.404   8.498  50.961  1.00 52.15           C  
ATOM    577  SD  MET L  79      31.067   8.323  52.181  1.00 53.15           S  
ATOM    578  CE  MET L  79      31.850   6.957  53.085  1.00 50.45           C  
ATOM    579  C   MET L  79      33.422   8.685  48.130  1.00 41.77           C  
ATOM    580  O   MET L  79      32.629   8.640  47.193  1.00 37.80           O  
ATOM    581  N   ASP L  80      34.059   9.814  48.490  1.00 39.88           N  
ATOM    582  CA  ASP L  80      33.922  11.102  47.865  1.00 37.60           C  
ATOM    583  CB  ASP L  80      34.601  12.212  48.681  1.00 39.06           C  
ATOM    584  CG  ASP L  80      33.803  12.370  49.968  1.00 42.50           C  
ATOM    585  OD1 ASP L  80      32.614  11.951  49.978  1.00 42.33           O  
ATOM    586  OD2 ASP L  80      34.370  12.902  50.959  1.00 44.83           O1-
ATOM    587  C   ASP L  80      34.484  11.134  46.465  1.00 37.51           C  
ATOM    588  O   ASP L  80      34.204  12.077  45.725  1.00 36.33           O  
ATOM    589  N   GLU L  81      35.347  10.174  46.071  1.00 35.21           N  
ATOM    590  CA  GLU L  81      35.902  10.217  44.741  1.00 36.74           C  
ATOM    591  CB  GLU L  81      36.794   9.007  44.403  1.00 39.43           C  
ATOM    592  CG  GLU L  81      38.127   8.985  45.153  1.00 47.09           C  
ATOM    593  CD  GLU L  81      38.883   7.737  44.721  1.00 55.79           C  
ATOM    594  OE1 GLU L  81      38.512   6.628  45.188  1.00 53.01           O  
ATOM    595  OE2 GLU L  81      39.843   7.879  43.916  1.00 46.88           O1-
ATOM    596  C   GLU L  81      34.784  10.223  43.744  1.00 37.39           C  
ATOM    597  O   GLU L  81      33.892   9.378  43.790  1.00 38.80           O  
ATOM    598  N   ALA L  82      34.817  11.196  42.804  1.00 32.16           N  
ATOM    599  CA  ALA L  82      33.789  11.296  41.804  1.00 30.67           C  
ATOM    600  CB  ALA L  82      32.372  11.403  42.392  1.00 28.81           C  
ATOM    601  C   ALA L  82      34.025  12.547  41.010  1.00 32.67           C  
ATOM    602  O   ALA L  82      34.978  13.286  41.255  1.00 32.12           O  
ATOM    603  N   ASP L  83      33.167  12.781  39.993  1.00 31.17           N  
ATOM    604  CA  ASP L  83      33.201  13.977  39.199  1.00 30.80           C  
ATOM    605  CB  ASP L  83      32.818  13.746  37.726  1.00 31.93           C  
ATOM    606  CG  ASP L  83      33.897  12.898  37.065  1.00 40.09           C  
ATOM    607  OD1 ASP L  83      35.003  12.776  37.656  1.00 43.25           O  
ATOM    608  OD2 ASP L  83      33.628  12.364  35.956  1.00 45.63           O1-
ATOM    609  C   ASP L  83      32.154  14.878  39.782  1.00 31.47           C  
ATOM    610  O   ASP L  83      31.089  14.409  40.178  1.00 30.48           O  
ATOM    611  N   TYR L  84      32.433  16.197  39.874  1.00 29.30           N  
ATOM    612  CA  TYR L  84      31.467  17.106  40.430  1.00 28.21           C  
ATOM    613  CB  TYR L  84      31.955  17.831  41.699  1.00 27.68           C  
ATOM    614  CG  TYR L  84      32.080  16.834  42.804  1.00 27.76           C  
ATOM    615  CD1 TYR L  84      33.205  16.051  42.925  1.00 29.39           C  
ATOM    616  CD2 TYR L  84      31.069  16.690  43.727  1.00 26.55           C  
ATOM    617  CE1 TYR L  84      33.317  15.136  43.947  1.00 27.11           C  
ATOM    618  CE2 TYR L  84      31.176  15.778  44.752  1.00 28.88           C  
ATOM    619  CZ  TYR L  84      32.301  14.999  44.863  1.00 30.78           C  
ATOM    620  OH  TYR L  84      32.410  14.064  45.914  1.00 29.74           O  
ATOM    621  C   TYR L  84      31.169  18.161  39.407  1.00 30.09           C  
ATOM    622  O   TYR L  84      32.077  18.653  38.737  1.00 31.57           O  
ATOM    623  N   TYR L  85      29.874  18.526  39.252  1.00 27.25           N  
ATOM    624  CA  TYR L  85      29.515  19.528  38.285  1.00 27.47           C  
ATOM    625  CB  TYR L  85      28.584  19.056  37.150  1.00 26.48           C  
ATOM    626  CG  TYR L  85      29.124  17.866  36.433  1.00 27.73           C  
ATOM    627  CD1 TYR L  85      30.238  17.942  35.631  1.00 28.52           C  
ATOM    628  CD2 TYR L  85      28.507  16.647  36.587  1.00 27.36           C  
ATOM    629  CE1 TYR L  85      30.713  16.827  34.978  1.00 28.09           C  
ATOM    630  CE2 TYR L  85      28.976  15.532  35.935  1.00 27.91           C  
ATOM    631  CZ  TYR L  85      30.081  15.620  35.126  1.00 31.94           C  
ATOM    632  OH  TYR L  85      30.568  14.480  34.452  1.00 32.80           O  
ATOM    633  C   TYR L  85      28.710  20.597  38.968  1.00 30.70           C  
ATOM    634  O   TYR L  85      27.865  20.308  39.816  1.00 30.89           O  
ATOM    635  N   CYS L  86      28.963  21.871  38.601  1.00 29.43           N  
ATOM    636  CA  CYS L  86      28.192  22.981  39.096  0.83 31.48           C  
ATOM    637  CB  CYS L  86      29.033  24.255  39.354  0.83 34.42           C  
ATOM    638  SG  CYS L  86      30.011  24.769  37.905  0.83 40.43           S  
ATOM    639  C   CYS L  86      27.182  23.299  38.029  1.00 33.15           C  
ATOM    640  O   CYS L  86      27.387  22.943  36.869  1.00 32.26           O  
ATOM    641  N   GLN L  87      26.031  23.915  38.391  1.00 31.40           N  
ATOM    642  CA  GLN L  87      25.093  24.302  37.367  1.00 29.48           C  
ATOM    643  CB  GLN L  87      24.042  23.235  36.989  1.00 29.10           C  
ATOM    644  CG  GLN L  87      22.926  22.988  38.000  1.00 35.26           C  
ATOM    645  CD  GLN L  87      21.609  23.484  37.405  1.00 49.62           C  
ATOM    646  OE1 GLN L  87      20.660  22.712  37.272  1.00 48.12           O  
ATOM    647  NE2 GLN L  87      21.534  24.790  37.033  1.00 39.78           N  
ATOM    648  C   GLN L  87      24.393  25.557  37.805  1.00 31.08           C  
ATOM    649  O   GLN L  87      24.210  25.793  38.999  1.00 31.94           O  
ATOM    650  N   ALA L  88      24.016  26.417  36.831  1.00 29.57           N  
ATOM    651  CA  ALA L  88      23.330  27.654  37.107  1.00 29.84           C  
ATOM    652  CB  ALA L  88      24.277  28.826  37.428  1.00 32.80           C  
ATOM    653  C   ALA L  88      22.557  28.037  35.874  1.00 31.48           C  
ATOM    654  O   ALA L  88      22.823  27.530  34.787  1.00 32.40           O  
ATOM    655  N   TRP L  89      21.689  29.072  35.992  1.00 45.15           N  
ATOM    656  CA  TRP L  89      20.769  29.587  34.993  1.00 45.50           C  
ATOM    657  CB  TRP L  89      19.567  30.202  35.695  1.00 45.22           C  
ATOM    658  CG  TRP L  89      18.971  29.330  36.761  1.00 55.32           C  
ATOM    659  CD2 TRP L  89      17.569  29.106  36.896  1.00 46.12           C  
ATOM    660  CD1 TRP L  89      19.570  28.703  37.816  1.00 59.96           C  
ATOM    661  NE1 TRP L  89      18.624  28.086  38.591  1.00 47.56           N  
ATOM    662  CE2 TRP L  89      17.386  28.333  38.040  1.00 48.63           C  
ATOM    663  CE3 TRP L  89      16.520  29.529  36.134  1.00 50.28           C  
ATOM    664  CZ2 TRP L  89      16.137  27.966  38.444  1.00 49.71           C  
ATOM    665  CZ3 TRP L  89      15.262  29.145  36.535  1.00 48.38           C  
ATOM    666  CH2 TRP L  89      15.078  28.379  37.668  1.00 49.11           C  
ATOM    667  C   TRP L  89      21.369  30.813  34.341  1.00 49.24           C  
ATOM    668  O   TRP L  89      21.975  31.634  35.025  1.00 63.44           O  
ATOM    669  N   ALA L  90      21.204  31.003  33.007  1.00 48.07           N  
ATOM    670  CA  ALA L  90      21.688  32.236  32.428  1.00 48.93           C  
ATOM    671  CB  ALA L  90      23.223  32.352  32.430  1.00 51.93           C  
ATOM    672  C   ALA L  90      21.250  32.373  31.001  1.00 59.15           C  
ATOM    673  O   ALA L  90      21.148  31.386  30.277  1.00 59.12           O  
ATOM    674  N   SER L  91      20.990  33.630  30.566  1.00 57.20           N  
ATOM    675  CA  SER L  91      20.628  33.936  29.207  1.00 58.59           C  
ATOM    676  CB  SER L  91      21.801  33.751  28.225  1.00 61.75           C  
ATOM    677  OG  SER L  91      21.396  34.063  26.901  1.00 70.89           O  
ATOM    678  C   SER L  91      19.514  33.031  28.817  1.00 63.34           C  
ATOM    679  O   SER L  91      19.469  32.542  27.690  1.00 69.03           O  
ATOM    680  N   THR L  92      18.586  32.802  29.762  1.00 62.87           N  
ATOM    681  CA  THR L  92      17.441  31.959  29.582  1.00 51.88           C  
ATOM    682  CB  THR L  92      16.415  32.523  28.633  1.00 58.64           C  
ATOM    683  OG1 THR L  92      16.925  32.599  27.310  1.00  0.00           O  
ATOM    684  CG2 THR L  92      16.027  33.929  29.123  1.00  0.00           C  
ATOM    685  C   THR L  92      17.862  30.598  29.116  1.00 52.83           C  
ATOM    686  O   THR L  92      17.215  30.007  28.254  1.00 52.24           O  
ATOM    687  N   THR L  93      18.968  30.065  29.675  1.00 48.81           N  
ATOM    688  CA  THR L  93      19.415  28.735  29.369  1.00 48.19           C  
ATOM    689  CB  THR L  93      20.498  28.670  28.331  1.00 51.24           C  
ATOM    690  OG1 THR L  93      20.044  29.221  27.104  1.00 55.65           O  
ATOM    691  CG2 THR L  93      20.892  27.201  28.124  1.00 48.81           C  
ATOM    692  C   THR L  93      20.013  28.226  30.628  1.00 47.34           C  
ATOM    693  O   THR L  93      20.415  29.012  31.485  1.00 46.06           O  
ATOM    694  N   VAL L  94      20.090  26.896  30.816  1.00 44.16           N  
ATOM    695  CA  VAL L  94      20.729  26.600  32.047  1.00 42.84           C  
ATOM    696  CB  VAL L  94      19.770  26.178  33.110  1.00 48.90           C  
ATOM    697  CG1 VAL L  94      20.392  26.473  34.471  1.00 46.65           C  
ATOM    698  CG2 VAL L  94      18.530  27.068  32.933  1.00 45.85           C  
ATOM    699  C   VAL L  94      21.928  25.773  31.691  1.00 44.95           C  
ATOM    700  O   VAL L  94      22.016  25.221  30.596  1.00 45.39           O  
ATOM    701  N   ILE L  95      22.903  25.683  32.622  1.00 33.08           N  
ATOM    702  CA  ILE L  95      24.241  25.500  32.139  1.00 32.92           C  
ATOM    703  CB  ILE L  95      25.019  26.772  31.947  1.00 35.95           C  
ATOM    704  CG1 ILE L  95      24.361  27.689  30.905  1.00 37.07           C  
ATOM    705  CG2 ILE L  95      26.460  26.375  31.589  1.00 38.02           C  
ATOM    706  CD1 ILE L  95      23.085  28.360  31.404  1.00  0.00           C  
ATOM    707  C   ILE L  95      25.000  24.723  33.169  1.00 33.40           C  
ATOM    708  O   ILE L  95      24.946  25.037  34.356  1.00 31.13           O  
ATOM    709  N   PHE L  96      25.742  23.684  32.738  1.00 30.48           N  
ATOM    710  CA  PHE L  96      26.540  22.930  33.664  1.00 29.54           C  
ATOM    711  CB  PHE L  96      26.503  21.400  33.471  1.00 28.52           C  
ATOM    712  CG  PHE L  96      25.184  20.850  33.908  1.00 29.34           C  
ATOM    713  CD1 PHE L  96      24.972  20.498  35.219  1.00 28.91           C  
ATOM    714  CD2 PHE L  96      24.152  20.677  33.018  1.00 30.08           C  
ATOM    715  CE1 PHE L  96      23.764  19.985  35.631  1.00 30.64           C  
ATOM    716  CE2 PHE L  96      22.942  20.166  33.426  1.00 29.89           C  
ATOM    717  CZ  PHE L  96      22.740  19.817  34.735  1.00 30.95           C  
ATOM    718  C   PHE L  96      27.965  23.345  33.476  1.00 30.96           C  
ATOM    719  O   PHE L  96      28.355  23.810  32.405  1.00 31.73           O  
ATOM    720  N   GLY L  97      28.777  23.211  34.545  1.00 32.10           N  
ATOM    721  CA  GLY L  97      30.169  23.546  34.480  1.00 33.57           C  
ATOM    722  C   GLY L  97      30.874  22.413  33.798  1.00 35.12           C  
ATOM    723  O   GLY L  97      30.281  21.375  33.516  1.00 32.92           O  
ATOM    724  N   GLY L  98      32.184  22.599  33.545  1.00 32.57           N  
ATOM    725  CA  GLY L  98      33.022  21.670  32.834  1.00 32.49           C  
ATOM    726  C   GLY L  98      33.129  20.363  33.563  1.00 34.80           C  
ATOM    727  O   GLY L  98      33.265  19.315  32.935  1.00 35.24           O  
ATOM    728  N   GLY L  99      33.132  20.388  34.909  1.00 32.37           N  
ATOM    729  CA  GLY L  99      33.234  19.170  35.667  1.00 31.77           C  
ATOM    730  C   GLY L  99      34.617  19.061  36.232  1.00 33.93           C  
ATOM    731  O   GLY L  99      35.600  19.441  35.598  1.00 33.23           O  
ATOM    732  N   THR L 100      34.715  18.528  37.469  1.00 31.92           N  
ATOM    733  CA  THR L 100      35.985  18.367  38.119  1.00 32.16           C  
ATOM    734  CB  THR L 100      36.165  19.283  39.296  1.00 35.53           C  
ATOM    735  OG1 THR L 100      36.054  20.638  38.883  1.00 34.54           O  
ATOM    736  CG2 THR L 100      37.549  19.034  39.923  1.00 34.91           C  
ATOM    737  C   THR L 100      36.070  16.966  38.638  1.00 32.92           C  
ATOM    738  O   THR L 100      35.128  16.453  39.239  1.00 32.71           O  
ATOM    739  N   ARG L 101      37.227  16.311  38.425  1.00 31.86           N  
ATOM    740  CA  ARG L 101      37.405  14.975  38.911  1.00 33.69           C  
ATOM    741  CB  ARG L 101      38.219  14.104  37.942  1.00 36.18           C  
ATOM    742  CG  ARG L 101      38.361  12.644  38.369  1.00 45.25           C  
ATOM    743  CD  ARG L 101      38.883  11.746  37.245  1.00 57.81           C  
ATOM    744  NE  ARG L 101      37.799  11.634  36.225  1.00  0.00           N  
ATOM    745  CZ  ARG L 101      37.677  12.563  35.231  1.00  0.00           C  
ATOM    746  NH1 ARG L 101      38.562  13.598  35.139  1.00  0.00           N1+
ATOM    747  NH2 ARG L 101      36.665  12.453  34.321  1.00  0.00           N  
ATOM    748  C   ARG L 101      38.154  15.095  40.202  1.00 35.25           C  
ATOM    749  O   ARG L 101      39.229  15.688  40.258  1.00 35.90           O  
ATOM    750  N   LEU L 102      37.579  14.537  41.285  1.00 37.40           N  
ATOM    751  CA  LEU L 102      38.193  14.644  42.579  1.00 37.71           C  
ATOM    752  CB  LEU L 102      37.176  14.855  43.713  1.00 37.18           C  
ATOM    753  CG  LEU L 102      37.811  14.965  45.113  1.00 41.51           C  
ATOM    754  CD1 LEU L 102      38.671  16.236  45.242  1.00 42.62           C  
ATOM    755  CD2 LEU L 102      36.748  14.849  46.216  1.00 39.94           C  
ATOM    756  C   LEU L 102      38.909  13.365  42.867  1.00 40.30           C  
ATOM    757  O   LEU L 102      38.322  12.284  42.838  1.00 39.35           O  
ATOM    758  N   THR L 103      40.220  13.465  43.168  1.00 39.41           N  
ATOM    759  CA  THR L 103      40.981  12.293  43.475  1.00 38.90           C  
ATOM    760  CB  THR L 103      42.271  12.214  42.711  1.00 43.20           C  
ATOM    761  OG1 THR L 103      42.020  12.239  41.313  1.00 48.79           O  
ATOM    762  CG2 THR L 103      42.997  10.915  43.094  1.00 41.79           C  
ATOM    763  C   THR L 103      41.346  12.360  44.926  1.00 41.14           C  
ATOM    764  O   THR L 103      41.809  13.392  45.411  1.00 42.01           O  
ATOM    765  N   VAL L 104      41.116  11.261  45.671  1.00 39.30           N  
ATOM    766  CA  VAL L 104      41.525  11.250  47.047  1.00 41.71           C  
ATOM    767  CB  VAL L 104      40.503  10.721  48.009  1.00 43.18           C  
ATOM    768  CG1 VAL L 104      39.370  11.749  48.145  1.00 43.43           C  
ATOM    769  CG2 VAL L 104      40.009   9.368  47.490  1.00 45.51           C  
ATOM    770  C   VAL L 104      42.749  10.399  47.133  1.00 45.40           C  
ATOM    771  O   VAL L 104      42.757   9.246  46.701  1.00 43.99           O  
ATOM    772  N   LEU L 105      43.822  10.968  47.715  1.00 45.48           N  
ATOM    773  CA  LEU L 105      45.094  10.312  47.793  1.00 45.66           C  
ATOM    774  CB  LEU L 105      46.261  11.245  48.165  1.00 47.16           C  
ATOM    775  CG  LEU L 105      46.570  12.315  47.102  1.00 49.48           C  
ATOM    776  CD1 LEU L 105      45.407  13.306  46.949  1.00 51.09           C  
ATOM    777  CD2 LEU L 105      47.910  13.011  47.384  1.00 50.20           C  
ATOM    778  C   LEU L 105      45.053   9.234  48.822  1.00 48.15           C  
ATOM    779  O   LEU L 105      44.226   9.242  49.732  1.00 50.04           O  
ATOM    780  N   GLY L 106      45.959   8.249  48.668  1.00 45.03           N  
ATOM    781  CA  GLY L 106      46.049   7.167  49.601  1.00 48.09           C  
ATOM    782  C   GLY L 106      47.391   6.493  49.356  1.00 48.17           C  
ATOM    783  O   GLY L 106      48.067   6.872  48.363  1.00 47.47           O  
ATOM    784  OXT GLY L 106      47.757   5.592  50.157  1.00  0.00           O1-
TER     785      GLY L 106 
ATOM    786  N   GLN H 107      12.769   6.285  47.296  1.00 39.76           N1+
ATOM    787  CA  GLN H 107      12.151   7.495  46.719  1.00 39.24           C  
ATOM    788  CB  GLN H 107      13.191   8.611  46.526  1.00 40.53           C  
ATOM    789  CG  GLN H 107      13.726   9.164  47.849  1.00 51.88           C  
ATOM    790  CD  GLN H 107      14.738  10.256  47.530  1.00 58.99           C  
ATOM    791  OE1 GLN H 107      15.728  10.022  46.841  1.00 56.34           O  
ATOM    792  NE2 GLN H 107      14.470  11.491  48.035  1.00 64.52           N  
ATOM    793  C   GLN H 107      11.507   7.180  45.411  1.00 41.40           C  
ATOM    794  O   GLN H 107      11.314   6.018  45.054  1.00 40.93           O  
ATOM    795  N   VAL H 108      11.138   8.231  44.663  1.00 48.94           N  
ATOM    796  CA  VAL H 108      10.509   8.038  43.393  1.00 48.24           C  
ATOM    797  CB  VAL H 108      10.024   9.321  42.781  1.00 51.32           C  
ATOM    798  CG1 VAL H 108       9.422   9.020  41.398  1.00 51.06           C  
ATOM    799  CG2 VAL H 108       9.046   9.989  43.764  1.00 51.03           C  
ATOM    800  C   VAL H 108      11.546   7.458  42.492  1.00 48.79           C  
ATOM    801  O   VAL H 108      12.727   7.776  42.615  1.00 49.81           O  
ATOM    802  N   GLN H 109      11.138   6.549  41.584  1.00 45.92           N  
ATOM    803  CA  GLN H 109      12.098   5.969  40.691  1.00 43.51           C  
ATOM    804  CB  GLN H 109      12.121   4.431  40.695  1.00 46.48           C  
ATOM    805  CG  GLN H 109      12.651   3.809  41.980  1.00 38.46           C  
ATOM    806  CD  GLN H 109      12.608   2.302  41.800  1.00 43.12           C  
ATOM    807  OE1 GLN H 109      12.531   1.551  42.773  1.00 39.52           O  
ATOM    808  NE2 GLN H 109      12.656   1.838  40.521  1.00 40.66           N  
ATOM    809  C   GLN H 109      11.756   6.342  39.291  1.00 41.04           C  
ATOM    810  O   GLN H 109      10.609   6.240  38.857  1.00 41.79           O  
ATOM    811  N   LEU H 110      12.777   6.782  38.536  1.00 38.08           N  
ATOM    812  CA  LEU H 110      12.576   7.097  37.154  1.00 36.31           C  
ATOM    813  CB  LEU H 110      13.256   8.410  36.726  1.00 34.98           C  
ATOM    814  CG  LEU H 110      12.685   9.665  37.417  1.00 37.63           C  
ATOM    815  CD1 LEU H 110      13.403  10.938  36.940  1.00 36.24           C  
ATOM    816  CD2 LEU H 110      11.158   9.755  37.244  1.00 38.41           C  
ATOM    817  C   LEU H 110      13.220   5.986  36.380  1.00 38.60           C  
ATOM    818  O   LEU H 110      14.407   5.712  36.549  1.00 38.79           O  
ATOM    819  N   VAL H 111      12.438   5.308  35.512  1.00 37.05           N  
ATOM    820  CA  VAL H 111      12.961   4.209  34.749  1.00 36.33           C  
ATOM    821  CB  VAL H 111      12.133   2.963  34.896  1.00 39.93           C  
ATOM    822  CG1 VAL H 111      12.719   1.859  34.000  1.00 32.42           C  
ATOM    823  CG2 VAL H 111      12.071   2.590  36.386  1.00 41.61           C  
ATOM    824  C   VAL H 111      12.926   4.604  33.305  1.00 37.58           C  
ATOM    825  O   VAL H 111      11.889   5.026  32.796  1.00 37.51           O  
ATOM    826  N   GLN H 112      14.067   4.458  32.600  1.00 35.00           N  
ATOM    827  CA  GLN H 112      14.134   4.868  31.225  1.00 36.03           C  
ATOM    828  CB  GLN H 112      15.362   5.739  30.909  1.00 37.00           C  
ATOM    829  CG  GLN H 112      15.361   7.075  31.660  1.00 38.82           C  
ATOM    830  CD  GLN H 112      16.613   7.848  31.270  1.00 41.46           C  
ATOM    831  OE1 GLN H 112      17.367   8.311  32.124  1.00 34.49           O  
ATOM    832  NE2 GLN H 112      16.835   8.003  29.939  1.00 30.55           N  
ATOM    833  C   GLN H 112      14.193   3.658  30.344  1.00 37.42           C  
ATOM    834  O   GLN H 112      14.480   2.550  30.792  1.00 36.23           O  
ATOM    835  N   SER H 113      13.905   3.860  29.041  1.00 34.79           N  
ATOM    836  CA  SER H 113      13.900   2.799  28.070  1.00 35.73           C  
ATOM    837  CB  SER H 113      13.287   3.214  26.720  1.00 37.75           C  
ATOM    838  OG  SER H 113      14.035   4.278  26.150  1.00 40.90           O  
ATOM    839  C   SER H 113      15.315   2.352  27.831  1.00 39.69           C  
ATOM    840  O   SER H 113      16.264   3.000  28.263  1.00 38.08           O  
ATOM    841  N   GLY H 114      15.478   1.211  27.125  1.00 37.12           N  
ATOM    842  CA  GLY H 114      16.760   0.587  26.920  1.00 37.75           C  
ATOM    843  C   GLY H 114      17.571   1.297  25.876  1.00 39.11           C  
ATOM    844  O   GLY H 114      17.079   2.151  25.141  1.00 37.86           O  
ATOM    845  N   ALA H 115      18.860   0.896  25.779  1.00 37.14           N  
ATOM    846  CA  ALA H 115      19.832   1.481  24.894  1.00 37.51           C  
ATOM    847  CB  ALA H 115      21.240   0.882  25.055  1.00 35.66           C  
ATOM    848  C   ALA H 115      19.408   1.282  23.473  1.00 41.48           C  
ATOM    849  O   ALA H 115      18.759   0.292  23.140  1.00 42.33           O  
ATOM    850  N   GLU H 116      19.767   2.246  22.594  1.00 40.25           N  
ATOM    851  CA  GLU H 116      19.345   2.177  21.224  1.00 40.13           C  
ATOM    852  CB  GLU H 116      18.266   3.223  20.893  1.00 43.06           C  
ATOM    853  CG  GLU H 116      17.007   3.132  21.761  1.00 52.22           C  
ATOM    854  CD  GLU H 116      16.021   2.159  21.135  1.00 65.54           C  
ATOM    855  OE1 GLU H 116      16.456   1.094  20.624  1.00 61.22           O  
ATOM    856  OE2 GLU H 116      14.802   2.480  21.161  1.00 67.47           O1-
ATOM    857  C   GLU H 116      20.505   2.484  20.321  1.00 42.11           C  
ATOM    858  O   GLU H 116      21.411   3.240  20.672  1.00 41.22           O  
ATOM    859  N   VAL H 117      20.501   1.871  19.118  1.00 39.71           N  
ATOM    860  CA  VAL H 117      21.494   2.143  18.118  1.00 39.12           C  
ATOM    861  CB  VAL H 117      22.208   0.908  17.641  1.00 41.02           C  
ATOM    862  CG1 VAL H 117      23.156   1.286  16.492  1.00 41.34           C  
ATOM    863  CG2 VAL H 117      22.926   0.268  18.840  1.00 38.56           C  
ATOM    864  C   VAL H 117      20.745   2.714  16.950  1.00 41.36           C  
ATOM    865  O   VAL H 117      19.796   2.103  16.462  1.00 41.42           O  
ATOM    866  N   LYS H 118      21.144   3.915  16.477  1.00 38.41           N  
ATOM    867  CA  LYS H 118      20.451   4.537  15.380  1.00 38.29           C  
ATOM    868  CB  LYS H 118      19.607   5.766  15.766  1.00 40.62           C  
ATOM    869  CG  LYS H 118      18.130   5.467  16.037  1.00 45.40           C  
ATOM    870  CD  LYS H 118      17.838   4.615  17.264  1.00 46.91           C  
ATOM    871  CE  LYS H 118      16.363   4.217  17.359  1.00 52.66           C  
ATOM    872  NZ  LYS H 118      15.516   5.427  17.447  1.00 57.08           N1+
ATOM    873  C   LYS H 118      21.416   4.998  14.333  1.00 40.12           C  
ATOM    874  O   LYS H 118      22.582   5.278  14.608  1.00 39.78           O  
ATOM    875  N   LYS H 119      20.934   5.066  13.074  1.00 39.85           N  
ATOM    876  CA  LYS H 119      21.742   5.545  11.991  1.00 42.53           C  
ATOM    877  CB  LYS H 119      21.396   4.955  10.613  1.00 45.28           C  
ATOM    878  CG  LYS H 119      21.911   3.526  10.432  1.00 56.53           C  
ATOM    879  CD  LYS H 119      21.493   2.876   9.112  1.00 65.26           C  
ATOM    880  CE  LYS H 119      22.233   1.568   8.824  1.00 70.50           C  
ATOM    881  NZ  LYS H 119      21.832   1.037   7.502  1.00 77.75           N1+
ATOM    882  C   LYS H 119      21.580   7.027  11.925  1.00 43.45           C  
ATOM    883  O   LYS H 119      20.601   7.584  12.420  1.00 41.91           O  
ATOM    884  N   PRO H 120      22.529   7.690  11.330  1.00 40.41           N  
ATOM    885  CA  PRO H 120      22.440   9.118  11.268  1.00 40.89           C  
ATOM    886  CD  PRO H 120      23.910   7.235  11.361  1.00 41.37           C  
ATOM    887  CB  PRO H 120      23.808   9.603  10.798  1.00 42.10           C  
ATOM    888  CG  PRO H 120      24.764   8.515  11.321  1.00 42.15           C  
ATOM    889  C   PRO H 120      21.293   9.559  10.424  1.00 44.41           C  
ATOM    890  O   PRO H 120      21.025   8.930   9.401  1.00 46.53           O  
ATOM    891  N   GLY H 121      20.607  10.639  10.847  1.00 43.10           N  
ATOM    892  CA  GLY H 121      19.506  11.183  10.108  1.00 41.61           C  
ATOM    893  C   GLY H 121      18.212  10.655  10.653  1.00 43.68           C  
ATOM    894  O   GLY H 121      17.148  11.183  10.335  1.00 45.00           O  
ATOM    895  N   SER H 122      18.264   9.610  11.502  1.00 41.93           N  
ATOM    896  CA  SER H 122      17.055   9.031  12.025  1.00 39.63           C  
ATOM    897  CB  SER H 122      17.195   7.545  12.402  1.00 40.80           C  
ATOM    898  OG  SER H 122      18.095   7.394  13.490  1.00 46.03           O  
ATOM    899  C   SER H 122      16.639   9.779  13.256  1.00 42.22           C  
ATOM    900  O   SER H 122      17.207  10.817  13.588  1.00 39.86           O  
ATOM    901  N   SER H 123      15.588   9.274  13.942  1.00 40.73           N  
ATOM    902  CA  SER H 123      15.103   9.907  15.139  1.00 40.49           C  
ATOM    903  CB  SER H 123      13.688  10.494  15.000  1.00 44.19           C  
ATOM    904  OG  SER H 123      13.690  11.568  14.072  1.00 53.08           O  
ATOM    905  C   SER H 123      15.037   8.883  16.231  1.00 41.58           C  
ATOM    906  O   SER H 123      14.925   7.684  15.973  1.00 42.10           O  
ATOM    907  N   ALA H 124      15.131   9.342  17.498  1.00 38.45           N  
ATOM    908  CA  ALA H 124      15.038   8.451  18.619  1.00 37.42           C  
ATOM    909  CB  ALA H 124      16.372   8.249  19.358  1.00 37.76           C  
ATOM    910  C   ALA H 124      14.077   9.051  19.599  1.00 38.91           C  
ATOM    911  O   ALA H 124      13.990  10.271  19.738  1.00 37.76           O  
ATOM    912  N   LYS H 125      13.306   8.189  20.295  1.00 35.59           N  
ATOM    913  CA  LYS H 125      12.369   8.648  21.282  1.00 36.76           C  
ATOM    914  CB  LYS H 125      10.912   8.335  20.899  1.00 37.24           C  
ATOM    915  CG  LYS H 125       9.858   9.057  21.740  1.00 40.24           C  
ATOM    916  CD  LYS H 125       8.449   8.927  21.157  1.00 46.18           C  
ATOM    917  CE  LYS H 125       7.371   9.658  21.958  1.00 52.09           C  
ATOM    918  NZ  LYS H 125       7.234  11.048  21.466  1.00 60.22           N1+
ATOM    919  C   LYS H 125      12.679   7.893  22.540  1.00 39.84           C  
ATOM    920  O   LYS H 125      12.564   6.669  22.579  1.00 38.50           O  
ATOM    921  N   VAL H 126      13.070   8.610  23.614  1.00 36.29           N  
ATOM    922  CA  VAL H 126      13.418   7.957  24.846  1.00 35.37           C  
ATOM    923  CB  VAL H 126      14.692   8.484  25.444  1.00 36.54           C  
ATOM    924  CG1 VAL H 126      14.963   7.749  26.765  1.00 35.96           C  
ATOM    925  CG2 VAL H 126      15.818   8.339  24.404  1.00 36.87           C  
ATOM    926  C   VAL H 126      12.314   8.210  25.829  1.00 38.22           C  
ATOM    927  O   VAL H 126      11.753   9.304  25.880  1.00 37.30           O  
ATOM    928  N   SER H 127      11.971   7.190  26.642  1.00 36.28           N  
ATOM    929  CA  SER H 127      10.886   7.333  27.573  1.00 36.45           C  
ATOM    930  CB  SER H 127       9.846   6.203  27.475  1.00 38.28           C  
ATOM    931  OG  SER H 127      10.438   4.960  27.821  1.00 45.28           O  
ATOM    932  C   SER H 127      11.429   7.325  28.971  1.00 37.89           C  
ATOM    933  O   SER H 127      12.515   6.807  29.225  1.00 35.86           O  
ATOM    934  N   CYS H 128      10.677   7.948  29.910  1.00 37.25           N  
ATOM    935  CA  CYS H 128      11.070   8.009  31.292  0.92 38.42           C  
ATOM    936  CB  CYS H 128      11.704   9.374  31.645  0.92 40.00           C  
ATOM    937  SG  CYS H 128      12.228   9.536  33.378  0.92 44.11           S  
ATOM    938  C   CYS H 128       9.829   7.823  32.125  1.00 41.23           C  
ATOM    939  O   CYS H 128       8.991   8.720  32.216  1.00 40.39           O  
ATOM    940  N   LYS H 129       9.689   6.646  32.777  1.00 40.98           N  
ATOM    941  CA  LYS H 129       8.512   6.366  33.559  1.00 42.20           C  
ATOM    942  CB  LYS H 129       8.065   4.891  33.559  1.00 44.42           C  
ATOM    943  CG  LYS H 129       7.323   4.437  32.306  1.00 57.49           C  
ATOM    944  CD  LYS H 129       8.205   4.322  31.066  1.00 71.93           C  
ATOM    945  CE  LYS H 129       7.427   3.906  29.819  1.00 55.11           C  
ATOM    946  NZ  LYS H 129       6.794   2.586  30.034  1.00 59.02           N1+
ATOM    947  C   LYS H 129       8.776   6.674  34.996  1.00 43.42           C  
ATOM    948  O   LYS H 129       9.777   6.245  35.566  1.00 41.28           O  
ATOM    949  N   ALA H 130       7.849   7.425  35.623  1.00 42.11           N  
ATOM    950  CA  ALA H 130       7.970   7.707  37.019  1.00 43.29           C  
ATOM    951  CB  ALA H 130       7.338   9.048  37.430  1.00 42.61           C  
ATOM    952  C   ALA H 130       7.215   6.610  37.699  1.00 47.23           C  
ATOM    953  O   ALA H 130       6.040   6.381  37.405  1.00 45.43           O  
ATOM    954  N   SER H 131       7.880   5.892  38.627  1.00 43.21           N  
ATOM    955  CA  SER H 131       7.235   4.785  39.266  1.00 45.80           C  
ATOM    956  CB  SER H 131       7.961   3.451  39.027  1.00 49.69           C  
ATOM    957  OG  SER H 131       7.279   2.397  39.683  1.00 57.10           O  
ATOM    958  C   SER H 131       7.218   5.036  40.740  1.00 49.47           C  
ATOM    959  O   SER H 131       8.210   5.467  41.328  1.00 48.06           O  
ATOM    960  N   ARG H 132       5.938   5.327  41.042  1.00 54.66           N  
ATOM    961  CA  ARG H 132       5.334   5.857  42.218  1.00 56.13           C  
ATOM    962  CB  ARG H 132       6.025   7.126  42.742  1.00  0.00           C  
ATOM    963  CG  ARG H 132       5.317   7.746  43.950  1.00  0.00           C  
ATOM    964  CD  ARG H 132       5.292   6.850  45.189  1.00  0.00           C  
ATOM    965  NE  ARG H 132       6.666   6.826  45.763  1.00  0.00           N  
ATOM    966  CZ  ARG H 132       7.547   5.853  45.387  1.00  0.00           C  
ATOM    967  NH1 ARG H 132       7.171   4.906  44.479  1.00  0.00           N1+
ATOM    968  NH2 ARG H 132       8.803   5.827  45.923  1.00  0.00           N  
ATOM    969  C   ARG H 132       4.006   6.257  41.674  1.00 56.62           C  
ATOM    970  O   ARG H 132       3.005   6.347  42.383  1.00 58.17           O  
ATOM    971  N   GLY H 133       3.993   6.497  40.347  1.00 55.43           N  
ATOM    972  CA  GLY H 133       2.764   6.741  39.663  1.00 54.40           C  
ATOM    973  C   GLY H 133       2.336   8.172  39.654  1.00 54.25           C  
ATOM    974  O   GLY H 133       1.129   8.411  39.677  1.00 56.32           O  
ATOM    975  N   THR H 134       3.246   9.170  39.607  1.00 52.83           N  
ATOM    976  CA  THR H 134       2.719  10.495  39.380  1.00 52.40           C  
ATOM    977  CB  THR H 134       2.159  11.186  40.599  1.00 54.05           C  
ATOM    978  OG1 THR H 134       1.185  10.415  41.273  1.00 57.07           O  
ATOM    979  CG2 THR H 134       1.468  12.460  40.117  1.00 55.03           C  
ATOM    980  C   THR H 134       3.846  11.402  39.001  1.00 49.41           C  
ATOM    981  O   THR H 134       4.954  11.260  39.507  1.00 49.56           O  
ATOM    982  N   LEU H 135       3.589  12.304  38.034  1.00 46.50           N  
ATOM    983  CA  LEU H 135       4.402  13.422  37.639  1.00 44.01           C  
ATOM    984  CB  LEU H 135       4.005  13.946  36.245  1.00 43.80           C  
ATOM    985  CG  LEU H 135       2.589  14.569  36.156  1.00 41.80           C  
ATOM    986  CD1 LEU H 135       2.246  14.930  34.705  1.00 45.38           C  
ATOM    987  CD2 LEU H 135       1.491  13.693  36.783  1.00 47.53           C  
ATOM    988  C   LEU H 135       4.185  14.523  38.623  1.00 42.19           C  
ATOM    989  O   LEU H 135       5.077  15.316  38.919  1.00 38.36           O  
ATOM    990  N   SER H 136       2.936  14.640  39.103  1.00 43.14           N  
ATOM    991  CA  SER H 136       2.619  15.644  40.068  1.00 41.59           C  
ATOM    992  CB  SER H 136       3.409  15.496  41.382  1.00 41.18           C  
ATOM    993  OG  SER H 136       2.902  16.382  42.368  1.00 47.58           O  
ATOM    994  C   SER H 136       2.910  16.973  39.433  1.00 38.30           C  
ATOM    995  O   SER H 136       2.853  17.108  38.213  1.00 39.43           O  
ATOM    996  N   SER H 137       3.150  18.002  40.269  1.00 36.21           N  
ATOM    997  CA  SER H 137       3.456  19.352  39.876  1.00 39.35           C  
ATOM    998  CB  SER H 137       3.162  20.371  40.990  1.00 37.43           C  
ATOM    999  OG  SER H 137       1.774  20.379  41.288  1.00 52.79           O  
ATOM   1000  C   SER H 137       4.914  19.501  39.518  1.00 38.17           C  
ATOM   1001  O   SER H 137       5.384  20.617  39.306  1.00 36.77           O  
ATOM   1002  N   TYR H 138       5.667  18.386  39.483  1.00 35.92           N  
ATOM   1003  CA  TYR H 138       7.096  18.305  39.267  1.00 33.61           C  
ATOM   1004  CB  TYR H 138       7.644  16.900  39.567  1.00 39.11           C  
ATOM   1005  CG  TYR H 138       7.644  16.699  41.043  1.00 42.98           C  
ATOM   1006  CD1 TYR H 138       6.507  16.870  41.794  1.00 46.34           C  
ATOM   1007  CD2 TYR H 138       8.791  16.286  41.674  1.00 54.78           C  
ATOM   1008  CE1 TYR H 138       6.519  16.669  43.155  1.00 50.09           C  
ATOM   1009  CE2 TYR H 138       8.811  16.082  43.032  1.00 61.13           C  
ATOM   1010  CZ  TYR H 138       7.676  16.276  43.778  1.00 56.48           C  
ATOM   1011  OH  TYR H 138       7.698  16.067  45.173  1.00 58.96           O  
ATOM   1012  C   TYR H 138       7.511  18.643  37.862  1.00 31.88           C  
ATOM   1013  O   TYR H 138       6.725  18.473  36.923  1.00 32.40           O  
ATOM   1014  N   PHE H 139       8.772  19.163  37.709  1.00 34.66           N  
ATOM   1015  CA  PHE H 139       9.266  19.480  36.407  1.00 33.26           C  
ATOM   1016  CB  PHE H 139      10.092  20.775  36.458  1.00 34.78           C  
ATOM   1017  CG  PHE H 139      10.275  21.364  35.104  1.00  0.00           C  
ATOM   1018  CD1 PHE H 139       9.301  22.182  34.582  1.00  0.00           C  
ATOM   1019  CD2 PHE H 139      11.414  21.125  34.371  1.00  0.00           C  
ATOM   1020  CE1 PHE H 139       9.451  22.750  33.340  1.00  0.00           C  
ATOM   1021  CE2 PHE H 139      11.570  21.691  33.127  1.00  0.00           C  
ATOM   1022  CZ  PHE H 139      10.588  22.504  32.613  1.00  0.00           C  
ATOM   1023  C   PHE H 139      10.171  18.364  35.999  1.00 33.07           C  
ATOM   1024  O   PHE H 139      10.811  17.714  36.826  1.00 32.14           O  
ATOM   1025  N   ILE H 140      10.225  18.095  34.685  1.00 30.47           N  
ATOM   1026  CA  ILE H 140      11.078  17.050  34.212  1.00 32.13           C  
ATOM   1027  CB  ILE H 140      10.328  15.978  33.476  1.00 32.97           C  
ATOM   1028  CG1 ILE H 140       9.315  15.331  34.427  1.00 35.00           C  
ATOM   1029  CG2 ILE H 140      11.322  14.960  32.900  1.00 34.73           C  
ATOM   1030  CD1 ILE H 140       8.349  14.391  33.721  1.00 42.85           C  
ATOM   1031  C   ILE H 140      12.052  17.681  33.271  1.00 34.16           C  
ATOM   1032  O   ILE H 140      11.684  18.523  32.453  1.00 33.45           O  
ATOM   1033  N   SER H 141      13.345  17.322  33.395  1.00 30.30           N  
ATOM   1034  CA  SER H 141      14.321  17.869  32.491  1.00 29.69           C  
ATOM   1035  CB  SER H 141      15.370  18.786  33.139  1.00 32.73           C  
ATOM   1036  OG  SER H 141      14.785  20.012  33.549  1.00 30.74           O  
ATOM   1037  C   SER H 141      15.089  16.748  31.851  1.00 30.18           C  
ATOM   1038  O   SER H 141      15.155  15.636  32.374  1.00 28.95           O  
ATOM   1039  N   TRP H 142      15.678  17.014  30.664  1.00 28.56           N  
ATOM   1040  CA  TRP H 142      16.483  16.021  30.009  1.00 28.60           C  
ATOM   1041  CB  TRP H 142      15.977  15.641  28.605  1.00 28.55           C  
ATOM   1042  CG  TRP H 142      14.691  14.846  28.652  1.00 30.45           C  
ATOM   1043  CD2 TRP H 142      14.626  13.411  28.696  1.00 29.31           C  
ATOM   1044  CD1 TRP H 142      13.402  15.291  28.687  1.00 32.23           C  
ATOM   1045  NE1 TRP H 142      12.539  14.222  28.756  1.00 32.63           N  
ATOM   1046  CE2 TRP H 142      13.278  13.058  28.762  1.00 32.68           C  
ATOM   1047  CE3 TRP H 142      15.609  12.462  28.688  1.00 30.92           C  
ATOM   1048  CZ2 TRP H 142      12.891  11.749  28.820  1.00 32.16           C  
ATOM   1049  CZ3 TRP H 142      15.215  11.143  28.742  1.00 31.93           C  
ATOM   1050  CH2 TRP H 142      13.882  10.793  28.808  1.00 32.12           C  
ATOM   1051  C   TRP H 142      17.885  16.551  29.915  1.00 30.20           C  
ATOM   1052  O   TRP H 142      18.105  17.713  29.576  1.00 29.97           O  
ATOM   1053  N   VAL H 143      18.872  15.694  30.253  1.00 27.37           N  
ATOM   1054  CA  VAL H 143      20.260  16.076  30.231  1.00 27.20           C  
ATOM   1055  CB  VAL H 143      20.831  16.255  31.610  1.00 30.86           C  
ATOM   1056  CG1 VAL H 143      22.327  16.594  31.498  1.00 28.37           C  
ATOM   1057  CG2 VAL H 143      20.001  17.323  32.344  1.00 28.37           C  
ATOM   1058  C   VAL H 143      21.016  14.959  29.576  1.00 29.40           C  
ATOM   1059  O   VAL H 143      20.684  13.788  29.757  1.00 32.09           O  
ATOM   1060  N   ARG H 144      22.065  15.286  28.792  1.00 27.72           N  
ATOM   1061  CA  ARG H 144      22.773  14.219  28.138  1.00 29.48           C  
ATOM   1062  CB  ARG H 144      22.595  14.177  26.611  1.00 28.71           C  
ATOM   1063  CG  ARG H 144      23.097  15.419  25.869  1.00 31.59           C  
ATOM   1064  CD  ARG H 144      23.056  15.238  24.350  1.00 35.49           C  
ATOM   1065  NE  ARG H 144      23.428  16.529  23.706  1.00 38.06           N  
ATOM   1066  CZ  ARG H 144      23.782  16.534  22.386  1.00 42.13           C  
ATOM   1067  NH1 ARG H 144      23.899  15.354  21.717  1.00 38.63           N1+
ATOM   1068  NH2 ARG H 144      24.011  17.705  21.727  1.00 32.99           N  
ATOM   1069  C   ARG H 144      24.237  14.349  28.391  1.00 30.88           C  
ATOM   1070  O   ARG H 144      24.734  15.429  28.709  1.00 28.90           O  
ATOM   1071  N   GLN H 145      24.967  13.214  28.312  1.00 30.18           N  
ATOM   1072  CA  GLN H 145      26.389  13.313  28.426  1.00 30.49           C  
ATOM   1073  CB  GLN H 145      26.955  13.130  29.843  1.00 31.88           C  
ATOM   1074  CG  GLN H 145      26.837  11.731  30.429  1.00 30.94           C  
ATOM   1075  CD  GLN H 145      27.310  11.846  31.870  1.00 34.85           C  
ATOM   1076  OE1 GLN H 145      26.603  11.440  32.788  1.00 32.82           O  
ATOM   1077  NE2 GLN H 145      28.520  12.432  32.085  1.00 29.59           N  
ATOM   1078  C   GLN H 145      27.031  12.329  27.501  1.00 32.91           C  
ATOM   1079  O   GLN H 145      26.706  11.143  27.485  1.00 31.83           O  
ATOM   1080  N   ALA H 146      27.971  12.833  26.677  1.00 33.73           N  
ATOM   1081  CA  ALA H 146      28.712  12.010  25.766  1.00 36.67           C  
ATOM   1082  CB  ALA H 146      29.443  12.805  24.671  1.00 35.24           C  
ATOM   1083  C   ALA H 146      29.732  11.283  26.590  1.00 41.06           C  
ATOM   1084  O   ALA H 146      30.042  11.699  27.705  1.00 40.84           O  
ATOM   1085  N   PRO H 147      30.263  10.201  26.086  1.00 45.20           N  
ATOM   1086  CA  PRO H 147      31.204   9.452  26.869  1.00 45.65           C  
ATOM   1087  CD  PRO H 147      29.536   9.351  25.158  1.00 47.38           C  
ATOM   1088  CB  PRO H 147      31.426   8.143  26.116  1.00 46.40           C  
ATOM   1089  CG  PRO H 147      30.085   7.929  25.386  1.00 51.48           C  
ATOM   1090  C   PRO H 147      32.443  10.227  27.176  1.00 45.21           C  
ATOM   1091  O   PRO H 147      33.028  10.819  26.270  1.00 45.74           O  
ATOM   1092  N   GLY H 148      32.853  10.230  28.459  1.00 42.20           N  
ATOM   1093  CA  GLY H 148      34.048  10.900  28.876  1.00 42.98           C  
ATOM   1094  C   GLY H 148      33.821  12.380  28.828  1.00 44.00           C  
ATOM   1095  O   GLY H 148      34.773  13.154  28.932  1.00 44.22           O  
ATOM   1096  N   GLN H 149      32.552  12.818  28.697  1.00 40.77           N  
ATOM   1097  CA  GLN H 149      32.291  14.225  28.558  1.00 40.11           C  
ATOM   1098  CB  GLN H 149      31.536  14.576  27.263  1.00 40.65           C  
ATOM   1099  CG  GLN H 149      32.273  14.154  25.990  1.00 52.52           C  
ATOM   1100  CD  GLN H 149      33.586  14.918  25.915  1.00 67.04           C  
ATOM   1101  OE1 GLN H 149      33.627  16.131  26.115  1.00 67.09           O  
ATOM   1102  NE2 GLN H 149      34.693  14.186  25.617  1.00 68.48           N  
ATOM   1103  C   GLN H 149      31.430  14.682  29.700  1.00 37.15           C  
ATOM   1104  O   GLN H 149      31.075  13.900  30.582  1.00 38.35           O  
ATOM   1105  N   GLY H 150      31.107  15.993  29.713  1.00 35.97           N  
ATOM   1106  CA  GLY H 150      30.339  16.600  30.766  1.00 35.71           C  
ATOM   1107  C   GLY H 150      28.865  16.557  30.467  1.00 36.68           C  
ATOM   1108  O   GLY H 150      28.433  16.098  29.413  1.00 34.67           O  
ATOM   1109  N   LEU H 151      28.062  17.064  31.430  1.00 32.97           N  
ATOM   1110  CA  LEU H 151      26.625  17.105  31.361  1.00 31.55           C  
ATOM   1111  CB  LEU H 151      25.971  17.278  32.742  1.00 29.56           C  
ATOM   1112  CG  LEU H 151      26.195  16.093  33.699  1.00 31.61           C  
ATOM   1113  CD1 LEU H 151      25.516  16.347  35.052  1.00 30.84           C  
ATOM   1114  CD2 LEU H 151      25.746  14.765  33.068  1.00 29.43           C  
ATOM   1115  C   LEU H 151      26.192  18.273  30.525  1.00 33.40           C  
ATOM   1116  O   LEU H 151      26.821  19.332  30.544  1.00 34.08           O  
ATOM   1117  N   GLU H 152      25.087  18.095  29.763  1.00 32.27           N  
ATOM   1118  CA  GLU H 152      24.558  19.147  28.939  1.00 32.57           C  
ATOM   1119  CB  GLU H 152      24.870  18.964  27.442  1.00 35.80           C  
ATOM   1120  CG  GLU H 152      24.656  20.228  26.606  1.00 42.45           C  
ATOM   1121  CD  GLU H 152      25.131  19.951  25.186  1.00 54.90           C  
ATOM   1122  OE1 GLU H 152      25.304  18.752  24.840  1.00 48.87           O  
ATOM   1123  OE2 GLU H 152      25.329  20.938  24.428  1.00 54.89           O1-
ATOM   1124  C   GLU H 152      23.061  19.163  29.120  1.00 34.67           C  
ATOM   1125  O   GLU H 152      22.406  18.124  29.044  1.00 32.55           O  
ATOM   1126  N   TRP H 153      22.479  20.361  29.355  1.00 31.06           N  
ATOM   1127  CA  TRP H 153      21.065  20.496  29.604  1.00 32.15           C  
ATOM   1128  CB  TRP H 153      20.758  21.717  30.494  1.00 31.75           C  
ATOM   1129  CG  TRP H 153      19.302  21.993  30.795  1.00 33.29           C  
ATOM   1130  CD2 TRP H 153      18.513  22.964  30.090  1.00 31.79           C  
ATOM   1131  CD1 TRP H 153      18.491  21.462  31.756  1.00 35.42           C  
ATOM   1132  NE1 TRP H 153      17.246  22.042  31.693  1.00 34.64           N  
ATOM   1133  CE2 TRP H 153      17.245  22.969  30.671  1.00 34.13           C  
ATOM   1134  CE3 TRP H 153      18.821  23.789  29.046  1.00 35.14           C  
ATOM   1135  CZ2 TRP H 153      16.262  23.801  30.216  1.00 33.32           C  
ATOM   1136  CZ3 TRP H 153      17.827  24.623  28.585  1.00 33.83           C  
ATOM   1137  CH2 TRP H 153      16.571  24.629  29.158  1.00 34.72           C  
ATOM   1138  C   TRP H 153      20.349  20.674  28.295  1.00 34.76           C  
ATOM   1139  O   TRP H 153      20.679  21.568  27.521  1.00 34.41           O  
ATOM   1140  N   LEU H 154      19.427  19.737  27.972  1.00 31.31           N  
ATOM   1141  CA  LEU H 154      18.619  19.758  26.777  1.00 32.58           C  
ATOM   1142  CB  LEU H 154      18.121  18.358  26.380  1.00 32.78           C  
ATOM   1143  CG  LEU H 154      19.254  17.387  26.000  1.00 36.11           C  
ATOM   1144  CD1 LEU H 154      20.163  17.092  27.203  1.00  0.00           C  
ATOM   1145  CD2 LEU H 154      18.701  16.112  25.341  1.00  0.00           C  
ATOM   1146  C   LEU H 154      17.407  20.643  26.854  1.00 34.40           C  
ATOM   1147  O   LEU H 154      17.126  21.401  25.926  1.00 35.82           O  
ATOM   1148  N   GLY H 155      16.639  20.554  27.964  1.00 32.81           N  
ATOM   1149  CA  GLY H 155      15.414  21.303  28.068  1.00 32.16           C  
ATOM   1150  C   GLY H 155      14.581  20.708  29.157  1.00 32.64           C  
ATOM   1151  O   GLY H 155      14.965  19.728  29.792  1.00 31.25           O  
ATOM   1152  N   GLY H 156      13.387  21.290  29.395  1.00 30.71           N  
ATOM   1153  CA  GLY H 156      12.567  20.779  30.453  1.00 30.50           C  
ATOM   1154  C   GLY H 156      11.119  20.996  30.138  1.00 33.23           C  
ATOM   1155  O   GLY H 156      10.776  21.745  29.226  1.00 33.30           O  
ATOM   1156  N   ILE H 157      10.230  20.297  30.886  1.00 31.58           N  
ATOM   1157  CA  ILE H 157       8.813  20.479  30.733  1.00 33.81           C  
ATOM   1158  CB  ILE H 157       8.111  19.411  29.947  1.00 33.90           C  
ATOM   1159  CG1 ILE H 157       8.222  18.067  30.680  1.00 28.71           C  
ATOM   1160  CG2 ILE H 157       8.646  19.391  28.517  1.00 30.06           C  
ATOM   1161  CD1 ILE H 157       7.295  16.995  30.114  1.00 35.52           C  
ATOM   1162  C   ILE H 157       8.168  20.372  32.071  1.00 35.48           C  
ATOM   1163  O   ILE H 157       8.618  19.614  32.929  1.00 34.39           O  
ATOM   1164  N   THR H 158       7.082  21.142  32.273  1.00 34.55           N  
ATOM   1165  CA  THR H 158       6.280  20.977  33.445  1.00 35.29           C  
ATOM   1166  CB  THR H 158       5.993  22.272  34.165  1.00 35.92           C  
ATOM   1167  OG1 THR H 158       5.251  22.023  35.349  1.00  0.00           O  
ATOM   1168  CG2 THR H 158       5.244  23.255  33.247  1.00 34.78           C  
ATOM   1169  C   THR H 158       5.020  20.345  32.935  1.00 38.31           C  
ATOM   1170  O   THR H 158       4.287  20.941  32.151  1.00 39.42           O  
ATOM   1171  N   PRO H 159       4.676  19.146  33.295  1.00 34.21           N  
ATOM   1172  CA  PRO H 159       3.455  18.618  32.747  1.00 36.10           C  
ATOM   1173  CD  PRO H 159       5.669  18.109  33.518  1.00 32.20           C  
ATOM   1174  CB  PRO H 159       3.491  17.125  33.042  1.00 35.53           C  
ATOM   1175  CG  PRO H 159       4.998  16.801  33.061  1.00 33.73           C  
ATOM   1176  C   PRO H 159       2.208  19.332  33.189  1.00 39.24           C  
ATOM   1177  O   PRO H 159       1.223  19.319  32.451  1.00 42.78           O  
ATOM   1178  N   LEU H 160       2.205  19.962  34.378  1.00 38.93           N  
ATOM   1179  CA  LEU H 160       1.014  20.624  34.831  1.00 44.82           C  
ATOM   1180  CB  LEU H 160       1.178  21.214  36.248  1.00 43.88           C  
ATOM   1181  CG  LEU H 160      -0.073  21.904  36.836  1.00  0.00           C  
ATOM   1182  CD1 LEU H 160      -0.401  23.235  36.137  1.00 53.60           C  
ATOM   1183  CD2 LEU H 160      -1.267  20.938  36.869  1.00  0.00           C  
ATOM   1184  C   LEU H 160       0.734  21.736  33.875  1.00 44.92           C  
ATOM   1185  O   LEU H 160      -0.418  22.000  33.530  1.00 46.42           O  
ATOM   1186  N   LEU H 161       1.788  22.472  33.486  1.00 44.80           N  
ATOM   1187  CA  LEU H 161       1.589  23.548  32.565  1.00 45.16           C  
ATOM   1188  CB  LEU H 161       2.710  24.594  32.609  1.00 43.77           C  
ATOM   1189  CG  LEU H 161       2.244  25.993  32.177  1.00 49.89           C  
ATOM   1190  CD1 LEU H 161       1.691  26.027  30.752  1.00 47.56           C  
ATOM   1191  CD2 LEU H 161       1.248  26.556  33.203  1.00 60.77           C  
ATOM   1192  C   LEU H 161       1.445  22.997  31.161  1.00 45.85           C  
ATOM   1193  O   LEU H 161       0.668  23.516  30.365  1.00 47.86           O  
ATOM   1194  N   GLY H 162       2.194  21.924  30.809  1.00 46.04           N  
ATOM   1195  CA  GLY H 162       2.134  21.337  29.487  1.00 45.51           C  
ATOM   1196  C   GLY H 162       2.920  22.175  28.510  1.00 44.81           C  
ATOM   1197  O   GLY H 162       2.548  22.299  27.344  1.00 45.38           O  
ATOM   1198  N   THR H 163       4.051  22.758  28.950  1.00 43.54           N  
ATOM   1199  CA  THR H 163       4.800  23.687  28.140  1.00 42.22           C  
ATOM   1200  CB  THR H 163       4.638  25.113  28.577  1.00 50.13           C  
ATOM   1201  OG1 THR H 163       3.268  25.481  28.540  1.00 49.97           O  
ATOM   1202  CG2 THR H 163       5.441  26.014  27.626  1.00 42.90           C  
ATOM   1203  C   THR H 163       6.252  23.322  28.267  1.00 43.20           C  
ATOM   1204  O   THR H 163       6.660  22.749  29.276  1.00 41.96           O  
ATOM   1205  N   ALA H 164       7.082  23.641  27.244  1.00 40.57           N  
ATOM   1206  CA  ALA H 164       8.453  23.199  27.295  1.00 41.27           C  
ATOM   1207  CB  ALA H 164       8.784  22.100  26.269  1.00 41.85           C  
ATOM   1208  C   ALA H 164       9.409  24.335  27.069  1.00 42.15           C  
ATOM   1209  O   ALA H 164       9.077  25.347  26.451  1.00 41.28           O  
ATOM   1210  N   ASN H 165      10.635  24.181  27.623  1.00 39.14           N  
ATOM   1211  CA  ASN H 165      11.711  25.127  27.484  1.00 39.60           C  
ATOM   1212  CB  ASN H 165      12.190  25.691  28.831  1.00 39.09           C  
ATOM   1213  CG  ASN H 165      11.023  26.369  29.528  1.00 38.03           C  
ATOM   1214  OD1 ASN H 165      10.563  25.910  30.573  1.00 23.81           O  
ATOM   1215  ND2 ASN H 165      10.527  27.490  28.942  1.00 30.73           N  
ATOM   1216  C   ASN H 165      12.878  24.354  26.942  1.00 39.64           C  
ATOM   1217  O   ASN H 165      13.284  23.360  27.541  1.00 38.76           O  
ATOM   1218  N   TYR H 166      13.478  24.791  25.814  1.00 38.13           N  
ATOM   1219  CA  TYR H 166      14.562  24.005  25.282  1.00 37.85           C  
ATOM   1220  CB  TYR H 166      14.330  23.448  23.866  1.00 37.49           C  
ATOM   1221  CG  TYR H 166      13.096  22.616  23.823  1.00 37.92           C  
ATOM   1222  CD1 TYR H 166      13.057  21.375  24.407  1.00 38.51           C  
ATOM   1223  CD2 TYR H 166      11.964  23.091  23.210  1.00 39.04           C  
ATOM   1224  CE1 TYR H 166      11.908  20.622  24.357  1.00 39.08           C  
ATOM   1225  CE2 TYR H 166      10.815  22.340  23.156  1.00 40.31           C  
ATOM   1226  CZ  TYR H 166      10.785  21.096  23.731  1.00 41.08           C  
ATOM   1227  OH  TYR H 166       9.611  20.315  23.682  1.00 42.42           O  
ATOM   1228  C   TYR H 166      15.773  24.865  25.130  1.00 39.41           C  
ATOM   1229  O   TYR H 166      15.675  26.070  24.900  1.00 39.88           O  
ATOM   1230  N   ALA H 167      16.966  24.244  25.249  1.00 38.90           N  
ATOM   1231  CA  ALA H 167      18.181  24.975  25.054  1.00 40.96           C  
ATOM   1232  CB  ALA H 167      19.452  24.142  25.292  1.00 40.29           C  
ATOM   1233  C   ALA H 167      18.169  25.399  23.615  1.00 45.26           C  
ATOM   1234  O   ALA H 167      17.657  24.695  22.749  1.00 44.06           O  
ATOM   1235  N   GLN H 168      18.754  26.573  23.321  1.00 44.61           N  
ATOM   1236  CA  GLN H 168      18.699  27.132  21.999  1.00 48.43           C  
ATOM   1237  CB  GLN H 168      19.343  28.524  21.930  1.00 51.69           C  
ATOM   1238  CG  GLN H 168      20.825  28.530  22.289  1.00 65.99           C  
ATOM   1239  CD  GLN H 168      21.299  29.969  22.207  1.00 83.56           C  
ATOM   1240  OE1 GLN H 168      21.323  30.566  21.133  1.00 84.12           O  
ATOM   1241  NE2 GLN H 168      21.678  30.547  23.378  1.00 82.24           N  
ATOM   1242  C   GLN H 168      19.371  26.226  21.013  1.00 50.00           C  
ATOM   1243  O   GLN H 168      18.927  26.110  19.873  1.00 50.66           O  
ATOM   1244  N   LYS H 169      20.462  25.556  21.419  1.00 47.21           N  
ATOM   1245  CA  LYS H 169      21.192  24.717  20.511  1.00 49.36           C  
ATOM   1246  CB  LYS H 169      22.442  24.096  21.156  1.00 55.14           C  
ATOM   1247  CG  LYS H 169      23.340  23.368  20.153  1.00 59.17           C  
ATOM   1248  CD  LYS H 169      24.745  23.066  20.682  1.00 55.79           C  
ATOM   1249  CE  LYS H 169      24.858  21.731  21.419  1.00 58.22           C  
ATOM   1250  NZ  LYS H 169      26.254  21.513  21.861  1.00 58.66           N1+
ATOM   1251  C   LYS H 169      20.316  23.598  20.025  1.00 51.66           C  
ATOM   1252  O   LYS H 169      20.403  23.198  18.867  1.00 52.90           O  
ATOM   1253  N   PHE H 170      19.491  23.037  20.926  1.00 49.61           N  
ATOM   1254  CA  PHE H 170      18.589  21.942  20.682  1.00 50.00           C  
ATOM   1255  CB  PHE H 170      18.177  21.214  21.971  1.00 48.45           C  
ATOM   1256  CG  PHE H 170      19.415  20.548  22.465  1.00 48.41           C  
ATOM   1257  CD1 PHE H 170      19.852  19.381  21.882  1.00 49.96           C  
ATOM   1258  CD2 PHE H 170      20.137  21.087  23.505  1.00 49.11           C  
ATOM   1259  CE1 PHE H 170      20.994  18.759  22.327  1.00 49.88           C  
ATOM   1260  CE2 PHE H 170      21.280  20.469  23.954  1.00 50.29           C  
ATOM   1261  CZ  PHE H 170      21.709  19.304  23.366  1.00 50.17           C  
ATOM   1262  C   PHE H 170      17.346  22.350  19.950  1.00 52.99           C  
ATOM   1263  O   PHE H 170      16.681  21.511  19.346  1.00 54.45           O  
ATOM   1264  N   GLN H 171      16.967  23.638  20.038  1.00 52.51           N  
ATOM   1265  CA  GLN H 171      15.722  24.147  19.527  1.00 53.40           C  
ATOM   1266  CB  GLN H 171      15.720  25.686  19.475  1.00 55.12           C  
ATOM   1267  CG  GLN H 171      14.341  26.310  19.284  1.00 65.53           C  
ATOM   1268  CD  GLN H 171      13.643  26.281  20.637  1.00 72.73           C  
ATOM   1269  OE1 GLN H 171      14.214  26.684  21.649  1.00 70.29           O  
ATOM   1270  NE2 GLN H 171      12.378  25.783  20.656  1.00 72.14           N  
ATOM   1271  C   GLN H 171      15.433  23.635  18.142  1.00 53.28           C  
ATOM   1272  O   GLN H 171      16.233  23.784  17.219  1.00 54.57           O  
ATOM   1273  N   GLY H 172      14.248  22.998  17.991  1.00 52.70           N  
ATOM   1274  CA  GLY H 172      13.727  22.509  16.742  1.00 50.43           C  
ATOM   1275  C   GLY H 172      13.935  21.026  16.638  1.00 53.37           C  
ATOM   1276  O   GLY H 172      13.045  20.295  16.205  1.00 53.90           O  
ATOM   1277  N   ARG H 173      15.134  20.553  17.022  1.00 48.26           N  
ATOM   1278  CA  ARG H 173      15.535  19.174  16.948  1.00 47.03           C  
ATOM   1279  CB  ARG H 173      17.051  18.995  17.146  1.00 46.71           C  
ATOM   1280  CG  ARG H 173      17.885  19.617  16.025  1.00 51.27           C  
ATOM   1281  CD  ARG H 173      19.382  19.689  16.330  1.00 51.17           C  
ATOM   1282  NE  ARG H 173      20.009  18.407  15.903  1.00 46.81           N  
ATOM   1283  CZ  ARG H 173      20.683  17.638  16.808  1.00 47.93           C  
ATOM   1284  NH1 ARG H 173      20.755  18.018  18.116  1.00 41.14           N1+
ATOM   1285  NH2 ARG H 173      21.295  16.490  16.402  1.00 39.18           N  
ATOM   1286  C   ARG H 173      14.860  18.328  17.985  1.00 44.03           C  
ATOM   1287  O   ARG H 173      14.577  17.156  17.736  1.00 43.54           O  
ATOM   1288  N   VAL H 174      14.606  18.887  19.185  1.00 41.46           N  
ATOM   1289  CA  VAL H 174      14.137  18.059  20.261  1.00 41.09           C  
ATOM   1290  CB  VAL H 174      15.016  18.165  21.474  1.00 41.95           C  
ATOM   1291  CG1 VAL H 174      14.891  19.588  22.044  1.00 42.11           C  
ATOM   1292  CG2 VAL H 174      14.644  17.051  22.461  1.00 42.19           C  
ATOM   1293  C   VAL H 174      12.746  18.426  20.670  1.00 43.07           C  
ATOM   1294  O   VAL H 174      12.339  19.583  20.595  1.00 41.40           O  
ATOM   1295  N   THR H 175      11.963  17.404  21.079  1.00 40.01           N  
ATOM   1296  CA  THR H 175      10.636  17.619  21.581  1.00 39.17           C  
ATOM   1297  CB  THR H 175       9.541  17.173  20.659  1.00 43.06           C  
ATOM   1298  OG1 THR H 175       9.738  15.816  20.293  1.00 45.41           O  
ATOM   1299  CG2 THR H 175       9.506  18.079  19.424  1.00 41.03           C  
ATOM   1300  C   THR H 175      10.480  16.832  22.840  1.00 39.10           C  
ATOM   1301  O   THR H 175      10.842  15.658  22.904  1.00 37.34           O  
ATOM   1302  N   ILE H 176       9.932  17.477  23.887  1.00 36.20           N  
ATOM   1303  CA  ILE H 176       9.682  16.789  25.123  1.00 34.30           C  
ATOM   1304  CB  ILE H 176      10.336  17.391  26.337  1.00 37.04           C  
ATOM   1305  CG1 ILE H 176      11.858  17.158  26.335  1.00 34.56           C  
ATOM   1306  CG2 ILE H 176       9.655  16.782  27.573  1.00 34.35           C  
ATOM   1307  CD1 ILE H 176      12.633  17.918  25.268  1.00 34.05           C  
ATOM   1308  C   ILE H 176       8.207  16.795  25.354  1.00 38.44           C  
ATOM   1309  O   ILE H 176       7.545  17.819  25.199  1.00 38.43           O  
ATOM   1310  N   THR H 177       7.653  15.618  25.712  1.00 37.23           N  
ATOM   1311  CA  THR H 177       6.245  15.493  25.956  1.00 38.48           C  
ATOM   1312  CB  THR H 177       5.518  14.784  24.849  1.00 40.99           C  
ATOM   1313  OG1 THR H 177       6.030  13.469  24.690  1.00 41.58           O  
ATOM   1314  CG2 THR H 177       5.699  15.584  23.547  1.00 40.23           C  
ATOM   1315  C   THR H 177       6.056  14.690  27.205  1.00 42.34           C  
ATOM   1316  O   THR H 177       7.008  14.121  27.743  1.00 40.85           O  
ATOM   1317  N   ALA H 178       4.809  14.659  27.722  1.00 42.91           N  
ATOM   1318  CA  ALA H 178       4.520  13.899  28.906  1.00 43.59           C  
ATOM   1319  CB  ALA H 178       4.604  14.732  30.197  1.00 42.42           C  
ATOM   1320  C   ALA H 178       3.115  13.384  28.799  1.00 48.87           C  
ATOM   1321  O   ALA H 178       2.243  14.035  28.223  1.00 50.07           O  
ATOM   1322  N   ASP H 179       2.870  12.176  29.353  1.00 49.94           N  
ATOM   1323  CA  ASP H 179       1.571  11.560  29.330  1.00 51.18           C  
ATOM   1324  CB  ASP H 179       1.584  10.173  28.659  1.00 51.95           C  
ATOM   1325  CG  ASP H 179       0.156   9.669  28.487  1.00 63.49           C  
ATOM   1326  OD1 ASP H 179      -0.792  10.387  28.898  1.00 65.65           O  
ATOM   1327  OD2 ASP H 179      -0.003   8.549  27.938  1.00 67.48           O1-
ATOM   1328  C   ASP H 179       1.161  11.364  30.757  1.00 54.98           C  
ATOM   1329  O   ASP H 179       1.799  10.619  31.497  1.00 54.39           O  
ATOM   1330  N   LYS H 180       0.074  12.038  31.175  1.00 54.88           N  
ATOM   1331  CA  LYS H 180      -0.362  12.005  32.545  1.00 56.57           C  
ATOM   1332  CB  LYS H 180      -1.500  12.999  32.826  1.00 59.13           C  
ATOM   1333  CG  LYS H 180      -1.055  14.452  32.656  1.00 69.49           C  
ATOM   1334  CD  LYS H 180      -2.195  15.470  32.685  1.00 83.31           C  
ATOM   1335  CE  LYS H 180      -2.476  16.026  34.083  1.00  0.00           C  
ATOM   1336  NZ  LYS H 180      -3.467  17.121  34.003  1.00  0.00           N1+
ATOM   1337  C   LYS H 180      -0.812  10.640  32.965  1.00 59.68           C  
ATOM   1338  O   LYS H 180      -0.477  10.188  34.057  1.00 57.79           O  
ATOM   1339  N   SER H 181      -1.569   9.936  32.104  1.00 57.99           N  
ATOM   1340  CA  SER H 181      -2.138   8.673  32.481  1.00 58.33           C  
ATOM   1341  CB  SER H 181      -2.957   8.044  31.342  1.00 60.26           C  
ATOM   1342  OG  SER H 181      -3.977   8.938  30.927  1.00 65.24           O  
ATOM   1343  C   SER H 181      -1.046   7.704  32.805  1.00 59.40           C  
ATOM   1344  O   SER H 181      -1.152   6.940  33.764  1.00 59.34           O  
ATOM   1345  N   THR H 182      -0.003   7.688  31.956  1.00 54.93           N  
ATOM   1346  CA  THR H 182       1.137   6.818  32.049  1.00 55.15           C  
ATOM   1347  CB  THR H 182       1.938   6.773  30.789  1.00 60.72           C  
ATOM   1348  OG1 THR H 182       1.105   6.510  29.675  1.00 59.47           O  
ATOM   1349  CG2 THR H 182       2.936   5.618  30.933  1.00 58.87           C  
ATOM   1350  C   THR H 182       2.107   7.278  33.105  1.00 52.73           C  
ATOM   1351  O   THR H 182       2.854   6.473  33.659  1.00 52.73           O  
ATOM   1352  N   ASN H 183       2.151   8.596  33.393  1.00 50.28           N  
ATOM   1353  CA  ASN H 183       3.152   9.135  34.273  0.90 50.45           C  
ATOM   1354  CB  ASN H 183       3.155   8.501  35.675  0.90 51.46           C  
ATOM   1355  CG  ASN H 183       1.919   8.999  36.411  1.00  0.00           C  
ATOM   1356  OD1 ASN H 183       1.305   8.269  37.187  1.00  0.00           O  
ATOM   1357  ND2 ASN H 183       1.545  10.283  36.166  1.00  0.00           N  
ATOM   1358  C   ASN H 183       4.493   8.922  33.638  1.00 49.06           C  
ATOM   1359  O   ASN H 183       5.472   8.589  34.307  1.00 47.16           O  
ATOM   1360  N   THR H 184       4.565   9.124  32.305  1.00 43.28           N  
ATOM   1361  CA  THR H 184       5.796   8.944  31.588  1.00 41.66           C  
ATOM   1362  CB  THR H 184       5.758   7.784  30.641  1.00 44.94           C  
ATOM   1363  OG1 THR H 184       5.504   6.590  31.362  1.00 39.55           O  
ATOM   1364  CG2 THR H 184       7.110   7.682  29.917  1.00 43.34           C  
ATOM   1365  C   THR H 184       6.102  10.175  30.787  1.00 41.94           C  
ATOM   1366  O   THR H 184       5.215  10.810  30.218  1.00 42.78           O  
ATOM   1367  N   ALA H 185       7.402  10.536  30.726  1.00 36.83           N  
ATOM   1368  CA  ALA H 185       7.846  11.678  29.973  1.00 35.84           C  
ATOM   1369  CB  ALA H 185       8.755  12.630  30.771  1.00 35.28           C  
ATOM   1370  C   ALA H 185       8.648  11.155  28.817  1.00 37.41           C  
ATOM   1371  O   ALA H 185       9.249  10.085  28.911  1.00 35.90           O  
ATOM   1372  N   PHE H 186       8.660  11.885  27.677  1.00 34.63           N  
ATOM   1373  CA  PHE H 186       9.381  11.394  26.533  1.00 35.34           C  
ATOM   1374  CB  PHE H 186       8.481  10.966  25.358  1.00 36.49           C  
ATOM   1375  CG  PHE H 186       7.495   9.942  25.813  1.00 38.69           C  
ATOM   1376  CD1 PHE H 186       7.839   8.620  25.955  1.00 39.49           C  
ATOM   1377  CD2 PHE H 186       6.207  10.318  26.108  1.00 39.58           C  
ATOM   1378  CE1 PHE H 186       6.912   7.693  26.376  1.00 41.72           C  
ATOM   1379  CE2 PHE H 186       5.276   9.396  26.528  1.00 41.56           C  
ATOM   1380  CZ  PHE H 186       5.625   8.077  26.663  1.00 44.38           C  
ATOM   1381  C   PHE H 186      10.245  12.490  25.984  1.00 35.55           C  
ATOM   1382  O   PHE H 186       9.951  13.675  26.138  1.00 34.88           O  
ATOM   1383  N   MET H 187      11.363  12.102  25.336  1.00 33.54           N  
ATOM   1384  CA  MET H 187      12.232  13.047  24.697  1.00 35.44           C  
ATOM   1385  CB  MET H 187      13.569  13.222  25.441  1.00 37.59           C  
ATOM   1386  CG  MET H 187      14.518  14.250  24.821  1.00 40.82           C  
ATOM   1387  SD  MET H 187      15.344  13.704  23.296  1.00 46.11           S  
ATOM   1388  CE  MET H 187      16.489  12.588  24.158  1.00 41.58           C  
ATOM   1389  C   MET H 187      12.515  12.504  23.332  1.00 36.59           C  
ATOM   1390  O   MET H 187      12.969  11.369  23.193  1.00 36.01           O  
ATOM   1391  N   GLN H 188      12.247  13.306  22.283  1.00 35.77           N  
ATOM   1392  CA  GLN H 188      12.482  12.838  20.947  1.00 36.89           C  
ATOM   1393  CB  GLN H 188      11.205  12.834  20.087  1.00 38.56           C  
ATOM   1394  CG  GLN H 188      11.361  12.176  18.716  1.00 47.75           C  
ATOM   1395  CD  GLN H 188       9.967  12.065  18.112  1.00 63.26           C  
ATOM   1396  OE1 GLN H 188       9.755  11.351  17.134  1.00 61.12           O  
ATOM   1397  NE2 GLN H 188       8.981  12.778  18.719  1.00  0.00           N  
ATOM   1398  C   GLN H 188      13.490  13.751  20.320  1.00 38.32           C  
ATOM   1399  O   GLN H 188      13.343  14.973  20.355  1.00 38.35           O  
ATOM   1400  N   LEU H 189      14.565  13.166  19.752  1.00 38.47           N  
ATOM   1401  CA  LEU H 189      15.593  13.942  19.115  1.00 37.39           C  
ATOM   1402  CB  LEU H 189      16.974  13.739  19.767  1.00 36.66           C  
ATOM   1403  CG  LEU H 189      18.115  14.566  19.145  1.00 38.20           C  
ATOM   1404  CD1 LEU H 189      17.876  16.076  19.319  1.00 38.52           C  
ATOM   1405  CD2 LEU H 189      19.480  14.118  19.695  1.00 36.95           C  
ATOM   1406  C   LEU H 189      15.663  13.469  17.691  1.00 38.65           C  
ATOM   1407  O   LEU H 189      15.851  12.281  17.434  1.00 36.95           O  
ATOM   1408  N   SER H 190      15.486  14.397  16.726  1.00 38.16           N  
ATOM   1409  CA  SER H 190      15.480  14.057  15.327  1.00 39.67           C  
ATOM   1410  CB  SER H 190      14.378  14.787  14.541  1.00 41.95           C  
ATOM   1411  OG  SER H 190      14.604  16.188  14.579  1.00 47.71           O  
ATOM   1412  C   SER H 190      16.790  14.424  14.693  1.00 43.43           C  
ATOM   1413  O   SER H 190      17.659  15.020  15.326  1.00 42.65           O  
ATOM   1414  N   SER H 191      16.950  14.058  13.400  1.00 43.93           N  
ATOM   1415  CA  SER H 191      18.113  14.372  12.612  1.00 41.51           C  
ATOM   1416  CB  SER H 191      18.179  15.846  12.164  1.00 45.38           C  
ATOM   1417  OG  SER H 191      18.338  16.703  13.285  1.00 50.91           O  
ATOM   1418  C   SER H 191      19.350  14.047  13.388  1.00 43.39           C  
ATOM   1419  O   SER H 191      20.197  14.908  13.612  1.00 43.98           O  
ATOM   1420  N   LEU H 192      19.491  12.770  13.793  1.00 40.34           N  
ATOM   1421  CA  LEU H 192      20.590  12.336  14.607  1.00 40.64           C  
ATOM   1422  CB  LEU H 192      20.443  10.881  15.082  1.00 38.90           C  
ATOM   1423  CG  LEU H 192      19.302  10.667  16.092  1.00 41.50           C  
ATOM   1424  CD1 LEU H 192      19.171   9.192  16.482  1.00 41.06           C  
ATOM   1425  CD2 LEU H 192      19.480  11.555  17.331  1.00 41.12           C  
ATOM   1426  C   LEU H 192      21.886  12.427  13.867  1.00 43.82           C  
ATOM   1427  O   LEU H 192      21.961  12.188  12.662  1.00 43.31           O  
ATOM   1428  N   THR H 193      22.951  12.797  14.612  1.00 42.52           N  
ATOM   1429  CA  THR H 193      24.288  12.891  14.097  1.00 43.52           C  
ATOM   1430  CB  THR H 193      24.805  14.298  14.018  1.00 44.91           C  
ATOM   1431  OG1 THR H 193      26.068  14.321  13.367  1.00  0.00           O  
ATOM   1432  CG2 THR H 193      24.924  14.864  15.443  1.00  0.00           C  
ATOM   1433  C   THR H 193      25.177  12.134  15.038  1.00 46.02           C  
ATOM   1434  O   THR H 193      24.779  11.792  16.149  1.00 43.99           O  
ATOM   1435  N   SER H 194      26.426  11.862  14.612  1.00 43.67           N  
ATOM   1436  CA  SER H 194      27.334  11.062  15.386  1.00 45.75           C  
ATOM   1437  CB  SER H 194      28.691  10.860  14.692  1.00 48.00           C  
ATOM   1438  OG  SER H 194      29.540  10.064  15.505  1.00 57.59           O  
ATOM   1439  C   SER H 194      27.599  11.722  16.708  1.00 44.85           C  
ATOM   1440  O   SER H 194      27.791  11.045  17.717  1.00 44.99           O  
ATOM   1441  N   ASP H 195      27.583  13.067  16.737  1.00 43.41           N  
ATOM   1442  CA  ASP H 195      27.886  13.845  17.905  1.00 43.69           C  
ATOM   1443  CB  ASP H 195      27.841  15.360  17.636  1.00 46.45           C  
ATOM   1444  CG  ASP H 195      28.989  15.698  16.696  1.00 53.99           C  
ATOM   1445  OD1 ASP H 195      29.811  14.787  16.412  1.00  0.00           O  
ATOM   1446  OD2 ASP H 195      29.062  16.877  16.257  1.00  0.00           O1-
ATOM   1447  C   ASP H 195      26.873  13.557  18.971  1.00 43.31           C  
ATOM   1448  O   ASP H 195      27.149  13.726  20.157  1.00 41.63           O  
ATOM   1449  N   ASP H 196      25.661  13.146  18.557  1.00 38.02           N  
ATOM   1450  CA  ASP H 196      24.536  12.865  19.410  1.00 34.92           C  
ATOM   1451  CB  ASP H 196      23.222  12.654  18.639  1.00 35.18           C  
ATOM   1452  CG  ASP H 196      22.751  14.013  18.134  1.00 38.97           C  
ATOM   1453  OD1 ASP H 196      23.242  15.052  18.651  1.00 40.10           O  
ATOM   1454  OD2 ASP H 196      21.883  14.028  17.224  1.00 40.20           O1-
ATOM   1455  C   ASP H 196      24.766  11.657  20.273  1.00 34.00           C  
ATOM   1456  O   ASP H 196      23.996  11.422  21.203  1.00 33.08           O  
ATOM   1457  N   THR H 197      25.760  10.803  19.955  1.00 32.68           N  
ATOM   1458  CA  THR H 197      25.980   9.637  20.769  1.00 31.72           C  
ATOM   1459  CB  THR H 197      27.173   8.839  20.329  1.00 33.57           C  
ATOM   1460  OG1 THR H 197      27.004   8.421  18.982  1.00 34.28           O  
ATOM   1461  CG2 THR H 197      27.332   7.617  21.250  1.00 30.90           C  
ATOM   1462  C   THR H 197      26.212  10.079  22.184  1.00 33.43           C  
ATOM   1463  O   THR H 197      27.135  10.845  22.460  1.00 34.33           O  
ATOM   1464  N   ALA H 198      25.360   9.606  23.123  1.00 29.36           N  
ATOM   1465  CA  ALA H 198      25.517   9.998  24.497  1.00 27.65           C  
ATOM   1466  CB  ALA H 198      25.277  11.499  24.732  1.00 28.33           C  
ATOM   1467  C   ALA H 198      24.517   9.263  25.334  1.00 30.20           C  
ATOM   1468  O   ALA H 198      23.634   8.576  24.821  1.00 29.26           O  
ATOM   1469  N   VAL H 199      24.675   9.366  26.672  1.00 27.00           N  
ATOM   1470  CA  VAL H 199      23.727   8.808  27.588  1.00 27.22           C  
ATOM   1471  CB  VAL H 199      24.332   8.408  28.901  1.00 28.55           C  
ATOM   1472  CG1 VAL H 199      23.209   7.923  29.832  1.00 28.67           C  
ATOM   1473  CG2 VAL H 199      25.421   7.355  28.632  1.00 29.89           C  
ATOM   1474  C   VAL H 199      22.740   9.903  27.846  1.00 30.40           C  
ATOM   1475  O   VAL H 199      23.124  11.042  28.113  1.00 29.73           O  
ATOM   1476  N   TYR H 200      21.431   9.591  27.775  1.00 29.01           N  
ATOM   1477  CA  TYR H 200      20.434  10.604  27.973  1.00 27.74           C  
ATOM   1478  CB  TYR H 200      19.363  10.633  26.865  1.00 28.44           C  
ATOM   1479  CG  TYR H 200      20.003  11.157  25.621  1.00 30.75           C  
ATOM   1480  CD1 TYR H 200      20.802  10.355  24.836  1.00 32.38           C  
ATOM   1481  CD2 TYR H 200      19.790  12.461  25.233  1.00 31.01           C  
ATOM   1482  CE1 TYR H 200      21.385  10.851  23.693  1.00 31.16           C  
ATOM   1483  CE2 TYR H 200      20.369  12.962  24.091  1.00 30.81           C  
ATOM   1484  CZ  TYR H 200      21.170  12.156  23.319  1.00 32.94           C  
ATOM   1485  OH  TYR H 200      21.767  12.665  22.146  1.00 32.11           O  
ATOM   1486  C   TYR H 200      19.749  10.323  29.273  1.00 30.19           C  
ATOM   1487  O   TYR H 200      19.319   9.198  29.529  1.00 30.98           O  
ATOM   1488  N   TYR H 201      19.638  11.358  30.137  1.00 29.21           N  
ATOM   1489  CA  TYR H 201      19.039  11.178  31.432  1.00 28.03           C  
ATOM   1490  CB  TYR H 201      19.895  11.634  32.635  1.00 27.10           C  
ATOM   1491  CG  TYR H 201      21.166  10.867  32.767  1.00 28.23           C  
ATOM   1492  CD1 TYR H 201      21.180   9.615  33.332  1.00 29.11           C  
ATOM   1493  CD2 TYR H 201      22.353  11.405  32.332  1.00 30.26           C  
ATOM   1494  CE1 TYR H 201      22.352   8.907  33.460  1.00 29.40           C  
ATOM   1495  CE2 TYR H 201      23.530  10.703  32.459  1.00 29.85           C  
ATOM   1496  CZ  TYR H 201      23.533   9.452  33.023  1.00 31.54           C  
ATOM   1497  OH  TYR H 201      24.739   8.730  33.153  1.00 33.25           O  
ATOM   1498  C   TYR H 201      17.830  12.052  31.544  1.00 31.67           C  
ATOM   1499  O   TYR H 201      17.790  13.164  31.020  1.00 30.75           O  
ATOM   1500  N   CYS H 202      16.794  11.532  32.231  1.00 32.83           N  
ATOM   1501  CA  CYS H 202      15.644  12.311  32.584  0.92 33.46           C  
ATOM   1502  CB  CYS H 202      14.299  11.574  32.388  0.92 36.20           C  
ATOM   1503  SG  CYS H 202      14.216   9.987  33.279  0.92 44.58           S  
ATOM   1504  C   CYS H 202      15.821  12.582  34.047  1.00 33.24           C  
ATOM   1505  O   CYS H 202      16.393  11.764  34.766  1.00 33.01           O  
ATOM   1506  N   ALA H 203      15.384  13.767  34.519  1.00 31.12           N  
ATOM   1507  CA  ALA H 203      15.533  14.073  35.913  1.00 30.82           C  
ATOM   1508  CB  ALA H 203      16.754  14.955  36.215  1.00 29.54           C  
ATOM   1509  C   ALA H 203      14.316  14.821  36.359  1.00 33.37           C  
ATOM   1510  O   ALA H 203      13.727  15.590  35.599  1.00 33.41           O  
ATOM   1511  N   GLY H 204      13.914  14.606  37.630  1.00 31.29           N  
ATOM   1512  CA  GLY H 204      12.764  15.271  38.167  1.00 29.90           C  
ATOM   1513  C   GLY H 204      13.249  16.321  39.099  1.00 32.39           C  
ATOM   1514  O   GLY H 204      14.175  16.117  39.882  1.00 30.69           O  
ATOM   1515  N   THR H 205      12.595  17.490  39.033  1.00 30.37           N  
ATOM   1516  CA  THR H 205      13.000  18.602  39.828  1.00 31.64           C  
ATOM   1517  CB  THR H 205      12.897  19.909  39.103  1.00 27.47           C  
ATOM   1518  OG1 THR H 205      11.538  20.194  38.805  1.00 17.61           O  
ATOM   1519  CG2 THR H 205      13.724  19.829  37.809  1.00 17.38           C  
ATOM   1520  C   THR H 205      12.098  18.707  40.994  1.00 34.39           C  
ATOM   1521  O   THR H 205      11.106  17.991  41.115  1.00 35.47           O  
ATOM   1522  N   VAL H 206      12.261  19.648  41.942  1.00 29.22           N  
ATOM   1523  CA  VAL H 206      11.322  19.736  43.053  1.00 31.81           C  
ATOM   1524  CB  VAL H 206      11.779  20.683  44.117  1.00 31.45           C  
ATOM   1525  CG1 VAL H 206      12.004  22.063  43.473  1.00 37.97           C  
ATOM   1526  CG2 VAL H 206      10.670  20.735  45.180  1.00 39.66           C  
ATOM   1527  C   VAL H 206       9.907  20.230  42.745  1.00 35.54           C  
ATOM   1528  O   VAL H 206       8.934  19.713  43.307  1.00 32.48           O  
ATOM   1529  N   TYR H 207       9.756  21.260  41.874  1.00 34.30           N  
ATOM   1530  CA  TYR H 207       8.530  22.001  41.698  1.00 34.72           C  
ATOM   1531  CB  TYR H 207       8.606  23.423  42.287  1.00 41.64           C  
ATOM   1532  CG  TYR H 207       8.265  23.416  43.739  1.00  0.00           C  
ATOM   1533  CD1 TYR H 207       9.207  23.247  44.725  1.00  0.00           C  
ATOM   1534  CD2 TYR H 207       6.952  23.599  44.105  1.00  0.00           C  
ATOM   1535  CE1 TYR H 207       8.834  23.253  46.052  1.00  0.00           C  
ATOM   1536  CE2 TYR H 207       6.571  23.609  45.424  1.00  0.00           C  
ATOM   1537  CZ  TYR H 207       7.516  23.435  46.402  1.00  0.00           C  
ATOM   1538  OH  TYR H 207       7.128  23.445  47.759  1.00  0.00           O  
ATOM   1539  C   TYR H 207       8.227  22.210  40.248  1.00 35.48           C  
ATOM   1540  O   TYR H 207       8.330  21.305  39.430  1.00 36.12           O  
ATOM   1541  N   TYR H 208       7.741  23.424  39.926  1.00 35.91           N  
ATOM   1542  CA  TYR H 208       7.364  23.851  38.602  1.00 34.33           C  
ATOM   1543  CB  TYR H 208       5.872  24.178  38.535  1.00 36.05           C  
ATOM   1544  CG  TYR H 208       5.648  24.747  39.884  1.00 40.61           C  
ATOM   1545  CD1 TYR H 208       5.983  26.043  40.188  1.00 41.63           C  
ATOM   1546  CD2 TYR H 208       5.124  23.939  40.865  1.00 34.99           C  
ATOM   1547  CE1 TYR H 208       5.782  26.527  41.458  1.00 41.88           C  
ATOM   1548  CE2 TYR H 208       4.921  24.416  42.134  1.00 38.36           C  
ATOM   1549  CZ  TYR H 208       5.252  25.713  42.430  1.00 41.11           C  
ATOM   1550  OH  TYR H 208       5.047  26.206  43.735  1.00 37.97           O  
ATOM   1551  C   TYR H 208       8.152  25.077  38.247  1.00 32.20           C  
ATOM   1552  O   TYR H 208       8.500  25.886  39.104  1.00 26.49           O  
ATOM   1553  N   ASP H 209       8.487  25.232  36.950  1.00 33.13           N  
ATOM   1554  CA  ASP H 209       9.301  26.351  36.557  1.00 31.56           C  
ATOM   1555  CB  ASP H 209      10.751  25.996  36.188  1.00 25.55           C  
ATOM   1556  CG  ASP H 209      11.603  25.942  37.442  1.00 26.73           C  
ATOM   1557  OD1 ASP H 209      11.036  25.998  38.565  1.00  0.00           O  
ATOM   1558  OD2 ASP H 209      12.849  25.859  37.279  1.00 38.71           O1-
ATOM   1559  C   ASP H 209       8.756  27.081  35.370  1.00 33.41           C  
ATOM   1560  O   ASP H 209       7.942  26.592  34.587  1.00 36.90           O  
ATOM   1561  N   ILE H 210       9.167  28.358  35.320  1.00 32.82           N  
ATOM   1562  CA  ILE H 210       8.950  29.360  34.324  1.00 33.73           C  
ATOM   1563  CB  ILE H 210       9.267  30.718  34.874  1.00 29.55           C  
ATOM   1564  CG1 ILE H 210       8.991  31.819  33.839  1.00  0.00           C  
ATOM   1565  CG2 ILE H 210      10.717  30.687  35.383  1.00  0.00           C  
ATOM   1566  CD1 ILE H 210       9.113  33.227  34.423  1.00  0.00           C  
ATOM   1567  C   ILE H 210       9.792  29.202  33.094  1.00 31.90           C  
ATOM   1568  O   ILE H 210       9.303  29.451  31.994  1.00 33.29           O  
ATOM   1569  N   LEU H 211      11.090  28.855  33.253  1.00 35.14           N  
ATOM   1570  CA  LEU H 211      11.996  28.875  32.134  1.00 34.54           C  
ATOM   1571  CB  LEU H 211      12.945  30.084  32.165  1.00 27.76           C  
ATOM   1572  CG  LEU H 211      12.238  31.444  32.032  1.00 34.38           C  
ATOM   1573  CD1 LEU H 211      13.252  32.595  32.075  1.00 33.38           C  
ATOM   1574  CD2 LEU H 211      11.350  31.494  30.780  1.00 32.35           C  
ATOM   1575  C   LEU H 211      12.882  27.664  32.123  1.00 33.58           C  
ATOM   1576  O   LEU H 211      12.705  26.714  32.880  1.00 37.11           O  
ATOM   1577  N   THR H 212      13.875  27.694  31.208  1.00 31.88           N  
ATOM   1578  CA  THR H 212      14.890  26.687  31.044  1.00 28.89           C  
ATOM   1579  CB  THR H 212      15.967  27.270  30.177  1.00 20.76           C  
ATOM   1580  OG1 THR H 212      16.526  28.425  30.786  1.00  0.00           O  
ATOM   1581  CG2 THR H 212      15.362  27.635  28.811  1.00  0.00           C  
ATOM   1582  C   THR H 212      15.475  26.491  32.403  1.00 30.04           C  
ATOM   1583  O   THR H 212      15.830  27.456  33.070  1.00 29.30           O  
ATOM   1584  N   GLY H 213      15.602  25.242  32.876  1.00 32.75           N  
ATOM   1585  CA  GLY H 213      16.146  25.108  34.183  1.00 32.42           C  
ATOM   1586  C   GLY H 213      17.489  24.567  34.033  1.00 33.05           C  
ATOM   1587  O   GLY H 213      17.949  24.131  32.990  1.00 33.83           O  
ATOM   1588  N   LEU H 214      18.331  24.648  35.025  1.00 35.39           N  
ATOM   1589  CA  LEU H 214      19.132  23.625  34.494  1.00 35.23           C  
ATOM   1590  CB  LEU H 214      20.598  23.637  34.722  1.00 39.56           C  
ATOM   1591  CG  LEU H 214      21.541  22.691  34.057  1.00  0.00           C  
ATOM   1592  CD1 LEU H 214      21.523  23.145  32.698  1.00  0.00           C  
ATOM   1593  CD2 LEU H 214      22.977  22.951  34.383  1.00  0.00           C  
ATOM   1594  C   LEU H 214      18.607  22.623  35.392  1.00 34.87           C  
ATOM   1595  O   LEU H 214      17.569  22.732  36.029  1.00 36.92           O  
ATOM   1596  N   TYR H 215      19.435  21.680  35.593  1.00 34.98           N  
ATOM   1597  CA  TYR H 215      19.177  20.690  36.555  1.00 33.80           C  
ATOM   1598  CB  TYR H 215      20.387  19.806  36.466  1.00 33.11           C  
ATOM   1599  CG  TYR H 215      19.564  18.951  35.620  1.00  0.00           C  
ATOM   1600  CD1 TYR H 215      18.801  19.292  34.534  1.00  0.00           C  
ATOM   1601  CD2 TYR H 215      19.509  17.712  36.042  1.00  0.00           C  
ATOM   1602  CE1 TYR H 215      18.036  18.384  33.922  1.00  0.00           C  
ATOM   1603  CE2 TYR H 215      18.760  16.794  35.427  1.00  0.00           C  
ATOM   1604  CZ  TYR H 215      17.994  17.103  34.369  1.00  0.00           C  
ATOM   1605  OH  TYR H 215      17.226  16.122  33.743  1.00  0.00           O  
ATOM   1606  C   TYR H 215      18.667  21.175  37.967  1.00 34.09           C  
ATOM   1607  O   TYR H 215      18.338  20.346  38.775  1.00 31.35           O  
ATOM   1608  N   THR H 216      18.659  22.473  38.381  1.00 30.37           N  
ATOM   1609  CA  THR H 216      18.902  22.969  39.710  1.00 31.27           C  
ATOM   1610  CB  THR H 216      18.625  24.447  39.898  1.00 27.10           C  
ATOM   1611  OG1 THR H 216      17.260  24.743  39.642  1.00  0.00           O  
ATOM   1612  CG2 THR H 216      19.509  25.287  38.973  1.00  0.00           C  
ATOM   1613  C   THR H 216      18.047  22.312  40.677  1.00 29.18           C  
ATOM   1614  O   THR H 216      18.525  21.851  41.713  1.00 32.70           O  
ATOM   1615  N   ASN H 217      16.753  22.243  40.381  1.00 28.70           N  
ATOM   1616  CA  ASN H 217      16.031  21.653  41.435  1.00 32.65           C  
ATOM   1617  CB  ASN H 217      14.598  22.171  41.572  1.00 29.35           C  
ATOM   1618  CG  ASN H 217      14.675  23.628  41.962  1.00 34.89           C  
ATOM   1619  OD1 ASN H 217      15.335  23.992  42.934  1.00 28.94           O  
ATOM   1620  ND2 ASN H 217      13.993  24.494  41.166  1.00 37.59           N  
ATOM   1621  C   ASN H 217      15.894  20.203  41.165  1.00 29.55           C  
ATOM   1622  O   ASN H 217      14.832  19.686  41.459  1.00 24.36           O  
ATOM   1623  N   PHE H 218      16.955  19.500  40.705  1.00 32.94           N  
ATOM   1624  CA  PHE H 218      16.920  18.117  40.276  1.00 33.99           C  
ATOM   1625  CB  PHE H 218      17.841  17.712  39.128  1.00 28.30           C  
ATOM   1626  CG  PHE H 218      16.943  17.926  38.001  1.00 31.78           C  
ATOM   1627  CD1 PHE H 218      15.853  17.184  38.016  1.00 22.58           C  
ATOM   1628  CD2 PHE H 218      17.006  18.867  37.022  1.00 27.61           C  
ATOM   1629  CE1 PHE H 218      15.042  17.408  36.987  1.00 20.92           C  
ATOM   1630  CE2 PHE H 218      16.165  19.080  35.983  1.00 36.06           C  
ATOM   1631  CZ  PHE H 218      15.115  18.258  35.951  1.00 32.98           C  
ATOM   1632  C   PHE H 218      17.371  17.154  41.295  1.00 36.38           C  
ATOM   1633  O   PHE H 218      18.565  16.892  41.438  1.00 37.19           O  
ATOM   1634  N   HIS H 219      16.381  16.587  41.982  1.00 36.68           N  
ATOM   1635  CA  HIS H 219      16.487  15.595  42.990  1.00 38.03           C  
ATOM   1636  ND1 HIS H 219      14.953  14.117  45.852  1.00  0.00           N  
ATOM   1637  CG  HIS H 219      15.393  15.296  45.298  1.00 34.39           C  
ATOM   1638  CB  HIS H 219      15.227  15.697  43.869  1.00 36.53           C  
ATOM   1639  NE2 HIS H 219      15.870  15.295  47.503  1.00  0.00           N  
ATOM   1640  CD2 HIS H 219      15.950  16.002  46.321  1.00  0.00           C  
ATOM   1641  CE1 HIS H 219      15.263  14.172  47.171  1.00  0.00           C  
ATOM   1642  C   HIS H 219      16.638  14.185  42.437  1.00 39.10           C  
ATOM   1643  O   HIS H 219      17.476  13.425  42.917  1.00 37.94           O  
ATOM   1644  N   TYR H 220      15.873  13.808  41.377  1.00 32.68           N  
ATOM   1645  CA  TYR H 220      15.728  12.408  41.062  1.00 34.15           C  
ATOM   1646  CB  TYR H 220      14.260  11.949  41.041  1.00 33.83           C  
ATOM   1647  CG  TYR H 220      13.603  12.451  42.280  1.00 38.56           C  
ATOM   1648  CD1 TYR H 220      13.715  11.795  43.485  1.00 45.21           C  
ATOM   1649  CD2 TYR H 220      12.858  13.607  42.220  1.00 38.61           C  
ATOM   1650  CE1 TYR H 220      13.092  12.291  44.608  1.00 41.12           C  
ATOM   1651  CE2 TYR H 220      12.235  14.104  43.339  1.00 44.88           C  
ATOM   1652  CZ  TYR H 220      12.352  13.445  44.537  1.00 55.34           C  
ATOM   1653  OH  TYR H 220      11.711  13.958  45.686  1.00 61.24           O  
ATOM   1654  C   TYR H 220      16.200  12.213  39.656  1.00 33.63           C  
ATOM   1655  O   TYR H 220      15.857  12.997  38.774  1.00 32.82           O  
ATOM   1656  N   TRP H 221      16.987  11.147  39.401  1.00 31.72           N  
ATOM   1657  CA  TRP H 221      17.494  10.941  38.071  1.00 31.43           C  
ATOM   1658  CB  TRP H 221      19.020  11.133  37.976  1.00 29.91           C  
ATOM   1659  CG  TRP H 221      19.512  12.545  38.212  1.00 29.26           C  
ATOM   1660  CD2 TRP H 221      20.099  13.385  37.203  1.00 28.81           C  
ATOM   1661  CD1 TRP H 221      19.546  13.262  39.374  1.00 30.05           C  
ATOM   1662  NE1 TRP H 221      20.109  14.495  39.150  1.00 30.41           N  
ATOM   1663  CE2 TRP H 221      20.456  14.584  37.819  1.00 30.54           C  
ATOM   1664  CE3 TRP H 221      20.328  13.172  35.872  1.00 30.31           C  
ATOM   1665  CZ2 TRP H 221      21.049  15.593  37.111  1.00 30.00           C  
ATOM   1666  CZ3 TRP H 221      20.920  14.194  35.162  1.00 31.52           C  
ATOM   1667  CH2 TRP H 221      21.274  15.381  35.768  1.00 30.75           C  
ATOM   1668  C   TRP H 221      17.217   9.527  37.657  1.00 34.48           C  
ATOM   1669  O   TRP H 221      17.186   8.615  38.481  1.00 33.63           O  
ATOM   1670  N   GLY H 222      17.004   9.318  36.341  1.00 32.97           N  
ATOM   1671  CA  GLY H 222      16.792   8.001  35.810  1.00 31.73           C  
ATOM   1672  C   GLY H 222      18.144   7.373  35.633  1.00 36.12           C  
ATOM   1673  O   GLY H 222      19.166   8.011  35.875  1.00 35.19           O  
ATOM   1674  N   GLN H 223      18.174   6.091  35.209  1.00 33.81           N  
ATOM   1675  CA  GLN H 223      19.385   5.330  35.033  1.00 34.35           C  
ATOM   1676  CB  GLN H 223      19.172   3.823  34.781  1.00 34.54           C  
ATOM   1677  CG  GLN H 223      18.556   3.472  33.424  1.00 37.15           C  
ATOM   1678  CD  GLN H 223      17.041   3.522  33.524  1.00 42.01           C  
ATOM   1679  OE1 GLN H 223      16.470   4.397  34.170  1.00 38.76           O  
ATOM   1680  NE2 GLN H 223      16.368   2.543  32.862  1.00 37.07           N  
ATOM   1681  C   GLN H 223      20.183   5.853  33.874  1.00 36.51           C  
ATOM   1682  O   GLN H 223      21.407   5.726  33.851  1.00 34.52           O  
ATOM   1683  N   GLY H 224      19.508   6.404  32.846  1.00 32.51           N  
ATOM   1684  CA  GLY H 224      20.188   6.894  31.680  1.00 33.09           C  
ATOM   1685  C   GLY H 224      19.959   5.918  30.565  1.00 36.38           C  
ATOM   1686  O   GLY H 224      19.795   4.720  30.796  1.00 36.50           O  
ATOM   1687  N   THR H 225      19.913   6.429  29.316  1.00 33.37           N  
ATOM   1688  CA  THR H 225      19.741   5.584  28.166  1.00 33.57           C  
ATOM   1689  CB  THR H 225      18.453   5.834  27.435  1.00 37.69           C  
ATOM   1690  OG1 THR H 225      17.351   5.633  28.306  1.00 39.18           O  
ATOM   1691  CG2 THR H 225      18.361   4.872  26.237  1.00 37.02           C  
ATOM   1692  C   THR H 225      20.853   5.901  27.216  1.00 33.87           C  
ATOM   1693  O   THR H 225      21.059   7.057  26.848  1.00 33.32           O  
ATOM   1694  N   LEU H 226      21.608   4.874  26.780  1.00 32.22           N  
ATOM   1695  CA  LEU H 226      22.693   5.133  25.881  1.00 33.33           C  
ATOM   1696  CB  LEU H 226      23.852   4.130  26.022  1.00 32.24           C  
ATOM   1697  CG  LEU H 226      25.037   4.386  25.070  1.00 36.30           C  
ATOM   1698  CD1 LEU H 226      25.709   5.741  25.341  1.00 34.11           C  
ATOM   1699  CD2 LEU H 226      26.030   3.216  25.103  1.00 38.11           C  
ATOM   1700  C   LEU H 226      22.171   5.050  24.485  1.00 33.63           C  
ATOM   1701  O   LEU H 226      21.568   4.054  24.092  1.00 34.88           O  
ATOM   1702  N   VAL H 227      22.368   6.130  23.705  1.00 31.01           N  
ATOM   1703  CA  VAL H 227      21.961   6.120  22.332  1.00 31.10           C  
ATOM   1704  CB  VAL H 227      21.036   7.249  21.974  1.00 33.20           C  
ATOM   1705  CG1 VAL H 227      20.774   7.210  20.459  1.00 32.70           C  
ATOM   1706  CG2 VAL H 227      19.759   7.117  22.822  1.00 33.13           C  
ATOM   1707  C   VAL H 227      23.208   6.265  21.519  1.00 33.66           C  
ATOM   1708  O   VAL H 227      23.957   7.228  21.672  1.00 32.66           O  
ATOM   1709  N   THR H 228      23.459   5.288  20.626  1.00 32.05           N  
ATOM   1710  CA  THR H 228      24.637   5.329  19.812  1.00 32.19           C  
ATOM   1711  CB  THR H 228      25.384   4.026  19.790  1.00 36.36           C  
ATOM   1712  OG1 THR H 228      25.782   3.668  21.106  1.00 34.51           O  
ATOM   1713  CG2 THR H 228      26.615   4.167  18.878  1.00 32.20           C  
ATOM   1714  C   THR H 228      24.206   5.615  18.412  1.00 34.64           C  
ATOM   1715  O   THR H 228      23.325   4.948  17.871  1.00 33.09           O  
ATOM   1716  N   VAL H 229      24.815   6.640  17.787  1.00 32.65           N  
ATOM   1717  CA  VAL H 229      24.451   6.956  16.438  1.00 33.03           C  
ATOM   1718  CB  VAL H 229      24.201   8.422  16.224  1.00 34.57           C  
ATOM   1719  CG1 VAL H 229      23.889   8.659  14.738  1.00 34.95           C  
ATOM   1720  CG2 VAL H 229      23.077   8.869  17.173  1.00 33.32           C  
ATOM   1721  C   VAL H 229      25.595   6.559  15.568  1.00 36.53           C  
ATOM   1722  O   VAL H 229      26.683   7.129  15.652  1.00 37.65           O  
ATOM   1723  N   SER H 230      25.378   5.554  14.697  1.00 34.14           N  
ATOM   1724  CA  SER H 230      26.450   5.139  13.842  1.00 36.23           C  
ATOM   1725  CB  SER H 230      27.403   4.126  14.499  1.00 37.85           C  
ATOM   1726  OG  SER H 230      28.437   3.770  13.590  1.00 41.06           O  
ATOM   1727  C   SER H 230      25.869   4.483  12.635  1.00 37.80           C  
ATOM   1728  O   SER H 230      24.730   4.013  12.645  1.00 36.88           O  
ATOM   1729  N   SER H 231      26.659   4.455  11.546  1.00 39.70           N  
ATOM   1730  CA  SER H 231      26.236   3.823  10.334  1.00 40.37           C  
ATOM   1731  CB  SER H 231      26.525   4.662   9.077  1.00 44.30           C  
ATOM   1732  OG  SER H 231      25.752   5.853   9.097  1.00 52.24           O  
ATOM   1733  C   SER H 231      27.064   2.550  10.218  1.00 43.18           C  
ATOM   1734  O   SER H 231      26.458   1.449  10.128  1.00 42.96           O  
ATOM   1735  OXT SER H 231      28.319   2.665  10.215  1.00  0.00           O1-
TER    1736      SER H 231 
CONECT  140  638
CONECT  638  140
CONECT  937 1503
CONECT 1503  937
END
