# Supplementary material for: Fully automated antibody structure prediction using BIOVIA tools: Validation study
Source: PLoS One. 2017 May 18;12(5):e0177923. doi: 10.1371/journal.pone.0177923 (PMC5436848; doi:10.1371/journal.pone.0177923)
Supplement: S2 Dataset — Predicted structures using the Top5 framework method, Chothia CDR definition with canonical filtering and generating 50 models. These were used in the comparison against predictions using no filtering. (ZIP) [file pone.0177923.s004.zip › 4G7V_LH_FV_FinalModel.pdb]

REMARK   Accelrys Discovery Studio PDB file
REMARK   Created:  2015-04-10T03:02:57Z
SSBOND   1 CYS L   23    CYS L   88                                     
SSBOND   2 CYS H  129    CYS H  203                                     
ATOM      1  N   ASP L   1      25.514  33.021  25.956  1.00 65.24           N1+
ATOM      2  CA  ASP L   1      25.249  32.133  27.105  1.00 62.28           C  
ATOM      3  CB  ASP L   1      25.430  30.661  26.695  1.00 63.45           C  
ATOM      4  CG  ASP L   1      24.299  30.301  25.743  1.00 66.51           C  
ATOM      5  OD1 ASP L   1      23.272  31.032  25.741  1.00 67.26           O  
ATOM      6  OD2 ASP L   1      24.443  29.291  25.004  1.00 65.89           O1-
ATOM      7  C   ASP L   1      26.176  32.440  28.236  1.00 61.76           C  
ATOM      8  O   ASP L   1      27.011  33.338  28.145  1.00 64.56           O  
ATOM      9  N   ILE L   2      26.032  31.693  29.347  1.00 57.72           N  
ATOM     10  CA  ILE L   2      26.852  31.890  30.507  1.00 57.13           C  
ATOM     11  CB  ILE L   2      26.099  31.956  31.816  1.00 51.84           C  
ATOM     12  CG1 ILE L   2      25.238  33.230  31.936  1.00 52.20           C  
ATOM     13  CG2 ILE L   2      27.126  31.809  32.950  1.00 52.25           C  
ATOM     14  CD1 ILE L   2      23.958  33.227  31.105  1.00 61.61           C  
ATOM     15  C   ILE L   2      27.778  30.721  30.617  1.00 54.59           C  
ATOM     16  O   ILE L   2      27.367  29.569  30.474  1.00 53.54           O  
ATOM     17  N   GLN L   3      29.074  30.998  30.865  1.00 55.97           N  
ATOM     18  CA  GLN L   3      30.039  29.942  30.966  1.00 52.08           C  
ATOM     19  CB  GLN L   3      31.402  30.282  30.345  1.00 55.78           C  
ATOM     20  CG  GLN L   3      31.384  30.472  28.831  1.00 52.38           C  
ATOM     21  CD  GLN L   3      32.808  30.797  28.405  1.00 56.12           C  
ATOM     22  OE1 GLN L   3      33.488  31.612  29.031  1.00 58.52           O  
ATOM     23  NE2 GLN L   3      33.282  30.134  27.319  1.00 56.59           N  
ATOM     24  C   GLN L   3      30.333  29.713  32.410  1.00 50.85           C  
ATOM     25  O   GLN L   3      30.499  30.656  33.181  1.00 51.64           O  
ATOM     26  N   MET L   4      30.395  28.431  32.817  1.00 51.70           N  
ATOM     27  CA  MET L   4      30.759  28.139  34.166  1.00 47.33           C  
ATOM     28  CB  MET L   4      29.793  27.169  34.864  1.00 46.34           C  
ATOM     29  CG  MET L   4      28.370  27.724  34.950  1.00 45.60           C  
ATOM     30  SD  MET L   4      28.237  29.319  35.810  1.00 49.90           S  
ATOM     31  CE  MET L   4      28.475  28.620  37.465  1.00 46.91           C  
ATOM     32  C   MET L   4      32.100  27.489  34.086  1.00 51.26           C  
ATOM     33  O   MET L   4      32.249  26.413  33.509  1.00 52.96           O  
ATOM     34  N   THR L   5      33.127  28.137  34.664  1.00 50.78           N  
ATOM     35  CA  THR L   5      34.445  27.585  34.584  1.00 50.75           C  
ATOM     36  CB  THR L   5      35.488  28.596  34.220  1.00 50.38           C  
ATOM     37  OG1 THR L   5      35.427  29.696  35.114  1.00 51.30           O  
ATOM     38  CG2 THR L   5      35.249  29.062  32.780  1.00 51.66           C  
ATOM     39  C   THR L   5      34.801  27.010  35.915  1.00 50.79           C  
ATOM     40  O   THR L   5      34.805  27.707  36.928  1.00 48.41           O  
ATOM     41  N   GLN L   6      35.106  25.701  35.930  1.00 48.61           N  
ATOM     42  CA  GLN L   6      35.452  25.048  37.157  1.00 51.54           C  
ATOM     43  CB  GLN L   6      34.893  23.625  37.329  1.00 49.74           C  
ATOM     44  CG  GLN L   6      33.415  23.566  37.704  1.00 46.87           C  
ATOM     45  CD  GLN L   6      33.010  22.106  37.838  1.00 48.31           C  
ATOM     46  OE1 GLN L   6      32.067  21.651  37.201  1.00 46.27           O  
ATOM     47  NE2 GLN L   6      33.739  21.346  38.701  1.00 50.19           N  
ATOM     48  C   GLN L   6      36.927  24.901  37.236  1.00 55.15           C  
ATOM     49  O   GLN L   6      37.624  24.810  36.227  1.00 56.32           O  
ATOM     50  N   SER L   7      37.439  24.898  38.480  1.00 56.77           N  
ATOM     51  CA  SER L   7      38.833  24.690  38.709  1.00 56.79           C  
ATOM     52  CB  SER L   7      39.608  26.011  38.861  1.00 57.40           C  
ATOM     53  OG  SER L   7      40.985  25.754  39.088  1.00 62.55           O  
ATOM     54  C   SER L   7      38.924  23.955  40.009  1.00 57.53           C  
ATOM     55  O   SER L   7      38.127  24.217  40.909  1.00 60.46           O  
ATOM     56  N   PRO L   8      39.823  23.024  40.172  1.00 56.11           N  
ATOM     57  CA  PRO L   8      40.718  22.570  39.141  1.00 56.77           C  
ATOM     58  CD  PRO L   8      40.363  22.786  41.499  1.00 56.38           C  
ATOM     59  CB  PRO L   8      41.949  22.014  39.860  1.00 58.57           C  
ATOM     60  CG  PRO L   8      41.465  21.741  41.293  1.00 59.36           C  
ATOM     61  C   PRO L   8      40.027  21.526  38.326  1.00 56.04           C  
ATOM     62  O   PRO L   8      38.931  21.109  38.696  1.00 56.29           O  
ATOM     63  N   SER L   9      40.637  21.108  37.202  1.00 62.19           N  
ATOM     64  CA  SER L   9      40.068  20.062  36.407  1.00 63.04           C  
ATOM     65  CB  SER L   9      40.851  19.791  35.112  1.00 59.43           C  
ATOM     66  OG  SER L   9      40.227  18.745  34.381  1.00 65.36           O  
ATOM     67  C   SER L   9      40.097  18.800  37.209  1.00 57.39           C  
ATOM     68  O   SER L   9      39.128  18.042  37.221  1.00 59.38           O  
ATOM     69  N   SER L  10      41.224  18.523  37.906  1.00 57.71           N  
ATOM     70  CA  SER L  10      41.281  17.329  38.698  1.00 60.87           C  
ATOM     71  CB  SER L  10      41.919  16.120  37.985  1.00 60.37           C  
ATOM     72  OG  SER L  10      43.307  16.335  37.785  1.00 63.97           O  
ATOM     73  C   SER L  10      42.092  17.610  39.923  1.00 58.00           C  
ATOM     74  O   SER L  10      42.902  18.535  39.946  1.00 62.80           O  
ATOM     75  N   LEU L  11      41.861  16.828  41.000  1.00 57.98           N  
ATOM     76  CA  LEU L  11      42.614  17.021  42.205  1.00 58.48           C  
ATOM     77  CB  LEU L  11      41.986  18.074  43.145  1.00 56.80           C  
ATOM     78  CG  LEU L  11      40.552  17.767  43.626  1.00 55.62           C  
ATOM     79  CD1 LEU L  11      40.518  16.633  44.664  1.00 56.64           C  
ATOM     80  CD2 LEU L  11      39.849  19.041  44.115  1.00 55.20           C  
ATOM     81  C   LEU L  11      42.712  15.712  42.933  1.00 60.35           C  
ATOM     82  O   LEU L  11      41.832  14.859  42.822  1.00 59.41           O  
ATOM     83  N   SER L  12      43.810  15.515  43.694  1.00 60.06           N  
ATOM     84  CA  SER L  12      43.968  14.317  44.471  1.00 61.07           C  
ATOM     85  CB  SER L  12      45.246  13.520  44.158  1.00 65.79           C  
ATOM     86  OG  SER L  12      45.162  12.929  42.871  1.00 66.50           O  
ATOM     87  C   SER L  12      44.076  14.735  45.902  1.00 65.82           C  
ATOM     88  O   SER L  12      44.752  15.713  46.219  1.00 63.12           O  
ATOM     89  N   ALA L  13      43.400  14.002  46.811  1.00 60.08           N  
ATOM     90  CA  ALA L  13      43.463  14.369  48.197  1.00 59.99           C  
ATOM     91  CB  ALA L  13      42.339  15.330  48.620  1.00 58.36           C  
ATOM     92  C   ALA L  13      43.324  13.132  49.031  1.00 60.82           C  
ATOM     93  O   ALA L  13      42.736  12.139  48.603  1.00 66.04           O  
ATOM     94  N   SER L  14      43.882  13.169  50.259  1.00 61.80           N  
ATOM     95  CA  SER L  14      43.821  12.039  51.144  1.00 67.39           C  
ATOM     96  CB  SER L  14      44.989  11.957  52.141  1.00 64.50           C  
ATOM     97  OG  SER L  14      46.199  11.678  51.454  1.00 51.29           O  
ATOM     98  C   SER L  14      42.563  12.118  51.942  1.00 65.73           C  
ATOM     99  O   SER L  14      41.915  13.162  52.009  1.00 59.80           O  
ATOM    100  N   VAL L  15      42.187  10.993  52.582  1.00 65.91           N  
ATOM    101  CA  VAL L  15      40.986  11.002  53.359  1.00 60.93           C  
ATOM    102  CB  VAL L  15      40.543   9.645  53.828  1.00 62.02           C  
ATOM    103  CG1 VAL L  15      40.124   8.823  52.600  1.00 62.03           C  
ATOM    104  CG2 VAL L  15      41.681   8.998  54.632  1.00 65.25           C  
ATOM    105  C   VAL L  15      41.199  11.875  54.550  1.00 64.74           C  
ATOM    106  O   VAL L  15      42.232  11.809  55.215  1.00 65.73           O  
ATOM    107  N   GLY L  16      40.197  12.729  54.836  1.00 64.90           N  
ATOM    108  CA  GLY L  16      40.260  13.615  55.960  1.00 61.48           C  
ATOM    109  C   GLY L  16      40.671  14.987  55.510  1.00 63.79           C  
ATOM    110  O   GLY L  16      40.574  15.941  56.278  1.00 64.72           O  
ATOM    111  N   ASP L  17      41.131  15.136  54.252  1.00 64.03           N  
ATOM    112  CA  ASP L  17      41.566  16.431  53.803  1.00 60.71           C  
ATOM    113  CB  ASP L  17      42.426  16.396  52.527  1.00 63.78           C  
ATOM    114  CG  ASP L  17      43.803  15.862  52.884  1.00 70.40           C  
ATOM    115  OD1 ASP L  17      44.141  15.853  54.097  1.00 71.63           O  
ATOM    116  OD2 ASP L  17      44.542  15.460  51.944  1.00 72.84           O1-
ATOM    117  C   ASP L  17      40.370  17.273  53.495  1.00 60.65           C  
ATOM    118  O   ASP L  17      39.264  16.770  53.311  1.00 57.33           O  
ATOM    119  N   ARG L  18      40.579  18.605  53.446  1.00 58.94           N  
ATOM    120  CA  ARG L  18      39.514  19.512  53.134  1.00 58.14           C  
ATOM    121  CB  ARG L  18      39.572  20.806  53.965  1.00 60.06           C  
ATOM    122  CG  ARG L  18      38.367  21.730  53.786  1.00 60.18           C  
ATOM    123  CD  ARG L  18      38.385  22.926  54.741  1.00 63.26           C  
ATOM    124  NE  ARG L  18      37.138  23.709  54.512  1.00 68.34           N  
ATOM    125  CZ  ARG L  18      36.402  24.146  55.576  1.00 69.45           C  
ATOM    126  NH1 ARG L  18      36.811  23.871  56.848  1.00 72.58           N1+
ATOM    127  NH2 ARG L  18      35.254  24.853  55.365  1.00 68.09           N  
ATOM    128  C   ARG L  18      39.682  19.873  51.691  1.00 57.37           C  
ATOM    129  O   ARG L  18      40.704  20.432  51.296  1.00 58.80           O  
ATOM    130  N   VAL L  19      38.667  19.558  50.862  1.00 55.55           N  
ATOM    131  CA  VAL L  19      38.763  19.789  49.450  1.00 57.49           C  
ATOM    132  CB  VAL L  19      38.261  18.628  48.639  1.00 56.13           C  
ATOM    133  CG1 VAL L  19      38.348  18.979  47.146  1.00 58.83           C  
ATOM    134  CG2 VAL L  19      39.067  17.378  49.028  1.00 55.60           C  
ATOM    135  C   VAL L  19      37.920  20.976  49.101  1.00 56.68           C  
ATOM    136  O   VAL L  19      36.837  21.165  49.653  1.00 56.54           O  
ATOM    137  N   THR L  20      38.422  21.824  48.179  1.00 54.26           N  
ATOM    138  CA  THR L  20      37.697  22.994  47.778  1.00 52.37           C  
ATOM    139  CB  THR L  20      38.394  24.255  48.198  1.00 53.37           C  
ATOM    140  OG1 THR L  20      38.607  24.253  49.601  1.00 64.26           O  
ATOM    141  CG2 THR L  20      37.522  25.458  47.818  1.00 53.74           C  
ATOM    142  C   THR L  20      37.644  22.999  46.278  1.00 51.34           C  
ATOM    143  O   THR L  20      38.678  22.919  45.616  1.00 53.50           O  
ATOM    144  N   ILE L  21      36.430  23.094  45.698  1.00 55.06           N  
ATOM    145  CA  ILE L  21      36.294  23.140  44.268  1.00 48.56           C  
ATOM    146  CB  ILE L  21      35.412  22.051  43.728  1.00 49.12           C  
ATOM    147  CG1 ILE L  21      35.983  20.671  44.097  1.00 50.49           C  
ATOM    148  CG2 ILE L  21      35.261  22.260  42.212  1.00 47.15           C  
ATOM    149  CD1 ILE L  21      34.995  19.529  43.876  1.00 50.08           C  
ATOM    150  C   ILE L  21      35.632  24.447  43.947  1.00 51.18           C  
ATOM    151  O   ILE L  21      34.602  24.783  44.530  1.00 48.97           O  
ATOM    152  N   THR L  22      36.203  25.218  42.996  1.00 54.92           N  
ATOM    153  CA  THR L  22      35.670  26.521  42.699  1.00 50.34           C  
ATOM    154  CB  THR L  22      36.712  27.601  42.677  1.00 51.56           C  
ATOM    155  OG1 THR L  22      37.648  27.353  41.639  1.00 83.64           O  
ATOM    156  CG2 THR L  22      37.435  27.631  44.032  1.00 59.19           C  
ATOM    157  C   THR L  22      35.053  26.506  41.333  1.00 52.98           C  
ATOM    158  O   THR L  22      35.434  25.720  40.470  1.00 54.19           O  
ATOM    159  N   CYS L  23      34.045  27.382  41.125  1.00 52.73           N  
ATOM    160  CA  CYS L  23      33.363  27.500  39.864  1.00 52.34           C  
ATOM    161  CB  CYS L  23      32.031  26.703  39.866  1.00 54.50           C  
ATOM    162  SG  CYS L  23      31.064  26.780  38.325  1.00 64.21           S  
ATOM    163  C   CYS L  23      33.062  28.961  39.663  1.00 50.19           C  
ATOM    164  O   CYS L  23      32.417  29.580  40.507  1.00 49.61           O  
ATOM    165  N   ARG L  24      33.521  29.570  38.543  1.00 49.90           N  
ATOM    166  CA  ARG L  24      33.228  30.972  38.403  1.00 49.15           C  
ATOM    167  CB  ARG L  24      34.451  31.904  38.336  1.00 52.81           C  
ATOM    168  CG  ARG L  24      35.379  31.690  37.145  1.00 59.44           C  
ATOM    169  CD  ARG L  24      36.623  32.579  37.216  1.00 56.98           C  
ATOM    170  NE  ARG L  24      36.169  33.999  37.162  1.00 62.94           N  
ATOM    171  CZ  ARG L  24      36.907  34.982  37.752  1.00 63.71           C  
ATOM    172  NH1 ARG L  24      38.061  34.673  38.415  1.00 64.78           N1+
ATOM    173  NH2 ARG L  24      36.489  36.280  37.678  1.00 64.88           N  
ATOM    174  C   ARG L  24      32.376  31.205  37.198  1.00 48.43           C  
ATOM    175  O   ARG L  24      32.674  30.745  36.095  1.00 51.71           O  
ATOM    176  N   ALA L  25      31.256  31.925  37.410  1.00 49.75           N  
ATOM    177  CA  ALA L  25      30.328  32.225  36.359  1.00 48.79           C  
ATOM    178  CB  ALA L  25      28.917  32.570  36.868  1.00 47.02           C  
ATOM    179  C   ALA L  25      30.835  33.401  35.584  1.00 49.36           C  
ATOM    180  O   ALA L  25      31.450  34.310  36.139  1.00 49.64           O  
ATOM    181  N   SER L  26      30.587  33.384  34.254  1.00 60.37           N  
ATOM    182  CA  SER L  26      31.033  34.402  33.342  1.00 64.65           C  
ATOM    183  CB  SER L  26      30.745  34.051  31.875  1.00 66.21           C  
ATOM    184  OG  SER L  26      31.458  32.880  31.509  1.00 67.71           O  
ATOM    185  C   SER L  26      30.318  35.684  33.629  1.00 65.67           C  
ATOM    186  O   SER L  26      30.904  36.763  33.536  1.00 67.74           O  
ATOM    187  N   GLN L  27      29.020  35.596  33.969  1.00 66.70           N  
ATOM    188  CA  GLN L  27      28.250  36.771  34.260  1.00 71.38           C  
ATOM    189  CB  GLN L  27      27.265  37.148  33.140  1.00 78.27           C  
ATOM    190  CG  GLN L  27      26.181  36.104  32.872  1.00 86.74           C  
ATOM    191  CD  GLN L  27      25.381  36.591  31.674  1.00 86.83           C  
ATOM    192  OE1 GLN L  27      25.851  36.532  30.538  1.00 88.47           O  
ATOM    193  NE2 GLN L  27      24.142  37.089  31.927  1.00 81.36           N  
ATOM    194  C   GLN L  27      27.490  36.498  35.520  1.00 68.17           C  
ATOM    195  O   GLN L  27      27.565  35.396  36.058  1.00 63.30           O  
ATOM    196  N   SER L  28      26.758  37.511  36.039  1.00 68.42           N  
ATOM    197  CA  SER L  28      26.054  37.355  37.286  1.00 59.84           C  
ATOM    198  CB  SER L  28      25.453  38.668  37.816  1.00 68.63           C  
ATOM    199  OG  SER L  28      24.779  38.427  39.041  1.00 67.41           O  
ATOM    200  C   SER L  28      24.931  36.364  37.140  1.00 61.01           C  
ATOM    201  O   SER L  28      23.942  36.588  36.444  1.00 63.55           O  
ATOM    202  N   VAL L  29      25.129  35.204  37.786  1.00 55.95           N  
ATOM    203  CA  VAL L  29      24.282  34.044  37.911  1.00 57.30           C  
ATOM    204  CB  VAL L  29      25.118  32.807  38.112  1.00 56.64           C  
ATOM    205  CG1 VAL L  29      24.256  31.558  38.332  1.00 68.09           C  
ATOM    206  CG2 VAL L  29      25.975  32.656  36.854  1.00 59.34           C  
ATOM    207  C   VAL L  29      23.267  34.146  39.023  1.00 53.29           C  
ATOM    208  O   VAL L  29      22.340  33.337  39.087  1.00 52.59           O  
ATOM    209  N   SER L  30      23.472  35.054  40.000  1.00 51.93           N  
ATOM    210  CA  SER L  30      22.599  35.109  41.142  1.00 55.15           C  
ATOM    211  CB  SER L  30      21.087  35.002  40.853  1.00 55.52           C  
ATOM    212  OG  SER L  30      20.619  36.186  40.222  1.00 60.98           O  
ATOM    213  C   SER L  30      23.005  33.968  42.024  1.00 53.17           C  
ATOM    214  O   SER L  30      24.143  33.505  41.968  1.00 59.22           O  
ATOM    215  N   SER L  31      22.105  33.548  42.931  1.00 55.16           N  
ATOM    216  CA  SER L  31      22.341  32.427  43.804  1.00 50.19           C  
ATOM    217  CB  SER L  31      21.479  32.456  45.076  1.00 49.97           C  
ATOM    218  OG  SER L  31      21.840  33.556  45.896  1.00 65.82           O  
ATOM    219  C   SER L  31      22.012  31.134  43.115  1.00 47.43           C  
ATOM    220  O   SER L  31      22.233  30.068  43.689  1.00 45.79           O  
ATOM    221  N   ALA L  32      21.461  31.168  41.884  1.00 47.69           N  
ATOM    222  CA  ALA L  32      20.999  29.926  41.329  1.00 42.59           C  
ATOM    223  CB  ALA L  32      20.031  30.130  40.151  1.00 42.13           C  
ATOM    224  C   ALA L  32      22.139  29.080  40.828  1.00 44.40           C  
ATOM    225  O   ALA L  32      22.367  28.990  39.623  1.00 46.87           O  
ATOM    226  N   VAL L  33      22.836  28.366  41.742  1.00 41.43           N  
ATOM    227  CA  VAL L  33      23.864  27.453  41.328  1.00 39.97           C  
ATOM    228  CB  VAL L  33      25.256  27.931  41.624  1.00 42.39           C  
ATOM    229  CG1 VAL L  33      26.246  26.814  41.254  1.00 38.74           C  
ATOM    230  CG2 VAL L  33      25.499  29.241  40.856  1.00 39.09           C  
ATOM    231  C   VAL L  33      23.668  26.168  42.077  1.00 40.52           C  
ATOM    232  O   VAL L  33      23.282  26.167  43.246  1.00 42.36           O  
ATOM    233  N   ALA L  34      23.935  25.028  41.407  1.00 39.31           N  
ATOM    234  CA  ALA L  34      23.774  23.752  42.050  1.00 39.52           C  
ATOM    235  CB  ALA L  34      22.626  22.909  41.467  1.00 38.06           C  
ATOM    236  C   ALA L  34      25.036  22.973  41.853  1.00 41.14           C  
ATOM    237  O   ALA L  34      25.815  23.250  40.943  1.00 39.87           O  
ATOM    238  N   TRP L  35      25.288  21.992  42.743  1.00 40.93           N  
ATOM    239  CA  TRP L  35      26.459  21.166  42.635  1.00 40.11           C  
ATOM    240  CB  TRP L  35      27.407  21.305  43.835  1.00 40.05           C  
ATOM    241  CG  TRP L  35      28.102  22.644  43.876  1.00 42.95           C  
ATOM    242  CD2 TRP L  35      29.343  22.915  43.214  1.00 43.27           C  
ATOM    243  CD1 TRP L  35      27.725  23.808  44.485  1.00 44.82           C  
ATOM    244  NE1 TRP L  35      28.657  24.786  44.238  1.00 40.03           N  
ATOM    245  CE2 TRP L  35      29.660  24.253  43.458  1.00 44.25           C  
ATOM    246  CE3 TRP L  35      30.156  22.116  42.462  1.00 43.62           C  
ATOM    247  CZ2 TRP L  35      30.798  24.809  42.951  1.00 44.09           C  
ATOM    248  CZ3 TRP L  35      31.305  22.680  41.955  1.00 41.57           C  
ATOM    249  CH2 TRP L  35      31.617  24.003  42.193  1.00 44.09           C  
ATOM    250  C   TRP L  35      26.021  19.736  42.550  1.00 40.44           C  
ATOM    251  O   TRP L  35      25.115  19.313  43.268  1.00 41.44           O  
ATOM    252  N   TYR L  36      26.667  18.949  41.659  1.00 40.99           N  
ATOM    253  CA  TYR L  36      26.280  17.572  41.516  1.00 41.28           C  
ATOM    254  CB  TYR L  36      25.687  17.191  40.148  1.00 39.58           C  
ATOM    255  CG  TYR L  36      24.490  18.027  39.857  1.00 39.96           C  
ATOM    256  CD1 TYR L  36      23.336  17.906  40.588  1.00 40.42           C  
ATOM    257  CD2 TYR L  36      24.531  18.966  38.857  1.00 39.17           C  
ATOM    258  CE1 TYR L  36      22.237  18.685  40.317  1.00 41.72           C  
ATOM    259  CE2 TYR L  36      23.433  19.746  38.582  1.00 40.69           C  
ATOM    260  CZ  TYR L  36      22.278  19.608  39.307  1.00 39.30           C  
ATOM    261  OH  TYR L  36      21.148  20.406  39.028  1.00 39.44           O  
ATOM    262  C   TYR L  36      27.485  16.697  41.662  1.00 41.05           C  
ATOM    263  O   TYR L  36      28.612  17.099  41.375  1.00 43.29           O  
ATOM    264  N   GLN L  37      27.256  15.454  42.137  1.00 42.18           N  
ATOM    265  CA  GLN L  37      28.296  14.480  42.286  1.00 43.89           C  
ATOM    266  CB  GLN L  37      28.345  13.877  43.701  1.00 43.75           C  
ATOM    267  CG  GLN L  37      29.443  12.831  43.896  1.00 48.95           C  
ATOM    268  CD  GLN L  37      29.310  12.268  45.304  1.00 53.20           C  
ATOM    269  OE1 GLN L  37      28.225  11.869  45.727  1.00 51.56           O  
ATOM    270  NE2 GLN L  37      30.442  12.235  46.056  1.00 56.13           N  
ATOM    271  C   GLN L  37      27.964  13.352  41.356  1.00 44.21           C  
ATOM    272  O   GLN L  37      26.861  12.815  41.398  1.00 46.19           O  
ATOM    273  N   GLN L  38      28.912  12.967  40.480  1.00 43.35           N  
ATOM    274  CA  GLN L  38      28.629  11.882  39.585  1.00 45.33           C  
ATOM    275  CB  GLN L  38      28.596  12.292  38.102  1.00 47.41           C  
ATOM    276  CG  GLN L  38      28.229  11.139  37.164  1.00 45.19           C  
ATOM    277  CD  GLN L  38      28.227  11.650  35.729  1.00 50.95           C  
ATOM    278  OE1 GLN L  38      28.881  12.641  35.405  1.00 47.66           O  
ATOM    279  NE2 GLN L  38      27.466  10.959  34.845  1.00 44.72           N  
ATOM    280  C   GLN L  38      29.699  10.846  39.725  1.00 49.61           C  
ATOM    281  O   GLN L  38      30.887  11.152  39.661  1.00 51.44           O  
ATOM    282  N   LYS L  39      29.288   9.580  39.924  1.00 54.81           N  
ATOM    283  CA  LYS L  39      30.231   8.503  40.005  1.00 55.51           C  
ATOM    284  CB  LYS L  39      29.938   7.507  41.139  1.00 54.55           C  
ATOM    285  CG  LYS L  39      30.199   8.139  42.508  1.00 55.04           C  
ATOM    286  CD  LYS L  39      29.721   7.313  43.700  1.00 59.65           C  
ATOM    287  CE  LYS L  39      30.045   7.972  45.042  1.00 60.55           C  
ATOM    288  NZ  LYS L  39      29.571   7.124  46.157  1.00 61.75           N1+
ATOM    289  C   LYS L  39      30.181   7.804  38.691  1.00 56.50           C  
ATOM    290  O   LYS L  39      29.207   7.928  37.948  1.00 58.99           O  
ATOM    291  N   PRO L  40      31.205   7.072  38.363  1.00 58.43           N  
ATOM    292  CA  PRO L  40      31.233   6.466  37.069  1.00 60.08           C  
ATOM    293  CD  PRO L  40      32.540   7.341  38.871  1.00 59.04           C  
ATOM    294  CB  PRO L  40      32.642   5.901  36.907  1.00 64.35           C  
ATOM    295  CG  PRO L  40      33.500   6.842  37.775  1.00 61.61           C  
ATOM    296  C   PRO L  40      30.131   5.479  36.881  1.00 59.93           C  
ATOM    297  O   PRO L  40      29.878   4.670  37.774  1.00 62.61           O  
ATOM    298  N   GLY L  41      29.455   5.545  35.719  1.00 59.78           N  
ATOM    299  CA  GLY L  41      28.430   4.601  35.393  1.00 59.76           C  
ATOM    300  C   GLY L  41      27.132   4.996  36.022  1.00 61.23           C  
ATOM    301  O   GLY L  41      26.123   4.326  35.810  1.00 62.78           O  
ATOM    302  N   LYS L  42      27.095   6.092  36.805  1.00 60.32           N  
ATOM    303  CA  LYS L  42      25.831   6.400  37.408  1.00 57.92           C  
ATOM    304  CB  LYS L  42      25.777   6.178  38.924  1.00 58.40           C  
ATOM    305  CG  LYS L  42      25.742   4.688  39.251  1.00 62.81           C  
ATOM    306  CD  LYS L  42      25.816   4.363  40.736  1.00 65.72           C  
ATOM    307  CE  LYS L  42      25.674   2.867  41.010  1.00 69.21           C  
ATOM    308  NZ  LYS L  42      25.554   2.635  42.463  1.00 67.53           N1+
ATOM    309  C   LYS L  42      25.429   7.809  37.118  1.00 53.69           C  
ATOM    310  O   LYS L  42      26.205   8.606  36.596  1.00 51.88           O  
ATOM    311  N   ALA L  43      24.156   8.123  37.430  1.00 50.45           N  
ATOM    312  CA  ALA L  43      23.595   9.423  37.190  1.00 48.58           C  
ATOM    313  CB  ALA L  43      22.059   9.454  37.247  1.00 48.79           C  
ATOM    314  C   ALA L  43      24.110  10.371  38.227  1.00 48.19           C  
ATOM    315  O   ALA L  43      24.507   9.975  39.318  1.00 45.98           O  
ATOM    316  N   PRO L  44      24.102  11.633  37.883  1.00 47.24           N  
ATOM    317  CA  PRO L  44      24.569  12.651  38.782  1.00 44.22           C  
ATOM    318  CD  PRO L  44      24.227  12.029  36.491  1.00 44.39           C  
ATOM    319  CB  PRO L  44      24.646  13.929  37.948  1.00 43.98           C  
ATOM    320  CG  PRO L  44      24.890  13.417  36.516  1.00 44.39           C  
ATOM    321  C   PRO L  44      23.655  12.753  39.961  1.00 45.24           C  
ATOM    322  O   PRO L  44      22.470  12.452  39.828  1.00 48.18           O  
ATOM    323  N   LYS L  45      24.195  13.149  41.129  1.00 46.06           N  
ATOM    324  CA  LYS L  45      23.393  13.291  42.308  1.00 47.07           C  
ATOM    325  CB  LYS L  45      23.884  12.438  43.487  1.00 47.58           C  
ATOM    326  CG  LYS L  45      22.931  12.456  44.681  1.00 59.28           C  
ATOM    327  CD  LYS L  45      23.311  11.471  45.785  1.00 64.86           C  
ATOM    328  CE  LYS L  45      22.437  11.601  47.033  1.00 67.76           C  
ATOM    329  NZ  LYS L  45      22.993  10.775  48.127  1.00 68.83           N1+
ATOM    330  C   LYS L  45      23.483  14.726  42.729  1.00 46.64           C  
ATOM    331  O   LYS L  45      24.543  15.341  42.645  1.00 45.70           O  
ATOM    332  N   LEU L  46      22.361  15.296  43.209  1.00 44.89           N  
ATOM    333  CA  LEU L  46      22.311  16.689  43.575  1.00 45.00           C  
ATOM    334  CB  LEU L  46      20.885  17.259  43.488  1.00 44.54           C  
ATOM    335  CG  LEU L  46      20.746  18.699  44.014  1.00 41.45           C  
ATOM    336  CD1 LEU L  46      21.536  19.698  43.156  1.00 39.18           C  
ATOM    337  CD2 LEU L  46      19.267  19.080  44.183  1.00 42.64           C  
ATOM    338  C   LEU L  46      22.754  16.866  44.995  1.00 42.90           C  
ATOM    339  O   LEU L  46      22.126  16.339  45.912  1.00 46.33           O  
ATOM    340  N   LEU L  47      23.933  17.503  45.198  1.00 44.06           N  
ATOM    341  CA  LEU L  47      24.446  17.833  46.505  1.00 44.62           C  
ATOM    342  CB  LEU L  47      25.973  17.995  46.470  1.00 45.08           C  
ATOM    343  CG  LEU L  47      26.707  16.711  46.051  1.00 45.17           C  
ATOM    344  CD1 LEU L  47      28.227  16.925  46.031  1.00 47.04           C  
ATOM    345  CD2 LEU L  47      26.296  15.521  46.933  1.00 46.26           C  
ATOM    346  C   LEU L  47      23.900  19.109  47.089  1.00 44.88           C  
ATOM    347  O   LEU L  47      23.328  19.122  48.178  1.00 42.15           O  
ATOM    348  N   ILE L  48      24.057  20.231  46.352  1.00 42.60           N  
ATOM    349  CA  ILE L  48      23.713  21.525  46.877  1.00 42.03           C  
ATOM    350  CB  ILE L  48      24.914  22.366  47.222  1.00 44.59           C  
ATOM    351  CG1 ILE L  48      25.673  21.771  48.419  1.00 43.94           C  
ATOM    352  CG2 ILE L  48      24.438  23.807  47.458  1.00 43.06           C  
ATOM    353  CD1 ILE L  48      26.329  20.423  48.134  1.00 48.35           C  
ATOM    354  C   ILE L  48      22.934  22.275  45.848  1.00 41.05           C  
ATOM    355  O   ILE L  48      23.188  22.159  44.652  1.00 43.32           O  
ATOM    356  N   TYR L  49      21.934  23.057  46.301  1.00 42.38           N  
ATOM    357  CA  TYR L  49      21.179  23.857  45.387  1.00 40.02           C  
ATOM    358  CB  TYR L  49      19.760  23.326  45.104  1.00 41.61           C  
ATOM    359  CG  TYR L  49      18.913  23.414  46.326  1.00 40.45           C  
ATOM    360  CD1 TYR L  49      19.032  22.498  47.345  1.00 41.91           C  
ATOM    361  CD2 TYR L  49      17.974  24.413  46.434  1.00 46.36           C  
ATOM    362  CE1 TYR L  49      18.233  22.591  48.462  1.00 44.28           C  
ATOM    363  CE2 TYR L  49      17.174  24.513  47.544  1.00 42.52           C  
ATOM    364  CZ  TYR L  49      17.305  23.600  48.562  1.00 43.79           C  
ATOM    365  OH  TYR L  49      16.481  23.701  49.703  1.00 46.05           O  
ATOM    366  C   TYR L  49      21.086  25.229  45.983  1.00 42.77           C  
ATOM    367  O   TYR L  49      21.273  25.401  47.183  1.00 42.14           O  
ATOM    368  N   SER L  50      20.829  26.251  45.138  1.00 41.19           N  
ATOM    369  CA  SER L  50      20.719  27.610  45.593  1.00 45.32           C  
ATOM    370  CB  SER L  50      19.569  27.836  46.588  1.00 43.49           C  
ATOM    371  OG  SER L  50      18.323  27.656  45.934  1.00 59.12           O  
ATOM    372  C   SER L  50      21.999  28.033  46.248  1.00 47.95           C  
ATOM    373  O   SER L  50      22.002  28.803  47.208  1.00 46.59           O  
ATOM    374  N   ALA L  51      23.118  27.494  45.744  1.00 48.34           N  
ATOM    375  CA  ALA L  51      24.456  27.859  46.115  1.00 46.73           C  
ATOM    376  CB  ALA L  51      24.697  29.378  46.038  1.00 47.90           C  
ATOM    377  C   ALA L  51      24.825  27.405  47.493  1.00 46.99           C  
ATOM    378  O   ALA L  51      25.961  26.985  47.707  1.00 53.71           O  
ATOM    379  N   SER L  52      23.884  27.373  48.457  1.00 47.36           N  
ATOM    380  CA  SER L  52      24.362  27.036  49.769  1.00 51.57           C  
ATOM    381  CB  SER L  52      24.466  28.254  50.707  1.00 51.64           C  
ATOM    382  OG  SER L  52      25.393  29.201  50.195  1.00 58.45           O  
ATOM    383  C   SER L  52      23.416  26.098  50.439  1.00 51.12           C  
ATOM    384  O   SER L  52      23.648  25.724  51.588  1.00 53.70           O  
ATOM    385  N   SER L  53      22.362  25.628  49.745  1.00 45.63           N  
ATOM    386  CA  SER L  53      21.430  24.843  50.500  1.00 46.55           C  
ATOM    387  CB  SER L  53      19.962  25.073  50.100  1.00 45.97           C  
ATOM    388  OG  SER L  53      19.571  26.399  50.420  1.00 58.24           O  
ATOM    389  C   SER L  53      21.742  23.400  50.281  1.00 45.98           C  
ATOM    390  O   SER L  53      21.902  22.946  49.150  1.00 49.44           O  
ATOM    391  N   LEU L  54      21.839  22.643  51.392  1.00 47.08           N  
ATOM    392  CA  LEU L  54      22.173  21.250  51.341  1.00 44.70           C  
ATOM    393  CB  LEU L  54      22.705  20.742  52.695  1.00 44.80           C  
ATOM    394  CG  LEU L  54      23.235  19.299  52.707  1.00 50.24           C  
ATOM    395  CD1 LEU L  54      24.484  19.152  51.822  1.00 49.79           C  
ATOM    396  CD2 LEU L  54      23.485  18.822  54.145  1.00 50.78           C  
ATOM    397  C   LEU L  54      20.929  20.489  50.984  1.00 45.49           C  
ATOM    398  O   LEU L  54      19.859  20.715  51.547  1.00 49.17           O  
ATOM    399  N   TYR L  55      21.054  19.554  50.023  1.00 44.57           N  
ATOM    400  CA  TYR L  55      19.968  18.738  49.558  1.00 47.30           C  
ATOM    401  CB  TYR L  55      20.291  18.092  48.199  1.00 47.54           C  
ATOM    402  CG  TYR L  55      19.145  17.272  47.720  1.00 48.67           C  
ATOM    403  CD1 TYR L  55      18.013  17.879  47.230  1.00 49.67           C  
ATOM    404  CD2 TYR L  55      19.215  15.898  47.730  1.00 45.42           C  
ATOM    405  CE1 TYR L  55      16.956  17.127  46.774  1.00 50.43           C  
ATOM    406  CE2 TYR L  55      18.162  15.142  47.276  1.00 46.87           C  
ATOM    407  CZ  TYR L  55      17.029  15.758  46.800  1.00 49.78           C  
ATOM    408  OH  TYR L  55      15.946  14.987  46.331  1.00 49.25           O  
ATOM    409  C   TYR L  55      19.770  17.674  50.591  1.00 48.19           C  
ATOM    410  O   TYR L  55      20.731  17.180  51.174  1.00 46.07           O  
ATOM    411  N   SER L  56      18.505  17.310  50.873  1.00 49.28           N  
ATOM    412  CA  SER L  56      18.272  16.374  51.932  1.00 52.11           C  
ATOM    413  CB  SER L  56      16.783  16.122  52.226  1.00 55.42           C  
ATOM    414  OG  SER L  56      16.190  17.301  52.749  1.00 62.92           O  
ATOM    415  C   SER L  56      18.921  15.064  51.626  1.00 55.35           C  
ATOM    416  O   SER L  56      18.972  14.622  50.480  1.00 56.51           O  
ATOM    417  N   GLY L  57      19.464  14.424  52.683  1.00 52.41           N  
ATOM    418  CA  GLY L  57      20.061  13.123  52.585  1.00 55.06           C  
ATOM    419  C   GLY L  57      21.536  13.237  52.325  1.00 56.69           C  
ATOM    420  O   GLY L  57      22.256  12.244  52.434  1.00 61.55           O  
ATOM    421  N   VAL L  58      22.032  14.440  51.981  1.00 53.53           N  
ATOM    422  CA  VAL L  58      23.435  14.594  51.685  1.00 54.73           C  
ATOM    423  CB  VAL L  58      23.719  15.755  50.778  1.00 52.21           C  
ATOM    424  CG1 VAL L  58      25.235  15.847  50.544  1.00 50.90           C  
ATOM    425  CG2 VAL L  58      22.900  15.575  49.489  1.00 51.48           C  
ATOM    426  C   VAL L  58      24.180  14.797  52.971  1.00 57.76           C  
ATOM    427  O   VAL L  58      23.663  15.392  53.916  1.00 57.38           O  
ATOM    428  N   PRO L  59      25.399  14.309  53.026  1.00 58.25           N  
ATOM    429  CA  PRO L  59      26.198  14.425  54.220  1.00 58.85           C  
ATOM    430  CD  PRO L  59      25.769  13.145  52.238  1.00 56.94           C  
ATOM    431  CB  PRO L  59      27.406  13.517  54.004  1.00 58.48           C  
ATOM    432  CG  PRO L  59      26.878  12.438  53.041  1.00 58.47           C  
ATOM    433  C   PRO L  59      26.560  15.852  54.495  1.00 53.06           C  
ATOM    434  O   PRO L  59      26.771  16.612  53.552  1.00 54.47           O  
ATOM    435  N   SER L  60      26.673  16.218  55.786  1.00 55.61           N  
ATOM    436  CA  SER L  60      26.930  17.564  56.218  1.00 55.86           C  
ATOM    437  CB  SER L  60      26.891  17.711  57.748  1.00 57.19           C  
ATOM    438  OG  SER L  60      25.599  17.395  58.239  1.00 62.40           O  
ATOM    439  C   SER L  60      28.297  17.988  55.783  1.00 55.83           C  
ATOM    440  O   SER L  60      28.621  19.175  55.821  1.00 56.97           O  
ATOM    441  N   ARG L  61      29.134  17.029  55.353  1.00 56.42           N  
ATOM    442  CA  ARG L  61      30.487  17.314  54.971  1.00 57.95           C  
ATOM    443  CB  ARG L  61      31.233  16.080  54.436  1.00 57.42           C  
ATOM    444  CG  ARG L  61      31.222  14.872  55.369  1.00 56.69           C  
ATOM    445  CD  ARG L  61      32.217  13.782  54.958  1.00 56.81           C  
ATOM    446  NE  ARG L  61      31.853  13.297  53.597  1.00 58.50           N  
ATOM    447  CZ  ARG L  61      31.011  12.232  53.458  1.00 62.40           C  
ATOM    448  NH1 ARG L  61      30.471  11.642  54.564  1.00 58.26           N1+
ATOM    449  NH2 ARG L  61      30.712  11.757  52.214  1.00 56.25           N  
ATOM    450  C   ARG L  61      30.466  18.275  53.824  1.00 57.41           C  
ATOM    451  O   ARG L  61      31.331  19.145  53.719  1.00 57.99           O  
ATOM    452  N   PHE L  62      29.484  18.115  52.914  1.00 53.82           N  
ATOM    453  CA  PHE L  62      29.407  18.933  51.737  1.00 50.15           C  
ATOM    454  CB  PHE L  62      28.543  18.303  50.630  1.00 47.55           C  
ATOM    455  CG  PHE L  62      29.184  17.022  50.211  1.00 51.91           C  
ATOM    456  CD1 PHE L  62      30.157  17.006  49.238  1.00 49.88           C  
ATOM    457  CD2 PHE L  62      28.813  15.831  50.793  1.00 51.98           C  
ATOM    458  CE1 PHE L  62      30.745  15.824  48.852  1.00 51.45           C  
ATOM    459  CE2 PHE L  62      29.397  14.647  50.411  1.00 53.67           C  
ATOM    460  CZ  PHE L  62      30.367  14.640  49.437  1.00 53.09           C  
ATOM    461  C   PHE L  62      28.792  20.259  52.077  1.00 51.06           C  
ATOM    462  O   PHE L  62      27.801  20.333  52.802  1.00 52.29           O  
ATOM    463  N   SER L  63      29.376  21.356  51.544  1.00 48.73           N  
ATOM    464  CA  SER L  63      28.845  22.670  51.789  1.00 49.14           C  
ATOM    465  CB  SER L  63      29.492  23.394  52.983  1.00 50.77           C  
ATOM    466  OG  SER L  63      30.853  23.686  52.702  1.00 52.42           O  
ATOM    467  C   SER L  63      29.097  23.516  50.576  1.00 51.75           C  
ATOM    468  O   SER L  63      30.021  23.258  49.806  1.00 51.48           O  
ATOM    469  N   GLY L  64      28.269  24.566  50.378  1.00 52.16           N  
ATOM    470  CA  GLY L  64      28.441  25.421  49.236  1.00 47.95           C  
ATOM    471  C   GLY L  64      28.415  26.842  49.703  1.00 48.08           C  
ATOM    472  O   GLY L  64      27.685  27.199  50.626  1.00 49.68           O  
ATOM    473  N   SER L  65      29.223  27.700  49.052  1.00 51.03           N  
ATOM    474  CA  SER L  65      29.278  29.084  49.415  1.00 52.23           C  
ATOM    475  CB  SER L  65      30.471  29.422  50.327  1.00 52.12           C  
ATOM    476  OG  SER L  65      31.693  29.111  49.672  1.00 48.58           O  
ATOM    477  C   SER L  65      29.420  29.876  48.153  1.00 49.39           C  
ATOM    478  O   SER L  65      29.832  29.355  47.120  1.00 49.59           O  
ATOM    479  N   GLY L  66      29.058  31.172  48.192  1.00 49.29           N  
ATOM    480  CA  GLY L  66      29.191  31.947  46.994  1.00 48.96           C  
ATOM    481  C   GLY L  66      29.667  33.314  47.365  1.00 51.76           C  
ATOM    482  O   GLY L  66      29.250  33.885  48.371  1.00 53.48           O  
ATOM    483  N   SER L  67      30.588  33.864  46.549  1.00 53.68           N  
ATOM    484  CA  SER L  67      31.041  35.209  46.741  1.00 55.34           C  
ATOM    485  CB  SER L  67      32.507  35.312  47.201  1.00 56.22           C  
ATOM    486  OG  SER L  67      32.667  34.715  48.479  1.00 60.37           O  
ATOM    487  C   SER L  67      30.987  35.835  45.390  1.00 54.83           C  
ATOM    488  O   SER L  67      31.848  35.580  44.550  1.00 52.63           O  
ATOM    489  N   GLY L  68      29.985  36.698  45.146  1.00 50.90           N  
ATOM    490  CA  GLY L  68      29.890  37.290  43.848  1.00 48.37           C  
ATOM    491  C   GLY L  68      29.641  36.193  42.853  1.00 55.18           C  
ATOM    492  O   GLY L  68      28.715  35.396  42.994  1.00 46.65           O  
ATOM    493  N   THR L  69      30.447  36.191  41.775  1.00 51.61           N  
ATOM    494  CA  THR L  69      30.426  35.252  40.684  1.00 47.91           C  
ATOM    495  CB  THR L  69      31.127  35.760  39.456  1.00 48.49           C  
ATOM    496  OG1 THR L  69      32.499  35.993  39.730  1.00 53.17           O  
ATOM    497  CG2 THR L  69      30.445  37.061  39.000  1.00 48.20           C  
ATOM    498  C   THR L  69      31.070  33.945  41.045  1.00 49.24           C  
ATOM    499  O   THR L  69      30.892  32.961  40.328  1.00 48.45           O  
ATOM    500  N   ASP L  70      31.917  33.910  42.093  1.00 50.16           N  
ATOM    501  CA  ASP L  70      32.635  32.700  42.398  1.00 51.23           C  
ATOM    502  CB  ASP L  70      34.031  32.974  42.991  1.00 53.29           C  
ATOM    503  CG  ASP L  70      34.885  33.652  41.921  1.00 60.01           C  
ATOM    504  OD1 ASP L  70      34.662  33.377  40.712  1.00 61.52           O  
ATOM    505  OD2 ASP L  70      35.769  34.465  42.303  1.00 64.34           O1-
ATOM    506  C   ASP L  70      31.859  31.845  43.365  1.00 50.95           C  
ATOM    507  O   ASP L  70      31.308  32.337  44.349  1.00 54.70           O  
ATOM    508  N   PHE L  71      31.796  30.519  43.093  1.00 48.78           N  
ATOM    509  CA  PHE L  71      31.071  29.610  43.942  1.00 46.78           C  
ATOM    510  CB  PHE L  71      29.907  28.904  43.232  1.00 44.84           C  
ATOM    511  CG  PHE L  71      28.962  29.967  42.801  1.00 46.67           C  
ATOM    512  CD1 PHE L  71      27.989  30.431  43.652  1.00 42.32           C  
ATOM    513  CD2 PHE L  71      29.068  30.514  41.543  1.00 42.04           C  
ATOM    514  CE1 PHE L  71      27.120  31.418  43.252  1.00 42.69           C  
ATOM    515  CE2 PHE L  71      28.201  31.500  41.137  1.00 47.88           C  
ATOM    516  CZ  PHE L  71      27.225  31.953  41.991  1.00 47.06           C  
ATOM    517  C   PHE L  71      32.008  28.531  44.384  1.00 46.61           C  
ATOM    518  O   PHE L  71      32.846  28.073  43.608  1.00 53.58           O  
ATOM    519  N   THR L  72      31.886  28.079  45.654  1.00 48.85           N  
ATOM    520  CA  THR L  72      32.815  27.092  46.118  1.00 46.83           C  
ATOM    521  CB  THR L  72      33.774  27.640  47.133  1.00 49.15           C  
ATOM    522  OG1 THR L  72      34.458  28.767  46.602  1.00 51.08           O  
ATOM    523  CG2 THR L  72      34.792  26.543  47.485  1.00 53.05           C  
ATOM    524  C   THR L  72      32.084  25.950  46.759  1.00 49.37           C  
ATOM    525  O   THR L  72      31.221  26.136  47.615  1.00 49.32           O  
ATOM    526  N   LEU L  73      32.430  24.717  46.342  1.00 46.27           N  
ATOM    527  CA  LEU L  73      31.894  23.524  46.924  1.00 45.34           C  
ATOM    528  CB  LEU L  73      31.578  22.468  45.842  1.00 46.60           C  
ATOM    529  CG  LEU L  73      30.971  21.138  46.329  1.00 45.20           C  
ATOM    530  CD1 LEU L  73      31.957  20.341  47.181  1.00 45.73           C  
ATOM    531  CD2 LEU L  73      29.621  21.348  47.025  1.00 46.01           C  
ATOM    532  C   LEU L  73      33.000  23.028  47.804  1.00 45.37           C  
ATOM    533  O   LEU L  73      34.120  22.831  47.337  1.00 51.86           O  
ATOM    534  N   THR L  74      32.732  22.840  49.115  1.00 48.56           N  
ATOM    535  CA  THR L  74      33.797  22.439  49.993  1.00 47.27           C  
ATOM    536  CB  THR L  74      34.077  23.427  51.089  1.00 49.27           C  
ATOM    537  OG1 THR L  74      34.413  24.695  50.549  1.00 50.11           O  
ATOM    538  CG2 THR L  74      35.248  22.900  51.932  1.00 49.32           C  
ATOM    539  C   THR L  74      33.433  21.158  50.674  1.00 51.28           C  
ATOM    540  O   THR L  74      32.313  20.988  51.152  1.00 52.07           O  
ATOM    541  N   ILE L  75      34.396  20.218  50.730  1.00 50.46           N  
ATOM    542  CA  ILE L  75      34.182  18.975  51.412  1.00 50.33           C  
ATOM    543  CB  ILE L  75      34.583  17.778  50.596  1.00 54.54           C  
ATOM    544  CG1 ILE L  75      33.818  17.763  49.261  1.00 55.25           C  
ATOM    545  CG2 ILE L  75      34.328  16.517  51.439  1.00 51.43           C  
ATOM    546  CD1 ILE L  75      34.353  16.747  48.252  1.00 53.21           C  
ATOM    547  C   ILE L  75      35.073  19.035  52.617  1.00 52.19           C  
ATOM    548  O   ILE L  75      36.295  19.096  52.496  1.00 55.47           O  
ATOM    549  N   SER L  76      34.463  19.034  53.817  1.00 59.56           N  
ATOM    550  CA  SER L  76      35.170  19.194  55.058  1.00 63.16           C  
ATOM    551  CB  SER L  76      34.217  19.229  56.262  1.00 62.25           C  
ATOM    552  OG  SER L  76      34.956  19.387  57.462  1.00 64.49           O  
ATOM    553  C   SER L  76      36.134  18.076  55.287  1.00 69.24           C  
ATOM    554  O   SER L  76      37.336  18.306  55.416  1.00 72.06           O  
ATOM    555  N   SER L  77      35.637  16.824  55.364  1.00 69.96           N  
ATOM    556  CA  SER L  77      36.523  15.718  55.575  1.00 69.18           C  
ATOM    557  CB  SER L  77      36.266  14.960  56.891  1.00 70.10           C  
ATOM    558  OG  SER L  77      36.537  15.798  58.003  1.00 73.11           O  
ATOM    559  C   SER L  77      36.254  14.762  54.464  1.00 67.49           C  
ATOM    560  O   SER L  77      35.157  14.221  54.346  1.00 67.75           O  
ATOM    561  N   LEU L  78      37.272  14.516  53.624  1.00 64.98           N  
ATOM    562  CA  LEU L  78      37.112  13.685  52.471  1.00 62.65           C  
ATOM    563  CB  LEU L  78      38.297  13.841  51.498  1.00 59.39           C  
ATOM    564  CG  LEU L  78      38.180  13.061  50.177  1.00 64.95           C  
ATOM    565  CD1 LEU L  78      37.025  13.594  49.313  1.00 61.01           C  
ATOM    566  CD2 LEU L  78      39.522  13.051  49.427  1.00 67.96           C  
ATOM    567  C   LEU L  78      37.037  12.256  52.912  1.00 63.63           C  
ATOM    568  O   LEU L  78      37.783  11.824  53.790  1.00 65.76           O  
ATOM    569  N   GLN L  79      36.114  11.483  52.302  1.00 59.68           N  
ATOM    570  CA  GLN L  79      35.955  10.094  52.636  1.00 61.46           C  
ATOM    571  CB  GLN L  79      34.544   9.737  53.130  1.00 67.49           C  
ATOM    572  CG  GLN L  79      34.153  10.458  54.421  1.00 48.66           C  
ATOM    573  CD  GLN L  79      35.040   9.948  55.546  1.00 50.19           C  
ATOM    574  OE1 GLN L  79      35.708   8.924  55.416  1.00 51.91           O  
ATOM    575  NE2 GLN L  79      35.050  10.683  56.689  1.00 50.26           N  
ATOM    576  C   GLN L  79      36.210   9.309  51.383  1.00 64.61           C  
ATOM    577  O   GLN L  79      36.190   9.855  50.282  1.00 63.31           O  
ATOM    578  N   PRO L  80      36.456   8.035  51.520  1.00 66.48           N  
ATOM    579  CA  PRO L  80      36.775   7.207  50.388  1.00 66.15           C  
ATOM    580  CD  PRO L  80      36.970   7.485  52.764  1.00 69.71           C  
ATOM    581  CB  PRO L  80      37.161   5.849  50.971  1.00 67.30           C  
ATOM    582  CG  PRO L  80      37.713   6.199  52.365  1.00 70.83           C  
ATOM    583  C   PRO L  80      35.682   7.142  49.364  1.00 66.30           C  
ATOM    584  O   PRO L  80      35.988   6.973  48.184  1.00 67.94           O  
ATOM    585  N   GLU L  81      34.411   7.253  49.792  1.00 64.07           N  
ATOM    586  CA  GLU L  81      33.264   7.181  48.927  1.00 63.28           C  
ATOM    587  CB  GLU L  81      31.922   7.010  49.667  1.00 64.94           C  
ATOM    588  CG  GLU L  81      31.578   8.126  50.655  1.00 63.75           C  
ATOM    589  CD  GLU L  81      32.083   7.703  52.027  1.00 71.05           C  
ATOM    590  OE1 GLU L  81      32.927   6.769  52.083  1.00 73.16           O  
ATOM    591  OE2 GLU L  81      31.629   8.303  53.038  1.00 71.03           O1-
ATOM    592  C   GLU L  81      33.162   8.409  48.069  1.00 60.94           C  
ATOM    593  O   GLU L  81      32.503   8.388  47.032  1.00 61.17           O  
ATOM    594  N   ASP L  82      33.785   9.516  48.511  1.00 58.21           N  
ATOM    595  CA  ASP L  82      33.704  10.829  47.923  1.00 56.88           C  
ATOM    596  CB  ASP L  82      34.336  11.907  48.819  1.00 55.77           C  
ATOM    597  CG  ASP L  82      33.423  12.037  50.033  1.00 58.38           C  
ATOM    598  OD1 ASP L  82      32.291  11.487  49.969  1.00 56.72           O  
ATOM    599  OD2 ASP L  82      33.834  12.682  51.034  1.00 59.91           O1-
ATOM    600  C   ASP L  82      34.310  10.899  46.553  1.00 56.61           C  
ATOM    601  O   ASP L  82      34.127  11.892  45.852  1.00 54.97           O  
ATOM    602  N   PHE L  83      35.120   9.905  46.166  0.90 55.68           N  
ATOM    603  CA  PHE L  83      35.700   9.858  44.852  0.90 55.51           C  
ATOM    604  CB  PHE L  83      36.447   8.520  44.692  0.80 58.31           C  
ATOM    605  CG  PHE L  83      36.558   8.098  43.275  1.00 62.13           C  
ATOM    606  CD1 PHE L  83      37.475   8.655  42.417  1.00 61.98           C  
ATOM    607  CD2 PHE L  83      35.734   7.096  42.822  1.00 66.02           C  
ATOM    608  CE1 PHE L  83      37.546   8.222  41.114  1.00 64.42           C  
ATOM    609  CE2 PHE L  83      35.801   6.661  41.522  1.00 64.13           C  
ATOM    610  CZ  PHE L  83      36.710   7.228  40.664  1.00 65.84           C  
ATOM    611  C   PHE L  83      34.621   9.992  43.812  0.90 55.68           C  
ATOM    612  O   PHE L  83      33.690   9.190  43.765  0.90 55.79           O  
ATOM    613  N   ALA L  84      34.731  11.027  42.941  1.00 55.18           N  
ATOM    614  CA  ALA L  84      33.750  11.237  41.911  1.00 50.66           C  
ATOM    615  CB  ALA L  84      32.323  11.420  42.455  1.00 50.50           C  
ATOM    616  C   ALA L  84      34.097  12.491  41.162  1.00 52.77           C  
ATOM    617  O   ALA L  84      35.089  13.157  41.450  1.00 51.69           O  
ATOM    618  N   THR L  85      33.285  12.819  40.136  1.00 48.92           N  
ATOM    619  CA  THR L  85      33.468  14.038  39.405  1.00 49.94           C  
ATOM    620  CB  THR L  85      33.328  13.875  37.919  1.00 49.11           C  
ATOM    621  OG1 THR L  85      34.256  12.914  37.438  1.00 49.08           O  
ATOM    622  CG2 THR L  85      33.597  15.232  37.251  1.00 47.23           C  
ATOM    623  C   THR L  85      32.365  14.937  39.872  1.00 51.42           C  
ATOM    624  O   THR L  85      31.235  14.488  40.059  1.00 46.22           O  
ATOM    625  N   TYR L  86      32.663  16.235  40.093  1.00 44.89           N  
ATOM    626  CA  TYR L  86      31.664  17.129  40.608  1.00 44.79           C  
ATOM    627  CB  TYR L  86      32.082  17.829  41.912  1.00 44.54           C  
ATOM    628  CG  TYR L  86      32.200  16.808  42.993  1.00 49.21           C  
ATOM    629  CD1 TYR L  86      33.334  16.036  43.113  1.00 47.04           C  
ATOM    630  CD2 TYR L  86      31.179  16.630  43.896  1.00 46.87           C  
ATOM    631  CE1 TYR L  86      33.445  15.099  44.113  1.00 51.90           C  
ATOM    632  CE2 TYR L  86      31.285  15.694  44.899  1.00 46.22           C  
ATOM    633  CZ  TYR L  86      32.416  14.925  45.007  1.00 47.58           C  
ATOM    634  OH  TYR L  86      32.526  13.964  46.035  1.00 50.32           O  
ATOM    635  C   TYR L  86      31.441  18.211  39.600  1.00 43.93           C  
ATOM    636  O   TYR L  86      32.390  18.707  38.994  1.00 46.57           O  
ATOM    637  N   TYR L  87      30.162  18.599  39.389  1.00 43.75           N  
ATOM    638  CA  TYR L  87      29.877  19.617  38.418  1.00 40.70           C  
ATOM    639  CB  TYR L  87      28.980  19.183  37.241  1.00 40.34           C  
ATOM    640  CG  TYR L  87      29.547  18.028  36.490  1.00 42.15           C  
ATOM    641  CD1 TYR L  87      30.630  18.173  35.658  1.00 42.96           C  
ATOM    642  CD2 TYR L  87      28.988  16.783  36.631  1.00 44.23           C  
ATOM    643  CE1 TYR L  87      31.140  17.098  34.970  1.00 44.96           C  
ATOM    644  CE2 TYR L  87      29.493  15.703  35.944  1.00 46.54           C  
ATOM    645  CZ  TYR L  87      30.571  15.860  35.109  1.00 46.72           C  
ATOM    646  OH  TYR L  87      31.096  14.759  34.401  1.00 47.89           O  
ATOM    647  C   TYR L  87      29.068  20.701  39.063  1.00 41.45           C  
ATOM    648  O   TYR L  87      28.186  20.434  39.877  1.00 42.03           O  
ATOM    649  N   CYS L  88      29.375  21.968  38.714  1.00 43.43           N  
ATOM    650  CA  CYS L  88      28.580  23.087  39.131  1.00 42.00           C  
ATOM    651  CB  CYS L  88      29.396  24.386  39.371  1.00 41.87           C  
ATOM    652  SG  CYS L  88      30.445  24.864  37.960  1.00 56.76           S  
ATOM    653  C   CYS L  88      27.597  23.330  38.022  1.00 41.51           C  
ATOM    654  O   CYS L  88      27.823  22.919  36.884  1.00 43.43           O  
ATOM    655  N   GLN L  89      26.450  23.969  38.332  1.00 41.20           N  
ATOM    656  CA  GLN L  89      25.460  24.238  37.325  1.00 39.86           C  
ATOM    657  CB  GLN L  89      24.305  23.224  37.312  1.00 40.05           C  
ATOM    658  CG  GLN L  89      23.246  23.532  36.249  1.00 45.23           C  
ATOM    659  CD  GLN L  89      21.983  22.756  36.601  1.00 45.13           C  
ATOM    660  OE1 GLN L  89      21.367  22.115  35.752  1.00 48.68           O  
ATOM    661  NE2 GLN L  89      21.572  22.827  37.894  1.00 46.62           N  
ATOM    662  C   GLN L  89      24.814  25.551  37.641  1.00 40.58           C  
ATOM    663  O   GLN L  89      24.568  25.867  38.803  1.00 45.54           O  
ATOM    664  N   GLN L  90      24.511  26.342  36.592  1.00 41.22           N  
ATOM    665  CA  GLN L  90      23.863  27.617  36.732  1.00 40.70           C  
ATOM    666  CB  GLN L  90      24.685  28.701  36.012  1.00 38.88           C  
ATOM    667  CG  GLN L  90      23.955  30.002  35.717  1.00 50.60           C  
ATOM    668  CD  GLN L  90      23.236  29.790  34.394  1.00 52.28           C  
ATOM    669  OE1 GLN L  90      22.013  29.677  34.351  1.00 51.42           O  
ATOM    670  NE2 GLN L  90      24.011  29.711  33.282  1.00 52.63           N  
ATOM    671  C   GLN L  90      22.493  27.512  36.109  1.00 39.47           C  
ATOM    672  O   GLN L  90      22.350  27.077  34.972  1.00 43.23           O  
ATOM    673  N   TYR L  91      21.460  27.878  36.916  1.00 31.20           N  
ATOM    674  CA  TYR L  91      20.036  28.029  36.671  1.00 34.65           C  
ATOM    675  CB  TYR L  91      19.191  27.839  37.939  1.00 33.98           C  
ATOM    676  CG  TYR L  91      19.156  26.396  38.281  1.00 35.23           C  
ATOM    677  CD1 TYR L  91      18.309  25.557  37.597  1.00 36.55           C  
ATOM    678  CD2 TYR L  91      19.942  25.883  39.289  1.00 35.46           C  
ATOM    679  CE1 TYR L  91      18.255  24.217  37.893  1.00 24.04           C  
ATOM    680  CE2 TYR L  91      19.894  24.544  39.592  1.00 35.88           C  
ATOM    681  CZ  TYR L  91      19.051  23.712  38.894  1.00 23.95           C  
ATOM    682  OH  TYR L  91      19.012  22.337  39.208  1.00 22.64           O  
ATOM    683  C   TYR L  91      19.582  29.352  36.098  1.00 36.53           C  
ATOM    684  O   TYR L  91      18.572  29.420  35.401  1.00 34.67           O  
ATOM    685  N   PHE L  92      20.272  30.455  36.437  1.00 34.15           N  
ATOM    686  CA  PHE L  92      19.750  31.778  36.220  1.00 36.82           C  
ATOM    687  CB  PHE L  92      20.695  32.877  36.725  1.00 38.28           C  
ATOM    688  CG  PHE L  92      19.806  34.038  36.987  1.00 38.10           C  
ATOM    689  CD1 PHE L  92      19.371  34.847  35.963  1.00 36.94           C  
ATOM    690  CD2 PHE L  92      19.371  34.291  38.269  1.00 36.54           C  
ATOM    691  CE1 PHE L  92      18.538  35.909  36.225  1.00 38.46           C  
ATOM    692  CE2 PHE L  92      18.539  35.352  38.537  1.00 21.16           C  
ATOM    693  CZ  PHE L  92      18.123  36.167  37.511  1.00 23.44           C  
ATOM    694  C   PHE L  92      19.454  32.066  34.779  1.00 36.15           C  
ATOM    695  O   PHE L  92      18.385  32.594  34.474  1.00 39.33           O  
ATOM    696  N   TYR L  93      20.359  31.735  33.838  1.00 36.36           N  
ATOM    697  CA  TYR L  93      20.054  32.098  32.483  1.00 37.17           C  
ATOM    698  CB  TYR L  93      21.111  32.962  31.779  1.00 37.53           C  
ATOM    699  CG  TYR L  93      21.216  34.286  32.463  1.00 57.97           C  
ATOM    700  CD1 TYR L  93      20.403  35.337  32.094  1.00 58.15           C  
ATOM    701  CD2 TYR L  93      22.136  34.470  33.469  1.00 37.11           C  
ATOM    702  CE1 TYR L  93      20.506  36.555  32.724  1.00 60.32           C  
ATOM    703  CE2 TYR L  93      22.241  35.686  34.100  1.00  0.00           C  
ATOM    704  CZ  TYR L  93      21.427  36.726  33.729  1.00  0.00           C  
ATOM    705  OH  TYR L  93      21.541  37.972  34.381  1.00  0.00           O  
ATOM    706  C   TYR L  93      19.913  30.851  31.675  1.00 37.69           C  
ATOM    707  O   TYR L  93      20.354  29.774  32.072  1.00 35.95           O  
ATOM    708  N   TRP L  94      19.251  30.980  30.510  1.00 36.22           N  
ATOM    709  CA  TRP L  94      18.978  29.835  29.696  1.00 36.28           C  
ATOM    710  CB  TRP L  94      17.546  29.891  29.139  1.00 36.20           C  
ATOM    711  CG  TRP L  94      16.984  28.573  28.683  1.00 37.51           C  
ATOM    712  CD2 TRP L  94      16.403  27.647  29.612  1.00 36.71           C  
ATOM    713  CD1 TRP L  94      16.891  28.001  27.449  1.00 39.92           C  
ATOM    714  NE1 TRP L  94      16.279  26.773  27.553  1.00 42.97           N  
ATOM    715  CE2 TRP L  94      15.975  26.544  28.880  1.00 37.65           C  
ATOM    716  CE3 TRP L  94      16.242  27.718  30.964  1.00 45.39           C  
ATOM    717  CZ2 TRP L  94      15.372  25.484  29.496  1.00 43.35           C  
ATOM    718  CZ3 TRP L  94      15.636  26.648  31.583  1.00 42.64           C  
ATOM    719  CH2 TRP L  94      15.209  25.552  30.862  1.00 41.58           C  
ATOM    720  C   TRP L  94      19.940  29.894  28.552  1.00 39.03           C  
ATOM    721  O   TRP L  94      20.296  30.979  28.095  1.00 41.58           O  
ATOM    722  N   PRO L  95      20.414  28.769  28.090  1.00 35.34           N  
ATOM    723  CA  PRO L  95      20.083  27.492  28.656  1.00 36.09           C  
ATOM    724  CD  PRO L  95      20.871  28.658  26.717  1.00 37.17           C  
ATOM    725  CB  PRO L  95      20.363  26.460  27.562  1.00 35.63           C  
ATOM    726  CG  PRO L  95      21.286  27.188  26.571  1.00 39.04           C  
ATOM    727  C   PRO L  95      20.902  27.269  29.886  1.00 35.05           C  
ATOM    728  O   PRO L  95      21.890  27.973  30.089  1.00 35.77           O  
ATOM    729  N   ILE L  96      20.500  26.293  30.718  1.00 33.66           N  
ATOM    730  CA  ILE L  96      21.222  25.969  31.911  1.00 33.12           C  
ATOM    731  CB  ILE L  96      20.547  24.903  32.724  1.00 35.53           C  
ATOM    732  CG1 ILE L  96      19.140  25.359  33.152  1.00  0.00           C  
ATOM    733  CG2 ILE L  96      21.473  24.545  33.901  1.00  0.00           C  
ATOM    734  CD1 ILE L  96      19.139  26.619  34.016  1.00 20.02           C  
ATOM    735  C   ILE L  96      22.537  25.413  31.461  1.00 34.06           C  
ATOM    736  O   ILE L  96      22.597  24.620  30.521  1.00 35.50           O  
ATOM    737  N   THR L  97      23.633  25.843  32.118  1.00 40.55           N  
ATOM    738  CA  THR L  97      24.951  25.430  31.736  1.00 40.79           C  
ATOM    739  CB  THR L  97      25.800  26.588  31.307  1.00 41.35           C  
ATOM    740  OG1 THR L  97      25.898  27.536  32.359  1.00 43.00           O  
ATOM    741  CG2 THR L  97      25.159  27.238  30.069  1.00 42.83           C  
ATOM    742  C   THR L  97      25.633  24.757  32.894  1.00 40.44           C  
ATOM    743  O   THR L  97      25.400  25.091  34.054  1.00 40.89           O  
ATOM    744  N   PHE L  98      26.514  23.780  32.586  1.00 41.48           N  
ATOM    745  CA  PHE L  98      27.238  23.044  33.588  1.00 42.17           C  
ATOM    746  CB  PHE L  98      27.178  21.511  33.424  1.00 43.57           C  
ATOM    747  CG  PHE L  98      25.824  20.977  33.740  1.00 45.37           C  
ATOM    748  CD1 PHE L  98      24.830  20.939  32.791  1.00 41.93           C  
ATOM    749  CD2 PHE L  98      25.553  20.486  34.993  1.00 43.45           C  
ATOM    750  CE1 PHE L  98      23.587  20.435  33.094  1.00 45.40           C  
ATOM    751  CE2 PHE L  98      24.312  19.981  35.299  1.00 43.36           C  
ATOM    752  CZ  PHE L  98      23.320  19.952  34.352  1.00 40.85           C  
ATOM    753  C   PHE L  98      28.693  23.376  33.448  1.00 44.77           C  
ATOM    754  O   PHE L  98      29.144  23.847  32.404  1.00 44.63           O  
ATOM    755  N   GLY L  99      29.471  23.153  34.527  1.00 43.69           N  
ATOM    756  CA  GLY L  99      30.887  23.374  34.478  1.00 43.51           C  
ATOM    757  C   GLY L  99      31.505  22.179  33.811  1.00 45.27           C  
ATOM    758  O   GLY L  99      30.840  21.172  33.579  1.00 44.47           O  
ATOM    759  N   GLN L 100      32.818  22.270  33.507  1.00 45.87           N  
ATOM    760  CA  GLN L 100      33.561  21.236  32.834  1.00 47.64           C  
ATOM    761  CB  GLN L 100      35.025  21.611  32.526  1.00 51.63           C  
ATOM    762  CG  GLN L 100      35.202  22.752  31.524  0.90 59.61           C  
ATOM    763  CD  GLN L 100      35.150  24.066  32.286  0.90 65.16           C  
ATOM    764  OE1 GLN L 100      34.083  24.649  32.474  0.90 63.04           O  
ATOM    765  NE2 GLN L 100      36.337  24.549  32.743  0.90 68.13           N  
ATOM    766  C   GLN L 100      33.620  20.021  33.707  1.00 51.95           C  
ATOM    767  O   GLN L 100      33.679  18.897  33.211  1.00 47.09           O  
ATOM    768  N   GLY L 101      33.656  20.215  35.038  1.00 48.95           N  
ATOM    769  CA  GLY L 101      33.700  19.097  35.934  1.00 46.14           C  
ATOM    770  C   GLY L 101      35.033  19.055  36.603  1.00 49.85           C  
ATOM    771  O   GLY L 101      36.048  19.468  36.043  1.00 50.62           O  
ATOM    772  N   THR L 102      35.042  18.566  37.859  1.00 47.35           N  
ATOM    773  CA  THR L 102      36.272  18.428  38.576  1.00 50.33           C  
ATOM    774  CB  THR L 102      36.365  19.342  39.772  1.00 50.01           C  
ATOM    775  OG1 THR L 102      37.706  19.426  40.212  1.00 47.81           O  
ATOM    776  CG2 THR L 102      35.483  18.827  40.919  1.00 50.07           C  
ATOM    777  C   THR L 102      36.352  16.994  39.014  1.00 52.34           C  
ATOM    778  O   THR L 102      35.410  16.444  39.581  1.00 51.29           O  
ATOM    779  N   LYS L 103      37.493  16.337  38.745  1.00 58.22           N  
ATOM    780  CA  LYS L 103      37.639  14.952  39.090  1.00 51.15           C  
ATOM    781  CB  LYS L 103      38.466  14.177  38.049  1.00 54.01           C  
ATOM    782  CG  LYS L 103      38.681  12.699  38.373  1.00 49.63           C  
ATOM    783  CD  LYS L 103      37.443  11.815  38.230  1.00 53.03           C  
ATOM    784  CE  LYS L 103      37.727  10.350  38.565  1.00 55.50           C  
ATOM    785  NZ  LYS L 103      38.790   9.824  37.677  1.00 56.08           N1+
ATOM    786  C   LYS L 103      38.363  14.876  40.397  1.00 58.26           C  
ATOM    787  O   LYS L 103      39.455  15.419  40.549  1.00 51.97           O  
ATOM    788  N   VAL L 104      37.756  14.189  41.386  1.00 49.85           N  
ATOM    789  CA  VAL L 104      38.369  14.053  42.675  1.00 49.27           C  
ATOM    790  CB  VAL L 104      37.420  14.340  43.806  1.00 49.55           C  
ATOM    791  CG1 VAL L 104      38.102  13.995  45.140  1.00 50.34           C  
ATOM    792  CG2 VAL L 104      36.981  15.811  43.704  1.00 46.23           C  
ATOM    793  C   VAL L 104      38.827  12.633  42.808  1.00 51.20           C  
ATOM    794  O   VAL L 104      38.072  11.693  42.562  1.00 52.09           O  
ATOM    795  N   GLU L 105      40.099  12.452  43.206  1.00 52.97           N  
ATOM    796  CA  GLU L 105      40.669  11.143  43.329  1.00 55.86           C  
ATOM    797  CB  GLU L 105      41.873  10.955  42.397  1.00 57.68           C  
ATOM    798  CG  GLU L 105      42.509   9.572  42.475  1.00 69.71           C  
ATOM    799  CD  GLU L 105      43.780   9.607  41.643  1.00 70.56           C  
ATOM    800  OE1 GLU L 105      43.683   9.928  40.427  1.00 73.44           O  
ATOM    801  OE2 GLU L 105      44.865   9.322  42.210  1.00 66.01           O1-
ATOM    802  C   GLU L 105      41.160  10.996  44.737  1.00 57.63           C  
ATOM    803  O   GLU L 105      41.600  11.968  45.349  1.00 54.77           O  
ATOM    804  N   ILE L 106      41.107   9.764  45.286  1.00 61.23           N  
ATOM    805  CA  ILE L 106      41.501   9.554  46.653  1.00 62.93           C  
ATOM    806  CB  ILE L 106      40.731   8.452  47.320  1.00 62.71           C  
ATOM    807  CG1 ILE L 106      39.227   8.764  47.286  1.00 62.81           C  
ATOM    808  CG2 ILE L 106      41.291   8.270  48.740  1.00 59.10           C  
ATOM    809  CD1 ILE L 106      38.862  10.080  47.970  1.00 62.31           C  
ATOM    810  C   ILE L 106      42.936   9.144  46.661  1.00 62.57           C  
ATOM    811  O   ILE L 106      43.321   8.175  46.010  1.00 60.54           O  
ATOM    812  N   LYS L 107      43.769   9.888  47.411  1.00 61.89           N  
ATOM    813  CA  LYS L 107      45.166   9.583  47.487  1.00 62.09           C  
ATOM    814  CB  LYS L 107      46.063  10.797  47.189  1.00 62.91           C  
ATOM    815  CG  LYS L 107      45.916  11.942  48.193  1.00 68.95           C  
ATOM    816  CD  LYS L 107      47.036  12.981  48.101  1.00 73.93           C  
ATOM    817  CE  LYS L 107      48.388  12.473  48.607  1.00 74.64           C  
ATOM    818  NZ  LYS L 107      49.411  13.534  48.469  1.00 73.87           N1+
ATOM    819  C   LYS L 107      45.479   9.114  48.905  1.00 61.11           C  
ATOM    820  O   LYS L 107      44.525   8.798  49.668  1.00 61.67           O  
ATOM    821  OXT LYS L 107      46.691   9.064  49.244  1.00  0.00           O1-
TER     822      LYS L 107 
ATOM    823  N   GLU H 108       8.939   5.115  46.505  1.00 56.75           N1+
ATOM    824  CA  GLU H 108      10.063   6.042  46.250  1.00 56.81           C  
ATOM    825  CB  GLU H 108      11.393   5.261  46.250  1.00 58.54           C  
ATOM    826  CG  GLU H 108      12.652   6.132  46.161  0.88 61.19           C  
ATOM    827  CD  GLU H 108      12.976   6.681  47.544  0.88 62.75           C  
ATOM    828  OE1 GLU H 108      12.050   6.738  48.393  0.88 64.46           O  
ATOM    829  OE2 GLU H 108      14.161   7.052  47.765  0.88 60.85           O1-
ATOM    830  C   GLU H 108       9.878   6.718  44.932  1.00 54.99           C  
ATOM    831  O   GLU H 108       9.225   6.195  44.029  1.00 56.57           O  
ATOM    832  N   VAL H 109      10.432   7.933  44.797  1.00 61.18           N  
ATOM    833  CA  VAL H 109      10.289   8.633  43.561  1.00 58.73           C  
ATOM    834  CB  VAL H 109      10.603  10.095  43.702  1.00 58.36           C  
ATOM    835  CG1 VAL H 109      10.493  10.766  42.325  1.00 60.28           C  
ATOM    836  CG2 VAL H 109       9.676  10.693  44.774  1.00 59.04           C  
ATOM    837  C   VAL H 109      11.282   8.039  42.613  1.00 57.02           C  
ATOM    838  O   VAL H 109      12.452   7.883  42.959  1.00 58.04           O  
ATOM    839  N   GLN H 110      10.840   7.681  41.388  1.00 54.86           N  
ATOM    840  CA  GLN H 110      11.757   7.079  40.459  1.00 56.24           C  
ATOM    841  CB  GLN H 110      11.590   5.558  40.283  1.00 58.89           C  
ATOM    842  CG  GLN H 110      11.922   4.703  41.503  1.00 64.58           C  
ATOM    843  CD  GLN H 110      11.698   3.249  41.112  1.00 70.22           C  
ATOM    844  OE1 GLN H 110      12.485   2.663  40.368  1.00 74.13           O  
ATOM    845  NE2 GLN H 110      10.594   2.639  41.620  1.00 71.01           N  
ATOM    846  C   GLN H 110      11.524   7.617  39.084  1.00 52.48           C  
ATOM    847  O   GLN H 110      10.411   7.988  38.717  1.00 52.33           O  
ATOM    848  N   LEU H 111      12.610   7.677  38.292  1.00 51.92           N  
ATOM    849  CA  LEU H 111      12.533   8.037  36.906  1.00 47.91           C  
ATOM    850  CB  LEU H 111      13.335   9.301  36.552  1.00 46.24           C  
ATOM    851  CG  LEU H 111      12.733  10.600  37.115  1.00 47.59           C  
ATOM    852  CD1 LEU H 111      13.578  11.823  36.726  1.00 46.68           C  
ATOM    853  CD2 LEU H 111      11.267  10.759  36.680  1.00 44.86           C  
ATOM    854  C   LEU H 111      13.159   6.902  36.160  1.00 53.41           C  
ATOM    855  O   LEU H 111      14.343   6.614  36.335  1.00 52.99           O  
ATOM    856  N   VAL H 112      12.380   6.217  35.301  1.00 50.28           N  
ATOM    857  CA  VAL H 112      12.935   5.123  34.557  1.00 52.31           C  
ATOM    858  CB  VAL H 112      12.120   3.866  34.674  1.00 54.60           C  
ATOM    859  CG1 VAL H 112      12.761   2.778  33.799  1.00 57.18           C  
ATOM    860  CG2 VAL H 112      12.012   3.485  36.162  1.00 55.51           C  
ATOM    861  C   VAL H 112      12.945   5.529  33.115  1.00 52.98           C  
ATOM    862  O   VAL H 112      11.927   5.952  32.572  1.00 55.86           O  
ATOM    863  N   GLU H 113      14.110   5.393  32.451  1.00 49.69           N  
ATOM    864  CA  GLU H 113      14.245   5.830  31.088  1.00 52.72           C  
ATOM    865  CB  GLU H 113      15.484   6.709  30.878  1.00 52.90           C  
ATOM    866  CG  GLU H 113      15.463   7.986  31.708  1.00 53.99           C  
ATOM    867  CD  GLU H 113      16.887   8.510  31.782  1.00 57.83           C  
ATOM    868  OE1 GLU H 113      17.686   8.178  30.867  1.00 54.49           O  
ATOM    869  OE2 GLU H 113      17.199   9.238  32.758  1.00 60.58           O1-
ATOM    870  C   GLU H 113      14.454   4.631  30.219  1.00 51.78           C  
ATOM    871  O   GLU H 113      14.952   3.602  30.672  1.00 54.11           O  
ATOM    872  N   SER H 114      14.061   4.739  28.930  1.00 53.19           N  
ATOM    873  CA  SER H 114      14.237   3.644  28.018  1.00 54.98           C  
ATOM    874  CB  SER H 114      13.129   2.585  28.127  1.00 52.97           C  
ATOM    875  OG  SER H 114      11.875   3.166  27.800  1.00 57.27           O  
ATOM    876  C   SER H 114      14.202   4.173  26.613  1.00 52.94           C  
ATOM    877  O   SER H 114      13.963   5.359  26.391  1.00 50.34           O  
ATOM    878  N   GLY H 115      14.453   3.286  25.622  1.00 53.59           N  
ATOM    879  CA  GLY H 115      14.352   3.651  24.234  1.00 54.83           C  
ATOM    880  C   GLY H 115      15.689   3.945  23.607  1.00 58.55           C  
ATOM    881  O   GLY H 115      15.741   4.306  22.432  1.00 62.32           O  
ATOM    882  N   GLY H 116      16.806   3.795  24.344  1.00 57.89           N  
ATOM    883  CA  GLY H 116      18.087   4.092  23.756  1.00 59.28           C  
ATOM    884  C   GLY H 116      18.511   2.933  22.905  1.00 58.07           C  
ATOM    885  O   GLY H 116      17.838   1.904  22.855  1.00 56.27           O  
ATOM    886  N   GLY H 117      19.649   3.070  22.194  1.00 57.55           N  
ATOM    887  CA  GLY H 117      20.085   1.965  21.387  1.00 54.75           C  
ATOM    888  C   GLY H 117      20.954   2.470  20.278  1.00 54.18           C  
ATOM    889  O   GLY H 117      21.460   3.589  20.318  1.00 53.44           O  
ATOM    890  N   LEU H 118      21.143   1.622  19.244  1.00 53.67           N  
ATOM    891  CA  LEU H 118      21.992   1.955  18.135  1.00 54.51           C  
ATOM    892  CB  LEU H 118      22.807   0.756  17.613  1.00 56.91           C  
ATOM    893  CG  LEU H 118      23.723   1.092  16.422  1.00 58.09           C  
ATOM    894  CD1 LEU H 118      24.890   1.995  16.852  1.00 56.87           C  
ATOM    895  CD2 LEU H 118      24.192  -0.171  15.690  1.00 59.53           C  
ATOM    896  C   LEU H 118      21.127   2.423  17.005  1.00 55.56           C  
ATOM    897  O   LEU H 118      20.063   1.863  16.752  1.00 54.78           O  
ATOM    898  N   VAL H 119      21.563   3.496  16.311  1.00 56.96           N  
ATOM    899  CA  VAL H 119      20.827   4.006  15.189  1.00 61.46           C  
ATOM    900  CB  VAL H 119      19.920   5.137  15.575  1.00 57.64           C  
ATOM    901  CG1 VAL H 119      20.775   6.263  16.178  1.00 57.50           C  
ATOM    902  CG2 VAL H 119      19.094   5.561  14.354  1.00 57.60           C  
ATOM    903  C   VAL H 119      21.812   4.503  14.168  1.00 56.45           C  
ATOM    904  O   VAL H 119      22.913   4.931  14.509  1.00 64.95           O  
ATOM    905  N   GLN H 120      21.442   4.452  12.869  1.00 57.49           N  
ATOM    906  CA  GLN H 120      22.334   4.907  11.834  1.00 58.97           C  
ATOM    907  CB  GLN H 120      21.974   4.449  10.409  1.00 62.40           C  
ATOM    908  CG  GLN H 120      22.006   2.938  10.189  1.00 77.44           C  
ATOM    909  CD  GLN H 120      20.578   2.425  10.276  1.00 81.07           C  
ATOM    910  OE1 GLN H 120      19.740   2.994  10.974  1.00 82.29           O  
ATOM    911  NE2 GLN H 120      20.287   1.328   9.527  1.00 68.92           N  
ATOM    912  C   GLN H 120      22.267   6.395  11.811  1.00 56.77           C  
ATOM    913  O   GLN H 120      21.320   6.992  12.323  1.00 55.14           O  
ATOM    914  N   PRO H 121      23.251   7.021  11.230  1.00 60.48           N  
ATOM    915  CA  PRO H 121      23.221   8.449  11.162  1.00 56.32           C  
ATOM    916  CD  PRO H 121      24.611   6.505  11.248  1.00 58.78           C  
ATOM    917  CB  PRO H 121      24.603   8.871  10.668  1.00 58.08           C  
ATOM    918  CG  PRO H 121      25.521   7.747  11.184  1.00 59.23           C  
ATOM    919  C   PRO H 121      22.083   8.873  10.296  1.00 57.11           C  
ATOM    920  O   PRO H 121      21.824   8.213   9.289  1.00 61.18           O  
ATOM    921  N   GLY H 122      21.388   9.961  10.677  1.00 55.16           N  
ATOM    922  CA  GLY H 122      20.285  10.451   9.904  1.00 54.61           C  
ATOM    923  C   GLY H 122      19.036   9.750  10.346  1.00 54.10           C  
ATOM    924  O   GLY H 122      17.950  10.052   9.856  1.00 54.76           O  
ATOM    925  N   GLY H 123      19.152   8.800  11.296  1.00 53.92           N  
ATOM    926  CA  GLY H 123      18.005   8.045  11.725  1.00 55.60           C  
ATOM    927  C   GLY H 123      17.336   8.736  12.872  1.00 52.30           C  
ATOM    928  O   GLY H 123      17.754   9.813  13.294  1.00 50.17           O  
ATOM    929  N   SER H 124      16.272   8.102  13.416  1.00 51.96           N  
ATOM    930  CA  SER H 124      15.529   8.686  14.499  1.00 55.76           C  
ATOM    931  CB  SER H 124      14.082   9.053  14.124  1.00 51.63           C  
ATOM    932  OG  SER H 124      14.069  10.039  13.104  1.00 62.71           O  
ATOM    933  C   SER H 124      15.424   7.697  15.622  1.00 49.23           C  
ATOM    934  O   SER H 124      15.491   6.486  15.415  1.00 50.81           O  
ATOM    935  N   LEU H 125      15.288   8.215  16.865  1.00 53.41           N  
ATOM    936  CA  LEU H 125      15.106   7.414  18.044  1.00 49.66           C  
ATOM    937  CB  LEU H 125      16.380   7.213  18.889  1.00 49.92           C  
ATOM    938  CG  LEU H 125      17.443   6.284  18.286  1.00 51.87           C  
ATOM    939  CD1 LEU H 125      18.655   6.170  19.223  1.00 52.60           C  
ATOM    940  CD2 LEU H 125      16.859   4.907  17.934  1.00 54.85           C  
ATOM    941  C   LEU H 125      14.165   8.155  18.945  1.00 49.79           C  
ATOM    942  O   LEU H 125      14.119   9.383  18.931  1.00 49.67           O  
ATOM    943  N   ARG H 126      13.377   7.432  19.757  1.00 48.95           N  
ATOM    944  CA  ARG H 126      12.487   8.106  20.662  1.00 50.89           C  
ATOM    945  CB  ARG H 126      11.009   7.783  20.387  1.00 49.63           C  
ATOM    946  CG  ARG H 126      10.017   8.656  21.152  1.00 50.80           C  
ATOM    947  CD  ARG H 126       8.559   8.299  20.854  1.00 54.29           C  
ATOM    948  NE  ARG H 126       7.692   9.247  21.608  1.00 56.16           N  
ATOM    949  CZ  ARG H 126       6.357   9.000  21.732  1.00 59.96           C  
ATOM    950  NH1 ARG H 126       5.824   7.851  21.220  1.00 58.15           N1+
ATOM    951  NH2 ARG H 126       5.549   9.898  22.366  1.00 62.36           N  
ATOM    952  C   ARG H 126      12.808   7.612  22.036  1.00 47.84           C  
ATOM    953  O   ARG H 126      12.838   6.407  22.281  1.00 49.29           O  
ATOM    954  N   LEU H 127      13.055   8.539  22.987  1.00 46.07           N  
ATOM    955  CA  LEU H 127      13.398   8.150  24.324  1.00 46.39           C  
ATOM    956  CB  LEU H 127      14.561   8.966  24.912  1.00 44.25           C  
ATOM    957  CG  LEU H 127      15.881   8.782  24.144  1.00 48.66           C  
ATOM    958  CD1 LEU H 127      17.006   9.613  24.774  1.00 47.95           C  
ATOM    959  CD2 LEU H 127      16.245   7.297  24.002  1.00 45.67           C  
ATOM    960  C   LEU H 127      12.208   8.383  25.202  1.00 46.64           C  
ATOM    961  O   LEU H 127      11.446   9.323  24.987  1.00 49.66           O  
ATOM    962  N   SER H 128      12.017   7.512  26.213  1.00 51.00           N  
ATOM    963  CA  SER H 128      10.894   7.643  27.103  1.00 50.58           C  
ATOM    964  CB  SER H 128       9.962   6.418  27.093  1.00 48.16           C  
ATOM    965  OG  SER H 128       9.368   6.264  25.814  1.00 68.76           O  
ATOM    966  C   SER H 128      11.415   7.778  28.501  1.00 51.64           C  
ATOM    967  O   SER H 128      12.444   7.204  28.851  1.00 49.39           O  
ATOM    968  N   CYS H 129      10.709   8.571  29.336  1.00 51.20           N  
ATOM    969  CA  CYS H 129      11.095   8.771  30.706  1.00 50.79           C  
ATOM    970  CB  CYS H 129      11.660  10.190  30.939  1.00 51.09           C  
ATOM    971  SG  CYS H 129      12.065  10.570  32.670  1.00 55.69           S  
ATOM    972  C   CYS H 129       9.855   8.624  31.541  1.00 50.35           C  
ATOM    973  O   CYS H 129       9.067   9.560  31.658  1.00 43.72           O  
ATOM    974  N   ALA H 130       9.665   7.447  32.176  1.00 45.64           N  
ATOM    975  CA  ALA H 130       8.467   7.214  32.940  1.00 47.83           C  
ATOM    976  CB  ALA H 130       8.048   5.734  32.985  1.00 46.74           C  
ATOM    977  C   ALA H 130       8.692   7.663  34.349  1.00 48.19           C  
ATOM    978  O   ALA H 130       9.683   7.302  34.982  1.00 53.71           O  
ATOM    979  N   ALA H 131       7.749   8.456  34.892  1.00 47.24           N  
ATOM    980  CA  ALA H 131       7.922   8.975  36.217  1.00 48.82           C  
ATOM    981  CB  ALA H 131       7.630  10.482  36.330  1.00 43.53           C  
ATOM    982  C   ALA H 131       6.985   8.277  37.148  1.00 48.83           C  
ATOM    983  O   ALA H 131       5.852   7.962  36.789  1.00 49.70           O  
ATOM    984  N   SER H 132       7.463   7.991  38.376  1.00 49.71           N  
ATOM    985  CA  SER H 132       6.629   7.372  39.363  1.00 52.48           C  
ATOM    986  CB  SER H 132       6.874   5.862  39.515  1.00 55.89           C  
ATOM    987  OG  SER H 132       8.188   5.634  40.002  1.00 60.96           O  
ATOM    988  C   SER H 132       6.955   8.002  40.682  1.00 52.38           C  
ATOM    989  O   SER H 132       8.108   8.329  40.959  1.00 54.00           O  
ATOM    990  N   GLY H 133       5.904   8.265  41.498  1.00 67.22           N  
ATOM    991  CA  GLY H 133       6.049   8.843  42.808  1.00 70.73           C  
ATOM    992  C   GLY H 133       5.695  10.312  42.840  1.00 71.38           C  
ATOM    993  O   GLY H 133       5.469  10.850  43.924  1.00 79.18           O  
ATOM    994  N   PHE H 134       5.628  11.019  41.689  1.00 60.38           N  
ATOM    995  CA  PHE H 134       5.308  12.426  41.756  1.00 76.49           C  
ATOM    996  CB  PHE H 134       6.544  13.346  41.756  1.00 74.74           C  
ATOM    997  CG  PHE H 134       7.300  13.172  40.485  1.00 69.43           C  
ATOM    998  CD1 PHE H 134       8.197  12.140  40.340  1.00 64.42           C  
ATOM    999  CD2 PHE H 134       7.128  14.053  39.441  1.00 66.44           C  
ATOM   1000  CE1 PHE H 134       8.901  11.983  39.168  1.00 65.31           C  
ATOM   1001  CE2 PHE H 134       7.829  13.900  38.267  1.00 69.52           C  
ATOM   1002  CZ  PHE H 134       8.718  12.863  38.128  1.00 71.30           C  
ATOM   1003  C   PHE H 134       4.424  12.819  40.604  1.00 74.14           C  
ATOM   1004  O   PHE H 134       4.148  12.017  39.715  1.00 71.43           O  
ATOM   1005  N   ASN H 135       3.947  14.089  40.609  1.00 67.38           N  
ATOM   1006  CA  ASN H 135       3.023  14.583  39.618  1.00 60.31           C  
ATOM   1007  CB  ASN H 135       1.921  15.489  40.200  1.00 64.72           C  
ATOM   1008  CG  ASN H 135       0.963  14.633  41.013  1.00 76.37           C  
ATOM   1009  OD1 ASN H 135       0.892  14.747  42.234  1.00 76.75           O  
ATOM   1010  ND2 ASN H 135       0.198  13.755  40.313  1.00 79.42           N  
ATOM   1011  C   ASN H 135       3.750  15.408  38.595  1.00 66.13           C  
ATOM   1012  O   ASN H 135       4.623  16.212  38.911  1.00 70.64           O  
ATOM   1013  N   VAL H 136       3.375  15.217  37.316  1.00 61.36           N  
ATOM   1014  CA  VAL H 136       3.972  15.860  36.177  1.00 62.40           C  
ATOM   1015  CB  VAL H 136       3.477  15.301  34.874  1.00 65.67           C  
ATOM   1016  CG1 VAL H 136       3.934  13.837  34.752  1.00 71.57           C  
ATOM   1017  CG2 VAL H 136       1.953  15.477  34.824  1.00 59.63           C  
ATOM   1018  C   VAL H 136       3.721  17.348  36.160  1.00 63.45           C  
ATOM   1019  O   VAL H 136       4.548  18.092  35.638  1.00 61.75           O  
ATOM   1020  N   SER H 137       2.551  17.819  36.649  1.00 56.83           N  
ATOM   1021  CA  SER H 137       2.211  19.225  36.661  1.00 56.13           C  
ATOM   1022  CB  SER H 137       0.725  19.451  36.979  1.00 52.69           C  
ATOM   1023  OG  SER H 137       0.400  18.848  38.224  1.00 57.51           O  
ATOM   1024  C   SER H 137       3.032  19.954  37.684  1.00 54.80           C  
ATOM   1025  O   SER H 137       3.242  21.166  37.603  1.00 60.92           O  
ATOM   1026  N   SER H 138       3.457  19.233  38.729  1.00 51.90           N  
ATOM   1027  CA  SER H 138       4.236  19.835  39.767  1.00 53.89           C  
ATOM   1028  CB  SER H 138       4.132  19.083  41.103  1.00 54.03           C  
ATOM   1029  OG  SER H 138       4.639  17.763  40.972  1.00 67.64           O  
ATOM   1030  C   SER H 138       5.689  19.925  39.390  1.00 54.43           C  
ATOM   1031  O   SER H 138       6.448  20.605  40.080  1.00 52.22           O  
ATOM   1032  N   SER H 139       6.140  19.234  38.319  1.00 48.61           N  
ATOM   1033  CA  SER H 139       7.553  19.266  38.036  1.00 49.58           C  
ATOM   1034  CB  SER H 139       8.262  17.949  38.389  1.00 50.30           C  
ATOM   1035  OG  SER H 139       8.136  17.686  39.778  1.00 72.38           O  
ATOM   1036  C   SER H 139       7.807  19.504  36.568  1.00 48.77           C  
ATOM   1037  O   SER H 139       6.929  19.299  35.732  1.00 52.67           O  
ATOM   1038  N   SER H 140       9.040  19.961  36.221  1.00 39.49           N  
ATOM   1039  CA  SER H 140       9.422  20.158  34.860  1.00 38.91           C  
ATOM   1040  CB  SER H 140       9.980  21.547  34.495  1.00 37.47           C  
ATOM   1041  OG  SER H 140      11.315  21.694  34.939  1.00 47.98           O  
ATOM   1042  C   SER H 140      10.454  19.110  34.592  1.00 39.72           C  
ATOM   1043  O   SER H 140      11.165  18.677  35.495  1.00 41.71           O  
ATOM   1044  N   ILE H 141      10.545  18.639  33.338  1.00 38.86           N  
ATOM   1045  CA  ILE H 141      11.448  17.558  33.081  1.00 41.28           C  
ATOM   1046  CB  ILE H 141      10.750  16.332  32.572  1.00 41.33           C  
ATOM   1047  CG1 ILE H 141       9.825  15.801  33.682  1.00 34.28           C  
ATOM   1048  CG2 ILE H 141      11.801  15.314  32.100  1.00 33.24           C  
ATOM   1049  CD1 ILE H 141       8.861  14.709  33.236  1.00 41.54           C  
ATOM   1050  C   ILE H 141      12.480  17.999  32.100  1.00 42.92           C  
ATOM   1051  O   ILE H 141      12.198  18.711  31.137  1.00 40.28           O  
ATOM   1052  N   HIS H 142      13.733  17.580  32.349  1.00 42.65           N  
ATOM   1053  CA  HIS H 142      14.817  18.028  31.535  1.00 39.77           C  
ATOM   1054  ND1 HIS H 142      15.237  21.364  32.406  1.00 41.12           N  
ATOM   1055  CG  HIS H 142      15.205  20.101  32.957  1.00 42.59           C  
ATOM   1056  CB  HIS H 142      15.822  18.885  32.325  1.00 38.48           C  
ATOM   1057  NE2 HIS H 142      14.122  21.538  34.323  1.00 40.51           N  
ATOM   1058  CD2 HIS H 142      14.521  20.226  34.128  1.00 40.73           C  
ATOM   1059  CE1 HIS H 142      14.576  22.183  33.263  1.00 42.09           C  
ATOM   1060  C   HIS H 142      15.562  16.835  31.046  1.00 41.37           C  
ATOM   1061  O   HIS H 142      15.615  15.800  31.709  1.00 43.78           O  
ATOM   1062  N   TRP H 143      16.140  16.956  29.838  1.00 40.62           N  
ATOM   1063  CA  TRP H 143      16.964  15.909  29.317  1.00 42.18           C  
ATOM   1064  CB  TRP H 143      16.570  15.446  27.904  1.00 40.80           C  
ATOM   1065  CG  TRP H 143      15.258  14.701  27.847  1.00 43.33           C  
ATOM   1066  CD2 TRP H 143      15.132  13.279  28.014  1.00 40.76           C  
ATOM   1067  CD1 TRP H 143      13.995  15.180  27.650  1.00 42.00           C  
ATOM   1068  NE1 TRP H 143      13.091  14.144  27.681  1.00 42.62           N  
ATOM   1069  CE2 TRP H 143      13.774  12.970  27.903  1.00 41.99           C  
ATOM   1070  CE3 TRP H 143      16.068  12.313  28.236  1.00 42.56           C  
ATOM   1071  CZ2 TRP H 143      13.333  11.682  28.020  1.00 45.21           C  
ATOM   1072  CZ3 TRP H 143      15.619  11.015  28.354  1.00 46.27           C  
ATOM   1073  CH2 TRP H 143      14.280  10.707  28.248  1.00 47.72           C  
ATOM   1074  C   TRP H 143      18.350  16.473  29.252  1.00 41.97           C  
ATOM   1075  O   TRP H 143      18.558  17.582  28.762  1.00 42.75           O  
ATOM   1076  N   VAL H 144      19.332  15.720  29.787  1.00 42.57           N  
ATOM   1077  CA  VAL H 144      20.704  16.139  29.785  1.00 40.52           C  
ATOM   1078  CB  VAL H 144      21.229  16.428  31.163  1.00 42.98           C  
ATOM   1079  CG1 VAL H 144      22.719  16.794  31.065  1.00 40.34           C  
ATOM   1080  CG2 VAL H 144      20.360  17.532  31.789  1.00 39.70           C  
ATOM   1081  C   VAL H 144      21.489  14.984  29.235  1.00 41.32           C  
ATOM   1082  O   VAL H 144      21.176  13.830  29.526  1.00 48.28           O  
ATOM   1083  N   ARG H 145      22.529  15.248  28.416  1.00 43.56           N  
ATOM   1084  CA  ARG H 145      23.248  14.131  27.862  1.00 42.50           C  
ATOM   1085  CB  ARG H 145      23.044  13.941  26.346  1.00 43.38           C  
ATOM   1086  CG  ARG H 145      23.466  15.130  25.480  1.00 44.96           C  
ATOM   1087  CD  ARG H 145      23.107  14.954  24.000  1.00 45.75           C  
ATOM   1088  NE  ARG H 145      23.562  16.173  23.273  1.00 47.60           N  
ATOM   1089  CZ  ARG H 145      23.354  16.289  21.928  1.00 48.96           C  
ATOM   1090  NH1 ARG H 145      22.735  15.285  21.242  1.00 47.98           N1+
ATOM   1091  NH2 ARG H 145      23.759  17.417  21.272  1.00 50.40           N  
ATOM   1092  C   ARG H 145      24.711  14.267  28.133  1.00 45.53           C  
ATOM   1093  O   ARG H 145      25.210  15.354  28.421  1.00 46.53           O  
ATOM   1094  N   GLN H 146      25.433  13.127  28.089  1.00 43.40           N  
ATOM   1095  CA  GLN H 146      26.841  13.153  28.357  1.00 44.62           C  
ATOM   1096  CB  GLN H 146      27.158  12.658  29.782  1.00 49.44           C  
ATOM   1097  CG  GLN H 146      28.630  12.732  30.189  1.00 44.55           C  
ATOM   1098  CD  GLN H 146      28.731  12.217  31.620  1.00 49.29           C  
ATOM   1099  OE1 GLN H 146      27.807  11.588  32.133  1.00 46.23           O  
ATOM   1100  NE2 GLN H 146      29.882  12.495  32.286  1.00 44.50           N  
ATOM   1101  C   GLN H 146      27.542  12.261  27.375  1.00 49.48           C  
ATOM   1102  O   GLN H 146      27.365  11.044  27.382  1.00 47.73           O  
ATOM   1103  N   ALA H 147      28.390  12.857  26.514  1.00 47.88           N  
ATOM   1104  CA  ALA H 147      29.123  12.095  25.543  1.00 54.64           C  
ATOM   1105  CB  ALA H 147      29.874  12.960  24.516  1.00 49.95           C  
ATOM   1106  C   ALA H 147      30.129  11.290  26.296  1.00 56.75           C  
ATOM   1107  O   ALA H 147      30.498  11.628  27.420  1.00 55.07           O  
ATOM   1108  N   PRO H 148      30.588  10.221  25.715  1.00 57.12           N  
ATOM   1109  CA  PRO H 148      31.490   9.341  26.390  1.00 58.82           C  
ATOM   1110  CD  PRO H 148      30.019   9.644  24.509  1.00 56.51           C  
ATOM   1111  CB  PRO H 148      31.783   8.217  25.397  1.00 61.21           C  
ATOM   1112  CG  PRO H 148      30.539   8.195  24.484  1.00 56.17           C  
ATOM   1113  C   PRO H 148      32.703  10.091  26.825  1.00 58.79           C  
ATOM   1114  O   PRO H 148      33.350  10.718  25.988  1.00 55.17           O  
ATOM   1115  N   GLY H 149      33.025  10.035  28.130  1.00 59.18           N  
ATOM   1116  CA  GLY H 149      34.218  10.649  28.634  1.00 60.94           C  
ATOM   1117  C   GLY H 149      34.111  12.143  28.593  1.00 58.88           C  
ATOM   1118  O   GLY H 149      35.134  12.825  28.546  1.00 59.85           O  
ATOM   1119  N   LYS H 150      32.889  12.710  28.617  1.00 56.12           N  
ATOM   1120  CA  LYS H 150      32.812  14.143  28.564  1.00 55.14           C  
ATOM   1121  CB  LYS H 150      32.368  14.694  27.200  1.00 55.26           C  
ATOM   1122  CG  LYS H 150      33.451  14.481  26.141  1.00 58.05           C  
ATOM   1123  CD  LYS H 150      33.016  14.792  24.711  1.00 61.42           C  
ATOM   1124  CE  LYS H 150      34.129  14.562  23.688  1.00 68.28           C  
ATOM   1125  NZ  LYS H 150      35.296  15.413  24.011  1.00 69.34           N1+
ATOM   1126  C   LYS H 150      31.888  14.644  29.632  1.00 54.18           C  
ATOM   1127  O   LYS H 150      31.434  13.882  30.486  1.00 54.50           O  
ATOM   1128  N   GLY H 151      31.614  15.967  29.618  1.00 52.59           N  
ATOM   1129  CA  GLY H 151      30.832  16.614  30.637  1.00 54.03           C  
ATOM   1130  C   GLY H 151      29.365  16.512  30.338  1.00 53.58           C  
ATOM   1131  O   GLY H 151      28.950  15.861  29.382  1.00 55.62           O  
ATOM   1132  N   LEU H 152      28.549  17.178  31.181  1.00 51.07           N  
ATOM   1133  CA  LEU H 152      27.115  17.166  31.087  1.00 50.35           C  
ATOM   1134  CB  LEU H 152      26.430  17.378  32.445  1.00 48.64           C  
ATOM   1135  CG  LEU H 152      26.721  16.264  33.466  1.00 47.54           C  
ATOM   1136  CD1 LEU H 152      26.009  16.538  34.799  1.00 45.13           C  
ATOM   1137  CD2 LEU H 152      26.387  14.876  32.895  1.00 46.35           C  
ATOM   1138  C   LEU H 152      26.683  18.282  30.192  1.00 46.29           C  
ATOM   1139  O   LEU H 152      27.261  19.366  30.208  1.00 49.38           O  
ATOM   1140  N   GLU H 153      25.645  18.025  29.363  1.00 45.12           N  
ATOM   1141  CA  GLU H 153      25.133  19.028  28.477  1.00 46.89           C  
ATOM   1142  CB  GLU H 153      25.498  18.771  27.003  1.00 47.95           C  
ATOM   1143  CG  GLU H 153      24.991  19.849  26.042  1.00 52.77           C  
ATOM   1144  CD  GLU H 153      25.211  19.350  24.620  1.00 59.52           C  
ATOM   1145  OE1 GLU H 153      25.315  18.110  24.436  1.00 66.74           O  
ATOM   1146  OE2 GLU H 153      25.274  20.205  23.696  1.00 61.14           O1-
ATOM   1147  C   GLU H 153      23.637  18.989  28.559  1.00 46.73           C  
ATOM   1148  O   GLU H 153      23.034  17.922  28.458  1.00 44.94           O  
ATOM   1149  N   TRP H 154      23.002  20.167  28.726  1.00 45.46           N  
ATOM   1150  CA  TRP H 154      21.569  20.259  28.836  1.00 43.71           C  
ATOM   1151  CB  TRP H 154      21.140  21.527  29.593  1.00 43.52           C  
ATOM   1152  CG  TRP H 154      19.656  21.756  29.599  1.00 48.32           C  
ATOM   1153  CD2 TRP H 154      18.986  22.599  28.656  1.00 42.28           C  
ATOM   1154  CD1 TRP H 154      18.693  21.238  30.415  1.00 44.90           C  
ATOM   1155  NE1 TRP H 154      17.459  21.693  30.021  1.00 45.53           N  
ATOM   1156  CE2 TRP H 154      17.626  22.534  28.940  1.00 45.74           C  
ATOM   1157  CE3 TRP H 154      19.466  23.356  27.622  1.00 45.34           C  
ATOM   1158  CZ2 TRP H 154      16.718  23.220  28.188  1.00 43.09           C  
ATOM   1159  CZ3 TRP H 154      18.551  24.066  26.880  1.00 44.72           C  
ATOM   1160  CH2 TRP H 154      17.201  23.996  27.158  1.00 44.70           C  
ATOM   1161  C   TRP H 154      20.985  20.314  27.453  1.00 45.72           C  
ATOM   1162  O   TRP H 154      21.332  21.196  26.669  1.00 45.82           O  
ATOM   1163  N   VAL H 155      20.181  19.286  27.082  1.00 42.25           N  
ATOM   1164  CA  VAL H 155      19.520  19.162  25.811  1.00 41.42           C  
ATOM   1165  CB  VAL H 155      19.247  17.726  25.475  1.00 41.85           C  
ATOM   1166  CG1 VAL H 155      18.533  17.657  24.123  1.00 44.87           C  
ATOM   1167  CG2 VAL H 155      20.570  16.950  25.523  1.00 42.12           C  
ATOM   1168  C   VAL H 155      18.201  19.889  25.682  1.00 43.65           C  
ATOM   1169  O   VAL H 155      18.022  20.702  24.776  1.00 42.42           O  
ATOM   1170  N   ALA H 156      17.242  19.618  26.597  1.00 41.15           N  
ATOM   1171  CA  ALA H 156      15.911  20.156  26.423  1.00 40.90           C  
ATOM   1172  CB  ALA H 156      15.077  19.386  25.386  1.00 39.51           C  
ATOM   1173  C   ALA H 156      15.156  20.100  27.716  1.00 39.97           C  
ATOM   1174  O   ALA H 156      15.586  19.473  28.681  1.00 42.44           O  
ATOM   1175  N   SER H 157      13.997  20.797  27.763  1.00 40.01           N  
ATOM   1176  CA  SER H 157      13.197  20.797  28.959  1.00 39.89           C  
ATOM   1177  CB  SER H 157      13.599  21.881  29.973  1.00 39.19           C  
ATOM   1178  OG  SER H 157      13.388  23.171  29.420  1.00 38.12           O  
ATOM   1179  C   SER H 157      11.765  21.035  28.588  1.00 40.41           C  
ATOM   1180  O   SER H 157      11.464  21.595  27.535  1.00 42.66           O  
ATOM   1181  N   ILE H 158      10.834  20.562  29.445  1.00 39.59           N  
ATOM   1182  CA  ILE H 158       9.437  20.768  29.207  1.00 38.97           C  
ATOM   1183  CB  ILE H 158       8.767  19.582  28.571  1.00 38.89           C  
ATOM   1184  CG1 ILE H 158       7.333  19.936  28.140  1.00 40.05           C  
ATOM   1185  CG2 ILE H 158       8.856  18.397  29.546  1.00 37.33           C  
ATOM   1186  CD1 ILE H 158       6.686  18.877  27.248  1.00 35.79           C  
ATOM   1187  C   ILE H 158       8.762  21.003  30.520  1.00 42.03           C  
ATOM   1188  O   ILE H 158       9.086  20.374  31.525  1.00 41.84           O  
ATOM   1189  N   SER H 159       7.803  21.950  30.539  1.00 41.16           N  
ATOM   1190  CA  SER H 159       7.035  22.181  31.725  1.00 40.70           C  
ATOM   1191  CB  SER H 159       7.217  23.600  32.282  1.00 39.29           C  
ATOM   1192  OG  SER H 159       6.433  23.770  33.451  1.00 43.57           O  
ATOM   1193  C   SER H 159       5.610  22.019  31.294  1.00 41.47           C  
ATOM   1194  O   SER H 159       5.055  22.884  30.622  1.00 39.64           O  
ATOM   1195  N   SER H 160       4.959  20.926  31.736  1.00 22.89           N  
ATOM   1196  CA  SER H 160       3.606  20.628  31.354  1.00 21.51           C  
ATOM   1197  CB  SER H 160       3.138  19.258  31.872  1.00 23.60           C  
ATOM   1198  OG  SER H 160       3.913  18.221  31.286  1.00 43.60           O  
ATOM   1199  C   SER H 160       2.668  21.659  31.902  1.00 25.21           C  
ATOM   1200  O   SER H 160       1.652  21.972  31.284  1.00 24.46           O  
ATOM   1201  N   TYR H 161       2.968  22.222  33.084  1.00 20.35           N  
ATOM   1202  CA  TYR H 161       2.016  23.137  33.641  1.00 24.78           C  
ATOM   1203  CB  TYR H 161       2.429  23.663  35.025  1.00 20.71           C  
ATOM   1204  CG  TYR H 161       1.247  24.397  35.556  1.00 23.90           C  
ATOM   1205  CD1 TYR H 161       0.193  23.689  36.078  1.00 23.69           C  
ATOM   1206  CD2 TYR H 161       1.184  25.772  35.539  1.00 20.51           C  
ATOM   1207  CE1 TYR H 161      -0.911  24.339  36.573  1.00 20.51           C  
ATOM   1208  CE2 TYR H 161       0.081  26.429  36.034  1.00 25.18           C  
ATOM   1209  CZ  TYR H 161      -0.967  25.710  36.550  1.00 22.22           C  
ATOM   1210  OH  TYR H 161      -2.100  26.380  37.056  1.00 18.76           O  
ATOM   1211  C   TYR H 161       1.886  24.319  32.728  1.00 25.53           C  
ATOM   1212  O   TYR H 161       0.776  24.726  32.385  1.00 27.09           O  
ATOM   1213  N   TYR H 162       3.030  24.914  32.336  1.00 24.15           N  
ATOM   1214  CA  TYR H 162       3.073  26.051  31.456  1.00 23.58           C  
ATOM   1215  CB  TYR H 162       4.438  26.759  31.485  1.00 25.53           C  
ATOM   1216  CG  TYR H 162       4.546  27.405  32.823  1.00 58.63           C  
ATOM   1217  CD1 TYR H 162       3.953  28.624  33.054  1.00 56.58           C  
ATOM   1218  CD2 TYR H 162       5.227  26.794  33.852  1.00 57.64           C  
ATOM   1219  CE1 TYR H 162       4.044  29.231  34.284  1.00 54.94           C  
ATOM   1220  CE2 TYR H 162       5.320  27.395  35.086  1.00 46.51           C  
ATOM   1221  CZ  TYR H 162       4.729  28.617  35.306  1.00 66.16           C  
ATOM   1222  OH  TYR H 162       4.824  29.238  36.572  1.00 53.35           O  
ATOM   1223  C   TYR H 162       2.764  25.662  30.040  1.00 24.87           C  
ATOM   1224  O   TYR H 162       2.044  26.369  29.337  1.00 28.62           O  
ATOM   1225  N   GLY H 163       3.296  24.509  29.583  1.00 24.70           N  
ATOM   1226  CA  GLY H 163       3.125  24.106  28.215  1.00 26.76           C  
ATOM   1227  C   GLY H 163       4.249  24.696  27.415  1.00 29.40           C  
ATOM   1228  O   GLY H 163       4.129  24.911  26.210  1.00 31.51           O  
ATOM   1229  N   TYR H 164       5.394  24.954  28.075  1.00 44.28           N  
ATOM   1230  CA  TYR H 164       6.495  25.594  27.415  1.00 42.81           C  
ATOM   1231  CB  TYR H 164       6.962  26.824  28.217  1.00 44.58           C  
ATOM   1232  CG  TYR H 164       8.081  27.533  27.537  1.00 46.91           C  
ATOM   1233  CD1 TYR H 164       7.852  28.312  26.425  1.00 47.56           C  
ATOM   1234  CD2 TYR H 164       9.359  27.449  28.040  1.00 44.81           C  
ATOM   1235  CE1 TYR H 164       8.890  28.974  25.809  1.00 47.13           C  
ATOM   1236  CE2 TYR H 164      10.400  28.110  27.429  1.00 49.01           C  
ATOM   1237  CZ  TYR H 164      10.166  28.872  26.308  1.00 50.38           C  
ATOM   1238  OH  TYR H 164      11.230  29.551  25.678  1.00 52.30           O  
ATOM   1239  C   TYR H 164       7.626  24.611  27.293  1.00 43.49           C  
ATOM   1240  O   TYR H 164       7.899  23.834  28.207  1.00 42.55           O  
ATOM   1241  N   THR H 165       8.297  24.601  26.118  1.00 43.47           N  
ATOM   1242  CA  THR H 165       9.397  23.705  25.889  1.00 42.50           C  
ATOM   1243  CB  THR H 165       9.143  22.730  24.777  1.00 44.45           C  
ATOM   1244  OG1 THR H 165       8.914  23.430  23.562  1.00 47.58           O  
ATOM   1245  CG2 THR H 165       7.917  21.874  25.132  1.00 41.83           C  
ATOM   1246  C   THR H 165      10.595  24.516  25.490  1.00 44.80           C  
ATOM   1247  O   THR H 165      10.466  25.548  24.833  1.00 46.59           O  
ATOM   1248  N   SER H 166      11.802  24.066  25.896  1.00 44.19           N  
ATOM   1249  CA  SER H 166      13.016  24.758  25.551  1.00 42.08           C  
ATOM   1250  CB  SER H 166      13.737  25.401  26.743  1.00 42.56           C  
ATOM   1251  OG  SER H 166      12.994  26.495  27.249  1.00 40.87           O  
ATOM   1252  C   SER H 166      13.979  23.755  24.994  1.00 45.42           C  
ATOM   1253  O   SER H 166      13.999  22.600  25.418  1.00 44.35           O  
ATOM   1254  N   TYR H 167      14.814  24.180  24.019  1.00 43.32           N  
ATOM   1255  CA  TYR H 167      15.766  23.281  23.426  1.00 46.77           C  
ATOM   1256  CB  TYR H 167      15.430  22.881  21.977  1.00 43.08           C  
ATOM   1257  CG  TYR H 167      14.109  22.189  21.927  1.00 42.08           C  
ATOM   1258  CD1 TYR H 167      12.950  22.914  21.761  1.00 41.76           C  
ATOM   1259  CD2 TYR H 167      14.022  20.822  22.040  1.00 45.60           C  
ATOM   1260  CE1 TYR H 167      11.728  22.287  21.706  1.00 44.26           C  
ATOM   1261  CE2 TYR H 167      12.802  20.189  21.986  1.00 43.06           C  
ATOM   1262  CZ  TYR H 167      11.650  20.920  21.821  1.00 44.40           C  
ATOM   1263  OH  TYR H 167      10.399  20.269  21.764  1.00 45.61           O  
ATOM   1264  C   TYR H 167      17.092  23.979  23.339  1.00 43.55           C  
ATOM   1265  O   TYR H 167      17.166  25.207  23.345  1.00 48.13           O  
ATOM   1266  N   ALA H 168      18.186  23.189  23.280  1.00 44.51           N  
ATOM   1267  CA  ALA H 168      19.507  23.726  23.109  1.00 47.33           C  
ATOM   1268  CB  ALA H 168      20.624  22.756  23.534  1.00 44.64           C  
ATOM   1269  C   ALA H 168      19.666  24.011  21.646  1.00 45.32           C  
ATOM   1270  O   ALA H 168      18.970  23.438  20.813  1.00 50.17           O  
ATOM   1271  N   ASP H 169      20.605  24.910  21.299  1.00 50.01           N  
ATOM   1272  CA  ASP H 169      20.804  25.331  19.941  1.00 51.37           C  
ATOM   1273  CB  ASP H 169      21.920  26.381  19.808  1.00 52.38           C  
ATOM   1274  CG  ASP H 169      21.453  27.682  20.444  1.00 61.27           C  
ATOM   1275  OD1 ASP H 169      20.224  27.831  20.676  1.00 59.29           O  
ATOM   1276  OD2 ASP H 169      22.326  28.552  20.704  1.00 67.37           O1-
ATOM   1277  C   ASP H 169      21.216  24.168  19.092  1.00 51.42           C  
ATOM   1278  O   ASP H 169      20.796  24.056  17.942  1.00 51.48           O  
ATOM   1279  N   SER H 170      22.053  23.268  19.638  1.00 50.77           N  
ATOM   1280  CA  SER H 170      22.593  22.183  18.868  1.00 50.25           C  
ATOM   1281  CB  SER H 170      23.504  21.278  19.711  1.00 51.37           C  
ATOM   1282  OG  SER H 170      24.556  22.037  20.285  1.00 57.54           O  
ATOM   1283  C   SER H 170      21.482  21.307  18.371  1.00 49.44           C  
ATOM   1284  O   SER H 170      21.503  20.818  17.244  1.00 50.57           O  
ATOM   1285  N   VAL H 171      20.528  21.038  19.270  1.00 47.38           N  
ATOM   1286  CA  VAL H 171      19.380  20.183  19.135  1.00 49.00           C  
ATOM   1287  CB  VAL H 171      18.889  19.794  20.495  1.00 46.12           C  
ATOM   1288  CG1 VAL H 171      17.551  19.078  20.368  1.00 46.44           C  
ATOM   1289  CG2 VAL H 171      19.975  18.940  21.167  1.00 45.06           C  
ATOM   1290  C   VAL H 171      18.214  20.751  18.370  1.00 49.35           C  
ATOM   1291  O   VAL H 171      17.436  19.996  17.788  1.00 45.67           O  
ATOM   1292  N   LYS H 172      18.024  22.081  18.380  1.00 47.00           N  
ATOM   1293  CA  LYS H 172      16.821  22.669  17.848  1.00 49.68           C  
ATOM   1294  CB  LYS H 172      16.848  24.206  17.858  1.00 48.33           C  
ATOM   1295  CG  LYS H 172      16.726  24.796  19.266  1.00 55.37           C  
ATOM   1296  CD  LYS H 172      17.179  26.252  19.372  1.00 59.99           C  
ATOM   1297  CE  LYS H 172      16.908  27.074  18.112  1.00 60.41           C  
ATOM   1298  NZ  LYS H 172      15.452  27.223  17.902  1.00 60.14           N1+
ATOM   1299  C   LYS H 172      16.517  22.213  16.453  1.00 47.68           C  
ATOM   1300  O   LYS H 172      17.374  22.201  15.570  1.00 48.11           O  
ATOM   1301  N   GLY H 173      15.243  21.803  16.255  1.00 47.66           N  
ATOM   1302  CA  GLY H 173      14.693  21.410  14.989  1.00 48.82           C  
ATOM   1303  C   GLY H 173      14.686  19.916  14.896  1.00 50.01           C  
ATOM   1304  O   GLY H 173      13.744  19.320  14.374  1.00 50.75           O  
ATOM   1305  N   ARG H 174      15.781  19.281  15.348  1.00 47.57           N  
ATOM   1306  CA  ARG H 174      15.928  17.854  15.311  1.00 46.87           C  
ATOM   1307  CB  ARG H 174      17.398  17.430  15.373  1.00 47.39           C  
ATOM   1308  CG  ARG H 174      18.191  17.981  14.188  1.00 48.71           C  
ATOM   1309  CD  ARG H 174      19.643  17.515  14.170  1.00 51.22           C  
ATOM   1310  NE  ARG H 174      20.277  18.004  15.424  1.00 47.00           N  
ATOM   1311  CZ  ARG H 174      20.935  17.113  16.219  1.00 55.51           C  
ATOM   1312  NH1 ARG H 174      20.972  15.797  15.859  1.00 48.03           N1+
ATOM   1313  NH2 ARG H 174      21.540  17.527  17.369  1.00 46.73           N  
ATOM   1314  C   ARG H 174      15.176  17.147  16.403  1.00 46.06           C  
ATOM   1315  O   ARG H 174      14.586  16.092  16.170  1.00 51.07           O  
ATOM   1316  N   PHE H 175      15.175  17.710  17.630  1.00 45.46           N  
ATOM   1317  CA  PHE H 175      14.597  17.011  18.747  1.00 50.63           C  
ATOM   1318  CB  PHE H 175      15.468  17.050  20.012  1.00 50.01           C  
ATOM   1319  CG  PHE H 175      16.706  16.232  19.834  1.00 46.90           C  
ATOM   1320  CD1 PHE H 175      17.528  16.398  18.743  1.00 52.52           C  
ATOM   1321  CD2 PHE H 175      17.085  15.338  20.808  1.00 45.33           C  
ATOM   1322  CE1 PHE H 175      18.674  15.650  18.602  1.00 50.02           C  
ATOM   1323  CE2 PHE H 175      18.232  14.590  20.676  1.00 45.38           C  
ATOM   1324  CZ  PHE H 175      19.027  14.739  19.567  1.00 48.77           C  
ATOM   1325  C   PHE H 175      13.308  17.651  19.133  1.00 49.14           C  
ATOM   1326  O   PHE H 175      13.124  18.859  18.989  1.00 49.27           O  
ATOM   1327  N   THR H 176      12.368  16.818  19.624  1.00 48.52           N  
ATOM   1328  CA  THR H 176      11.100  17.296  20.086  1.00 47.30           C  
ATOM   1329  CB  THR H 176       9.963  16.894  19.193  1.00 46.35           C  
ATOM   1330  OG1 THR H 176      10.186  17.376  17.876  1.00 48.13           O  
ATOM   1331  CG2 THR H 176       8.654  17.477  19.753  1.00 44.45           C  
ATOM   1332  C   THR H 176      10.861  16.665  21.424  1.00 43.52           C  
ATOM   1333  O   THR H 176      11.016  15.457  21.590  1.00 44.90           O  
ATOM   1334  N   ILE H 177      10.460  17.483  22.414  1.00 43.89           N  
ATOM   1335  CA  ILE H 177      10.215  16.990  23.738  1.00 41.67           C  
ATOM   1336  CB  ILE H 177      10.866  17.836  24.797  1.00 39.46           C  
ATOM   1337  CG1 ILE H 177      10.847  17.128  26.160  1.00 40.95           C  
ATOM   1338  CG2 ILE H 177      10.187  19.214  24.801  1.00 39.95           C  
ATOM   1339  CD1 ILE H 177      11.741  17.807  27.197  1.00 39.80           C  
ATOM   1340  C   ILE H 177       8.736  17.044  23.940  1.00 44.36           C  
ATOM   1341  O   ILE H 177       8.083  18.000  23.523  1.00 47.38           O  
ATOM   1342  N   SER H 178       8.158  15.990  24.547  1.00 43.71           N  
ATOM   1343  CA  SER H 178       6.736  15.973  24.745  1.00 44.41           C  
ATOM   1344  CB  SER H 178       5.980  15.253  23.615  1.00 43.53           C  
ATOM   1345  OG  SER H 178       6.422  13.908  23.520  1.00 48.50           O  
ATOM   1346  C   SER H 178       6.440  15.255  26.026  1.00 45.26           C  
ATOM   1347  O   SER H 178       7.345  14.753  26.691  1.00 47.75           O  
ATOM   1348  N   ALA H 179       5.153  15.237  26.435  1.00 47.67           N  
ATOM   1349  CA  ALA H 179       4.802  14.550  27.646  1.00 45.72           C  
ATOM   1350  CB  ALA H 179       4.981  15.409  28.910  1.00 42.23           C  
ATOM   1351  C   ALA H 179       3.363  14.143  27.587  1.00 47.22           C  
ATOM   1352  O   ALA H 179       2.528  14.820  26.988  1.00 49.57           O  
ATOM   1353  N   ASP H 180       3.051  12.990  28.214  1.00 48.80           N  
ATOM   1354  CA  ASP H 180       1.701  12.512  28.302  1.00 47.95           C  
ATOM   1355  CB  ASP H 180       1.512  11.107  27.696  1.00 49.86           C  
ATOM   1356  CG  ASP H 180       0.024  10.776  27.653  1.00 53.29           C  
ATOM   1357  OD1 ASP H 180      -0.756  11.428  28.398  1.00 55.71           O  
ATOM   1358  OD2 ASP H 180      -0.352   9.863  26.871  1.00 54.75           O1-
ATOM   1359  C   ASP H 180       1.400  12.432  29.768  1.00 48.75           C  
ATOM   1360  O   ASP H 180       1.937  11.578  30.470  1.00 50.41           O  
ATOM   1361  N   THR H 181       0.531  13.332  30.271  1.00 47.23           N  
ATOM   1362  CA  THR H 181       0.236  13.376  31.676  1.00 48.48           C  
ATOM   1363  CB  THR H 181      -0.600  14.553  32.087  1.00 50.95           C  
ATOM   1364  OG1 THR H 181      -1.827  14.564  31.375  1.00 51.43           O  
ATOM   1365  CG2 THR H 181       0.193  15.843  31.823  1.00 52.20           C  
ATOM   1366  C   THR H 181      -0.459  12.121  32.106  1.00 49.88           C  
ATOM   1367  O   THR H 181      -0.214  11.620  33.201  1.00 53.00           O  
ATOM   1368  N   SER H 182      -1.344  11.569  31.258  1.00 50.02           N  
ATOM   1369  CA  SER H 182      -2.059  10.389  31.653  1.00 51.43           C  
ATOM   1370  CB  SER H 182      -2.969   9.849  30.537  1.00 49.36           C  
ATOM   1371  OG  SER H 182      -3.950  10.817  30.197  1.00 54.48           O  
ATOM   1372  C   SER H 182      -1.059   9.317  31.963  1.00 49.71           C  
ATOM   1373  O   SER H 182      -1.156   8.641  32.986  1.00 53.97           O  
ATOM   1374  N   LYS H 183      -0.078   9.144  31.059  1.00 51.23           N  
ATOM   1375  CA  LYS H 183       0.997   8.192  31.139  1.00 50.83           C  
ATOM   1376  CB  LYS H 183       1.815   8.117  29.836  1.00 48.45           C  
ATOM   1377  CG  LYS H 183       1.066   7.517  28.643  1.00 53.38           C  
ATOM   1378  CD  LYS H 183       0.728   6.037  28.813  1.00 58.46           C  
ATOM   1379  CE  LYS H 183      -0.019   5.438  27.622  1.00 61.20           C  
ATOM   1380  NZ  LYS H 183      -0.112   3.970  27.773  1.00 63.59           N1+
ATOM   1381  C   LYS H 183       1.950   8.591  32.227  1.00 46.14           C  
ATOM   1382  O   LYS H 183       2.650   7.747  32.789  1.00 46.06           O  
ATOM   1383  N   ASN H 184       2.029   9.900  32.537  1.00 45.01           N  
ATOM   1384  CA  ASN H 184       2.976  10.376  33.504  1.00 45.53           C  
ATOM   1385  CB  ASN H 184       2.786   9.738  34.898  1.00 49.28           C  
ATOM   1386  CG  ASN H 184       3.490  10.591  35.948  1.00 52.96           C  
ATOM   1387  OD1 ASN H 184       4.689  10.458  36.183  1.00 54.31           O  
ATOM   1388  ND2 ASN H 184       2.717  11.502  36.600  1.00 55.86           N  
ATOM   1389  C   ASN H 184       4.345  10.054  32.981  1.00 46.07           C  
ATOM   1390  O   ASN H 184       5.229   9.625  33.722  1.00 43.61           O  
ATOM   1391  N   THR H 185       4.546  10.260  31.659  1.00 44.25           N  
ATOM   1392  CA  THR H 185       5.809   9.977  31.037  1.00 43.63           C  
ATOM   1393  CB  THR H 185       5.763   8.751  30.172  1.00 46.69           C  
ATOM   1394  OG1 THR H 185       5.360   7.629  30.945  1.00 50.30           O  
ATOM   1395  CG2 THR H 185       7.157   8.504  29.572  1.00 45.30           C  
ATOM   1396  C   THR H 185       6.187  11.139  30.162  1.00 42.65           C  
ATOM   1397  O   THR H 185       5.331  11.893  29.701  1.00 44.24           O  
ATOM   1398  N   ALA H 186       7.505  11.315  29.923  1.00 44.02           N  
ATOM   1399  CA  ALA H 186       8.010  12.366  29.079  1.00 40.42           C  
ATOM   1400  CB  ALA H 186       9.001  13.301  29.793  1.00 45.85           C  
ATOM   1401  C   ALA H 186       8.754  11.702  27.958  1.00 42.41           C  
ATOM   1402  O   ALA H 186       9.316  10.623  28.141  1.00 45.80           O  
ATOM   1403  N   TYR H 187       8.771  12.323  26.758  1.00 41.79           N  
ATOM   1404  CA  TYR H 187       9.424  11.683  25.648  1.00 41.69           C  
ATOM   1405  CB  TYR H 187       8.462  11.242  24.529  1.00 42.49           C  
ATOM   1406  CG  TYR H 187       7.432  10.324  25.098  1.00 43.46           C  
ATOM   1407  CD1 TYR H 187       7.691   8.986  25.283  1.00 43.03           C  
ATOM   1408  CD2 TYR H 187       6.199  10.810  25.462  1.00 45.44           C  
ATOM   1409  CE1 TYR H 187       6.735   8.147  25.808  1.00 44.92           C  
ATOM   1410  CE2 TYR H 187       5.238   9.977  25.987  1.00 48.32           C  
ATOM   1411  CZ  TYR H 187       5.504   8.641  26.161  1.00 46.77           C  
ATOM   1412  OH  TYR H 187       4.519   7.784  26.700  1.00 50.19           O  
ATOM   1413  C   TYR H 187      10.380  12.640  25.006  1.00 43.45           C  
ATOM   1414  O   TYR H 187      10.261  13.858  25.145  1.00 45.35           O  
ATOM   1415  N   LEU H 188      11.399  12.087  24.312  1.00 43.31           N  
ATOM   1416  CA  LEU H 188      12.328  12.899  23.582  1.00 45.89           C  
ATOM   1417  CB  LEU H 188      13.717  12.948  24.243  1.00 43.91           C  
ATOM   1418  CG  LEU H 188      14.732  13.860  23.531  1.00 42.28           C  
ATOM   1419  CD1 LEU H 188      14.268  15.327  23.546  1.00 42.01           C  
ATOM   1420  CD2 LEU H 188      16.139  13.687  24.124  1.00 42.94           C  
ATOM   1421  C   LEU H 188      12.471  12.278  22.223  1.00 48.98           C  
ATOM   1422  O   LEU H 188      13.069  11.213  22.074  1.00 45.75           O  
ATOM   1423  N   GLN H 189      11.917  12.941  21.188  1.00 44.57           N  
ATOM   1424  CA  GLN H 189      12.008  12.448  19.841  1.00 46.22           C  
ATOM   1425  CB  GLN H 189      10.847  12.932  18.950  1.00 47.16           C  
ATOM   1426  CG  GLN H 189      10.968  12.543  17.473  1.00 51.95           C  
ATOM   1427  CD  GLN H 189      10.613  11.075  17.305  1.00 56.15           C  
ATOM   1428  OE1 GLN H 189       9.571  10.619  17.772  1.00 55.18           O  
ATOM   1429  NE2 GLN H 189      11.499  10.310  16.615  1.00 56.76           N  
ATOM   1430  C   GLN H 189      13.272  13.001  19.270  1.00 47.37           C  
ATOM   1431  O   GLN H 189      13.512  14.207  19.320  1.00 48.15           O  
ATOM   1432  N   MET H 190      14.130  12.121  18.715  1.00 48.06           N  
ATOM   1433  CA  MET H 190      15.377  12.582  18.183  1.00 49.22           C  
ATOM   1434  CB  MET H 190      16.585  11.905  18.851  1.00 49.31           C  
ATOM   1435  CG  MET H 190      16.633  12.130  20.363  1.00 50.32           C  
ATOM   1436  SD  MET H 190      18.027  11.324  21.203  1.00 55.27           S  
ATOM   1437  CE  MET H 190      17.457   9.636  20.859  1.00 65.29           C  
ATOM   1438  C   MET H 190      15.421  12.216  16.732  1.00 50.01           C  
ATOM   1439  O   MET H 190      15.343  11.041  16.376  1.00 50.98           O  
ATOM   1440  N   ASN H 191      15.575  13.227  15.855  1.00 49.47           N  
ATOM   1441  CA  ASN H 191      15.590  12.972  14.443  1.00 50.18           C  
ATOM   1442  CB  ASN H 191      14.510  13.747  13.668  1.00 51.19           C  
ATOM   1443  CG  ASN H 191      13.138  13.265  14.119  1.00 51.44           C  
ATOM   1444  OD1 ASN H 191      12.919  12.073  14.329  1.00 51.90           O  
ATOM   1445  ND2 ASN H 191      12.183  14.220  14.280  1.00 52.09           N  
ATOM   1446  C   ASN H 191      16.908  13.438  13.905  1.00 50.48           C  
ATOM   1447  O   ASN H 191      17.628  14.189  14.563  1.00 49.99           O  
ATOM   1448  N   SER H 192      17.259  12.969  12.689  1.00 52.15           N  
ATOM   1449  CA  SER H 192      18.455  13.380  12.006  1.00 52.53           C  
ATOM   1450  CB  SER H 192      18.385  14.834  11.509  1.00 61.26           C  
ATOM   1451  OG  SER H 192      17.288  14.994  10.623  1.00 55.77           O  
ATOM   1452  C   SER H 192      19.625  13.264  12.926  1.00 51.15           C  
ATOM   1453  O   SER H 192      20.386  14.214  13.099  1.00 55.65           O  
ATOM   1454  N   LEU H 193      19.809  12.074  13.528  1.00 50.51           N  
ATOM   1455  CA  LEU H 193      20.862  11.857  14.474  1.00 50.87           C  
ATOM   1456  CB  LEU H 193      20.721  10.521  15.222  1.00 50.32           C  
ATOM   1457  CG  LEU H 193      19.514  10.487  16.173  1.00 52.60           C  
ATOM   1458  CD1 LEU H 193      19.410   9.136  16.892  1.00 50.81           C  
ATOM   1459  CD2 LEU H 193      19.564  11.656  17.166  1.00 49.30           C  
ATOM   1460  C   LEU H 193      22.200  11.868  13.796  1.00 52.52           C  
ATOM   1461  O   LEU H 193      22.346  11.463  12.643  1.00 54.44           O  
ATOM   1462  N   ARG H 194      23.219  12.349  14.538  1.00 54.51           N  
ATOM   1463  CA  ARG H 194      24.570  12.455  14.061  1.00 56.09           C  
ATOM   1464  CB  ARG H 194      25.113  13.892  14.072  1.00 63.75           C  
ATOM   1465  CG  ARG H 194      24.409  14.863  13.129  1.00 65.88           C  
ATOM   1466  CD  ARG H 194      24.748  16.321  13.438  1.00 66.29           C  
ATOM   1467  NE  ARG H 194      24.091  17.173  12.411  1.00 65.02           N  
ATOM   1468  CZ  ARG H 194      23.422  18.300  12.787  1.00 65.30           C  
ATOM   1469  NH1 ARG H 194      23.318  18.622  14.111  1.00 66.17           N1+
ATOM   1470  NH2 ARG H 194      22.859  19.105  11.842  1.00 64.19           N  
ATOM   1471  C   ARG H 194      25.445  11.724  15.031  1.00 56.64           C  
ATOM   1472  O   ARG H 194      25.004  11.299  16.097  1.00 55.57           O  
ATOM   1473  N   ALA H 195      26.731  11.568  14.667  1.00 58.10           N  
ATOM   1474  CA  ALA H 195      27.696  10.890  15.485  1.00 58.95           C  
ATOM   1475  CB  ALA H 195      29.086  10.816  14.830  1.00 59.94           C  
ATOM   1476  C   ALA H 195      27.855  11.639  16.771  1.00 59.10           C  
ATOM   1477  O   ALA H 195      27.986  11.036  17.835  1.00 60.66           O  
ATOM   1478  N   GLU H 196      27.834  12.984  16.704  1.00 63.32           N  
ATOM   1479  CA  GLU H 196      28.044  13.812  17.857  1.00 58.46           C  
ATOM   1480  CB  GLU H 196      28.207  15.314  17.538  1.00 60.32           C  
ATOM   1481  CG  GLU H 196      27.169  15.911  16.590  1.00 69.06           C  
ATOM   1482  CD  GLU H 196      27.759  15.862  15.187  1.00 71.58           C  
ATOM   1483  OE1 GLU H 196      28.649  15.002  14.946  1.00 72.44           O  
ATOM   1484  OE2 GLU H 196      27.330  16.689  14.337  1.00 73.25           O1-
ATOM   1485  C   GLU H 196      26.952  13.612  18.865  1.00 60.23           C  
ATOM   1486  O   GLU H 196      27.145  13.889  20.046  1.00 55.95           O  
ATOM   1487  N   ASP H 197      25.764  13.170  18.422  1.00 56.75           N  
ATOM   1488  CA  ASP H 197      24.635  12.925  19.281  1.00 53.63           C  
ATOM   1489  CB  ASP H 197      23.358  12.574  18.503  1.00 52.97           C  
ATOM   1490  CG  ASP H 197      22.900  13.826  17.776  1.00 53.79           C  
ATOM   1491  OD1 ASP H 197      23.067  14.938  18.345  1.00 52.54           O  
ATOM   1492  OD2 ASP H 197      22.383  13.684  16.637  1.00 53.63           O1-
ATOM   1493  C   ASP H 197      24.917  11.768  20.197  1.00 53.46           C  
ATOM   1494  O   ASP H 197      24.245  11.599  21.213  1.00 49.92           O  
ATOM   1495  N   THR H 198      25.874  10.892  19.847  1.00 51.43           N  
ATOM   1496  CA  THR H 198      26.117   9.733  20.664  1.00 51.30           C  
ATOM   1497  CB  THR H 198      27.273   8.910  20.176  1.00 52.45           C  
ATOM   1498  OG1 THR H 198      27.042   8.486  18.841  1.00 53.50           O  
ATOM   1499  CG2 THR H 198      27.442   7.692  21.100  1.00 52.24           C  
ATOM   1500  C   THR H 198      26.421  10.155  22.068  1.00 51.23           C  
ATOM   1501  O   THR H 198      27.332  10.944  22.310  1.00 61.46           O  
ATOM   1502  N   ALA H 199      25.644   9.630  23.042  1.00 43.67           N  
ATOM   1503  CA  ALA H 199      25.879   9.978  24.414  1.00 44.03           C  
ATOM   1504  CB  ALA H 199      25.677  11.473  24.714  1.00 43.64           C  
ATOM   1505  C   ALA H 199      24.903   9.230  25.265  1.00 43.94           C  
ATOM   1506  O   ALA H 199      24.005   8.553  24.765  1.00 46.77           O  
ATOM   1507  N   VAL H 200      25.094   9.307  26.597  1.00 41.44           N  
ATOM   1508  CA  VAL H 200      24.156   8.727  27.505  1.00 43.34           C  
ATOM   1509  CB  VAL H 200      24.773   8.289  28.802  1.00 41.89           C  
ATOM   1510  CG1 VAL H 200      23.660   7.795  29.741  1.00 42.03           C  
ATOM   1511  CG2 VAL H 200      25.842   7.226  28.497  1.00 43.04           C  
ATOM   1512  C   VAL H 200      23.186   9.826  27.798  1.00 42.52           C  
ATOM   1513  O   VAL H 200      23.587  10.932  28.157  1.00 41.97           O  
ATOM   1514  N   TYR H 201      21.878   9.552  27.650  1.00 42.52           N  
ATOM   1515  CA  TYR H 201      20.897  10.582  27.841  1.00 43.72           C  
ATOM   1516  CB  TYR H 201      19.793  10.584  26.771  1.00 45.83           C  
ATOM   1517  CG  TYR H 201      20.364  11.063  25.481  1.00 46.46           C  
ATOM   1518  CD1 TYR H 201      21.184  10.261  24.720  1.00 46.22           C  
ATOM   1519  CD2 TYR H 201      20.053  12.322  25.025  1.00 44.44           C  
ATOM   1520  CE1 TYR H 201      21.696  10.720  23.528  1.00 46.32           C  
ATOM   1521  CE2 TYR H 201      20.561  12.784  23.837  1.00 48.35           C  
ATOM   1522  CZ  TYR H 201      21.385  11.983  23.085  1.00 45.42           C  
ATOM   1523  OH  TYR H 201      21.905  12.461  21.864  1.00 48.09           O  
ATOM   1524  C   TYR H 201      20.217  10.351  29.149  1.00 44.74           C  
ATOM   1525  O   TYR H 201      19.750   9.250  29.435  1.00 43.14           O  
ATOM   1526  N   TYR H 202      20.137  11.417  29.972  1.00 41.25           N  
ATOM   1527  CA  TYR H 202      19.531  11.322  31.268  1.00 44.44           C  
ATOM   1528  CB  TYR H 202      20.387  11.874  32.427  1.00 41.08           C  
ATOM   1529  CG  TYR H 202      21.628  11.074  32.623  1.00 41.94           C  
ATOM   1530  CD1 TYR H 202      21.626   9.974  33.448  1.00 42.13           C  
ATOM   1531  CD2 TYR H 202      22.799  11.425  31.992  1.00 40.40           C  
ATOM   1532  CE1 TYR H 202      22.768   9.234  33.641  1.00 42.00           C  
ATOM   1533  CE2 TYR H 202      23.946  10.689  32.180  1.00 45.70           C  
ATOM   1534  CZ  TYR H 202      23.932   9.593  33.009  1.00 44.37           C  
ATOM   1535  OH  TYR H 202      25.107   8.838  33.207  1.00 50.29           O  
ATOM   1536  C   TYR H 202      18.316  12.188  31.270  1.00 43.90           C  
ATOM   1537  O   TYR H 202      18.241  13.199  30.575  1.00 43.08           O  
ATOM   1538  N   CYS H 203      17.310  11.757  32.048  1.00 46.16           N  
ATOM   1539  CA  CYS H 203      16.094  12.473  32.274  1.00 44.84           C  
ATOM   1540  CB  CYS H 203      14.888  11.516  32.151  1.00 44.22           C  
ATOM   1541  SG  CYS H 203      13.264  12.214  32.553  1.00 56.72           S  
ATOM   1542  C   CYS H 203      16.204  12.945  33.692  1.00 45.91           C  
ATOM   1543  O   CYS H 203      16.672  12.204  34.553  1.00 48.45           O  
ATOM   1544  N   ALA H 204      15.814  14.204  33.976  1.00 45.20           N  
ATOM   1545  CA  ALA H 204      15.939  14.698  35.320  1.00 44.28           C  
ATOM   1546  CB  ALA H 204      17.154  15.620  35.512  1.00 40.80           C  
ATOM   1547  C   ALA H 204      14.720  15.501  35.637  1.00 44.74           C  
ATOM   1548  O   ALA H 204      14.066  16.041  34.750  1.00 43.01           O  
ATOM   1549  N   ARG H 205      14.396  15.601  36.941  1.00 43.25           N  
ATOM   1550  CA  ARG H 205      13.219  16.285  37.382  1.00 40.38           C  
ATOM   1551  CB  ARG H 205      12.416  15.462  38.402  1.00 42.97           C  
ATOM   1552  CG  ARG H 205      11.153  16.159  38.906  1.00 43.91           C  
ATOM   1553  CD  ARG H 205      10.628  15.595  40.228  1.00 45.27           C  
ATOM   1554  NE  ARG H 205      11.255  16.387  41.324  1.00 45.86           N  
ATOM   1555  CZ  ARG H 205      10.686  16.400  42.562  1.00 46.45           C  
ATOM   1556  NH1 ARG H 205       9.567  15.658  42.803  1.00 53.15           N1+
ATOM   1557  NH2 ARG H 205      11.228  17.153  43.564  1.00 46.58           N  
ATOM   1558  C   ARG H 205      13.629  17.514  38.121  1.00 40.13           C  
ATOM   1559  O   ARG H 205      14.693  17.559  38.731  1.00 41.87           O  
ATOM   1560  N   SER H 206      12.787  18.566  38.047  1.00 40.33           N  
ATOM   1561  CA  SER H 206      13.019  19.736  38.841  1.00 38.13           C  
ATOM   1562  CB  SER H 206      13.527  20.944  38.054  1.00 39.57           C  
ATOM   1563  OG  SER H 206      12.488  21.479  37.257  1.00 71.07           O  
ATOM   1564  C   SER H 206      11.690  20.096  39.439  1.00 38.08           C  
ATOM   1565  O   SER H 206      10.647  19.838  38.837  1.00 39.55           O  
ATOM   1566  N   TYR H 207      11.877  20.499  40.709  1.00 12.22           N  
ATOM   1567  CA  TYR H 207      10.943  20.796  41.734  1.00 12.43           C  
ATOM   1568  CB  TYR H 207      11.345  20.009  42.998  1.00  5.22           C  
ATOM   1569  CG  TYR H 207      10.235  19.914  43.985  1.00  6.30           C  
ATOM   1570  CD1 TYR H 207       9.156  19.101  43.727  1.00  6.93           C  
ATOM   1571  CD2 TYR H 207      10.283  20.597  45.177  1.00  7.49           C  
ATOM   1572  CE1 TYR H 207       8.130  18.978  44.627  1.00  7.46           C  
ATOM   1573  CE2 TYR H 207       9.258  20.481  46.085  1.00  8.50           C  
ATOM   1574  CZ  TYR H 207       8.181  19.672  45.808  1.00  8.31           C  
ATOM   1575  OH  TYR H 207       7.127  19.547  46.735  1.00  7.09           O  
ATOM   1576  C   TYR H 207      11.097  22.261  41.962  1.00 13.09           C  
ATOM   1577  O   TYR H 207      12.211  22.769  42.070  1.00 13.56           O  
ATOM   1578  N   SER H 208       9.971  22.987  42.015  1.00 12.12           N  
ATOM   1579  CA  SER H 208      10.003  24.420  42.114  1.00 11.77           C  
ATOM   1580  CB  SER H 208       8.599  25.044  42.175  1.00 15.67           C  
ATOM   1581  OG  SER H 208       8.697  26.458  42.270  1.00  0.00           O  
ATOM   1582  C   SER H 208      10.719  24.867  43.343  1.00 12.39           C  
ATOM   1583  O   SER H 208      11.671  25.643  43.265  1.00 14.24           O  
ATOM   1584  N   TRP H 209      10.312  24.350  44.515  1.00 13.24           N  
ATOM   1585  CA  TRP H 209      10.844  24.866  45.741  1.00 13.07           C  
ATOM   1586  CB  TRP H 209      10.224  24.195  46.978  1.00  9.89           C  
ATOM   1587  CG  TRP H 209       8.774  24.568  47.188  1.00 11.78           C  
ATOM   1588  CD2 TRP H 209       7.938  24.012  48.215  1.00  2.00           C  
ATOM   1589  CD1 TRP H 209       7.996  25.449  46.493  1.00  2.00           C  
ATOM   1590  NE1 TRP H 209       6.728  25.477  47.021  1.00  0.00           N  
ATOM   1591  CE2 TRP H 209       6.678  24.597  48.084  1.00  2.00           C  
ATOM   1592  CE3 TRP H 209       8.199  23.090  49.185  1.00  0.00           C  
ATOM   1593  CZ2 TRP H 209       5.657  24.261  48.928  1.00  0.00           C  
ATOM   1594  CZ3 TRP H 209       7.169  22.759  50.037  1.00  0.00           C  
ATOM   1595  CH2 TRP H 209       5.922  23.332  49.910  1.00  0.00           C  
ATOM   1596  C   TRP H 209      12.329  24.691  45.777  1.00 15.60           C  
ATOM   1597  O   TRP H 209      13.057  25.628  46.107  1.00 18.37           O  
ATOM   1598  N   SER H 210      12.821  23.487  45.436  1.00 15.38           N  
ATOM   1599  CA  SER H 210      14.233  23.252  45.481  1.00 13.28           C  
ATOM   1600  CB  SER H 210      14.592  21.766  45.302  1.00 12.97           C  
ATOM   1601  OG  SER H 210      14.172  21.309  44.025  1.00  0.00           O  
ATOM   1602  C   SER H 210      14.892  24.023  44.378  1.00 12.55           C  
ATOM   1603  O   SER H 210      16.013  24.497  44.529  1.00 14.69           O  
ATOM   1604  N   TYR H 211      14.200  24.199  43.238  1.00 11.20           N  
ATOM   1605  CA  TYR H 211      14.796  24.889  42.128  1.00 11.40           C  
ATOM   1606  CB  TYR H 211      15.326  26.295  42.471  1.00 12.41           C  
ATOM   1607  CG  TYR H 211      14.219  27.228  42.819  1.00 12.44           C  
ATOM   1608  CD1 TYR H 211      13.601  27.968  41.837  1.00 12.13           C  
ATOM   1609  CD2 TYR H 211      13.808  27.375  44.122  1.00 12.98           C  
ATOM   1610  CE1 TYR H 211      12.583  28.839  42.150  1.00 14.22           C  
ATOM   1611  CE2 TYR H 211      12.792  28.246  44.439  1.00 14.68           C  
ATOM   1612  CZ  TYR H 211      12.177  28.980  43.454  1.00 15.36           C  
ATOM   1613  OH  TYR H 211      11.134  29.873  43.780  1.00 18.20           O  
ATOM   1614  C   TYR H 211      16.002  24.138  41.654  1.00 11.62           C  
ATOM   1615  O   TYR H 211      16.979  24.748  41.224  1.00 10.40           O  
ATOM   1616  N   ALA H 212      15.984  22.793  41.710  1.00 11.97           N  
ATOM   1617  CA  ALA H 212      17.136  22.076  41.240  1.00 11.36           C  
ATOM   1618  CB  ALA H 212      18.172  21.765  42.335  1.00 10.49           C  
ATOM   1619  C   ALA H 212      16.673  20.770  40.700  1.00 10.33           C  
ATOM   1620  O   ALA H 212      15.535  20.368  40.931  1.00  9.17           O  
ATOM   1621  N   ILE H 213      17.551  20.079  39.948  1.00  8.23           N  
ATOM   1622  CA  ILE H 213      17.181  18.799  39.431  1.00  6.57           C  
ATOM   1623  CB  ILE H 213      17.931  18.409  38.206  1.00  6.45           C  
ATOM   1624  CG1 ILE H 213      17.502  19.250  36.992  1.00  0.00           C  
ATOM   1625  CG2 ILE H 213      17.743  16.899  38.063  1.00  0.00           C  
ATOM   1626  CD1 ILE H 213      17.866  20.730  37.109  1.00  8.10           C  
ATOM   1627  C   ILE H 213      17.557  17.806  40.468  1.00  6.58           C  
ATOM   1628  O   ILE H 213      18.706  17.380  40.572  1.00  5.94           O  
ATOM   1629  N   ASP H 214      16.586  17.465  41.324  1.00  7.71           N  
ATOM   1630  CA  ASP H 214      16.862  16.504  42.340  1.00  9.78           C  
ATOM   1631  CB  ASP H 214      16.021  16.697  43.616  1.00 11.30           C  
ATOM   1632  CG  ASP H 214      14.545  16.728  43.293  1.00 12.64           C  
ATOM   1633  OD1 ASP H 214      14.166  16.546  42.104  1.00 12.74           O  
ATOM   1634  OD2 ASP H 214      13.774  16.961  44.261  1.00 13.29           O1-
ATOM   1635  C   ASP H 214      16.849  15.081  41.845  1.00 10.66           C  
ATOM   1636  O   ASP H 214      17.633  14.276  42.343  1.00 12.67           O  
ATOM   1637  N   TYR H 215      16.002  14.705  40.850  1.00 42.94           N  
ATOM   1638  CA  TYR H 215      16.000  13.294  40.575  1.00 42.56           C  
ATOM   1639  CB  TYR H 215      14.626  12.627  40.761  1.00 43.58           C  
ATOM   1640  CG  TYR H 215      14.377  12.518  42.224  1.00 45.14           C  
ATOM   1641  CD1 TYR H 215      14.829  11.414  42.906  1.00 47.73           C  
ATOM   1642  CD2 TYR H 215      13.705  13.501  42.913  1.00 46.96           C  
ATOM   1643  CE1 TYR H 215      14.616  11.286  44.256  1.00 50.68           C  
ATOM   1644  CE2 TYR H 215      13.489  13.378  44.266  1.00 48.20           C  
ATOM   1645  CZ  TYR H 215      13.943  12.270  44.938  1.00 52.20           C  
ATOM   1646  OH  TYR H 215      13.724  12.139  46.324  1.00 56.56           O  
ATOM   1647  C   TYR H 215      16.411  13.052  39.166  1.00 47.52           C  
ATOM   1648  O   TYR H 215      16.049  13.803  38.262  1.00 45.47           O  
ATOM   1649  N   TRP H 216      17.191  11.974  38.953  1.00 46.10           N  
ATOM   1650  CA  TRP H 216      17.688  11.684  37.641  1.00 41.81           C  
ATOM   1651  CB  TRP H 216      19.210  11.895  37.540  1.00 41.42           C  
ATOM   1652  CG  TRP H 216      19.673  13.327  37.693  1.00 41.68           C  
ATOM   1653  CD2 TRP H 216      20.388  14.062  36.684  1.00 40.44           C  
ATOM   1654  CD1 TRP H 216      19.575  14.159  38.771  1.00 40.75           C  
ATOM   1655  NE1 TRP H 216      20.173  15.363  38.495  1.00 51.08           N  
ATOM   1656  CE2 TRP H 216      20.684  15.318  37.216  1.00 40.38           C  
ATOM   1657  CE3 TRP H 216      20.776  13.712  35.423  1.00 40.49           C  
ATOM   1658  CZ2 TRP H 216      21.371  16.246  36.489  1.00 43.63           C  
ATOM   1659  CZ3 TRP H 216      21.463  14.655  34.692  1.00 41.60           C  
ATOM   1660  CH2 TRP H 216      21.754  15.899  35.214  1.00 40.86           C  
ATOM   1661  C   TRP H 216      17.430  10.240  37.335  1.00 44.26           C  
ATOM   1662  O   TRP H 216      17.415   9.394  38.226  1.00 46.91           O  
ATOM   1663  N   GLY H 217      17.215   9.928  36.040  1.00 45.76           N  
ATOM   1664  CA  GLY H 217      17.005   8.572  35.617  1.00 48.09           C  
ATOM   1665  C   GLY H 217      18.355   7.934  35.507  1.00 46.28           C  
ATOM   1666  O   GLY H 217      19.376   8.605  35.632  1.00 47.64           O  
ATOM   1667  N   GLN H 218      18.383   6.609  35.266  1.00 47.93           N  
ATOM   1668  CA  GLN H 218      19.601   5.851  35.185  1.00 48.56           C  
ATOM   1669  CB  GLN H 218      19.387   4.327  35.096  1.00 49.13           C  
ATOM   1670  CG  GLN H 218      18.770   3.817  33.789  1.00 59.55           C  
ATOM   1671  CD  GLN H 218      17.258   3.986  33.805  1.00 61.46           C  
ATOM   1672  OE1 GLN H 218      16.697   4.708  34.626  1.00 58.69           O  
ATOM   1673  NE2 GLN H 218      16.575   3.295  32.854  1.00 61.46           N  
ATOM   1674  C   GLN H 218      20.378   6.271  33.977  1.00 47.73           C  
ATOM   1675  O   GLN H 218      21.607   6.245  33.982  1.00 48.51           O  
ATOM   1676  N   GLY H 219      19.676   6.628  32.887  1.00 47.77           N  
ATOM   1677  CA  GLY H 219      20.337   7.058  31.689  1.00 47.94           C  
ATOM   1678  C   GLY H 219      20.351   5.915  30.729  1.00 50.72           C  
ATOM   1679  O   GLY H 219      20.591   4.769  31.102  1.00 47.81           O  
ATOM   1680  N   THR H 220      20.097   6.217  29.441  1.00 51.76           N  
ATOM   1681  CA  THR H 220      20.107   5.210  28.422  1.00 53.82           C  
ATOM   1682  CB  THR H 220      18.792   5.072  27.715  1.00 58.28           C  
ATOM   1683  OG1 THR H 220      18.821   3.968  26.824  1.00 59.43           O  
ATOM   1684  CG2 THR H 220      18.498   6.375  26.955  1.00 50.35           C  
ATOM   1685  C   THR H 220      21.135   5.627  27.415  1.00 51.73           C  
ATOM   1686  O   THR H 220      21.287   6.812  27.128  1.00 48.37           O  
ATOM   1687  N   LEU H 221      21.867   4.650  26.852  1.00 52.37           N  
ATOM   1688  CA  LEU H 221      22.932   4.956  25.933  1.00 48.20           C  
ATOM   1689  CB  LEU H 221      24.076   3.927  25.998  1.00 48.44           C  
ATOM   1690  CG  LEU H 221      25.242   4.189  25.025  1.00 53.62           C  
ATOM   1691  CD1 LEU H 221      25.957   5.517  25.327  1.00 51.11           C  
ATOM   1692  CD2 LEU H 221      26.206   2.993  24.992  1.00 50.62           C  
ATOM   1693  C   LEU H 221      22.411   4.970  24.536  1.00 51.67           C  
ATOM   1694  O   LEU H 221      21.685   4.074  24.109  1.00 50.77           O  
ATOM   1695  N   VAL H 222      22.763   6.033  23.781  1.00 47.73           N  
ATOM   1696  CA  VAL H 222      22.387   6.125  22.402  1.00 47.94           C  
ATOM   1697  CB  VAL H 222      21.606   7.371  22.083  1.00 48.01           C  
ATOM   1698  CG1 VAL H 222      21.420   7.467  20.559  1.00 49.04           C  
ATOM   1699  CG2 VAL H 222      20.280   7.320  22.861  1.00 49.40           C  
ATOM   1700  C   VAL H 222      23.658   6.166  21.612  1.00 52.48           C  
ATOM   1701  O   VAL H 222      24.500   7.039  21.819  1.00 51.89           O  
ATOM   1702  N   THR H 223      23.832   5.208  20.680  1.00 50.71           N  
ATOM   1703  CA  THR H 223      25.032   5.184  19.893  1.00 49.15           C  
ATOM   1704  CB  THR H 223      25.779   3.881  19.992  1.00 50.64           C  
ATOM   1705  OG1 THR H 223      26.104   3.600  21.345  1.00 53.15           O  
ATOM   1706  CG2 THR H 223      27.069   3.985  19.165  1.00 52.74           C  
ATOM   1707  C   THR H 223      24.628   5.354  18.462  1.00 49.93           C  
ATOM   1708  O   THR H 223      23.762   4.638  17.963  1.00 50.31           O  
ATOM   1709  N   VAL H 224      25.248   6.323  17.758  1.00 51.90           N  
ATOM   1710  CA  VAL H 224      24.891   6.541  16.386  1.00 50.68           C  
ATOM   1711  CB  VAL H 224      24.589   7.979  16.086  1.00 51.82           C  
ATOM   1712  CG1 VAL H 224      24.296   8.119  14.584  1.00 51.24           C  
ATOM   1713  CG2 VAL H 224      23.439   8.435  16.999  1.00 48.58           C  
ATOM   1714  C   VAL H 224      26.053   6.152  15.532  1.00 58.42           C  
ATOM   1715  O   VAL H 224      27.076   6.836  15.512  1.00 57.53           O  
ATOM   1716  N   SER H 225      25.915   5.043  14.779  1.00 53.41           N  
ATOM   1717  CA  SER H 225      26.993   4.623  13.933  1.00 59.29           C  
ATOM   1718  CB  SER H 225      27.963   3.625  14.590  1.00 61.55           C  
ATOM   1719  OG  SER H 225      28.678   4.253  15.643  1.00 62.51           O  
ATOM   1720  C   SER H 225      26.409   3.926  12.751  1.00 59.96           C  
ATOM   1721  O   SER H 225      25.242   3.537  12.750  1.00 60.86           O  
ATOM   1722  N   SER H 226      27.231   3.769  11.698  1.00 62.16           N  
ATOM   1723  CA  SER H 226      26.810   3.095  10.507  1.00 64.20           C  
ATOM   1724  CB  SER H 226      27.424   3.693   9.230  1.00 63.45           C  
ATOM   1725  OG  SER H 226      26.971   5.025   9.044  1.00 71.46           O  
ATOM   1726  C   SER H 226      27.322   1.663  10.614  1.00 62.29           C  
ATOM   1727  O   SER H 226      26.548   0.722  10.294  1.00 64.90           O  
ATOM   1728  OXT SER H 226      28.507   1.492  11.011  1.00  0.00           O1-
TER    1729      SER H 226 
CONECT  162  652
CONECT  652  162
CONECT  971 1541
CONECT 1541  971
END
