# Supplementary material for: Fully automated antibody structure prediction using BIOVIA tools: Validation study
Source: PLoS One. 2017 May 18;12(5):e0177923. doi: 10.1371/journal.pone.0177923 (PMC5436848; doi:10.1371/journal.pone.0177923)
Supplement: S2 Dataset — Predicted structures using the Top5 framework method, Chothia CDR definition with canonical filtering and generating 50 models. These were used in the comparison against predictions using no filtering. (ZIP) [file pone.0177923.s004.zip › 4G80_BA_FV_FinalModel.pdb]

REMARK   Accelrys Discovery Studio PDB file
REMARK   Created:  2015-04-10T03:09:55Z
SSBOND   1 CYS L   23    CYS L   88                                     
SSBOND   2 CYS H  129    CYS H  203                                     
ATOM      1  N   ASP L   1      25.341  33.560  26.086  1.00 62.81           N1+
ATOM      2  CA  ASP L   1      25.365  32.394  26.989  1.00 62.80           C  
ATOM      3  CB  ASP L   1      25.862  31.144  26.248  1.00 63.90           C  
ATOM      4  CG  ASP L   1      24.775  30.747  25.260  1.00 62.10           C  
ATOM      5  OD1 ASP L   1      23.588  31.074  25.526  1.00 63.90           O  
ATOM      6  OD2 ASP L   1      25.117  30.115  24.225  1.00 64.49           O1-
ATOM      7  C   ASP L   1      26.244  32.648  28.166  1.00 62.32           C  
ATOM      8  O   ASP L   1      27.067  33.561  28.160  1.00 63.17           O  
ATOM      9  N   ILE L   2      26.075  31.829  29.219  1.00 60.46           N  
ATOM     10  CA  ILE L   2      26.801  31.999  30.441  1.00 59.50           C  
ATOM     11  CB  ILE L   2      25.917  31.872  31.652  1.00 59.13           C  
ATOM     12  CG1 ILE L   2      24.757  32.879  31.605  1.00 59.15           C  
ATOM     13  CG2 ILE L   2      26.798  32.002  32.905  1.00 58.49           C  
ATOM     14  CD1 ILE L   2      25.189  34.337  31.620  1.00 59.22           C  
ATOM     15  C   ILE L   2      27.779  30.872  30.524  1.00 58.82           C  
ATOM     16  O   ILE L   2      27.426  29.711  30.333  1.00 58.17           O  
ATOM     17  N   GLN L   3      29.050  31.196  30.816  1.00 58.49           N  
ATOM     18  CA  GLN L   3      30.048  30.171  30.890  1.00 59.00           C  
ATOM     19  CB  GLN L   3      31.355  30.583  30.191  1.00 60.50           C  
ATOM     20  CG  GLN L   3      31.172  30.861  28.696  1.00 62.82           C  
ATOM     21  CD  GLN L   3      32.472  31.434  28.156  1.00 65.74           C  
ATOM     22  OE1 GLN L   3      33.038  32.366  28.724  1.00 68.47           O  
ATOM     23  NE2 GLN L   3      32.963  30.858  27.028  1.00 66.28           N  
ATOM     24  C   GLN L   3      30.361  29.926  32.333  1.00 57.66           C  
ATOM     25  O   GLN L   3      30.428  30.856  33.135  1.00 57.54           O  
ATOM     26  N   MET L   4      30.539  28.641  32.705  1.00 57.02           N  
ATOM     27  CA  MET L   4      30.885  28.309  34.055  1.00 57.03           C  
ATOM     28  CB  MET L   4      29.929  27.283  34.678  1.00 56.92           C  
ATOM     29  CG  MET L   4      28.487  27.782  34.729  1.00 56.52           C  
ATOM     30  SD  MET L   4      28.244  29.253  35.767  1.00 59.71           S  
ATOM     31  CE  MET L   4      28.374  28.351  37.336  1.00 59.27           C  
ATOM     32  C   MET L   4      32.241  27.673  33.995  1.00 57.01           C  
ATOM     33  O   MET L   4      32.408  26.600  33.416  1.00 56.16           O  
ATOM     34  N   THR L   5      33.257  28.311  34.607  1.00 56.81           N  
ATOM     35  CA  THR L   5      34.570  27.741  34.539  1.00 56.41           C  
ATOM     36  CB  THR L   5      35.635  28.760  34.249  1.00 57.61           C  
ATOM     37  OG1 THR L   5      35.354  29.422  33.026  1.00 58.62           O  
ATOM     38  CG2 THR L   5      36.992  28.044  34.154  1.00 57.83           C  
ATOM     39  C   THR L   5      34.865  27.142  35.876  1.00 55.91           C  
ATOM     40  O   THR L   5      34.890  27.842  36.887  1.00 55.82           O  
ATOM     41  N   GLN L   6      35.088  25.812  35.933  1.00 54.58           N  
ATOM     42  CA  GLN L   6      35.371  25.293  37.235  1.00 55.47           C  
ATOM     43  CB  GLN L   6      34.419  24.192  37.754  1.00 55.24           C  
ATOM     44  CG  GLN L   6      34.460  22.837  37.058  1.00 55.09           C  
ATOM     45  CD  GLN L   6      33.354  22.002  37.692  1.00 53.82           C  
ATOM     46  OE1 GLN L   6      32.174  22.196  37.403  1.00 53.11           O  
ATOM     47  NE2 GLN L   6      33.731  21.064  38.600  1.00 53.85           N  
ATOM     48  C   GLN L   6      36.793  24.855  37.290  1.00 55.79           C  
ATOM     49  O   GLN L   6      37.401  24.513  36.277  1.00 55.36           O  
ATOM     50  N   SER L   7      37.382  24.941  38.497  1.00 56.57           N  
ATOM     51  CA  SER L   7      38.745  24.548  38.687  1.00 57.45           C  
ATOM     52  CB  SER L   7      39.737  25.722  38.606  1.00 57.73           C  
ATOM     53  OG  SER L   7      39.478  26.656  39.643  1.00 58.94           O  
ATOM     54  C   SER L   7      38.840  23.960  40.059  1.00 58.08           C  
ATOM     55  O   SER L   7      38.032  24.273  40.930  1.00 59.23           O  
ATOM     56  N   PRO L   8      39.779  23.079  40.284  1.00 58.36           N  
ATOM     57  CA  PRO L   8      40.669  22.600  39.263  1.00 57.99           C  
ATOM     58  CD  PRO L   8      40.346  22.930  41.615  1.00 58.68           C  
ATOM     59  CB  PRO L   8      41.911  22.077  39.988  1.00 57.96           C  
ATOM     60  CG  PRO L   8      41.455  21.882  41.443  1.00 58.74           C  
ATOM     61  C   PRO L   8      39.955  21.537  38.496  1.00 57.17           C  
ATOM     62  O   PRO L   8      38.895  21.096  38.939  1.00 57.20           O  
ATOM     63  N   SER L   9      40.498  21.145  37.327  1.00 56.37           N  
ATOM     64  CA  SER L   9      39.911  20.096  36.545  1.00 56.16           C  
ATOM     65  CB  SER L   9      40.545  19.960  35.149  1.00 56.86           C  
ATOM     66  OG  SER L   9      41.916  19.601  35.265  1.00 58.45           O  
ATOM     67  C   SER L   9      40.103  18.796  37.265  1.00 55.28           C  
ATOM     68  O   SER L   9      39.220  17.939  37.254  1.00 53.48           O  
ATOM     69  N   SER L  10      41.268  18.622  37.923  1.00 55.73           N  
ATOM     70  CA  SER L  10      41.542  17.383  38.597  1.00 55.72           C  
ATOM     71  CB  SER L  10      42.585  16.526  37.855  1.00 56.90           C  
ATOM     72  OG  SER L  10      42.828  15.314  38.553  1.00 59.56           O  
ATOM     73  C   SER L  10      42.106  17.710  39.948  1.00 55.99           C  
ATOM     74  O   SER L  10      42.633  18.800  40.168  1.00 55.74           O  
ATOM     75  N   LEU L  11      41.981  16.766  40.904  1.00 55.27           N  
ATOM     76  CA  LEU L  11      42.468  17.019  42.231  1.00 55.61           C  
ATOM     77  CB  LEU L  11      41.438  17.836  43.034  1.00 56.33           C  
ATOM     78  CG  LEU L  11      41.774  18.066  44.513  1.00 56.71           C  
ATOM     79  CD1 LEU L  11      43.085  18.844  44.687  1.00 58.13           C  
ATOM     80  CD2 LEU L  11      40.594  18.737  45.232  1.00 56.96           C  
ATOM     81  C   LEU L  11      42.686  15.707  42.929  1.00 55.67           C  
ATOM     82  O   LEU L  11      41.875  14.790  42.807  1.00 54.12           O  
ATOM     83  N   SER L  12      43.803  15.581  43.681  1.00 55.69           N  
ATOM     84  CA  SER L  12      44.060  14.375  44.423  1.00 55.69           C  
ATOM     85  CB  SER L  12      45.404  13.694  44.101  1.00 55.80           C  
ATOM     86  OG  SER L  12      45.381  13.112  42.808  1.00 57.73           O  
ATOM     87  C   SER L  12      44.122  14.741  45.871  1.00 56.01           C  
ATOM     88  O   SER L  12      44.759  15.726  46.246  1.00 56.96           O  
ATOM     89  N   ALA L  13      43.454  13.944  46.730  1.00 54.64           N  
ATOM     90  CA  ALA L  13      43.451  14.238  48.134  1.00 55.52           C  
ATOM     91  CB  ALA L  13      42.261  15.105  48.584  1.00 56.04           C  
ATOM     92  C   ALA L  13      43.369  12.944  48.876  1.00 55.17           C  
ATOM     93  O   ALA L  13      43.165  11.883  48.289  1.00 55.67           O  
ATOM     94  N   SER L  14      43.561  13.007  50.207  1.00 55.41           N  
ATOM     95  CA  SER L  14      43.514  11.830  51.017  1.00 55.47           C  
ATOM     96  CB  SER L  14      44.741  11.656  51.928  1.00 55.91           C  
ATOM     97  OG  SER L  14      45.906  11.457  51.140  1.00 55.89           O  
ATOM     98  C   SER L  14      42.317  11.943  51.900  1.00 55.59           C  
ATOM     99  O   SER L  14      41.719  13.012  52.025  1.00 55.94           O  
ATOM    100  N   VAL L  15      41.925  10.818  52.530  1.00 55.92           N  
ATOM    101  CA  VAL L  15      40.779  10.839  53.387  1.00 56.81           C  
ATOM    102  CB  VAL L  15      40.452   9.512  54.006  1.00 57.19           C  
ATOM    103  CG1 VAL L  15      39.275   9.708  54.979  1.00 58.04           C  
ATOM    104  CG2 VAL L  15      40.181   8.492  52.889  1.00 56.71           C  
ATOM    105  C   VAL L  15      41.078  11.764  54.518  1.00 58.14           C  
ATOM    106  O   VAL L  15      42.182  11.765  55.061  1.00 57.91           O  
ATOM    107  N   GLY L  16      40.079  12.590  54.888  1.00 58.45           N  
ATOM    108  CA  GLY L  16      40.215  13.498  55.989  1.00 59.03           C  
ATOM    109  C   GLY L  16      40.574  14.860  55.483  1.00 59.12           C  
ATOM    110  O   GLY L  16      40.444  15.845  56.208  1.00 59.95           O  
ATOM    111  N   ASP L  17      41.018  14.966  54.217  1.00 58.51           N  
ATOM    112  CA  ASP L  17      41.416  16.251  53.711  1.00 58.87           C  
ATOM    113  CB  ASP L  17      42.186  16.198  52.377  1.00 59.28           C  
ATOM    114  CG  ASP L  17      43.618  15.749  52.625  1.00 61.18           C  
ATOM    115  OD1 ASP L  17      44.060  15.777  53.804  1.00 61.38           O  
ATOM    116  OD2 ASP L  17      44.294  15.381  51.628  1.00 61.88           O1-
ATOM    117  C   ASP L  17      40.201  17.082  53.459  1.00 58.02           C  
ATOM    118  O   ASP L  17      39.098  16.568  53.279  1.00 57.82           O  
ATOM    119  N   ARG L  18      40.394  18.416  53.462  1.00 57.83           N  
ATOM    120  CA  ARG L  18      39.331  19.329  53.167  1.00 58.16           C  
ATOM    121  CB  ARG L  18      39.414  20.631  53.975  1.00 58.10           C  
ATOM    122  CG  ARG L  18      38.267  21.604  53.715  1.00 50.33           C  
ATOM    123  CD  ARG L  18      38.475  22.957  54.396  1.00 52.26           C  
ATOM    124  NE  ARG L  18      38.762  22.681  55.831  1.00 53.43           N  
ATOM    125  CZ  ARG L  18      37.753  22.634  56.744  1.00 53.72           C  
ATOM    126  NH1 ARG L  18      36.465  22.877  56.357  1.00 54.42           N1+
ATOM    127  NH2 ARG L  18      38.032  22.339  58.047  1.00 53.75           N  
ATOM    128  C   ARG L  18      39.525  19.686  51.730  1.00 57.84           C  
ATOM    129  O   ARG L  18      40.598  20.140  51.337  1.00 57.63           O  
ATOM    130  N   VAL L  19      38.484  19.478  50.901  1.00 57.10           N  
ATOM    131  CA  VAL L  19      38.624  19.718  49.495  1.00 56.98           C  
ATOM    132  CB  VAL L  19      38.174  18.547  48.659  1.00 57.39           C  
ATOM    133  CG1 VAL L  19      38.342  18.894  47.175  1.00 57.89           C  
ATOM    134  CG2 VAL L  19      38.958  17.295  49.082  1.00 57.91           C  
ATOM    135  C   VAL L  19      37.757  20.881  49.119  1.00 56.37           C  
ATOM    136  O   VAL L  19      36.646  21.032  49.630  1.00 54.56           O  
ATOM    137  N   THR L  20      38.263  21.747  48.215  1.00 56.86           N  
ATOM    138  CA  THR L  20      37.517  22.899  47.794  1.00 57.24           C  
ATOM    139  CB  THR L  20      38.159  24.185  48.222  1.00 58.58           C  
ATOM    140  OG1 THR L  20      38.297  24.230  49.634  1.00 60.58           O  
ATOM    141  CG2 THR L  20      37.284  25.350  47.742  1.00 59.54           C  
ATOM    142  C   THR L  20      37.488  22.915  46.291  1.00 56.19           C  
ATOM    143  O   THR L  20      38.523  22.762  45.643  1.00 55.06           O  
ATOM    144  N   ILE L  21      36.291  23.102  45.692  1.00 54.84           N  
ATOM    145  CA  ILE L  21      36.165  23.169  44.260  1.00 54.28           C  
ATOM    146  CB  ILE L  21      35.295  22.085  43.690  1.00 54.32           C  
ATOM    147  CG1 ILE L  21      35.890  20.702  44.009  1.00 54.52           C  
ATOM    148  CG2 ILE L  21      35.122  22.353  42.185  1.00 53.07           C  
ATOM    149  CD1 ILE L  21      34.928  19.547  43.733  1.00 54.24           C  
ATOM    150  C   ILE L  21      35.510  24.483  43.954  1.00 54.40           C  
ATOM    151  O   ILE L  21      34.550  24.873  44.616  1.00 53.07           O  
ATOM    152  N   THR L  22      36.010  25.208  42.931  1.00 54.33           N  
ATOM    153  CA  THR L  22      35.476  26.515  42.674  1.00 55.52           C  
ATOM    154  CB  THR L  22      36.510  27.584  42.880  1.00 55.82           C  
ATOM    155  OG1 THR L  22      35.904  28.865  42.872  1.00 58.77           O  
ATOM    156  CG2 THR L  22      37.581  27.473  41.787  1.00 54.79           C  
ATOM    157  C   THR L  22      34.930  26.584  41.276  1.00 55.57           C  
ATOM    158  O   THR L  22      35.392  25.887  40.374  1.00 55.19           O  
ATOM    159  N   CYS L  23      33.885  27.418  41.079  1.00 56.41           N  
ATOM    160  CA  CYS L  23      33.236  27.580  39.804  1.00 56.40           C  
ATOM    161  CB  CYS L  23      31.854  26.870  39.814  1.00 58.04           C  
ATOM    162  SG  CYS L  23      30.958  26.785  38.232  1.00 62.01           S  
ATOM    163  C   CYS L  23      33.059  29.065  39.597  1.00 56.85           C  
ATOM    164  O   CYS L  23      32.527  29.753  40.467  1.00 56.23           O  
ATOM    165  N   ARG L  24      33.511  29.603  38.439  1.00 56.93           N  
ATOM    166  CA  ARG L  24      33.465  31.025  38.181  1.00 57.28           C  
ATOM    167  CB  ARG L  24      34.809  31.565  37.660  1.00 58.45           C  
ATOM    168  CG  ARG L  24      35.990  31.314  38.596  1.00 61.66           C  
ATOM    169  CD  ARG L  24      36.660  32.592  39.090  1.00 65.68           C  
ATOM    170  NE  ARG L  24      37.312  33.218  37.909  1.00 68.41           N  
ATOM    171  CZ  ARG L  24      38.260  34.183  38.087  1.00 69.42           C  
ATOM    172  NH1 ARG L  24      38.579  34.600  39.346  1.00 68.57           N1+
ATOM    173  NH2 ARG L  24      38.888  34.728  37.005  1.00 70.20           N  
ATOM    174  C   ARG L  24      32.489  31.278  37.071  1.00 56.02           C  
ATOM    175  O   ARG L  24      32.649  30.760  35.967  1.00 55.86           O  
ATOM    176  N   ALA L  25      31.446  32.092  37.337  1.00 55.42           N  
ATOM    177  CA  ALA L  25      30.482  32.408  36.321  1.00 55.18           C  
ATOM    178  CB  ALA L  25      29.120  32.836  36.889  1.00 54.43           C  
ATOM    179  C   ALA L  25      31.004  33.549  35.501  1.00 56.08           C  
ATOM    180  O   ALA L  25      31.669  34.447  36.013  1.00 55.93           O  
ATOM    181  N   SER L  26      30.686  33.505  34.196  1.00 59.95           N  
ATOM    182  CA  SER L  26      31.100  34.525  33.288  1.00 63.75           C  
ATOM    183  CB  SER L  26      30.725  34.216  31.829  1.00 64.88           C  
ATOM    184  OG  SER L  26      29.314  34.158  31.686  1.00 67.61           O  
ATOM    185  C   SER L  26      30.415  35.796  33.682  1.00 64.70           C  
ATOM    186  O   SER L  26      31.003  36.875  33.609  1.00 66.14           O  
ATOM    187  N   GLN L  27      29.138  35.696  34.104  1.00 65.76           N  
ATOM    188  CA  GLN L  27      28.436  36.865  34.549  1.00 69.54           C  
ATOM    189  CB  GLN L  27      27.509  37.518  33.506  1.00 75.61           C  
ATOM    190  CG  GLN L  27      26.978  38.876  33.981  1.00 82.28           C  
ATOM    191  CD  GLN L  27      26.106  39.493  32.895  1.00 81.68           C  
ATOM    192  OE1 GLN L  27      25.095  40.133  33.183  1.00 84.01           O  
ATOM    193  NE2 GLN L  27      26.520  39.324  31.611  1.00 74.20           N  
ATOM    194  C   GLN L  27      27.611  36.469  35.735  1.00 66.85           C  
ATOM    195  O   GLN L  27      27.485  35.287  36.050  1.00 62.61           O  
ATOM    196  N   SER L  28      27.031  37.465  36.432  1.00 66.54           N  
ATOM    197  CA  SER L  28      26.292  37.198  37.631  1.00 58.62           C  
ATOM    198  CB  SER L  28      25.714  38.471  38.277  1.00 66.61           C  
ATOM    199  OG  SER L  28      24.978  38.141  39.444  1.00 65.61           O  
ATOM    200  C   SER L  28      25.156  36.273  37.339  1.00 60.50           C  
ATOM    201  O   SER L  28      24.364  36.499  36.425  1.00 63.11           O  
ATOM    202  N   VAL L  29      25.071  35.173  38.115  1.00 55.75           N  
ATOM    203  CA  VAL L  29      23.974  34.264  37.969  1.00 57.42           C  
ATOM    204  CB  VAL L  29      24.408  32.873  37.607  1.00 57.24           C  
ATOM    205  CG1 VAL L  29      24.980  32.889  36.181  1.00 69.29           C  
ATOM    206  CG2 VAL L  29      25.429  32.398  38.654  1.00 59.76           C  
ATOM    207  C   VAL L  29      23.284  34.189  39.291  1.00 53.54           C  
ATOM    208  O   VAL L  29      22.586  33.217  39.584  1.00 54.15           O  
ATOM    209  N   SER L  30      23.434  35.243  40.116  1.00 51.11           N  
ATOM    210  CA  SER L  30      22.763  35.238  41.378  1.00 54.08           C  
ATOM    211  CB  SER L  30      21.231  35.201  41.253  1.00 53.69           C  
ATOM    212  OG  SER L  30      20.770  36.337  40.538  1.00 57.70           O  
ATOM    213  C   SER L  30      23.213  34.024  42.124  1.00 52.55           C  
ATOM    214  O   SER L  30      24.347  33.575  41.991  1.00 58.44           O  
ATOM    215  N   SER L  31      22.350  33.529  43.022  1.00 54.45           N  
ATOM    216  CA  SER L  31      22.597  32.337  43.780  1.00 49.41           C  
ATOM    217  CB  SER L  31      21.880  32.341  45.141  1.00 47.80           C  
ATOM    218  OG  SER L  31      20.474  32.384  44.948  1.00 62.05           O  
ATOM    219  C   SER L  31      22.145  31.107  43.040  1.00 47.37           C  
ATOM    220  O   SER L  31      22.238  30.010  43.587  1.00 45.63           O  
ATOM    221  N   ALA L  32      21.621  31.222  41.801  1.00 48.61           N  
ATOM    222  CA  ALA L  32      21.081  30.030  41.202  1.00 44.32           C  
ATOM    223  CB  ALA L  32      20.160  30.343  40.011  1.00 43.95           C  
ATOM    224  C   ALA L  32      22.186  29.152  40.685  1.00 45.60           C  
ATOM    225  O   ALA L  32      22.462  29.117  39.488  1.00 47.55           O  
ATOM    226  N   VAL L  33      22.794  28.346  41.579  1.00 49.13           N  
ATOM    227  CA  VAL L  33      23.832  27.434  41.193  1.00 48.77           C  
ATOM    228  CB  VAL L  33      25.211  27.941  41.513  1.00 49.18           C  
ATOM    229  CG1 VAL L  33      26.228  26.835  41.190  1.00 49.36           C  
ATOM    230  CG2 VAL L  33      25.453  29.251  40.742  1.00 49.73           C  
ATOM    231  C   VAL L  33      23.638  26.165  41.965  1.00 49.32           C  
ATOM    232  O   VAL L  33      23.255  26.189  43.132  1.00 49.00           O  
ATOM    233  N   ALA L  34      23.906  25.011  41.322  1.00 48.31           N  
ATOM    234  CA  ALA L  34      23.769  23.738  41.976  1.00 47.41           C  
ATOM    235  CB  ALA L  34      22.629  22.882  41.400  1.00 47.19           C  
ATOM    236  C   ALA L  34      25.041  22.964  41.785  1.00 47.22           C  
ATOM    237  O   ALA L  34      25.810  23.229  40.862  1.00 47.00           O  
ATOM    238  N   TRP L  35      25.312  22.001  42.693  1.00 47.33           N  
ATOM    239  CA  TRP L  35      26.484  21.174  42.574  1.00 47.30           C  
ATOM    240  CB  TRP L  35      27.462  21.316  43.755  1.00 48.02           C  
ATOM    241  CG  TRP L  35      28.169  22.652  43.797  1.00 47.99           C  
ATOM    242  CD2 TRP L  35      29.426  22.921  43.153  1.00 47.57           C  
ATOM    243  CD1 TRP L  35      27.791  23.814  44.403  1.00 48.81           C  
ATOM    244  NE1 TRP L  35      28.727  24.794  44.170  1.00 47.85           N  
ATOM    245  CE2 TRP L  35      29.741  24.257  43.402  1.00 49.35           C  
ATOM    246  CE3 TRP L  35      30.251  22.122  42.412  1.00 47.28           C  
ATOM    247  CZ2 TRP L  35      30.886  24.815  42.910  1.00 48.03           C  
ATOM    248  CZ3 TRP L  35      31.408  22.686  41.919  1.00 46.61           C  
ATOM    249  CH2 TRP L  35      31.717  24.008  42.164  1.00 48.00           C  
ATOM    250  C   TRP L  35      26.037  19.744  42.512  1.00 46.58           C  
ATOM    251  O   TRP L  35      25.110  19.343  43.215  1.00 46.01           O  
ATOM    252  N   TYR L  36      26.694  18.929  41.658  1.00 46.31           N  
ATOM    253  CA  TYR L  36      26.299  17.553  41.516  1.00 46.62           C  
ATOM    254  CB  TYR L  36      25.706  17.205  40.139  1.00 46.54           C  
ATOM    255  CG  TYR L  36      24.504  18.049  39.897  1.00 46.03           C  
ATOM    256  CD1 TYR L  36      23.286  17.714  40.434  1.00 46.26           C  
ATOM    257  CD2 TYR L  36      24.594  19.189  39.139  1.00 45.91           C  
ATOM    258  CE1 TYR L  36      22.177  18.496  40.209  1.00 46.49           C  
ATOM    259  CE2 TYR L  36      23.487  19.973  38.912  1.00 45.64           C  
ATOM    260  CZ  TYR L  36      22.272  19.627  39.446  1.00 45.79           C  
ATOM    261  OH  TYR L  36      21.133  20.427  39.218  1.00 45.79           O  
ATOM    262  C   TYR L  36      27.501  16.668  41.657  1.00 46.99           C  
ATOM    263  O   TYR L  36      28.629  17.069  41.374  1.00 47.05           O  
ATOM    264  N   GLN L  37      27.268  15.421  42.119  1.00 46.86           N  
ATOM    265  CA  GLN L  37      28.306  14.439  42.258  1.00 47.78           C  
ATOM    266  CB  GLN L  37      28.360  13.786  43.655  1.00 47.89           C  
ATOM    267  CG  GLN L  37      29.472  12.739  43.805  1.00 48.79           C  
ATOM    268  CD  GLN L  37      29.246  11.964  45.099  1.00 50.47           C  
ATOM    269  OE1 GLN L  37      28.226  11.296  45.262  1.00 49.82           O  
ATOM    270  NE2 GLN L  37      30.222  12.040  46.043  1.00 48.19           N  
ATOM    271  C   GLN L  37      27.973  13.336  41.305  1.00 48.18           C  
ATOM    272  O   GLN L  37      26.822  12.913  41.220  1.00 47.97           O  
ATOM    273  N   GLN L  38      28.971  12.850  40.538  1.00 48.42           N  
ATOM    274  CA  GLN L  38      28.680  11.773  39.633  1.00 48.89           C  
ATOM    275  CB  GLN L  38      28.603  12.207  38.155  1.00 48.38           C  
ATOM    276  CG  GLN L  38      28.148  11.084  37.221  1.00 48.09           C  
ATOM    277  CD  GLN L  38      28.107  11.621  35.797  1.00 48.78           C  
ATOM    278  OE1 GLN L  38      28.700  12.653  35.489  1.00 49.02           O  
ATOM    279  NE2 GLN L  38      27.397  10.890  34.897  1.00 46.74           N  
ATOM    280  C   GLN L  38      29.756  10.736  39.744  1.00 49.88           C  
ATOM    281  O   GLN L  38      30.945  11.049  39.775  1.00 49.07           O  
ATOM    282  N   LYS L  39      29.344   9.453  39.820  1.00 51.17           N  
ATOM    283  CA  LYS L  39      30.250   8.342  39.866  1.00 53.20           C  
ATOM    284  CB  LYS L  39      29.832   7.252  40.865  1.00 54.35           C  
ATOM    285  CG  LYS L  39      30.019   7.695  42.316  1.00 56.40           C  
ATOM    286  CD  LYS L  39      29.272   6.831  43.329  1.00 57.83           C  
ATOM    287  CE  LYS L  39      29.587   7.188  44.783  1.00 58.55           C  
ATOM    288  NZ  LYS L  39      30.901   6.626  45.163  1.00 59.03           N1+
ATOM    289  C   LYS L  39      30.246   7.750  38.497  1.00 54.17           C  
ATOM    290  O   LYS L  39      29.304   7.943  37.732  1.00 53.09           O  
ATOM    291  N   PRO L  40      31.275   7.031  38.155  1.00 55.53           N  
ATOM    292  CA  PRO L  40      31.346   6.522  36.820  1.00 55.67           C  
ATOM    293  CD  PRO L  40      32.591   7.242  38.735  1.00 55.41           C  
ATOM    294  CB  PRO L  40      32.746   5.927  36.685  1.00 55.85           C  
ATOM    295  CG  PRO L  40      33.587   6.782  37.654  1.00 55.91           C  
ATOM    296  C   PRO L  40      30.220   5.596  36.504  1.00 55.76           C  
ATOM    297  O   PRO L  40      29.938   4.695  37.292  1.00 55.96           O  
ATOM    298  N   GLY L  41      29.563   5.812  35.349  1.00 55.75           N  
ATOM    299  CA  GLY L  41      28.514   4.943  34.908  1.00 56.09           C  
ATOM    300  C   GLY L  41      27.269   5.166  35.712  1.00 56.53           C  
ATOM    301  O   GLY L  41      26.384   4.313  35.717  1.00 56.95           O  
ATOM    302  N   LYS L  42      27.154   6.304  36.425  1.00 55.25           N  
ATOM    303  CA  LYS L  42      25.946   6.484  37.178  1.00 54.91           C  
ATOM    304  CB  LYS L  42      26.109   6.174  38.672  1.00 56.18           C  
ATOM    305  CG  LYS L  42      26.307   4.675  38.906  1.00 59.39           C  
ATOM    306  CD  LYS L  42      26.796   4.311  40.304  1.00 62.50           C  
ATOM    307  CE  LYS L  42      26.981   2.805  40.494  1.00 64.15           C  
ATOM    308  NZ  LYS L  42      27.605   2.538  41.806  1.00 65.49           N1+
ATOM    309  C   LYS L  42      25.445   7.884  37.006  1.00 53.05           C  
ATOM    310  O   LYS L  42      26.182   8.780  36.597  1.00 52.36           O  
ATOM    311  N   ALA L  43      24.145   8.094  37.303  1.00 51.14           N  
ATOM    312  CA  ALA L  43      23.516   9.377  37.153  1.00 51.10           C  
ATOM    313  CB  ALA L  43      21.986   9.338  37.316  1.00 50.89           C  
ATOM    314  C   ALA L  43      24.066  10.300  38.196  1.00 50.23           C  
ATOM    315  O   ALA L  43      24.523   9.868  39.252  1.00 49.58           O  
ATOM    316  N   PRO L  44      24.044  11.574  37.903  1.00 49.75           N  
ATOM    317  CA  PRO L  44      24.552  12.555  38.821  1.00 49.69           C  
ATOM    318  CD  PRO L  44      24.104  12.031  36.523  1.00 50.22           C  
ATOM    319  CB  PRO L  44      24.655  13.857  38.027  1.00 49.80           C  
ATOM    320  CG  PRO L  44      24.827  13.389  36.573  1.00 49.75           C  
ATOM    321  C   PRO L  44      23.630  12.676  39.994  1.00 49.73           C  
ATOM    322  O   PRO L  44      22.454  12.339  39.860  1.00 49.06           O  
ATOM    323  N   LYS L  45      24.147  13.132  41.154  1.00 50.42           N  
ATOM    324  CA  LYS L  45      23.312  13.323  42.306  1.00 50.97           C  
ATOM    325  CB  LYS L  45      23.671  12.436  43.506  1.00 52.60           C  
ATOM    326  CG  LYS L  45      23.242  10.984  43.321  1.00 55.60           C  
ATOM    327  CD  LYS L  45      23.799  10.045  44.388  1.00 59.39           C  
ATOM    328  CE  LYS L  45      23.281   8.616  44.240  1.00 61.46           C  
ATOM    329  NZ  LYS L  45      23.908   7.747  45.256  1.00 63.23           N1+
ATOM    330  C   LYS L  45      23.447  14.745  42.747  1.00 50.18           C  
ATOM    331  O   LYS L  45      24.526  15.330  42.678  1.00 48.81           O  
ATOM    332  N   LEU L  46      22.339  15.330  43.241  1.00 49.42           N  
ATOM    333  CA  LEU L  46      22.303  16.719  43.625  1.00 49.02           C  
ATOM    334  CB  LEU L  46      20.875  17.285  43.582  1.00 47.85           C  
ATOM    335  CG  LEU L  46      20.767  18.733  44.080  1.00 47.65           C  
ATOM    336  CD1 LEU L  46      21.558  19.692  43.175  1.00 45.86           C  
ATOM    337  CD2 LEU L  46      19.298  19.147  44.266  1.00 48.12           C  
ATOM    338  C   LEU L  46      22.796  16.886  45.033  1.00 49.21           C  
ATOM    339  O   LEU L  46      22.241  16.298  45.959  1.00 47.81           O  
ATOM    340  N   LEU L  47      23.949  17.575  45.203  1.00 48.92           N  
ATOM    341  CA  LEU L  47      24.472  17.917  46.501  1.00 49.07           C  
ATOM    342  CB  LEU L  47      26.002  18.042  46.476  1.00 48.80           C  
ATOM    343  CG  LEU L  47      26.712  16.744  46.049  1.00 49.04           C  
ATOM    344  CD1 LEU L  47      28.235  16.925  46.094  1.00 49.40           C  
ATOM    345  CD2 LEU L  47      26.233  15.531  46.863  1.00 49.00           C  
ATOM    346  C   LEU L  47      23.937  19.191  47.101  1.00 49.22           C  
ATOM    347  O   LEU L  47      23.428  19.203  48.220  1.00 49.74           O  
ATOM    348  N   ILE L  48      24.051  20.312  46.350  1.00 48.53           N  
ATOM    349  CA  ILE L  48      23.709  21.614  46.861  1.00 49.09           C  
ATOM    350  CB  ILE L  48      24.907  22.452  47.234  1.00 49.88           C  
ATOM    351  CG1 ILE L  48      25.606  21.891  48.487  1.00 50.28           C  
ATOM    352  CG2 ILE L  48      24.455  23.912  47.403  1.00 49.85           C  
ATOM    353  CD1 ILE L  48      26.277  20.535  48.288  1.00 50.81           C  
ATOM    354  C   ILE L  48      22.949  22.359  45.817  1.00 48.42           C  
ATOM    355  O   ILE L  48      23.195  22.207  44.622  1.00 48.09           O  
ATOM    356  N   TYR L  49      21.979  23.180  46.264  1.00 48.28           N  
ATOM    357  CA  TYR L  49      21.189  23.978  45.373  1.00 48.95           C  
ATOM    358  CB  TYR L  49      19.768  23.433  45.151  1.00 49.21           C  
ATOM    359  CG  TYR L  49      19.129  23.187  46.477  1.00 50.32           C  
ATOM    360  CD1 TYR L  49      18.439  24.182  47.127  1.00 50.89           C  
ATOM    361  CD2 TYR L  49      19.228  21.955  47.081  1.00 50.29           C  
ATOM    362  CE1 TYR L  49      17.844  23.953  48.344  1.00 50.91           C  
ATOM    363  CE2 TYR L  49      18.636  21.715  48.299  1.00 50.36           C  
ATOM    364  CZ  TYR L  49      17.941  22.715  48.933  1.00 51.45           C  
ATOM    365  OH  TYR L  49      17.333  22.472  50.182  1.00 52.96           O  
ATOM    366  C   TYR L  49      21.092  25.360  45.941  1.00 49.48           C  
ATOM    367  O   TYR L  49      21.310  25.578  47.132  1.00 49.41           O  
ATOM    368  N   SER L  50      20.779  26.341  45.077  1.00 45.14           N  
ATOM    369  CA  SER L  50      20.649  27.687  45.536  1.00 48.30           C  
ATOM    370  CB  SER L  50      19.555  27.840  46.609  1.00 45.78           C  
ATOM    371  OG  SER L  50      19.455  29.191  47.036  1.00 60.36           O  
ATOM    372  C   SER L  50      21.963  28.122  46.113  1.00 50.50           C  
ATOM    373  O   SER L  50      22.019  28.912  47.054  1.00 48.75           O  
ATOM    374  N   ALA L  51      23.057  27.572  45.559  1.00 51.30           N  
ATOM    375  CA  ALA L  51      24.410  27.934  45.881  1.00 49.56           C  
ATOM    376  CB  ALA L  51      24.636  29.457  45.834  1.00 50.49           C  
ATOM    377  C   ALA L  51      24.826  27.465  47.247  1.00 49.26           C  
ATOM    378  O   ALA L  51      26.000  27.159  47.446  1.00 56.12           O  
ATOM    379  N   SER L  52      23.906  27.313  48.221  1.00 48.75           N  
ATOM    380  CA  SER L  52      24.442  26.958  49.508  1.00 52.31           C  
ATOM    381  CB  SER L  52      24.821  28.192  50.341  1.00 51.66           C  
ATOM    382  OG  SER L  52      23.659  28.958  50.618  1.00 58.35           O  
ATOM    383  C   SER L  52      23.433  26.208  50.302  1.00 51.10           C  
ATOM    384  O   SER L  52      23.585  26.038  51.511  1.00 53.31           O  
ATOM    385  N   SER L  53      22.379  25.707  49.652  1.00 51.59           N  
ATOM    386  CA  SER L  53      21.457  24.933  50.434  1.00 52.20           C  
ATOM    387  CB  SER L  53      19.987  25.104  50.014  1.00 53.17           C  
ATOM    388  OG  SER L  53      19.548  26.424  50.304  1.00 55.91           O  
ATOM    389  C   SER L  53      21.816  23.489  50.281  1.00 52.64           C  
ATOM    390  O   SER L  53      22.082  23.010  49.179  1.00 51.24           O  
ATOM    391  N   LEU L  54      21.833  22.755  51.413  1.00 52.78           N  
ATOM    392  CA  LEU L  54      22.200  21.369  51.411  1.00 53.50           C  
ATOM    393  CB  LEU L  54      22.699  20.901  52.788  1.00 54.18           C  
ATOM    394  CG  LEU L  54      23.131  19.426  52.851  1.00 54.87           C  
ATOM    395  CD1 LEU L  54      24.367  19.167  51.978  1.00 54.74           C  
ATOM    396  CD2 LEU L  54      23.327  18.971  54.303  1.00 54.91           C  
ATOM    397  C   LEU L  54      20.991  20.562  51.047  1.00 53.69           C  
ATOM    398  O   LEU L  54      19.910  20.746  51.606  1.00 53.00           O  
ATOM    399  N   TYR L  55      21.162  19.625  50.092  1.00 53.38           N  
ATOM    400  CA  TYR L  55      20.107  18.772  49.618  1.00 53.80           C  
ATOM    401  CB  TYR L  55      20.451  18.131  48.258  1.00 53.24           C  
ATOM    402  CG  TYR L  55      19.338  17.255  47.797  1.00 52.84           C  
ATOM    403  CD1 TYR L  55      18.110  17.789  47.469  1.00 53.04           C  
ATOM    404  CD2 TYR L  55      19.535  15.901  47.652  1.00 53.62           C  
ATOM    405  CE1 TYR L  55      17.085  16.982  47.034  1.00 53.86           C  
ATOM    406  CE2 TYR L  55      18.513  15.091  47.218  1.00 53.20           C  
ATOM    407  CZ  TYR L  55      17.286  15.628  46.910  1.00 53.61           C  
ATOM    408  OH  TYR L  55      16.245  14.788  46.465  1.00 55.49           O  
ATOM    409  C   TYR L  55      19.868  17.710  50.641  1.00 54.78           C  
ATOM    410  O   TYR L  55      20.804  17.215  51.265  1.00 54.57           O  
ATOM    411  N   SER L  56      18.589  17.353  50.861  1.00 55.87           N  
ATOM    412  CA  SER L  56      18.266  16.402  51.883  1.00 56.80           C  
ATOM    413  CB  SER L  56      16.756  16.130  52.010  1.00 57.37           C  
ATOM    414  OG  SER L  56      16.504  15.183  53.037  1.00 56.05           O  
ATOM    415  C   SER L  56      18.946  15.099  51.595  1.00 56.20           C  
ATOM    416  O   SER L  56      19.016  14.658  50.450  1.00 55.41           O  
ATOM    417  N   GLY L  57      19.481  14.459  52.654  1.00 56.67           N  
ATOM    418  CA  GLY L  57      20.094  13.166  52.543  1.00 56.90           C  
ATOM    419  C   GLY L  57      21.571  13.302  52.322  1.00 56.87           C  
ATOM    420  O   GLY L  57      22.307  12.328  52.475  1.00 57.53           O  
ATOM    421  N   VAL L  58      22.051  14.513  51.970  1.00 56.22           N  
ATOM    422  CA  VAL L  58      23.455  14.696  51.711  1.00 55.77           C  
ATOM    423  CB  VAL L  58      23.747  15.894  50.855  1.00 56.09           C  
ATOM    424  CG1 VAL L  58      25.269  16.035  50.692  1.00 55.84           C  
ATOM    425  CG2 VAL L  58      23.004  15.721  49.520  1.00 55.28           C  
ATOM    426  C   VAL L  58      24.162  14.875  53.022  1.00 56.15           C  
ATOM    427  O   VAL L  58      23.606  15.446  53.957  1.00 55.15           O  
ATOM    428  N   PRO L  59      25.383  14.398  53.117  1.00 55.97           N  
ATOM    429  CA  PRO L  59      26.119  14.519  54.349  1.00 56.70           C  
ATOM    430  CD  PRO L  59      25.790  13.222  52.362  1.00 55.48           C  
ATOM    431  CB  PRO L  59      27.327  13.597  54.211  1.00 56.19           C  
ATOM    432  CG  PRO L  59      26.843  12.511  53.232  1.00 55.90           C  
ATOM    433  C   PRO L  59      26.480  15.944  54.638  1.00 57.12           C  
ATOM    434  O   PRO L  59      26.747  16.701  53.708  1.00 56.60           O  
ATOM    435  N   SER L  60      26.540  16.308  55.933  1.00 57.53           N  
ATOM    436  CA  SER L  60      26.773  17.655  56.372  1.00 58.47           C  
ATOM    437  CB  SER L  60      26.637  17.812  57.896  1.00 59.09           C  
ATOM    438  OG  SER L  60      27.632  17.052  58.564  1.00 54.00           O  
ATOM    439  C   SER L  60      28.153  18.100  55.990  1.00 57.96           C  
ATOM    440  O   SER L  60      28.451  19.293  56.029  1.00 58.07           O  
ATOM    441  N   ARG L  61      29.035  17.159  55.607  1.00 57.52           N  
ATOM    442  CA  ARG L  61      30.392  17.493  55.265  1.00 57.23           C  
ATOM    443  CB  ARG L  61      31.212  16.298  54.756  1.00 57.51           C  
ATOM    444  CG  ARG L  61      31.226  15.061  55.651  1.00 57.23           C  
ATOM    445  CD  ARG L  61      32.129  13.962  55.083  1.00 56.97           C  
ATOM    446  NE  ARG L  61      31.716  13.736  53.667  1.00 56.09           N  
ATOM    447  CZ  ARG L  61      30.873  12.712  53.341  1.00 56.96           C  
ATOM    448  NH1 ARG L  61      30.471  11.826  54.297  1.00 57.02           N1+
ATOM    449  NH2 ARG L  61      30.435  12.570  52.057  1.00 57.38           N  
ATOM    450  C   ARG L  61      30.361  18.417  54.089  1.00 56.68           C  
ATOM    451  O   ARG L  61      31.200  19.312  53.974  1.00 57.27           O  
ATOM    452  N   PHE L  62      29.410  18.180  53.159  1.00 56.13           N  
ATOM    453  CA  PHE L  62      29.295  18.954  51.953  1.00 55.34           C  
ATOM    454  CB  PHE L  62      28.379  18.301  50.902  1.00 55.24           C  
ATOM    455  CG  PHE L  62      29.008  17.042  50.406  1.00 54.63           C  
ATOM    456  CD1 PHE L  62      29.927  17.079  49.383  1.00 53.75           C  
ATOM    457  CD2 PHE L  62      28.673  15.825  50.950  1.00 55.80           C  
ATOM    458  CE1 PHE L  62      30.506  15.921  48.917  1.00 54.34           C  
ATOM    459  CE2 PHE L  62      29.250  14.663  50.487  1.00 55.48           C  
ATOM    460  CZ  PHE L  62      30.168  14.709  49.469  1.00 54.16           C  
ATOM    461  C   PHE L  62      28.695  20.294  52.262  1.00 55.68           C  
ATOM    462  O   PHE L  62      27.760  20.405  53.054  1.00 55.64           O  
ATOM    463  N   SER L  63      29.226  21.362  51.625  1.00 55.18           N  
ATOM    464  CA  SER L  63      28.693  22.682  51.833  1.00 55.76           C  
ATOM    465  CB  SER L  63      29.317  23.414  53.033  1.00 56.61           C  
ATOM    466  OG  SER L  63      30.701  23.633  52.803  1.00 58.17           O  
ATOM    467  C   SER L  63      28.985  23.511  50.614  1.00 55.57           C  
ATOM    468  O   SER L  63      29.854  23.164  49.815  1.00 55.40           O  
ATOM    469  N   GLY L  64      28.256  24.637  50.441  1.00 55.57           N  
ATOM    470  CA  GLY L  64      28.482  25.481  49.300  1.00 54.73           C  
ATOM    471  C   GLY L  64      28.395  26.906  49.748  1.00 55.89           C  
ATOM    472  O   GLY L  64      27.694  27.225  50.707  1.00 55.47           O  
ATOM    473  N   SER L  65      29.124  27.808  49.058  1.00 55.92           N  
ATOM    474  CA  SER L  65      29.077  29.201  49.404  1.00 57.25           C  
ATOM    475  CB  SER L  65      30.137  29.632  50.431  1.00 58.64           C  
ATOM    476  OG  SER L  65      31.442  29.480  49.893  1.00 59.88           O  
ATOM    477  C   SER L  65      29.306  29.982  48.153  1.00 57.09           C  
ATOM    478  O   SER L  65      29.754  29.436  47.147  1.00 56.45           O  
ATOM    479  N   GLY L  66      28.988  31.292  48.173  1.00 57.21           N  
ATOM    480  CA  GLY L  66      29.189  32.060  46.980  1.00 57.83           C  
ATOM    481  C   GLY L  66      29.689  33.412  47.360  1.00 58.47           C  
ATOM    482  O   GLY L  66      29.264  33.993  48.358  1.00 59.13           O  
ATOM    483  N   SER L  67      30.645  33.933  46.569  1.00 59.00           N  
ATOM    484  CA  SER L  67      31.104  35.273  46.766  1.00 60.23           C  
ATOM    485  CB  SER L  67      32.570  35.385  47.223  1.00 60.89           C  
ATOM    486  OG  SER L  67      32.722  34.859  48.534  1.00 53.39           O  
ATOM    487  C   SER L  67      31.027  35.907  45.418  1.00 60.54           C  
ATOM    488  O   SER L  67      31.880  35.672  44.564  1.00 60.16           O  
ATOM    489  N   GLY L  68      30.003  36.749  45.192  1.00 60.51           N  
ATOM    490  CA  GLY L  68      29.882  37.360  43.905  1.00 60.10           C  
ATOM    491  C   GLY L  68      29.653  36.278  42.891  1.00 59.07           C  
ATOM    492  O   GLY L  68      28.727  35.478  43.008  1.00 58.47           O  
ATOM    493  N   THR L  69      30.479  36.290  41.829  1.00 58.37           N  
ATOM    494  CA  THR L  69      30.479  35.385  40.708  1.00 58.08           C  
ATOM    495  CB  THR L  69      31.199  35.950  39.515  1.00 59.09           C  
ATOM    496  OG1 THR L  69      32.572  36.157  39.812  1.00 50.36           O  
ATOM    497  CG2 THR L  69      30.534  37.284  39.132  1.00 50.89           C  
ATOM    498  C   THR L  69      31.106  34.056  41.033  1.00 57.02           C  
ATOM    499  O   THR L  69      30.936  33.107  40.270  1.00 57.48           O  
ATOM    500  N   ASP L  70      31.927  33.963  42.102  1.00 57.02           N  
ATOM    501  CA  ASP L  70      32.622  32.730  42.386  1.00 56.75           C  
ATOM    502  CB  ASP L  70      34.029  32.936  42.979  1.00 57.87           C  
ATOM    503  CG  ASP L  70      34.933  33.493  41.889  1.00 59.96           C  
ATOM    504  OD1 ASP L  70      34.421  33.753  40.768  1.00 62.60           O  
ATOM    505  OD2 ASP L  70      36.153  33.661  42.161  1.00 62.71           O1-
ATOM    506  C   ASP L  70      31.855  31.876  43.358  1.00 55.74           C  
ATOM    507  O   ASP L  70      31.381  32.354  44.387  1.00 55.50           O  
ATOM    508  N   PHE L  71      31.730  30.563  43.049  1.00 54.78           N  
ATOM    509  CA  PHE L  71      31.016  29.656  43.907  1.00 54.46           C  
ATOM    510  CB  PHE L  71      29.811  28.988  43.227  1.00 53.33           C  
ATOM    511  CG  PHE L  71      28.867  30.070  42.837  1.00 53.37           C  
ATOM    512  CD1 PHE L  71      29.035  30.730  41.643  1.00 50.98           C  
ATOM    513  CD2 PHE L  71      27.821  30.425  43.655  1.00 51.99           C  
ATOM    514  CE1 PHE L  71      28.171  31.731  41.270  1.00 51.49           C  
ATOM    515  CE2 PHE L  71      26.955  31.428  43.286  1.00 52.47           C  
ATOM    516  CZ  PHE L  71      27.128  32.084  42.091  1.00 51.88           C  
ATOM    517  C   PHE L  71      31.946  28.545  44.286  1.00 54.72           C  
ATOM    518  O   PHE L  71      32.761  28.102  43.479  1.00 54.65           O  
ATOM    519  N   THR L  72      31.841  28.057  45.541  1.00 54.41           N  
ATOM    520  CA  THR L  72      32.725  27.011  45.967  1.00 54.51           C  
ATOM    521  CB  THR L  72      33.752  27.470  46.957  1.00 56.43           C  
ATOM    522  OG1 THR L  72      33.114  28.016  48.102  1.00 57.65           O  
ATOM    523  CG2 THR L  72      34.655  28.526  46.298  1.00 56.53           C  
ATOM    524  C   THR L  72      31.951  25.910  46.625  1.00 54.57           C  
ATOM    525  O   THR L  72      30.965  26.141  47.324  1.00 54.49           O  
ATOM    526  N   LEU L  73      32.390  24.658  46.381  1.00 52.82           N  
ATOM    527  CA  LEU L  73      31.839  23.500  47.024  1.00 52.92           C  
ATOM    528  CB  LEU L  73      31.473  22.360  46.054  1.00 51.55           C  
ATOM    529  CG  LEU L  73      30.904  21.105  46.743  1.00 52.32           C  
ATOM    530  CD1 LEU L  73      29.584  21.411  47.471  1.00 52.51           C  
ATOM    531  CD2 LEU L  73      30.778  19.941  45.747  1.00 51.46           C  
ATOM    532  C   LEU L  73      32.921  22.997  47.921  1.00 53.00           C  
ATOM    533  O   LEU L  73      34.056  22.821  47.482  1.00 53.12           O  
ATOM    534  N   THR L  74      32.610  22.771  49.212  1.00 53.74           N  
ATOM    535  CA  THR L  74      33.642  22.322  50.105  1.00 54.83           C  
ATOM    536  CB  THR L  74      33.964  23.295  51.204  1.00 55.81           C  
ATOM    537  OG1 THR L  74      34.431  24.518  50.654  1.00 56.80           O  
ATOM    538  CG2 THR L  74      35.033  22.676  52.124  1.00 56.34           C  
ATOM    539  C   THR L  74      33.225  21.045  50.762  1.00 55.74           C  
ATOM    540  O   THR L  74      32.059  20.852  51.102  1.00 55.50           O  
ATOM    541  N   ILE L  75      34.194  20.121  50.922  1.00 56.20           N  
ATOM    542  CA  ILE L  75      33.958  18.901  51.636  1.00 56.26           C  
ATOM    543  CB  ILE L  75      34.296  17.667  50.847  1.00 56.20           C  
ATOM    544  CG1 ILE L  75      33.465  17.627  49.554  1.00 49.56           C  
ATOM    545  CG2 ILE L  75      34.062  16.437  51.740  1.00 56.17           C  
ATOM    546  CD1 ILE L  75      33.943  16.590  48.535  1.00 49.20           C  
ATOM    547  C   ILE L  75      34.867  18.981  52.822  1.00 57.07           C  
ATOM    548  O   ILE L  75      36.091  18.974  52.685  1.00 55.90           O  
ATOM    549  N   SER L  76      34.273  19.059  54.027  1.00 57.62           N  
ATOM    550  CA  SER L  76      34.995  19.258  55.251  1.00 59.49           C  
ATOM    551  CB  SER L  76      34.062  19.263  56.470  1.00 59.58           C  
ATOM    552  OG  SER L  76      34.817  19.433  57.659  1.00 61.96           O  
ATOM    553  C   SER L  76      35.985  18.160  55.456  1.00 59.96           C  
ATOM    554  O   SER L  76      37.167  18.421  55.671  1.00 60.73           O  
ATOM    555  N   SER L  77      35.534  16.894  55.416  1.00 59.94           N  
ATOM    556  CA  SER L  77      36.458  15.813  55.589  1.00 59.36           C  
ATOM    557  CB  SER L  77      36.343  15.109  56.952  1.00 60.19           C  
ATOM    558  OG  SER L  77      35.068  14.496  57.084  1.00 61.30           O  
ATOM    559  C   SER L  77      36.135  14.811  54.530  1.00 58.87           C  
ATOM    560  O   SER L  77      35.025  14.287  54.471  1.00 58.95           O  
ATOM    561  N   LEU L  78      37.123  14.505  53.675  1.00 57.49           N  
ATOM    562  CA  LEU L  78      36.909  13.636  52.558  1.00 56.53           C  
ATOM    563  CB  LEU L  78      38.102  13.699  51.585  1.00 56.27           C  
ATOM    564  CG  LEU L  78      37.909  12.984  50.240  1.00 56.29           C  
ATOM    565  CD1 LEU L  78      36.790  13.645  49.414  1.00 55.46           C  
ATOM    566  CD2 LEU L  78      39.240  12.909  49.473  1.00 55.86           C  
ATOM    567  C   LEU L  78      36.730  12.230  53.060  1.00 56.32           C  
ATOM    568  O   LEU L  78      37.449  11.781  53.952  1.00 56.45           O  
ATOM    569  N   GLN L  79      35.745  11.501  52.486  1.00 56.20           N  
ATOM    570  CA  GLN L  79      35.444  10.145  52.867  1.00 56.21           C  
ATOM    571  CB  GLN L  79      33.964   9.944  53.233  1.00 56.59           C  
ATOM    572  CG  GLN L  79      33.516  10.785  54.428  1.00 57.72           C  
ATOM    573  CD  GLN L  79      34.186  10.240  55.682  1.00 59.73           C  
ATOM    574  OE1 GLN L  79      34.014   9.077  56.040  1.00 61.67           O  
ATOM    575  NE2 GLN L  79      34.975  11.106  56.372  1.00 58.97           N  
ATOM    576  C   GLN L  79      35.717   9.281  51.672  1.00 56.32           C  
ATOM    577  O   GLN L  79      35.863   9.779  50.560  1.00 55.61           O  
ATOM    578  N   PRO L  80      35.803   7.993  51.873  1.00 56.61           N  
ATOM    579  CA  PRO L  80      36.099   7.094  50.787  1.00 56.59           C  
ATOM    580  CD  PRO L  80      36.218   7.452  53.158  1.00 57.31           C  
ATOM    581  CB  PRO L  80      36.333   5.732  51.442  1.00 56.90           C  
ATOM    582  CG  PRO L  80      36.860   6.088  52.846  1.00 57.78           C  
ATOM    583  C   PRO L  80      35.068   7.095  49.694  1.00 56.10           C  
ATOM    584  O   PRO L  80      35.426   6.900  48.533  1.00 56.46           O  
ATOM    585  N   GLU L  81      33.788   7.310  50.039  1.00 55.98           N  
ATOM    586  CA  GLU L  81      32.706   7.298  49.094  1.00 55.72           C  
ATOM    587  CB  GLU L  81      31.312   7.256  49.749  1.00 56.37           C  
ATOM    588  CG  GLU L  81      31.043   8.371  50.761  1.00 58.23           C  
ATOM    589  CD  GLU L  81      31.430   7.851  52.141  1.00 61.09           C  
ATOM    590  OE1 GLU L  81      32.298   6.940  52.210  1.00 59.71           O  
ATOM    591  OE2 GLU L  81      30.860   8.353  53.145  1.00 63.16           O1-
ATOM    592  C   GLU L  81      32.768   8.504  48.205  1.00 55.39           C  
ATOM    593  O   GLU L  81      32.179   8.512  47.126  1.00 54.58           O  
ATOM    594  N   ASP L  82      33.448   9.566  48.669  1.00 54.34           N  
ATOM    595  CA  ASP L  82      33.517  10.860  48.045  1.00 54.28           C  
ATOM    596  CB  ASP L  82      34.163  11.902  48.975  1.00 54.50           C  
ATOM    597  CG  ASP L  82      33.215  12.122  50.153  1.00 55.27           C  
ATOM    598  OD1 ASP L  82      32.046  11.661  50.061  1.00 55.52           O  
ATOM    599  OD2 ASP L  82      33.642  12.761  51.152  1.00 56.37           O1-
ATOM    600  C   ASP L  82      34.242  10.883  46.723  1.00 53.92           C  
ATOM    601  O   ASP L  82      34.046  11.823  45.954  1.00 53.78           O  
ATOM    602  N   PHE L  83      35.145   9.925  46.419  1.00 53.34           N  
ATOM    603  CA  PHE L  83      35.843  10.046  45.162  1.00 53.31           C  
ATOM    604  CB  PHE L  83      36.920   8.960  44.922  0.90 54.14           C  
ATOM    605  CG  PHE L  83      36.313   7.601  44.755  1.00 55.83           C  
ATOM    606  CD1 PHE L  83      36.070   6.773  45.829  1.00 57.11           C  
ATOM    607  CD2 PHE L  83      35.994   7.147  43.498  1.00 56.85           C  
ATOM    608  CE1 PHE L  83      35.515   5.524  45.643  1.00 58.74           C  
ATOM    609  CE2 PHE L  83      35.439   5.903  43.307  1.00 57.82           C  
ATOM    610  CZ  PHE L  83      35.197   5.085  44.382  1.00 58.28           C  
ATOM    611  C   PHE L  83      34.837   9.991  44.047  1.00 51.97           C  
ATOM    612  O   PHE L  83      34.047   9.053  43.958  1.00 51.31           O  
ATOM    613  N   ALA L  84      34.850  11.015  43.162  1.00 50.71           N  
ATOM    614  CA  ALA L  84      33.910  11.096  42.076  1.00 50.00           C  
ATOM    615  CB  ALA L  84      32.446  11.166  42.538  1.00 50.14           C  
ATOM    616  C   ALA L  84      34.204  12.361  41.327  1.00 49.87           C  
ATOM    617  O   ALA L  84      35.205  13.025  41.592  1.00 49.31           O  
ATOM    618  N   THR L  85      33.357  12.708  40.331  1.00 49.11           N  
ATOM    619  CA  THR L  85      33.564  13.933  39.611  1.00 49.02           C  
ATOM    620  CB  THR L  85      33.569  13.743  38.122  1.00 48.93           C  
ATOM    621  OG1 THR L  85      34.249  14.816  37.489  1.00 48.32           O  
ATOM    622  CG2 THR L  85      32.117  13.673  37.627  1.00 48.97           C  
ATOM    623  C   THR L  85      32.432  14.840  40.008  1.00 48.54           C  
ATOM    624  O   THR L  85      31.305  14.384  40.194  1.00 48.76           O  
ATOM    625  N   TYR L  86      32.707  16.153  40.173  1.00 47.86           N  
ATOM    626  CA  TYR L  86      31.689  17.052  40.648  1.00 47.37           C  
ATOM    627  CB  TYR L  86      32.067  17.761  41.960  1.00 48.84           C  
ATOM    628  CG  TYR L  86      32.159  16.746  43.049  1.00 49.13           C  
ATOM    629  CD1 TYR L  86      33.267  15.938  43.173  1.00 49.72           C  
ATOM    630  CD2 TYR L  86      31.135  16.611  43.959  1.00 49.05           C  
ATOM    631  CE1 TYR L  86      33.350  15.010  44.185  1.00 49.44           C  
ATOM    632  CE2 TYR L  86      31.210  15.686  44.973  1.00 49.36           C  
ATOM    633  CZ  TYR L  86      32.322  14.882  45.088  1.00 50.18           C  
ATOM    634  OH  TYR L  86      32.402  13.932  46.129  1.00 50.89           O  
ATOM    635  C   TYR L  86      31.464  18.119  39.620  1.00 47.72           C  
ATOM    636  O   TYR L  86      32.394  18.529  38.928  1.00 48.52           O  
ATOM    637  N   TYR L  87      30.199  18.579  39.485  1.00 47.24           N  
ATOM    638  CA  TYR L  87      29.868  19.565  38.494  1.00 46.92           C  
ATOM    639  CB  TYR L  87      28.950  19.024  37.380  1.00 47.41           C  
ATOM    640  CG  TYR L  87      29.635  17.983  36.558  1.00 46.54           C  
ATOM    641  CD1 TYR L  87      30.416  18.345  35.485  1.00 46.08           C  
ATOM    642  CD2 TYR L  87      29.484  16.645  36.845  1.00 46.89           C  
ATOM    643  CE1 TYR L  87      31.041  17.390  34.716  1.00 46.99           C  
ATOM    644  CE2 TYR L  87      30.106  15.686  36.079  1.00 47.09           C  
ATOM    645  CZ  TYR L  87      30.888  16.057  35.010  1.00 46.80           C  
ATOM    646  OH  TYR L  87      31.530  15.081  34.217  1.00 47.48           O  
ATOM    647  C   TYR L  87      29.064  20.669  39.119  1.00 47.45           C  
ATOM    648  O   TYR L  87      28.187  20.424  39.947  1.00 47.64           O  
ATOM    649  N   CYS L  88      29.361  21.928  38.728  1.00 48.21           N  
ATOM    650  CA  CYS L  88      28.567  23.056  39.127  1.00 49.12           C  
ATOM    651  CB  CYS L  88      29.388  24.356  39.362  1.00 50.78           C  
ATOM    652  SG  CYS L  88      30.488  24.808  37.979  1.00 55.99           S  
ATOM    653  C   CYS L  88      27.601  23.302  38.003  1.00 48.03           C  
ATOM    654  O   CYS L  88      27.859  22.921  36.862  1.00 47.34           O  
ATOM    655  N   GLN L  89      26.427  23.895  38.302  1.00 47.81           N  
ATOM    656  CA  GLN L  89      25.500  24.196  37.251  1.00 47.60           C  
ATOM    657  CB  GLN L  89      24.322  23.213  37.161  1.00 47.59           C  
ATOM    658  CG  GLN L  89      23.354  23.567  36.034  1.00 48.78           C  
ATOM    659  CD  GLN L  89      22.058  22.809  36.262  1.00 50.66           C  
ATOM    660  OE1 GLN L  89      21.459  22.283  35.328  1.00 52.33           O  
ATOM    661  NE2 GLN L  89      21.596  22.765  37.539  1.00 52.23           N  
ATOM    662  C   GLN L  89      24.884  25.521  37.562  1.00 47.19           C  
ATOM    663  O   GLN L  89      24.595  25.811  38.721  1.00 46.56           O  
ATOM    664  N   GLN L  90      24.676  26.362  36.526  1.00 47.10           N  
ATOM    665  CA  GLN L  90      24.006  27.609  36.745  1.00 46.53           C  
ATOM    666  CB  GLN L  90      24.743  28.839  36.173  1.00 46.07           C  
ATOM    667  CG  GLN L  90      24.828  28.898  34.642  1.00 47.33           C  
ATOM    668  CD  GLN L  90      23.579  29.591  34.103  1.00 46.93           C  
ATOM    669  OE1 GLN L  90      22.808  30.193  34.848  1.00 48.39           O  
ATOM    670  NE2 GLN L  90      23.373  29.512  32.763  1.00 46.42           N  
ATOM    671  C   GLN L  90      22.688  27.512  36.061  1.00 46.91           C  
ATOM    672  O   GLN L  90      22.570  26.937  34.978  1.00 46.74           O  
ATOM    673  N   HIS L  91      21.620  27.754  36.859  1.00 45.42           N  
ATOM    674  CA  HIS L  91      20.227  27.760  36.482  1.00 47.34           C  
ATOM    675  ND1 HIS L  91      18.669  27.920  39.605  1.00  0.00           N  
ATOM    676  CG  HIS L  91      19.398  27.030  38.847  1.00 45.88           C  
ATOM    677  CB  HIS L  91      19.293  26.890  37.359  1.00 39.57           C  
ATOM    678  NE2 HIS L  91      19.887  26.725  41.032  1.00  0.00           N  
ATOM    679  CD2 HIS L  91      20.140  26.310  39.738  1.00 47.63           C  
ATOM    680  CE1 HIS L  91      18.997  27.693  40.902  1.00 50.20           C  
ATOM    681  C   HIS L  91      19.606  29.101  36.220  1.00 44.30           C  
ATOM    682  O   HIS L  91      18.415  29.156  35.933  1.00 50.69           O  
ATOM    683  N   GLN L  92      20.311  30.223  36.436  1.00 41.49           N  
ATOM    684  CA  GLN L  92      19.665  31.505  36.323  1.00 49.39           C  
ATOM    685  CB  GLN L  92      20.542  32.669  36.807  1.00 41.90           C  
ATOM    686  CG  GLN L  92      19.777  33.990  36.891  1.00 45.61           C  
ATOM    687  CD  GLN L  92      18.819  33.907  38.074  1.00 46.25           C  
ATOM    688  OE1 GLN L  92      17.615  34.119  37.933  1.00  0.00           O  
ATOM    689  NE2 GLN L  92      19.369  33.605  39.280  1.00  0.00           N  
ATOM    690  C   GLN L  92      19.216  31.826  34.926  1.00 45.25           C  
ATOM    691  O   GLN L  92      18.153  32.421  34.745  1.00 52.63           O  
ATOM    692  N   TYR L  93      19.980  31.440  33.888  1.00 47.11           N  
ATOM    693  CA  TYR L  93      19.617  31.896  32.575  1.00 46.52           C  
ATOM    694  CB  TYR L  93      20.787  32.541  31.811  1.00 50.21           C  
ATOM    695  CG  TYR L  93      21.242  33.754  32.548  1.00 53.36           C  
ATOM    696  CD1 TYR L  93      22.087  33.641  33.627  1.00 46.11           C  
ATOM    697  CD2 TYR L  93      20.834  35.006  32.151  1.00 49.28           C  
ATOM    698  CE1 TYR L  93      22.514  34.759  34.306  1.00 61.78           C  
ATOM    699  CE2 TYR L  93      21.258  36.127  32.827  1.00 50.76           C  
ATOM    700  CZ  TYR L  93      22.100  36.006  33.907  1.00 55.88           C  
ATOM    701  OH  TYR L  93      22.535  37.156  34.600  1.00 60.32           O  
ATOM    702  C   TYR L  93      19.168  30.749  31.740  1.00 46.02           C  
ATOM    703  O   TYR L  93      19.506  29.594  32.000  1.00 49.19           O  
ATOM    704  N   ASN L  94      18.361  31.075  30.707  1.00 48.19           N  
ATOM    705  CA  ASN L  94      17.868  30.096  29.793  1.00 48.96           C  
ATOM    706  CB  ASN L  94      17.003  30.685  28.664  1.00 55.09           C  
ATOM    707  CG  ASN L  94      15.761  31.310  29.290  1.00  0.00           C  
ATOM    708  OD1 ASN L  94      15.821  32.397  29.864  1.00  0.00           O  
ATOM    709  ND2 ASN L  94      14.598  30.618  29.167  1.00  0.00           N  
ATOM    710  C   ASN L  94      19.081  29.511  29.173  1.00 50.04           C  
ATOM    711  O   ASN L  94      20.050  30.214  28.894  1.00 53.71           O  
ATOM    712  N   SER L  95      19.031  28.195  28.925  1.00 52.59           N  
ATOM    713  CA  SER L  95      20.177  27.459  28.508  1.00 51.96           C  
ATOM    714  CB  SER L  95      20.995  28.123  27.387  1.00 52.04           C  
ATOM    715  OG  SER L  95      20.226  28.176  26.196  1.00  0.00           O  
ATOM    716  C   SER L  95      21.012  27.346  29.730  1.00 48.10           C  
ATOM    717  O   SER L  95      21.846  28.198  30.038  1.00 53.41           O  
ATOM    718  N   LEU L  96      20.790  26.251  30.468  1.00 53.64           N  
ATOM    719  CA  LEU L  96      21.505  26.032  31.679  1.00 47.48           C  
ATOM    720  CB  LEU L  96      20.852  24.947  32.553  1.00 44.71           C  
ATOM    721  CG  LEU L  96      19.421  25.311  33.011  1.00 37.82           C  
ATOM    722  CD1 LEU L  96      19.429  26.546  33.919  1.00 57.52           C  
ATOM    723  CD2 LEU L  96      18.448  25.455  31.827  1.00 58.16           C  
ATOM    724  C   LEU L  96      22.858  25.568  31.261  1.00 54.14           C  
ATOM    725  O   LEU L  96      22.990  24.895  30.242  1.00 54.35           O  
ATOM    726  N   ILE L  97      23.909  25.948  32.015  1.00 47.95           N  
ATOM    727  CA  ILE L  97      25.226  25.514  31.652  1.00 48.63           C  
ATOM    728  CB  ILE L  97      26.120  26.623  31.183  1.00 50.13           C  
ATOM    729  CG1 ILE L  97      27.344  26.033  30.464  1.00  0.00           C  
ATOM    730  CG2 ILE L  97      26.465  27.512  32.388  1.00 49.13           C  
ATOM    731  CD1 ILE L  97      28.117  27.055  29.633  1.00  0.00           C  
ATOM    732  C   ILE L  97      25.879  24.841  32.821  1.00 47.23           C  
ATOM    733  O   ILE L  97      25.647  25.192  33.978  1.00 47.49           O  
ATOM    734  N   PHE L  98      26.723  23.831  32.527  1.00 46.78           N  
ATOM    735  CA  PHE L  98      27.432  23.097  33.540  1.00 47.18           C  
ATOM    736  CB  PHE L  98      27.400  21.566  33.377  1.00 46.84           C  
ATOM    737  CG  PHE L  98      26.055  20.989  33.656  1.00 45.32           C  
ATOM    738  CD1 PHE L  98      25.072  20.973  32.696  1.00 46.71           C  
ATOM    739  CD2 PHE L  98      25.788  20.434  34.884  1.00 46.42           C  
ATOM    740  CE1 PHE L  98      23.838  20.424  32.963  1.00 45.99           C  
ATOM    741  CE2 PHE L  98      24.556  19.885  35.155  1.00 46.55           C  
ATOM    742  CZ  PHE L  98      23.574  19.880  34.195  1.00 46.76           C  
ATOM    743  C   PHE L  98      28.889  23.423  33.411  1.00 47.96           C  
ATOM    744  O   PHE L  98      29.364  23.811  32.344  1.00 46.84           O  
ATOM    745  N   GLY L  99      29.634  23.275  34.523  1.00 48.40           N  
ATOM    746  CA  GLY L  99      31.055  23.465  34.501  1.00 49.27           C  
ATOM    747  C   GLY L  99      31.644  22.227  33.888  1.00 49.74           C  
ATOM    748  O   GLY L  99      30.953  21.232  33.682  1.00 48.45           O  
ATOM    749  N   GLN L 100      32.960  22.267  33.606  1.00 49.93           N  
ATOM    750  CA  GLN L 100      33.698  21.214  32.958  1.00 50.74           C  
ATOM    751  CB  GLN L 100      35.171  21.585  32.712  1.00 51.94           C  
ATOM    752  CG  GLN L 100      35.373  22.779  31.778  0.80 54.92           C  
ATOM    753  CD  GLN L 100      35.116  22.331  30.345  0.80 58.77           C  
ATOM    754  OE1 GLN L 100      34.079  21.746  30.034  0.80 62.87           O  
ATOM    755  NE2 GLN L 100      36.094  22.609  29.443  0.80 60.43           N  
ATOM    756  C   GLN L 100      33.709  19.984  33.818  1.00 50.03           C  
ATOM    757  O   GLN L 100      33.746  18.868  33.304  1.00 49.98           O  
ATOM    758  N   GLY L 101      33.724  20.148  35.153  1.00 48.96           N  
ATOM    759  CA  GLY L 101      33.750  19.006  36.025  1.00 48.76           C  
ATOM    760  C   GLY L 101      35.090  18.933  36.693  1.00 49.24           C  
ATOM    761  O   GLY L 101      36.109  19.331  36.130  1.00 49.49           O  
ATOM    762  N   THR L 102      35.104  18.431  37.946  1.00 49.20           N  
ATOM    763  CA  THR L 102      36.327  18.277  38.682  1.00 49.51           C  
ATOM    764  CB  THR L 102      36.376  19.124  39.923  1.00 49.43           C  
ATOM    765  OG1 THR L 102      36.227  20.496  39.589  1.00 50.48           O  
ATOM    766  CG2 THR L 102      37.720  18.894  40.636  1.00 49.18           C  
ATOM    767  C   THR L 102      36.404  16.847  39.119  1.00 49.59           C  
ATOM    768  O   THR L 102      35.500  16.335  39.775  1.00 49.41           O  
ATOM    769  N   LYS L 103      37.511  16.161  38.779  1.00 49.79           N  
ATOM    770  CA  LYS L 103      37.642  14.782  39.146  1.00 50.78           C  
ATOM    771  CB  LYS L 103      38.414  13.981  38.084  1.00 52.46           C  
ATOM    772  CG  LYS L 103      38.350  12.463  38.240  1.00 55.90           C  
ATOM    773  CD  LYS L 103      38.792  11.716  36.978  1.00 58.55           C  
ATOM    774  CE  LYS L 103      38.767  10.196  37.117  1.00 61.12           C  
ATOM    775  NZ  LYS L 103      39.972   9.741  37.843  1.00 61.41           N1+
ATOM    776  C   LYS L 103      38.408  14.731  40.431  1.00 50.99           C  
ATOM    777  O   LYS L 103      39.524  15.240  40.525  1.00 50.89           O  
ATOM    778  N   VAL L 104      37.813  14.115  41.472  1.00 50.23           N  
ATOM    779  CA  VAL L 104      38.483  14.003  42.736  1.00 50.28           C  
ATOM    780  CB  VAL L 104      37.581  14.260  43.905  1.00 50.38           C  
ATOM    781  CG1 VAL L 104      38.346  13.958  45.203  1.00 50.35           C  
ATOM    782  CG2 VAL L 104      37.071  15.708  43.805  1.00 49.61           C  
ATOM    783  C   VAL L 104      38.986  12.598  42.844  1.00 51.01           C  
ATOM    784  O   VAL L 104      38.209  11.645  42.805  1.00 50.07           O  
ATOM    785  N   GLU L 105      40.315  12.441  43.008  1.00 51.53           N  
ATOM    786  CA  GLU L 105      40.906  11.134  43.028  1.00 51.85           C  
ATOM    787  CB  GLU L 105      41.923  10.919  41.899  1.00 52.57           C  
ATOM    788  CG  GLU L 105      42.304   9.453  41.709  1.00 54.50           C  
ATOM    789  CD  GLU L 105      43.438   9.388  40.698  1.00 57.20           C  
ATOM    790  OE1 GLU L 105      44.477  10.061  40.933  1.00 58.27           O  
ATOM    791  OE2 GLU L 105      43.277   8.669  39.675  1.00 57.64           O1-
ATOM    792  C   GLU L 105      41.633  10.941  44.323  1.00 51.82           C  
ATOM    793  O   GLU L 105      41.840  11.885  45.085  1.00 50.45           O  
ATOM    794  N   ILE L 106      42.031   9.681  44.605  1.00 51.77           N  
ATOM    795  CA  ILE L 106      42.703   9.384  45.837  1.00 52.46           C  
ATOM    796  CB  ILE L 106      42.414   8.017  46.379  1.00 53.19           C  
ATOM    797  CG1 ILE L 106      40.926   7.874  46.724  1.00 52.54           C  
ATOM    798  CG2 ILE L 106      43.342   7.784  47.581  1.00 51.27           C  
ATOM    799  CD1 ILE L 106      40.519   6.432  47.010  1.00 53.55           C  
ATOM    800  C   ILE L 106      44.180   9.465  45.646  1.00 52.20           C  
ATOM    801  O   ILE L 106      44.753   8.876  44.727  1.00 50.40           O  
ATOM    802  N   LYS L 107      44.837  10.225  46.538  1.00 52.84           N  
ATOM    803  CA  LYS L 107      46.259  10.346  46.491  1.00 52.88           C  
ATOM    804  CB  LYS L 107      46.762  11.678  47.057  1.00 53.58           C  
ATOM    805  CG  LYS L 107      48.278  11.823  46.981  1.00 55.54           C  
ATOM    806  CD  LYS L 107      48.744  13.252  47.243  1.00 58.05           C  
ATOM    807  CE  LYS L 107      48.300  13.776  48.609  1.00 60.24           C  
ATOM    808  NZ  LYS L 107      48.899  15.105  48.858  1.00 60.95           N1+
ATOM    809  C   LYS L 107      46.804   9.236  47.379  1.00 52.78           C  
ATOM    810  O   LYS L 107      47.098   9.523  48.570  1.00 53.77           O  
ATOM    811  OXT LYS L 107      46.928   8.083  46.885  1.00  0.00           O1-
TER     812      LYS L 107 
ATOM    813  N   GLU H 108       7.752   4.519  45.096  1.00 66.65           N1+
ATOM    814  CA  GLU H 108       8.720   5.605  45.369  1.00 66.31           C  
ATOM    815  CB  GLU H 108      10.052   4.999  45.829  1.00 67.01           C  
ATOM    816  CG  GLU H 108      10.656   4.044  44.798  0.88 66.69           C  
ATOM    817  CD  GLU H 108      11.925   3.454  45.393  0.88 67.57           C  
ATOM    818  OE1 GLU H 108      12.802   4.245  45.831  0.88 68.14           O  
ATOM    819  OE2 GLU H 108      12.028   2.197  45.423  0.88 67.50           O1-
ATOM    820  C   GLU H 108       8.939   6.460  44.160  1.00 65.03           C  
ATOM    821  O   GLU H 108       8.505   6.122  43.059  1.00 65.39           O  
ATOM    822  N   VAL H 109       9.615   7.613  44.349  1.00 63.37           N  
ATOM    823  CA  VAL H 109       9.836   8.512  43.254  1.00 61.67           C  
ATOM    824  CB  VAL H 109      10.347   9.857  43.690  1.00 62.01           C  
ATOM    825  CG1 VAL H 109      10.554  10.739  42.447  1.00 62.07           C  
ATOM    826  CG2 VAL H 109       9.365  10.457  44.710  1.00 63.16           C  
ATOM    827  C   VAL H 109      10.877   7.897  42.378  1.00 59.90           C  
ATOM    828  O   VAL H 109      11.951   7.524  42.846  1.00 58.51           O  
ATOM    829  N   GLN H 110      10.592   7.786  41.064  1.00 57.91           N  
ATOM    830  CA  GLN H 110      11.534   7.123  40.208  1.00 57.50           C  
ATOM    831  CB  GLN H 110      11.252   5.612  40.198  1.00 58.30           C  
ATOM    832  CG  GLN H 110      12.174   4.760  39.343  1.00 59.69           C  
ATOM    833  CD  GLN H 110      11.690   3.324  39.492  1.00 61.98           C  
ATOM    834  OE1 GLN H 110      10.493   3.068  39.619  1.00 64.45           O  
ATOM    835  NE2 GLN H 110      12.643   2.356  39.476  1.00 63.72           N  
ATOM    836  C   GLN H 110      11.369   7.635  38.801  1.00 55.09           C  
ATOM    837  O   GLN H 110      10.270   7.991  38.379  1.00 53.36           O  
ATOM    838  N   LEU H 111      12.484   7.715  38.042  1.00 54.07           N  
ATOM    839  CA  LEU H 111      12.402   8.087  36.656  1.00 53.56           C  
ATOM    840  CB  LEU H 111      13.135   9.385  36.281  1.00 54.15           C  
ATOM    841  CG  LEU H 111      12.527  10.654  36.895  1.00 54.24           C  
ATOM    842  CD1 LEU H 111      12.741  10.702  38.410  1.00 52.63           C  
ATOM    843  CD2 LEU H 111      13.034  11.915  36.187  1.00 53.79           C  
ATOM    844  C   LEU H 111      13.053   6.994  35.878  1.00 53.40           C  
ATOM    845  O   LEU H 111      14.204   6.649  36.138  1.00 52.32           O  
ATOM    846  N   VAL H 112      12.326   6.409  34.903  1.00 52.77           N  
ATOM    847  CA  VAL H 112      12.899   5.345  34.129  1.00 53.70           C  
ATOM    848  CB  VAL H 112      12.118   4.064  34.193  1.00 54.35           C  
ATOM    849  CG1 VAL H 112      12.813   3.021  33.301  1.00 54.56           C  
ATOM    850  CG2 VAL H 112      11.985   3.635  35.662  1.00 55.03           C  
ATOM    851  C   VAL H 112      12.888   5.780  32.704  1.00 53.10           C  
ATOM    852  O   VAL H 112      11.860   6.207  32.181  1.00 52.72           O  
ATOM    853  N   GLU H 113      14.038   5.663  32.019  1.00 53.30           N  
ATOM    854  CA  GLU H 113      14.077   6.112  30.662  1.00 54.43           C  
ATOM    855  CB  GLU H 113      15.068   7.271  30.463  1.00 54.99           C  
ATOM    856  CG  GLU H 113      16.413   7.057  31.152  1.00 56.83           C  
ATOM    857  CD  GLU H 113      17.034   8.432  31.341  1.00 58.87           C  
ATOM    858  OE1 GLU H 113      16.967   9.246  30.383  1.00 59.08           O  
ATOM    859  OE2 GLU H 113      17.569   8.697  32.450  1.00 56.35           O1-
ATOM    860  C   GLU H 113      14.343   4.962  29.745  1.00 53.97           C  
ATOM    861  O   GLU H 113      14.866   3.929  30.159  1.00 55.19           O  
ATOM    862  N   SER H 114      13.908   5.102  28.473  1.00 53.35           N  
ATOM    863  CA  SER H 114      14.075   4.054  27.504  1.00 53.80           C  
ATOM    864  CB  SER H 114      12.983   2.972  27.591  1.00 55.41           C  
ATOM    865  OG  SER H 114      11.707   3.542  27.334  1.00 56.60           O  
ATOM    866  C   SER H 114      14.002   4.655  26.132  1.00 53.35           C  
ATOM    867  O   SER H 114      13.773   5.854  25.973  1.00 52.78           O  
ATOM    868  N   GLY H 115      14.209   3.817  25.093  1.00 53.69           N  
ATOM    869  CA  GLY H 115      14.091   4.264  23.733  1.00 54.30           C  
ATOM    870  C   GLY H 115      15.432   4.553  23.122  1.00 54.80           C  
ATOM    871  O   GLY H 115      15.500   4.952  21.960  1.00 55.70           O  
ATOM    872  N   GLY H 116      16.537   4.363  23.867  1.00 54.37           N  
ATOM    873  CA  GLY H 116      17.834   4.637  23.306  1.00 53.86           C  
ATOM    874  C   GLY H 116      18.252   3.467  22.473  1.00 54.15           C  
ATOM    875  O   GLY H 116      17.596   2.427  22.471  1.00 53.73           O  
ATOM    876  N   GLY H 117      19.373   3.605  21.736  1.00 53.10           N  
ATOM    877  CA  GLY H 117      19.799   2.505  20.918  1.00 52.26           C  
ATOM    878  C   GLY H 117      20.697   3.009  19.829  1.00 51.14           C  
ATOM    879  O   GLY H 117      21.241   4.111  19.907  1.00 50.03           O  
ATOM    880  N   LEU H 118      20.869   2.184  18.775  1.00 50.21           N  
ATOM    881  CA  LEU H 118      21.722   2.490  17.658  1.00 50.77           C  
ATOM    882  CB  LEU H 118      22.362   1.226  17.054  1.00 50.08           C  
ATOM    883  CG  LEU H 118      23.287   1.476  15.849  1.00 50.86           C  
ATOM    884  CD1 LEU H 118      24.597   2.163  16.260  1.00 49.51           C  
ATOM    885  CD2 LEU H 118      23.502   0.183  15.052  1.00 49.80           C  
ATOM    886  C   LEU H 118      20.876   3.084  16.569  1.00 50.89           C  
ATOM    887  O   LEU H 118      19.797   2.576  16.269  1.00 50.58           O  
ATOM    888  N   VAL H 119      21.339   4.198  15.959  1.00 50.05           N  
ATOM    889  CA  VAL H 119      20.602   4.785  14.871  1.00 50.64           C  
ATOM    890  CB  VAL H 119      19.738   5.953  15.262  1.00 52.19           C  
ATOM    891  CG1 VAL H 119      18.678   5.484  16.267  1.00 53.41           C  
ATOM    892  CG2 VAL H 119      20.642   7.079  15.784  1.00 51.58           C  
ATOM    893  C   VAL H 119      21.589   5.311  13.877  1.00 50.92           C  
ATOM    894  O   VAL H 119      22.713   5.669  14.222  1.00 50.02           O  
ATOM    895  N   GLN H 120      21.182   5.369  12.598  1.00 50.43           N  
ATOM    896  CA  GLN H 120      22.046   5.860  11.568  1.00 51.63           C  
ATOM    897  CB  GLN H 120      21.605   5.423  10.164  1.00 53.13           C  
ATOM    898  CG  GLN H 120      21.654   3.904   9.991  1.00 56.05           C  
ATOM    899  CD  GLN H 120      21.192   3.584   8.582  1.00 59.37           C  
ATOM    900  OE1 GLN H 120      21.189   2.425   8.173  1.00 62.36           O  
ATOM    901  NE2 GLN H 120      20.783   4.634   7.823  1.00 60.83           N  
ATOM    902  C   GLN H 120      22.017   7.352  11.632  1.00 50.44           C  
ATOM    903  O   GLN H 120      21.113   7.950  12.213  1.00 49.06           O  
ATOM    904  N   PRO H 121      23.014   7.973  11.063  1.00 51.40           N  
ATOM    905  CA  PRO H 121      23.042   9.404  11.067  1.00 51.67           C  
ATOM    906  CD  PRO H 121      24.349   7.400  11.006  1.00 52.25           C  
ATOM    907  CB  PRO H 121      24.434   9.795  10.575  1.00 52.62           C  
ATOM    908  CG  PRO H 121      25.310   8.603  11.005  1.00 53.03           C  
ATOM    909  C   PRO H 121      21.918   9.909  10.226  1.00 51.69           C  
ATOM    910  O   PRO H 121      21.610   9.293   9.207  1.00 50.83           O  
ATOM    911  N   GLY H 122      21.282  11.019  10.644  1.00 51.43           N  
ATOM    912  CA  GLY H 122      20.190  11.587   9.914  1.00 50.94           C  
ATOM    913  C   GLY H 122      18.937  10.895  10.346  1.00 51.23           C  
ATOM    914  O   GLY H 122      17.841  11.272   9.936  1.00 51.68           O  
ATOM    915  N   GLY H 123      19.066   9.879  11.222  1.00 50.59           N  
ATOM    916  CA  GLY H 123      17.925   9.105  11.629  1.00 50.10           C  
ATOM    917  C   GLY H 123      17.215   9.798  12.749  1.00 50.10           C  
ATOM    918  O   GLY H 123      17.569  10.911  13.134  1.00 49.34           O  
ATOM    919  N   SER H 124      16.171   9.132  13.293  1.00 49.94           N  
ATOM    920  CA  SER H 124      15.395   9.699  14.360  1.00 50.69           C  
ATOM    921  CB  SER H 124      13.971  10.102  13.938  1.00 50.92           C  
ATOM    922  OG  SER H 124      14.021  11.133  12.964  1.00 52.99           O  
ATOM    923  C   SER H 124      15.233   8.679  15.445  1.00 50.15           C  
ATOM    924  O   SER H 124      15.244   7.473  15.197  1.00 49.48           O  
ATOM    925  N   LEU H 125      15.098   9.160  16.698  1.00 49.63           N  
ATOM    926  CA  LEU H 125      14.916   8.278  17.812  1.00 50.64           C  
ATOM    927  CB  LEU H 125      16.266   7.899  18.451  1.00 51.89           C  
ATOM    928  CG  LEU H 125      16.232   6.715  19.435  1.00 53.39           C  
ATOM    929  CD1 LEU H 125      15.820   5.413  18.726  1.00 54.09           C  
ATOM    930  CD2 LEU H 125      17.581   6.559  20.153  1.00 54.84           C  
ATOM    931  C   LEU H 125      14.091   9.046  18.806  1.00 50.05           C  
ATOM    932  O   LEU H 125      14.204  10.268  18.904  1.00 49.59           O  
ATOM    933  N   ARG H 126      13.202   8.364  19.555  1.00 49.46           N  
ATOM    934  CA  ARG H 126      12.412   9.090  20.505  1.00 49.97           C  
ATOM    935  CB  ARG H 126      10.908   9.030  20.211  1.00 50.06           C  
ATOM    936  CG  ARG H 126      10.096   9.993  21.073  1.00 53.14           C  
ATOM    937  CD  ARG H 126       8.589   9.879  20.854  1.00 57.35           C  
ATOM    938  NE  ARG H 126       8.165   8.570  21.421  1.00 61.01           N  
ATOM    939  CZ  ARG H 126       6.844   8.327  21.653  1.00 61.70           C  
ATOM    940  NH1 ARG H 126       5.910   9.269  21.334  1.00 62.32           N1+
ATOM    941  NH2 ARG H 126       6.462   7.140  22.208  1.00 62.19           N  
ATOM    942  C   ARG H 126      12.645   8.474  21.847  1.00 49.18           C  
ATOM    943  O   ARG H 126      12.427   7.280  22.042  1.00 47.82           O  
ATOM    944  N   LEU H 127      13.103   9.289  22.818  1.00 48.13           N  
ATOM    945  CA  LEU H 127      13.371   8.787  24.133  1.00 47.56           C  
ATOM    946  CB  LEU H 127      14.564   9.477  24.812  1.00 47.64           C  
ATOM    947  CG  LEU H 127      15.889   9.315  24.045  1.00 48.60           C  
ATOM    948  CD1 LEU H 127      17.044  10.015  24.778  1.00 48.88           C  
ATOM    949  CD2 LEU H 127      16.181   7.840  23.734  1.00 48.63           C  
ATOM    950  C   LEU H 127      12.175   9.058  24.979  1.00 47.55           C  
ATOM    951  O   LEU H 127      11.428  10.004  24.734  1.00 46.66           O  
ATOM    952  N   SER H 128      11.953   8.208  25.998  1.00 47.31           N  
ATOM    953  CA  SER H 128      10.844   8.427  26.876  1.00 47.81           C  
ATOM    954  CB  SER H 128       9.712   7.401  26.709  1.00 48.38           C  
ATOM    955  OG  SER H 128      10.210   6.089  26.911  1.00 50.24           O  
ATOM    956  C   SER H 128      11.344   8.368  28.286  1.00 48.29           C  
ATOM    957  O   SER H 128      12.341   7.711  28.586  1.00 48.04           O  
ATOM    958  N   CYS H 129      10.670   9.109  29.187  1.00 48.96           N  
ATOM    959  CA  CYS H 129      11.022   9.142  30.578  1.00 49.90           C  
ATOM    960  CB  CYS H 129      11.618  10.512  30.978  1.00 52.18           C  
ATOM    961  SG  CYS H 129      12.065  10.704  32.731  1.00 56.54           S  
ATOM    962  C   CYS H 129       9.750   8.939  31.342  1.00 49.58           C  
ATOM    963  O   CYS H 129       8.943   9.858  31.459  1.00 49.47           O  
ATOM    964  N   ALA H 130       9.537   7.724  31.891  1.00 48.84           N  
ATOM    965  CA  ALA H 130       8.322   7.451  32.607  1.00 49.34           C  
ATOM    966  CB  ALA H 130       7.923   5.965  32.611  1.00 49.35           C  
ATOM    967  C   ALA H 130       8.519   7.871  34.027  1.00 49.56           C  
ATOM    968  O   ALA H 130       9.534   7.555  34.644  1.00 48.93           O  
ATOM    969  N   ALA H 131       7.532   8.586  34.598  1.00 49.02           N  
ATOM    970  CA  ALA H 131       7.689   9.056  35.941  1.00 49.06           C  
ATOM    971  CB  ALA H 131       7.407  10.561  36.101  1.00 49.76           C  
ATOM    972  C   ALA H 131       6.735   8.325  36.829  1.00 49.07           C  
ATOM    973  O   ALA H 131       5.594   8.057  36.455  1.00 48.56           O  
ATOM    974  N   SER H 132       7.217   7.965  38.037  1.00 49.16           N  
ATOM    975  CA  SER H 132       6.404   7.290  39.006  1.00 50.51           C  
ATOM    976  CB  SER H 132       6.800   5.821  39.229  1.00 50.17           C  
ATOM    977  OG  SER H 132       6.646   5.077  38.031  1.00 52.83           O  
ATOM    978  C   SER H 132       6.651   7.966  40.314  1.00 51.08           C  
ATOM    979  O   SER H 132       7.739   8.489  40.551  1.00 51.04           O  
ATOM    980  N   GLY H 133       5.600   8.083  41.148  1.00 66.94           N  
ATOM    981  CA  GLY H 133       5.764   8.624  42.466  1.00 69.02           C  
ATOM    982  C   GLY H 133       5.479  10.097  42.526  1.00 68.51           C  
ATOM    983  O   GLY H 133       5.240  10.625  43.611  1.00 74.13           O  
ATOM    984  N   PHE H 134       5.502  10.818  41.389  1.00 56.71           N  
ATOM    985  CA  PHE H 134       5.221  12.223  41.476  1.00 72.79           C  
ATOM    986  CB  PHE H 134       6.463  13.144  41.537  1.00 72.24           C  
ATOM    987  CG  PHE H 134       7.345  12.929  40.349  1.00 67.58           C  
ATOM    988  CD1 PHE H 134       6.973  13.320  39.084  1.00 63.72           C  
ATOM    989  CD2 PHE H 134       8.584  12.363  40.506  1.00 65.59           C  
ATOM    990  CE1 PHE H 134       7.799  13.122  38.002  1.00 63.87           C  
ATOM    991  CE2 PHE H 134       9.418  12.162  39.432  1.00 67.32           C  
ATOM    992  CZ  PHE H 134       9.029  12.538  38.172  1.00 68.50           C  
ATOM    993  C   PHE H 134       4.389  12.630  40.304  1.00 68.03           C  
ATOM    994  O   PHE H 134       4.102  11.827  39.416  1.00 64.32           O  
ATOM    995  N   ASN H 135       3.965  13.911  40.299  1.00 59.90           N  
ATOM    996  CA  ASN H 135       3.136  14.431  39.254  1.00 52.07           C  
ATOM    997  CB  ASN H 135       2.130  15.473  39.752  1.00 54.56           C  
ATOM    998  CG  ASN H 135       1.177  14.858  40.758  1.00 56.00           C  
ATOM    999  OD1 ASN H 135       0.054  14.485  40.422  1.00 56.94           O  
ATOM   1000  ND2 ASN H 135       1.632  14.751  42.034  1.00 58.57           N  
ATOM   1001  C   ASN H 135       4.021  15.167  38.298  1.00 57.82           C  
ATOM   1002  O   ASN H 135       4.604  16.199  38.630  1.00 61.14           O  
ATOM   1003  N   VAL H 136       4.117  14.660  37.059  1.00 53.95           N  
ATOM   1004  CA  VAL H 136       4.946  15.282  36.071  1.00 55.73           C  
ATOM   1005  CB  VAL H 136       4.972  14.555  34.758  1.00 58.77           C  
ATOM   1006  CG1 VAL H 136       5.639  13.188  34.963  1.00 94.36           C  
ATOM   1007  CG2 VAL H 136       3.536  14.482  34.205  1.00 67.02           C  
ATOM   1008  C   VAL H 136       4.408  16.644  35.784  1.00 56.86           C  
ATOM   1009  O   VAL H 136       5.154  17.594  35.545  1.00 53.93           O  
ATOM   1010  N   TYR H 137       3.077  16.771  35.803  1.00 51.51           N  
ATOM   1011  CA  TYR H 137       2.465  18.019  35.462  1.00 51.74           C  
ATOM   1012  CB  TYR H 137       0.931  17.961  35.562  1.00 48.85           C  
ATOM   1013  CG  TYR H 137       0.433  19.359  35.440  1.00 38.50           C  
ATOM   1014  CD1 TYR H 137       0.232  19.939  34.208  1.00 39.83           C  
ATOM   1015  CD2 TYR H 137       0.171  20.095  36.575  1.00 39.38           C  
ATOM   1016  CE1 TYR H 137      -0.229  21.233  34.120  1.00 41.10           C  
ATOM   1017  CE2 TYR H 137      -0.287  21.386  36.494  1.00 38.76           C  
ATOM   1018  CZ  TYR H 137      -0.491  21.958  35.262  1.00 40.51           C  
ATOM   1019  OH  TYR H 137      -0.964  23.285  35.179  1.00 43.12           O  
ATOM   1020  C   TYR H 137       2.926  19.091  36.410  1.00 51.00           C  
ATOM   1021  O   TYR H 137       3.180  20.220  35.995  1.00 57.42           O  
ATOM   1022  N   TYR H 138       3.004  18.770  37.715  1.00 49.91           N  
ATOM   1023  CA  TYR H 138       3.401  19.671  38.765  1.00 51.07           C  
ATOM   1024  CB  TYR H 138       3.289  19.036  40.161  1.00 49.55           C  
ATOM   1025  CG  TYR H 138       1.857  18.982  40.570  1.00 73.76           C  
ATOM   1026  CD1 TYR H 138       0.969  18.160  39.921  1.00 74.65           C  
ATOM   1027  CD2 TYR H 138       1.388  19.788  41.581  1.00 73.84           C  
ATOM   1028  CE1 TYR H 138      -0.352  18.105  40.290  1.00 74.86           C  
ATOM   1029  CE2 TYR H 138       0.067  19.741  41.960  1.00 75.12           C  
ATOM   1030  CZ  TYR H 138      -0.802  18.893  41.319  1.00 75.67           C  
ATOM   1031  OH  TYR H 138      -2.156  18.841  41.707  1.00 76.15           O  
ATOM   1032  C   TYR H 138       4.828  20.097  38.601  1.00 51.88           C  
ATOM   1033  O   TYR H 138       5.173  21.227  38.939  1.00 48.12           O  
ATOM   1034  N   SER H 139       5.710  19.191  38.137  1.00 47.78           N  
ATOM   1035  CA  SER H 139       7.113  19.494  38.089  1.00 49.02           C  
ATOM   1036  CB  SER H 139       7.993  18.343  38.616  1.00 48.02           C  
ATOM   1037  OG  SER H 139       7.775  17.163  37.859  1.00 72.26           O  
ATOM   1038  C   SER H 139       7.567  19.862  36.714  1.00 47.77           C  
ATOM   1039  O   SER H 139       6.779  20.054  35.789  1.00 51.28           O  
ATOM   1040  N   SER H 140       8.899  20.018  36.582  1.00 48.60           N  
ATOM   1041  CA  SER H 140       9.511  20.343  35.328  1.00 48.33           C  
ATOM   1042  CB  SER H 140      10.341  21.634  35.384  1.00 49.00           C  
ATOM   1043  OG  SER H 140      11.396  21.492  36.325  1.00 50.41           O  
ATOM   1044  C   SER H 140      10.446  19.217  35.021  1.00 47.61           C  
ATOM   1045  O   SER H 140      10.907  18.518  35.919  1.00 47.96           O  
ATOM   1046  N   ILE H 141      10.739  18.995  33.729  1.00 47.36           N  
ATOM   1047  CA  ILE H 141      11.586  17.899  33.365  1.00 46.92           C  
ATOM   1048  CB  ILE H 141      10.876  16.838  32.570  1.00 47.66           C  
ATOM   1049  CG1 ILE H 141       9.693  16.261  33.367  1.00 43.01           C  
ATOM   1050  CG2 ILE H 141      11.916  15.776  32.168  1.00 42.46           C  
ATOM   1051  CD1 ILE H 141      10.104  15.568  34.666  1.00 44.29           C  
ATOM   1052  C   ILE H 141      12.688  18.421  32.498  1.00 46.46           C  
ATOM   1053  O   ILE H 141      12.494  19.349  31.712  1.00 46.49           O  
ATOM   1054  N   HIS H 142      13.891  17.825  32.637  1.00 45.14           N  
ATOM   1055  CA  HIS H 142      15.024  18.253  31.872  1.00 44.99           C  
ATOM   1056  ND1 HIS H 142      15.899  21.464  32.890  1.00 45.50           N  
ATOM   1057  CG  HIS H 142      15.659  20.201  33.386  1.00 45.19           C  
ATOM   1058  CB  HIS H 142      16.108  18.938  32.721  1.00 44.79           C  
ATOM   1059  NE2 HIS H 142      14.788  21.730  34.797  1.00 45.04           N  
ATOM   1060  CD2 HIS H 142      14.978  20.382  34.550  1.00 45.90           C  
ATOM   1061  CE1 HIS H 142      15.357  22.340  33.774  1.00 46.42           C  
ATOM   1062  C   HIS H 142      15.673  17.041  31.287  1.00 44.84           C  
ATOM   1063  O   HIS H 142      15.595  15.943  31.837  1.00 45.34           O  
ATOM   1064  N   TRP H 143      16.309  17.216  30.114  1.00 45.19           N  
ATOM   1065  CA  TRP H 143      17.081  16.161  29.529  1.00 44.60           C  
ATOM   1066  CB  TRP H 143      16.680  15.814  28.083  1.00 45.79           C  
ATOM   1067  CG  TRP H 143      15.346  15.115  27.962  1.00 45.42           C  
ATOM   1068  CD2 TRP H 143      15.170  13.691  28.040  1.00 45.87           C  
ATOM   1069  CD1 TRP H 143      14.105  15.647  27.759  1.00 46.05           C  
ATOM   1070  NE1 TRP H 143      13.167  14.643  27.700  1.00 46.45           N  
ATOM   1071  CE2 TRP H 143      13.808  13.435  27.873  1.00 46.55           C  
ATOM   1072  CE3 TRP H 143      16.067  12.681  28.236  1.00 46.22           C  
ATOM   1073  CZ2 TRP H 143      13.324  12.156  27.897  1.00 46.79           C  
ATOM   1074  CZ3 TRP H 143      15.576  11.397  28.261  1.00 46.50           C  
ATOM   1075  CH2 TRP H 143      14.230  11.140  28.094  1.00 46.32           C  
ATOM   1076  C   TRP H 143      18.492  16.666  29.500  1.00 44.21           C  
ATOM   1077  O   TRP H 143      18.745  17.793  29.078  1.00 44.06           O  
ATOM   1078  N   VAL H 144      19.446  15.848  29.989  1.00 44.76           N  
ATOM   1079  CA  VAL H 144      20.833  16.227  30.000  1.00 43.98           C  
ATOM   1080  CB  VAL H 144      21.379  16.439  31.383  1.00 44.76           C  
ATOM   1081  CG1 VAL H 144      22.870  16.791  31.269  1.00 43.34           C  
ATOM   1082  CG2 VAL H 144      20.535  17.510  32.094  1.00 43.58           C  
ATOM   1083  C   VAL H 144      21.585  15.079  29.398  1.00 44.24           C  
ATOM   1084  O   VAL H 144      21.201  13.924  29.576  1.00 44.79           O  
ATOM   1085  N   ARG H 145      22.683  15.352  28.659  1.00 44.49           N  
ATOM   1086  CA  ARG H 145      23.370  14.245  28.049  1.00 44.65           C  
ATOM   1087  CB  ARG H 145      23.234  14.188  26.520  1.00 44.48           C  
ATOM   1088  CG  ARG H 145      23.820  15.421  25.834  1.00 44.24           C  
ATOM   1089  CD  ARG H 145      24.141  15.208  24.356  1.00 46.07           C  
ATOM   1090  NE  ARG H 145      22.999  15.701  23.543  1.00 45.81           N  
ATOM   1091  CZ  ARG H 145      23.250  16.420  22.412  1.00 46.85           C  
ATOM   1092  NH1 ARG H 145      24.524  16.826  22.130  1.00 47.23           N1+
ATOM   1093  NH2 ARG H 145      22.232  16.728  21.559  1.00 46.05           N  
ATOM   1094  C   ARG H 145      24.837  14.322  28.341  1.00 45.04           C  
ATOM   1095  O   ARG H 145      25.376  15.381  28.661  1.00 44.61           O  
ATOM   1096  N   GLN H 146      25.521  13.162  28.254  1.00 45.29           N  
ATOM   1097  CA  GLN H 146      26.934  13.119  28.497  1.00 45.70           C  
ATOM   1098  CB  GLN H 146      27.260  12.518  29.881  1.00 46.00           C  
ATOM   1099  CG  GLN H 146      28.727  12.612  30.308  1.00 46.23           C  
ATOM   1100  CD  GLN H 146      28.816  12.138  31.757  1.00 47.47           C  
ATOM   1101  OE1 GLN H 146      28.196  11.148  32.140  1.00 47.48           O  
ATOM   1102  NE2 GLN H 146      29.599  12.871  32.592  1.00 46.37           N  
ATOM   1103  C   GLN H 146      27.561  12.265  27.437  1.00 46.09           C  
ATOM   1104  O   GLN H 146      27.310  11.063  27.362  1.00 44.85           O  
ATOM   1105  N   ALA H 147      28.415  12.875  26.590  1.00 47.01           N  
ATOM   1106  CA  ALA H 147      29.092  12.152  25.549  1.00 48.26           C  
ATOM   1107  CB  ALA H 147      29.792  13.065  24.532  1.00 48.06           C  
ATOM   1108  C   ALA H 147      30.127  11.310  26.221  1.00 49.30           C  
ATOM   1109  O   ALA H 147      30.513  11.579  27.356  1.00 48.62           O  
ATOM   1110  N   PRO H 148      30.597  10.287  25.564  1.00 51.27           N  
ATOM   1111  CA  PRO H 148      31.532   9.415  26.208  1.00 51.70           C  
ATOM   1112  CD  PRO H 148      29.845   9.613  24.519  1.00 51.44           C  
ATOM   1113  CB  PRO H 148      31.740   8.249  25.244  1.00 51.80           C  
ATOM   1114  CG  PRO H 148      30.392   8.172  24.494  1.00 52.20           C  
ATOM   1115  C   PRO H 148      32.771  10.129  26.640  1.00 52.29           C  
ATOM   1116  O   PRO H 148      33.413  10.780  25.817  1.00 52.76           O  
ATOM   1117  N   GLY H 149      33.118  10.008  27.935  1.00 52.36           N  
ATOM   1118  CA  GLY H 149      34.314  10.590  28.468  1.00 52.84           C  
ATOM   1119  C   GLY H 149      34.210  12.082  28.475  1.00 52.94           C  
ATOM   1120  O   GLY H 149      35.227  12.771  28.412  1.00 53.27           O  
ATOM   1121  N   LYS H 150      32.986  12.637  28.563  1.00 52.09           N  
ATOM   1122  CA  LYS H 150      32.896  14.070  28.531  1.00 51.78           C  
ATOM   1123  CB  LYS H 150      32.375  14.607  27.190  1.00 52.91           C  
ATOM   1124  CG  LYS H 150      33.322  14.241  26.045  1.00 54.92           C  
ATOM   1125  CD  LYS H 150      32.741  14.435  24.646  1.00 57.37           C  
ATOM   1126  CE  LYS H 150      33.604  13.805  23.551  1.00 60.15           C  
ATOM   1127  NZ  LYS H 150      34.990  14.316  23.633  1.00 61.30           N1+
ATOM   1128  C   LYS H 150      31.999  14.535  29.636  1.00 50.60           C  
ATOM   1129  O   LYS H 150      31.517  13.740  30.442  1.00 49.76           O  
ATOM   1130  N   GLY H 151      31.783  15.867  29.712  1.00 49.94           N  
ATOM   1131  CA  GLY H 151      31.009  16.455  30.770  1.00 49.96           C  
ATOM   1132  C   GLY H 151      29.550  16.447  30.430  1.00 49.22           C  
ATOM   1133  O   GLY H 151      29.132  15.968  29.378  1.00 49.14           O  
ATOM   1134  N   LEU H 152      28.738  16.997  31.357  1.00 48.46           N  
ATOM   1135  CA  LEU H 152      27.307  17.059  31.248  1.00 47.56           C  
ATOM   1136  CB  LEU H 152      26.635  17.300  32.608  1.00 47.04           C  
ATOM   1137  CG  LEU H 152      26.876  16.158  33.611  1.00 46.17           C  
ATOM   1138  CD1 LEU H 152      26.190  16.437  34.957  1.00 46.88           C  
ATOM   1139  CD2 LEU H 152      26.463  14.805  33.010  1.00 45.63           C  
ATOM   1140  C   LEU H 152      26.931  18.196  30.351  1.00 47.83           C  
ATOM   1141  O   LEU H 152      27.585  19.238  30.346  1.00 46.50           O  
ATOM   1142  N   GLU H 153      25.853  18.011  29.556  1.00 47.06           N  
ATOM   1143  CA  GLU H 153      25.364  19.040  28.680  1.00 47.49           C  
ATOM   1144  CB  GLU H 153      25.687  18.779  27.199  1.00 47.53           C  
ATOM   1145  CG  GLU H 153      25.198  19.878  26.256  1.00 50.34           C  
ATOM   1146  CD  GLU H 153      25.567  19.472  24.836  1.00 53.50           C  
ATOM   1147  OE1 GLU H 153      26.069  18.332  24.658  1.00 56.27           O  
ATOM   1148  OE2 GLU H 153      25.340  20.296  23.910  1.00 57.93           O1-
ATOM   1149  C   GLU H 153      23.864  19.065  28.792  1.00 45.72           C  
ATOM   1150  O   GLU H 153      23.211  18.029  28.694  1.00 45.02           O  
ATOM   1151  N   TRP H 154      23.269  20.263  28.985  1.00 46.18           N  
ATOM   1152  CA  TRP H 154      21.838  20.401  29.126  1.00 46.39           C  
ATOM   1153  CB  TRP H 154      21.451  21.665  29.917  1.00 47.21           C  
ATOM   1154  CG  TRP H 154      19.975  21.981  29.979  1.00 46.52           C  
ATOM   1155  CD2 TRP H 154      19.331  22.923  29.106  1.00 46.96           C  
ATOM   1156  CD1 TRP H 154      19.009  21.513  30.822  1.00 46.28           C  
ATOM   1157  NE1 TRP H 154      17.802  22.104  30.524  1.00 46.32           N  
ATOM   1158  CE2 TRP H 154      17.987  22.974  29.471  1.00 46.08           C  
ATOM   1159  CE3 TRP H 154      19.824  23.685  28.084  1.00 47.29           C  
ATOM   1160  CZ2 TRP H 154      17.108  23.794  28.818  1.00 46.93           C  
ATOM   1161  CZ3 TRP H 154      18.935  24.506  27.426  1.00 47.08           C  
ATOM   1162  CH2 TRP H 154      17.603  24.561  27.785  1.00 47.95           C  
ATOM   1163  C   TRP H 154      21.221  20.510  27.758  1.00 46.67           C  
ATOM   1164  O   TRP H 154      21.614  21.363  26.964  1.00 46.21           O  
ATOM   1165  N   VAL H 155      20.331  19.551  27.415  1.00 45.72           N  
ATOM   1166  CA  VAL H 155      19.627  19.488  26.159  1.00 46.11           C  
ATOM   1167  CB  VAL H 155      19.262  18.074  25.822  1.00 46.24           C  
ATOM   1168  CG1 VAL H 155      18.509  18.052  24.487  1.00 47.53           C  
ATOM   1169  CG2 VAL H 155      20.539  17.226  25.845  1.00 45.76           C  
ATOM   1170  C   VAL H 155      18.350  20.290  26.068  1.00 46.06           C  
ATOM   1171  O   VAL H 155      18.177  21.091  25.150  1.00 45.42           O  
ATOM   1172  N   ALA H 156      17.406  20.085  27.022  1.00 44.86           N  
ATOM   1173  CA  ALA H 156      16.106  20.701  26.900  1.00 44.24           C  
ATOM   1174  CB  ALA H 156      15.220  20.048  25.826  1.00 43.50           C  
ATOM   1175  C   ALA H 156      15.365  20.596  28.204  1.00 44.85           C  
ATOM   1176  O   ALA H 156      15.749  19.853  29.104  1.00 44.16           O  
ATOM   1177  N   TYR H 157      14.272  21.379  28.330  1.00 44.84           N  
ATOM   1178  CA  TYR H 157      13.478  21.460  29.527  1.00 45.53           C  
ATOM   1179  CB  TYR H 157      14.007  22.621  30.394  1.00 46.33           C  
ATOM   1180  CG  TYR H 157      12.959  23.295  31.210  1.00 42.91           C  
ATOM   1181  CD1 TYR H 157      12.552  22.828  32.438  1.00 45.61           C  
ATOM   1182  CD2 TYR H 157      12.398  24.451  30.715  1.00 44.60           C  
ATOM   1183  CE1 TYR H 157      11.587  23.506  33.150  1.00 52.66           C  
ATOM   1184  CE2 TYR H 157      11.437  25.130  31.418  1.00 45.84           C  
ATOM   1185  CZ  TYR H 157      11.029  24.656  32.640  1.00 54.38           C  
ATOM   1186  OH  TYR H 157      10.041  25.355  33.365  1.00 56.76           O  
ATOM   1187  C   TYR H 157      12.049  21.710  29.166  1.00 46.68           C  
ATOM   1188  O   TYR H 157      11.757  22.321  28.139  1.00 45.18           O  
ATOM   1189  N   ILE H 158      11.112  21.209  30.001  1.00 46.49           N  
ATOM   1190  CA  ILE H 158       9.721  21.453  29.757  1.00 46.46           C  
ATOM   1191  CB  ILE H 158       9.072  20.346  28.978  1.00 46.06           C  
ATOM   1192  CG1 ILE H 158       7.682  20.771  28.480  1.00 47.44           C  
ATOM   1193  CG2 ILE H 158       9.067  19.086  29.860  1.00 45.91           C  
ATOM   1194  CD1 ILE H 158       7.098  19.834  27.422  1.00 46.79           C  
ATOM   1195  C   ILE H 158       9.011  21.571  31.073  1.00 47.47           C  
ATOM   1196  O   ILE H 158       9.352  20.901  32.049  1.00 47.08           O  
ATOM   1197  N   SER H 159       8.010  22.467  31.142  1.00 48.19           N  
ATOM   1198  CA  SER H 159       7.186  22.543  32.312  1.00 49.09           C  
ATOM   1199  CB  SER H 159       7.247  23.914  33.003  1.00 49.48           C  
ATOM   1200  OG  SER H 159       6.418  23.915  34.153  1.00 54.70           O  
ATOM   1201  C   SER H 159       5.799  22.355  31.795  1.00 49.22           C  
ATOM   1202  O   SER H 159       5.253  23.246  31.149  1.00 48.91           O  
ATOM   1203  N   PRO H 160       5.227  21.226  32.075  1.00 54.33           N  
ATOM   1204  CA  PRO H 160       3.944  20.863  31.557  1.00 55.11           C  
ATOM   1205  CD  PRO H 160       5.900  20.141  32.766  1.00 54.34           C  
ATOM   1206  CB  PRO H 160       3.654  19.474  32.127  1.00 54.71           C  
ATOM   1207  CG  PRO H 160       5.046  18.900  32.457  1.00 54.39           C  
ATOM   1208  C   PRO H 160       2.905  21.869  31.922  1.00 56.41           C  
ATOM   1209  O   PRO H 160       2.129  22.270  31.058  1.00 57.16           O  
ATOM   1210  N   SER H 161       2.913  22.329  33.184  1.00 57.34           N  
ATOM   1211  CA  SER H 161       1.898  23.217  33.656  1.00 57.75           C  
ATOM   1212  CB  SER H 161       2.204  23.734  35.069  1.00 57.43           C  
ATOM   1213  OG  SER H 161       1.231  24.689  35.455  1.00 53.62           O  
ATOM   1214  C   SER H 161       1.824  24.403  32.755  1.00 58.23           C  
ATOM   1215  O   SER H 161       0.770  24.678  32.187  1.00 59.04           O  
ATOM   1216  N   SER H 162       2.942  25.142  32.616  1.00 58.31           N  
ATOM   1217  CA  SER H 162       2.982  26.330  31.800  1.00 58.44           C  
ATOM   1218  CB  SER H 162       4.224  27.196  32.065  1.00 58.81           C  
ATOM   1219  OG  SER H 162       5.391  26.502  31.653  1.00 63.79           O  
ATOM   1220  C   SER H 162       3.001  25.979  30.335  1.00 58.40           C  
ATOM   1221  O   SER H 162       2.481  26.707  29.493  1.00 58.43           O  
ATOM   1222  N   GLY H 163       3.623  24.841  30.003  1.00 58.06           N  
ATOM   1223  CA  GLY H 163       3.809  24.322  28.676  1.00 57.68           C  
ATOM   1224  C   GLY H 163       5.127  24.801  28.140  1.00 57.38           C  
ATOM   1225  O   GLY H 163       5.526  24.407  27.043  1.00 57.85           O  
ATOM   1226  N   SER H 164       5.865  25.607  28.936  1.00 52.86           N  
ATOM   1227  CA  SER H 164       7.038  26.274  28.458  1.00 52.29           C  
ATOM   1228  CB  SER H 164       7.672  27.227  29.488  1.00 53.55           C  
ATOM   1229  OG  SER H 164       6.787  28.303  29.774  1.00 56.06           O  
ATOM   1230  C   SER H 164       8.060  25.233  28.131  1.00 50.95           C  
ATOM   1231  O   SER H 164       8.158  24.208  28.803  1.00 49.70           O  
ATOM   1232  N   THR H 165       8.832  25.466  27.051  1.00 50.07           N  
ATOM   1233  CA  THR H 165       9.879  24.557  26.685  1.00 49.04           C  
ATOM   1234  CB  THR H 165       9.559  23.725  25.479  1.00 49.28           C  
ATOM   1235  OG1 THR H 165       9.310  24.563  24.361  1.00 49.08           O  
ATOM   1236  CG2 THR H 165       8.331  22.851  25.781  1.00 47.85           C  
ATOM   1237  C   THR H 165      11.081  25.379  26.335  1.00 48.81           C  
ATOM   1238  O   THR H 165      10.954  26.501  25.848  1.00 48.94           O  
ATOM   1239  N   TYR H 166      12.291  24.850  26.614  1.00 48.54           N  
ATOM   1240  CA  TYR H 166      13.485  25.561  26.248  1.00 48.61           C  
ATOM   1241  CB  TYR H 166      14.213  26.250  27.419  1.00 49.76           C  
ATOM   1242  CG  TYR H 166      13.302  27.249  28.052  1.00 47.90           C  
ATOM   1243  CD1 TYR H 166      12.946  28.417  27.410  1.00 52.37           C  
ATOM   1244  CD2 TYR H 166      12.820  27.027  29.320  1.00 52.93           C  
ATOM   1245  CE1 TYR H 166      12.106  29.331  28.010  1.00 54.37           C  
ATOM   1246  CE2 TYR H 166      11.984  27.934  29.926  1.00 54.04           C  
ATOM   1247  CZ  TYR H 166      11.622  29.087  29.271  1.00 54.98           C  
ATOM   1248  OH  TYR H 166      10.762  30.014  29.897  1.00 56.26           O  
ATOM   1249  C   TYR H 166      14.447  24.564  25.674  1.00 47.69           C  
ATOM   1250  O   TYR H 166      14.422  23.387  26.035  1.00 46.41           O  
ATOM   1251  N   TYR H 167      15.327  25.016  24.753  1.00 46.85           N  
ATOM   1252  CA  TYR H 167      16.240  24.096  24.132  1.00 46.93           C  
ATOM   1253  CB  TYR H 167      15.874  23.777  22.670  1.00 47.59           C  
ATOM   1254  CG  TYR H 167      14.521  23.150  22.605  1.00 47.43           C  
ATOM   1255  CD1 TYR H 167      13.389  23.929  22.528  1.00 48.21           C  
ATOM   1256  CD2 TYR H 167      14.378  21.783  22.614  1.00 47.83           C  
ATOM   1257  CE1 TYR H 167      12.141  23.353  22.462  1.00 49.71           C  
ATOM   1258  CE2 TYR H 167      13.135  21.201  22.548  1.00 47.67           C  
ATOM   1259  CZ  TYR H 167      12.011  21.985  22.471  1.00 48.17           C  
ATOM   1260  OH  TYR H 167      10.734  21.389  22.404  1.00 48.00           O  
ATOM   1261  C   TYR H 167      17.618  24.697  24.080  1.00 47.00           C  
ATOM   1262  O   TYR H 167      17.795  25.914  24.151  1.00 46.45           O  
ATOM   1263  N   ALA H 168      18.643  23.823  23.983  1.00 47.97           N  
ATOM   1264  CA  ALA H 168      20.007  24.241  23.826  1.00 47.81           C  
ATOM   1265  CB  ALA H 168      21.034  23.137  24.134  1.00 47.84           C  
ATOM   1266  C   ALA H 168      20.169  24.615  22.384  1.00 48.41           C  
ATOM   1267  O   ALA H 168      19.444  24.134  21.516  1.00 47.07           O  
ATOM   1268  N   ASP H 169      21.152  25.483  22.095  1.00 49.11           N  
ATOM   1269  CA  ASP H 169      21.353  25.982  20.766  1.00 49.93           C  
ATOM   1270  CB  ASP H 169      22.523  26.976  20.684  1.00 51.70           C  
ATOM   1271  CG  ASP H 169      22.410  27.677  19.345  1.00 54.46           C  
ATOM   1272  OD1 ASP H 169      21.372  27.454  18.669  1.00 55.96           O  
ATOM   1273  OD2 ASP H 169      23.345  28.437  18.976  1.00 58.13           O1-
ATOM   1274  C   ASP H 169      21.680  24.856  19.833  1.00 49.52           C  
ATOM   1275  O   ASP H 169      21.200  24.821  18.700  1.00 49.25           O  
ATOM   1276  N   SER H 170      22.493  23.888  20.290  1.00 49.35           N  
ATOM   1277  CA  SER H 170      22.951  22.851  19.407  1.00 50.17           C  
ATOM   1278  CB  SER H 170      23.947  21.896  20.090  1.00 51.10           C  
ATOM   1279  OG  SER H 170      23.307  21.200  21.151  1.00 51.33           O  
ATOM   1280  C   SER H 170      21.805  22.015  18.908  1.00 50.12           C  
ATOM   1281  O   SER H 170      21.831  21.514  17.784  1.00 50.49           O  
ATOM   1282  N   VAL H 171      20.830  21.769  19.796  1.00 49.59           N  
ATOM   1283  CA  VAL H 171      19.639  20.977  19.636  1.00 49.54           C  
ATOM   1284  CB  VAL H 171      19.166  20.511  20.982  1.00 50.45           C  
ATOM   1285  CG1 VAL H 171      17.751  19.940  20.870  1.00 49.82           C  
ATOM   1286  CG2 VAL H 171      20.199  19.502  21.518  1.00 48.77           C  
ATOM   1287  C   VAL H 171      18.483  21.634  18.927  1.00 49.40           C  
ATOM   1288  O   VAL H 171      17.677  20.936  18.314  1.00 49.25           O  
ATOM   1289  N   LYS H 172      18.331  22.972  19.013  1.00 50.30           N  
ATOM   1290  CA  LYS H 172      17.127  23.608  18.536  1.00 51.28           C  
ATOM   1291  CB  LYS H 172      17.149  25.144  18.584  1.00 52.69           C  
ATOM   1292  CG  LYS H 172      17.000  25.718  19.991  1.00 55.06           C  
ATOM   1293  CD  LYS H 172      17.232  27.228  20.054  1.00 58.19           C  
ATOM   1294  CE  LYS H 172      17.074  27.800  21.462  1.00 59.76           C  
ATOM   1295  NZ  LYS H 172      17.229  29.267  21.424  1.00 61.74           N1+
ATOM   1296  C   LYS H 172      16.788  23.239  17.128  1.00 50.31           C  
ATOM   1297  O   LYS H 172      17.633  23.233  16.234  1.00 50.11           O  
ATOM   1298  N   GLY H 173      15.494  22.897  16.935  1.00 50.64           N  
ATOM   1299  CA  GLY H 173      14.903  22.598  15.663  1.00 50.16           C  
ATOM   1300  C   GLY H 173      14.874  21.115  15.460  1.00 50.15           C  
ATOM   1301  O   GLY H 173      13.881  20.563  14.991  1.00 51.02           O  
ATOM   1302  N   ARG H 174      15.993  20.443  15.782  1.00 48.45           N  
ATOM   1303  CA  ARG H 174      16.149  19.025  15.614  1.00 48.19           C  
ATOM   1304  CB  ARG H 174      17.613  18.578  15.744  1.00 48.16           C  
ATOM   1305  CG  ARG H 174      18.515  19.175  14.662  1.00 50.13           C  
ATOM   1306  CD  ARG H 174      19.885  18.503  14.564  1.00 49.14           C  
ATOM   1307  NE  ARG H 174      20.645  18.798  15.812  1.00 47.54           N  
ATOM   1308  CZ  ARG H 174      21.051  17.769  16.613  1.00 48.48           C  
ATOM   1309  NH1 ARG H 174      20.634  16.497  16.354  1.00 47.03           N1+
ATOM   1310  NH2 ARG H 174      21.880  18.005  17.668  1.00 46.89           N  
ATOM   1311  C   ARG H 174      15.371  18.246  16.632  1.00 47.59           C  
ATOM   1312  O   ARG H 174      14.793  17.205  16.320  1.00 47.14           O  
ATOM   1313  N   PHE H 175      15.351  18.735  17.887  1.00 46.89           N  
ATOM   1314  CA  PHE H 175      14.780  17.985  18.968  1.00 46.49           C  
ATOM   1315  CB  PHE H 175      15.696  17.940  20.205  1.00 47.08           C  
ATOM   1316  CG  PHE H 175      16.905  17.106  19.937  1.00 46.28           C  
ATOM   1317  CD1 PHE H 175      17.726  17.362  18.864  1.00 47.00           C  
ATOM   1318  CD2 PHE H 175      17.252  16.099  20.805  1.00 48.25           C  
ATOM   1319  CE1 PHE H 175      18.847  16.596  18.638  1.00 46.68           C  
ATOM   1320  CE2 PHE H 175      18.371  15.332  20.587  1.00 46.56           C  
ATOM   1321  CZ  PHE H 175      19.170  15.575  19.498  1.00 47.54           C  
ATOM   1322  C   PHE H 175      13.528  18.649  19.428  1.00 46.71           C  
ATOM   1323  O   PHE H 175      13.362  19.862  19.301  1.00 47.13           O  
ATOM   1324  N   THR H 176      12.593  17.835  19.955  1.00 47.34           N  
ATOM   1325  CA  THR H 176      11.397  18.389  20.507  1.00 47.39           C  
ATOM   1326  CB  THR H 176      10.207  18.243  19.600  1.00 48.48           C  
ATOM   1327  OG1 THR H 176       9.190  19.148  19.991  1.00 49.23           O  
ATOM   1328  CG2 THR H 176       9.678  16.801  19.665  1.00 48.26           C  
ATOM   1329  C   THR H 176      11.141  17.670  21.798  1.00 47.42           C  
ATOM   1330  O   THR H 176      11.241  16.446  21.880  1.00 46.97           O  
ATOM   1331  N   ILE H 177      10.814  18.428  22.860  1.00 47.65           N  
ATOM   1332  CA  ILE H 177      10.545  17.832  24.134  1.00 47.61           C  
ATOM   1333  CB  ILE H 177      11.264  18.497  25.276  1.00 48.03           C  
ATOM   1334  CG1 ILE H 177      11.180  17.637  26.548  1.00 47.94           C  
ATOM   1335  CG2 ILE H 177      10.694  19.917  25.446  1.00 47.51           C  
ATOM   1336  CD1 ILE H 177      12.079  18.139  27.678  1.00 47.36           C  
ATOM   1337  C   ILE H 177       9.081  17.988  24.362  1.00 48.13           C  
ATOM   1338  O   ILE H 177       8.504  19.030  24.053  1.00 47.57           O  
ATOM   1339  N   SER H 178       8.434  16.925  24.872  1.00 48.76           N  
ATOM   1340  CA  SER H 178       7.018  16.991  25.074  1.00 48.82           C  
ATOM   1341  CB  SER H 178       6.218  16.418  23.892  1.00 49.16           C  
ATOM   1342  OG  SER H 178       6.540  15.047  23.708  1.00 48.21           O  
ATOM   1343  C   SER H 178       6.682  16.170  26.278  1.00 48.48           C  
ATOM   1344  O   SER H 178       7.547  15.515  26.860  1.00 47.84           O  
ATOM   1345  N   ALA H 179       5.403  16.219  26.708  1.00 48.86           N  
ATOM   1346  CA  ALA H 179       4.979  15.452  27.841  1.00 50.14           C  
ATOM   1347  CB  ALA H 179       4.991  16.244  29.161  1.00 50.41           C  
ATOM   1348  C   ALA H 179       3.567  15.011  27.609  1.00 51.03           C  
ATOM   1349  O   ALA H 179       2.784  15.706  26.960  1.00 50.90           O  
ATOM   1350  N   ASP H 180       3.221  13.811  28.125  1.00 50.96           N  
ATOM   1351  CA  ASP H 180       1.882  13.302  28.040  1.00 50.83           C  
ATOM   1352  CB  ASP H 180       1.799  11.953  27.298  1.00 51.63           C  
ATOM   1353  CG  ASP H 180       0.339  11.559  27.116  1.00 53.62           C  
ATOM   1354  OD1 ASP H 180      -0.538  12.167  27.785  1.00 53.47           O  
ATOM   1355  OD2 ASP H 180       0.082  10.634  26.301  1.00 55.25           O1-
ATOM   1356  C   ASP H 180       1.439  13.089  29.455  1.00 51.73           C  
ATOM   1357  O   ASP H 180       1.921  12.189  30.141  1.00 50.45           O  
ATOM   1358  N   THR H 181       0.495  13.921  29.929  1.00 51.91           N  
ATOM   1359  CA  THR H 181       0.053  13.866  31.290  1.00 52.65           C  
ATOM   1360  CB  THR H 181      -0.943  14.939  31.623  1.00 53.20           C  
ATOM   1361  OG1 THR H 181      -0.379  16.223  31.397  1.00 54.31           O  
ATOM   1362  CG2 THR H 181      -1.333  14.795  33.102  1.00 54.05           C  
ATOM   1363  C   THR H 181      -0.589  12.541  31.555  1.00 52.43           C  
ATOM   1364  O   THR H 181      -0.394  11.956  32.618  1.00 52.94           O  
ATOM   1365  N   SER H 182      -1.368  12.021  30.590  1.00 52.22           N  
ATOM   1366  CA  SER H 182      -2.069  10.782  30.781  1.00 52.42           C  
ATOM   1367  CB  SER H 182      -2.814  10.342  29.510  1.00 53.60           C  
ATOM   1368  OG  SER H 182      -3.714  11.360  29.098  1.00 55.51           O  
ATOM   1369  C   SER H 182      -1.064   9.712  31.086  1.00 51.32           C  
ATOM   1370  O   SER H 182      -1.260   8.902  31.991  1.00 52.04           O  
ATOM   1371  N   LYS H 183       0.028   9.688  30.299  1.00 49.39           N  
ATOM   1372  CA  LYS H 183       1.128   8.765  30.385  1.00 49.28           C  
ATOM   1373  CB  LYS H 183       2.109   8.902  29.207  1.00 49.69           C  
ATOM   1374  CG  LYS H 183       1.552   8.541  27.831  1.00 51.85           C  
ATOM   1375  CD  LYS H 183       1.207   7.065  27.665  1.00 52.76           C  
ATOM   1376  CE  LYS H 183       0.712   6.715  26.261  1.00 54.42           C  
ATOM   1377  NZ  LYS H 183       0.430   5.266  26.177  1.00 54.66           N1+
ATOM   1378  C   LYS H 183       1.955   9.037  31.607  1.00 48.31           C  
ATOM   1379  O   LYS H 183       2.612   8.141  32.134  1.00 47.47           O  
ATOM   1380  N   ASN H 184       1.976  10.301  32.069  1.00 47.41           N  
ATOM   1381  CA  ASN H 184       2.849  10.694  33.137  1.00 47.36           C  
ATOM   1382  CB  ASN H 184       2.628   9.914  34.448  1.00 48.07           C  
ATOM   1383  CG  ASN H 184       3.227  10.732  35.588  1.00 48.68           C  
ATOM   1384  OD1 ASN H 184       3.268  11.959  35.533  1.00 49.31           O  
ATOM   1385  ND2 ASN H 184       3.701  10.038  36.656  1.00 47.69           N  
ATOM   1386  C   ASN H 184       4.235  10.431  32.646  1.00 46.46           C  
ATOM   1387  O   ASN H 184       5.099   9.955  33.383  1.00 45.72           O  
ATOM   1388  N   THR H 185       4.476  10.740  31.355  1.00 45.26           N  
ATOM   1389  CA  THR H 185       5.762  10.475  30.790  1.00 45.92           C  
ATOM   1390  CB  THR H 185       5.731   9.261  29.919  1.00 45.60           C  
ATOM   1391  OG1 THR H 185       7.036   8.754  29.723  1.00 46.24           O  
ATOM   1392  CG2 THR H 185       5.111   9.660  28.576  1.00 46.30           C  
ATOM   1393  C   THR H 185       6.190  11.653  29.956  1.00 45.68           C  
ATOM   1394  O   THR H 185       5.367  12.421  29.460  1.00 46.07           O  
ATOM   1395  N   ALA H 186       7.519  11.830  29.794  1.00 45.01           N  
ATOM   1396  CA  ALA H 186       8.052  12.907  29.005  1.00 45.35           C  
ATOM   1397  CB  ALA H 186       9.043  13.805  29.768  1.00 45.26           C  
ATOM   1398  C   ALA H 186       8.801  12.283  27.871  1.00 45.52           C  
ATOM   1399  O   ALA H 186       9.288  11.159  27.990  1.00 45.25           O  
ATOM   1400  N   TYR H 187       8.893  12.988  26.723  1.00 45.41           N  
ATOM   1401  CA  TYR H 187       9.574  12.392  25.610  1.00 45.38           C  
ATOM   1402  CB  TYR H 187       8.673  12.019  24.420  1.00 46.46           C  
ATOM   1403  CG  TYR H 187       7.578  11.112  24.858  1.00 46.18           C  
ATOM   1404  CD1 TYR H 187       7.803   9.782  25.123  1.00 45.71           C  
ATOM   1405  CD2 TYR H 187       6.309  11.613  25.021  1.00 47.25           C  
ATOM   1406  CE1 TYR H 187       6.773   8.963  25.521  1.00 46.81           C  
ATOM   1407  CE2 TYR H 187       5.275  10.799  25.418  1.00 47.37           C  
ATOM   1408  CZ  TYR H 187       5.506   9.471  25.665  1.00 47.09           C  
ATOM   1409  OH  TYR H 187       4.453   8.626  26.074  1.00 47.44           O  
ATOM   1410  C   TYR H 187      10.549  13.366  25.039  1.00 45.62           C  
ATOM   1411  O   TYR H 187      10.449  14.576  25.244  1.00 45.15           O  
ATOM   1412  N   LEU H 188      11.561  12.827  24.333  1.00 45.07           N  
ATOM   1413  CA  LEU H 188      12.498  13.646  23.625  1.00 45.81           C  
ATOM   1414  CB  LEU H 188      13.916  13.590  24.219  1.00 45.78           C  
ATOM   1415  CG  LEU H 188      14.934  14.509  23.516  1.00 45.07           C  
ATOM   1416  CD1 LEU H 188      14.525  15.988  23.638  1.00 44.29           C  
ATOM   1417  CD2 LEU H 188      16.359  14.251  24.032  1.00 46.01           C  
ATOM   1418  C   LEU H 188      12.560  13.092  22.234  1.00 46.35           C  
ATOM   1419  O   LEU H 188      13.077  11.997  22.015  1.00 45.66           O  
ATOM   1420  N   GLN H 189      12.025  13.848  21.257  1.00 46.61           N  
ATOM   1421  CA  GLN H 189      12.037  13.430  19.885  1.00 47.97           C  
ATOM   1422  CB  GLN H 189      10.864  14.017  19.078  1.00 48.78           C  
ATOM   1423  CG  GLN H 189      10.919  13.732  17.576  1.00 49.72           C  
ATOM   1424  CD  GLN H 189      10.637  12.255  17.341  1.00 51.57           C  
ATOM   1425  OE1 GLN H 189      10.565  11.464  18.280  1.00 53.20           O  
ATOM   1426  NE2 GLN H 189      10.482  11.865  16.048  1.00 50.10           N  
ATOM   1427  C   GLN H 189      13.300  13.961  19.300  1.00 48.06           C  
ATOM   1428  O   GLN H 189      13.552  15.165  19.333  1.00 48.95           O  
ATOM   1429  N   MET H 190      14.143  13.069  18.751  1.00 48.59           N  
ATOM   1430  CA  MET H 190      15.395  13.521  18.224  1.00 49.71           C  
ATOM   1431  CB  MET H 190      16.584  12.772  18.842  1.00 50.07           C  
ATOM   1432  CG  MET H 190      16.675  12.932  20.361  1.00 53.07           C  
ATOM   1433  SD  MET H 190      18.043  12.010  21.121  1.00 56.66           S  
ATOM   1434  CE  MET H 190      17.257  10.384  20.939  1.00 55.77           C  
ATOM   1435  C   MET H 190      15.407  13.218  16.761  1.00 49.46           C  
ATOM   1436  O   MET H 190      15.236  12.069  16.354  1.00 49.49           O  
ATOM   1437  N   ASN H 191      15.628  14.254  15.928  1.00 49.33           N  
ATOM   1438  CA  ASN H 191      15.646  14.064  14.505  1.00 49.02           C  
ATOM   1439  CB  ASN H 191      14.569  14.879  13.767  1.00 48.63           C  
ATOM   1440  CG  ASN H 191      13.201  14.373  14.205  1.00 50.22           C  
ATOM   1441  OD1 ASN H 191      12.939  13.172  14.216  1.00 50.72           O  
ATOM   1442  ND2 ASN H 191      12.304  15.321  14.589  1.00 51.20           N  
ATOM   1443  C   ASN H 191      16.968  14.560  14.011  1.00 49.05           C  
ATOM   1444  O   ASN H 191      17.687  15.257  14.724  1.00 48.35           O  
ATOM   1445  N   SER H 192      17.329  14.180  12.768  1.00 48.92           N  
ATOM   1446  CA  SER H 192      18.548  14.636  12.160  1.00 49.14           C  
ATOM   1447  CB  SER H 192      18.534  16.144  11.845  1.00 49.81           C  
ATOM   1448  OG  SER H 192      17.498  16.442  10.918  1.00 50.27           O  
ATOM   1449  C   SER H 192      19.694  14.364  13.080  1.00 48.92           C  
ATOM   1450  O   SER H 192      20.538  15.230  13.305  1.00 48.66           O  
ATOM   1451  N   LEU H 193      19.767  13.131  13.613  1.00 48.43           N  
ATOM   1452  CA  LEU H 193      20.801  12.782  14.543  1.00 48.56           C  
ATOM   1453  CB  LEU H 193      20.559  11.425  15.220  1.00 48.01           C  
ATOM   1454  CG  LEU H 193      19.429  11.459  16.259  1.00 48.93           C  
ATOM   1455  CD1 LEU H 193      19.221  10.080  16.902  1.00 47.98           C  
ATOM   1456  CD2 LEU H 193      19.711  12.541  17.316  1.00 49.04           C  
ATOM   1457  C   LEU H 193      22.123  12.715  13.855  1.00 49.00           C  
ATOM   1458  O   LEU H 193      22.236  12.331  12.693  1.00 47.59           O  
ATOM   1459  N   ARG H 194      23.177  13.120  14.585  1.00 48.94           N  
ATOM   1460  CA  ARG H 194      24.514  13.070  14.083  0.90 50.63           C  
ATOM   1461  CB  ARG H 194      25.016  14.432  13.562  0.90 51.99           C  
ATOM   1462  CG  ARG H 194      24.770  15.623  14.486  0.90 53.32           C  
ATOM   1463  CD  ARG H 194      24.932  16.952  13.741  0.90 55.64           C  
ATOM   1464  NE  ARG H 194      24.229  18.015  14.509  0.90 56.72           N  
ATOM   1465  CZ  ARG H 194      23.950  19.209  13.909  0.90 57.86           C  
ATOM   1466  NH1 ARG H 194      24.413  19.468  12.651  0.90 58.22           N1+
ATOM   1467  NH2 ARG H 194      23.198  20.142  14.561  0.90 58.74           N  
ATOM   1468  C   ARG H 194      25.394  12.472  15.136  1.00 49.94           C  
ATOM   1469  O   ARG H 194      24.982  12.290  16.280  1.00 48.06           O  
ATOM   1470  N   ALA H 195      26.642  12.136  14.757  1.00 49.77           N  
ATOM   1471  CA  ALA H 195      27.564  11.433  15.606  1.00 51.00           C  
ATOM   1472  CB  ALA H 195      28.934  11.214  14.944  1.00 50.66           C  
ATOM   1473  C   ALA H 195      27.790  12.218  16.858  1.00 50.67           C  
ATOM   1474  O   ALA H 195      27.929  11.648  17.937  1.00 50.82           O  
ATOM   1475  N   GLU H 196      27.818  13.555  16.750  1.00 51.57           N  
ATOM   1476  CA  GLU H 196      28.073  14.382  17.891  1.00 52.11           C  
ATOM   1477  CB  GLU H 196      28.167  15.876  17.544  1.00 53.51           C  
ATOM   1478  CG  GLU H 196      26.958  16.459  16.818  1.00 56.85           C  
ATOM   1479  CD  GLU H 196      27.423  17.788  16.249  1.00 59.49           C  
ATOM   1480  OE1 GLU H 196      28.663  18.012  16.260  1.00 58.91           O  
ATOM   1481  OE2 GLU H 196      26.565  18.589  15.793  1.00 62.41           O1-
ATOM   1482  C   GLU H 196      27.010  14.149  18.919  1.00 50.99           C  
ATOM   1483  O   GLU H 196      27.239  14.357  20.109  1.00 50.86           O  
ATOM   1484  N   ASP H 197      25.808  13.740  18.480  1.00 48.65           N  
ATOM   1485  CA  ASP H 197      24.689  13.456  19.338  1.00 47.88           C  
ATOM   1486  CB  ASP H 197      23.378  13.273  18.555  1.00 48.09           C  
ATOM   1487  CG  ASP H 197      22.987  14.655  18.053  1.00 49.37           C  
ATOM   1488  OD1 ASP H 197      23.069  15.611  18.870  1.00 49.40           O  
ATOM   1489  OD2 ASP H 197      22.619  14.778  16.856  1.00 49.16           O1-
ATOM   1490  C   ASP H 197      24.925  12.225  20.171  1.00 47.36           C  
ATOM   1491  O   ASP H 197      24.223  12.005  21.155  1.00 46.48           O  
ATOM   1492  N   THR H 198      25.871  11.348  19.787  1.00 46.61           N  
ATOM   1493  CA  THR H 198      26.067  10.143  20.555  1.00 45.50           C  
ATOM   1494  CB  THR H 198      27.182   9.274  20.042  1.00 45.98           C  
ATOM   1495  OG1 THR H 198      26.921   8.877  18.703  1.00 45.57           O  
ATOM   1496  CG2 THR H 198      27.295   8.038  20.950  1.00 45.32           C  
ATOM   1497  C   THR H 198      26.373  10.492  21.982  1.00 45.83           C  
ATOM   1498  O   THR H 198      27.269  11.286  22.267  1.00 45.81           O  
ATOM   1499  N   ALA H 199      25.609   9.900  22.927  1.00 44.79           N  
ATOM   1500  CA  ALA H 199      25.847  10.172  24.316  1.00 45.48           C  
ATOM   1501  CB  ALA H 199      25.717  11.660  24.677  1.00 45.49           C  
ATOM   1502  C   ALA H 199      24.837   9.435  25.137  1.00 45.41           C  
ATOM   1503  O   ALA H 199      23.903   8.829  24.613  1.00 44.65           O  
ATOM   1504  N   VAL H 200      25.044   9.434  26.470  1.00 45.66           N  
ATOM   1505  CA  VAL H 200      24.069   8.860  27.343  1.00 44.81           C  
ATOM   1506  CB  VAL H 200      24.643   8.316  28.618  1.00 45.28           C  
ATOM   1507  CG1 VAL H 200      25.083   9.474  29.531  1.00 45.08           C  
ATOM   1508  CG2 VAL H 200      23.605   7.369  29.238  1.00 45.92           C  
ATOM   1509  C   VAL H 200      23.120   9.976  27.656  1.00 45.01           C  
ATOM   1510  O   VAL H 200      23.540  11.095  27.950  1.00 45.70           O  
ATOM   1511  N   TYR H 201      21.803   9.707  27.593  1.00 44.90           N  
ATOM   1512  CA  TYR H 201      20.841  10.748  27.818  1.00 45.43           C  
ATOM   1513  CB  TYR H 201      19.741  10.820  26.743  1.00 45.29           C  
ATOM   1514  CG  TYR H 201      20.297  11.370  25.474  1.00 45.16           C  
ATOM   1515  CD1 TYR H 201      21.169  10.642  24.699  1.00 44.52           C  
ATOM   1516  CD2 TYR H 201      19.912  12.621  25.046  1.00 45.36           C  
ATOM   1517  CE1 TYR H 201      21.663  11.161  23.525  1.00 44.88           C  
ATOM   1518  CE2 TYR H 201      20.401  13.145  23.874  1.00 45.76           C  
ATOM   1519  CZ  TYR H 201      21.280  12.416  23.111  1.00 45.26           C  
ATOM   1520  OH  TYR H 201      21.786  12.946  21.906  1.00 44.70           O  
ATOM   1521  C   TYR H 201      20.145  10.483  29.113  1.00 45.64           C  
ATOM   1522  O   TYR H 201      19.657   9.379  29.351  1.00 45.55           O  
ATOM   1523  N   TYR H 202      20.075  11.521  29.975  1.00 45.13           N  
ATOM   1524  CA  TYR H 202      19.449  11.392  31.258  1.00 46.49           C  
ATOM   1525  CB  TYR H 202      20.296  11.874  32.453  1.00 46.46           C  
ATOM   1526  CG  TYR H 202      21.583  11.131  32.584  1.00 45.48           C  
ATOM   1527  CD1 TYR H 202      21.646   9.927  33.248  1.00 46.76           C  
ATOM   1528  CD2 TYR H 202      22.736  11.650  32.042  1.00 45.33           C  
ATOM   1529  CE1 TYR H 202      22.841   9.258  33.374  1.00 47.21           C  
ATOM   1530  CE2 TYR H 202      23.933  10.984  32.166  1.00 46.01           C  
ATOM   1531  CZ  TYR H 202      23.985   9.786  32.835  1.00 46.91           C  
ATOM   1532  OH  TYR H 202      25.212   9.102  32.966  1.00 48.31           O  
ATOM   1533  C   TYR H 202      18.277  12.322  31.288  1.00 46.95           C  
ATOM   1534  O   TYR H 202      18.271  13.378  30.658  1.00 47.52           O  
ATOM   1535  N   CYS H 203      17.235  11.907  32.022  1.00 47.26           N  
ATOM   1536  CA  CYS H 203      16.051  12.665  32.283  1.00 48.65           C  
ATOM   1537  CB  CYS H 203      14.823  11.747  32.108  1.00 49.37           C  
ATOM   1538  SG  CYS H 203      13.245  12.366  32.743  1.00 55.94           S  
ATOM   1539  C   CYS H 203      16.178  13.052  33.726  1.00 47.63           C  
ATOM   1540  O   CYS H 203      16.608  12.238  34.542  1.00 48.13           O  
ATOM   1541  N   ALA H 204      15.860  14.317  34.078  1.00 47.27           N  
ATOM   1542  CA  ALA H 204      15.956  14.723  35.451  1.00 46.85           C  
ATOM   1543  CB  ALA H 204      17.203  15.569  35.756  1.00 47.40           C  
ATOM   1544  C   ALA H 204      14.764  15.568  35.745  1.00 47.37           C  
ATOM   1545  O   ALA H 204      14.221  16.233  34.864  1.00 47.75           O  
ATOM   1546  N   ARG H 205      14.323  15.550  37.013  1.00 47.01           N  
ATOM   1547  CA  ARG H 205      13.168  16.288  37.416  1.00 47.97           C  
ATOM   1548  CB  ARG H 205      12.229  15.449  38.309  1.00 48.43           C  
ATOM   1549  CG  ARG H 205      11.105  16.237  38.989  1.00 49.75           C  
ATOM   1550  CD  ARG H 205      10.359  15.468  40.093  1.00 51.25           C  
ATOM   1551  NE  ARG H 205      10.873  15.923  41.421  1.00 51.61           N  
ATOM   1552  CZ  ARG H 205      10.033  16.047  42.495  1.00 53.48           C  
ATOM   1553  NH1 ARG H 205       8.703  15.770  42.372  1.00 55.28           N1+
ATOM   1554  NH2 ARG H 205      10.520  16.461  43.702  1.00 53.54           N  
ATOM   1555  C   ARG H 205      13.636  17.405  38.265  1.00 48.38           C  
ATOM   1556  O   ARG H 205      14.540  17.248  39.079  1.00 47.89           O  
ATOM   1557  N   LYS H 206      13.061  18.593  38.044  1.00 49.05           N  
ATOM   1558  CA  LYS H 206      13.301  19.641  38.968  1.00 50.36           C  
ATOM   1559  CB  LYS H 206      13.728  21.001  38.388  1.00 49.80           C  
ATOM   1560  CG  LYS H 206      15.248  21.171  38.376  1.00 43.89           C  
ATOM   1561  CD  LYS H 206      15.755  22.391  37.607  1.00 45.19           C  
ATOM   1562  CE  LYS H 206      17.150  22.837  38.036  1.00  0.00           C  
ATOM   1563  NZ  LYS H 206      17.483  24.128  37.398  1.00  0.00           N1+
ATOM   1564  C   LYS H 206      12.019  19.806  39.651  1.00 51.11           C  
ATOM   1565  O   LYS H 206      10.983  20.016  39.020  1.00 50.71           O  
ATOM   1566  N   GLN H 207      12.096  19.890  41.004  1.00 36.68           N  
ATOM   1567  CA  GLN H 207      10.998  20.236  41.870  1.00 36.42           C  
ATOM   1568  CB  GLN H 207      11.139  19.664  43.293  1.00 47.19           C  
ATOM   1569  CG  GLN H 207       9.974  20.026  44.217  1.00 51.04           C  
ATOM   1570  CD  GLN H 207      10.328  19.572  45.625  1.00 30.31           C  
ATOM   1571  OE1 GLN H 207      11.473  19.216  45.903  1.00  0.00           O  
ATOM   1572  NE2 GLN H 207       9.325  19.601  46.543  1.00  0.00           N  
ATOM   1573  C   GLN H 207      11.011  21.731  42.022  1.00 36.50           C  
ATOM   1574  O   GLN H 207      11.987  22.333  42.477  1.00 36.76           O  
ATOM   1575  N   TYR H 208       9.876  22.362  41.678  1.00 36.73           N  
ATOM   1576  CA  TYR H 208       9.793  23.784  41.689  1.00 35.93           C  
ATOM   1577  CB  TYR H 208       8.525  24.341  41.026  1.00 32.80           C  
ATOM   1578  CG  TYR H 208       8.703  25.819  40.896  1.00 31.83           C  
ATOM   1579  CD1 TYR H 208       9.578  26.328  39.963  1.00 33.09           C  
ATOM   1580  CD2 TYR H 208       7.998  26.699  41.684  1.00 32.94           C  
ATOM   1581  CE1 TYR H 208       9.755  27.685  39.824  1.00 33.01           C  
ATOM   1582  CE2 TYR H 208       8.171  28.060  41.547  1.00 32.79           C  
ATOM   1583  CZ  TYR H 208       9.051  28.556  40.617  1.00 33.40           C  
ATOM   1584  OH  TYR H 208       9.231  29.948  40.473  1.00  0.00           O  
ATOM   1585  C   TYR H 208       9.808  24.250  43.090  1.00 37.94           C  
ATOM   1586  O   TYR H 208       9.118  23.728  43.968  1.00 41.22           O  
ATOM   1587  N   SER H 209      10.623  25.287  43.309  1.00 35.93           N  
ATOM   1588  CA  SER H 209      10.742  25.885  44.590  1.00 35.68           C  
ATOM   1589  CB  SER H 209      11.956  26.826  44.702  1.00 37.16           C  
ATOM   1590  OG  SER H 209      12.060  27.355  46.015  1.00  0.00           O  
ATOM   1591  C   SER H 209       9.480  26.667  44.761  1.00 35.08           C  
ATOM   1592  O   SER H 209       8.399  26.169  44.448  1.00 37.31           O  
ATOM   1593  N   TYR H 210       9.551  27.890  45.317  1.00 36.47           N  
ATOM   1594  CA  TYR H 210       8.332  28.628  45.406  1.00 36.82           C  
ATOM   1595  CB  TYR H 210       7.711  28.698  46.815  1.00 36.67           C  
ATOM   1596  CG  TYR H 210       7.091  27.339  46.875  1.00 47.19           C  
ATOM   1597  CD1 TYR H 210       7.808  26.234  47.274  1.00 32.29           C  
ATOM   1598  CD2 TYR H 210       5.786  27.169  46.473  1.00 32.17           C  
ATOM   1599  CE1 TYR H 210       7.223  24.988  47.285  1.00 32.28           C  
ATOM   1600  CE2 TYR H 210       5.198  25.927  46.482  1.00 31.99           C  
ATOM   1601  CZ  TYR H 210       5.918  24.830  46.888  1.00 32.17           C  
ATOM   1602  OH  TYR H 210       5.322  23.551  46.891  1.00 32.12           O  
ATOM   1603  C   TYR H 210       8.494  29.937  44.713  1.00 36.41           C  
ATOM   1604  O   TYR H 210       9.569  30.248  44.204  1.00 37.96           O  
ATOM   1605  N   TRP H 211       7.409  30.729  44.659  1.00 39.13           N  
ATOM   1606  CA  TRP H 211       7.376  31.911  43.850  1.00 39.44           C  
ATOM   1607  CB  TRP H 211       6.104  32.761  44.065  1.00 48.88           C  
ATOM   1608  CG  TRP H 211       4.844  32.292  43.365  1.00 84.68           C  
ATOM   1609  CD2 TRP H 211       4.342  32.906  42.164  1.00  0.00           C  
ATOM   1610  CD1 TRP H 211       3.957  31.307  43.691  1.00  0.00           C  
ATOM   1611  NE1 TRP H 211       2.942  31.261  42.763  1.00  0.00           N  
ATOM   1612  CE2 TRP H 211       3.167  32.240  41.818  1.00  0.00           C  
ATOM   1613  CE3 TRP H 211       4.822  33.937  41.409  1.00  0.00           C  
ATOM   1614  CZ2 TRP H 211       2.453  32.597  40.708  1.00  0.00           C  
ATOM   1615  CZ3 TRP H 211       4.099  34.298  40.292  1.00  0.00           C  
ATOM   1616  CH2 TRP H 211       2.937  33.639  39.946  1.00  0.00           C  
ATOM   1617  C   TRP H 211       8.533  32.789  44.173  1.00 38.56           C  
ATOM   1618  O   TRP H 211       9.143  33.369  43.277  1.00 39.30           O  
ATOM   1619  N   ARG H 212       8.853  32.963  45.456  1.00 47.91           N  
ATOM   1620  CA  ARG H 212       9.941  33.846  45.725  1.00 48.87           C  
ATOM   1621  CB  ARG H 212      10.031  34.207  47.212  1.00 57.51           C  
ATOM   1622  CG  ARG H 212       8.928  35.203  47.574  1.00 68.88           C  
ATOM   1623  CD  ARG H 212       8.656  35.370  49.067  1.00 66.59           C  
ATOM   1624  NE  ARG H 212       7.802  36.583  49.208  1.00 65.02           N  
ATOM   1625  CZ  ARG H 212       6.451  36.524  49.000  1.00 60.86           C  
ATOM   1626  NH1 ARG H 212       5.849  35.347  48.659  1.00 63.28           N1+
ATOM   1627  NH2 ARG H 212       5.701  37.657  49.119  1.00 66.08           N  
ATOM   1628  C   ARG H 212      11.246  33.292  45.244  1.00 49.86           C  
ATOM   1629  O   ARG H 212      12.023  33.995  44.599  1.00 48.59           O  
ATOM   1630  N   ASP H 213      11.530  32.012  45.532  1.00 43.27           N  
ATOM   1631  CA  ASP H 213      12.806  31.481  45.149  1.00 42.60           C  
ATOM   1632  CB  ASP H 213      13.058  30.097  45.770  1.00 41.36           C  
ATOM   1633  CG  ASP H 213      14.562  29.884  45.809  1.00 44.42           C  
ATOM   1634  OD1 ASP H 213      15.248  30.409  44.893  1.00  0.00           O  
ATOM   1635  OD2 ASP H 213      15.048  29.217  46.761  1.00  0.00           O1-
ATOM   1636  C   ASP H 213      12.878  31.400  43.647  1.00 41.58           C  
ATOM   1637  O   ASP H 213      13.860  31.822  43.039  1.00 42.35           O  
ATOM   1638  N   SER H 214      11.808  30.885  43.011  1.00 44.69           N  
ATOM   1639  CA  SER H 214      11.675  30.779  41.580  1.00 43.89           C  
ATOM   1640  CB  SER H 214      11.761  32.140  40.858  1.00 37.29           C  
ATOM   1641  OG  SER H 214      10.673  32.970  41.239  1.00  0.00           O  
ATOM   1642  C   SER H 214      12.720  29.899  40.965  1.00 44.05           C  
ATOM   1643  O   SER H 214      13.047  30.071  39.791  1.00 44.34           O  
ATOM   1644  N   TYR H 215      13.264  28.904  41.687  1.00 38.96           N  
ATOM   1645  CA  TYR H 215      14.261  28.129  41.007  1.00 40.20           C  
ATOM   1646  CB  TYR H 215      15.673  28.307  41.584  1.00 33.04           C  
ATOM   1647  CG  TYR H 215      15.739  27.409  42.770  1.00 32.52           C  
ATOM   1648  CD1 TYR H 215      15.005  27.681  43.899  1.00 32.25           C  
ATOM   1649  CD2 TYR H 215      16.549  26.297  42.753  1.00 32.78           C  
ATOM   1650  CE1 TYR H 215      15.066  26.851  44.992  1.00 10.00           C  
ATOM   1651  CE2 TYR H 215      16.616  25.463  43.843  1.00 32.58           C  
ATOM   1652  CZ  TYR H 215      15.872  25.741  44.962  1.00 10.00           C  
ATOM   1653  OH  TYR H 215      15.941  24.884  46.078  1.00 10.00           O  
ATOM   1654  C   TYR H 215      13.956  26.695  41.221  1.00 39.48           C  
ATOM   1655  O   TYR H 215      13.296  26.300  42.180  1.00 42.25           O  
ATOM   1656  N   TRP H 216      14.454  25.886  40.281  1.00 36.50           N  
ATOM   1657  CA  TRP H 216      14.353  24.476  40.311  1.00 36.14           C  
ATOM   1658  CB  TRP H 216      13.565  23.983  39.077  1.00 36.29           C  
ATOM   1659  CG  TRP H 216      13.700  24.872  37.843  1.00 36.29           C  
ATOM   1660  CD2 TRP H 216      12.617  25.639  37.270  1.00 37.05           C  
ATOM   1661  CD1 TRP H 216      14.782  25.109  37.051  1.00 37.39           C  
ATOM   1662  NE1 TRP H 216      14.455  25.973  36.033  1.00  0.00           N  
ATOM   1663  CE2 TRP H 216      13.127  26.305  36.154  1.00 37.76           C  
ATOM   1664  CE3 TRP H 216      11.310  25.774  37.636  1.00  0.00           C  
ATOM   1665  CZ2 TRP H 216      12.334  27.117  35.389  1.00  0.00           C  
ATOM   1666  CZ3 TRP H 216      10.511  26.597  36.867  1.00  0.00           C  
ATOM   1667  CH2 TRP H 216      11.016  27.256  35.765  1.00  0.00           C  
ATOM   1668  C   TRP H 216      15.770  23.997  40.327  1.00 35.20           C  
ATOM   1669  O   TRP H 216      16.643  24.707  39.849  1.00 35.25           O  
ATOM   1670  N   ALA H 217      16.072  22.833  40.939  1.00 31.56           N  
ATOM   1671  CA  ALA H 217      17.394  22.229  40.892  1.00 33.04           C  
ATOM   1672  CB  ALA H 217      18.151  22.288  42.231  1.00 32.67           C  
ATOM   1673  C   ALA H 217      17.088  20.791  40.578  1.00 33.49           C  
ATOM   1674  O   ALA H 217      15.998  20.338  40.920  1.00 36.79           O  
ATOM   1675  N   MET H 218      17.973  20.045  39.873  1.00 33.91           N  
ATOM   1676  CA  MET H 218      17.571  18.726  39.428  1.00 34.12           C  
ATOM   1677  CB  MET H 218      18.346  18.256  38.190  1.00 53.09           C  
ATOM   1678  CG  MET H 218      18.087  19.144  36.971  1.00 53.97           C  
ATOM   1679  SD  MET H 218      19.087  18.748  35.507  1.00 57.24           S  
ATOM   1680  CE  MET H 218      18.747  20.326  34.676  1.00 55.74           C  
ATOM   1681  C   MET H 218      17.773  17.713  40.523  1.00 34.01           C  
ATOM   1682  O   MET H 218      18.873  17.197  40.710  1.00 36.81           O  
ATOM   1683  N   ASP H 219      16.696  17.416  41.288  1.00 39.21           N  
ATOM   1684  CA  ASP H 219      16.757  16.494  42.398  1.00 39.67           C  
ATOM   1685  CB  ASP H 219      15.664  16.720  43.465  1.00 39.20           C  
ATOM   1686  CG  ASP H 219      14.277  16.510  42.876  1.00 42.14           C  
ATOM   1687  OD1 ASP H 219      14.110  16.701  41.642  1.00 41.62           O  
ATOM   1688  OD2 ASP H 219      13.359  16.162  43.665  1.00 44.95           O1-
ATOM   1689  C   ASP H 219      16.791  15.028  42.049  1.00 38.35           C  
ATOM   1690  O   ASP H 219      17.512  14.271  42.696  1.00 39.98           O  
ATOM   1691  N   TYR H 220      16.015  14.567  41.045  1.00 48.87           N  
ATOM   1692  CA  TYR H 220      15.956  13.153  40.744  1.00 49.41           C  
ATOM   1693  CB  TYR H 220      14.556  12.526  40.910  1.00 51.18           C  
ATOM   1694  CG  TYR H 220      14.200  12.435  42.355  1.00 51.89           C  
ATOM   1695  CD1 TYR H 220      13.597  13.485  43.005  1.00 53.66           C  
ATOM   1696  CD2 TYR H 220      14.472  11.287  43.067  1.00 53.18           C  
ATOM   1697  CE1 TYR H 220      13.270  13.386  44.340  1.00 54.26           C  
ATOM   1698  CE2 TYR H 220      14.147  11.185  44.401  1.00 53.49           C  
ATOM   1699  CZ  TYR H 220      13.543  12.237  45.041  1.00 55.08           C  
ATOM   1700  OH  TYR H 220      13.207  12.135  46.408  1.00 56.72           O  
ATOM   1701  C   TYR H 220      16.344  12.921  39.315  1.00 48.97           C  
ATOM   1702  O   TYR H 220      15.969  13.687  38.429  1.00 48.70           O  
ATOM   1703  N   TRP H 221      17.093  11.825  39.054  1.00 47.62           N  
ATOM   1704  CA  TRP H 221      17.585  11.575  37.725  1.00 48.07           C  
ATOM   1705  CB  TRP H 221      19.112  11.747  37.626  1.00 47.77           C  
ATOM   1706  CG  TRP H 221      19.614  13.144  37.908  1.00 47.03           C  
ATOM   1707  CD2 TRP H 221      20.312  13.972  36.961  1.00 45.90           C  
ATOM   1708  CD1 TRP H 221      19.561  13.857  39.071  1.00 47.06           C  
ATOM   1709  NE1 TRP H 221      20.170  15.078  38.905  1.00 47.26           N  
ATOM   1710  CE2 TRP H 221      20.641  15.161  37.612  1.00 46.36           C  
ATOM   1711  CE3 TRP H 221      20.653  13.756  35.657  1.00 46.57           C  
ATOM   1712  CZ2 TRP H 221      21.319  16.156  36.967  1.00 46.81           C  
ATOM   1713  CZ3 TRP H 221      21.333  14.762  35.008  1.00 46.47           C  
ATOM   1714  CH2 TRP H 221      21.659  15.939  35.651  1.00 46.67           C  
ATOM   1715  C   TRP H 221      17.306  10.149  37.348  1.00 48.48           C  
ATOM   1716  O   TRP H 221      17.202   9.271  38.202  1.00 49.10           O  
ATOM   1717  N   GLY H 222      17.180   9.891  36.028  1.00 49.07           N  
ATOM   1718  CA  GLY H 222      16.965   8.561  35.520  1.00 50.04           C  
ATOM   1719  C   GLY H 222      18.305   7.893  35.412  1.00 50.98           C  
ATOM   1720  O   GLY H 222      19.338   8.510  35.657  1.00 50.99           O  
ATOM   1721  N   GLN H 223      18.304   6.595  35.043  1.00 50.81           N  
ATOM   1722  CA  GLN H 223      19.492   5.788  34.928  1.00 51.58           C  
ATOM   1723  CB  GLN H 223      19.201   4.325  34.572  1.00 52.99           C  
ATOM   1724  CG  GLN H 223      18.022   3.722  35.320  1.00 55.29           C  
ATOM   1725  CD  GLN H 223      16.814   4.093  34.481  1.00 56.94           C  
ATOM   1726  OE1 GLN H 223      16.697   3.692  33.323  1.00 56.86           O  
ATOM   1727  NE2 GLN H 223      15.902   4.906  35.070  1.00 55.54           N  
ATOM   1728  C   GLN H 223      20.305   6.267  33.768  1.00 51.06           C  
ATOM   1729  O   GLN H 223      21.534   6.231  33.803  1.00 50.91           O  
ATOM   1730  N   GLY H 224      19.624   6.675  32.681  1.00 49.58           N  
ATOM   1731  CA  GLY H 224      20.284   7.118  31.488  1.00 50.59           C  
ATOM   1732  C   GLY H 224      20.200   6.024  30.465  1.00 51.06           C  
ATOM   1733  O   GLY H 224      20.225   4.840  30.800  1.00 50.32           O  
ATOM   1734  N   THR H 225      20.085   6.408  29.174  1.00 49.87           N  
ATOM   1735  CA  THR H 225      20.059   5.455  28.094  1.00 50.69           C  
ATOM   1736  CB  THR H 225      18.781   5.423  27.309  1.00 52.23           C  
ATOM   1737  OG1 THR H 225      18.550   6.687  26.709  1.00 55.77           O  
ATOM   1738  CG2 THR H 225      17.612   5.050  28.229  1.00 52.60           C  
ATOM   1739  C   THR H 225      21.118   5.872  27.120  1.00 50.51           C  
ATOM   1740  O   THR H 225      21.328   7.063  26.898  1.00 49.50           O  
ATOM   1741  N   LEU H 226      21.803   4.901  26.484  1.00 49.43           N  
ATOM   1742  CA  LEU H 226      22.871   5.262  25.595  1.00 49.04           C  
ATOM   1743  CB  LEU H 226      24.032   4.242  25.604  1.00 49.16           C  
ATOM   1744  CG  LEU H 226      25.359   4.699  24.953  1.00 50.99           C  
ATOM   1745  CD1 LEU H 226      26.413   3.588  25.032  1.00 50.81           C  
ATOM   1746  CD2 LEU H 226      25.182   5.224  23.524  1.00 50.48           C  
ATOM   1747  C   LEU H 226      22.323   5.325  24.202  1.00 48.46           C  
ATOM   1748  O   LEU H 226      21.623   4.423  23.743  1.00 47.70           O  
ATOM   1749  N   VAL H 227      22.623   6.435  23.501  1.00 47.95           N  
ATOM   1750  CA  VAL H 227      22.210   6.584  22.136  1.00 47.36           C  
ATOM   1751  CB  VAL H 227      21.449   7.851  21.878  1.00 48.25           C  
ATOM   1752  CG1 VAL H 227      21.167   7.967  20.369  1.00 48.72           C  
ATOM   1753  CG2 VAL H 227      20.185   7.842  22.753  1.00 47.64           C  
ATOM   1754  C   VAL H 227      23.459   6.644  21.328  1.00 47.01           C  
ATOM   1755  O   VAL H 227      24.311   7.509  21.535  1.00 46.57           O  
ATOM   1756  N   THR H 228      23.614   5.712  20.373  1.00 47.69           N  
ATOM   1757  CA  THR H 228      24.814   5.753  19.599  1.00 47.55           C  
ATOM   1758  CB  THR H 228      25.635   4.502  19.731  1.00 48.43           C  
ATOM   1759  OG1 THR H 228      26.962   4.739  19.290  1.00 49.66           O  
ATOM   1760  CG2 THR H 228      24.996   3.370  18.920  1.00 47.17           C  
ATOM   1761  C   THR H 228      24.416   5.975  18.174  1.00 47.47           C  
ATOM   1762  O   THR H 228      23.532   5.303  17.644  1.00 47.32           O  
ATOM   1763  N   VAL H 229      25.046   6.970  17.522  1.00 47.76           N  
ATOM   1764  CA  VAL H 229      24.694   7.264  16.165  1.00 47.73           C  
ATOM   1765  CB  VAL H 229      24.443   8.726  15.941  1.00 47.43           C  
ATOM   1766  CG1 VAL H 229      24.173   8.961  14.447  1.00 46.48           C  
ATOM   1767  CG2 VAL H 229      23.293   9.163  16.863  1.00 46.50           C  
ATOM   1768  C   VAL H 229      25.828   6.861  15.283  1.00 48.30           C  
ATOM   1769  O   VAL H 229      26.880   7.500  15.275  1.00 48.90           O  
ATOM   1770  N   SER H 230      25.632   5.786  14.497  1.00 47.63           N  
ATOM   1771  CA  SER H 230      26.680   5.359  13.618  1.00 49.28           C  
ATOM   1772  CB  SER H 230      27.603   4.292  14.230  1.00 49.52           C  
ATOM   1773  OG  SER H 230      28.616   3.930  13.303  1.00 50.15           O  
ATOM   1774  C   SER H 230      26.033   4.736  12.428  1.00 49.16           C  
ATOM   1775  O   SER H 230      24.889   4.289  12.490  1.00 49.72           O  
ATOM   1776  N   SER H 231      26.768   4.697  11.300  1.00 50.53           N  
ATOM   1777  CA  SER H 231      26.247   4.123  10.097  1.00 51.77           C  
ATOM   1778  CB  SER H 231      26.571   4.955   8.841  1.00 52.60           C  
ATOM   1779  OG  SER H 231      26.021   4.333   7.689  1.00 54.86           O  
ATOM   1780  C   SER H 231      26.910   2.760   9.942  1.00 52.22           C  
ATOM   1781  O   SER H 231      26.660   2.096   8.901  1.00 52.86           O  
ATOM   1782  OXT SER H 231      27.676   2.360  10.860  1.00  0.00           O1-
TER    1783      SER H 231 
CONECT  162  652
CONECT  652  162
CONECT  961 1538
CONECT 1538  961
END
