# Supplementary material for: Fully automated antibody structure prediction using BIOVIA tools: Validation study
Source: PLoS One. 2017 May 18;12(5):e0177923. doi: 10.1371/journal.pone.0177923 (PMC5436848; doi:10.1371/journal.pone.0177923)
Supplement: S2 Dataset — Predicted structures using the Top5 framework method, Chothia CDR definition with canonical filtering and generating 50 models. These were used in the comparison against predictions using no filtering. (ZIP) [file pone.0177923.s004.zip › 4GQP_HH_FV_FinalModel.pdb]

REMARK   Accelrys Discovery Studio PDB file
REMARK   Created:  2015-04-10T02:59:48Z
SSBOND   1 CYS L   23    CYS L   89                                     
SSBOND   2 CYS H  130    CYS H  203                                     
ATOM      1  N   GLN L   1      25.241  32.801  26.514  1.00 32.61           N1+
ATOM      2  CA  GLN L   1      25.551  31.641  27.378  1.00 32.12           C  
ATOM      3  CB  GLN L   1      26.103  30.501  26.512  1.00 44.27           C  
ATOM      4  CG  GLN L   1      26.464  29.239  27.290  1.00 45.79           C  
ATOM      5  CD  GLN L   1      27.069  28.266  26.293  1.00 51.04           C  
ATOM      6  OE1 GLN L   1      28.146  28.509  25.751  1.00 52.93           O  
ATOM      7  NE2 GLN L   1      26.356  27.138  26.036  1.00 51.33           N  
ATOM      8  C   GLN L   1      26.594  32.002  28.383  1.00 30.48           C  
ATOM      9  O   GLN L   1      27.602  32.623  28.047  1.00 29.99           O  
ATOM     10  N   ILE L   2      26.381  31.628  29.660  1.00 31.35           N  
ATOM     11  CA  ILE L   2      27.397  31.941  30.615  1.00 30.36           C  
ATOM     12  CB  ILE L   2      26.890  32.414  31.940  1.00 22.05           C  
ATOM     13  CG1 ILE L   2      26.056  31.338  32.627  1.00 22.42           C  
ATOM     14  CG2 ILE L   2      26.129  33.728  31.722  1.00 20.20           C  
ATOM     15  CD1 ILE L   2      25.745  31.717  34.066  1.00 23.62           C  
ATOM     16  C   ILE L   2      28.224  30.716  30.806  1.00 29.85           C  
ATOM     17  O   ILE L   2      27.707  29.613  30.984  1.00 28.82           O  
ATOM     18  N   VAL L   3      29.557  30.883  30.738  1.00 20.44           N  
ATOM     19  CA  VAL L   3      30.427  29.752  30.836  1.00 20.56           C  
ATOM     20  CB  VAL L   3      31.685  29.889  30.032  1.00 28.70           C  
ATOM     21  CG1 VAL L   3      32.555  28.643  30.271  1.00 27.99           C  
ATOM     22  CG2 VAL L   3      31.301  30.108  28.559  1.00 29.42           C  
ATOM     23  C   VAL L   3      30.825  29.569  32.262  1.00 20.23           C  
ATOM     24  O   VAL L   3      31.109  30.529  32.976  1.00 20.00           O  
ATOM     25  N   LEU L   4      30.832  28.299  32.709  1.00 28.52           N  
ATOM     26  CA  LEU L   4      31.211  27.993  34.055  1.00 28.65           C  
ATOM     27  CB  LEU L   4      30.183  27.093  34.766  1.00 25.21           C  
ATOM     28  CG  LEU L   4      28.792  27.743  34.902  1.00 25.55           C  
ATOM     29  CD1 LEU L   4      27.806  26.809  35.613  1.00 25.78           C  
ATOM     30  CD2 LEU L   4      28.876  29.122  35.573  1.00 26.08           C  
ATOM     31  C   LEU L   4      32.502  27.235  33.982  1.00 28.37           C  
ATOM     32  O   LEU L   4      32.585  26.198  33.328  1.00 29.14           O  
ATOM     33  N   THR L   5      33.553  27.744  34.655  1.00 22.52           N  
ATOM     34  CA  THR L   5      34.818  27.068  34.634  1.00 23.52           C  
ATOM     35  CB  THR L   5      35.978  27.954  34.285  1.00 34.92           C  
ATOM     36  OG1 THR L   5      36.018  29.077  35.154  1.00 40.05           O  
ATOM     37  CG2 THR L   5      35.857  28.398  32.822  1.00 38.89           C  
ATOM     38  C   THR L   5      35.085  26.526  35.996  1.00 23.40           C  
ATOM     39  O   THR L   5      35.003  27.246  36.990  1.00 23.35           O  
ATOM     40  N   GLN L   6      35.414  25.222  36.071  1.00 25.13           N  
ATOM     41  CA  GLN L   6      35.696  24.644  37.351  1.00 26.77           C  
ATOM     42  CB  GLN L   6      34.915  23.355  37.672  1.00 27.32           C  
ATOM     43  CG  GLN L   6      33.431  23.586  37.964  1.00 26.59           C  
ATOM     44  CD  GLN L   6      32.824  22.258  38.394  1.00 26.42           C  
ATOM     45  OE1 GLN L   6      32.400  21.453  37.568  1.00 25.91           O  
ATOM     46  NE2 GLN L   6      32.777  22.020  39.733  1.00 24.18           N  
ATOM     47  C   GLN L   6      37.142  24.290  37.403  1.00 27.67           C  
ATOM     48  O   GLN L   6      37.704  23.771  36.442  1.00 28.20           O  
ATOM     49  N   SER L   7      37.789  24.588  38.546  1.00 31.93           N  
ATOM     50  CA  SER L   7      39.171  24.251  38.709  1.00 33.76           C  
ATOM     51  CB  SER L   7      40.116  25.460  38.611  1.00 42.64           C  
ATOM     52  OG  SER L   7      39.897  26.341  39.702  0.90 44.58           O  
ATOM     53  C   SER L   7      39.315  23.683  40.086  1.00 34.57           C  
ATOM     54  O   SER L   7      38.597  24.082  41.006  1.00 34.77           O  
ATOM     55  N   PRO L   8      40.207  22.744  40.271  1.00 40.88           N  
ATOM     56  CA  PRO L   8      41.011  22.183  39.216  1.00 40.89           C  
ATOM     57  CD  PRO L   8      40.824  22.575  41.574  1.00 26.29           C  
ATOM     58  CB  PRO L   8      42.245  21.586  39.895  1.00 26.21           C  
ATOM     59  CG  PRO L   8      41.845  21.448  41.373  1.00 26.23           C  
ATOM     60  C   PRO L   8      40.195  21.167  38.481  1.00 40.58           C  
ATOM     61  O   PRO L   8      39.175  20.735  39.014  1.00 40.27           O  
ATOM     62  N   ALA L   9      40.601  20.794  37.252  1.00 30.95           N  
ATOM     63  CA  ALA L   9      39.880  19.819  36.477  1.00 31.41           C  
ATOM     64  CB  ALA L   9      40.458  19.643  35.063  1.00 34.37           C  
ATOM     65  C   ALA L   9      39.943  18.485  37.152  1.00 31.56           C  
ATOM     66  O   ALA L   9      38.945  17.771  37.227  1.00 30.78           O  
ATOM     67  N   ILE L  10      41.135  18.098  37.647  1.00 31.04           N  
ATOM     68  CA  ILE L  10      41.258  16.831  38.309  1.00 32.36           C  
ATOM     69  CB  ILE L  10      41.967  15.800  37.480  1.00 45.15           C  
ATOM     70  CG1 ILE L  10      41.211  15.564  36.163  1.00 46.48           C  
ATOM     71  CG2 ILE L  10      42.119  14.529  38.329  1.00 45.18           C  
ATOM     72  CD1 ILE L  10      42.004  14.746  35.145  1.00 48.90           C  
ATOM     73  C   ILE L  10      42.085  17.066  39.532  1.00 32.59           C  
ATOM     74  O   ILE L  10      43.001  17.887  39.514  1.00 33.38           O  
ATOM     75  N   MET L  11      41.771  16.377  40.647  1.00 32.13           N  
ATOM     76  CA  MET L  11      42.578  16.588  41.812  1.00 32.72           C  
ATOM     77  CB  MET L  11      42.170  17.832  42.624  1.00 43.43           C  
ATOM     78  CG  MET L  11      40.781  17.747  43.255  1.00 45.75           C  
ATOM     79  SD  MET L  11      40.311  19.220  44.210  1.00 48.46           S  
ATOM     80  CE  MET L  11      41.513  18.968  45.548  1.00 46.79           C  
ATOM     81  C   MET L  11      42.494  15.384  42.696  1.00 32.66           C  
ATOM     82  O   MET L  11      41.540  14.609  42.632  1.00 31.91           O  
ATOM     83  N   SER L  12      43.527  15.187  43.540  1.00 45.05           N  
ATOM     84  CA  SER L  12      43.536  14.070  44.435  1.00 45.98           C  
ATOM     85  CB  SER L  12      44.650  13.055  44.135  0.80 46.95           C  
ATOM     86  OG  SER L  12      44.461  12.484  42.850  0.80 51.46           O  
ATOM     87  C   SER L  12      43.781  14.605  45.809  1.00 45.82           C  
ATOM     88  O   SER L  12      44.520  15.572  45.992  1.00 45.69           O  
ATOM     89  N   ALA L  13      43.142  13.985  46.821  1.00 39.61           N  
ATOM     90  CA  ALA L  13      43.327  14.434  48.169  1.00 39.55           C  
ATOM     91  CB  ALA L  13      42.205  15.358  48.670  1.00 29.84           C  
ATOM     92  C   ALA L  13      43.333  13.226  49.046  1.00 39.91           C  
ATOM     93  O   ALA L  13      42.735  12.201  48.723  1.00 40.02           O  
ATOM     94  N   SER L  14      44.042  13.315  50.185  1.00 32.19           N  
ATOM     95  CA  SER L  14      44.102  12.205  51.086  1.00 32.61           C  
ATOM     96  CB  SER L  14      45.339  12.231  51.997  1.00 46.11           C  
ATOM     97  OG  SER L  14      46.517  12.157  51.206  1.00 48.34           O  
ATOM     98  C   SER L  14      42.887  12.267  51.945  1.00 32.55           C  
ATOM     99  O   SER L  14      42.243  13.307  52.064  1.00 32.59           O  
ATOM    100  N   PRO L  15      42.544  11.171  52.552  1.00 45.69           N  
ATOM    101  CA  PRO L  15      41.393  11.146  53.393  1.00 45.64           C  
ATOM    102  CD  PRO L  15      42.974   9.847  52.148  1.00 35.89           C  
ATOM    103  CB  PRO L  15      41.143   9.673  53.730  0.90 33.67           C  
ATOM    104  CG  PRO L  15      42.422   8.945  53.263  1.00 33.68           C  
ATOM    105  C   PRO L  15      41.651  12.030  54.564  1.00 45.31           C  
ATOM    106  O   PRO L  15      42.738  11.958  55.133  1.00 46.05           O  
ATOM    107  N   GLY L  16      40.664  12.866  54.938  1.00 33.82           N  
ATOM    108  CA  GLY L  16      40.826  13.721  56.077  1.00 33.05           C  
ATOM    109  C   GLY L  16      41.218  15.105  55.648  1.00 33.27           C  
ATOM    110  O   GLY L  16      41.170  16.032  56.455  1.00 32.59           O  
ATOM    111  N   GLU L  17      41.615  15.302  54.376  1.00 25.16           N  
ATOM    112  CA  GLU L  17      42.012  16.624  53.973  1.00 25.64           C  
ATOM    113  CB  GLU L  17      42.894  16.680  52.712  1.00 42.33           C  
ATOM    114  CG  GLU L  17      44.327  16.194  52.934  0.90 44.65           C  
ATOM    115  CD  GLU L  17      45.107  16.429  51.649  1.00 49.93           C  
ATOM    116  OE1 GLU L  17      44.582  16.071  50.561  1.00 50.57           O  
ATOM    117  OE2 GLU L  17      46.238  16.977  51.737  1.00 52.12           O1-
ATOM    118  C   GLU L  17      40.795  17.444  53.692  1.00 24.63           C  
ATOM    119  O   GLU L  17      39.726  16.919  53.382  1.00 24.46           O  
ATOM    120  N   LYS L  18      40.928  18.778  53.834  1.00 34.23           N  
ATOM    121  CA  LYS L  18      39.830  19.639  53.511  1.00 34.03           C  
ATOM    122  CB  LYS L  18      39.873  20.994  54.239  1.00 34.42           C  
ATOM    123  CG  LYS L  18      38.585  21.805  54.095  1.00 36.17           C  
ATOM    124  CD  LYS L  18      38.475  22.952  55.101  1.00 39.09           C  
ATOM    125  CE  LYS L  18      39.188  24.231  54.662  1.00 43.44           C  
ATOM    126  NZ  LYS L  18      38.293  25.039  53.806  1.00 46.19           N1+
ATOM    127  C   LYS L  18      39.936  19.886  52.040  1.00 33.49           C  
ATOM    128  O   LYS L  18      41.024  20.145  51.530  1.00 33.59           O  
ATOM    129  N   VAL L  19      38.809  19.794  51.306  1.00 25.00           N  
ATOM    130  CA  VAL L  19      38.886  19.966  49.883  1.00 23.89           C  
ATOM    131  CB  VAL L  19      38.413  18.764  49.118  1.00 34.81           C  
ATOM    132  CG1 VAL L  19      38.411  19.098  47.618  1.00 34.74           C  
ATOM    133  CG2 VAL L  19      39.308  17.567  49.483  1.00 34.54           C  
ATOM    134  C   VAL L  19      38.013  21.111  49.474  1.00 24.04           C  
ATOM    135  O   VAL L  19      36.923  21.302  50.013  1.00 23.27           O  
ATOM    136  N   THR L  20      38.493  21.922  48.506  1.00 32.51           N  
ATOM    137  CA  THR L  20      37.723  23.036  48.029  1.00 32.72           C  
ATOM    138  CB  THR L  20      38.300  24.364  48.425  1.00 21.00           C  
ATOM    139  OG1 THR L  20      38.366  24.465  49.840  1.00 22.87           O  
ATOM    140  CG2 THR L  20      37.415  25.483  47.851  1.00 20.59           C  
ATOM    141  C   THR L  20      37.708  23.007  46.531  1.00 32.60           C  
ATOM    142  O   THR L  20      38.752  22.920  45.887  1.00 32.95           O  
ATOM    143  N   LEU L  21      36.499  23.093  45.942  1.00 22.65           N  
ATOM    144  CA  LEU L  21      36.337  23.087  44.517  1.00 22.98           C  
ATOM    145  CB  LEU L  21      35.352  22.007  44.038  1.00 20.49           C  
ATOM    146  CG  LEU L  21      35.798  20.576  44.392  1.00 17.14           C  
ATOM    147  CD1 LEU L  21      34.789  19.531  43.899  1.00 23.10           C  
ATOM    148  CD2 LEU L  21      37.222  20.290  43.893  1.00 17.14           C  
ATOM    149  C   LEU L  21      35.748  24.415  44.170  1.00 22.99           C  
ATOM    150  O   LEU L  21      34.949  24.959  44.928  1.00 22.45           O  
ATOM    151  N   THR L  22      36.125  24.986  43.012  1.00 25.83           N  
ATOM    152  CA  THR L  22      35.617  26.292  42.712  1.00 25.64           C  
ATOM    153  CB  THR L  22      36.708  27.322  42.718  1.00 23.98           C  
ATOM    154  OG1 THR L  22      36.171  28.629  42.600  1.00 24.69           O  
ATOM    155  CG2 THR L  22      37.683  27.022  41.571  1.00 24.65           C  
ATOM    156  C   THR L  22      34.941  26.280  41.375  1.00 26.06           C  
ATOM    157  O   THR L  22      35.241  25.450  40.517  1.00 25.57           O  
ATOM    158  N   CYS L  23      33.960  27.188  41.190  1.00 24.63           N  
ATOM    159  CA  CYS L  23      33.254  27.313  39.946  1.00 24.90           C  
ATOM    160  CB  CYS L  23      31.817  26.745  40.025  1.00 29.84           C  
ATOM    161  SG  CYS L  23      30.875  26.882  38.474  1.00 32.80           S  
ATOM    162  C   CYS L  23      33.183  28.783  39.638  1.00 25.37           C  
ATOM    163  O   CYS L  23      32.611  29.562  40.404  1.00 25.26           O  
ATOM    164  N   SER L  24      33.770  29.203  38.497  1.00 29.54           N  
ATOM    165  CA  SER L  24      33.785  30.601  38.158  1.00 30.61           C  
ATOM    166  CB  SER L  24      35.186  31.117  37.782  1.00 29.92           C  
ATOM    167  OG  SER L  24      35.133  32.499  37.461  1.00 34.91           O  
ATOM    168  C   SER L  24      32.893  30.801  36.974  1.00 30.24           C  
ATOM    169  O   SER L  24      32.925  30.021  36.025  1.00 30.45           O  
ATOM    170  N   ALA L  25      32.078  31.878  36.996  1.00 21.72           N  
ATOM    171  CA  ALA L  25      31.128  32.110  35.943  1.00 22.66           C  
ATOM    172  CB  ALA L  25      29.709  32.390  36.462  1.00 35.58           C  
ATOM    173  C   ALA L  25      31.551  33.307  35.150  1.00 23.43           C  
ATOM    174  O   ALA L  25      32.106  34.267  35.682  1.00 22.77           O  
ATOM    175  N   SER L  26      31.312  33.256  33.827  1.00 22.55           N  
ATOM    176  CA  SER L  26      31.705  34.321  32.952  1.00 23.61           C  
ATOM    177  CB  SER L  26      31.498  33.981  31.464  1.00 24.11           C  
ATOM    178  OG  SER L  26      30.120  33.771  31.191  1.00 26.64           O  
ATOM    179  C   SER L  26      30.902  35.542  33.277  1.00 24.70           C  
ATOM    180  O   SER L  26      31.389  36.663  33.137  1.00 24.64           O  
ATOM    181  N   SER L  27      29.642  35.355  33.717  1.00 24.22           N  
ATOM    182  CA  SER L  27      28.805  36.476  34.042  1.00 24.40           C  
ATOM    183  CB  SER L  27      27.695  36.733  33.005  1.00 27.61           C  
ATOM    184  OG  SER L  27      28.260  37.128  31.763  1.00 34.80           O  
ATOM    185  C   SER L  27      28.145  36.158  35.350  1.00 23.37           C  
ATOM    186  O   SER L  27      28.125  35.008  35.785  1.00 20.49           O  
ATOM    187  N   SER L  28      27.578  37.183  36.013  1.00 24.00           N  
ATOM    188  CA  SER L  28      26.995  37.004  37.310  1.00 25.53           C  
ATOM    189  CB  SER L  28      26.543  38.333  37.945  1.00 26.04           C  
ATOM    190  OG  SER L  28      26.036  38.114  39.252  1.00 32.17           O  
ATOM    191  C   SER L  28      25.806  36.098  37.202  1.00 25.57           C  
ATOM    192  O   SER L  28      25.113  36.060  36.185  1.00 27.09           O  
ATOM    193  N   VAL L  29      25.560  35.313  38.271  1.00 24.99           N  
ATOM    194  CA  VAL L  29      24.463  34.394  38.301  1.00 24.33           C  
ATOM    195  CB  VAL L  29      24.899  32.969  38.162  1.00 25.25           C  
ATOM    196  CG1 VAL L  29      25.556  32.798  36.790  1.00 25.63           C  
ATOM    197  CG2 VAL L  29      25.851  32.633  39.319  1.00 21.51           C  
ATOM    198  C   VAL L  29      23.823  34.507  39.648  1.00 24.73           C  
ATOM    199  O   VAL L  29      24.493  34.780  40.644  1.00 23.98           O  
ATOM    200  N   SER L  30      22.494  34.293  39.707  1.00 24.75           N  
ATOM    201  CA  SER L  30      21.810  34.379  40.962  1.00 25.06           C  
ATOM    202  CB  SER L  30      20.280  34.326  40.818  1.00 26.33           C  
ATOM    203  OG  SER L  30      19.669  34.416  42.095  1.00 32.17           O  
ATOM    204  C   SER L  30      22.235  33.204  41.785  1.00 24.37           C  
ATOM    205  O   SER L  30      22.330  32.082  41.290  1.00 24.35           O  
ATOM    206  N   SER L  31      22.474  33.447  43.088  1.00 22.70           N  
ATOM    207  CA  SER L  31      22.950  32.437  43.992  1.00 23.70           C  
ATOM    208  CB  SER L  31      23.207  32.975  45.408  1.00 23.78           C  
ATOM    209  OG  SER L  31      24.218  33.969  45.382  1.00 27.85           O  
ATOM    210  C   SER L  31      21.910  31.372  44.137  1.00 22.40           C  
ATOM    211  O   SER L  31      22.220  30.208  44.383  1.00 22.89           O  
ATOM    212  N   SER L  32      20.628  31.748  44.002  1.00 20.94           N  
ATOM    213  CA  SER L  32      19.580  30.791  44.190  1.00 22.48           C  
ATOM    214  CB  SER L  32      18.182  31.433  44.181  1.00 27.29           C  
ATOM    215  OG  SER L  32      17.918  32.020  42.915  1.00 30.33           O  
ATOM    216  C   SER L  32      19.625  29.763  43.093  1.00 20.63           C  
ATOM    217  O   SER L  32      19.134  28.647  43.245  1.00 19.43           O  
ATOM    218  N   HIS L  33      20.151  30.166  41.930  1.00 18.68           N  
ATOM    219  CA  HIS L  33      20.272  29.420  40.707  1.00 19.35           C  
ATOM    220  ND1 HIS L  33      18.465  32.033  40.265  1.00 26.95           N  
ATOM    221  CG  HIS L  33      18.840  31.002  39.432  1.00 23.09           C  
ATOM    222  CB  HIS L  33      20.188  30.343  39.483  1.00 21.49           C  
ATOM    223  NE2 HIS L  33      16.706  31.584  38.983  1.00 28.83           N  
ATOM    224  CD2 HIS L  33      17.755  30.742  38.655  1.00 25.00           C  
ATOM    225  CE1 HIS L  33      17.181  32.340  39.954  1.00 26.18           C  
ATOM    226  C   HIS L  33      21.483  28.531  40.588  1.00 17.50           C  
ATOM    227  O   HIS L  33      21.634  27.874  39.558  1.00 17.38           O  
ATOM    228  N   LEU L  34      22.429  28.557  41.548  1.00 19.86           N  
ATOM    229  CA  LEU L  34      23.672  27.872  41.316  1.00 19.10           C  
ATOM    230  CB  LEU L  34      24.922  28.570  41.860  1.00 18.50           C  
ATOM    231  CG  LEU L  34      26.179  27.737  41.549  1.00 17.83           C  
ATOM    232  CD1 LEU L  34      26.563  27.803  40.070  1.00 14.87           C  
ATOM    233  CD2 LEU L  34      27.334  28.061  42.487  1.00 15.80           C  
ATOM    234  C   LEU L  34      23.587  26.574  42.061  1.00 18.69           C  
ATOM    235  O   LEU L  34      23.362  26.560  43.270  1.00 18.44           O  
ATOM    236  N   TYR L  35      23.806  25.448  41.354  1.00 22.44           N  
ATOM    237  CA  TYR L  35      23.647  24.138  41.928  1.00 21.90           C  
ATOM    238  CB  TYR L  35      22.535  23.320  41.249  1.00 22.44           C  
ATOM    239  CG  TYR L  35      21.186  23.780  41.679  1.00 23.24           C  
ATOM    240  CD1 TYR L  35      20.739  25.057  41.432  1.00 21.96           C  
ATOM    241  CD2 TYR L  35      20.342  22.892  42.305  1.00 23.39           C  
ATOM    242  CE1 TYR L  35      19.480  25.440  41.834  1.00 22.95           C  
ATOM    243  CE2 TYR L  35      19.084  23.270  42.706  1.00 21.64           C  
ATOM    244  CZ  TYR L  35      18.651  24.550  42.473  1.00 22.74           C  
ATOM    245  OH  TYR L  35      17.358  24.941  42.883  1.00 22.85           O  
ATOM    246  C   TYR L  35      24.893  23.333  41.713  1.00 21.74           C  
ATOM    247  O   TYR L  35      25.713  23.650  40.856  1.00 21.22           O  
ATOM    248  N   TRP L  36      25.066  22.264  42.523  1.00 18.26           N  
ATOM    249  CA  TRP L  36      26.188  21.375  42.398  1.00 18.57           C  
ATOM    250  CB  TRP L  36      27.102  21.399  43.634  1.00 23.12           C  
ATOM    251  CG  TRP L  36      27.779  22.728  43.856  1.00 23.52           C  
ATOM    252  CD2 TRP L  36      29.111  23.046  43.423  1.00 23.92           C  
ATOM    253  CD1 TRP L  36      27.300  23.841  44.481  1.00 23.63           C  
ATOM    254  NE1 TRP L  36      28.250  24.834  44.464  1.00 24.28           N  
ATOM    255  CE2 TRP L  36      29.369  24.358  43.816  1.00 24.18           C  
ATOM    256  CE3 TRP L  36      30.042  22.304  42.755  1.00 23.52           C  
ATOM    257  CZ2 TRP L  36      30.568  24.954  43.544  1.00 23.65           C  
ATOM    258  CZ3 TRP L  36      31.250  22.909  42.483  1.00 23.77           C  
ATOM    259  CH2 TRP L  36      31.508  24.208  42.869  1.00 24.25           C  
ATOM    260  C   TRP L  36      25.657  19.972  42.273  1.00 19.17           C  
ATOM    261  O   TRP L  36      24.646  19.629  42.886  1.00 18.72           O  
ATOM    262  N   TYR L  37      26.332  19.124  41.463  1.00 21.00           N  
ATOM    263  CA  TYR L  37      25.911  17.759  41.260  1.00 20.92           C  
ATOM    264  CB  TYR L  37      25.426  17.461  39.827  1.00 18.18           C  
ATOM    265  CG  TYR L  37      24.163  18.203  39.552  1.00 18.39           C  
ATOM    266  CD1 TYR L  37      24.188  19.519  39.149  1.00 17.95           C  
ATOM    267  CD2 TYR L  37      22.945  17.574  39.682  1.00 18.56           C  
ATOM    268  CE1 TYR L  37      23.018  20.196  38.891  1.00 18.91           C  
ATOM    269  CE2 TYR L  37      21.773  18.246  39.427  1.00 18.25           C  
ATOM    270  CZ  TYR L  37      21.808  19.560  39.031  1.00 18.29           C  
ATOM    271  OH  TYR L  37      20.607  20.252  38.766  1.00 16.15           O  
ATOM    272  C   TYR L  37      27.082  16.847  41.486  1.00 20.86           C  
ATOM    273  O   TYR L  37      28.229  17.210  41.230  1.00 20.84           O  
ATOM    274  N   GLN L  38      26.814  15.621  41.988  1.00 26.75           N  
ATOM    275  CA  GLN L  38      27.867  14.665  42.205  1.00 26.95           C  
ATOM    276  CB  GLN L  38      27.931  14.154  43.655  1.00 27.48           C  
ATOM    277  CG  GLN L  38      29.082  13.180  43.905  1.00 27.15           C  
ATOM    278  CD  GLN L  38      28.882  12.553  45.277  1.00 28.06           C  
ATOM    279  OE1 GLN L  38      27.931  11.805  45.494  1.00 28.37           O  
ATOM    280  NE2 GLN L  38      29.800  12.859  46.231  1.00 26.79           N  
ATOM    281  C   GLN L  38      27.566  13.477  41.343  1.00 27.21           C  
ATOM    282  O   GLN L  38      26.435  12.993  41.312  1.00 27.32           O  
ATOM    283  N   GLN L  39      28.573  12.972  40.601  1.00 21.99           N  
ATOM    284  CA  GLN L  39      28.303  11.833  39.771  1.00 23.01           C  
ATOM    285  CB  GLN L  39      28.188  12.169  38.273  1.00 19.98           C  
ATOM    286  CG  GLN L  39      27.881  10.946  37.402  1.00 19.81           C  
ATOM    287  CD  GLN L  39      27.790  11.387  35.945  1.00 20.28           C  
ATOM    288  OE1 GLN L  39      28.164  12.503  35.593  1.00 20.99           O  
ATOM    289  NE2 GLN L  39      27.276  10.482  35.071  1.00 18.80           N  
ATOM    290  C   GLN L  39      29.412  10.840  39.915  1.00 24.09           C  
ATOM    291  O   GLN L  39      30.589  11.198  39.948  1.00 23.89           O  
ATOM    292  N   LYS L  40      29.043   9.547  40.011  1.00 27.93           N  
ATOM    293  CA  LYS L  40      30.013   8.494  40.088  1.00 29.74           C  
ATOM    294  CB  LYS L  40      29.875   7.611  41.342  1.00 32.95           C  
ATOM    295  CG  LYS L  40      30.281   8.347  42.621  1.00 33.17           C  
ATOM    296  CD  LYS L  40      29.861   7.653  43.918  1.00 33.51           C  
ATOM    297  CE  LYS L  40      30.267   8.432  45.171  1.00 33.22           C  
ATOM    298  NZ  LYS L  40      29.811   7.720  46.385  1.00 34.19           N1+
ATOM    299  C   LYS L  40      29.799   7.640  38.882  1.00 31.46           C  
ATOM    300  O   LYS L  40      28.696   7.574  38.343  1.00 30.56           O  
ATOM    301  N   PRO L  41      30.844   6.993  38.445  1.00 31.24           N  
ATOM    302  CA  PRO L  41      30.795   6.212  37.239  1.00 32.00           C  
ATOM    303  CD  PRO L  41      31.886   6.533  39.348  1.00 43.21           C  
ATOM    304  CB  PRO L  41      32.134   5.481  37.178  0.90 44.08           C  
ATOM    305  CG  PRO L  41      32.491   5.295  38.665  1.00 45.01           C  
ATOM    306  C   PRO L  41      29.659   5.241  37.270  1.00 32.37           C  
ATOM    307  O   PRO L  41      29.448   4.593  38.293  1.00 32.68           O  
ATOM    308  N   GLY L  42      28.919   5.133  36.148  1.00 40.99           N  
ATOM    309  CA  GLY L  42      27.856   4.177  36.036  0.90 40.84           C  
ATOM    310  C   GLY L  42      26.596   4.716  36.641  1.00 40.77           C  
ATOM    311  O   GLY L  42      25.608   3.989  36.746  1.00 40.78           O  
ATOM    312  N   SER L  43      26.580   5.998  37.057  1.00 35.81           N  
ATOM    313  CA  SER L  43      25.376   6.522  37.641  1.00 34.79           C  
ATOM    314  CB  SER L  43      25.434   6.695  39.169  1.00 47.76           C  
ATOM    315  OG  SER L  43      25.458   5.429  39.811  1.00 54.21           O  
ATOM    316  C   SER L  43      25.126   7.884  37.082  1.00 33.19           C  
ATOM    317  O   SER L  43      26.012   8.516  36.509  1.00 32.04           O  
ATOM    318  N   SER L  44      23.872   8.356  37.237  1.00 31.35           N  
ATOM    319  CA  SER L  44      23.450   9.643  36.768  1.00 30.93           C  
ATOM    320  CB  SER L  44      21.924   9.726  36.606  1.00 36.71           C  
ATOM    321  OG  SER L  44      21.540  11.011  36.145  1.00 38.62           O  
ATOM    322  C   SER L  44      23.862  10.667  37.778  1.00 29.79           C  
ATOM    323  O   SER L  44      24.177  10.330  38.916  1.00 28.48           O  
ATOM    324  N   PRO L  45      23.867  11.918  37.396  1.00 28.52           N  
ATOM    325  CA  PRO L  45      24.251  12.953  38.312  1.00 27.57           C  
ATOM    326  CD  PRO L  45      24.103  12.295  36.011  1.00 23.09           C  
ATOM    327  CB  PRO L  45      24.406  14.217  37.469  1.00 22.34           C  
ATOM    328  CG  PRO L  45      24.768  13.681  36.071  1.00 22.61           C  
ATOM    329  C   PRO L  45      23.211  13.067  39.378  1.00 27.16           C  
ATOM    330  O   PRO L  45      22.035  12.860  39.082  1.00 26.88           O  
ATOM    331  N   LYS L  46      23.618  13.376  40.626  1.00 27.01           N  
ATOM    332  CA  LYS L  46      22.664  13.524  41.686  1.00 27.32           C  
ATOM    333  CB  LYS L  46      22.865  12.541  42.853  1.00 30.97           C  
ATOM    334  CG  LYS L  46      22.422  11.115  42.517  1.00 34.21           C  
ATOM    335  CD  LYS L  46      22.854  10.059  43.536  0.94 36.93           C  
ATOM    336  CE  LYS L  46      24.175   9.369  43.190  0.94 38.82           C  
ATOM    337  NZ  LYS L  46      24.480   8.325  44.193  1.00 40.84           N1+
ATOM    338  C   LYS L  46      22.811  14.911  42.230  1.00 26.04           C  
ATOM    339  O   LYS L  46      23.921  15.420  42.365  1.00 25.02           O  
ATOM    340  N   LEU L  47      21.674  15.560  42.555  1.00 26.64           N  
ATOM    341  CA  LEU L  47      21.704  16.914  43.040  1.00 26.36           C  
ATOM    342  CB  LEU L  47      20.293  17.507  43.190  1.00 18.99           C  
ATOM    343  CG  LEU L  47      20.267  18.952  43.706  1.00 19.35           C  
ATOM    344  CD1 LEU L  47      21.018  19.895  42.754  1.00 18.67           C  
ATOM    345  CD2 LEU L  47      18.822  19.408  43.973  1.00 19.04           C  
ATOM    346  C   LEU L  47      22.373  16.926  44.380  1.00 26.25           C  
ATOM    347  O   LEU L  47      21.934  16.241  45.303  1.00 25.81           O  
ATOM    348  N   TRP L  48      23.549  17.589  44.469  1.00 17.87           N  
ATOM    349  CA  TRP L  48      24.281  17.679  45.700  1.00 18.00           C  
ATOM    350  CB  TRP L  48      25.792  17.619  45.437  1.00 17.56           C  
ATOM    351  CG  TRP L  48      26.554  17.010  46.582  1.00 15.03           C  
ATOM    352  CD2 TRP L  48      26.393  15.623  46.913  1.00 15.26           C  
ATOM    353  CD1 TRP L  48      27.426  17.530  47.491  1.00 14.74           C  
ATOM    354  NE1 TRP L  48      27.843  16.541  48.353  1.00 15.41           N  
ATOM    355  CE2 TRP L  48      27.206  15.364  48.014  1.00 15.57           C  
ATOM    356  CE3 TRP L  48      25.622  14.648  46.347  1.00 16.24           C  
ATOM    357  CZ2 TRP L  48      27.262  14.117  48.568  1.00 16.49           C  
ATOM    358  CZ3 TRP L  48      25.684  13.391  46.904  1.00 16.24           C  
ATOM    359  CH2 TRP L  48      26.490  13.131  47.994  1.00 17.07           C  
ATOM    360  C   TRP L  48      23.935  18.888  46.534  1.00 18.38           C  
ATOM    361  O   TRP L  48      23.671  18.779  47.731  1.00 18.71           O  
ATOM    362  N   ILE L  49      23.951  20.095  45.917  1.00 18.93           N  
ATOM    363  CA  ILE L  49      23.696  21.303  46.655  1.00 19.33           C  
ATOM    364  CB  ILE L  49      24.944  22.061  47.004  1.00 19.43           C  
ATOM    365  CG1 ILE L  49      25.869  21.192  47.876  1.00 20.15           C  
ATOM    366  CG2 ILE L  49      24.525  23.374  47.688  1.00 19.69           C  
ATOM    367  CD1 ILE L  49      27.277  21.765  48.036  1.00 20.37           C  
ATOM    368  C   ILE L  49      22.837  22.195  45.818  1.00 19.49           C  
ATOM    369  O   ILE L  49      23.042  22.319  44.610  1.00 19.50           O  
ATOM    370  N   TYR L  50      21.848  22.861  46.449  1.00 19.33           N  
ATOM    371  CA  TYR L  50      20.976  23.718  45.701  1.00 20.07           C  
ATOM    372  CB  TYR L  50      19.508  23.238  45.667  1.00 22.73           C  
ATOM    373  CG  TYR L  50      18.911  23.220  47.035  1.00 23.41           C  
ATOM    374  CD1 TYR L  50      19.002  22.099  47.829  1.00 24.11           C  
ATOM    375  CD2 TYR L  50      18.250  24.323  47.525  1.00 24.21           C  
ATOM    376  CE1 TYR L  50      18.447  22.078  49.087  1.00 25.18           C  
ATOM    377  CE2 TYR L  50      17.691  24.308  48.782  1.00 25.12           C  
ATOM    378  CZ  TYR L  50      17.789  23.184  49.567  1.00 25.73           C  
ATOM    379  OH  TYR L  50      17.219  23.163  50.856  1.00 27.09           O  
ATOM    380  C   TYR L  50      21.029  25.091  46.296  1.00 19.51           C  
ATOM    381  O   TYR L  50      21.221  25.255  47.498  1.00 19.47           O  
ATOM    382  N   SER L  51      20.864  26.118  45.435  1.00 20.88           N  
ATOM    383  CA  SER L  51      20.871  27.505  45.813  1.00 21.24           C  
ATOM    384  CB  SER L  51      19.603  27.967  46.551  1.00 42.50           C  
ATOM    385  OG  SER L  51      19.364  27.158  47.689  1.00 43.56           O  
ATOM    386  C   SER L  51      22.104  27.858  46.592  1.00 21.58           C  
ATOM    387  O   SER L  51      22.044  28.510  47.632  1.00 20.98           O  
ATOM    388  N   THR L  52      23.254  27.389  46.076  1.00 13.18           N  
ATOM    389  CA  THR L  52      24.595  27.707  46.481  1.00 13.80           C  
ATOM    390  CB  THR L  52      24.821  29.185  46.593  1.00 32.27           C  
ATOM    391  OG1 THR L  52      24.579  29.817  45.346  1.00 33.19           O  
ATOM    392  CG2 THR L  52      26.273  29.425  47.032  1.00 32.44           C  
ATOM    393  C   THR L  52      25.011  27.102  47.784  1.00 14.11           C  
ATOM    394  O   THR L  52      26.179  26.745  47.930  1.00 14.11           O  
ATOM    395  N   SER L  53      24.098  26.876  48.744  1.00 14.50           N  
ATOM    396  CA  SER L  53      24.662  26.398  49.973  1.00 14.03           C  
ATOM    397  CB  SER L  53      25.002  27.543  50.941  1.00 18.09           C  
ATOM    398  OG  SER L  53      23.819  28.242  51.298  1.00 18.15           O  
ATOM    399  C   SER L  53      23.707  25.506  50.688  1.00 14.20           C  
ATOM    400  O   SER L  53      23.892  25.250  51.877  1.00 14.72           O  
ATOM    401  N   ASN L  54      22.682  24.971  49.999  1.00 22.63           N  
ATOM    402  CA  ASN L  54      21.787  24.122  50.731  1.00 23.97           C  
ATOM    403  CB  ASN L  54      20.306  24.468  50.509  1.00 30.35           C  
ATOM    404  CG  ASN L  54      20.065  25.825  51.160  1.00 32.19           C  
ATOM    405  OD1 ASN L  54      20.330  26.012  52.346  1.00 32.85           O  
ATOM    406  ND2 ASN L  54      19.562  26.806  50.364  1.00 33.08           N  
ATOM    407  C   ASN L  54      22.017  22.708  50.298  1.00 23.68           C  
ATOM    408  O   ASN L  54      22.001  22.399  49.109  1.00 23.42           O  
ATOM    409  N   LEU L  55      22.251  21.810  51.276  1.00 21.78           N  
ATOM    410  CA  LEU L  55      22.508  20.429  50.985  1.00 22.84           C  
ATOM    411  CB  LEU L  55      23.083  19.643  52.180  1.00 31.46           C  
ATOM    412  CG  LEU L  55      24.537  19.988  52.561  1.00 32.23           C  
ATOM    413  CD1 LEU L  55      25.523  19.557  51.465  1.00 32.01           C  
ATOM    414  CD2 LEU L  55      24.694  21.463  52.953  1.00 32.37           C  
ATOM    415  C   LEU L  55      21.227  19.760  50.594  1.00 23.32           C  
ATOM    416  O   LEU L  55      20.170  20.001  51.176  1.00 23.77           O  
ATOM    417  N   ALA L  56      21.307  18.888  49.572  1.00 23.56           N  
ATOM    418  CA  ALA L  56      20.179  18.146  49.090  1.00 23.75           C  
ATOM    419  CB  ALA L  56      20.357  17.635  47.649  1.00 40.95           C  
ATOM    420  C   ALA L  56      20.004  16.957  49.972  1.00 24.12           C  
ATOM    421  O   ALA L  56      20.887  16.607  50.754  1.00 23.74           O  
ATOM    422  N   SER L  57      18.831  16.306  49.881  1.00 25.61           N  
ATOM    423  CA  SER L  57      18.607  15.153  50.696  1.00 26.37           C  
ATOM    424  CB  SER L  57      17.215  14.531  50.492  1.00 45.56           C  
ATOM    425  OG  SER L  57      17.051  13.395  51.329  1.00 48.75           O  
ATOM    426  C   SER L  57      19.628  14.128  50.320  1.00 26.20           C  
ATOM    427  O   SER L  57      19.922  13.927  49.143  1.00 26.31           O  
ATOM    428  N   GLY L  58      20.206  13.461  51.338  1.00 29.83           N  
ATOM    429  CA  GLY L  58      21.135  12.393  51.110  1.00 29.94           C  
ATOM    430  C   GLY L  58      22.564  12.849  51.210  1.00 29.54           C  
ATOM    431  O   GLY L  58      23.467  12.016  51.207  1.00 29.16           O  
ATOM    432  N   VAL L  59      22.838  14.168  51.299  1.00 29.11           N  
ATOM    433  CA  VAL L  59      24.222  14.566  51.381  1.00 28.46           C  
ATOM    434  CB  VAL L  59      24.564  15.851  50.689  1.00 22.37           C  
ATOM    435  CG1 VAL L  59      24.509  15.636  49.180  1.00 21.68           C  
ATOM    436  CG2 VAL L  59      23.584  16.927  51.153  1.00 22.14           C  
ATOM    437  C   VAL L  59      24.646  14.727  52.805  1.00 28.27           C  
ATOM    438  O   VAL L  59      23.905  15.209  53.658  1.00 27.95           O  
ATOM    439  N   PRO L  60      25.866  14.315  53.045  1.00 29.83           N  
ATOM    440  CA  PRO L  60      26.442  14.403  54.362  1.00 29.77           C  
ATOM    441  CD  PRO L  60      26.412  13.196  52.291  1.00 23.93           C  
ATOM    442  CB  PRO L  60      27.668  13.494  54.345  1.00 24.02           C  
ATOM    443  CG  PRO L  60      27.341  12.451  53.265  1.00 25.39           C  
ATOM    444  C   PRO L  60      26.775  15.820  54.719  1.00 29.32           C  
ATOM    445  O   PRO L  60      27.034  16.629  53.832  1.00 28.99           O  
ATOM    446  N   ALA L  61      26.825  16.103  56.033  1.00 26.63           N  
ATOM    447  CA  ALA L  61      27.050  17.385  56.644  1.00 26.70           C  
ATOM    448  CB  ALA L  61      26.978  17.324  58.180  1.00 39.31           C  
ATOM    449  C   ALA L  61      28.400  17.928  56.283  1.00 26.49           C  
ATOM    450  O   ALA L  61      28.599  19.142  56.263  1.00 26.87           O  
ATOM    451  N   ARG L  62      29.373  17.047  56.004  1.00 31.68           N  
ATOM    452  CA  ARG L  62      30.729  17.456  55.758  1.00 31.38           C  
ATOM    453  CB  ARG L  62      31.676  16.279  55.446  1.00 28.44           C  
ATOM    454  CG  ARG L  62      31.290  15.464  54.209  1.00 29.22           C  
ATOM    455  CD  ARG L  62      32.364  14.461  53.776  1.00 30.23           C  
ATOM    456  NE  ARG L  62      32.061  13.137  54.392  1.00 32.07           N  
ATOM    457  CZ  ARG L  62      31.257  12.244  53.743  1.00 32.02           C  
ATOM    458  NH1 ARG L  62      30.687  12.582  52.551  1.00 31.24           N1+
ATOM    459  NH2 ARG L  62      31.028  11.009  54.275  1.00 31.42           N  
ATOM    460  C   ARG L  62      30.780  18.412  54.597  1.00 30.90           C  
ATOM    461  O   ARG L  62      31.707  19.218  54.506  1.00 30.75           O  
ATOM    462  N   PHE L  63      29.823  18.306  53.651  1.00 21.74           N  
ATOM    463  CA  PHE L  63      29.788  19.159  52.493  1.00 22.09           C  
ATOM    464  CB  PHE L  63      28.929  18.592  51.349  1.00 31.34           C  
ATOM    465  CG  PHE L  63      29.603  17.395  50.775  1.00 30.93           C  
ATOM    466  CD1 PHE L  63      29.523  16.170  51.396  1.00 30.57           C  
ATOM    467  CD2 PHE L  63      30.303  17.500  49.598  1.00 31.01           C  
ATOM    468  CE1 PHE L  63      30.145  15.070  50.854  1.00 30.57           C  
ATOM    469  CE2 PHE L  63      30.926  16.405  49.049  1.00 31.16           C  
ATOM    470  CZ  PHE L  63      30.849  15.186  49.679  1.00 30.81           C  
ATOM    471  C   PHE L  63      29.192  20.496  52.821  1.00 23.12           C  
ATOM    472  O   PHE L  63      28.340  20.621  53.699  1.00 22.67           O  
ATOM    473  N   SER L  64      29.647  21.547  52.101  1.00 22.60           N  
ATOM    474  CA  SER L  64      29.128  22.875  52.278  1.00 22.87           C  
ATOM    475  CB  SER L  64      29.849  23.675  53.377  1.00 33.84           C  
ATOM    476  OG  SER L  64      31.206  23.883  53.014  1.00 35.30           O  
ATOM    477  C   SER L  64      29.343  23.609  50.989  1.00 23.56           C  
ATOM    478  O   SER L  64      30.139  23.189  50.151  1.00 22.90           O  
ATOM    479  N   GLY L  65      28.622  24.733  50.791  1.00 29.78           N  
ATOM    480  CA  GLY L  65      28.798  25.487  49.584  1.00 30.83           C  
ATOM    481  C   GLY L  65      28.672  26.939  49.925  1.00 31.83           C  
ATOM    482  O   GLY L  65      28.052  27.300  50.924  1.00 31.65           O  
ATOM    483  N   SER L  66      29.275  27.815  49.092  1.00 34.79           N  
ATOM    484  CA  SER L  66      29.185  29.225  49.344  1.00 36.05           C  
ATOM    485  CB  SER L  66      30.153  29.716  50.433  1.00 34.61           C  
ATOM    486  OG  SER L  66      31.495  29.550  50.005  1.00 37.76           O  
ATOM    487  C   SER L  66      29.544  29.953  48.086  1.00 35.94           C  
ATOM    488  O   SER L  66      30.010  29.349  47.121  1.00 35.63           O  
ATOM    489  N   GLY L  67      29.307  31.284  48.053  1.00 33.69           N  
ATOM    490  CA  GLY L  67      29.704  32.042  46.899  1.00 33.66           C  
ATOM    491  C   GLY L  67      28.622  33.002  46.521  1.00 33.99           C  
ATOM    492  O   GLY L  67      27.502  32.941  47.027  1.00 34.43           O  
ATOM    493  N   SER L  68      28.959  33.934  45.608  1.00 24.57           N  
ATOM    494  CA  SER L  68      28.006  34.885  45.119  1.00 25.18           C  
ATOM    495  CB  SER L  68      27.733  36.044  46.095  1.00 34.77           C  
ATOM    496  OG  SER L  68      28.913  36.806  46.299  1.00 37.67           O  
ATOM    497  C   SER L  68      28.568  35.468  43.863  1.00 24.96           C  
ATOM    498  O   SER L  68      29.761  35.349  43.588  1.00 24.51           O  
ATOM    499  N   GLY L  69      27.711  36.103  43.045  1.00 35.30           N  
ATOM    500  CA  GLY L  69      28.199  36.724  41.851  1.00 35.34           C  
ATOM    501  C   GLY L  69      28.787  35.678  40.954  1.00 35.03           C  
ATOM    502  O   GLY L  69      28.128  34.711  40.577  1.00 35.12           O  
ATOM    503  N   THR L  70      30.031  35.935  40.514  1.00 41.09           N  
ATOM    504  CA  THR L  70      30.813  35.114  39.631  1.00 41.15           C  
ATOM    505  CB  THR L  70      31.876  35.898  38.919  1.00 44.05           C  
ATOM    506  OG1 THR L  70      32.813  36.423  39.847  1.00 44.60           O  
ATOM    507  CG2 THR L  70      31.196  37.044  38.152  1.00 43.62           C  
ATOM    508  C   THR L  70      31.489  33.953  40.310  1.00 40.55           C  
ATOM    509  O   THR L  70      31.852  32.994  39.631  1.00 40.60           O  
ATOM    510  N   SER L  71      31.758  34.014  41.636  1.00 23.74           N  
ATOM    511  CA  SER L  71      32.549  32.946  42.199  1.00 23.89           C  
ATOM    512  CB  SER L  71      33.843  33.425  42.880  1.00 39.60           C  
ATOM    513  OG  SER L  71      34.752  33.924  41.912  1.00 42.64           O  
ATOM    514  C   SER L  71      31.802  32.159  43.231  1.00 23.17           C  
ATOM    515  O   SER L  71      31.181  32.711  44.139  1.00 21.81           O  
ATOM    516  N   TYR L  72      31.890  30.815  43.119  1.00 29.38           N  
ATOM    517  CA  TYR L  72      31.234  29.924  44.033  1.00 28.63           C  
ATOM    518  CB  TYR L  72      29.966  29.288  43.454  1.00 25.47           C  
ATOM    519  CG  TYR L  72      28.979  30.379  43.225  1.00 25.23           C  
ATOM    520  CD1 TYR L  72      29.022  31.138  42.079  1.00 25.69           C  
ATOM    521  CD2 TYR L  72      27.996  30.627  44.154  1.00 25.06           C  
ATOM    522  CE1 TYR L  72      28.104  32.140  41.870  1.00 26.14           C  
ATOM    523  CE2 TYR L  72      27.074  31.626  43.950  1.00 26.05           C  
ATOM    524  CZ  TYR L  72      27.128  32.384  42.807  1.00 26.66           C  
ATOM    525  OH  TYR L  72      26.184  33.410  42.594  1.00 27.87           O  
ATOM    526  C   TYR L  72      32.180  28.806  44.353  1.00 28.29           C  
ATOM    527  O   TYR L  72      33.155  28.594  43.634  1.00 27.96           O  
ATOM    528  N   SER L  73      31.927  28.070  45.461  1.00 29.65           N  
ATOM    529  CA  SER L  73      32.807  26.992  45.810  1.00 29.27           C  
ATOM    530  CB  SER L  73      33.979  27.434  46.700  1.00 35.05           C  
ATOM    531  OG  SER L  73      33.487  27.918  47.942  1.00 36.81           O  
ATOM    532  C   SER L  73      32.051  25.943  46.572  1.00 29.31           C  
ATOM    533  O   SER L  73      31.003  26.205  47.160  1.00 29.28           O  
ATOM    534  N   LEU L  74      32.585  24.703  46.551  1.00 27.15           N  
ATOM    535  CA  LEU L  74      32.028  23.590  47.265  1.00 26.65           C  
ATOM    536  CB  LEU L  74      31.539  22.476  46.308  1.00 24.84           C  
ATOM    537  CG  LEU L  74      30.912  21.218  46.950  1.00 25.04           C  
ATOM    538  CD1 LEU L  74      30.317  20.304  45.864  1.00 25.45           C  
ATOM    539  CD2 LEU L  74      31.904  20.438  47.827  1.00 24.93           C  
ATOM    540  C   LEU L  74      33.144  23.083  48.119  1.00 26.62           C  
ATOM    541  O   LEU L  74      34.271  22.950  47.649  1.00 26.35           O  
ATOM    542  N   THR L  75      32.867  22.796  49.408  1.00 19.09           N  
ATOM    543  CA  THR L  75      33.947  22.377  50.259  1.00 19.70           C  
ATOM    544  CB  THR L  75      34.347  23.424  51.257  1.00 29.42           C  
ATOM    545  OG1 THR L  75      34.757  24.606  50.586  1.00 30.68           O  
ATOM    546  CG2 THR L  75      35.500  22.876  52.113  1.00 29.19           C  
ATOM    547  C   THR L  75      33.565  21.152  51.027  1.00 19.44           C  
ATOM    548  O   THR L  75      32.401  20.931  51.358  1.00 20.36           O  
ATOM    549  N   ILE L  76      34.573  20.307  51.318  1.00 25.13           N  
ATOM    550  CA  ILE L  76      34.367  19.123  52.099  1.00 25.58           C  
ATOM    551  CB  ILE L  76      34.813  17.869  51.403  1.00 23.89           C  
ATOM    552  CG1 ILE L  76      34.061  17.697  50.073  1.00 24.22           C  
ATOM    553  CG2 ILE L  76      34.605  16.690  52.369  1.00 23.59           C  
ATOM    554  CD1 ILE L  76      34.640  16.593  49.189  1.00 23.24           C  
ATOM    555  C   ILE L  76      35.224  19.289  53.312  1.00 26.50           C  
ATOM    556  O   ILE L  76      36.431  19.503  53.208  1.00 26.08           O  
ATOM    557  N   SER L  77      34.615  19.195  54.507  1.00 28.18           N  
ATOM    558  CA  SER L  77      35.351  19.405  55.720  1.00 29.81           C  
ATOM    559  CB  SER L  77      34.491  19.195  56.975  1.00 41.38           C  
ATOM    560  OG  SER L  77      33.386  20.083  56.959  1.00 42.04           O  
ATOM    561  C   SER L  77      36.449  18.395  55.796  1.00 30.72           C  
ATOM    562  O   SER L  77      37.615  18.749  55.956  1.00 30.86           O  
ATOM    563  N   SER L  78      36.094  17.101  55.692  1.00 28.87           N  
ATOM    564  CA  SER L  78      37.098  16.081  55.758  1.00 29.76           C  
ATOM    565  CB  SER L  78      37.098  15.319  57.093  1.00 27.36           C  
ATOM    566  OG  SER L  78      38.116  14.329  57.091  1.00 25.36           O  
ATOM    567  C   SER L  78      36.790  15.094  54.682  1.00 29.69           C  
ATOM    568  O   SER L  78      35.702  14.524  54.643  1.00 29.50           O  
ATOM    569  N   MET L  79      37.766  14.825  53.795  1.00 35.33           N  
ATOM    570  CA  MET L  79      37.501  13.966  52.678  1.00 35.54           C  
ATOM    571  CB  MET L  79      38.560  14.013  51.565  1.00 30.29           C  
ATOM    572  CG  MET L  79      38.194  13.069  50.421  1.00 31.07           C  
ATOM    573  SD  MET L  79      39.253  13.147  48.954  1.00 34.12           S  
ATOM    574  CE  MET L  79      38.314  11.869  48.072  1.00 33.84           C  
ATOM    575  C   MET L  79      37.367  12.542  53.104  1.00 35.43           C  
ATOM    576  O   MET L  79      38.144  12.027  53.907  1.00 35.22           O  
ATOM    577  N   GLU L  80      36.349  11.866  52.535  1.00 32.58           N  
ATOM    578  CA  GLU L  80      36.099  10.482  52.807  1.00 32.94           C  
ATOM    579  CB  GLU L  80      34.672  10.203  53.311  1.00 33.97           C  
ATOM    580  CG  GLU L  80      34.347  10.868  54.652  1.00 37.62           C  
ATOM    581  CD  GLU L  80      35.187  10.214  55.741  1.00 39.91           C  
ATOM    582  OE1 GLU L  80      35.320   8.962  55.716  1.00 40.96           O  
ATOM    583  OE2 GLU L  80      35.708  10.961  56.611  1.00 41.62           O1-
ATOM    584  C   GLU L  80      36.257   9.769  51.499  1.00 31.97           C  
ATOM    585  O   GLU L  80      36.171  10.374  50.432  1.00 30.97           O  
ATOM    586  N   ALA L  81      36.481   8.445  51.553  1.00 26.37           N  
ATOM    587  CA  ALA L  81      36.712   7.665  50.369  1.00 25.92           C  
ATOM    588  CB  ALA L  81      36.936   6.174  50.675  1.00 42.26           C  
ATOM    589  C   ALA L  81      35.516   7.767  49.470  1.00 24.98           C  
ATOM    590  O   ALA L  81      35.652   7.846  48.250  1.00 24.44           O  
ATOM    591  N   GLU L  82      34.307   7.794  50.062  1.00 31.10           N  
ATOM    592  CA  GLU L  82      33.061   7.802  49.341  1.00 31.94           C  
ATOM    593  CB  GLU L  82      31.838   7.955  50.259  1.00 43.17           C  
ATOM    594  CG  GLU L  82      31.643   6.858  51.295  1.00 47.28           C  
ATOM    595  CD  GLU L  82      30.385   7.236  52.063  1.00 49.86           C  
ATOM    596  OE1 GLU L  82      29.291   7.253  51.435  1.00 51.31           O  
ATOM    597  OE2 GLU L  82      30.500   7.524  53.283  1.00 50.55           O1-
ATOM    598  C   GLU L  82      32.984   9.018  48.473  1.00 30.61           C  
ATOM    599  O   GLU L  82      32.351   8.996  47.420  1.00 30.22           O  
ATOM    600  N   ASP L  83      33.603  10.118  48.924  1.00 30.66           N  
ATOM    601  CA  ASP L  83      33.537  11.409  48.297  1.00 29.56           C  
ATOM    602  CB  ASP L  83      34.268  12.488  49.108  1.00 30.76           C  
ATOM    603  CG  ASP L  83      33.494  12.692  50.400  1.00 31.55           C  
ATOM    604  OD1 ASP L  83      32.256  12.461  50.391  1.00 31.00           O  
ATOM    605  OD2 ASP L  83      34.129  13.077  51.416  1.00 31.30           O1-
ATOM    606  C   ASP L  83      34.154  11.395  46.934  1.00 29.44           C  
ATOM    607  O   ASP L  83      33.868  12.283  46.132  1.00 28.43           O  
ATOM    608  N   ALA L  84      35.065  10.445  46.641  1.00 29.83           N  
ATOM    609  CA  ALA L  84      35.686  10.467  45.346  1.00 30.21           C  
ATOM    610  CB  ALA L  84      36.664   9.303  45.111  1.00 23.98           C  
ATOM    611  C   ALA L  84      34.614  10.380  44.307  1.00 30.16           C  
ATOM    612  O   ALA L  84      33.754   9.502  44.358  1.00 30.76           O  
ATOM    613  N   ALA L  85      34.646  11.306  43.326  1.00 20.52           N  
ATOM    614  CA  ALA L  85      33.651  11.332  42.293  1.00 19.88           C  
ATOM    615  CB  ALA L  85      32.211  11.376  42.830  1.00 21.76           C  
ATOM    616  C   ALA L  85      33.870  12.585  41.504  1.00 18.98           C  
ATOM    617  O   ALA L  85      34.844  13.305  41.719  1.00 19.08           O  
ATOM    618  N   SER L  86      32.972  12.862  40.537  1.00 22.16           N  
ATOM    619  CA  SER L  86      33.100  14.054  39.748  1.00 22.07           C  
ATOM    620  CB  SER L  86      32.916  13.813  38.240  1.00 23.88           C  
ATOM    621  OG  SER L  86      33.945  12.965  37.753  1.00 25.08           O  
ATOM    622  C   SER L  86      32.025  15.000  40.190  1.00 22.01           C  
ATOM    623  O   SER L  86      30.911  14.580  40.502  1.00 22.07           O  
ATOM    624  N   TYR L  87      32.337  16.312  40.238  1.00 25.56           N  
ATOM    625  CA  TYR L  87      31.372  17.278  40.686  1.00 25.92           C  
ATOM    626  CB  TYR L  87      31.824  18.051  41.939  1.00 18.35           C  
ATOM    627  CG  TYR L  87      31.914  17.097  43.080  1.00 18.90           C  
ATOM    628  CD1 TYR L  87      33.010  16.280  43.240  1.00 18.53           C  
ATOM    629  CD2 TYR L  87      30.898  17.028  44.004  1.00 19.30           C  
ATOM    630  CE1 TYR L  87      33.088  15.404  44.299  1.00 19.28           C  
ATOM    631  CE2 TYR L  87      30.970  16.155  45.064  1.00 19.14           C  
ATOM    632  CZ  TYR L  87      32.064  15.341  45.214  1.00 19.53           C  
ATOM    633  OH  TYR L  87      32.138  14.446  46.302  1.00 19.62           O  
ATOM    634  C   TYR L  87      31.172  18.298  39.605  1.00 26.89           C  
ATOM    635  O   TYR L  87      32.129  18.714  38.951  1.00 26.85           O  
ATOM    636  N   PHE L  88      29.906  18.723  39.382  1.00 19.05           N  
ATOM    637  CA  PHE L  88      29.643  19.702  38.362  1.00 19.51           C  
ATOM    638  CB  PHE L  88      28.777  19.184  37.200  1.00 19.86           C  
ATOM    639  CG  PHE L  88      29.443  18.039  36.517  1.00 19.93           C  
ATOM    640  CD1 PHE L  88      29.240  16.756  36.965  1.00 20.34           C  
ATOM    641  CD2 PHE L  88      30.257  18.238  35.426  1.00 21.47           C  
ATOM    642  CE1 PHE L  88      29.842  15.689  36.343  1.00 21.69           C  
ATOM    643  CE2 PHE L  88      30.862  17.172  34.798  1.00 20.55           C  
ATOM    644  CZ  PHE L  88      30.655  15.894  35.255  1.00 21.34           C  
ATOM    645  C   PHE L  88      28.826  20.805  38.964  1.00 20.42           C  
ATOM    646  O   PHE L  88      27.871  20.553  39.699  1.00 20.51           O  
ATOM    647  N   CYS L  89      29.194  22.069  38.666  1.00 22.14           N  
ATOM    648  CA  CYS L  89      28.403  23.187  39.089  1.00 22.40           C  
ATOM    649  CB  CYS L  89      29.220  24.468  39.384  1.00 33.49           C  
ATOM    650  SG  CYS L  89      30.314  24.973  38.022  1.00 33.93           S  
ATOM    651  C   CYS L  89      27.436  23.449  37.981  1.00 22.18           C  
ATOM    652  O   CYS L  89      27.709  23.154  36.818  1.00 21.43           O  
ATOM    653  N   HIS L  90      26.257  23.995  38.320  1.00 21.57           N  
ATOM    654  CA  HIS L  90      25.238  24.211  37.337  1.00 21.56           C  
ATOM    655  ND1 HIS L  90      23.126  23.313  35.114  1.00 17.59           N  
ATOM    656  CG  HIS L  90      23.000  23.275  36.483  1.00 19.43           C  
ATOM    657  CB  HIS L  90      24.140  23.136  37.445  1.00 18.55           C  
ATOM    658  NE2 HIS L  90      20.951  23.446  35.557  1.00 20.97           N  
ATOM    659  CD2 HIS L  90      21.666  23.358  36.737  1.00 17.21           C  
ATOM    660  CE1 HIS L  90      21.870  23.415  34.610  1.00 18.69           C  
ATOM    661  C   HIS L  90      24.623  25.549  37.581  1.00 21.51           C  
ATOM    662  O   HIS L  90      24.530  26.010  38.718  1.00 20.66           O  
ATOM    663  N   GLN L  91      24.201  26.218  36.491  1.00 19.22           N  
ATOM    664  CA  GLN L  91      23.611  27.516  36.612  1.00 20.14           C  
ATOM    665  CB  GLN L  91      24.578  28.612  36.135  1.00 24.26           C  
ATOM    666  CG  GLN L  91      23.940  29.985  35.982  1.00 26.15           C  
ATOM    667  CD  GLN L  91      23.374  30.048  34.572  1.00 24.31           C  
ATOM    668  OE1 GLN L  91      22.566  30.914  34.256  1.00 26.77           O  
ATOM    669  NE2 GLN L  91      23.826  29.123  33.685  1.00 25.13           N  
ATOM    670  C   GLN L  91      22.368  27.544  35.781  1.00 20.20           C  
ATOM    671  O   GLN L  91      22.369  27.108  34.632  1.00 19.83           O  
ATOM    672  N   TRP L  92      21.200  27.778  36.418  1.00 22.02           N  
ATOM    673  CA  TRP L  92      19.921  27.953  35.771  1.00 22.60           C  
ATOM    674  CB  TRP L  92      18.796  27.026  36.283  1.00 22.36           C  
ATOM    675  CG  TRP L  92      18.360  27.152  37.713  1.00 22.92           C  
ATOM    676  CD2 TRP L  92      17.037  27.540  38.118  1.00 24.19           C  
ATOM    677  CD1 TRP L  92      19.036  26.831  38.850  1.00 25.57           C  
ATOM    678  NE1 TRP L  92      18.227  27.026  39.942  1.00 25.21           N  
ATOM    679  CE2 TRP L  92      16.993  27.450  39.508  1.00 23.59           C  
ATOM    680  CE3 TRP L  92      15.946  27.923  37.394  1.00 25.17           C  
ATOM    681  CZ2 TRP L  92      15.854  27.747  40.201  1.00 24.17           C  
ATOM    682  CZ3 TRP L  92      14.800  28.234  38.096  1.00 26.86           C  
ATOM    683  CH2 TRP L  92      14.757  28.149  39.472  1.00 25.32           C  
ATOM    684  C   TRP L  92      19.502  29.389  35.624  1.00 25.68           C  
ATOM    685  O   TRP L  92      18.407  29.665  35.138  1.00 24.27           O  
ATOM    686  N   SER L  93      20.292  30.344  36.144  1.00 26.18           N  
ATOM    687  CA  SER L  93      19.888  31.726  36.202  1.00 26.94           C  
ATOM    688  CB  SER L  93      21.019  32.643  36.696  1.00 30.51           C  
ATOM    689  OG  SER L  93      20.574  33.991  36.736  1.00 33.24           O  
ATOM    690  C   SER L  93      19.470  32.241  34.856  1.00 28.20           C  
ATOM    691  O   SER L  93      18.421  32.873  34.739  1.00 27.36           O  
ATOM    692  N   SER L  94      20.271  32.003  33.805  1.00 26.51           N  
ATOM    693  CA  SER L  94      19.947  32.501  32.502  1.00 27.28           C  
ATOM    694  CB  SER L  94      20.930  33.562  31.972  1.00 28.97           C  
ATOM    695  OG  SER L  94      22.197  32.981  31.701  1.00 33.12           O  
ATOM    696  C   SER L  94      19.953  31.352  31.543  1.00 26.72           C  
ATOM    697  O   SER L  94      20.587  30.324  31.779  1.00 26.05           O  
ATOM    698  N   PHE L  95      19.212  31.507  30.429  1.00 27.49           N  
ATOM    699  CA  PHE L  95      19.100  30.471  29.446  1.00 28.25           C  
ATOM    700  CB  PHE L  95      17.727  30.479  28.754  1.00 29.54           C  
ATOM    701  CG  PHE L  95      16.707  30.251  29.818  1.00 31.11           C  
ATOM    702  CD1 PHE L  95      16.287  31.302  30.599  1.00 32.88           C  
ATOM    703  CD2 PHE L  95      16.182  29.002  30.056  1.00 30.52           C  
ATOM    704  CE1 PHE L  95      15.352  31.118  31.589  1.00 35.36           C  
ATOM    705  CE2 PHE L  95      15.245  28.816  31.046  1.00 33.27           C  
ATOM    706  CZ  PHE L  95      14.823  29.873  31.814  1.00 36.78           C  
ATOM    707  C   PHE L  95      20.144  30.739  28.411  1.00 28.76           C  
ATOM    708  O   PHE L  95      20.458  31.892  28.126  1.00 32.65           O  
ATOM    709  N   PRO L  96      20.719  29.707  27.850  1.00 27.42           N  
ATOM    710  CA  PRO L  96      20.407  28.355  28.225  1.00 24.77           C  
ATOM    711  CD  PRO L  96      21.254  29.792  26.501  1.00 28.82           C  
ATOM    712  CB  PRO L  96      20.830  27.477  27.045  1.00 25.55           C  
ATOM    713  CG  PRO L  96      21.760  28.373  26.207  1.00 26.81           C  
ATOM    714  C   PRO L  96      21.106  27.998  29.499  1.00 24.93           C  
ATOM    715  O   PRO L  96      22.077  28.663  29.858  1.00 23.06           O  
ATOM    716  N   PHE L  97      20.634  26.949  30.198  1.00 21.92           N  
ATOM    717  CA  PHE L  97      21.268  26.581  31.427  1.00 20.79           C  
ATOM    718  CB  PHE L  97      20.489  25.542  32.258  1.00 19.28           C  
ATOM    719  CG  PHE L  97      19.110  26.060  32.495  1.00 16.67           C  
ATOM    720  CD1 PHE L  97      18.909  27.282  33.094  1.00 16.20           C  
ATOM    721  CD2 PHE L  97      18.013  25.303  32.154  1.00 15.72           C  
ATOM    722  CE1 PHE L  97      17.638  27.753  33.325  1.00 14.59           C  
ATOM    723  CE2 PHE L  97      16.739  25.769  32.383  1.00 18.39           C  
ATOM    724  CZ  PHE L  97      16.549  26.997  32.970  1.00 15.41           C  
ATOM    725  C   PHE L  97      22.574  25.957  31.053  1.00 19.45           C  
ATOM    726  O   PHE L  97      22.693  25.356  29.988  1.00 19.56           O  
ATOM    727  N   THR L  98      23.607  26.103  31.907  1.00 19.83           N  
ATOM    728  CA  THR L  98      24.877  25.538  31.555  1.00 19.78           C  
ATOM    729  CB  THR L  98      25.874  26.577  31.129  1.00 18.77           C  
ATOM    730  OG1 THR L  98      26.073  27.523  32.171  1.00 18.47           O  
ATOM    731  CG2 THR L  98      25.342  27.280  29.869  1.00 18.53           C  
ATOM    732  C   THR L  98      25.464  24.794  32.716  1.00 19.93           C  
ATOM    733  O   THR L  98      25.047  24.951  33.862  1.00 19.25           O  
ATOM    734  N   PHE L  99      26.462  23.934  32.415  1.00 18.54           N  
ATOM    735  CA  PHE L  99      27.133  23.149  33.413  1.00 18.27           C  
ATOM    736  CB  PHE L  99      27.016  21.623  33.215  1.00 18.78           C  
ATOM    737  CG  PHE L  99      25.618  21.161  33.454  1.00 19.06           C  
ATOM    738  CD1 PHE L  99      24.692  21.150  32.434  1.00 18.31           C  
ATOM    739  CD2 PHE L  99      25.236  20.720  34.700  1.00 19.03           C  
ATOM    740  CE1 PHE L  99      23.407  20.714  32.659  1.00 19.20           C  
ATOM    741  CE2 PHE L  99      23.953  20.283  34.930  1.00 19.82           C  
ATOM    742  CZ  PHE L  99      23.034  20.280  33.908  1.00 19.71           C  
ATOM    743  C   PHE L  99      28.598  23.436  33.306  1.00 19.07           C  
ATOM    744  O   PHE L  99      29.098  23.817  32.249  1.00 17.29           O  
ATOM    745  N   GLY L 100      29.330  23.257  34.420  1.00 37.03           N  
ATOM    746  CA  GLY L 100      30.745  23.485  34.410  1.00 37.48           C  
ATOM    747  C   GLY L 100      31.401  22.275  33.810  1.00 38.78           C  
ATOM    748  O   GLY L 100      30.760  21.249  33.595  1.00 37.64           O  
ATOM    749  N   SER L 101      32.717  22.384  33.530  1.00 30.68           N  
ATOM    750  CA  SER L 101      33.503  21.335  32.941  1.00 31.92           C  
ATOM    751  CB  SER L 101      34.921  21.804  32.565  1.00 29.48           C  
ATOM    752  OG  SER L 101      35.607  22.272  33.716  1.00 30.30           O  
ATOM    753  C   SER L 101      33.619  20.188  33.899  1.00 32.25           C  
ATOM    754  O   SER L 101      33.779  19.042  33.480  1.00 32.91           O  
ATOM    755  N   GLY L 102      33.567  20.462  35.218  1.00 24.74           N  
ATOM    756  CA  GLY L 102      33.579  19.398  36.185  1.00 23.55           C  
ATOM    757  C   GLY L 102      34.940  19.215  36.783  1.00 23.61           C  
ATOM    758  O   GLY L 102      35.967  19.484  36.161  1.00 23.25           O  
ATOM    759  N   THR L 103      34.960  18.744  38.047  1.00 22.68           N  
ATOM    760  CA  THR L 103      36.186  18.451  38.730  1.00 22.90           C  
ATOM    761  CB  THR L 103      36.375  19.205  40.012  1.00 31.33           C  
ATOM    762  OG1 THR L 103      35.268  18.975  40.868  1.00 31.17           O  
ATOM    763  CG2 THR L 103      36.531  20.699  39.730  1.00 31.43           C  
ATOM    764  C   THR L 103      36.136  17.015  39.137  1.00 23.26           C  
ATOM    765  O   THR L 103      35.215  16.588  39.832  1.00 22.32           O  
ATOM    766  N   LYS L 104      37.141  16.223  38.719  1.00 25.93           N  
ATOM    767  CA  LYS L 104      37.164  14.852  39.128  1.00 27.23           C  
ATOM    768  CB  LYS L 104      37.811  13.902  38.105  1.00 28.38           C  
ATOM    769  CG  LYS L 104      37.819  12.445  38.572  1.00 31.45           C  
ATOM    770  CD  LYS L 104      38.151  11.429  37.477  1.00 33.70           C  
ATOM    771  CE  LYS L 104      38.321  10.002  38.005  1.00 35.47           C  
ATOM    772  NZ  LYS L 104      37.166   9.638  38.855  1.00 38.41           N1+
ATOM    773  C   LYS L 104      37.983  14.796  40.374  1.00 26.91           C  
ATOM    774  O   LYS L 104      39.118  15.270  40.402  1.00 27.12           O  
ATOM    775  N   LEU L 105      37.417  14.211  41.447  1.00 26.28           N  
ATOM    776  CA  LEU L 105      38.113  14.151  42.699  1.00 26.86           C  
ATOM    777  CB  LEU L 105      37.226  14.593  43.876  1.00 29.16           C  
ATOM    778  CG  LEU L 105      37.912  14.553  45.255  1.00 29.09           C  
ATOM    779  CD1 LEU L 105      39.089  15.542  45.329  1.00 29.19           C  
ATOM    780  CD2 LEU L 105      36.888  14.758  46.385  1.00 29.14           C  
ATOM    781  C   LEU L 105      38.531  12.732  42.929  1.00 27.64           C  
ATOM    782  O   LEU L 105      37.708  11.816  42.928  1.00 26.83           O  
ATOM    783  N   GLU L 106      39.843  12.517  43.153  1.00 29.44           N  
ATOM    784  CA  GLU L 106      40.357  11.189  43.327  1.00 32.00           C  
ATOM    785  CB  GLU L 106      41.444  10.838  42.299  1.00 43.26           C  
ATOM    786  CG  GLU L 106      40.911  10.828  40.865  0.90 46.66           C  
ATOM    787  CD  GLU L 106      42.058  10.504  39.923  0.90 48.63           C  
ATOM    788  OE1 GLU L 106      43.120  10.043  40.419  0.90 50.40           O  
ATOM    789  OE2 GLU L 106      41.890  10.714  38.692  0.90 50.79           O1-
ATOM    790  C   GLU L 106      40.960  11.086  44.694  1.00 32.99           C  
ATOM    791  O   GLU L 106      41.223  12.091  45.350  1.00 32.23           O  
ATOM    792  N   ILE L 107      41.175   9.836  45.155  1.00 40.15           N  
ATOM    793  CA  ILE L 107      41.704   9.573  46.465  1.00 42.17           C  
ATOM    794  CB  ILE L 107      41.103   8.349  47.098  1.00 38.02           C  
ATOM    795  CG1 ILE L 107      39.577   8.489  47.208  1.00 38.90           C  
ATOM    796  CG2 ILE L 107      41.789   8.126  48.453  1.00 38.98           C  
ATOM    797  CD1 ILE L 107      38.874   7.175  47.550  1.00 39.19           C  
ATOM    798  C   ILE L 107      43.169   9.300  46.326  1.00 43.09           C  
ATOM    799  O   ILE L 107      43.595   8.588  45.418  1.00 42.98           O  
ATOM    800  N   LYS L 108      43.988   9.890  47.220  1.00 35.95           N  
ATOM    801  CA  LYS L 108      45.405   9.674  47.158  1.00 37.86           C  
ATOM    802  CB  LYS L 108      46.230  10.889  47.620  1.00 38.18           C  
ATOM    803  CG  LYS L 108      46.060  12.116  46.723  1.00 38.80           C  
ATOM    804  CD  LYS L 108      46.661  13.397  47.304  1.00 39.54           C  
ATOM    805  CE  LYS L 108      48.097  13.653  46.842  1.00 40.41           C  
ATOM    806  NZ  LYS L 108      48.586  14.939  47.386  1.00 41.44           N1+
ATOM    807  C   LYS L 108      45.765   8.518  48.086  1.00 38.67           C  
ATOM    808  O   LYS L 108      44.863   8.015  48.807  1.00 39.52           O  
ATOM    809  OXT LYS L 108      46.964   8.129  48.089  1.00  0.00           O1-
TER     810      LYS L 108 
ATOM    811  N   GLU H 109       9.120   9.154  44.461  0.94 50.08           N1+
ATOM    812  CA  GLU H 109       7.785   9.690  44.115  0.94 50.05           C  
ATOM    813  CB  GLU H 109       7.584  11.057  44.791  0.94 50.81           C  
ATOM    814  CG  GLU H 109       8.610  12.115  44.380  0.94 52.27           C  
ATOM    815  CD  GLU H 109       8.372  13.355  45.232  0.70 62.79           C  
ATOM    816  OE1 GLU H 109       8.447  13.228  46.483  0.70 63.52           O  
ATOM    817  OE2 GLU H 109       8.109  14.440  44.649  0.70 64.29           O1-
ATOM    818  C   GLU H 109       7.665   9.843  42.639  0.94 48.96           C  
ATOM    819  O   GLU H 109       6.570   9.784  42.080  0.94 49.09           O  
ATOM    820  N   VAL H 110       8.808  10.058  41.967  0.94 62.52           N  
ATOM    821  CA  VAL H 110       8.786  10.186  40.543  0.94 61.06           C  
ATOM    822  CB  VAL H 110       8.939  11.609  40.095  0.94 61.51           C  
ATOM    823  CG1 VAL H 110      10.290  12.129  40.604  0.94 61.97           C  
ATOM    824  CG2 VAL H 110       8.793  11.680  38.570  0.94 61.17           C  
ATOM    825  C   VAL H 110       9.933   9.392  40.001  0.94 59.79           C  
ATOM    826  O   VAL H 110      11.052   9.474  40.509  0.94 59.51           O  
ATOM    827  N   GLN H 111       9.675   8.598  38.942  0.82 53.52           N  
ATOM    828  CA  GLN H 111      10.701   7.770  38.377  0.92 52.49           C  
ATOM    829  CB  GLN H 111      10.452   6.284  38.662  0.92 50.17           C  
ATOM    830  CG  GLN H 111      10.478   5.997  40.163  0.92 52.73           C  
ATOM    831  CD  GLN H 111       9.853   4.636  40.412  0.90 55.23           C  
ATOM    832  OE1 GLN H 111       8.709   4.385  40.036  0.90 56.46           O  
ATOM    833  NE2 GLN H 111      10.618   3.733  41.079  0.92 54.90           N  
ATOM    834  C   GLN H 111      10.695   7.979  36.896  0.92 50.58           C  
ATOM    835  O   GLN H 111       9.638   8.102  36.278  0.92 50.13           O  
ATOM    836  N   LEU H 112      11.897   8.030  36.289  0.96 35.56           N  
ATOM    837  CA  LEU H 112      12.007   8.297  34.883  0.96 33.62           C  
ATOM    838  CB  LEU H 112      12.710   9.637  34.620  0.96 38.66           C  
ATOM    839  CG  LEU H 112      11.964  10.841  35.226  0.96 38.92           C  
ATOM    840  CD1 LEU H 112      12.701  12.160  34.953  0.96 39.64           C  
ATOM    841  CD2 LEU H 112      10.501  10.882  34.756  0.96 38.98           C  
ATOM    842  C   LEU H 112      12.856   7.233  34.257  0.96 32.75           C  
ATOM    843  O   LEU H 112      13.843   6.795  34.844  0.96 31.17           O  
ATOM    844  N   GLN H 113      12.480   6.773  33.045  0.94 36.33           N  
ATOM    845  CA  GLN H 113      13.310   5.798  32.393  0.94 36.58           C  
ATOM    846  CB  GLN H 113      12.807   4.352  32.511  0.94 42.45           C  
ATOM    847  CG  GLN H 113      11.496   4.085  31.783  0.94 45.60           C  
ATOM    848  CD  GLN H 113      11.156   2.620  32.005  0.94 47.46           C  
ATOM    849  OE1 GLN H 113      10.449   2.008  31.207  0.94 48.52           O  
ATOM    850  NE2 GLN H 113      11.683   2.032  33.113  0.94 48.52           N  
ATOM    851  C   GLN H 113      13.387   6.131  30.934  0.94 34.99           C  
ATOM    852  O   GLN H 113      12.373   6.368  30.275  0.94 34.27           O  
ATOM    853  N   GLU H 114      14.621   6.161  30.392  1.00 33.33           N  
ATOM    854  CA  GLU H 114      14.830   6.472  29.007  1.00 33.09           C  
ATOM    855  CB  GLU H 114      16.196   7.122  28.717  1.00 31.49           C  
ATOM    856  CG  GLU H 114      16.380   8.505  29.348  1.00 31.62           C  
ATOM    857  CD  GLU H 114      16.780   8.319  30.806  1.00 31.62           C  
ATOM    858  OE1 GLU H 114      16.987   7.148  31.219  1.00 31.01           O  
ATOM    859  OE2 GLU H 114      16.885   9.349  31.524  1.00 32.11           O1-
ATOM    860  C   GLU H 114      14.769   5.202  28.219  1.00 33.63           C  
ATOM    861  O   GLU H 114      15.052   4.121  28.736  1.00 33.19           O  
ATOM    862  N   SER H 115      14.369   5.300  26.934  1.00 35.97           N  
ATOM    863  CA  SER H 115      14.331   4.127  26.111  1.00 37.28           C  
ATOM    864  CB  SER H 115      12.993   3.371  26.192  1.00 31.88           C  
ATOM    865  OG  SER H 115      11.937   4.195  25.723  0.90 32.18           O  
ATOM    866  C   SER H 115      14.524   4.543  24.686  1.00 37.31           C  
ATOM    867  O   SER H 115      14.113   5.632  24.284  1.00 36.61           O  
ATOM    868  N   GLY H 116      15.155   3.667  23.875  1.00 41.12           N  
ATOM    869  CA  GLY H 116      15.380   3.979  22.492  1.00 41.47           C  
ATOM    870  C   GLY H 116      16.546   3.170  22.005  1.00 42.40           C  
ATOM    871  O   GLY H 116      17.149   2.403  22.752  1.00 41.99           O  
ATOM    872  N   PRO H 117      16.874   3.335  20.750  1.00 37.89           N  
ATOM    873  CA  PRO H 117      17.966   2.592  20.178  1.00 38.18           C  
ATOM    874  CD  PRO H 117      15.852   3.634  19.760  1.00 36.61           C  
ATOM    875  CB  PRO H 117      17.825   2.731  18.665  1.00 36.55           C  
ATOM    876  CG  PRO H 117      16.316   2.947  18.463  1.00 37.05           C  
ATOM    877  C   PRO H 117      19.299   3.033  20.690  1.00 38.32           C  
ATOM    878  O   PRO H 117      19.477   4.216  20.977  1.00 38.50           O  
ATOM    879  N   SER H 118      20.232   2.075  20.852  1.00 39.41           N  
ATOM    880  CA  SER H 118      21.566   2.340  21.303  1.00 39.70           C  
ATOM    881  CB  SER H 118      22.247   1.094  21.892  1.00 46.47           C  
ATOM    882  OG  SER H 118      22.358   0.084  20.899  1.00 48.32           O  
ATOM    883  C   SER H 118      22.418   2.841  20.175  1.00 39.75           C  
ATOM    884  O   SER H 118      23.427   3.505  20.408  1.00 39.83           O  
ATOM    885  N   LEU H 119      22.055   2.524  18.916  1.00 33.73           N  
ATOM    886  CA  LEU H 119      22.919   2.895  17.830  1.00 34.16           C  
ATOM    887  CB  LEU H 119      23.655   1.655  17.273  1.00 38.75           C  
ATOM    888  CG  LEU H 119      24.643   1.847  16.102  1.00 39.33           C  
ATOM    889  CD1 LEU H 119      25.387   0.534  15.825  1.00 39.46           C  
ATOM    890  CD2 LEU H 119      23.968   2.352  14.822  1.00 39.92           C  
ATOM    891  C   LEU H 119      22.097   3.530  16.749  1.00 34.07           C  
ATOM    892  O   LEU H 119      20.963   3.125  16.499  1.00 33.57           O  
ATOM    893  N   VAL H 120      22.659   4.566  16.084  1.00 47.22           N  
ATOM    894  CA  VAL H 120      21.967   5.207  15.004  1.00 47.35           C  
ATOM    895  CB  VAL H 120      21.285   6.479  15.413  1.00 34.14           C  
ATOM    896  CG1 VAL H 120      20.577   7.073  14.188  1.00 34.78           C  
ATOM    897  CG2 VAL H 120      20.343   6.185  16.587  1.00 35.10           C  
ATOM    898  C   VAL H 120      22.989   5.583  13.976  1.00 47.45           C  
ATOM    899  O   VAL H 120      24.132   5.890  14.310  1.00 47.10           O  
ATOM    900  N   LYS H 121      22.606   5.560  12.683  1.00 34.09           N  
ATOM    901  CA  LYS H 121      23.549   5.936  11.667  1.00 34.57           C  
ATOM    902  CB  LYS H 121      23.418   5.184  10.331  1.00 53.16           C  
ATOM    903  CG  LYS H 121      24.019   3.779  10.398  0.94 55.12           C  
ATOM    904  CD  LYS H 121      23.832   2.949   9.127  0.94 56.59           C  
ATOM    905  CE  LYS H 121      24.602   1.625   9.156  0.94 57.65           C  
ATOM    906  NZ  LYS H 121      24.409   0.892   7.885  0.94 58.28           N1+
ATOM    907  C   LYS H 121      23.416   7.400  11.421  1.00 34.14           C  
ATOM    908  O   LYS H 121      22.390   8.017  11.702  1.00 33.81           O  
ATOM    909  N   PRO H 122      24.460   7.965  10.888  1.00 50.16           N  
ATOM    910  CA  PRO H 122      24.468   9.378  10.669  1.00 50.77           C  
ATOM    911  CD  PRO H 122      25.796   7.449  11.145  1.00 39.49           C  
ATOM    912  CB  PRO H 122      25.905   9.727  10.293  1.00 39.81           C  
ATOM    913  CG  PRO H 122      26.730   8.667  11.047  1.00 39.44           C  
ATOM    914  C   PRO H 122      23.422   9.798   9.695  1.00 51.35           C  
ATOM    915  O   PRO H 122      23.051   9.015   8.824  1.00 51.69           O  
ATOM    916  N   SER H 123      22.934  11.042   9.847  1.00 53.61           N  
ATOM    917  CA  SER H 123      21.911  11.589   9.007  1.00 54.26           C  
ATOM    918  CB  SER H 123      22.154  11.272   7.523  1.00 39.10           C  
ATOM    919  OG  SER H 123      21.118  11.829   6.730  1.00 41.10           O  
ATOM    920  C   SER H 123      20.577  11.014   9.386  1.00 53.71           C  
ATOM    921  O   SER H 123      19.544  11.484   8.915  1.00 54.49           O  
ATOM    922  N   GLN H 124      20.545  10.021  10.293  1.00 35.08           N  
ATOM    923  CA  GLN H 124      19.274   9.485  10.700  1.00 34.69           C  
ATOM    924  CB  GLN H 124      19.327   8.057  11.281  1.00 44.63           C  
ATOM    925  CG  GLN H 124      19.597   6.951  10.260  1.00 47.11           C  
ATOM    926  CD  GLN H 124      19.616   5.625  11.010  1.00 48.20           C  
ATOM    927  OE1 GLN H 124      20.502   4.796  10.814  1.00 48.99           O  
ATOM    928  NE2 GLN H 124      18.605   5.415  11.895  1.00 48.70           N  
ATOM    929  C   GLN H 124      18.766  10.363  11.795  1.00 33.46           C  
ATOM    930  O   GLN H 124      19.466  11.263  12.258  1.00 32.34           O  
ATOM    931  N   THR H 125      17.510  10.139  12.224  1.00 34.86           N  
ATOM    932  CA  THR H 125      16.999  10.947  13.290  1.00 34.36           C  
ATOM    933  CB  THR H 125      15.596  11.439  13.078  1.00 48.80           C  
ATOM    934  OG1 THR H 125      15.325  12.509  13.969  1.00 41.27           O  
ATOM    935  CG2 THR H 125      14.610  10.290  13.340  1.00 40.92           C  
ATOM    936  C   THR H 125      17.010  10.105  14.526  1.00 33.94           C  
ATOM    937  O   THR H 125      16.688   8.918  14.495  1.00 33.29           O  
ATOM    938  N   LEU H 126      17.409  10.712  15.659  1.00 36.37           N  
ATOM    939  CA  LEU H 126      17.488   9.987  16.890  1.00 35.82           C  
ATOM    940  CB  LEU H 126      18.717  10.422  17.723  1.00 30.34           C  
ATOM    941  CG  LEU H 126      18.929   9.723  19.080  1.00 31.09           C  
ATOM    942  CD1 LEU H 126      20.313  10.070  19.652  1.00 31.73           C  
ATOM    943  CD2 LEU H 126      17.838  10.079  20.091  1.00 31.69           C  
ATOM    944  C   LEU H 126      16.221  10.250  17.640  1.00 35.45           C  
ATOM    945  O   LEU H 126      15.786  11.394  17.767  1.00 35.21           O  
ATOM    946  N   SER H 127      15.574   9.175  18.136  1.00 32.77           N  
ATOM    947  CA  SER H 127      14.350   9.347  18.860  1.00 32.05           C  
ATOM    948  CB  SER H 127      13.126   8.793  18.112  1.00 45.37           C  
ATOM    949  OG  SER H 127      12.939   9.508  16.898  1.00 46.52           O  
ATOM    950  C   SER H 127      14.461   8.596  20.152  1.00 31.70           C  
ATOM    951  O   SER H 127      14.821   7.420  20.172  1.00 31.76           O  
ATOM    952  N   LEU H 128      14.149   9.278  21.273  1.00 29.97           N  
ATOM    953  CA  LEU H 128      14.210   8.665  22.571  1.00 29.29           C  
ATOM    954  CB  LEU H 128      15.316   9.226  23.479  1.00 25.98           C  
ATOM    955  CG  LEU H 128      16.738   8.849  23.027  1.00 26.66           C  
ATOM    956  CD1 LEU H 128      17.798   9.437  23.970  1.00 26.52           C  
ATOM    957  CD2 LEU H 128      16.880   7.328  22.862  1.00 25.97           C  
ATOM    958  C   LEU H 128      12.914   8.911  23.262  1.00 28.77           C  
ATOM    959  O   LEU H 128      12.191   9.853  22.944  1.00 28.14           O  
ATOM    960  N   THR H 129      12.575   8.036  24.230  1.00 25.55           N  
ATOM    961  CA  THR H 129      11.355   8.211  24.957  1.00 26.19           C  
ATOM    962  CB  THR H 129      10.346   7.133  24.689  1.00 26.30           C  
ATOM    963  OG1 THR H 129      10.011   7.110  23.311  1.00 26.13           O  
ATOM    964  CG2 THR H 129       9.092   7.403  25.538  1.00 26.43           C  
ATOM    965  C   THR H 129      11.662   8.188  26.419  1.00 26.76           C  
ATOM    966  O   THR H 129      12.536   7.453  26.876  1.00 26.72           O  
ATOM    967  N   CYS H 130      10.953   9.032  27.195  1.00 30.06           N  
ATOM    968  CA  CYS H 130      11.142   9.039  28.614  1.00 30.63           C  
ATOM    969  CB  CYS H 130      11.590  10.415  29.162  1.00 28.53           C  
ATOM    970  SG  CYS H 130      11.856  10.452  30.962  1.00 29.37           S  
ATOM    971  C   CYS H 130       9.811   8.682  29.196  1.00 30.82           C  
ATOM    972  O   CYS H 130       8.817   9.370  28.971  1.00 30.04           O  
ATOM    973  N   SER H 131       9.755   7.569  29.950  1.00 32.49           N  
ATOM    974  CA  SER H 131       8.504   7.157  30.508  1.00 34.23           C  
ATOM    975  CB  SER H 131       8.284   5.638  30.414  1.00 35.10           C  
ATOM    976  OG  SER H 131       6.983   5.295  30.861  1.00 39.14           O  
ATOM    977  C   SER H 131       8.542   7.556  31.945  1.00 34.73           C  
ATOM    978  O   SER H 131       9.476   7.215  32.669  1.00 34.32           O  
ATOM    979  N   VAL H 132       7.514   8.304  32.391  1.00 34.30           N  
ATOM    980  CA  VAL H 132       7.496   8.808  33.732  1.00 35.86           C  
ATOM    981  CB  VAL H 132       7.099  10.258  33.809  1.00 50.70           C  
ATOM    982  CG1 VAL H 132       8.121  11.091  33.020  1.00 50.01           C  
ATOM    983  CG2 VAL H 132       5.659  10.408  33.293  1.00 51.64           C  
ATOM    984  C   VAL H 132       6.477   8.052  34.518  1.00 37.31           C  
ATOM    985  O   VAL H 132       5.376   7.781  34.042  1.00 37.28           O  
ATOM    986  N   THR H 133       6.843   7.673  35.758  1.00 39.51           N  
ATOM    987  CA  THR H 133       5.912   6.996  36.609  1.00 41.11           C  
ATOM    988  CB  THR H 133       6.167   5.521  36.741  1.00 39.56           C  
ATOM    989  OG1 THR H 133       7.460   5.292  37.281  1.00 40.60           O  
ATOM    990  CG2 THR H 133       6.039   4.868  35.356  1.00 40.46           C  
ATOM    991  C   THR H 133       6.035   7.598  37.971  1.00 41.57           C  
ATOM    992  O   THR H 133       7.076   8.146  38.330  1.00 41.42           O  
ATOM    993  N   GLY H 134       4.939   7.530  38.760  1.00 44.44           N  
ATOM    994  CA  GLY H 134       4.975   8.069  40.089  1.00 46.86           C  
ATOM    995  C   GLY H 134       3.750   8.901  40.308  1.00 48.81           C  
ATOM    996  O   GLY H 134       2.754   8.775  39.598  1.00 49.72           O  
ATOM    997  N   ASP H 135       3.815   9.795  41.317  1.00 49.91           N  
ATOM    998  CA  ASP H 135       2.707  10.636  41.679  1.00 50.78           C  
ATOM    999  CB  ASP H 135       2.961  11.491  42.930  1.00 52.32           C  
ATOM   1000  CG  ASP H 135       2.898  10.596  44.151  1.00 55.07           C  
ATOM   1001  OD1 ASP H 135       1.975   9.743  44.212  1.00 56.70           O  
ATOM   1002  OD2 ASP H 135       3.780  10.752  45.038  1.00 56.71           O1-
ATOM   1003  C   ASP H 135       2.448  11.603  40.574  1.00 50.36           C  
ATOM   1004  O   ASP H 135       3.320  11.884  39.755  1.00 49.80           O  
ATOM   1005  N   SER H 136       1.212  12.140  40.536  1.00 49.44           N  
ATOM   1006  CA  SER H 136       0.852  13.087  39.519  1.00 48.37           C  
ATOM   1007  CB  SER H 136      -0.654  13.390  39.448  1.00 49.14           C  
ATOM   1008  OG  SER H 136      -1.059  14.085  40.619  1.00 51.46           O  
ATOM   1009  C   SER H 136       1.540  14.369  39.847  1.00 47.00           C  
ATOM   1010  O   SER H 136       2.078  14.531  40.941  1.00 46.85           O  
ATOM   1011  N   VAL H 137       1.564  15.314  38.887  1.00 45.39           N  
ATOM   1012  CA  VAL H 137       2.246  16.538  39.178  1.00 44.03           C  
ATOM   1013  CB  VAL H 137       3.585  16.650  38.527  1.00 43.23           C  
ATOM   1014  CG1 VAL H 137       4.163  18.008  38.938  1.00 43.83           C  
ATOM   1015  CG2 VAL H 137       4.451  15.444  38.930  1.00 43.52           C  
ATOM   1016  C   VAL H 137       1.433  17.708  38.711  1.00 42.85           C  
ATOM   1017  O   VAL H 137       0.755  17.664  37.685  1.00 43.13           O  
ATOM   1018  N   THR H 138       1.450  18.782  39.524  1.00 41.19           N  
ATOM   1019  CA  THR H 138       0.782  20.026  39.265  1.00 39.25           C  
ATOM   1020  CB  THR H 138       0.607  20.851  40.505  1.00 39.87           C  
ATOM   1021  OG1 THR H 138       1.874  21.205  41.041  1.00 41.08           O  
ATOM   1022  CG2 THR H 138      -0.198  20.035  41.531  1.00 39.93           C  
ATOM   1023  C   THR H 138       1.516  20.878  38.269  1.00 38.38           C  
ATOM   1024  O   THR H 138       0.882  21.630  37.533  1.00 38.06           O  
ATOM   1025  N   SER H 139       2.866  20.828  38.243  1.00 36.59           N  
ATOM   1026  CA  SER H 139       3.613  21.720  37.390  1.00 34.19           C  
ATOM   1027  CB  SER H 139       3.864  23.089  38.045  1.00 35.00           C  
ATOM   1028  OG  SER H 139       4.606  22.915  39.243  1.00 37.73           O  
ATOM   1029  C   SER H 139       4.957  21.108  37.122  1.00 32.34           C  
ATOM   1030  O   SER H 139       5.129  19.896  37.212  1.00 32.51           O  
ATOM   1031  N   GLY H 140       5.956  21.932  36.746  1.00 28.73           N  
ATOM   1032  CA  GLY H 140       7.273  21.377  36.584  1.00 26.94           C  
ATOM   1033  C   GLY H 140       7.678  21.311  35.148  1.00 25.79           C  
ATOM   1034  O   GLY H 140       6.916  21.629  34.236  1.00 25.21           O  
ATOM   1035  N   TYR H 141       8.947  20.903  34.935  1.00 32.70           N  
ATOM   1036  CA  TYR H 141       9.514  20.846  33.620  1.00 32.12           C  
ATOM   1037  CB  TYR H 141      10.630  21.880  33.395  1.00 36.09           C  
ATOM   1038  CG  TYR H 141      10.052  23.245  33.539  1.00 38.84           C  
ATOM   1039  CD1 TYR H 141       9.847  23.784  34.789  1.00 38.42           C  
ATOM   1040  CD2 TYR H 141       9.724  23.992  32.431  1.00 38.68           C  
ATOM   1041  CE1 TYR H 141       9.320  25.046  34.931  1.00 39.72           C  
ATOM   1042  CE2 TYR H 141       9.196  25.254  32.567  1.00 39.81           C  
ATOM   1043  CZ  TYR H 141       8.992  25.783  33.820  1.00 39.40           C  
ATOM   1044  OH  TYR H 141       8.450  27.079  33.962  1.00 40.43           O  
ATOM   1045  C   TYR H 141      10.159  19.506  33.428  1.00 31.04           C  
ATOM   1046  O   TYR H 141      10.661  18.898  34.373  1.00 30.48           O  
ATOM   1047  N   TRP H 142      10.144  19.007  32.175  1.00 25.94           N  
ATOM   1048  CA  TRP H 142      10.787  17.765  31.864  1.00 25.94           C  
ATOM   1049  CB  TRP H 142       9.838  16.730  31.239  1.00 22.88           C  
ATOM   1050  CG  TRP H 142       8.840  16.172  32.226  1.00 24.06           C  
ATOM   1051  CD2 TRP H 142       7.604  16.810  32.589  1.00 25.02           C  
ATOM   1052  CD1 TRP H 142       8.905  15.020  32.953  1.00 24.60           C  
ATOM   1053  NE1 TRP H 142       7.789  14.900  33.744  1.00 25.12           N  
ATOM   1054  CE2 TRP H 142       6.979  15.994  33.532  1.00 25.10           C  
ATOM   1055  CE3 TRP H 142       7.038  17.981  32.174  1.00 25.44           C  
ATOM   1056  CZ2 TRP H 142       5.775  16.335  34.076  1.00 25.99           C  
ATOM   1057  CZ3 TRP H 142       5.822  18.322  32.723  1.00 26.01           C  
ATOM   1058  CH2 TRP H 142       5.203  17.514  33.655  1.00 26.12           C  
ATOM   1059  C   TRP H 142      11.866  18.092  30.884  1.00 25.92           C  
ATOM   1060  O   TRP H 142      11.604  18.636  29.811  1.00 25.05           O  
ATOM   1061  N   SER H 143      13.121  17.744  31.226  1.00 22.17           N  
ATOM   1062  CA  SER H 143      14.213  18.151  30.392  1.00 22.18           C  
ATOM   1063  CB  SER H 143      15.231  19.049  31.117  1.00 26.19           C  
ATOM   1064  OG  SER H 143      14.611  20.248  31.553  1.00 25.16           O  
ATOM   1065  C   SER H 143      14.987  16.968  29.905  1.00 21.85           C  
ATOM   1066  O   SER H 143      14.865  15.853  30.413  1.00 21.74           O  
ATOM   1067  N   TRP H 144      15.787  17.210  28.847  1.00 25.82           N  
ATOM   1068  CA  TRP H 144      16.673  16.220  28.315  1.00 24.92           C  
ATOM   1069  CB  TRP H 144      16.421  15.885  26.836  1.00 22.91           C  
ATOM   1070  CG  TRP H 144      15.134  15.137  26.588  1.00 23.83           C  
ATOM   1071  CD2 TRP H 144      15.013  13.707  26.624  1.00 23.62           C  
ATOM   1072  CD1 TRP H 144      13.892  15.623  26.300  1.00 24.23           C  
ATOM   1073  NE1 TRP H 144      13.004  14.583  26.154  1.00 24.50           N  
ATOM   1074  CE2 TRP H 144      13.681  13.398  26.350  1.00 24.10           C  
ATOM   1075  CE3 TRP H 144      15.936  12.730  26.865  1.00 24.46           C  
ATOM   1076  CZ2 TRP H 144      13.250  12.103  26.313  1.00 24.96           C  
ATOM   1077  CZ3 TRP H 144      15.497  11.425  26.827  1.00 25.11           C  
ATOM   1078  CH2 TRP H 144      14.180  11.118  26.556  1.00 24.89           C  
ATOM   1079  C   TRP H 144      18.048  16.798  28.431  1.00 24.21           C  
ATOM   1080  O   TRP H 144      18.293  17.932  28.019  1.00 23.22           O  
ATOM   1081  N   ILE H 145      18.973  16.027  29.033  1.00 21.51           N  
ATOM   1082  CA  ILE H 145      20.330  16.463  29.208  1.00 21.63           C  
ATOM   1083  CB  ILE H 145      20.669  16.738  30.643  1.00 22.59           C  
ATOM   1084  CG1 ILE H 145      19.762  17.854  31.190  1.00 22.90           C  
ATOM   1085  CG2 ILE H 145      22.167  17.068  30.735  1.00 21.90           C  
ATOM   1086  CD1 ILE H 145      19.835  18.011  32.707  1.00 24.90           C  
ATOM   1087  C   ILE H 145      21.208  15.348  28.740  1.00 21.89           C  
ATOM   1088  O   ILE H 145      20.901  14.178  28.961  1.00 22.43           O  
ATOM   1089  N   ARG H 146      22.332  15.672  28.066  1.00 28.49           N  
ATOM   1090  CA  ARG H 146      23.171  14.613  27.579  1.00 29.17           C  
ATOM   1091  CB  ARG H 146      23.168  14.470  26.047  1.00 23.94           C  
ATOM   1092  CG  ARG H 146      23.626  15.716  25.290  1.00 24.00           C  
ATOM   1093  CD  ARG H 146      23.566  15.526  23.773  1.00 25.09           C  
ATOM   1094  NE  ARG H 146      24.006  16.795  23.131  1.00 25.00           N  
ATOM   1095  CZ  ARG H 146      24.042  16.876  21.770  1.00 26.25           C  
ATOM   1096  NH1 ARG H 146      23.692  15.794  21.016  1.00 26.41           N1+
ATOM   1097  NH2 ARG H 146      24.415  18.036  21.159  1.00 26.21           N  
ATOM   1098  C   ARG H 146      24.578  14.836  28.031  1.00 29.42           C  
ATOM   1099  O   ARG H 146      24.977  15.959  28.335  1.00 28.29           O  
ATOM   1100  N   GLN H 147      25.354  13.733  28.108  1.00 20.01           N  
ATOM   1101  CA  GLN H 147      26.712  13.788  28.561  1.00 21.42           C  
ATOM   1102  CB  GLN H 147      26.891  13.028  29.889  1.00 21.16           C  
ATOM   1103  CG  GLN H 147      28.279  13.124  30.519  1.00 20.78           C  
ATOM   1104  CD  GLN H 147      28.228  12.357  31.835  1.00 21.90           C  
ATOM   1105  OE1 GLN H 147      27.916  11.169  31.866  1.00 19.11           O  
ATOM   1106  NE2 GLN H 147      28.529  13.058  32.960  1.00 16.71           N  
ATOM   1107  C   GLN H 147      27.577  13.141  27.522  1.00 23.04           C  
ATOM   1108  O   GLN H 147      27.328  12.012  27.104  1.00 23.85           O  
ATOM   1109  N   PHE H 148      28.638  13.855  27.092  1.00 28.04           N  
ATOM   1110  CA  PHE H 148      29.539  13.411  26.061  1.00 30.01           C  
ATOM   1111  CB  PHE H 148      30.278  14.572  25.368  1.00 31.19           C  
ATOM   1112  CG  PHE H 148      29.262  15.488  24.768  1.00 31.95           C  
ATOM   1113  CD1 PHE H 148      28.747  15.247  23.516  1.00 31.45           C  
ATOM   1114  CD2 PHE H 148      28.813  16.589  25.461  1.00 31.94           C  
ATOM   1115  CE1 PHE H 148      27.807  16.087  22.965  1.00 32.33           C  
ATOM   1116  CE2 PHE H 148      27.872  17.436  24.915  1.00 32.13           C  
ATOM   1117  CZ  PHE H 148      27.367  17.186  23.663  1.00 32.31           C  
ATOM   1118  C   PHE H 148      30.585  12.534  26.691  1.00 31.53           C  
ATOM   1119  O   PHE H 148      30.681  12.437  27.914  1.00 30.37           O  
ATOM   1120  N   PRO H 149      31.370  11.877  25.876  1.00 37.41           N  
ATOM   1121  CA  PRO H 149      32.382  10.978  26.369  1.00 38.46           C  
ATOM   1122  CD  PRO H 149      30.958  11.546  24.523  1.00 48.40           C  
ATOM   1123  CB  PRO H 149      32.971  10.309  25.129  1.00 49.19           C  
ATOM   1124  CG  PRO H 149      31.796  10.314  24.132  1.00 48.68           C  
ATOM   1125  C   PRO H 149      33.380  11.645  27.269  1.00 39.39           C  
ATOM   1126  O   PRO H 149      33.906  10.979  28.156  1.00 40.17           O  
ATOM   1127  N   GLY H 150      33.648  12.947  27.059  0.96 34.23           N  
ATOM   1128  CA  GLY H 150      34.528  13.778  27.837  0.96 34.62           C  
ATOM   1129  C   GLY H 150      33.937  13.918  29.207  0.96 34.71           C  
ATOM   1130  O   GLY H 150      34.623  14.315  30.148  0.96 34.37           O  
ATOM   1131  N   ASN H 151      32.628  13.614  29.328  0.96 49.25           N  
ATOM   1132  CA  ASN H 151      31.850  13.763  30.528  0.96 49.55           C  
ATOM   1133  CB  ASN H 151      32.628  13.456  31.824  0.90 51.16           C  
ATOM   1134  CG  ASN H 151      32.910  11.962  31.904  1.00 53.45           C  
ATOM   1135  OD1 ASN H 151      32.083  11.138  31.518  1.00 54.71           O  
ATOM   1136  ND2 ASN H 151      34.112  11.600  32.428  1.00 54.76           N  
ATOM   1137  C   ASN H 151      31.351  15.172  30.646  0.96 47.99           C  
ATOM   1138  O   ASN H 151      30.958  15.608  31.726  0.96 47.94           O  
ATOM   1139  N   LYS H 152      31.323  15.926  29.533  1.00 42.23           N  
ATOM   1140  CA  LYS H 152      30.759  17.243  29.619  1.00 40.95           C  
ATOM   1141  CB  LYS H 152      31.246  18.187  28.510  1.00 43.69           C  
ATOM   1142  CG  LYS H 152      30.861  19.642  28.757  1.00 45.37           C  
ATOM   1143  CD  LYS H 152      31.674  20.638  27.932  1.00 48.41           C  
ATOM   1144  CE  LYS H 152      31.287  22.094  28.190  1.00 50.07           C  
ATOM   1145  NZ  LYS H 152      32.268  23.002  27.556  1.00 51.75           N1+
ATOM   1146  C   LYS H 152      29.268  17.098  29.516  1.00 39.26           C  
ATOM   1147  O   LYS H 152      28.767  16.284  28.744  1.00 37.94           O  
ATOM   1148  N   LEU H 153      28.513  17.889  30.309  1.00 30.55           N  
ATOM   1149  CA  LEU H 153      27.075  17.808  30.321  1.00 28.87           C  
ATOM   1150  CB  LEU H 153      26.485  17.904  31.741  1.00 30.42           C  
ATOM   1151  CG  LEU H 153      26.755  16.662  32.611  1.00 29.98           C  
ATOM   1152  CD1 LEU H 153      26.254  16.859  34.048  1.00 29.58           C  
ATOM   1153  CD2 LEU H 153      26.144  15.406  31.972  1.00 29.84           C  
ATOM   1154  C   LEU H 153      26.522  18.946  29.519  1.00 28.74           C  
ATOM   1155  O   LEU H 153      27.009  20.073  29.597  1.00 28.22           O  
ATOM   1156  N   ASP H 154      25.480  18.660  28.709  1.00 29.76           N  
ATOM   1157  CA  ASP H 154      24.876  19.645  27.856  1.00 29.29           C  
ATOM   1158  CB  ASP H 154      25.055  19.294  26.367  1.00 23.18           C  
ATOM   1159  CG  ASP H 154      24.644  20.468  25.492  1.00 24.59           C  
ATOM   1160  OD1 ASP H 154      24.632  21.622  25.998  1.00 31.14           O  
ATOM   1161  OD2 ASP H 154      24.351  20.219  24.292  1.00 30.12           O1-
ATOM   1162  C   ASP H 154      23.397  19.675  28.137  1.00 28.17           C  
ATOM   1163  O   ASP H 154      22.751  18.631  28.214  1.00 26.63           O  
ATOM   1164  N   TYR H 155      22.811  20.884  28.275  1.00 28.24           N  
ATOM   1165  CA  TYR H 155      21.407  20.996  28.572  1.00 28.08           C  
ATOM   1166  CB  TYR H 155      21.109  22.218  29.465  1.00 24.34           C  
ATOM   1167  CG  TYR H 155      19.653  22.300  29.775  1.00 24.76           C  
ATOM   1168  CD1 TYR H 155      19.129  21.596  30.834  1.00 24.36           C  
ATOM   1169  CD2 TYR H 155      18.816  23.087  29.017  1.00 24.37           C  
ATOM   1170  CE1 TYR H 155      17.789  21.672  31.132  1.00 25.05           C  
ATOM   1171  CE2 TYR H 155      17.474  23.165  29.311  1.00 24.67           C  
ATOM   1172  CZ  TYR H 155      16.960  22.457  30.369  1.00 24.10           C  
ATOM   1173  OH  TYR H 155      15.585  22.534  30.676  1.00 25.45           O  
ATOM   1174  C   TYR H 155      20.715  21.212  27.259  1.00 28.23           C  
ATOM   1175  O   TYR H 155      20.888  22.249  26.622  1.00 27.90           O  
ATOM   1176  N   MET H 156      19.974  20.181  26.793  1.00 18.43           N  
ATOM   1177  CA  MET H 156      19.282  20.169  25.528  1.00 18.80           C  
ATOM   1178  CB  MET H 156      18.915  18.737  25.107  1.00 21.88           C  
ATOM   1179  CG  MET H 156      20.161  17.859  24.947  1.00 22.62           C  
ATOM   1180  SD  MET H 156      19.847  16.139  24.449  1.00 23.35           S  
ATOM   1181  CE  MET H 156      19.500  16.541  22.713  1.00 23.05           C  
ATOM   1182  C   MET H 156      18.042  21.022  25.469  1.00 18.19           C  
ATOM   1183  O   MET H 156      17.838  21.734  24.486  1.00 17.76           O  
ATOM   1184  N   GLY H 157      17.171  20.983  26.503  1.00 31.41           N  
ATOM   1185  CA  GLY H 157      15.949  21.747  26.435  1.00 31.50           C  
ATOM   1186  C   GLY H 157      14.899  21.086  27.283  1.00 31.90           C  
ATOM   1187  O   GLY H 157      15.157  20.066  27.918  1.00 31.50           O  
ATOM   1188  N   TYR H 158      13.676  21.669  27.331  1.00 19.11           N  
ATOM   1189  CA  TYR H 158      12.636  21.079  28.133  1.00 20.27           C  
ATOM   1190  CB  TYR H 158      12.582  21.598  29.588  1.00 21.11           C  
ATOM   1191  CG  TYR H 158      12.250  23.057  29.627  1.00 21.75           C  
ATOM   1192  CD1 TYR H 158      10.955  23.494  29.462  1.00 22.74           C  
ATOM   1193  CD2 TYR H 158      13.234  23.993  29.861  1.00 21.93           C  
ATOM   1194  CE1 TYR H 158      10.648  24.835  29.508  1.00 22.20           C  
ATOM   1195  CE2 TYR H 158      12.936  25.335  29.910  1.00 21.68           C  
ATOM   1196  CZ  TYR H 158      11.640  25.757  29.731  1.00 22.78           C  
ATOM   1197  OH  TYR H 158      11.327  27.131  29.778  1.00 22.73           O  
ATOM   1198  C   TYR H 158      11.283  21.308  27.526  1.00 20.64           C  
ATOM   1199  O   TYR H 158      11.134  21.987  26.512  1.00 20.48           O  
ATOM   1200  N   ILE H 159      10.266  20.660  28.135  1.00 24.72           N  
ATOM   1201  CA  ILE H 159       8.870  20.825  27.840  1.00 25.49           C  
ATOM   1202  CB  ILE H 159       8.280  19.642  27.122  1.00 23.46           C  
ATOM   1203  CG1 ILE H 159       6.795  19.874  26.802  1.00 24.33           C  
ATOM   1204  CG2 ILE H 159       8.566  18.378  27.945  1.00 24.51           C  
ATOM   1205  CD1 ILE H 159       6.215  18.837  25.842  1.00 24.72           C  
ATOM   1206  C   ILE H 159       8.218  20.956  29.185  1.00 25.79           C  
ATOM   1207  O   ILE H 159       8.421  20.117  30.060  1.00 25.36           O  
ATOM   1208  N   SER H 160       7.412  22.015  29.390  1.00 26.48           N  
ATOM   1209  CA  SER H 160       6.841  22.274  30.685  1.00 27.51           C  
ATOM   1210  CB  SER H 160       6.580  23.769  30.934  1.00 42.48           C  
ATOM   1211  OG  SER H 160       5.625  24.257  30.004  1.00 47.19           O  
ATOM   1212  C   SER H 160       5.532  21.570  30.854  1.00 27.74           C  
ATOM   1213  O   SER H 160       5.055  20.846  29.983  1.00 28.21           O  
ATOM   1214  N   TYR H 161       4.917  21.816  32.020  1.00 24.03           N  
ATOM   1215  CA  TYR H 161       3.652  21.261  32.386  1.00 24.52           C  
ATOM   1216  CB  TYR H 161       3.208  21.728  33.779  1.00 24.73           C  
ATOM   1217  CG  TYR H 161       1.981  20.976  34.140  1.00 25.12           C  
ATOM   1218  CD1 TYR H 161       2.085  19.726  34.703  1.00 25.61           C  
ATOM   1219  CD2 TYR H 161       0.734  21.513  33.921  1.00 25.23           C  
ATOM   1220  CE1 TYR H 161       0.963  19.012  35.043  1.00 28.71           C  
ATOM   1221  CE2 TYR H 161      -0.394  20.803  34.260  1.00 28.11           C  
ATOM   1222  CZ  TYR H 161      -0.280  19.553  34.823  1.00 28.74           C  
ATOM   1223  OH  TYR H 161      -1.436  18.825  35.169  1.00 31.74           O  
ATOM   1224  C   TYR H 161       2.661  21.777  31.392  1.00 25.38           C  
ATOM   1225  O   TYR H 161       1.730  21.073  31.003  1.00 24.31           O  
ATOM   1226  N   ARG H 162       2.836  23.053  30.997  1.00 25.48           N  
ATOM   1227  CA  ARG H 162       2.013  23.773  30.064  1.00 26.13           C  
ATOM   1228  CB  ARG H 162       2.353  25.273  30.010  1.00 26.94           C  
ATOM   1229  CG  ARG H 162       2.113  26.019  31.326  1.00 37.29           C  
ATOM   1230  CD  ARG H 162       0.820  26.841  31.365  1.00 41.33           C  
ATOM   1231  NE  ARG H 162      -0.314  25.905  31.608  1.00 44.50           N  
ATOM   1232  CZ  ARG H 162      -1.273  25.723  30.652  1.00 46.69           C  
ATOM   1233  NH1 ARG H 162      -1.220  26.424  29.483  1.00 47.74           N1+
ATOM   1234  NH2 ARG H 162      -2.300  24.854  30.874  1.00 48.58           N  
ATOM   1235  C   ARG H 162       2.177  23.222  28.677  1.00 25.99           C  
ATOM   1236  O   ARG H 162       1.248  23.283  27.873  1.00 27.07           O  
ATOM   1237  N   GLY H 163       3.366  22.683  28.342  1.00 26.09           N  
ATOM   1238  CA  GLY H 163       3.572  22.209  27.004  1.00 25.26           C  
ATOM   1239  C   GLY H 163       4.503  23.150  26.320  1.00 25.50           C  
ATOM   1240  O   GLY H 163       4.844  22.971  25.150  1.00 24.92           O  
ATOM   1241  N   SER H 164       4.941  24.195  27.040  1.00 44.10           N  
ATOM   1242  CA  SER H 164       5.842  25.118  26.413  1.00 44.27           C  
ATOM   1243  CB  SER H 164       6.051  26.424  27.198  1.00 44.91           C  
ATOM   1244  OG  SER H 164       4.853  27.188  27.219  1.00 49.78           O  
ATOM   1245  C   SER H 164       7.168  24.439  26.306  1.00 43.08           C  
ATOM   1246  O   SER H 164       7.513  23.598  27.135  1.00 42.03           O  
ATOM   1247  N   THR H 165       7.950  24.785  25.263  1.00 27.79           N  
ATOM   1248  CA  THR H 165       9.222  24.143  25.087  1.00 27.81           C  
ATOM   1249  CB  THR H 165       9.308  23.296  23.849  1.00 27.82           C  
ATOM   1250  OG1 THR H 165       9.101  24.095  22.694  1.00 29.60           O  
ATOM   1251  CG2 THR H 165       8.245  22.186  23.926  1.00 30.11           C  
ATOM   1252  C   THR H 165      10.297  25.178  24.975  1.00 27.18           C  
ATOM   1253  O   THR H 165      10.058  26.307  24.551  1.00 27.16           O  
ATOM   1254  N   TYR H 166      11.517  24.807  25.412  1.00 26.66           N  
ATOM   1255  CA  TYR H 166      12.676  25.650  25.312  1.00 26.23           C  
ATOM   1256  CB  TYR H 166      13.123  26.224  26.667  1.00 32.39           C  
ATOM   1257  CG  TYR H 166      14.456  26.860  26.476  1.00 36.42           C  
ATOM   1258  CD1 TYR H 166      14.574  28.089  25.869  1.00 32.78           C  
ATOM   1259  CD2 TYR H 166      15.593  26.223  26.919  1.00 31.92           C  
ATOM   1260  CE1 TYR H 166      15.810  28.668  25.701  1.00 33.93           C  
ATOM   1261  CE2 TYR H 166      16.830  26.797  26.753  1.00 33.25           C  
ATOM   1262  CZ  TYR H 166      16.940  28.022  26.142  1.00 33.13           C  
ATOM   1263  OH  TYR H 166      18.209  28.615  25.970  1.00 31.44           O  
ATOM   1264  C   TYR H 166      13.796  24.807  24.787  1.00 25.68           C  
ATOM   1265  O   TYR H 166      14.030  23.705  25.282  1.00 23.96           O  
ATOM   1266  N   TYR H 167      14.537  25.302  23.773  1.00 20.73           N  
ATOM   1267  CA  TYR H 167      15.599  24.483  23.250  1.00 21.23           C  
ATOM   1268  CB  TYR H 167      15.436  24.054  21.778  1.00 39.42           C  
ATOM   1269  CG  TYR H 167      14.150  23.323  21.582  1.00 40.44           C  
ATOM   1270  CD1 TYR H 167      13.940  22.082  22.136  1.00 40.68           C  
ATOM   1271  CD2 TYR H 167      13.135  23.905  20.857  1.00 41.46           C  
ATOM   1272  CE1 TYR H 167      12.747  21.422  21.946  1.00 41.33           C  
ATOM   1273  CE2 TYR H 167      11.941  23.250  20.661  1.00 42.21           C  
ATOM   1274  CZ  TYR H 167      11.747  22.004  21.204  1.00 41.72           C  
ATOM   1275  OH  TYR H 167      10.524  21.330  21.006  1.00 41.93           O  
ATOM   1276  C   TYR H 167      16.883  25.255  23.294  1.00 21.26           C  
ATOM   1277  O   TYR H 167      16.897  26.475  23.138  1.00 20.52           O  
ATOM   1278  N   ASN H 168      18.008  24.540  23.512  1.00 38.82           N  
ATOM   1279  CA  ASN H 168      19.304  25.159  23.534  1.00 39.90           C  
ATOM   1280  CB  ASN H 168      20.430  24.159  23.861  1.00 21.25           C  
ATOM   1281  CG  ASN H 168      21.717  24.913  24.170  1.00 21.55           C  
ATOM   1282  OD1 ASN H 168      22.112  25.824  23.446  1.00 21.70           O  
ATOM   1283  ND2 ASN H 168      22.393  24.519  25.282  1.00 20.12           N  
ATOM   1284  C   ASN H 168      19.525  25.692  22.151  1.00 40.80           C  
ATOM   1285  O   ASN H 168      19.227  25.023  21.165  1.00 40.29           O  
ATOM   1286  N   PRO H 169      20.054  26.876  22.040  1.00 38.53           N  
ATOM   1287  CA  PRO H 169      20.204  27.492  20.752  1.00 39.73           C  
ATOM   1288  CD  PRO H 169      19.976  27.855  23.112  1.00 36.35           C  
ATOM   1289  CB  PRO H 169      20.671  28.917  21.033  1.00 36.76           C  
ATOM   1290  CG  PRO H 169      20.066  29.225  22.417  1.00 37.50           C  
ATOM   1291  C   PRO H 169      21.091  26.720  19.840  1.00 40.69           C  
ATOM   1292  O   PRO H 169      20.935  26.833  18.625  1.00 41.18           O  
ATOM   1293  N   SER H 170      22.041  25.945  20.390  1.00 29.25           N  
ATOM   1294  CA  SER H 170      22.930  25.227  19.529  1.00 30.93           C  
ATOM   1295  CB  SER H 170      24.113  24.596  20.286  1.00 46.44           C  
ATOM   1296  OG  SER H 170      23.649  23.733  21.313  1.00 47.58           O  
ATOM   1297  C   SER H 170      22.186  24.156  18.776  1.00 31.53           C  
ATOM   1298  O   SER H 170      22.490  23.886  17.617  1.00 31.43           O  
ATOM   1299  N   LEU H 171      21.242  23.479  19.452  1.00 39.57           N  
ATOM   1300  CA  LEU H 171      20.398  22.415  18.959  1.00 41.26           C  
ATOM   1301  CB  LEU H 171      19.825  21.545  20.090  1.00 30.51           C  
ATOM   1302  CG  LEU H 171      20.875  20.702  20.834  1.00 30.09           C  
ATOM   1303  CD1 LEU H 171      21.911  21.579  21.543  1.00 31.65           C  
ATOM   1304  CD2 LEU H 171      20.202  19.717  21.798  1.00 30.35           C  
ATOM   1305  C   LEU H 171      19.210  22.863  18.146  1.00 42.82           C  
ATOM   1306  O   LEU H 171      18.654  22.075  17.385  1.00 43.43           O  
ATOM   1307  N   LYS H 172      18.806  24.140  18.253  0.96 50.92           N  
ATOM   1308  CA  LYS H 172      17.491  24.611  17.895  0.96 52.34           C  
ATOM   1309  CB  LYS H 172      17.471  26.145  17.791  0.96 54.89           C  
ATOM   1310  CG  LYS H 172      16.114  26.746  17.432  0.96 56.87           C  
ATOM   1311  CD  LYS H 172      16.048  28.255  17.679  0.96 57.90           C  
ATOM   1312  CE  LYS H 172      14.787  28.920  17.123  0.96 58.49           C  
ATOM   1313  NZ  LYS H 172      14.874  29.013  15.648  0.96 58.76           N1+
ATOM   1314  C   LYS H 172      16.927  24.060  16.613  0.96 52.56           C  
ATOM   1315  O   LYS H 172      15.787  23.599  16.619  0.96 53.26           O  
ATOM   1316  N   SER H 173      17.648  24.062  15.482  1.00 39.72           N  
ATOM   1317  CA  SER H 173      16.987  23.593  14.294  1.00 39.78           C  
ATOM   1318  CB  SER H 173      17.825  23.817  13.021  1.00 54.41           C  
ATOM   1319  OG  SER H 173      19.031  23.069  13.084  1.00 47.10           O  
ATOM   1320  C   SER H 173      16.652  22.126  14.374  1.00 38.29           C  
ATOM   1321  O   SER H 173      15.580  21.699  13.947  1.00 38.50           O  
ATOM   1322  N   ARG H 174      17.589  21.322  14.903  1.00 31.96           N  
ATOM   1323  CA  ARG H 174      17.543  19.883  14.946  1.00 29.93           C  
ATOM   1324  CB  ARG H 174      18.937  19.293  15.187  1.00 33.56           C  
ATOM   1325  CG  ARG H 174      19.938  19.753  14.126  1.00 34.29           C  
ATOM   1326  CD  ARG H 174      21.239  18.955  14.115  1.00 34.09           C  
ATOM   1327  NE  ARG H 174      21.905  19.152  15.432  1.00 32.87           N  
ATOM   1328  CZ  ARG H 174      22.419  18.070  16.085  1.00 32.86           C  
ATOM   1329  NH1 ARG H 174      22.286  16.826  15.542  1.00 32.71           N1+
ATOM   1330  NH2 ARG H 174      23.053  18.227  17.283  1.00 33.10           N  
ATOM   1331  C   ARG H 174      16.599  19.264  15.944  1.00 28.17           C  
ATOM   1332  O   ARG H 174      16.103  18.163  15.707  1.00 27.83           O  
ATOM   1333  N   ILE H 175      16.334  19.927  17.085  1.00 28.44           N  
ATOM   1334  CA  ILE H 175      15.666  19.280  18.187  1.00 27.48           C  
ATOM   1335  CB  ILE H 175      16.316  19.624  19.493  1.00 30.98           C  
ATOM   1336  CG1 ILE H 175      15.694  18.832  20.647  1.00 31.47           C  
ATOM   1337  CG2 ILE H 175      16.243  21.148  19.670  1.00 30.78           C  
ATOM   1338  CD1 ILE H 175      16.462  18.989  21.958  1.00 32.49           C  
ATOM   1339  C   ILE H 175      14.218  19.642  18.320  1.00 26.66           C  
ATOM   1340  O   ILE H 175      13.788  20.738  17.967  1.00 26.95           O  
ATOM   1341  N   SER H 176      13.414  18.662  18.800  1.00 27.51           N  
ATOM   1342  CA  SER H 176      12.026  18.881  19.097  1.00 27.96           C  
ATOM   1343  CB  SER H 176      11.080  18.488  17.950  1.00 44.50           C  
ATOM   1344  OG  SER H 176      11.146  17.089  17.718  1.00 48.00           O  
ATOM   1345  C   SER H 176      11.686  18.015  20.273  1.00 27.38           C  
ATOM   1346  O   SER H 176      12.111  16.862  20.347  1.00 27.18           O  
ATOM   1347  N   ILE H 177      10.911  18.559  21.238  1.00 29.38           N  
ATOM   1348  CA  ILE H 177      10.516  17.791  22.385  1.00 28.68           C  
ATOM   1349  CB  ILE H 177      10.994  18.359  23.691  1.00 21.63           C  
ATOM   1350  CG1 ILE H 177      12.530  18.356  23.752  1.00 21.42           C  
ATOM   1351  CG2 ILE H 177      10.328  17.563  24.826  1.00 21.41           C  
ATOM   1352  CD1 ILE H 177      13.095  19.158  24.926  1.00 20.27           C  
ATOM   1353  C   ILE H 177       9.023  17.801  22.430  1.00 29.33           C  
ATOM   1354  O   ILE H 177       8.397  18.858  22.347  1.00 29.38           O  
ATOM   1355  N   THR H 178       8.411  16.608  22.570  1.00 32.00           N  
ATOM   1356  CA  THR H 178       6.979  16.521  22.586  1.00 32.57           C  
ATOM   1357  CB  THR H 178       6.412  15.891  21.348  1.00 31.48           C  
ATOM   1358  OG1 THR H 178       6.927  14.579  21.181  1.00 31.64           O  
ATOM   1359  CG2 THR H 178       6.787  16.765  20.138  1.00 32.19           C  
ATOM   1360  C   THR H 178       6.554  15.709  23.769  1.00 33.22           C  
ATOM   1361  O   THR H 178       7.380  15.113  24.460  1.00 32.36           O  
ATOM   1362  N   ARG H 179       5.232  15.684  24.041  1.00 25.76           N  
ATOM   1363  CA  ARG H 179       4.742  15.005  25.204  1.00 26.84           C  
ATOM   1364  CB  ARG H 179       4.422  16.004  26.326  1.00 33.02           C  
ATOM   1365  CG  ARG H 179       4.048  15.373  27.661  1.00 32.03           C  
ATOM   1366  CD  ARG H 179       3.740  16.406  28.745  1.00 30.98           C  
ATOM   1367  NE  ARG H 179       3.350  15.647  29.962  1.00 29.07           N  
ATOM   1368  CZ  ARG H 179       4.307  15.231  30.842  1.00 29.16           C  
ATOM   1369  NH1 ARG H 179       5.609  15.595  30.659  1.00 29.08           N1+
ATOM   1370  NH2 ARG H 179       3.958  14.452  31.908  1.00 28.77           N  
ATOM   1371  C   ARG H 179       3.473  14.288  24.844  1.00 28.73           C  
ATOM   1372  O   ARG H 179       2.760  14.678  23.919  1.00 28.19           O  
ATOM   1373  N   ASP H 180       3.187  13.177  25.555  1.00 32.52           N  
ATOM   1374  CA  ASP H 180       1.974  12.433  25.369  1.00 34.35           C  
ATOM   1375  CB  ASP H 180       2.213  11.062  24.713  1.00 44.17           C  
ATOM   1376  CG  ASP H 180       0.874  10.478  24.285  1.00 46.33           C  
ATOM   1377  OD1 ASP H 180      -0.106  10.599  25.066  1.00 46.15           O  
ATOM   1378  OD2 ASP H 180       0.813   9.912  23.161  1.00 47.38           O1-
ATOM   1379  C   ASP H 180       1.443  12.210  26.751  1.00 34.63           C  
ATOM   1380  O   ASP H 180       1.845  11.274  27.440  1.00 34.97           O  
ATOM   1381  N   THR H 181       0.511  13.077  27.185  1.00 35.11           N  
ATOM   1382  CA  THR H 181      -0.004  13.063  28.527  1.00 35.97           C  
ATOM   1383  CB  THR H 181      -0.953  14.196  28.791  1.00 47.79           C  
ATOM   1384  OG1 THR H 181      -2.089  14.095  27.945  1.00 47.73           O  
ATOM   1385  CG2 THR H 181      -0.217  15.523  28.537  1.00 48.48           C  
ATOM   1386  C   THR H 181      -0.728  11.784  28.813  1.00 37.02           C  
ATOM   1387  O   THR H 181      -0.608  11.234  29.907  1.00 37.24           O  
ATOM   1388  N   SER H 182      -1.499  11.260  27.844  0.96 37.14           N  
ATOM   1389  CA  SER H 182      -2.259  10.072  28.119  0.96 37.63           C  
ATOM   1390  CB  SER H 182      -3.066   9.588  26.901  0.96 53.84           C  
ATOM   1391  OG  SER H 182      -2.191   9.207  25.851  0.96 55.36           O  
ATOM   1392  C   SER H 182      -1.316   8.975  28.505  0.96 37.46           C  
ATOM   1393  O   SER H 182      -1.586   8.209  29.427  0.96 37.29           O  
ATOM   1394  N   LYS H 183      -0.203   8.860  27.760  1.00 35.10           N  
ATOM   1395  CA  LYS H 183       0.859   7.910  27.950  1.00 35.48           C  
ATOM   1396  CB  LYS H 183       1.728   7.730  26.699  1.00 41.36           C  
ATOM   1397  CG  LYS H 183       1.029   6.911  25.617  1.00 42.79           C  
ATOM   1398  CD  LYS H 183       1.707   6.980  24.249  1.00 43.74           C  
ATOM   1399  CE  LYS H 183       1.186   5.925  23.272  1.00 40.85           C  
ATOM   1400  NZ  LYS H 183      -0.276   6.068  23.087  1.00 41.81           N1+
ATOM   1401  C   LYS H 183       1.765   8.273  29.093  1.00 34.73           C  
ATOM   1402  O   LYS H 183       2.504   7.418  29.578  1.00 34.85           O  
ATOM   1403  N   ASN H 184       1.780   9.549  29.529  1.00 43.22           N  
ATOM   1404  CA  ASN H 184       2.719   9.966  30.538  1.00 42.38           C  
ATOM   1405  CB  ASN H 184       2.606   9.227  31.887  1.00 35.49           C  
ATOM   1406  CG  ASN H 184       1.547   9.896  32.754  1.00 36.01           C  
ATOM   1407  OD1 ASN H 184       1.373  11.114  32.719  1.00 36.30           O  
ATOM   1408  ND2 ASN H 184       0.837   9.079  33.577  1.00 36.60           N  
ATOM   1409  C   ASN H 184       4.110   9.752  30.032  1.00 41.49           C  
ATOM   1410  O   ASN H 184       4.945   9.152  30.707  1.00 40.74           O  
ATOM   1411  N   GLN H 185       4.390  10.235  28.804  1.00 31.16           N  
ATOM   1412  CA  GLN H 185       5.706  10.106  28.250  1.00 30.53           C  
ATOM   1413  CB  GLN H 185       5.785   9.036  27.148  1.00 32.52           C  
ATOM   1414  CG  GLN H 185       5.456   7.626  27.641  1.00 33.44           C  
ATOM   1415  CD  GLN H 185       5.568   6.668  26.465  1.00 34.38           C  
ATOM   1416  OE1 GLN H 185       5.281   7.029  25.325  1.00 34.15           O  
ATOM   1417  NE2 GLN H 185       5.994   5.406  26.746  1.00 34.36           N  
ATOM   1418  C   GLN H 185       6.067  11.415  27.608  1.00 29.69           C  
ATOM   1419  O   GLN H 185       5.196  12.205  27.248  1.00 29.58           O  
ATOM   1420  N   VAL H 186       7.386  11.678  27.477  1.00 33.14           N  
ATOM   1421  CA  VAL H 186       7.894  12.858  26.830  1.00 31.76           C  
ATOM   1422  CB  VAL H 186       8.622  13.778  27.766  1.00 29.65           C  
ATOM   1423  CG1 VAL H 186       9.165  14.972  26.964  1.00 34.20           C  
ATOM   1424  CG2 VAL H 186       7.670  14.165  28.911  1.00 35.27           C  
ATOM   1425  C   VAL H 186       8.893  12.352  25.833  1.00 31.17           C  
ATOM   1426  O   VAL H 186       9.523  11.323  26.069  1.00 31.04           O  
ATOM   1427  N   TYR H 187       9.085  13.059  24.696  1.00 36.34           N  
ATOM   1428  CA  TYR H 187       9.930  12.491  23.679  1.00 36.03           C  
ATOM   1429  CB  TYR H 187       9.167  12.148  22.387  1.00 28.59           C  
ATOM   1430  CG  TYR H 187       8.001  11.288  22.733  1.00 29.21           C  
ATOM   1431  CD1 TYR H 187       6.796  11.872  23.048  1.00 29.53           C  
ATOM   1432  CD2 TYR H 187       8.097   9.917  22.747  1.00 29.80           C  
ATOM   1433  CE1 TYR H 187       5.702  11.106  23.370  1.00 29.82           C  
ATOM   1434  CE2 TYR H 187       7.004   9.146  23.068  1.00 30.01           C  
ATOM   1435  CZ  TYR H 187       5.804   9.739  23.380  1.00 29.78           C  
ATOM   1436  OH  TYR H 187       4.682   8.949  23.709  1.00 34.96           O  
ATOM   1437  C   TYR H 187      10.992  13.459  23.254  1.00 35.96           C  
ATOM   1438  O   TYR H 187      10.869  14.674  23.404  1.00 35.95           O  
ATOM   1439  N   LEU H 188      12.094  12.905  22.712  1.00 32.46           N  
ATOM   1440  CA  LEU H 188      13.185  13.671  22.187  1.00 32.86           C  
ATOM   1441  CB  LEU H 188      14.524  13.358  22.867  1.00 25.75           C  
ATOM   1442  CG  LEU H 188      15.702  14.177  22.307  1.00 26.18           C  
ATOM   1443  CD1 LEU H 188      15.661  15.634  22.775  1.00 25.38           C  
ATOM   1444  CD2 LEU H 188      17.051  13.498  22.574  1.00 25.88           C  
ATOM   1445  C   LEU H 188      13.366  13.265  20.758  1.00 34.00           C  
ATOM   1446  O   LEU H 188      13.366  12.077  20.440  1.00 33.45           O  
ATOM   1447  N   GLN H 189      13.509  14.249  19.850  1.00 32.93           N  
ATOM   1448  CA  GLN H 189      13.780  13.918  18.480  1.00 33.64           C  
ATOM   1449  CB  GLN H 189      12.580  14.135  17.537  1.00 39.68           C  
ATOM   1450  CG  GLN H 189      12.805  13.592  16.124  1.00 42.87           C  
ATOM   1451  CD  GLN H 189      11.516  13.772  15.332  1.00 44.99           C  
ATOM   1452  OE1 GLN H 189      11.375  14.715  14.553  1.00 44.52           O  
ATOM   1453  NE2 GLN H 189      10.544  12.844  15.537  1.00 42.33           N  
ATOM   1454  C   GLN H 189      14.895  14.815  18.047  1.00 33.28           C  
ATOM   1455  O   GLN H 189      14.802  16.037  18.166  1.00 32.78           O  
ATOM   1456  N   LEU H 190      15.999  14.221  17.556  1.00 40.18           N  
ATOM   1457  CA  LEU H 190      17.127  15.003  17.137  1.00 40.57           C  
ATOM   1458  CB  LEU H 190      18.363  14.716  18.007  1.00 25.84           C  
ATOM   1459  CG  LEU H 190      19.554  15.659  17.775  1.00 26.08           C  
ATOM   1460  CD1 LEU H 190      19.267  17.062  18.323  1.00 25.57           C  
ATOM   1461  CD2 LEU H 190      20.849  15.066  18.340  1.00 26.69           C  
ATOM   1462  C   LEU H 190      17.443  14.563  15.735  1.00 40.78           C  
ATOM   1463  O   LEU H 190      17.807  13.409  15.510  1.00 39.72           O  
ATOM   1464  N   LYS H 191      17.328  15.476  14.749  1.00 38.98           N  
ATOM   1465  CA  LYS H 191      17.534  15.083  13.380  1.00 40.22           C  
ATOM   1466  CB  LYS H 191      16.615  15.791  12.371  1.00 33.19           C  
ATOM   1467  CG  LYS H 191      15.169  15.295  12.425  1.00 34.58           C  
ATOM   1468  CD  LYS H 191      14.202  16.103  11.558  1.00 40.95           C  
ATOM   1469  CE  LYS H 191      13.718  17.397  12.211  1.00 43.90           C  
ATOM   1470  NZ  LYS H 191      12.791  18.106  11.300  1.00 45.47           N1+
ATOM   1471  C   LYS H 191      18.951  15.303  12.938  1.00 41.06           C  
ATOM   1472  O   LYS H 191      19.723  16.027  13.563  1.00 40.87           O  
ATOM   1473  N   SER H 192      19.315  14.630  11.824  1.00 36.96           N  
ATOM   1474  CA  SER H 192      20.595  14.709  11.174  1.00 37.90           C  
ATOM   1475  CB  SER H 192      20.790  15.974  10.314  1.00 40.88           C  
ATOM   1476  OG  SER H 192      20.752  17.146  11.113  1.00 42.74           O  
ATOM   1477  C   SER H 192      21.718  14.578  12.154  1.00 37.99           C  
ATOM   1478  O   SER H 192      22.566  15.461  12.266  1.00 37.99           O  
ATOM   1479  N   VAL H 193      21.757  13.440  12.873  1.00 44.47           N  
ATOM   1480  CA  VAL H 193      22.767  13.185  13.862  1.00 44.93           C  
ATOM   1481  CB  VAL H 193      22.452  12.019  14.756  1.00 36.63           C  
ATOM   1482  CG1 VAL H 193      21.187  12.338  15.567  1.00 37.15           C  
ATOM   1483  CG2 VAL H 193      22.320  10.759  13.887  1.00 36.29           C  
ATOM   1484  C   VAL H 193      24.077  12.878  13.205  1.00 45.59           C  
ATOM   1485  O   VAL H 193      24.139  12.366  12.088  1.00 45.47           O  
ATOM   1486  N   SER H 194      25.174  13.217  13.911  1.00 32.39           N  
ATOM   1487  CA  SER H 194      26.508  12.954  13.457  1.00 33.04           C  
ATOM   1488  CB  SER H 194      27.301  14.225  13.114  1.00 43.49           C  
ATOM   1489  OG  SER H 194      27.466  15.023  14.276  1.00 44.90           O  
ATOM   1490  C   SER H 194      27.205  12.280  14.595  1.00 33.41           C  
ATOM   1491  O   SER H 194      26.623  12.091  15.661  1.00 32.67           O  
ATOM   1492  N   SER H 195      28.481  11.903  14.398  1.00 37.37           N  
ATOM   1493  CA  SER H 195      29.218  11.184  15.401  1.00 38.15           C  
ATOM   1494  CB  SER H 195      30.638  10.801  14.951  1.00 39.52           C  
ATOM   1495  OG  SER H 195      31.421  11.967  14.743  1.00 46.01           O  
ATOM   1496  C   SER H 195      29.340  12.034  16.628  1.00 37.51           C  
ATOM   1497  O   SER H 195      29.559  11.522  17.724  1.00 37.45           O  
ATOM   1498  N   GLU H 196      29.188  13.359  16.471  1.00 36.21           N  
ATOM   1499  CA  GLU H 196      29.317  14.302  17.548  1.00 36.20           C  
ATOM   1500  CB  GLU H 196      29.200  15.756  17.059  1.00 44.08           C  
ATOM   1501  CG  GLU H 196      30.330  16.145  16.105  1.00 46.91           C  
ATOM   1502  CD  GLU H 196      30.088  17.570  15.633  1.00 48.64           C  
ATOM   1503  OE1 GLU H 196      29.127  17.781  14.846  1.00 50.04           O  
ATOM   1504  OE2 GLU H 196      30.864  18.469  16.053  1.00 50.26           O1-
ATOM   1505  C   GLU H 196      28.234  14.068  18.556  1.00 34.77           C  
ATOM   1506  O   GLU H 196      28.406  14.353  19.738  1.00 35.08           O  
ATOM   1507  N   ASP H 197      27.071  13.584  18.091  1.00 32.43           N  
ATOM   1508  CA  ASP H 197      25.891  13.329  18.870  1.00 30.97           C  
ATOM   1509  CB  ASP H 197      24.633  13.150  18.008  1.00 36.62           C  
ATOM   1510  CG  ASP H 197      24.275  14.534  17.482  1.00 38.07           C  
ATOM   1511  OD1 ASP H 197      24.706  15.533  18.118  1.00 37.69           O  
ATOM   1512  OD2 ASP H 197      23.570  14.615  16.442  1.00 38.35           O1-
ATOM   1513  C   ASP H 197      26.033  12.133  19.769  1.00 30.40           C  
ATOM   1514  O   ASP H 197      25.145  11.879  20.579  1.00 29.31           O  
ATOM   1515  N   THR H 198      27.081  11.303  19.608  1.00 27.43           N  
ATOM   1516  CA  THR H 198      27.149  10.145  20.457  1.00 27.24           C  
ATOM   1517  CB  THR H 198      28.268   9.204  20.097  1.00 37.73           C  
ATOM   1518  OG1 THR H 198      28.029   7.928  20.664  1.00 39.50           O  
ATOM   1519  CG2 THR H 198      29.597   9.759  20.628  1.00 37.78           C  
ATOM   1520  C   THR H 198      27.307  10.593  21.882  1.00 26.29           C  
ATOM   1521  O   THR H 198      28.121  11.462  22.192  1.00 25.24           O  
ATOM   1522  N   ALA H 199      26.491  10.020  22.795  1.00 23.72           N  
ATOM   1523  CA  ALA H 199      26.562  10.401  24.179  1.00 24.41           C  
ATOM   1524  CB  ALA H 199      26.321  11.900  24.419  1.00 24.13           C  
ATOM   1525  C   ALA H 199      25.495   9.661  24.924  1.00 24.47           C  
ATOM   1526  O   ALA H 199      24.739   8.881  24.346  1.00 24.65           O  
ATOM   1527  N   THR H 200      25.429   9.878  26.252  1.00 29.91           N  
ATOM   1528  CA  THR H 200      24.412   9.255  27.049  1.00 29.90           C  
ATOM   1529  CB  THR H 200      24.903   8.816  28.395  1.00 30.55           C  
ATOM   1530  OG1 THR H 200      23.851   8.200  29.125  1.00 33.55           O  
ATOM   1531  CG2 THR H 200      25.446  10.040  29.150  1.00 32.58           C  
ATOM   1532  C   THR H 200      23.346  10.289  27.247  1.00 29.03           C  
ATOM   1533  O   THR H 200      23.634  11.442  27.567  1.00 28.37           O  
ATOM   1534  N   TYR H 201      22.070   9.894  27.061  1.00 28.92           N  
ATOM   1535  CA  TYR H 201      20.988  10.837  27.127  1.00 28.84           C  
ATOM   1536  CB  TYR H 201      20.035  10.739  25.921  1.00 21.77           C  
ATOM   1537  CG  TYR H 201      20.737  11.282  24.723  1.00 21.30           C  
ATOM   1538  CD1 TYR H 201      21.771  10.592  24.128  1.00 20.68           C  
ATOM   1539  CD2 TYR H 201      20.344  12.485  24.181  1.00 21.35           C  
ATOM   1540  CE1 TYR H 201      22.409  11.106  23.022  1.00 20.70           C  
ATOM   1541  CE2 TYR H 201      20.977  13.002  23.075  1.00 21.28           C  
ATOM   1542  CZ  TYR H 201      22.013  12.312  22.494  1.00 21.77           C  
ATOM   1543  OH  TYR H 201      22.666  12.841  21.360  1.00 20.80           O  
ATOM   1544  C   TYR H 201      20.171  10.577  28.355  1.00 29.14           C  
ATOM   1545  O   TYR H 201      19.796   9.439  28.636  1.00 29.88           O  
ATOM   1546  N   TYR H 202      19.871  11.654  29.120  1.00 22.02           N  
ATOM   1547  CA  TYR H 202      19.116  11.518  30.336  1.00 22.25           C  
ATOM   1548  CB  TYR H 202      19.840  12.018  31.602  1.00 25.34           C  
ATOM   1549  CG  TYR H 202      21.127  11.306  31.851  1.00 25.78           C  
ATOM   1550  CD1 TYR H 202      21.169  10.138  32.577  1.00 26.25           C  
ATOM   1551  CD2 TYR H 202      22.307  11.824  31.371  1.00 26.47           C  
ATOM   1552  CE1 TYR H 202      22.363   9.497  32.812  1.00 26.55           C  
ATOM   1553  CE2 TYR H 202      23.504  11.187  31.603  1.00 26.90           C  
ATOM   1554  CZ  TYR H 202      23.534  10.020  32.325  1.00 27.04           C  
ATOM   1555  OH  TYR H 202      24.758   9.362  32.567  1.00 29.14           O  
ATOM   1556  C   TYR H 202      17.916  12.417  30.259  1.00 22.44           C  
ATOM   1557  O   TYR H 202      17.970  13.492  29.665  1.00 21.86           O  
ATOM   1558  N   CYS H 203      16.782  11.979  30.851  1.00 23.33           N  
ATOM   1559  CA  CYS H 203      15.633  12.837  30.959  1.00 24.21           C  
ATOM   1560  CB  CYS H 203      14.305  12.217  30.452  1.00 29.21           C  
ATOM   1561  SG  CYS H 203      13.877  10.614  31.200  1.00 33.14           S  
ATOM   1562  C   CYS H 203      15.518  13.164  32.422  1.00 24.35           C  
ATOM   1563  O   CYS H 203      15.852  12.332  33.264  1.00 24.32           O  
ATOM   1564  N   THR H 204      15.096  14.403  32.769  1.00 30.91           N  
ATOM   1565  CA  THR H 204      15.032  14.765  34.165  1.00 30.46           C  
ATOM   1566  CB  THR H 204      16.244  15.513  34.638  1.00 23.87           C  
ATOM   1567  OG1 THR H 204      16.371  16.740  33.934  1.00  0.00           O  
ATOM   1568  CG2 THR H 204      17.485  14.635  34.406  1.00 19.93           C  
ATOM   1569  C   THR H 204      13.840  15.646  34.424  1.00 30.15           C  
ATOM   1570  O   THR H 204      13.361  16.344  33.531  1.00 30.00           O  
ATOM   1571  N   TYR H 205      13.353  15.645  35.689  1.00 28.30           N  
ATOM   1572  CA  TYR H 205      12.177  16.386  36.069  1.00 29.43           C  
ATOM   1573  CB  TYR H 205      11.041  15.452  36.531  1.00 32.65           C  
ATOM   1574  CG  TYR H 205       9.946  16.268  37.115  1.00 25.54           C  
ATOM   1575  CD1 TYR H 205       9.062  16.947  36.306  1.00 23.47           C  
ATOM   1576  CD2 TYR H 205       9.797  16.337  38.480  1.00 22.97           C  
ATOM   1577  CE1 TYR H 205       8.052  17.700  36.856  1.00 23.92           C  
ATOM   1578  CE2 TYR H 205       8.788  17.086  39.035  1.00 23.15           C  
ATOM   1579  CZ  TYR H 205       7.916  17.769  38.221  1.00 28.22           C  
ATOM   1580  OH  TYR H 205       6.885  18.540  38.794  1.00 25.56           O  
ATOM   1581  C   TYR H 205      12.501  17.329  37.191  1.00 29.67           C  
ATOM   1582  O   TYR H 205      13.234  16.986  38.118  1.00 29.52           O  
ATOM   1583  N   PHE H 206      11.960  18.567  37.117  1.00 31.70           N  
ATOM   1584  CA  PHE H 206      12.230  19.564  38.119  1.00 32.91           C  
ATOM   1585  CB  PHE H 206      13.351  20.514  37.652  1.00 30.50           C  
ATOM   1586  CG  PHE H 206      13.646  21.557  38.672  1.00 29.95           C  
ATOM   1587  CD1 PHE H 206      14.441  21.285  39.763  1.00 19.22           C  
ATOM   1588  CD2 PHE H 206      13.148  22.828  38.516  1.00 20.42           C  
ATOM   1589  CE1 PHE H 206      14.714  22.264  40.690  1.00 19.06           C  
ATOM   1590  CE2 PHE H 206      13.416  23.811  39.439  1.00 18.87           C  
ATOM   1591  CZ  PHE H 206      14.200  23.530  40.530  1.00 18.87           C  
ATOM   1592  C   PHE H 206      10.992  20.385  38.346  1.00 34.42           C  
ATOM   1593  O   PHE H 206      10.318  20.782  37.398  1.00 33.91           O  
ATOM   1594  N   ASP H 207      10.699  20.685  39.626  1.00 25.17           N  
ATOM   1595  CA  ASP H 207       9.589  21.525  39.973  1.00 29.11           C  
ATOM   1596  CB  ASP H 207       8.698  20.915  41.071  1.00 30.24           C  
ATOM   1597  CG  ASP H 207       7.414  21.728  41.174  1.00 36.20           C  
ATOM   1598  OD1 ASP H 207       7.486  22.979  41.039  1.00 37.44           O  
ATOM   1599  OD2 ASP H 207       6.338  21.106  41.377  1.00 39.22           O1-
ATOM   1600  C   ASP H 207      10.171  22.813  40.484  1.00 30.03           C  
ATOM   1601  O   ASP H 207      10.920  22.825  41.459  1.00 30.58           O  
ATOM   1602  N   SER H 208       9.822  23.944  39.837  1.00 31.56           N  
ATOM   1603  CA  SER H 208      10.385  25.224  40.175  1.00 33.26           C  
ATOM   1604  CB  SER H 208       9.880  26.355  39.259  1.00 35.11           C  
ATOM   1605  OG  SER H 208       8.479  26.528  39.414  1.00 41.96           O  
ATOM   1606  C   SER H 208      10.016  25.577  41.578  1.00 34.84           C  
ATOM   1607  O   SER H 208      10.748  26.292  42.263  1.00 34.52           O  
ATOM   1608  N   ASP H 209       8.857  25.086  42.041  1.00 33.81           N  
ATOM   1609  CA  ASP H 209       8.424  25.376  43.373  1.00 35.55           C  
ATOM   1610  CB  ASP H 209       7.028  24.800  43.666  1.00 37.60           C  
ATOM   1611  CG  ASP H 209       6.016  25.679  42.946  1.00 45.42           C  
ATOM   1612  OD1 ASP H 209       5.881  26.863  43.357  1.00 45.33           O  
ATOM   1613  OD2 ASP H 209       5.373  25.190  41.978  1.00 47.28           O1-
ATOM   1614  C   ASP H 209       9.395  24.775  44.337  1.00 35.13           C  
ATOM   1615  O   ASP H 209       9.710  25.384  45.359  1.00 35.67           O  
ATOM   1616  N   ASP H 210       9.901  23.564  44.033  1.00 32.75           N  
ATOM   1617  CA  ASP H 210      10.781  22.870  44.934  1.00 31.79           C  
ATOM   1618  CB  ASP H 210      10.346  21.409  45.127  1.00 33.09           C  
ATOM   1619  CG  ASP H 210      11.097  20.800  46.299  1.00 42.75           C  
ATOM   1620  OD1 ASP H 210      12.113  21.404  46.733  1.00 43.59           O  
ATOM   1621  OD2 ASP H 210      10.656  19.723  46.783  1.00 42.99           O1-
ATOM   1622  C   ASP H 210      12.169  22.863  44.364  1.00 30.52           C  
ATOM   1623  O   ASP H 210      12.535  21.980  43.593  1.00 29.77           O  
ATOM   1624  N   TYR H 211      12.994  23.843  44.774  1.00 29.64           N  
ATOM   1625  CA  TYR H 211      14.343  23.990  44.306  1.00 29.38           C  
ATOM   1626  CB  TYR H 211      15.045  25.268  44.803  1.00 29.28           C  
ATOM   1627  CG  TYR H 211      14.369  26.475  44.240  1.00 30.29           C  
ATOM   1628  CD1 TYR H 211      14.337  26.701  42.882  1.00 31.81           C  
ATOM   1629  CD2 TYR H 211      13.803  27.411  45.076  1.00 30.80           C  
ATOM   1630  CE1 TYR H 211      13.726  27.822  42.367  1.00 31.51           C  
ATOM   1631  CE2 TYR H 211      13.191  28.533  44.569  1.00 31.12           C  
ATOM   1632  CZ  TYR H 211      13.151  28.740  43.212  1.00 31.10           C  
ATOM   1633  OH  TYR H 211      12.524  29.893  42.692  1.00 32.65           O  
ATOM   1634  C   TYR H 211      15.170  22.827  44.775  1.00 28.50           C  
ATOM   1635  O   TYR H 211      16.124  22.423  44.112  1.00 28.60           O  
ATOM   1636  N   ALA H 212      14.825  22.273  45.950  1.00 27.29           N  
ATOM   1637  CA  ALA H 212      15.590  21.269  46.639  1.00 27.42           C  
ATOM   1638  CB  ALA H 212      14.948  20.859  47.977  1.00 27.72           C  
ATOM   1639  C   ALA H 212      15.809  20.006  45.853  1.00 28.47           C  
ATOM   1640  O   ALA H 212      16.904  19.447  45.936  1.00 27.97           O  
ATOM   1641  N   MET H 213      14.818  19.494  45.084  1.00 27.41           N  
ATOM   1642  CA  MET H 213      15.068  18.200  44.491  0.83 28.25           C  
ATOM   1643  CB  MET H 213      14.191  17.069  45.061  0.83 30.64           C  
ATOM   1644  CG  MET H 213      14.535  16.696  46.503  0.83 34.27           C  
ATOM   1645  SD  MET H 213      16.243  16.119  46.735  0.83 39.77           S  
ATOM   1646  CE  MET H 213      16.053  14.611  45.746  0.83 38.16           C  
ATOM   1647  C   MET H 213      14.898  18.164  43.001  1.00 27.03           C  
ATOM   1648  O   MET H 213      14.181  18.964  42.401  1.00 26.48           O  
ATOM   1649  N   GLU H 214      15.607  17.201  42.368  1.00 25.60           N  
ATOM   1650  CA  GLU H 214      15.526  16.982  40.954  1.00 24.80           C  
ATOM   1651  CB  GLU H 214      16.660  17.670  40.178  1.00 24.90           C  
ATOM   1652  CG  GLU H 214      16.462  17.657  38.663  1.00 26.30           C  
ATOM   1653  CD  GLU H 214      17.530  18.543  38.037  1.00 26.24           C  
ATOM   1654  OE1 GLU H 214      18.198  19.291  38.801  1.00 23.56           O  
ATOM   1655  OE2 GLU H 214      17.691  18.490  36.789  1.00 24.76           O1-
ATOM   1656  C   GLU H 214      15.625  15.501  40.744  1.00 25.67           C  
ATOM   1657  O   GLU H 214      16.286  14.804  41.511  1.00 26.20           O  
ATOM   1658  N   TYR H 215      14.957  14.974  39.697  1.00 25.49           N  
ATOM   1659  CA  TYR H 215      14.963  13.556  39.456  1.00 26.81           C  
ATOM   1660  CB  TYR H 215      13.564  12.928  39.480  1.00 33.89           C  
ATOM   1661  CG  TYR H 215      13.053  13.119  40.865  1.00 35.60           C  
ATOM   1662  CD1 TYR H 215      12.460  14.306  41.227  1.00 36.52           C  
ATOM   1663  CD2 TYR H 215      13.167  12.117  41.799  1.00 36.69           C  
ATOM   1664  CE1 TYR H 215      11.987  14.492  42.504  1.00 37.69           C  
ATOM   1665  CE2 TYR H 215      12.696  12.298  43.078  1.00 37.76           C  
ATOM   1666  CZ  TYR H 215      12.106  13.486  43.433  1.00 37.90           C  
ATOM   1667  OH  TYR H 215      11.622  13.673  44.745  1.00 39.77           O  
ATOM   1668  C   TYR H 215      15.551  13.284  38.106  1.00 26.41           C  
ATOM   1669  O   TYR H 215      15.233  13.961  37.128  1.00 26.23           O  
ATOM   1670  N   TRP H 216      16.430  12.263  38.027  1.00 23.61           N  
ATOM   1671  CA  TRP H 216      17.084  11.936  36.792  1.00 23.81           C  
ATOM   1672  CB  TRP H 216      18.613  12.086  36.874  1.00 25.83           C  
ATOM   1673  CG  TRP H 216      19.113  13.503  37.029  1.00 25.01           C  
ATOM   1674  CD2 TRP H 216      20.005  14.142  36.102  1.00 24.29           C  
ATOM   1675  CD1 TRP H 216      18.898  14.396  38.037  1.00 24.46           C  
ATOM   1676  NE1 TRP H 216      19.590  15.558  37.791  1.00 24.44           N  
ATOM   1677  CE2 TRP H 216      20.280  15.413  36.605  1.00 24.84           C  
ATOM   1678  CE3 TRP H 216      20.559  13.702  34.933  1.00 24.26           C  
ATOM   1679  CZ2 TRP H 216      21.114  16.268  35.942  1.00 23.65           C  
ATOM   1680  CZ3 TRP H 216      21.393  14.569  34.264  1.00 23.87           C  
ATOM   1681  CH2 TRP H 216      21.665  15.827  34.759  1.00 24.36           C  
ATOM   1682  C   TRP H 216      16.826  10.492  36.485  1.00 24.42           C  
ATOM   1683  O   TRP H 216      16.617   9.676  37.380  1.00 24.09           O  
ATOM   1684  N   GLY H 217      16.824  10.142  35.182  1.00 25.91           N  
ATOM   1685  CA  GLY H 217      16.632   8.777  34.786  1.00 26.65           C  
ATOM   1686  C   GLY H 217      17.980   8.124  34.801  1.00 28.11           C  
ATOM   1687  O   GLY H 217      18.987   8.769  35.082  1.00 27.15           O  
ATOM   1688  N   GLN H 218      18.023   6.813  34.494  1.00 30.84           N  
ATOM   1689  CA  GLN H 218      19.247   6.059  34.478  1.00 32.19           C  
ATOM   1690  CB  GLN H 218      19.033   4.560  34.231  1.00 50.40           C  
ATOM   1691  CG  GLN H 218      18.317   3.849  35.373  1.00 53.89           C  
ATOM   1692  CD  GLN H 218      18.214   2.383  34.992  1.00 56.15           C  
ATOM   1693  OE1 GLN H 218      17.572   2.029  34.005  1.00 57.74           O  
ATOM   1694  NE2 GLN H 218      18.875   1.505  35.792  1.00 56.51           N  
ATOM   1695  C   GLN H 218      20.127   6.549  33.374  1.00 31.57           C  
ATOM   1696  O   GLN H 218      21.349   6.588  33.516  1.00 31.07           O  
ATOM   1697  N   GLY H 219      19.528   6.904  32.223  1.00 35.51           N  
ATOM   1698  CA  GLY H 219      20.297   7.390  31.112  1.00 36.02           C  
ATOM   1699  C   GLY H 219      20.486   6.264  30.141  1.00 36.76           C  
ATOM   1700  O   GLY H 219      20.667   5.112  30.536  1.00 36.88           O  
ATOM   1701  N   THR H 220      20.457   6.586  28.829  1.00 31.45           N  
ATOM   1702  CA  THR H 220      20.627   5.593  27.804  1.00 32.68           C  
ATOM   1703  CB  THR H 220      19.483   5.500  26.834  1.00 32.33           C  
ATOM   1704  OG1 THR H 220      19.381   6.707  26.092  1.00 32.97           O  
ATOM   1705  CG2 THR H 220      18.179   5.247  27.594  1.00 32.68           C  
ATOM   1706  C   THR H 220      21.780   6.011  26.948  1.00 32.94           C  
ATOM   1707  O   THR H 220      21.878   7.169  26.544  1.00 33.08           O  
ATOM   1708  N   SER H 221      22.692   5.070  26.638  1.00 35.75           N  
ATOM   1709  CA  SER H 221      23.791   5.421  25.789  1.00 36.15           C  
ATOM   1710  CB  SER H 221      25.006   4.484  25.911  1.00 34.11           C  
ATOM   1711  OG  SER H 221      25.589   4.592  27.199  1.00 42.13           O  
ATOM   1712  C   SER H 221      23.333   5.326  24.375  1.00 36.40           C  
ATOM   1713  O   SER H 221      22.593   4.416  24.004  1.00 36.92           O  
ATOM   1714  N   VAL H 222      23.772   6.285  23.541  1.00 35.23           N  
ATOM   1715  CA  VAL H 222      23.440   6.241  22.151  1.00 34.81           C  
ATOM   1716  CB  VAL H 222      22.471   7.307  21.732  1.00 31.67           C  
ATOM   1717  CG1 VAL H 222      22.295   7.241  20.205  1.00 38.93           C  
ATOM   1718  CG2 VAL H 222      21.163   7.116  22.518  1.00 37.47           C  
ATOM   1719  C   VAL H 222      24.708   6.479  21.401  1.00 35.07           C  
ATOM   1720  O   VAL H 222      25.456   7.408  21.702  1.00 34.60           O  
ATOM   1721  N   THR H 223      24.989   5.635  20.393  1.00 33.24           N  
ATOM   1722  CA  THR H 223      26.190   5.832  19.642  1.00 34.14           C  
ATOM   1723  CB  THR H 223      27.129   4.665  19.701  1.00 40.06           C  
ATOM   1724  OG1 THR H 223      26.491   3.503  19.196  1.00 40.30           O  
ATOM   1725  CG2 THR H 223      27.556   4.445  21.160  1.00 40.18           C  
ATOM   1726  C   THR H 223      25.807   6.028  18.218  1.00 34.41           C  
ATOM   1727  O   THR H 223      24.920   5.353  17.697  1.00 34.46           O  
ATOM   1728  N   VAL H 224      26.458   6.993  17.547  1.00 41.39           N  
ATOM   1729  CA  VAL H 224      26.139   7.179  16.168  1.00 42.21           C  
ATOM   1730  CB  VAL H 224      25.835   8.595  15.799  1.00 38.98           C  
ATOM   1731  CG1 VAL H 224      24.494   8.994  16.430  1.00 39.12           C  
ATOM   1732  CG2 VAL H 224      27.002   9.454  16.287  1.00 39.32           C  
ATOM   1733  C   VAL H 224      27.308   6.726  15.371  1.00 42.95           C  
ATOM   1734  O   VAL H 224      28.428   7.203  15.551  1.00 42.87           O  
ATOM   1735  N   SER H 225      27.055   5.770  14.461  1.00 39.96           N  
ATOM   1736  CA  SER H 225      28.105   5.245  13.647  1.00 41.01           C  
ATOM   1737  CB  SER H 225      28.515   3.813  14.028  1.00 40.66           C  
ATOM   1738  OG  SER H 225      29.075   3.794  15.333  1.00 40.88           O  
ATOM   1739  C   SER H 225      27.573   5.187  12.226  1.00 41.82           C  
ATOM   1740  O   SER H 225      28.262   5.728  11.323  1.00 41.70           O  
ATOM   1741  OXT SER H 225      26.478   4.597  12.022  1.00  0.00           O1-
TER    1742      SER H 225 
CONECT  161  650
CONECT  650  161
CONECT  970 1561
CONECT 1561  970
END
