# Supplementary material for: Fully automated antibody structure prediction using BIOVIA tools: Validation study
Source: PLoS One. 2017 May 18;12(5):e0177923. doi: 10.1371/journal.pone.0177923 (PMC5436848; doi:10.1371/journal.pone.0177923)
Supplement: S2 Dataset — Predicted structures using the Top5 framework method, Chothia CDR definition with canonical filtering and generating 50 models. These were used in the comparison against predictions using no filtering. (ZIP) [file pone.0177923.s004.zip › 4GSD_LH_FV_FinalModel.pdb]

REMARK   Accelrys Discovery Studio PDB file
REMARK   Created:  2015-04-10T03:04:08Z
SSBOND   1 CYS L   19    CYS L   84                                     
SSBOND   2 CYS H  125    CYS H  199                                     
ATOM      1  N   LEU L   1      30.512  28.525  32.812  1.00 34.90           N1+
ATOM      2  CA  LEU L   1      31.123  28.301  34.136  1.00 31.84           C  
ATOM      3  CB  LEU L   1      30.144  27.560  35.062  1.00 28.27           C  
ATOM      4  CG  LEU L   1      28.891  28.394  35.400  1.00 29.29           C  
ATOM      5  CD1 LEU L   1      27.932  27.630  36.330  1.00 25.86           C  
ATOM      6  CD2 LEU L   1      29.286  29.781  35.932  1.00 32.47           C  
ATOM      7  C   LEU L   1      32.387  27.526  34.003  1.00 33.19           C  
ATOM      8  O   LEU L   1      32.435  26.511  33.311  1.00 37.59           O  
ATOM      9  N   THR L   2      33.466  27.996  34.659  1.00 30.44           N  
ATOM     10  CA  THR L   2      34.708  27.303  34.520  1.00 30.27           C  
ATOM     11  CB  THR L   2      35.854  28.185  34.117  1.00 37.65           C  
ATOM     12  OG1 THR L   2      35.579  28.802  32.869  1.00 44.37           O  
ATOM     13  CG2 THR L   2      37.121  27.322  33.995  1.00 37.04           C  
ATOM     14  C   THR L   2      35.044  26.655  35.822  1.00 29.32           C  
ATOM     15  O   THR L   2      34.950  27.267  36.884  1.00 29.30           O  
ATOM     16  N   GLN L   3      35.429  25.365  35.761  1.00 28.81           N  
ATOM     17  CA  GLN L   3      35.796  24.626  36.932  1.00 27.76           C  
ATOM     18  CB  GLN L   3      34.894  23.407  37.199  1.00 25.16           C  
ATOM     19  CG  GLN L   3      33.424  23.748  37.460  1.00 25.76           C  
ATOM     20  CD  GLN L   3      32.664  22.450  37.691  1.00 27.00           C  
ATOM     21  OE1 GLN L   3      31.868  22.029  36.853  1.00 27.65           O  
ATOM     22  NE2 GLN L   3      32.920  21.795  38.856  1.00 24.57           N  
ATOM     23  C   GLN L   3      37.155  24.068  36.671  1.00 29.66           C  
ATOM     24  O   GLN L   3      37.543  23.875  35.519  1.00 31.25           O  
ATOM     25  N   PRO L   4      37.908  23.820  37.707  1.00 29.83           N  
ATOM     26  CA  PRO L   4      39.195  23.212  37.531  1.00 30.57           C  
ATOM     27  CD  PRO L   4      37.834  24.594  38.933  1.00 30.48           C  
ATOM     28  CB  PRO L   4      39.952  23.417  38.845  1.00 31.84           C  
ATOM     29  CG  PRO L   4      38.885  23.929  39.832  1.00 31.37           C  
ATOM     30  C   PRO L   4      38.963  21.792  37.149  1.00 30.38           C  
ATOM     31  O   PRO L   4      38.010  21.196  37.652  1.00 31.20           O  
ATOM     32  N   PRO L   5      39.767  21.248  36.286  1.00 29.41           N  
ATOM     33  CA  PRO L   5      39.531  19.898  35.873  1.00 28.34           C  
ATOM     34  CD  PRO L   5      40.387  22.035  35.233  1.00 28.96           C  
ATOM     35  CB  PRO L   5      40.401  19.675  34.642  1.00 29.25           C  
ATOM     36  CG  PRO L   5      40.515  21.080  34.029  1.00 31.11           C  
ATOM     37  C   PRO L   5      39.746  18.891  36.948  1.00 28.94           C  
ATOM     38  O   PRO L   5      39.100  17.845  36.902  1.00 31.27           O  
ATOM     39  N   SER L   6      40.643  19.157  37.917  1.00 28.43           N  
ATOM     40  CA  SER L   6      40.868  18.129  38.887  1.00 31.39           C  
ATOM     41  CB  SER L   6      41.977  17.158  38.440  1.00 31.90           C  
ATOM     42  OG  SER L   6      42.193  16.143  39.407  1.00 39.36           O  
ATOM     43  C   SER L   6      41.280  18.758  40.182  1.00 30.80           C  
ATOM     44  O   SER L   6      41.915  19.811  40.203  1.00 32.51           O  
ATOM     45  N   VAL L   7      40.880  18.127  41.308  1.00 28.91           N  
ATOM     46  CA  VAL L   7      41.278  18.567  42.616  1.00 30.10           C  
ATOM     47  CB  VAL L   7      40.192  19.285  43.367  1.00 30.38           C  
ATOM     48  CG1 VAL L   7      40.688  19.556  44.796  1.00 35.41           C  
ATOM     49  CG2 VAL L   7      39.821  20.564  42.601  1.00 31.10           C  
ATOM     50  C   VAL L   7      41.610  17.327  43.392  1.00 33.66           C  
ATOM     51  O   VAL L   7      40.869  16.347  43.342  1.00 32.32           O  
ATOM     52  N   SER L   8      42.734  17.331  44.140  1.00 35.33           N  
ATOM     53  CA  SER L   8      43.094  16.145  44.871  1.00 35.25           C  
ATOM     54  CB  SER L   8      44.326  15.414  44.307  1.00 36.97           C  
ATOM     55  OG  SER L   8      44.043  14.876  43.023  1.00 40.97           O  
ATOM     56  C   SER L   8      43.408  16.501  46.290  1.00 37.15           C  
ATOM     57  O   SER L   8      43.905  17.589  46.583  1.00 39.55           O  
ATOM     58  N   VAL L   9      43.100  15.575  47.222  1.00 34.60           N  
ATOM     59  CA  VAL L   9      43.389  15.814  48.607  1.00 35.22           C  
ATOM     60  CB  VAL L   9      42.232  16.387  49.378  1.00 43.07           C  
ATOM     61  CG1 VAL L   9      41.899  17.784  48.824  1.00 46.14           C  
ATOM     62  CG2 VAL L   9      41.062  15.391  49.300  1.00 42.10           C  
ATOM     63  C   VAL L   9      43.716  14.502  49.246  1.00 34.72           C  
ATOM     64  O   VAL L   9      43.426  13.439  48.698  1.00 36.13           O  
ATOM     65  N   SER L  10      44.368  14.551  50.424  1.00 33.99           N  
ATOM     66  CA  SER L  10      44.643  13.354  51.162  1.00 35.69           C  
ATOM     67  CB  SER L  10      45.806  13.515  52.159  1.00 38.58           C  
ATOM     68  OG  SER L  10      47.013  13.788  51.462  1.00 34.94           O  
ATOM     69  C   SER L  10      43.389  13.055  51.923  1.00 36.34           C  
ATOM     70  O   SER L  10      42.538  13.924  52.078  1.00 35.30           O  
ATOM     71  N   PRO L  11      43.234  11.852  52.405  1.00 36.43           N  
ATOM     72  CA  PRO L  11      42.022  11.528  53.104  1.00 36.26           C  
ATOM     73  CD  PRO L  11      43.836  10.690  51.774  1.00 44.52           C  
ATOM     74  CB  PRO L  11      42.052  10.012  53.290  1.00 38.20           C  
ATOM     75  CG  PRO L  11      42.894   9.518  52.097  1.00 37.93           C  
ATOM     76  C   PRO L  11      41.928  12.304  54.373  1.00 37.78           C  
ATOM     77  O   PRO L  11      42.926  12.407  55.085  1.00 39.56           O  
ATOM     78  N   GLY L  12      40.736  12.852  54.677  1.00 37.07           N  
ATOM     79  CA  GLY L  12      40.551  13.572  55.901  1.00 37.64           C  
ATOM     80  C   GLY L  12      40.758  15.042  55.673  1.00 38.90           C  
ATOM     81  O   GLY L  12      40.403  15.854  56.526  1.00 42.06           O  
ATOM     82  N   GLN L  13      41.334  15.437  54.520  1.00 35.78           N  
ATOM     83  CA  GLN L  13      41.560  16.834  54.261  1.00 35.34           C  
ATOM     84  CB  GLN L  13      42.758  17.118  53.342  1.00 36.88           C  
ATOM     85  CG  GLN L  13      44.093  16.792  54.015  1.00 45.17           C  
ATOM     86  CD  GLN L  13      45.229  17.118  53.055  1.00 49.98           C  
ATOM     87  OE1 GLN L  13      45.013  17.563  51.929  1.00 49.05           O  
ATOM     88  NE2 GLN L  13      46.484  16.897  53.528  1.00 52.50           N  
ATOM     89  C   GLN L  13      40.330  17.412  53.631  1.00 35.84           C  
ATOM     90  O   GLN L  13      39.396  16.688  53.297  1.00 36.22           O  
ATOM     91  N   THR L  14      40.293  18.750  53.472  1.00 31.56           N  
ATOM     92  CA  THR L  14      39.124  19.388  52.935  1.00 31.42           C  
ATOM     93  CB  THR L  14      38.806  20.693  53.606  1.00 31.09           C  
ATOM     94  OG1 THR L  14      38.622  20.496  55.001  1.00 37.43           O  
ATOM     95  CG2 THR L  14      37.536  21.291  52.976  1.00 31.45           C  
ATOM     96  C   THR L  14      39.365  19.696  51.491  1.00 31.26           C  
ATOM     97  O   THR L  14      40.417  20.213  51.117  1.00 33.78           O  
ATOM     98  N   VAL L  15      38.373  19.376  50.636  1.00 28.43           N  
ATOM     99  CA  VAL L  15      38.491  19.626  49.228  1.00 27.32           C  
ATOM    100  CB  VAL L  15      38.017  18.484  48.375  1.00 26.76           C  
ATOM    101  CG1 VAL L  15      38.123  18.887  46.895  1.00 15.00           C  
ATOM    102  CG2 VAL L  15      38.835  17.233  48.727  1.00 15.00           C  
ATOM    103  C   VAL L  15      37.628  20.799  48.890  1.00 28.35           C  
ATOM    104  O   VAL L  15      36.501  20.923  49.368  1.00 30.01           O  
ATOM    105  N   ASN L  16      38.160  21.713  48.055  1.00 29.29           N  
ATOM    106  CA  ASN L  16      37.410  22.866  47.647  1.00 25.91           C  
ATOM    107  CB  ASN L  16      38.082  24.194  48.034  1.00 27.41           C  
ATOM    108  CG  ASN L  16      37.983  24.358  49.540  1.00 44.53           C  
ATOM    109  OD1 ASN L  16      38.561  23.584  50.301  1.00  0.00           O  
ATOM    110  ND2 ASN L  16      37.225  25.397  49.980  1.00  0.00           N  
ATOM    111  C   ASN L  16      37.344  22.842  46.153  1.00 29.52           C  
ATOM    112  O   ASN L  16      38.365  22.701  45.483  1.00 33.15           O  
ATOM    113  N   ILE L  17      36.128  22.988  45.592  1.00 27.23           N  
ATOM    114  CA  ILE L  17      35.961  22.983  44.168  1.00 25.60           C  
ATOM    115  CB  ILE L  17      35.096  21.855  43.708  1.00 26.10           C  
ATOM    116  CG1 ILE L  17      35.782  20.538  44.098  1.00 27.15           C  
ATOM    117  CG2 ILE L  17      34.847  22.007  42.201  1.00 26.89           C  
ATOM    118  CD1 ILE L  17      34.846  19.337  44.107  1.00 30.86           C  
ATOM    119  C   ILE L  17      35.301  24.274  43.805  1.00 26.02           C  
ATOM    120  O   ILE L  17      34.309  24.665  44.415  1.00 27.57           O  
ATOM    121  N   THR L  18      35.827  24.971  42.779  1.00 25.60           N  
ATOM    122  CA  THR L  18      35.304  26.271  42.469  1.00 24.93           C  
ATOM    123  CB  THR L  18      36.372  27.319  42.372  1.00 27.55           C  
ATOM    124  OG1 THR L  18      37.270  27.007  41.319  1.00 31.81           O  
ATOM    125  CG2 THR L  18      37.127  27.382  43.710  1.00 31.39           C  
ATOM    126  C   THR L  18      34.597  26.241  41.153  1.00 26.09           C  
ATOM    127  O   THR L  18      34.867  25.395  40.303  1.00 26.62           O  
ATOM    128  N   CYS L  19      33.620  27.162  40.988  1.00 27.20           N  
ATOM    129  CA  CYS L  19      32.883  27.310  39.759  1.00 27.10           C  
ATOM    130  CB  CYS L  19      31.425  26.803  39.859  1.00 27.01           C  
ATOM    131  SG  CYS L  19      30.493  26.867  38.293  1.00 33.66           S  
ATOM    132  C   CYS L  19      32.874  28.778  39.451  1.00 29.26           C  
ATOM    133  O   CYS L  19      32.145  29.555  40.071  1.00 32.07           O  
ATOM    134  N   SER L  20      33.694  29.190  38.462  1.00 28.59           N  
ATOM    135  CA  SER L  20      33.827  30.587  38.168  1.00 30.07           C  
ATOM    136  CB  SER L  20      35.215  30.979  37.640  1.00 19.47           C  
ATOM    137  OG  SER L  20      36.190  30.799  38.656  1.00 29.86           O  
ATOM    138  C   SER L  20      32.830  31.003  37.141  1.00 32.11           C  
ATOM    139  O   SER L  20      32.431  30.229  36.273  1.00 34.50           O  
ATOM    140  N   GLY L  21      32.303  32.233  37.112  1.00 20.75           N  
ATOM    141  CA  GLY L  21      31.413  32.513  36.007  1.00 21.04           C  
ATOM    142  C   GLY L  21      31.023  33.947  36.107  1.00 22.09           C  
ATOM    143  O   GLY L  21      30.906  34.486  37.205  1.00 21.85           O  
ATOM    144  N   ASP L  22      30.774  34.602  34.957  1.00 21.45           N  
ATOM    145  CA  ASP L  22      30.456  35.997  35.034  1.00 21.96           C  
ATOM    146  CB  ASP L  22      30.309  36.682  33.667  1.00 23.75           C  
ATOM    147  CG  ASP L  22      31.709  36.838  33.097  1.00 31.25           C  
ATOM    148  OD1 ASP L  22      32.600  37.310  33.852  1.00 39.92           O  
ATOM    149  OD2 ASP L  22      31.905  36.481  31.903  1.00 45.74           O1-
ATOM    150  C   ASP L  22      29.170  36.153  35.773  1.00 24.44           C  
ATOM    151  O   ASP L  22      28.154  35.573  35.399  1.00 24.64           O  
ATOM    152  N   THR L  23      29.208  36.960  36.852  1.00 23.15           N  
ATOM    153  CA  THR L  23      28.074  37.283  37.671  1.00 23.26           C  
ATOM    154  CB  THR L  23      27.061  38.155  36.981  1.00 24.63           C  
ATOM    155  OG1 THR L  23      26.482  37.476  35.878  1.00  0.00           O  
ATOM    156  CG2 THR L  23      27.760  39.439  36.502  1.00 18.89           C  
ATOM    157  C   THR L  23      27.397  36.040  38.158  1.00 24.92           C  
ATOM    158  O   THR L  23      26.172  35.971  38.215  1.00 25.91           O  
ATOM    159  N   LEU L  24      28.194  35.031  38.546  1.00 22.55           N  
ATOM    160  CA  LEU L  24      27.709  33.803  39.099  1.00 22.71           C  
ATOM    161  CB  LEU L  24      28.850  32.804  39.369  1.00 22.20           C  
ATOM    162  CG  LEU L  24      28.386  31.461  39.959  1.00 23.48           C  
ATOM    163  CD1 LEU L  24      27.524  30.679  38.956  1.00 23.15           C  
ATOM    164  CD2 LEU L  24      29.580  30.647  40.484  1.00 23.98           C  
ATOM    165  C   LEU L  24      27.078  34.165  40.403  1.00 22.94           C  
ATOM    166  O   LEU L  24      26.091  33.563  40.816  1.00 22.58           O  
ATOM    167  N   GLY L  25      27.614  35.209  41.062  1.00 22.24           N  
ATOM    168  CA  GLY L  25      27.160  35.620  42.357  1.00 22.62           C  
ATOM    169  C   GLY L  25      25.683  35.877  42.290  1.00 25.66           C  
ATOM    170  O   GLY L  25      24.974  35.651  43.268  1.00 27.30           O  
ATOM    171  N   ASP L  26      25.201  36.408  41.151  1.00 24.39           N  
ATOM    172  CA  ASP L  26      23.818  36.732  40.915  1.00 24.73           C  
ATOM    173  CB  ASP L  26      23.610  37.565  39.638  1.00 25.96           C  
ATOM    174  CG  ASP L  26      24.226  38.939  39.845  1.00 31.49           C  
ATOM    175  OD1 ASP L  26      24.719  39.209  40.973  1.00 30.78           O  
ATOM    176  OD2 ASP L  26      24.213  39.741  38.874  1.00 35.83           O1-
ATOM    177  C   ASP L  26      22.954  35.504  40.768  1.00 25.77           C  
ATOM    178  O   ASP L  26      21.757  35.565  41.046  1.00 26.27           O  
ATOM    179  N   LYS L  27      23.507  34.368  40.292  1.00 23.24           N  
ATOM    180  CA  LYS L  27      22.696  33.209  40.005  1.00 22.59           C  
ATOM    181  CB  LYS L  27      23.153  32.454  38.746  1.00 22.36           C  
ATOM    182  CG  LYS L  27      23.188  33.286  37.468  1.00 24.61           C  
ATOM    183  CD  LYS L  27      23.999  32.608  36.364  1.00 23.74           C  
ATOM    184  CE  LYS L  27      24.073  33.416  35.070  1.00 24.82           C  
ATOM    185  NZ  LYS L  27      24.896  32.696  34.072  1.00 28.17           N1+
ATOM    186  C   LYS L  27      22.793  32.199  41.104  1.00 23.62           C  
ATOM    187  O   LYS L  27      23.756  32.182  41.869  1.00 23.98           O  
ATOM    188  N   TYR L  28      21.763  31.324  41.199  1.00 22.07           N  
ATOM    189  CA  TYR L  28      21.789  30.237  42.136  1.00 21.89           C  
ATOM    190  CB  TYR L  28      20.422  29.613  42.485  1.00 22.37           C  
ATOM    191  CG  TYR L  28      19.614  30.512  43.360  1.00 24.41           C  
ATOM    192  CD1 TYR L  28      19.986  30.733  44.667  1.00 25.21           C  
ATOM    193  CD2 TYR L  28      18.462  31.096  42.886  1.00 25.25           C  
ATOM    194  CE1 TYR L  28      19.233  31.546  45.481  1.00 26.81           C  
ATOM    195  CE2 TYR L  28      17.705  31.910  43.696  1.00 26.02           C  
ATOM    196  CZ  TYR L  28      18.092  32.136  44.995  1.00 30.58           C  
ATOM    197  OH  TYR L  28      17.317  32.972  45.829  1.00 34.31           O  
ATOM    198  C   TYR L  28      22.586  29.142  41.503  1.00 23.72           C  
ATOM    199  O   TYR L  28      22.366  28.767  40.351  1.00 23.91           O  
ATOM    200  N   VAL L  29      23.552  28.600  42.260  1.00 24.14           N  
ATOM    201  CA  VAL L  29      24.400  27.561  41.750  1.00 22.70           C  
ATOM    202  CB  VAL L  29      25.858  27.802  42.031  1.00 23.40           C  
ATOM    203  CG1 VAL L  29      26.669  26.595  41.531  1.00 21.86           C  
ATOM    204  CG2 VAL L  29      26.280  29.134  41.389  1.00 22.61           C  
ATOM    205  C   VAL L  29      24.031  26.276  42.432  1.00 25.78           C  
ATOM    206  O   VAL L  29      23.764  26.248  43.632  1.00 24.23           O  
ATOM    207  N   CYS L  30      23.997  25.170  41.659  1.00 24.81           N  
ATOM    208  CA  CYS L  30      23.670  23.875  42.187  0.90 22.90           C  
ATOM    209  CB  CYS L  30      22.458  23.225  41.499  0.90 21.48           C  
ATOM    210  SG  CYS L  30      20.968  24.264  41.475  0.75 13.28           S  
ATOM    211  C   CYS L  30      24.814  22.959  41.873  1.00 21.92           C  
ATOM    212  O   CYS L  30      25.518  23.152  40.884  1.00 23.32           O  
ATOM    213  N   TRP L  31      25.030  21.919  42.705  1.00 19.49           N  
ATOM    214  CA  TRP L  31      26.117  21.020  42.436  1.00 21.47           C  
ATOM    215  CB  TRP L  31      27.218  21.049  43.511  1.00 20.64           C  
ATOM    216  CG  TRP L  31      27.991  22.347  43.506  1.00 22.72           C  
ATOM    217  CD2 TRP L  31      29.213  22.562  42.784  1.00 24.52           C  
ATOM    218  CD1 TRP L  31      27.702  23.522  44.133  1.00 22.85           C  
ATOM    219  NE1 TRP L  31      28.662  24.461  43.839  1.00 23.72           N  
ATOM    220  CE2 TRP L  31      29.600  23.883  43.010  1.00 25.65           C  
ATOM    221  CE3 TRP L  31      29.954  21.730  41.993  1.00 22.69           C  
ATOM    222  CZ2 TRP L  31      30.737  24.392  42.450  1.00 26.87           C  
ATOM    223  CZ3 TRP L  31      31.098  22.248  41.428  1.00 23.09           C  
ATOM    224  CH2 TRP L  31      31.482  23.553  41.652  1.00 26.28           C  
ATOM    225  C   TRP L  31      25.591  19.619  42.337  1.00 21.11           C  
ATOM    226  O   TRP L  31      24.678  19.221  43.062  1.00 21.05           O  
ATOM    227  N   TYR L  32      26.165  18.827  41.409  1.00 20.81           N  
ATOM    228  CA  TYR L  32      25.741  17.470  41.227  1.00 21.37           C  
ATOM    229  CB  TYR L  32      25.047  17.213  39.862  1.00 21.41           C  
ATOM    230  CG  TYR L  32      23.778  18.023  39.702  1.00 20.69           C  
ATOM    231  CD1 TYR L  32      22.563  17.616  40.222  1.00 20.60           C  
ATOM    232  CD2 TYR L  32      23.784  19.215  39.014  1.00 20.97           C  
ATOM    233  CE1 TYR L  32      21.402  18.349  40.061  1.00 21.05           C  
ATOM    234  CE2 TYR L  32      22.631  19.954  38.846  1.00 23.12           C  
ATOM    235  CZ  TYR L  32      21.435  19.528  39.366  1.00 21.39           C  
ATOM    236  OH  TYR L  32      20.270  20.297  39.177  1.00 20.74           O  
ATOM    237  C   TYR L  32      26.962  16.592  41.359  1.00 21.89           C  
ATOM    238  O   TYR L  32      28.076  16.962  40.980  1.00 22.13           O  
ATOM    239  N   GLN L  33      26.777  15.401  41.964  1.00 20.81           N  
ATOM    240  CA  GLN L  33      27.851  14.469  42.177  1.00 21.56           C  
ATOM    241  CB  GLN L  33      27.847  13.887  43.606  1.00 22.77           C  
ATOM    242  CG  GLN L  33      28.975  12.893  43.914  1.00 21.21           C  
ATOM    243  CD  GLN L  33      28.739  12.304  45.303  1.00 24.36           C  
ATOM    244  OE1 GLN L  33      27.609  11.987  45.672  1.00 27.19           O  
ATOM    245  NE2 GLN L  33      29.830  12.152  46.098  1.00 24.95           N  
ATOM    246  C   GLN L  33      27.636  13.325  41.244  1.00 23.35           C  
ATOM    247  O   GLN L  33      26.539  12.773  41.157  1.00 23.24           O  
ATOM    248  N   GLN L  34      28.688  12.959  40.490  1.00 21.17           N  
ATOM    249  CA  GLN L  34      28.554  11.820  39.632  1.00 21.75           C  
ATOM    250  CB  GLN L  34      28.682  12.156  38.135  1.00 23.43           C  
ATOM    251  CG  GLN L  34      28.390  10.951  37.242  1.00 27.38           C  
ATOM    252  CD  GLN L  34      28.420  11.383  35.785  1.00 31.28           C  
ATOM    253  OE1 GLN L  34      29.108  12.333  35.416  1.00 31.85           O  
ATOM    254  NE2 GLN L  34      27.647  10.660  34.931  1.00 24.41           N  
ATOM    255  C   GLN L  34      29.665  10.868  39.990  1.00 23.94           C  
ATOM    256  O   GLN L  34      30.839  11.172  39.785  1.00 24.42           O  
ATOM    257  N   LYS L  35      29.314   9.685  40.542  1.00 25.73           N  
ATOM    258  CA  LYS L  35      30.276   8.678  40.912  1.00 29.16           C  
ATOM    259  CB  LYS L  35      29.780   7.707  42.003  1.00 29.44           C  
ATOM    260  CG  LYS L  35      29.597   8.393  43.361  1.00 27.71           C  
ATOM    261  CD  LYS L  35      29.003   7.497  44.452  1.00 31.18           C  
ATOM    262  CE  LYS L  35      28.964   8.148  45.839  1.00 36.02           C  
ATOM    263  NZ  LYS L  35      28.703   7.124  46.879  1.00 37.34           N1+
ATOM    264  C   LYS L  35      30.587   7.891  39.682  1.00 30.37           C  
ATOM    265  O   LYS L  35      29.823   7.891  38.718  1.00 30.93           O  
ATOM    266  N   PRO L  36      31.703   7.222  39.676  1.00 31.49           N  
ATOM    267  CA  PRO L  36      32.048   6.528  38.474  1.00 31.63           C  
ATOM    268  CD  PRO L  36      32.878   7.697  40.384  1.00 36.46           C  
ATOM    269  CB  PRO L  36      33.501   6.106  38.642  1.00 31.82           C  
ATOM    270  CG  PRO L  36      34.080   7.214  39.548  1.00 37.55           C  
ATOM    271  C   PRO L  36      31.078   5.448  38.130  1.00 32.38           C  
ATOM    272  O   PRO L  36      30.763   4.629  38.990  1.00 30.91           O  
ATOM    273  N   GLY L  37      30.598   5.438  36.869  1.00 30.71           N  
ATOM    274  CA  GLY L  37      29.708   4.420  36.387  1.00 31.61           C  
ATOM    275  C   GLY L  37      28.300   4.638  36.875  1.00 35.68           C  
ATOM    276  O   GLY L  37      27.473   3.734  36.754  1.00 38.85           O  
ATOM    277  N   GLN L  38      27.963   5.831  37.422  1.00 32.93           N  
ATOM    278  CA  GLN L  38      26.616   5.974  37.925  1.00 31.28           C  
ATOM    279  CB  GLN L  38      26.530   5.922  39.461  1.00 31.73           C  
ATOM    280  CG  GLN L  38      27.046   4.592  40.021  1.00 35.90           C  
ATOM    281  CD  GLN L  38      26.934   4.599  41.543  1.00 41.49           C  
ATOM    282  OE1 GLN L  38      25.837   4.558  42.094  1.00 54.31           O  
ATOM    283  NE2 GLN L  38      28.100   4.633  42.244  1.00 49.49           N  
ATOM    284  C   GLN L  38      25.992   7.265  37.447  1.00 28.54           C  
ATOM    285  O   GLN L  38      26.641   8.089  36.804  1.00 29.68           O  
ATOM    286  N   SER L  39      24.676   7.431  37.733  1.00 30.25           N  
ATOM    287  CA  SER L  39      23.875   8.580  37.367  1.00 26.60           C  
ATOM    288  CB  SER L  39      22.366   8.289  37.382  1.00 25.97           C  
ATOM    289  OG  SER L  39      22.061   7.246  36.468  1.00 27.66           O  
ATOM    290  C   SER L  39      24.100   9.670  38.372  1.00 28.32           C  
ATOM    291  O   SER L  39      24.465   9.420  39.518  1.00 29.57           O  
ATOM    292  N   PRO L  40      23.872  10.887  37.953  1.00 25.76           N  
ATOM    293  CA  PRO L  40      24.092  12.028  38.812  1.00 23.46           C  
ATOM    294  CD  PRO L  40      24.088  11.208  36.551  1.00 22.61           C  
ATOM    295  CB  PRO L  40      24.172  13.236  37.879  1.00 21.64           C  
ATOM    296  CG  PRO L  40      24.629  12.643  36.535  1.00 23.90           C  
ATOM    297  C   PRO L  40      23.052  12.241  39.882  1.00 25.08           C  
ATOM    298  O   PRO L  40      21.909  11.825  39.694  1.00 27.23           O  
ATOM    299  N   VAL L  41      23.437  12.899  41.006  1.00 24.86           N  
ATOM    300  CA  VAL L  41      22.525  13.253  42.069  1.00 23.97           C  
ATOM    301  CB  VAL L  41      22.579  12.321  43.238  1.00 27.80           C  
ATOM    302  CG1 VAL L  41      22.160  10.928  42.741  1.00 38.71           C  
ATOM    303  CG2 VAL L  41      23.980  12.388  43.872  1.00 34.78           C  
ATOM    304  C   VAL L  41      22.905  14.625  42.588  1.00 21.10           C  
ATOM    305  O   VAL L  41      24.073  15.005  42.537  1.00 22.31           O  
ATOM    306  N   LEU L  42      21.923  15.395  43.127  1.00 22.01           N  
ATOM    307  CA  LEU L  42      22.147  16.748  43.609  1.00 20.19           C  
ATOM    308  CB  LEU L  42      20.855  17.588  43.585  1.00 20.10           C  
ATOM    309  CG  LEU L  42      21.026  19.036  44.083  1.00 33.07           C  
ATOM    310  CD1 LEU L  42      21.943  19.845  43.154  1.00 29.22           C  
ATOM    311  CD2 LEU L  42      19.668  19.710  44.323  1.00 26.54           C  
ATOM    312  C   LEU L  42      22.643  16.767  45.042  1.00 22.75           C  
ATOM    313  O   LEU L  42      22.020  16.180  45.924  1.00 20.91           O  
ATOM    314  N   VAL L  43      23.857  17.340  45.278  1.00 21.59           N  
ATOM    315  CA  VAL L  43      24.458  17.549  46.579  1.00 23.08           C  
ATOM    316  CB  VAL L  43      25.944  17.352  46.559  1.00 22.17           C  
ATOM    317  CG1 VAL L  43      26.220  15.874  46.224  1.00 21.32           C  
ATOM    318  CG2 VAL L  43      26.559  18.336  45.548  1.00 23.88           C  
ATOM    319  C   VAL L  43      24.149  18.881  47.221  1.00 20.35           C  
ATOM    320  O   VAL L  43      24.014  18.967  48.440  1.00 24.47           O  
ATOM    321  N   ILE L  44      24.114  19.983  46.436  1.00 20.65           N  
ATOM    322  CA  ILE L  44      23.845  21.258  47.049  1.00 20.85           C  
ATOM    323  CB  ILE L  44      25.093  22.030  47.375  1.00 22.15           C  
ATOM    324  CG1 ILE L  44      24.893  22.872  48.642  1.00 20.21           C  
ATOM    325  CG2 ILE L  44      25.431  22.905  46.158  1.00 20.30           C  
ATOM    326  CD1 ILE L  44      24.803  22.034  49.922  1.00 16.06           C  
ATOM    327  C   ILE L  44      23.040  22.069  46.066  1.00 22.64           C  
ATOM    328  O   ILE L  44      23.227  21.943  44.855  1.00 23.04           O  
ATOM    329  N   TYR L  45      22.079  22.888  46.548  1.00 21.37           N  
ATOM    330  CA  TYR L  45      21.385  23.759  45.641  1.00 21.32           C  
ATOM    331  CB  TYR L  45      20.001  23.292  45.129  1.00 22.60           C  
ATOM    332  CG  TYR L  45      18.953  23.291  46.192  1.00 24.51           C  
ATOM    333  CD1 TYR L  45      18.191  24.415  46.420  1.00 24.90           C  
ATOM    334  CD2 TYR L  45      18.710  22.163  46.942  1.00 25.51           C  
ATOM    335  CE1 TYR L  45      17.220  24.418  47.391  1.00 29.13           C  
ATOM    336  CE2 TYR L  45      17.739  22.160  47.916  1.00 27.48           C  
ATOM    337  CZ  TYR L  45      16.993  23.292  48.144  1.00 29.67           C  
ATOM    338  OH  TYR L  45      15.992  23.308  49.139  1.00 34.28           O  
ATOM    339  C   TYR L  45      21.230  25.084  46.314  1.00 24.36           C  
ATOM    340  O   TYR L  45      21.411  25.206  47.523  1.00 25.50           O  
ATOM    341  N   GLN L  46      20.840  26.075  45.479  1.00 12.78           N  
ATOM    342  CA  GLN L  46      20.573  27.408  45.904  1.00 12.92           C  
ATOM    343  CB  GLN L  46      19.336  27.500  46.813  1.00 13.50           C  
ATOM    344  CG  GLN L  46      18.992  28.917  47.267  1.00 14.04           C  
ATOM    345  CD  GLN L  46      17.755  28.812  48.142  1.00 18.28           C  
ATOM    346  OE1 GLN L  46      17.426  29.735  48.886  1.00 16.48           O  
ATOM    347  NE2 GLN L  46      17.061  27.646  48.069  1.00 32.19           N  
ATOM    348  C   GLN L  46      21.773  27.859  46.655  1.00 14.03           C  
ATOM    349  O   GLN L  46      21.665  28.493  47.702  1.00 14.53           O  
ATOM    350  N   ASP L  47      22.960  27.510  46.119  1.00 13.06           N  
ATOM    351  CA  ASP L  47      24.209  27.941  46.673  1.00 12.71           C  
ATOM    352  CB  ASP L  47      24.198  29.398  47.176  1.00 13.60           C  
ATOM    353  CG  ASP L  47      24.189  30.345  45.982  1.00 16.71           C  
ATOM    354  OD1 ASP L  47      24.520  29.889  44.854  1.00 13.24           O  
ATOM    355  OD2 ASP L  47      23.853  31.542  46.186  1.00 18.47           O1-
ATOM    356  C   ASP L  47      24.638  27.070  47.824  1.00 13.75           C  
ATOM    357  O   ASP L  47      25.629  26.356  47.716  1.00 12.96           O  
ATOM    358  N   THR L  48      24.016  27.278  49.005  0.85 12.59           N  
ATOM    359  CA  THR L  48      24.276  26.624  50.272  0.85 13.90           C  
ATOM    360  CB  THR L  48      24.230  27.593  51.414  0.85 14.84           C  
ATOM    361  OG1 THR L  48      22.925  28.140  51.536  1.00 18.65           O  
ATOM    362  CG2 THR L  48      25.246  28.715  51.142  1.00 14.61           C  
ATOM    363  C   THR L  48      23.418  25.446  50.686  0.85 15.45           C  
ATOM    364  O   THR L  48      23.804  24.711  51.595  0.85 17.47           O  
ATOM    365  N   LYS L  49      22.217  25.268  50.107  1.00 22.90           N  
ATOM    366  CA  LYS L  49      21.202  24.445  50.714  1.00 21.57           C  
ATOM    367  CB  LYS L  49      19.812  24.658  50.090  1.00 23.75           C  
ATOM    368  CG  LYS L  49      19.286  26.095  50.100  1.00 27.21           C  
ATOM    369  CD  LYS L  49      18.986  26.680  51.477  1.00 20.12           C  
ATOM    370  CE  LYS L  49      18.420  28.099  51.406  1.00 20.41           C  
ATOM    371  NZ  LYS L  49      18.152  28.608  52.765  1.00 21.60           N1+
ATOM    372  C   LYS L  49      21.515  22.998  50.484  1.00 25.05           C  
ATOM    373  O   LYS L  49      21.978  22.611  49.413  1.00 26.34           O  
ATOM    374  N   ARG L  50      21.236  22.138  51.487  1.00 24.08           N  
ATOM    375  CA  ARG L  50      21.518  20.740  51.315  0.90 23.07           C  
ATOM    376  CB  ARG L  50      22.319  20.105  52.467  0.90 24.82           C  
ATOM    377  CG  ARG L  50      21.643  20.195  53.833  0.90 28.57           C  
ATOM    378  CD  ARG L  50      22.569  19.816  54.987  0.90 32.08           C  
ATOM    379  NE  ARG L  50      23.811  20.624  54.832  0.90 32.70           N  
ATOM    380  CZ  ARG L  50      24.269  21.387  55.866  0.90 34.26           C  
ATOM    381  NH1 ARG L  50      23.580  21.425  57.044  0.90 29.34           N1+
ATOM    382  NH2 ARG L  50      25.413  22.115  55.715  0.90 32.14           N  
ATOM    383  C   ARG L  50      20.226  19.995  51.188  1.00 26.65           C  
ATOM    384  O   ARG L  50      19.272  20.215  51.932  1.00 27.30           O  
ATOM    385  N   PRO L  51      20.184  19.124  50.216  1.00 25.51           N  
ATOM    386  CA  PRO L  51      19.014  18.314  50.033  1.00 26.69           C  
ATOM    387  CD  PRO L  51      20.834  19.422  48.947  1.00 24.28           C  
ATOM    388  CB  PRO L  51      19.080  17.786  48.604  1.00 23.90           C  
ATOM    389  CG  PRO L  51      19.910  18.845  47.862  1.00 23.77           C  
ATOM    390  C   PRO L  51      19.000  17.236  51.069  1.00 29.09           C  
ATOM    391  O   PRO L  51      20.020  17.028  51.725  1.00 28.80           O  
ATOM    392  N   SER L  52      17.858  16.545  51.251  1.00 30.06           N  
ATOM    393  CA  SER L  52      17.801  15.522  52.253  1.00 30.37           C  
ATOM    394  CB  SER L  52      16.379  14.984  52.500  1.00 36.08           C  
ATOM    395  OG  SER L  52      15.885  14.358  51.324  1.00 47.47           O  
ATOM    396  C   SER L  52      18.647  14.367  51.815  1.00 29.35           C  
ATOM    397  O   SER L  52      18.688  14.009  50.638  1.00 31.80           O  
ATOM    398  N   GLY L  53      19.357  13.746  52.780  1.00 29.54           N  
ATOM    399  CA  GLY L  53      20.146  12.582  52.492  1.00 30.89           C  
ATOM    400  C   GLY L  53      21.581  12.954  52.258  1.00 33.63           C  
ATOM    401  O   GLY L  53      22.436  12.075  52.167  1.00 34.13           O  
ATOM    402  N   ILE L  54      21.897  14.261  52.165  1.00 29.94           N  
ATOM    403  CA  ILE L  54      23.259  14.673  51.922  1.00 28.19           C  
ATOM    404  CB  ILE L  54      23.365  15.933  51.098  1.00 26.84           C  
ATOM    405  CG1 ILE L  54      22.961  15.674  49.635  1.00 28.13           C  
ATOM    406  CG2 ILE L  54      24.796  16.474  51.236  1.00 24.61           C  
ATOM    407  CD1 ILE L  54      21.501  15.283  49.448  1.00 25.48           C  
ATOM    408  C   ILE L  54      23.921  14.924  53.244  1.00 28.29           C  
ATOM    409  O   ILE L  54      23.365  15.581  54.123  1.00 29.01           O  
ATOM    410  N   PRO L  55      25.110  14.399  53.399  1.00 28.78           N  
ATOM    411  CA  PRO L  55      25.865  14.502  54.621  1.00 27.04           C  
ATOM    412  CD  PRO L  55      25.631  13.379  52.507  1.00 25.84           C  
ATOM    413  CB  PRO L  55      27.017  13.504  54.490  1.00 28.94           C  
ATOM    414  CG  PRO L  55      27.077  13.172  52.985  1.00 25.97           C  
ATOM    415  C   PRO L  55      26.306  15.905  54.913  1.00 26.87           C  
ATOM    416  O   PRO L  55      26.478  16.704  53.994  1.00 26.19           O  
ATOM    417  N   GLU L  56      26.531  16.199  56.205  1.00 27.55           N  
ATOM    418  CA  GLU L  56      26.867  17.501  56.712  1.00 29.28           C  
ATOM    419  CB  GLU L  56      26.977  17.526  58.245  1.00 31.84           C  
ATOM    420  CG  GLU L  56      25.697  17.082  58.967  1.00 38.74           C  
ATOM    421  CD  GLU L  56      24.562  18.057  58.664  1.00 58.43           C  
ATOM    422  OE1 GLU L  56      24.428  18.479  57.484  1.00 52.72           O  
ATOM    423  OE2 GLU L  56      23.808  18.396  59.615  1.00 65.01           O1-
ATOM    424  C   GLU L  56      28.183  17.942  56.143  1.00 28.98           C  
ATOM    425  O   GLU L  56      28.473  19.135  56.073  1.00 32.22           O  
ATOM    426  N   ARG L  57      29.021  16.978  55.731  1.00 28.49           N  
ATOM    427  CA  ARG L  57      30.344  17.246  55.239  1.00 24.06           C  
ATOM    428  CB  ARG L  57      31.065  15.969  54.776  1.00 30.07           C  
ATOM    429  CG  ARG L  57      31.402  15.005  55.912  1.00 33.86           C  
ATOM    430  CD  ARG L  57      32.164  13.761  55.458  1.00 38.84           C  
ATOM    431  NE  ARG L  57      31.188  12.849  54.794  1.00 34.90           N  
ATOM    432  CZ  ARG L  57      30.903  12.948  53.462  1.00 32.37           C  
ATOM    433  NH1 ARG L  57      31.481  13.921  52.700  1.00 32.43           N1+
ATOM    434  NH2 ARG L  57      30.041  12.058  52.888  1.00 33.03           N  
ATOM    435  C   ARG L  57      30.287  18.163  54.049  1.00 22.96           C  
ATOM    436  O   ARG L  57      31.203  18.963  53.849  1.00 23.27           O  
ATOM    437  N   PHE L  58      29.241  18.049  53.205  1.00 26.96           N  
ATOM    438  CA  PHE L  58      29.133  18.872  52.028  1.00 25.38           C  
ATOM    439  CB  PHE L  58      28.139  18.316  50.994  1.00 25.90           C  
ATOM    440  CG  PHE L  58      28.746  17.102  50.384  1.00 28.48           C  
ATOM    441  CD1 PHE L  58      28.683  15.876  51.000  1.00 26.90           C  
ATOM    442  CD2 PHE L  58      29.384  17.195  49.172  1.00 27.78           C  
ATOM    443  CE1 PHE L  58      29.254  14.768  50.413  1.00 27.07           C  
ATOM    444  CE2 PHE L  58      29.954  16.094  48.582  1.00 27.15           C  
ATOM    445  CZ  PHE L  58      29.892  14.873  49.203  1.00 26.93           C  
ATOM    446  C   PHE L  58      28.626  20.234  52.395  1.00 24.97           C  
ATOM    447  O   PHE L  58      27.645  20.364  53.127  1.00 25.32           O  
ATOM    448  N   SER L  59      29.282  21.292  51.871  1.00 23.48           N  
ATOM    449  CA  SER L  59      28.857  22.636  52.151  1.00 24.20           C  
ATOM    450  CB  SER L  59      29.641  23.280  53.307  1.00 24.72           C  
ATOM    451  OG  SER L  59      29.159  24.589  53.566  1.00 30.55           O  
ATOM    452  C   SER L  59      29.110  23.452  50.917  1.00 26.22           C  
ATOM    453  O   SER L  59      29.991  23.125  50.123  1.00 24.71           O  
ATOM    454  N   GLY L  60      28.339  24.545  50.717  1.00 23.75           N  
ATOM    455  CA  GLY L  60      28.532  25.321  49.522  1.00 23.57           C  
ATOM    456  C   GLY L  60      28.439  26.778  49.852  1.00 27.22           C  
ATOM    457  O   GLY L  60      27.887  27.162  50.884  1.00 26.86           O  
ATOM    458  N   SER L  61      29.008  27.632  48.975  1.00 24.60           N  
ATOM    459  CA  SER L  61      28.941  29.056  49.163  1.00 25.88           C  
ATOM    460  CB  SER L  61      30.052  29.617  50.068  1.00 26.49           C  
ATOM    461  OG  SER L  61      31.322  29.439  49.458  1.00 36.39           O  
ATOM    462  C   SER L  61      29.087  29.705  47.815  1.00 29.22           C  
ATOM    463  O   SER L  61      29.583  29.093  46.872  1.00 29.01           O  
ATOM    464  N   ASN L  62      28.634  30.971  47.682  1.00 30.39           N  
ATOM    465  CA  ASN L  62      28.722  31.635  46.411  1.00 30.39           C  
ATOM    466  CB  ASN L  62      27.432  31.469  45.586  1.00 29.84           C  
ATOM    467  CG  ASN L  62      27.634  31.976  44.163  1.00 31.04           C  
ATOM    468  OD1 ASN L  62      28.741  32.336  43.768  1.00 56.08           O  
ATOM    469  ND2 ASN L  62      26.527  32.010  43.370  1.00 46.15           N  
ATOM    470  C   ASN L  62      28.899  33.100  46.650  1.00 34.91           C  
ATOM    471  O   ASN L  62      28.118  33.727  47.364  1.00 36.61           O  
ATOM    472  N   SER L  63      29.941  33.702  46.053  1.00 35.59           N  
ATOM    473  CA  SER L  63      30.071  35.113  46.233  1.00 37.80           C  
ATOM    474  CB  SER L  63      30.748  35.505  47.558  1.00 40.35           C  
ATOM    475  OG  SER L  63      30.837  36.920  47.655  1.00 46.09           O  
ATOM    476  C   SER L  63      30.899  35.636  45.117  1.00 38.22           C  
ATOM    477  O   SER L  63      31.901  35.036  44.735  1.00 37.88           O  
ATOM    478  N   GLY L  64      30.476  36.782  44.561  1.00 37.08           N  
ATOM    479  CA  GLY L  64      31.237  37.413  43.530  1.00 36.61           C  
ATOM    480  C   GLY L  64      31.350  36.507  42.347  1.00 36.52           C  
ATOM    481  O   GLY L  64      30.362  36.026  41.800  1.00 34.81           O  
ATOM    482  N   ASP L  65      32.602  36.326  41.896  1.00 36.07           N  
ATOM    483  CA  ASP L  65      33.021  35.578  40.745  1.00 36.67           C  
ATOM    484  CB  ASP L  65      34.447  35.934  40.300  1.00 37.42           C  
ATOM    485  CG  ASP L  65      34.403  37.343  39.736  1.00 47.04           C  
ATOM    486  OD1 ASP L  65      33.281  37.819  39.423  1.00 44.81           O  
ATOM    487  OD2 ASP L  65      35.493  37.964  39.612  1.00  0.00           O1-
ATOM    488  C   ASP L  65      32.993  34.094  40.936  1.00 37.49           C  
ATOM    489  O   ASP L  65      33.060  33.369  39.946  1.00 39.14           O  
ATOM    490  N   THR L  66      33.004  33.572  42.179  1.00 34.31           N  
ATOM    491  CA  THR L  66      33.100  32.140  42.214  1.00 33.86           C  
ATOM    492  CB  THR L  66      34.476  31.670  42.583  1.00 37.17           C  
ATOM    493  OG1 THR L  66      35.443  32.204  41.690  1.00 42.13           O  
ATOM    494  CG2 THR L  66      34.494  30.137  42.507  1.00 39.67           C  
ATOM    495  C   THR L  66      32.147  31.522  43.195  1.00 31.74           C  
ATOM    496  O   THR L  66      31.838  32.087  44.244  1.00 31.54           O  
ATOM    497  N   ALA L  67      31.666  30.308  42.848  1.00 30.68           N  
ATOM    498  CA  ALA L  67      30.830  29.502  43.699  1.00 27.26           C  
ATOM    499  CB  ALA L  67      29.659  28.845  42.955  1.00 25.70           C  
ATOM    500  C   ALA L  67      31.728  28.387  44.154  1.00 28.06           C  
ATOM    501  O   ALA L  67      32.567  27.926  43.382  1.00 29.09           O  
ATOM    502  N   THR L  68      31.605  27.931  45.421  1.00 27.23           N  
ATOM    503  CA  THR L  68      32.524  26.920  45.872  1.00 25.64           C  
ATOM    504  CB  THR L  68      33.524  27.436  46.863  1.00 26.24           C  
ATOM    505  OG1 THR L  68      34.274  28.504  46.303  1.00 33.77           O  
ATOM    506  CG2 THR L  68      34.459  26.280  47.264  1.00 31.52           C  
ATOM    507  C   THR L  68      31.798  25.803  46.556  1.00 26.19           C  
ATOM    508  O   THR L  68      30.841  26.016  47.299  1.00 28.65           O  
ATOM    509  N   LEU L  69      32.261  24.559  46.308  1.00 26.50           N  
ATOM    510  CA  LEU L  69      31.730  23.397  46.961  1.00 25.36           C  
ATOM    511  CB  LEU L  69      31.369  22.268  45.978  1.00 23.13           C  
ATOM    512  CG  LEU L  69      30.797  21.015  46.666  1.00 25.57           C  
ATOM    513  CD1 LEU L  69      29.469  21.334  47.373  1.00 25.59           C  
ATOM    514  CD2 LEU L  69      30.678  19.841  45.681  1.00 23.41           C  
ATOM    515  C   LEU L  69      32.826  22.900  47.851  1.00 24.74           C  
ATOM    516  O   LEU L  69      33.933  22.645  47.383  1.00 25.31           O  
ATOM    517  N   THR L  70      32.546  22.753  49.162  1.00 24.92           N  
ATOM    518  CA  THR L  70      33.571  22.348  50.084  1.00 25.54           C  
ATOM    519  CB  THR L  70      33.715  23.300  51.242  1.00 25.44           C  
ATOM    520  OG1 THR L  70      34.012  24.606  50.771  1.00 28.13           O  
ATOM    521  CG2 THR L  70      34.833  22.798  52.177  1.00 25.28           C  
ATOM    522  C   THR L  70      33.191  21.027  50.668  1.00 26.84           C  
ATOM    523  O   THR L  70      32.080  20.859  51.171  1.00 28.44           O  
ATOM    524  N   VAL L  71      34.116  20.044  50.607  1.00 29.23           N  
ATOM    525  CA  VAL L  71      33.863  18.764  51.203  1.00 23.17           C  
ATOM    526  CB  VAL L  71      33.991  17.636  50.216  1.00 25.25           C  
ATOM    527  CG1 VAL L  71      33.719  16.298  50.925  1.00 24.66           C  
ATOM    528  CG2 VAL L  71      33.056  17.911  49.025  1.00 25.05           C  
ATOM    529  C   VAL L  71      34.917  18.578  52.249  1.00 23.59           C  
ATOM    530  O   VAL L  71      36.094  18.417  51.932  1.00 26.92           O  
ATOM    531  N   SER L  72      34.526  18.613  53.535  1.00 34.35           N  
ATOM    532  CA  SER L  72      35.491  18.453  54.586  1.00 32.67           C  
ATOM    533  CB  SER L  72      35.152  19.249  55.856  1.00 32.50           C  
ATOM    534  OG  SER L  72      33.889  18.841  56.356  1.00 36.58           O  
ATOM    535  C   SER L  72      35.562  17.008  54.951  1.00 32.79           C  
ATOM    536  O   SER L  72      34.622  16.251  54.717  1.00 33.89           O  
ATOM    537  N   GLY L  73      36.706  16.576  55.517  1.00 32.85           N  
ATOM    538  CA  GLY L  73      36.821  15.215  55.961  1.00 34.23           C  
ATOM    539  C   GLY L  73      36.575  14.320  54.791  1.00 31.47           C  
ATOM    540  O   GLY L  73      35.830  13.347  54.892  1.00 30.43           O  
ATOM    541  N   THR L  74      37.234  14.612  53.656  1.00 31.35           N  
ATOM    542  CA  THR L  74      37.000  13.899  52.433  1.00 32.94           C  
ATOM    543  CB  THR L  74      37.899  14.357  51.318  1.00 30.93           C  
ATOM    544  OG1 THR L  74      37.745  15.755  51.117  1.00 20.36           O  
ATOM    545  CG2 THR L  74      37.542  13.596  50.027  1.00 33.01           C  
ATOM    546  C   THR L  74      37.235  12.440  52.645  1.00 32.93           C  
ATOM    547  O   THR L  74      38.191  12.027  53.301  1.00 34.42           O  
ATOM    548  N   GLN L  75      36.334  11.625  52.063  1.00 32.24           N  
ATOM    549  CA  GLN L  75      36.379  10.200  52.191  1.00 32.16           C  
ATOM    550  CB  GLN L  75      35.051   9.643  52.724  1.00 32.19           C  
ATOM    551  CG  GLN L  75      34.695  10.181  54.109  1.00 36.78           C  
ATOM    552  CD  GLN L  75      33.248   9.815  54.396  1.00 40.17           C  
ATOM    553  OE1 GLN L  75      32.585   9.178  53.579  1.00 42.20           O  
ATOM    554  NE2 GLN L  75      32.735  10.239  55.583  1.00 31.89           N  
ATOM    555  C   GLN L  75      36.594   9.637  50.819  1.00 33.73           C  
ATOM    556  O   GLN L  75      36.403  10.317  49.814  1.00 32.33           O  
ATOM    557  N   ALA L  76      37.001   8.355  50.746  1.00 34.47           N  
ATOM    558  CA  ALA L  76      37.277   7.705  49.494  1.00 31.48           C  
ATOM    559  CB  ALA L  76      37.737   6.248  49.664  1.00 32.49           C  
ATOM    560  C   ALA L  76      36.021   7.677  48.670  1.00 31.94           C  
ATOM    561  O   ALA L  76      36.070   7.823  47.450  1.00 33.70           O  
ATOM    562  N   MET L  77      34.857   7.506  49.325  1.00 32.20           N  
ATOM    563  CA  MET L  77      33.592   7.372  48.654  1.00 31.29           C  
ATOM    564  CB  MET L  77      32.395   7.138  49.589  1.00 21.06           C  
ATOM    565  CG  MET L  77      31.975   8.392  50.355  1.00 15.00           C  
ATOM    566  SD  MET L  77      30.287   8.331  51.026  1.00  0.00           S  
ATOM    567  CE  MET L  77      29.500   8.922  49.497  1.00  0.00           C  
ATOM    568  C   MET L  77      33.277   8.624  47.899  1.00 32.40           C  
ATOM    569  O   MET L  77      32.567   8.580  46.896  1.00 31.49           O  
ATOM    570  N   ASP L  78      33.756   9.778  48.397  1.00 30.24           N  
ATOM    571  CA  ASP L  78      33.488  11.075  47.837  1.00 31.23           C  
ATOM    572  CB  ASP L  78      34.002  12.235  48.706  1.00 29.99           C  
ATOM    573  CG  ASP L  78      33.049  12.372  49.881  1.00 31.05           C  
ATOM    574  OD1 ASP L  78      31.864  11.972  49.719  1.00 32.67           O  
ATOM    575  OD2 ASP L  78      33.483  12.878  50.948  1.00 32.42           O1-
ATOM    576  C   ASP L  78      34.091  11.232  46.477  1.00 32.55           C  
ATOM    577  O   ASP L  78      33.725  12.155  45.752  1.00 33.56           O  
ATOM    578  N   GLU L  79      35.079  10.396  46.108  1.00 29.95           N  
ATOM    579  CA  GLU L  79      35.688  10.582  44.822  1.00 29.10           C  
ATOM    580  CB  GLU L  79      36.777   9.543  44.513  1.00 30.73           C  
ATOM    581  CG  GLU L  79      37.983   9.678  45.443  1.00 32.86           C  
ATOM    582  CD  GLU L  79      38.892   8.483  45.207  1.00 36.42           C  
ATOM    583  OE1 GLU L  79      38.614   7.711  44.252  1.00 38.11           O  
ATOM    584  OE2 GLU L  79      39.872   8.320  45.982  1.00 40.02           O1-
ATOM    585  C   GLU L  79      34.639  10.506  43.759  1.00 28.59           C  
ATOM    586  O   GLU L  79      33.898   9.529  43.659  1.00 30.43           O  
ATOM    587  N   ALA L  80      34.569  11.566  42.924  1.00 26.15           N  
ATOM    588  CA  ALA L  80      33.584  11.618  41.882  1.00 25.33           C  
ATOM    589  CB  ALA L  80      32.141  11.689  42.413  1.00 24.95           C  
ATOM    590  C   ALA L  80      33.824  12.860  41.080  1.00 27.34           C  
ATOM    591  O   ALA L  80      34.748  13.626  41.351  1.00 28.79           O  
ATOM    592  N   ASP L  81      33.002  13.055  40.029  1.00 26.44           N  
ATOM    593  CA  ASP L  81      33.076  14.218  39.196  0.90 25.51           C  
ATOM    594  CB  ASP L  81      32.718  13.924  37.725  0.90 25.39           C  
ATOM    595  CG  ASP L  81      33.769  12.993  37.136  0.90 31.66           C  
ATOM    596  OD1 ASP L  81      34.960  13.141  37.516  0.90 32.25           O  
ATOM    597  OD2 ASP L  81      33.395  12.119  36.306  0.90 35.59           O1-
ATOM    598  C   ASP L  81      32.019  15.146  39.719  1.00 25.45           C  
ATOM    599  O   ASP L  81      30.864  14.747  39.858  1.00 27.57           O  
ATOM    600  N   TYR L  82      32.376  16.407  40.038  1.00 23.94           N  
ATOM    601  CA  TYR L  82      31.382  17.301  40.567  1.00 23.17           C  
ATOM    602  CB  TYR L  82      31.787  18.002  41.879  1.00 22.76           C  
ATOM    603  CG  TYR L  82      31.864  16.995  42.980  1.00 24.83           C  
ATOM    604  CD1 TYR L  82      33.016  16.278  43.207  1.00 24.05           C  
ATOM    605  CD2 TYR L  82      30.782  16.771  43.797  1.00 24.39           C  
ATOM    606  CE1 TYR L  82      33.086  15.356  44.226  1.00 23.53           C  
ATOM    607  CE2 TYR L  82      30.844  15.851  44.816  1.00 25.50           C  
ATOM    608  CZ  TYR L  82      31.997  15.139  45.033  1.00 24.81           C  
ATOM    609  OH  TYR L  82      32.064  14.197  46.081  1.00 24.10           O  
ATOM    610  C   TYR L  82      31.135  18.373  39.549  1.00 24.44           C  
ATOM    611  O   TYR L  82      32.072  18.969  39.019  1.00 26.83           O  
ATOM    612  N   TYR L  83      29.845  18.632  39.240  1.00 24.02           N  
ATOM    613  CA  TYR L  83      29.523  19.619  38.249  1.00 23.77           C  
ATOM    614  CB  TYR L  83      28.691  19.085  37.061  1.00 21.58           C  
ATOM    615  CG  TYR L  83      29.438  18.044  36.285  1.00 24.83           C  
ATOM    616  CD1 TYR L  83      30.267  18.398  35.245  1.00 26.91           C  
ATOM    617  CD2 TYR L  83      29.310  16.706  36.582  1.00 26.42           C  
ATOM    618  CE1 TYR L  83      30.956  17.456  34.517  1.00 26.57           C  
ATOM    619  CE2 TYR L  83      29.999  15.758  35.853  1.00 27.16           C  
ATOM    620  CZ  TYR L  83      30.826  16.125  34.818  1.00 27.82           C  
ATOM    621  OH  TYR L  83      31.533  15.154  34.075  1.00 29.39           O  
ATOM    622  C   TYR L  83      28.669  20.677  38.876  1.00 24.22           C  
ATOM    623  O   TYR L  83      27.740  20.377  39.624  1.00 24.93           O  
ATOM    624  N   CYS L  84      28.997  21.954  38.588  1.00 24.90           N  
ATOM    625  CA  CYS L  84      28.198  23.068  39.017  1.00 25.20           C  
ATOM    626  CB  CYS L  84      29.003  24.367  39.276  1.00 25.73           C  
ATOM    627  SG  CYS L  84      30.024  24.922  37.874  1.00 30.77           S  
ATOM    628  C   CYS L  84      27.212  23.318  37.921  1.00 25.66           C  
ATOM    629  O   CYS L  84      27.472  23.000  36.760  1.00 24.23           O  
ATOM    630  N   GLN L  85      26.034  23.869  38.272  1.00 23.54           N  
ATOM    631  CA  GLN L  85      25.014  24.121  37.297  1.00 21.90           C  
ATOM    632  CB  GLN L  85      23.819  23.151  37.371  1.00 22.84           C  
ATOM    633  CG  GLN L  85      22.691  23.514  36.397  1.00 23.84           C  
ATOM    634  CD  GLN L  85      21.380  22.910  36.886  1.00 26.80           C  
ATOM    635  OE1 GLN L  85      21.290  21.717  37.166  1.00 25.90           O  
ATOM    636  NE2 GLN L  85      20.328  23.765  36.990  1.00 27.17           N  
ATOM    637  C   GLN L  85      24.397  25.433  37.609  1.00 25.67           C  
ATOM    638  O   GLN L  85      24.238  25.802  38.771  1.00 25.83           O  
ATOM    639  N   ALA L  86      24.012  26.163  36.555  1.00 24.60           N  
ATOM    640  CA  ALA L  86      23.327  27.403  36.754  1.00 23.28           C  
ATOM    641  CB  ALA L  86      24.242  28.636  36.665  1.00 27.70           C  
ATOM    642  C   ALA L  86      22.331  27.504  35.649  1.00 26.71           C  
ATOM    643  O   ALA L  86      22.443  26.804  34.641  1.00 29.39           O  
ATOM    644  N   TRP L  87      21.545  28.602  35.759  1.00 45.15           N  
ATOM    645  CA  TRP L  87      20.602  29.048  34.779  1.00 45.50           C  
ATOM    646  CB  TRP L  87      19.242  29.345  35.415  1.00 45.22           C  
ATOM    647  CG  TRP L  87      18.611  28.142  36.071  1.00 55.32           C  
ATOM    648  CD2 TRP L  87      17.525  27.401  35.502  1.00 46.12           C  
ATOM    649  CD1 TRP L  87      18.891  27.563  37.274  1.00 59.96           C  
ATOM    650  NE1 TRP L  87      18.047  26.499  37.487  1.00 47.56           N  
ATOM    651  CE2 TRP L  87      17.197  26.393  36.406  1.00 48.63           C  
ATOM    652  CE3 TRP L  87      16.850  27.556  34.327  1.00 50.28           C  
ATOM    653  CZ2 TRP L  87      16.184  25.518  36.145  1.00 49.71           C  
ATOM    654  CZ3 TRP L  87      15.830  26.672  34.062  1.00 48.38           C  
ATOM    655  CH2 TRP L  87      15.504  25.675  34.957  1.00 49.11           C  
ATOM    656  C   TRP L  87      21.120  30.353  34.220  1.00 49.24           C  
ATOM    657  O   TRP L  87      21.524  31.247  34.965  1.00 63.44           O  
ATOM    658  N   ASP L  88      21.134  30.479  32.875  1.00 48.07           N  
ATOM    659  CA  ASP L  88      21.563  31.664  32.181  1.00 48.93           C  
ATOM    660  CB  ASP L  88      22.669  31.383  31.146  1.00 51.93           C  
ATOM    661  CG  ASP L  88      23.335  32.700  30.778  1.00 60.21           C  
ATOM    662  OD1 ASP L  88      23.010  33.734  31.420  1.00 58.48           O  
ATOM    663  OD2 ASP L  88      24.182  32.687  29.845  1.00 68.47           O1-
ATOM    664  C   ASP L  88      20.339  32.124  31.460  1.00 59.15           C  
ATOM    665  O   ASP L  88      19.268  31.569  31.689  1.00 59.12           O  
ATOM    666  N   SER L  89      20.450  33.147  30.583  1.00 57.20           N  
ATOM    667  CA  SER L  89      19.280  33.628  29.900  1.00 58.59           C  
ATOM    668  CB  SER L  89      19.576  34.768  28.916  1.00 61.75           C  
ATOM    669  OG  SER L  89      20.478  34.320  27.917  1.00 70.89           O  
ATOM    670  C   SER L  89      18.667  32.498  29.144  1.00 63.34           C  
ATOM    671  O   SER L  89      19.109  32.136  28.054  1.00 69.03           O  
ATOM    672  N   SER L  90      17.587  31.944  29.723  1.00 62.87           N  
ATOM    673  CA  SER L  90      16.843  30.865  29.153  1.00 51.88           C  
ATOM    674  CB  SER L  90      16.093  31.262  27.871  1.00 58.64           C  
ATOM    675  OG  SER L  90      15.153  32.288  28.149  1.00 73.21           O  
ATOM    676  C   SER L  90      17.741  29.718  28.808  1.00 52.83           C  
ATOM    677  O   SER L  90      17.560  29.095  27.762  1.00 52.24           O  
ATOM    678  N   SER L  91      18.730  29.387  29.661  1.00 48.81           N  
ATOM    679  CA  SER L  91      19.536  28.247  29.319  1.00 48.19           C  
ATOM    680  CB  SER L  91      20.788  28.578  28.487  1.00 51.24           C  
ATOM    681  OG  SER L  91      20.424  28.957  27.170  1.00 64.56           O  
ATOM    682  C   SER L  91      20.043  27.594  30.561  1.00 47.34           C  
ATOM    683  O   SER L  91      20.229  28.231  31.597  1.00 46.06           O  
ATOM    684  N   PHE L  92      20.276  26.271  30.468  1.00 44.16           N  
ATOM    685  CA  PHE L  92      20.861  25.535  31.546  1.00 42.84           C  
ATOM    686  CB  PHE L  92      20.358  24.091  31.697  1.00 48.90           C  
ATOM    687  CG  PHE L  92      18.917  24.030  32.044  1.00  0.00           C  
ATOM    688  CD1 PHE L  92      17.949  24.241  31.090  1.00  0.00           C  
ATOM    689  CD2 PHE L  92      18.541  23.723  33.328  1.00  0.00           C  
ATOM    690  CE1 PHE L  92      16.618  24.167  31.427  1.00  0.00           C  
ATOM    691  CE2 PHE L  92      17.212  23.645  33.669  1.00  0.00           C  
ATOM    692  CZ  PHE L  92      16.248  23.870  32.718  1.00  0.00           C  
ATOM    693  C   PHE L  92      22.275  25.353  31.122  1.00 44.95           C  
ATOM    694  O   PHE L  92      22.553  24.879  30.023  1.00 45.39           O  
ATOM    695  N   VAL L  93      23.207  25.755  31.987  1.00 25.27           N  
ATOM    696  CA  VAL L  93      24.603  25.573  31.737  1.00 24.37           C  
ATOM    697  CB  VAL L  93      25.353  26.868  31.775  1.00 26.93           C  
ATOM    698  CG1 VAL L  93      25.298  27.406  33.216  1.00 29.87           C  
ATOM    699  CG2 VAL L  93      26.779  26.634  31.262  1.00 29.77           C  
ATOM    700  C   VAL L  93      25.185  24.705  32.796  1.00 27.44           C  
ATOM    701  O   VAL L  93      24.832  24.804  33.969  1.00 26.30           O  
ATOM    702  N   PHE L  94      26.094  23.802  32.384  1.00 29.80           N  
ATOM    703  CA  PHE L  94      26.792  22.988  33.329  1.00 26.65           C  
ATOM    704  CB  PHE L  94      26.715  21.470  33.086  1.00 27.00           C  
ATOM    705  CG  PHE L  94      25.407  20.938  33.565  1.00 26.56           C  
ATOM    706  CD1 PHE L  94      24.309  20.880  32.744  1.00 24.64           C  
ATOM    707  CD2 PHE L  94      25.286  20.482  34.856  1.00 25.32           C  
ATOM    708  CE1 PHE L  94      23.118  20.374  33.209  1.00 24.25           C  
ATOM    709  CE2 PHE L  94      24.097  19.978  35.326  1.00 27.29           C  
ATOM    710  CZ  PHE L  94      23.004  19.923  34.500  1.00 24.25           C  
ATOM    711  C   PHE L  94      28.235  23.364  33.257  1.00 26.22           C  
ATOM    712  O   PHE L  94      28.711  23.886  32.248  1.00 29.19           O  
ATOM    713  N   GLY L  95      28.962  23.138  34.366  1.00 25.15           N  
ATOM    714  CA  GLY L  95      30.367  23.421  34.382  1.00 24.62           C  
ATOM    715  C   GLY L  95      31.037  22.281  33.693  1.00 27.08           C  
ATOM    716  O   GLY L  95      30.403  21.282  33.361  1.00 27.67           O  
ATOM    717  N   THR L  96      32.355  22.416  33.468  1.00 29.58           N  
ATOM    718  CA  THR L  96      33.145  21.424  32.802  1.00 28.43           C  
ATOM    719  CB  THR L  96      34.540  21.890  32.508  1.00 17.89           C  
ATOM    720  OG1 THR L  96      35.198  20.947  31.677  1.00 15.00           O  
ATOM    721  CG2 THR L  96      35.306  22.084  33.827  1.00 15.00           C  
ATOM    722  C   THR L  96      33.225  20.199  33.656  1.00 29.65           C  
ATOM    723  O   THR L  96      33.328  19.088  33.141  1.00 32.67           O  
ATOM    724  N   GLY L  97      33.217  20.370  34.991  1.00 27.84           N  
ATOM    725  CA  GLY L  97      33.272  19.248  35.883  1.00 26.87           C  
ATOM    726  C   GLY L  97      34.629  19.177  36.509  1.00 26.50           C  
ATOM    727  O   GLY L  97      35.640  19.479  35.879  1.00 27.68           O  
ATOM    728  N   THR L  98      34.673  18.771  37.796  1.00 26.72           N  
ATOM    729  CA  THR L  98      35.921  18.647  38.490  1.00 24.29           C  
ATOM    730  CB  THR L  98      36.036  19.582  39.658  1.00 25.41           C  
ATOM    731  OG1 THR L  98      35.892  20.925  39.220  1.00 25.50           O  
ATOM    732  CG2 THR L  98      37.410  19.385  40.321  1.00 24.36           C  
ATOM    733  C   THR L  98      36.013  17.249  39.021  1.00 26.10           C  
ATOM    734  O   THR L  98      35.115  16.763  39.705  1.00 26.69           O  
ATOM    735  N   LYS L  99      37.129  16.560  38.721  1.00 31.39           N  
ATOM    736  CA  LYS L  99      37.294  15.210  39.173  1.00 30.64           C  
ATOM    737  CB  LYS L  99      38.136  14.369  38.185  1.00 32.28           C  
ATOM    738  CG  LYS L  99      37.984  12.844  38.259  1.00 34.64           C  
ATOM    739  CD  LYS L  99      38.439  12.187  39.562  1.00 40.22           C  
ATOM    740  CE  LYS L  99      38.608  10.669  39.455  1.00 47.91           C  
ATOM    741  NZ  LYS L  99      37.318  10.024  39.132  1.00 52.25           N1+
ATOM    742  C   LYS L  99      38.018  15.293  40.478  1.00 30.25           C  
ATOM    743  O   LYS L  99      39.133  15.809  40.547  1.00 31.58           O  
ATOM    744  N   VAL L 100      37.394  14.799  41.565  1.00 29.65           N  
ATOM    745  CA  VAL L 100      38.068  14.881  42.829  1.00 29.61           C  
ATOM    746  CB  VAL L 100      37.176  15.252  43.977  1.00 29.69           C  
ATOM    747  CG1 VAL L 100      37.988  15.158  45.280  1.00 19.48           C  
ATOM    748  CG2 VAL L 100      36.625  16.661  43.710  1.00 16.49           C  
ATOM    749  C   VAL L 100      38.675  13.547  43.114  1.00 33.05           C  
ATOM    750  O   VAL L 100      38.000  12.519  43.060  1.00 32.95           O  
ATOM    751  N   THR L 101      39.988  13.532  43.419  1.00 32.49           N  
ATOM    752  CA  THR L 101      40.652  12.288  43.679  1.00 32.49           C  
ATOM    753  CB  THR L 101      41.815  12.042  42.762  1.00 34.73           C  
ATOM    754  OG1 THR L 101      41.381  12.046  41.410  1.00 39.13           O  
ATOM    755  CG2 THR L 101      42.452  10.689  43.108  1.00 36.60           C  
ATOM    756  C   THR L 101      41.189  12.307  45.077  1.00 32.38           C  
ATOM    757  O   THR L 101      41.743  13.305  45.539  1.00 29.50           O  
ATOM    758  N   VAL L 102      41.018  11.180  45.793  1.00 31.62           N  
ATOM    759  CA  VAL L 102      41.565  11.074  47.113  1.00 33.96           C  
ATOM    760  CB  VAL L 102      40.669  10.352  48.080  1.00 33.81           C  
ATOM    761  CG1 VAL L 102      41.415  10.181  49.411  1.00 34.81           C  
ATOM    762  CG2 VAL L 102      39.348  11.133  48.210  1.00 35.06           C  
ATOM    763  C   VAL L 102      42.811  10.274  46.939  1.00 36.52           C  
ATOM    764  O   VAL L 102      42.755   9.094  46.600  1.00 34.09           O  
ATOM    765  N   LEU L 103      43.973  10.899  47.207  1.00 38.41           N  
ATOM    766  CA  LEU L 103      45.223  10.273  46.893  1.00 40.82           C  
ATOM    767  CB  LEU L 103      46.452  11.181  47.087  1.00 43.33           C  
ATOM    768  CG  LEU L 103      46.498  12.373  46.111  1.00 43.65           C  
ATOM    769  CD1 LEU L 103      46.650  11.905  44.655  1.00 47.46           C  
ATOM    770  CD2 LEU L 103      45.301  13.313  46.308  1.00 41.64           C  
ATOM    771  C   LEU L 103      45.429   9.049  47.714  1.00 41.14           C  
ATOM    772  O   LEU L 103      45.036   8.972  48.876  1.00 40.56           O  
ATOM    773  N   ARG L 104      46.048   8.031  47.089  1.00 38.67           N  
ATOM    774  CA  ARG L 104      46.330   6.810  47.781  1.00 39.42           C  
ATOM    775  CB  ARG L 104      45.838   5.566  47.023  1.00 34.40           C  
ATOM    776  CG  ARG L 104      44.315   5.535  46.867  1.00 41.41           C  
ATOM    777  CD  ARG L 104      43.834   4.497  45.851  1.00 47.51           C  
ATOM    778  NE  ARG L 104      44.480   4.841  44.553  1.00 45.53           N  
ATOM    779  CZ  ARG L 104      43.799   4.737  43.373  1.00 46.17           C  
ATOM    780  NH1 ARG L 104      42.497   4.329  43.357  1.00 45.32           N1+
ATOM    781  NH2 ARG L 104      44.427   5.055  42.205  1.00 46.47           N  
ATOM    782  C   ARG L 104      47.845   6.717  47.906  1.00 38.12           C  
ATOM    783  O   ARG L 104      48.415   5.681  47.471  1.00 38.54           O  
ATOM    784  OXT ARG L 104      48.453   7.683  48.442  1.00  0.00           O1-
TER     785      ARG L 104 
ATOM    786  N   VAL H 105      10.213   9.927  42.986  1.00 47.64           N1+
ATOM    787  CA  VAL H 105       9.630   8.890  42.105  1.00 42.50           C  
ATOM    788  CB  VAL H 105       8.743   9.528  41.085  1.00 44.07           C  
ATOM    789  CG1 VAL H 105       7.565  10.182  41.821  1.00 47.12           C  
ATOM    790  CG2 VAL H 105       9.581  10.527  40.263  1.00 53.14           C  
ATOM    791  C   VAL H 105      10.728   8.180  41.396  1.00 40.68           C  
ATOM    792  O   VAL H 105      11.898   8.351  41.733  1.00 44.38           O  
ATOM    793  N   GLN H 106      10.380   7.349  40.396  1.00 37.14           N  
ATOM    794  CA  GLN H 106      11.400   6.635  39.689  1.00 35.80           C  
ATOM    795  CB  GLN H 106      11.342   5.114  39.893  1.00 41.10           C  
ATOM    796  CG  GLN H 106      11.741   4.663  41.298  1.00 54.31           C  
ATOM    797  CD  GLN H 106      13.257   4.733  41.390  1.00 61.23           C  
ATOM    798  OE1 GLN H 106      13.924   5.181  40.459  1.00 63.84           O  
ATOM    799  NE2 GLN H 106      13.815   4.280  42.545  1.00 67.22           N  
ATOM    800  C   GLN H 106      11.216   6.856  38.226  1.00 33.19           C  
ATOM    801  O   GLN H 106      10.095   6.877  37.720  1.00 32.14           O  
ATOM    802  N   LEU H 107      12.344   7.031  37.511  1.00 30.57           N  
ATOM    803  CA  LEU H 107      12.294   7.200  36.090  1.00 28.11           C  
ATOM    804  CB  LEU H 107      12.950   8.497  35.586  1.00 29.28           C  
ATOM    805  CG  LEU H 107      12.249   9.807  35.988  1.00 31.25           C  
ATOM    806  CD1 LEU H 107      12.246  10.008  37.509  1.00 33.50           C  
ATOM    807  CD2 LEU H 107      12.853  11.005  35.240  1.00 25.59           C  
ATOM    808  C   LEU H 107      13.106   6.101  35.468  1.00 29.68           C  
ATOM    809  O   LEU H 107      14.216   5.814  35.914  1.00 27.62           O  
ATOM    810  N   GLN H 108      12.581   5.443  34.413  1.00 30.17           N  
ATOM    811  CA  GLN H 108      13.422   4.462  33.789  1.00 28.45           C  
ATOM    812  CB  GLN H 108      13.059   3.003  34.090  1.00 30.62           C  
ATOM    813  CG  GLN H 108      14.123   2.051  33.553  1.00 35.22           C  
ATOM    814  CD  GLN H 108      13.900   0.695  34.181  1.00 42.75           C  
ATOM    815  OE1 GLN H 108      14.808   0.132  34.790  1.00 45.37           O  
ATOM    816  NE2 GLN H 108      12.659   0.157  34.044  1.00 35.45           N  
ATOM    817  C   GLN H 108      13.414   4.675  32.307  1.00 28.03           C  
ATOM    818  O   GLN H 108      12.360   4.799  31.683  1.00 28.72           O  
ATOM    819  N   GLU H 109      14.622   4.737  31.709  1.00 27.61           N  
ATOM    820  CA  GLU H 109      14.723   4.985  30.301  1.00 26.53           C  
ATOM    821  CB  GLU H 109      16.019   5.672  29.836  1.00 28.23           C  
ATOM    822  CG  GLU H 109      16.140   7.141  30.235  1.00 27.39           C  
ATOM    823  CD  GLU H 109      17.020   7.211  31.469  1.00 32.93           C  
ATOM    824  OE1 GLU H 109      16.814   6.385  32.399  1.00 31.42           O  
ATOM    825  OE2 GLU H 109      17.924   8.089  31.488  1.00 37.48           O1-
ATOM    826  C   GLU H 109      14.685   3.696  29.552  1.00 28.68           C  
ATOM    827  O   GLU H 109      15.104   2.653  30.048  1.00 29.59           O  
ATOM    828  N   SER H 110      14.163   3.756  28.312  1.00 26.56           N  
ATOM    829  CA  SER H 110      14.173   2.612  27.453  1.00 29.82           C  
ATOM    830  CB  SER H 110      12.771   2.051  27.179  1.00 31.38           C  
ATOM    831  OG  SER H 110      12.847   0.921  26.324  1.00 35.41           O  
ATOM    832  C   SER H 110      14.744   3.094  26.158  1.00 38.02           C  
ATOM    833  O   SER H 110      14.375   4.160  25.663  1.00 34.25           O  
ATOM    834  N   GLY H 111      15.671   2.319  25.564  1.00 44.42           N  
ATOM    835  CA  GLY H 111      16.284   2.776  24.348  1.00 43.33           C  
ATOM    836  C   GLY H 111      16.728   1.592  23.545  1.00 43.69           C  
ATOM    837  O   GLY H 111      16.749   0.459  24.020  1.00 46.85           O  
ATOM    838  N   PRO H 112      17.011   1.856  22.297  1.00 41.73           N  
ATOM    839  CA  PRO H 112      17.471   0.832  21.389  1.00 43.16           C  
ATOM    840  CD  PRO H 112      16.254   2.887  21.604  1.00 43.63           C  
ATOM    841  CB  PRO H 112      17.255   1.383  19.982  1.00 42.65           C  
ATOM    842  CG  PRO H 112      16.107   2.391  20.156  1.00 44.53           C  
ATOM    843  C   PRO H 112      18.867   0.338  21.601  1.00 46.65           C  
ATOM    844  O   PRO H 112      19.134  -0.828  21.314  1.00 45.79           O  
ATOM    845  N   GLY H 113      19.792   1.201  22.052  1.00 43.77           N  
ATOM    846  CA  GLY H 113      21.133   0.753  22.281  1.00 39.21           C  
ATOM    847  C   GLY H 113      21.966   1.037  21.066  1.00 37.66           C  
ATOM    848  O   GLY H 113      23.104   1.484  21.185  1.00 42.17           O  
ATOM    849  N   LEU H 114      21.423   0.806  19.853  1.00 37.04           N  
ATOM    850  CA  LEU H 114      22.213   1.024  18.671  1.00 37.85           C  
ATOM    851  CB  LEU H 114      22.663  -0.286  17.994  1.00 40.14           C  
ATOM    852  CG  LEU H 114      23.513  -0.092  16.721  1.00 44.11           C  
ATOM    853  CD1 LEU H 114      24.907   0.461  17.057  1.00 45.24           C  
ATOM    854  CD2 LEU H 114      23.565  -1.378  15.877  1.00 46.63           C  
ATOM    855  C   LEU H 114      21.375   1.746  17.662  1.00 40.02           C  
ATOM    856  O   LEU H 114      20.205   1.413  17.463  1.00 44.53           O  
ATOM    857  N   VAL H 115      21.965   2.766  17.001  1.00 34.75           N  
ATOM    858  CA  VAL H 115      21.285   3.498  15.968  1.00 34.94           C  
ATOM    859  CB  VAL H 115      20.872   4.874  16.379  1.00 36.62           C  
ATOM    860  CG1 VAL H 115      19.770   4.782  17.439  1.00 37.26           C  
ATOM    861  CG2 VAL H 115      22.130   5.602  16.880  1.00 37.94           C  
ATOM    862  C   VAL H 115      22.240   3.699  14.827  1.00 38.89           C  
ATOM    863  O   VAL H 115      23.406   4.036  15.021  1.00 42.05           O  
ATOM    864  N   LYS H 116      21.757   3.510  13.585  1.00 40.84           N  
ATOM    865  CA  LYS H 116      22.604   3.690  12.438  1.00 45.57           C  
ATOM    866  CB  LYS H 116      22.029   3.057  11.165  1.00 41.19           C  
ATOM    867  CG  LYS H 116      21.803   1.552  11.288  0.80 49.02           C  
ATOM    868  CD  LYS H 116      20.838   1.019  10.230  0.80 51.29           C  
ATOM    869  CE  LYS H 116      20.526  -0.468  10.379  0.80 53.44           C  
ATOM    870  NZ  LYS H 116      19.497  -0.865   9.395  0.80 54.03           N1+
ATOM    871  C   LYS H 116      22.685   5.158  12.181  1.00 45.78           C  
ATOM    872  O   LYS H 116      21.720   5.891  12.393  1.00 43.35           O  
ATOM    873  N   PRO H 117      23.811   5.611  11.714  1.00 41.49           N  
ATOM    874  CA  PRO H 117      24.023   7.000  11.426  1.00 42.75           C  
ATOM    875  CD  PRO H 117      24.877   4.761  11.221  1.00 40.40           C  
ATOM    876  CB  PRO H 117      25.441   7.094  10.859  1.00 45.51           C  
ATOM    877  CG  PRO H 117      25.707   5.681  10.312  1.00 42.44           C  
ATOM    878  C   PRO H 117      22.973   7.491  10.478  1.00 43.04           C  
ATOM    879  O   PRO H 117      22.556   6.732   9.605  1.00 42.31           O  
ATOM    880  N   SER H 118      22.553   8.763  10.661  1.00 43.10           N  
ATOM    881  CA  SER H 118      21.563   9.484   9.903  1.00 38.34           C  
ATOM    882  CB  SER H 118      21.808   9.520   8.380  1.00 41.87           C  
ATOM    883  OG  SER H 118      21.541   8.255   7.796  1.00 48.51           O  
ATOM    884  C   SER H 118      20.186   8.932  10.127  1.00 41.38           C  
ATOM    885  O   SER H 118      19.258   9.270   9.394  1.00 43.15           O  
ATOM    886  N   GLY H 119      20.000   8.077  11.150  1.00 36.86           N  
ATOM    887  CA  GLY H 119      18.675   7.603  11.432  1.00 41.16           C  
ATOM    888  C   GLY H 119      18.166   8.407  12.590  1.00 36.64           C  
ATOM    889  O   GLY H 119      18.849   9.307  13.073  1.00 32.32           O  
ATOM    890  N   THR H 120      16.965   8.061  13.103  1.00 34.77           N  
ATOM    891  CA  THR H 120      16.378   8.801  14.186  1.00 32.30           C  
ATOM    892  CB  THR H 120      14.909   9.058  13.999  1.00 34.50           C  
ATOM    893  OG1 THR H 120      14.683   9.825  12.827  1.00 39.74           O  
ATOM    894  CG2 THR H 120      14.369   9.790  15.242  1.00 34.87           C  
ATOM    895  C   THR H 120      16.494   8.014  15.454  1.00 31.43           C  
ATOM    896  O   THR H 120      16.070   6.862  15.520  1.00 33.56           O  
ATOM    897  N   VAL H 121      17.073   8.635  16.505  1.00 30.88           N  
ATOM    898  CA  VAL H 121      17.169   7.986  17.781  1.00 30.71           C  
ATOM    899  CB  VAL H 121      18.237   8.548  18.669  1.00 29.01           C  
ATOM    900  CG1 VAL H 121      18.109   7.882  20.050  1.00  0.00           C  
ATOM    901  CG2 VAL H 121      19.605   8.327  18.001  1.00  0.00           C  
ATOM    902  C   VAL H 121      15.866   8.187  18.488  1.00 31.21           C  
ATOM    903  O   VAL H 121      15.295   9.279  18.457  1.00 31.15           O  
ATOM    904  N   SER H 122      15.348   7.128  19.142  1.00 30.33           N  
ATOM    905  CA  SER H 122      14.100   7.278  19.833  1.00 28.45           C  
ATOM    906  CB  SER H 122      12.956   6.512  19.153  1.00 30.97           C  
ATOM    907  OG  SER H 122      11.733   6.730  19.836  1.00 39.98           O  
ATOM    908  C   SER H 122      14.263   6.738  21.223  1.00 28.95           C  
ATOM    909  O   SER H 122      14.690   5.599  21.413  1.00 30.21           O  
ATOM    910  N   LEU H 123      13.909   7.558  22.238  1.00 25.82           N  
ATOM    911  CA  LEU H 123      14.050   7.168  23.614  1.00 25.92           C  
ATOM    912  CB  LEU H 123      15.047   8.047  24.388  1.00 24.65           C  
ATOM    913  CG  LEU H 123      16.489   8.000  23.858  1.00 25.25           C  
ATOM    914  CD1 LEU H 123      17.415   8.909  24.683  1.00 25.13           C  
ATOM    915  CD2 LEU H 123      17.006   6.554  23.787  1.00 29.38           C  
ATOM    916  C   LEU H 123      12.737   7.382  24.295  1.00 26.55           C  
ATOM    917  O   LEU H 123      11.915   8.188  23.863  1.00 26.45           O  
ATOM    918  N   THR H 124      12.512   6.635  25.390  1.00 26.06           N  
ATOM    919  CA  THR H 124      11.299   6.757  26.130  1.00 27.47           C  
ATOM    920  CB  THR H 124      10.400   5.606  25.811  1.00 30.91           C  
ATOM    921  OG1 THR H 124       9.129   5.794  26.390  1.00 32.80           O  
ATOM    922  CG2 THR H 124      11.029   4.320  26.355  1.00 29.85           C  
ATOM    923  C   THR H 124      11.647   6.696  27.589  1.00 27.78           C  
ATOM    924  O   THR H 124      12.571   5.987  27.982  1.00 28.72           O  
ATOM    925  N   CYS H 125      10.932   7.465  28.438  1.00 28.33           N  
ATOM    926  CA  CYS H 125      11.188   7.404  29.851  1.00 29.41           C  
ATOM    927  CB  CYS H 125      11.945   8.637  30.401  1.00 30.13           C  
ATOM    928  SG  CYS H 125      12.256   8.620  32.197  1.00 29.61           S  
ATOM    929  C   CYS H 125       9.868   7.234  30.541  1.00 28.09           C  
ATOM    930  O   CYS H 125       8.933   8.012  30.347  1.00 30.36           O  
ATOM    931  N   ALA H 126       9.766   6.175  31.372  1.00 27.60           N  
ATOM    932  CA  ALA H 126       8.548   5.865  32.058  1.00 27.83           C  
ATOM    933  CB  ALA H 126       8.215   4.364  32.040  1.00 32.35           C  
ATOM    934  C   ALA H 126       8.727   6.260  33.486  1.00 28.85           C  
ATOM    935  O   ALA H 126       9.759   5.975  34.094  1.00 28.83           O  
ATOM    936  N   VAL H 127       7.709   6.929  34.060  1.00 29.92           N  
ATOM    937  CA  VAL H 127       7.808   7.389  35.414  1.00 29.14           C  
ATOM    938  CB  VAL H 127       7.351   8.814  35.572  1.00 34.34           C  
ATOM    939  CG1 VAL H 127       7.473   9.228  37.042  1.00 33.81           C  
ATOM    940  CG2 VAL H 127       8.171   9.696  34.620  1.00 36.20           C  
ATOM    941  C   VAL H 127       6.931   6.524  36.261  1.00 30.50           C  
ATOM    942  O   VAL H 127       5.837   6.139  35.850  1.00 33.63           O  
ATOM    943  N   SER H 128       7.414   6.184  37.477  1.00 32.30           N  
ATOM    944  CA  SER H 128       6.660   5.334  38.350  1.00 36.11           C  
ATOM    945  CB  SER H 128       7.261   3.921  38.474  1.00 39.33           C  
ATOM    946  OG  SER H 128       7.354   3.314  37.194  1.00 44.58           O  
ATOM    947  C   SER H 128       6.702   5.930  39.720  1.00 41.65           C  
ATOM    948  O   SER H 128       7.648   6.629  40.083  1.00 41.82           O  
ATOM    949  N   GLY H 129       5.579   5.824  40.448  1.00 36.42           N  
ATOM    950  CA  GLY H 129       5.536   6.397  41.758  1.00 35.17           C  
ATOM    951  C   GLY H 129       5.190   7.860  41.692  1.00 35.96           C  
ATOM    952  O   GLY H 129       5.204   8.537  42.720  1.00 36.74           O  
ATOM    953  N   GLY H 130       4.875   8.401  40.496  1.00 34.40           N  
ATOM    954  CA  GLY H 130       4.517   9.793  40.435  1.00 33.74           C  
ATOM    955  C   GLY H 130       3.786  10.025  39.153  1.00 35.38           C  
ATOM    956  O   GLY H 130       4.171   9.513  38.103  1.00 38.37           O  
ATOM    957  N   SER H 131       2.705  10.830  39.205  1.00 36.16           N  
ATOM    958  CA  SER H 131       1.973  11.089  38.003  0.90 38.94           C  
ATOM    959  CB  SER H 131       0.592  11.722  38.242  0.90 41.50           C  
ATOM    960  OG  SER H 131      -0.235  10.824  38.968  0.90 45.44           O  
ATOM    961  C   SER H 131       2.784  12.048  37.211  1.00 38.93           C  
ATOM    962  O   SER H 131       3.285  13.046  37.730  1.00 39.84           O  
ATOM    963  N   ILE H 132       2.933  11.769  35.907  1.00 36.71           N  
ATOM    964  CA  ILE H 132       3.748  12.667  35.156  1.00 37.33           C  
ATOM    965  CB  ILE H 132       4.177  12.227  33.781  1.00 40.04           C  
ATOM    966  CG1 ILE H 132       3.053  12.167  32.756  1.00 41.55           C  
ATOM    967  CG2 ILE H 132       4.888  10.882  33.951  1.00 40.07           C  
ATOM    968  CD1 ILE H 132       3.619  12.054  31.342  1.00 43.88           C  
ATOM    969  C   ILE H 132       3.062  14.001  35.072  1.00 35.95           C  
ATOM    970  O   ILE H 132       3.733  15.028  35.058  1.00 38.49           O  
ATOM    971  N   SER H 133       1.711  14.028  35.026  1.00 34.31           N  
ATOM    972  CA  SER H 133       0.959  15.240  34.815  1.00 38.24           C  
ATOM    973  CB  SER H 133      -0.567  15.012  34.806  1.00 39.38           C  
ATOM    974  OG  SER H 133      -1.016  14.579  36.083  1.00 20.08           O  
ATOM    975  C   SER H 133       1.257  16.240  35.879  1.00 36.99           C  
ATOM    976  O   SER H 133       1.133  17.446  35.667  1.00 38.48           O  
ATOM    977  N   SER H 134       1.620  15.767  37.075  1.00 33.72           N  
ATOM    978  CA  SER H 134       1.910  16.672  38.141  1.00 33.95           C  
ATOM    979  CB  SER H 134       2.034  15.965  39.503  1.00 36.66           C  
ATOM    980  OG  SER H 134       0.794  15.373  39.865  1.00 43.32           O  
ATOM    981  C   SER H 134       3.204  17.378  37.886  1.00 33.87           C  
ATOM    982  O   SER H 134       3.336  18.551  38.230  1.00 36.33           O  
ATOM    983  N   SER H 135       4.195  16.717  37.249  1.00 31.77           N  
ATOM    984  CA  SER H 135       5.461  17.381  37.241  1.00 29.70           C  
ATOM    985  CB  SER H 135       6.706  16.552  36.978  1.00  0.00           C  
ATOM    986  OG  SER H 135       6.913  15.652  38.057  1.00  0.00           O  
ATOM    987  C   SER H 135       5.505  18.544  36.341  1.00 30.15           C  
ATOM    988  O   SER H 135       4.802  18.651  35.334  1.00 35.20           O  
ATOM    989  N   TYR H 136       6.377  19.468  36.767  1.00 30.86           N  
ATOM    990  CA  TYR H 136       6.583  20.715  36.132  1.00 33.64           C  
ATOM    991  CB  TYR H 136       7.769  21.536  36.662  1.00 31.96           C  
ATOM    992  CG  TYR H 136       7.560  22.967  36.341  1.00 32.43           C  
ATOM    993  CD1 TYR H 136       6.665  23.352  35.377  1.00 32.96           C  
ATOM    994  CD2 TYR H 136       8.292  23.928  36.993  1.00 33.32           C  
ATOM    995  CE1 TYR H 136       6.510  24.688  35.077  1.00 35.31           C  
ATOM    996  CE2 TYR H 136       8.131  25.261  36.696  1.00 34.64           C  
ATOM    997  CZ  TYR H 136       7.235  25.645  35.729  1.00 36.09           C  
ATOM    998  OH  TYR H 136       7.051  27.004  35.399  1.00 35.34           O  
ATOM    999  C   TYR H 136       7.188  20.371  34.849  1.00 32.88           C  
ATOM   1000  O   TYR H 136       6.632  20.695  33.796  1.00 30.87           O  
ATOM   1001  N   TRP H 137       8.312  19.607  34.928  1.00 25.01           N  
ATOM   1002  CA  TRP H 137       8.994  19.641  33.679  1.00 23.64           C  
ATOM   1003  CB  TRP H 137      10.127  20.686  33.637  1.00 23.96           C  
ATOM   1004  CG  TRP H 137       9.645  22.119  33.633  1.00 23.56           C  
ATOM   1005  CD2 TRP H 137      10.396  23.231  34.147  1.00 24.75           C  
ATOM   1006  CD1 TRP H 137       8.461  22.628  33.186  1.00 26.32           C  
ATOM   1007  NE1 TRP H 137       8.432  23.988  33.379  1.00  0.00           N  
ATOM   1008  CE2 TRP H 137       9.614  24.372  33.974  1.00 25.67           C  
ATOM   1009  CE3 TRP H 137      11.633  23.295  34.716  1.00  0.00           C  
ATOM   1010  CZ2 TRP H 137      10.062  25.601  34.368  1.00  0.00           C  
ATOM   1011  CZ3 TRP H 137      12.084  24.533  35.117  1.00  0.00           C  
ATOM   1012  CH2 TRP H 137      11.312  25.664  34.946  1.00  0.00           C  
ATOM   1013  C   TRP H 137       9.625  18.293  33.579  1.00 23.68           C  
ATOM   1014  O   TRP H 137       9.964  17.690  34.595  1.00 24.58           O  
ATOM   1015  N   TRP H 138       9.742  17.749  32.356  1.00 23.69           N  
ATOM   1016  CA  TRP H 138      10.385  16.477  32.216  1.00 22.39           C  
ATOM   1017  CB  TRP H 138       9.420  15.398  31.714  1.00 24.03           C  
ATOM   1018  CG  TRP H 138       8.342  15.161  32.742  1.00 25.06           C  
ATOM   1019  CD2 TRP H 138       8.565  14.462  33.977  1.00 25.21           C  
ATOM   1020  CD1 TRP H 138       7.044  15.578  32.764  1.00 24.56           C  
ATOM   1021  NE1 TRP H 138       6.442  15.180  33.938  1.00 26.60           N  
ATOM   1022  CE2 TRP H 138       7.368  14.493  34.694  1.00 26.01           C  
ATOM   1023  CE3 TRP H 138       9.678  13.851  34.473  1.00 24.89           C  
ATOM   1024  CZ2 TRP H 138       7.267  13.908  35.928  1.00 25.59           C  
ATOM   1025  CZ3 TRP H 138       9.570  13.260  35.713  1.00 26.08           C  
ATOM   1026  CH2 TRP H 138       8.390  13.285  36.429  1.00 27.88           C  
ATOM   1027  C   TRP H 138      11.500  16.705  31.250  1.00 21.38           C  
ATOM   1028  O   TRP H 138      11.278  17.163  30.129  1.00 22.31           O  
ATOM   1029  N   SER H 139      12.737  16.367  31.662  1.00 20.91           N  
ATOM   1030  CA  SER H 139      13.872  16.774  30.889  1.00 20.00           C  
ATOM   1031  CB  SER H 139      14.824  17.672  31.697  1.00 20.10           C  
ATOM   1032  OG  SER H 139      14.127  18.804  32.196  1.00 22.58           O  
ATOM   1033  C   SER H 139      14.683  15.608  30.448  1.00 21.25           C  
ATOM   1034  O   SER H 139      14.604  14.522  31.019  1.00 21.39           O  
ATOM   1035  N   TRP H 140      15.471  15.830  29.373  1.00 20.63           N  
ATOM   1036  CA  TRP H 140      16.387  14.844  28.881  1.00 22.10           C  
ATOM   1037  CB  TRP H 140      16.036  14.324  27.472  1.00 22.35           C  
ATOM   1038  CG  TRP H 140      14.790  13.456  27.391  1.00 23.35           C  
ATOM   1039  CD2 TRP H 140      14.769  12.035  27.612  1.00 22.82           C  
ATOM   1040  CD1 TRP H 140      13.507  13.810  27.093  1.00 19.89           C  
ATOM   1041  NE1 TRP H 140      12.692  12.699  27.107  1.00 21.61           N  
ATOM   1042  CE2 TRP H 140      13.458  11.600  27.427  1.00 23.56           C  
ATOM   1043  CE3 TRP H 140      15.761  11.161  27.943  1.00 23.22           C  
ATOM   1044  CZ2 TRP H 140      13.122  10.283  27.569  1.00 21.24           C  
ATOM   1045  CZ3 TRP H 140      15.423   9.834  28.085  1.00 22.90           C  
ATOM   1046  CH2 TRP H 140      14.127   9.402  27.902  1.00 24.07           C  
ATOM   1047  C   TRP H 140      17.758  15.473  28.850  1.00 22.65           C  
ATOM   1048  O   TRP H 140      17.911  16.647  28.515  1.00 22.71           O  
ATOM   1049  N   VAL H 141      18.794  14.701  29.247  1.00 21.66           N  
ATOM   1050  CA  VAL H 141      20.160  15.162  29.243  1.00 21.96           C  
ATOM   1051  CB  VAL H 141      20.669  15.612  30.581  1.00 22.33           C  
ATOM   1052  CG1 VAL H 141      19.882  16.865  31.000  1.00 28.55           C  
ATOM   1053  CG2 VAL H 141      20.570  14.443  31.575  1.00 28.38           C  
ATOM   1054  C   VAL H 141      21.021  14.041  28.739  1.00 22.87           C  
ATOM   1055  O   VAL H 141      20.584  12.892  28.688  1.00 23.70           O  
ATOM   1056  N   ARG H 142      22.268  14.359  28.321  1.00 22.56           N  
ATOM   1057  CA  ARG H 142      23.109  13.341  27.743  1.00 25.67           C  
ATOM   1058  CB  ARG H 142      23.042  13.358  26.206  1.00 23.75           C  
ATOM   1059  CG  ARG H 142      23.422  14.730  25.648  1.00 30.71           C  
ATOM   1060  CD  ARG H 142      22.822  15.061  24.280  1.00 25.28           C  
ATOM   1061  NE  ARG H 142      23.756  14.660  23.193  1.00 28.61           N  
ATOM   1062  CZ  ARG H 142      23.433  15.023  21.917  1.00 30.52           C  
ATOM   1063  NH1 ARG H 142      22.268  15.692  21.688  1.00 33.16           N1+
ATOM   1064  NH2 ARG H 142      24.260  14.722  20.874  1.00 27.27           N  
ATOM   1065  C   ARG H 142      24.540  13.545  28.143  1.00 25.02           C  
ATOM   1066  O   ARG H 142      24.934  14.634  28.561  1.00 25.67           O  
ATOM   1067  N   GLN H 143      25.355  12.467  28.060  1.00 27.21           N  
ATOM   1068  CA  GLN H 143      26.753  12.600  28.373  1.00 28.58           C  
ATOM   1069  CB  GLN H 143      27.065  12.253  29.845  1.00 25.24           C  
ATOM   1070  CG  GLN H 143      28.526  12.435  30.259  1.00 34.07           C  
ATOM   1071  CD  GLN H 143      28.632  12.082  31.738  1.00 34.32           C  
ATOM   1072  OE1 GLN H 143      27.707  11.522  32.325  1.00 34.33           O  
ATOM   1073  NE2 GLN H 143      29.794  12.427  32.356  1.00 33.57           N  
ATOM   1074  C   GLN H 143      27.566  11.688  27.479  1.00 30.99           C  
ATOM   1075  O   GLN H 143      27.433  10.473  27.550  1.00 33.43           O  
ATOM   1076  N   PRO H 144      28.418  12.253  26.643  1.00 33.34           N  
ATOM   1077  CA  PRO H 144      29.270  11.455  25.778  1.00 37.31           C  
ATOM   1078  CD  PRO H 144      28.048  13.511  26.017  1.00 33.75           C  
ATOM   1079  CB  PRO H 144      29.765  12.406  24.693  1.00 40.64           C  
ATOM   1080  CG  PRO H 144      28.648  13.463  24.603  1.00 32.23           C  
ATOM   1081  C   PRO H 144      30.382  10.803  26.558  1.00 38.85           C  
ATOM   1082  O   PRO H 144      30.762  11.343  27.593  1.00 38.24           O  
ATOM   1083  N   PRO H 145      30.910   9.694  26.101  1.00 43.15           N  
ATOM   1084  CA  PRO H 145      31.928   8.967  26.817  1.00 45.23           C  
ATOM   1085  CD  PRO H 145      30.931   9.396  24.679  1.00 45.85           C  
ATOM   1086  CB  PRO H 145      32.366   7.848  25.875  1.00 48.71           C  
ATOM   1087  CG  PRO H 145      32.136   8.460  24.482  1.00 47.79           C  
ATOM   1088  C   PRO H 145      33.081   9.834  27.219  1.00 44.38           C  
ATOM   1089  O   PRO H 145      33.758  10.379  26.348  1.00 49.47           O  
ATOM   1090  N   GLY H 146      33.343   9.938  28.537  1.00 46.22           N  
ATOM   1091  CA  GLY H 146      34.466  10.680  29.034  1.00 49.01           C  
ATOM   1092  C   GLY H 146      34.189  12.147  28.931  1.00 49.65           C  
ATOM   1093  O   GLY H 146      35.094  12.964  29.099  1.00 54.05           O  
ATOM   1094  N   LYS H 147      32.922  12.526  28.684  1.00 47.41           N  
ATOM   1095  CA  LYS H 147      32.602  13.911  28.477  1.00 49.55           C  
ATOM   1096  CB  LYS H 147      31.982  14.126  27.084  1.00 52.62           C  
ATOM   1097  CG  LYS H 147      32.166  15.527  26.504  0.80 58.31           C  
ATOM   1098  CD  LYS H 147      32.102  15.549  24.972  0.80 58.57           C  
ATOM   1099  CE  LYS H 147      30.726  15.817  24.373  0.80 59.09           C  
ATOM   1100  NZ  LYS H 147      30.576  17.266  24.141  0.80 58.67           N1+
ATOM   1101  C   LYS H 147      31.645  14.327  29.560  1.00 46.20           C  
ATOM   1102  O   LYS H 147      31.237  13.506  30.381  1.00 46.04           O  
ATOM   1103  N   GLY H 148      31.292  15.632  29.606  1.00 41.71           N  
ATOM   1104  CA  GLY H 148      30.467  16.192  30.648  1.00 34.69           C  
ATOM   1105  C   GLY H 148      29.005  16.121  30.312  1.00 29.82           C  
ATOM   1106  O   GLY H 148      28.588  15.539  29.314  1.00 34.10           O  
ATOM   1107  N   LEU H 149      28.184  16.740  31.187  1.00 29.85           N  
ATOM   1108  CA  LEU H 149      26.752  16.766  31.086  1.00 26.83           C  
ATOM   1109  CB  LEU H 149      26.053  17.085  32.423  1.00 26.63           C  
ATOM   1110  CG  LEU H 149      26.254  16.039  33.532  1.00 25.62           C  
ATOM   1111  CD1 LEU H 149      25.481  16.417  34.805  1.00 25.59           C  
ATOM   1112  CD2 LEU H 149      25.903  14.632  33.039  1.00 27.45           C  
ATOM   1113  C   LEU H 149      26.306  17.828  30.120  1.00 27.45           C  
ATOM   1114  O   LEU H 149      26.961  18.855  29.953  1.00 28.37           O  
ATOM   1115  N   GLU H 150      25.155  17.586  29.448  1.00 27.27           N  
ATOM   1116  CA  GLU H 150      24.587  18.524  28.515  1.00 25.99           C  
ATOM   1117  CB  GLU H 150      24.999  18.185  27.069  1.00 26.03           C  
ATOM   1118  CG  GLU H 150      24.672  19.235  26.003  1.00 36.36           C  
ATOM   1119  CD  GLU H 150      25.165  18.688  24.664  1.00 41.31           C  
ATOM   1120  OE1 GLU H 150      25.479  17.470  24.607  1.00 43.02           O  
ATOM   1121  OE2 GLU H 150      25.229  19.475  23.680  1.00 43.31           O1-
ATOM   1122  C   GLU H 150      23.086  18.405  28.608  1.00 24.98           C  
ATOM   1123  O   GLU H 150      22.550  17.302  28.505  1.00 25.04           O  
ATOM   1124  N   TRP H 151      22.364  19.538  28.811  1.00 23.47           N  
ATOM   1125  CA  TRP H 151      20.918  19.508  28.892  1.00 22.39           C  
ATOM   1126  CB  TRP H 151      20.342  20.688  29.701  1.00 23.32           C  
ATOM   1127  CG  TRP H 151      18.835  20.827  29.706  1.00 23.20           C  
ATOM   1128  CD2 TRP H 151      18.130  21.869  29.012  1.00 24.12           C  
ATOM   1129  CD1 TRP H 151      17.890  20.088  30.356  1.00 24.51           C  
ATOM   1130  NE1 TRP H 151      16.636  20.596  30.097  1.00 25.15           N  
ATOM   1131  CE2 TRP H 151      16.771  21.696  29.276  1.00 24.07           C  
ATOM   1132  CE3 TRP H 151      18.583  22.888  28.225  1.00 23.76           C  
ATOM   1133  CZ2 TRP H 151      15.839  22.546  28.749  1.00 23.61           C  
ATOM   1134  CZ3 TRP H 151      17.643  23.742  27.695  1.00 27.58           C  
ATOM   1135  CH2 TRP H 151      16.299  23.572  27.954  1.00 28.34           C  
ATOM   1136  C   TRP H 151      20.357  19.565  27.491  1.00 21.74           C  
ATOM   1137  O   TRP H 151      20.782  20.387  26.686  1.00 22.36           O  
ATOM   1138  N   ILE H 152      19.481  18.598  27.124  1.00 20.80           N  
ATOM   1139  CA  ILE H 152      18.821  18.533  25.839  1.00 21.31           C  
ATOM   1140  CB  ILE H 152      18.407  17.136  25.500  1.00 22.14           C  
ATOM   1141  CG1 ILE H 152      19.649  16.233  25.450  1.00 22.69           C  
ATOM   1142  CG2 ILE H 152      17.626  17.179  24.175  1.00 21.30           C  
ATOM   1143  CD1 ILE H 152      19.324  14.741  25.424  1.00 23.81           C  
ATOM   1144  C   ILE H 152      17.585  19.379  25.709  1.00 21.62           C  
ATOM   1145  O   ILE H 152      17.463  20.167  24.770  1.00 23.42           O  
ATOM   1146  N   GLY H 153      16.620  19.223  26.648  1.00 21.05           N  
ATOM   1147  CA  GLY H 153      15.368  19.935  26.551  1.00 22.96           C  
ATOM   1148  C   GLY H 153      14.405  19.414  27.575  1.00 24.12           C  
ATOM   1149  O   GLY H 153      14.687  18.448  28.280  1.00 22.27           O  
ATOM   1150  N   GLU H 154      13.217  20.052  27.668  1.00 23.57           N  
ATOM   1151  CA  GLU H 154      12.238  19.681  28.653  1.00 22.86           C  
ATOM   1152  CB  GLU H 154      12.279  20.607  29.875  1.00 20.51           C  
ATOM   1153  CG  GLU H 154      11.988  22.064  29.497  1.00 26.04           C  
ATOM   1154  CD  GLU H 154      12.145  22.928  30.735  1.00  0.00           C  
ATOM   1155  OE1 GLU H 154      13.021  22.599  31.579  1.00  0.00           O  
ATOM   1156  OE2 GLU H 154      11.390  23.929  30.854  1.00  0.00           O1-
ATOM   1157  C   GLU H 154      10.871  19.860  28.064  1.00 23.68           C  
ATOM   1158  O   GLU H 154      10.711  20.562  27.067  1.00 23.99           O  
ATOM   1159  N   ILE H 155       9.847  19.201  28.652  1.00 24.28           N  
ATOM   1160  CA  ILE H 155       8.497  19.399  28.197  1.00 24.70           C  
ATOM   1161  CB  ILE H 155       7.971  18.313  27.305  1.00 24.83           C  
ATOM   1162  CG1 ILE H 155       6.630  18.757  26.697  1.00 21.65           C  
ATOM   1163  CG2 ILE H 155       7.903  17.006  28.110  1.00 22.89           C  
ATOM   1164  CD1 ILE H 155       6.161  17.909  25.516  1.00 22.91           C  
ATOM   1165  C   ILE H 155       7.586  19.510  29.388  1.00 25.21           C  
ATOM   1166  O   ILE H 155       7.764  18.823  30.395  1.00 24.96           O  
ATOM   1167  N   TYR H 156       6.583  20.407  29.287  1.00 25.24           N  
ATOM   1168  CA  TYR H 156       5.582  20.638  30.303  1.00 26.48           C  
ATOM   1169  CB  TYR H 156       4.987  22.068  30.210  1.00 33.36           C  
ATOM   1170  CG  TYR H 156       4.170  22.431  31.414  1.00 29.57           C  
ATOM   1171  CD1 TYR H 156       4.762  22.596  32.647  1.00 31.17           C  
ATOM   1172  CD2 TYR H 156       2.820  22.668  31.306  1.00 30.20           C  
ATOM   1173  CE1 TYR H 156       4.013  22.950  33.748  1.00 29.66           C  
ATOM   1174  CE2 TYR H 156       2.067  23.023  32.402  1.00 31.84           C  
ATOM   1175  CZ  TYR H 156       2.659  23.158  33.628  1.00 32.38           C  
ATOM   1176  OH  TYR H 156       1.878  23.519  34.745  1.00 35.16           O  
ATOM   1177  C   TYR H 156       4.513  19.611  30.080  1.00 30.35           C  
ATOM   1178  O   TYR H 156       4.343  19.123  28.968  1.00 34.05           O  
ATOM   1179  N   HIS H 157       3.836  19.210  31.158  1.00 19.96           N  
ATOM   1180  CA  HIS H 157       2.836  18.209  31.003  1.00 18.94           C  
ATOM   1181  ND1 HIS H 157       2.135  19.733  34.001  1.00 21.78           N  
ATOM   1182  CG  HIS H 157       1.479  18.970  33.061  1.00 20.97           C  
ATOM   1183  CB  HIS H 157       2.114  17.835  32.316  1.00 23.31           C  
ATOM   1184  NE2 HIS H 157       0.044  20.485  33.918  1.00 25.13           N  
ATOM   1185  CD2 HIS H 157       0.205  19.445  33.021  1.00 20.91           C  
ATOM   1186  CE1 HIS H 157       1.231  20.623  34.482  1.00 23.27           C  
ATOM   1187  C   HIS H 157       1.846  18.743  30.018  1.00 23.88           C  
ATOM   1188  O   HIS H 157       1.227  17.961  29.303  1.00 21.85           O  
ATOM   1189  N   SER H 158       1.682  20.089  29.969  1.00 20.59           N  
ATOM   1190  CA  SER H 158       0.780  20.764  29.067  1.00 23.04           C  
ATOM   1191  CB  SER H 158       0.700  22.291  29.269  1.00 21.89           C  
ATOM   1192  OG  SER H 158       1.843  22.932  28.718  1.00 24.96           O  
ATOM   1193  C   SER H 158       1.245  20.543  27.662  1.00 25.93           C  
ATOM   1194  O   SER H 158       0.444  20.607  26.732  1.00 23.94           O  
ATOM   1195  N   GLY H 159       2.554  20.277  27.465  1.00 25.63           N  
ATOM   1196  CA  GLY H 159       3.028  19.981  26.134  1.00 25.73           C  
ATOM   1197  C   GLY H 159       4.002  21.009  25.599  1.00 23.74           C  
ATOM   1198  O   GLY H 159       4.628  20.813  24.558  1.00 25.39           O  
ATOM   1199  N   ASN H 160       4.154  22.139  26.292  1.00 30.62           N  
ATOM   1200  CA  ASN H 160       5.072  23.205  25.982  1.00 28.99           C  
ATOM   1201  CB  ASN H 160       4.957  24.345  27.009  1.00 28.38           C  
ATOM   1202  CG  ASN H 160       5.802  25.528  26.581  1.00 35.66           C  
ATOM   1203  OD1 ASN H 160       5.271  26.545  26.141  1.00  0.00           O  
ATOM   1204  ND2 ASN H 160       7.148  25.405  26.730  1.00  0.00           N  
ATOM   1205  C   ASN H 160       6.466  22.644  26.061  1.00 27.79           C  
ATOM   1206  O   ASN H 160       6.752  21.811  26.917  1.00 25.63           O  
ATOM   1207  N   THR H 161       7.379  23.092  25.169  1.00 26.30           N  
ATOM   1208  CA  THR H 161       8.706  22.538  25.132  1.00 23.10           C  
ATOM   1209  CB  THR H 161       8.967  21.765  23.875  1.00 24.46           C  
ATOM   1210  OG1 THR H 161       8.811  22.611  22.745  1.00 26.30           O  
ATOM   1211  CG2 THR H 161       7.978  20.591  23.800  1.00 23.89           C  
ATOM   1212  C   THR H 161       9.727  23.635  25.166  1.00 23.90           C  
ATOM   1213  O   THR H 161       9.437  24.781  24.829  1.00 25.15           O  
ATOM   1214  N   ASN H 162      10.955  23.287  25.614  1.00 25.16           N  
ATOM   1215  CA  ASN H 162      12.078  24.182  25.657  1.00 25.34           C  
ATOM   1216  CB  ASN H 162      12.334  24.725  27.080  1.00 24.73           C  
ATOM   1217  CG  ASN H 162      13.134  26.017  27.012  1.00 33.97           C  
ATOM   1218  OD1 ASN H 162      14.265  26.049  26.534  1.00 43.86           O  
ATOM   1219  ND2 ASN H 162      12.526  27.121  27.522  1.00 47.68           N  
ATOM   1220  C   ASN H 162      13.253  23.338  25.244  1.00 23.69           C  
ATOM   1221  O   ASN H 162      13.437  22.237  25.759  1.00 26.05           O  
ATOM   1222  N   TYR H 163      14.088  23.822  24.303  1.00 24.75           N  
ATOM   1223  CA  TYR H 163      15.155  22.976  23.829  1.00 25.29           C  
ATOM   1224  CB  TYR H 163      15.040  22.582  22.345  1.00 28.14           C  
ATOM   1225  CG  TYR H 163      13.819  21.769  22.093  1.00 29.47           C  
ATOM   1226  CD1 TYR H 163      13.726  20.475  22.550  1.00 28.00           C  
ATOM   1227  CD2 TYR H 163      12.779  22.300  21.364  1.00 29.01           C  
ATOM   1228  CE1 TYR H 163      12.601  19.731  22.291  1.00 27.28           C  
ATOM   1229  CE2 TYR H 163      11.653  21.561  21.099  1.00 27.24           C  
ATOM   1230  CZ  TYR H 163      11.565  20.273  21.568  1.00 25.52           C  
ATOM   1231  OH  TYR H 163      10.413  19.505  21.301  1.00 28.09           O  
ATOM   1232  C   TYR H 163      16.456  23.712  23.901  1.00 23.77           C  
ATOM   1233  O   TYR H 163      16.491  24.942  23.872  1.00 25.35           O  
ATOM   1234  N   ASN H 164      17.565  22.944  23.996  1.00 25.05           N  
ATOM   1235  CA  ASN H 164      18.893  23.503  23.960  1.00 26.19           C  
ATOM   1236  CB  ASN H 164      19.992  22.434  24.154  1.00 30.07           C  
ATOM   1237  CG  ASN H 164      21.363  23.076  24.351  1.00 39.62           C  
ATOM   1238  OD1 ASN H 164      21.750  24.004  23.642  1.00 44.37           O  
ATOM   1239  ND2 ASN H 164      22.131  22.558  25.344  1.00 41.01           N  
ATOM   1240  C   ASN H 164      19.031  24.057  22.575  1.00 28.96           C  
ATOM   1241  O   ASN H 164      18.660  23.401  21.604  1.00 31.24           O  
ATOM   1242  N   PRO H 165      19.550  25.240  22.432  1.00 30.99           N  
ATOM   1243  CA  PRO H 165      19.616  25.821  21.126  1.00 32.89           C  
ATOM   1244  CD  PRO H 165      19.473  26.257  23.462  1.00 31.00           C  
ATOM   1245  CB  PRO H 165      19.940  27.304  21.323  1.00 33.25           C  
ATOM   1246  CG  PRO H 165      20.217  27.445  22.835  1.00 37.04           C  
ATOM   1247  C   PRO H 165      20.523  25.075  20.204  1.00 36.93           C  
ATOM   1248  O   PRO H 165      20.325  25.156  18.993  1.00 39.37           O  
ATOM   1249  N   SER H 166      21.516  24.346  20.737  1.00 37.99           N  
ATOM   1250  CA  SER H 166      22.444  23.655  19.892  1.00 40.43           C  
ATOM   1251  CB  SER H 166      23.549  22.931  20.681  1.00 44.61           C  
ATOM   1252  OG  SER H 166      24.407  23.875  21.302  1.00 51.98           O  
ATOM   1253  C   SER H 166      21.725  22.616  19.081  1.00 40.22           C  
ATOM   1254  O   SER H 166      21.926  22.505  17.873  1.00 40.00           O  
ATOM   1255  N   LEU H 167      20.922  21.795  19.773  1.00 31.94           N  
ATOM   1256  CA  LEU H 167      20.163  20.654  19.326  1.00 32.58           C  
ATOM   1257  CB  LEU H 167      19.901  19.686  20.484  1.00 33.50           C  
ATOM   1258  CG  LEU H 167      21.215  19.133  21.066  1.00 37.43           C  
ATOM   1259  CD1 LEU H 167      20.956  18.195  22.250  1.00 37.55           C  
ATOM   1260  CD2 LEU H 167      22.082  18.482  19.974  1.00 32.54           C  
ATOM   1261  C   LEU H 167      18.854  20.960  18.658  1.00 35.02           C  
ATOM   1262  O   LEU H 167      18.295  20.101  17.980  1.00 33.36           O  
ATOM   1263  N   LYS H 168      18.331  22.186  18.815  1.00 37.93           N  
ATOM   1264  CA  LYS H 168      16.947  22.480  18.544  1.00 40.63           C  
ATOM   1265  CB  LYS H 168      16.652  23.992  18.575  1.00 42.18           C  
ATOM   1266  CG  LYS H 168      15.185  24.312  18.305  1.00 44.00           C  
ATOM   1267  CD  LYS H 168      14.802  25.740  18.686  1.00 42.70           C  
ATOM   1268  CE  LYS H 168      13.365  26.113  18.319  1.00 44.56           C  
ATOM   1269  NZ  LYS H 168      12.416  25.292  19.103  1.00 45.81           N1+
ATOM   1270  C   LYS H 168      16.418  21.964  17.234  1.00 40.54           C  
ATOM   1271  O   LYS H 168      15.326  21.401  17.209  1.00 39.30           O  
ATOM   1272  N   SER H 169      17.138  22.108  16.113  1.00 35.06           N  
ATOM   1273  CA  SER H 169      16.556  21.720  14.855  1.00 36.04           C  
ATOM   1274  CB  SER H 169      17.504  21.979  13.673  1.00 38.52           C  
ATOM   1275  OG  SER H 169      18.662  21.163  13.783  1.00 48.14           O  
ATOM   1276  C   SER H 169      16.197  20.259  14.820  1.00 35.07           C  
ATOM   1277  O   SER H 169      15.130  19.892  14.329  1.00 37.88           O  
ATOM   1278  N   ARG H 170      17.120  19.393  15.278  1.00 31.39           N  
ATOM   1279  CA  ARG H 170      17.018  17.958  15.239  1.00 33.90           C  
ATOM   1280  CB  ARG H 170      18.392  17.273  15.296  1.00 38.19           C  
ATOM   1281  CG  ARG H 170      19.234  17.515  14.045  1.00 38.64           C  
ATOM   1282  CD  ARG H 170      20.516  16.682  14.012  1.00 37.11           C  
ATOM   1283  NE  ARG H 170      21.344  17.110  15.174  1.00 37.67           N  
ATOM   1284  CZ  ARG H 170      22.083  16.182  15.845  1.00 34.49           C  
ATOM   1285  NH1 ARG H 170      22.062  14.880  15.439  1.00 31.29           N1+
ATOM   1286  NH2 ARG H 170      22.849  16.552  16.912  1.00 33.47           N  
ATOM   1287  C   ARG H 170      16.143  17.315  16.284  1.00 30.16           C  
ATOM   1288  O   ARG H 170      15.658  16.205  16.066  1.00 32.87           O  
ATOM   1289  N   VAL H 171      15.956  17.947  17.460  1.00 28.14           N  
ATOM   1290  CA  VAL H 171      15.336  17.271  18.575  1.00 28.24           C  
ATOM   1291  CB  VAL H 171      16.019  17.623  19.861  1.00 28.70           C  
ATOM   1292  CG1 VAL H 171      15.815  19.129  20.110  1.00 32.07           C  
ATOM   1293  CG2 VAL H 171      15.490  16.722  20.984  1.00 28.51           C  
ATOM   1294  C   VAL H 171      13.873  17.579  18.747  1.00 28.05           C  
ATOM   1295  O   VAL H 171      13.396  18.660  18.400  1.00 26.28           O  
ATOM   1296  N   THR H 172      13.111  16.584  19.269  1.00 26.78           N  
ATOM   1297  CA  THR H 172      11.724  16.793  19.590  1.00 25.53           C  
ATOM   1298  CB  THR H 172      10.782  16.422  18.485  1.00 31.54           C  
ATOM   1299  OG1 THR H 172      11.069  17.199  17.332  1.00 43.49           O  
ATOM   1300  CG2 THR H 172       9.341  16.697  18.946  1.00 33.57           C  
ATOM   1301  C   THR H 172      11.380  15.977  20.803  1.00 26.69           C  
ATOM   1302  O   THR H 172      11.774  14.817  20.919  1.00 25.84           O  
ATOM   1303  N   ILE H 173      10.618  16.574  21.744  1.00 25.68           N  
ATOM   1304  CA  ILE H 173      10.227  15.885  22.943  1.00 23.56           C  
ATOM   1305  CB  ILE H 173      10.676  16.549  24.212  1.00 21.89           C  
ATOM   1306  CG1 ILE H 173      12.209  16.616  24.291  1.00 20.54           C  
ATOM   1307  CG2 ILE H 173      10.033  15.798  25.390  1.00 23.12           C  
ATOM   1308  CD1 ILE H 173      12.716  17.428  25.484  1.00 20.12           C  
ATOM   1309  C   ILE H 173       8.732  15.882  22.982  1.00 25.72           C  
ATOM   1310  O   ILE H 173       8.089  16.871  22.633  1.00 25.84           O  
ATOM   1311  N   SER H 174       8.142  14.748  23.409  1.00 23.08           N  
ATOM   1312  CA  SER H 174       6.713  14.624  23.459  1.00 26.17           C  
ATOM   1313  CB  SER H 174       6.164  13.718  22.342  1.00 27.95           C  
ATOM   1314  OG  SER H 174       6.760  12.432  22.425  1.00 33.44           O  
ATOM   1315  C   SER H 174       6.325  14.024  24.779  1.00 26.63           C  
ATOM   1316  O   SER H 174       7.149  13.452  25.493  1.00 25.55           O  
ATOM   1317  N   VAL H 175       5.037  14.165  25.158  1.00 27.72           N  
ATOM   1318  CA  VAL H 175       4.608  13.646  26.429  1.00 29.59           C  
ATOM   1319  CB  VAL H 175       4.453  14.742  27.449  1.00 29.90           C  
ATOM   1320  CG1 VAL H 175       3.373  15.722  26.963  1.00 34.02           C  
ATOM   1321  CG2 VAL H 175       4.159  14.117  28.815  1.00 28.85           C  
ATOM   1322  C   VAL H 175       3.276  12.962  26.278  1.00 29.62           C  
ATOM   1323  O   VAL H 175       2.384  13.461  25.594  1.00 29.32           O  
ATOM   1324  N   ASP H 176       3.119  11.780  26.921  1.00 29.70           N  
ATOM   1325  CA  ASP H 176       1.875  11.050  26.910  1.00 30.10           C  
ATOM   1326  CB  ASP H 176       2.015   9.656  26.265  1.00 33.63           C  
ATOM   1327  CG  ASP H 176       0.640   9.061  25.978  1.00 37.38           C  
ATOM   1328  OD1 ASP H 176      -0.376   9.622  26.469  1.00 37.34           O  
ATOM   1329  OD2 ASP H 176       0.592   8.028  25.257  1.00 45.03           O1-
ATOM   1330  C   ASP H 176       1.475  10.863  28.350  1.00 34.19           C  
ATOM   1331  O   ASP H 176       1.987   9.990  29.047  1.00 35.64           O  
ATOM   1332  N   LYS H 177       0.541  11.704  28.830  1.00 36.42           N  
ATOM   1333  CA  LYS H 177       0.116  11.709  30.206  1.00 38.08           C  
ATOM   1334  CB  LYS H 177      -0.830  12.886  30.519  1.00 40.08           C  
ATOM   1335  CG  LYS H 177      -0.921  13.265  32.002  1.00  0.00           C  
ATOM   1336  CD  LYS H 177      -1.557  12.212  32.910  1.00  0.00           C  
ATOM   1337  CE  LYS H 177      -3.027  12.507  33.223  1.00  0.00           C  
ATOM   1338  NZ  LYS H 177      -3.575  11.451  34.102  1.00  0.00           N1+
ATOM   1339  C   LYS H 177      -0.604  10.428  30.503  1.00 38.99           C  
ATOM   1340  O   LYS H 177      -0.590   9.946  31.636  1.00 41.70           O  
ATOM   1341  N   SER H 178      -1.290   9.859  29.495  1.00 39.14           N  
ATOM   1342  CA  SER H 178      -2.059   8.663  29.683  1.00 42.02           C  
ATOM   1343  CB  SER H 178      -2.758   8.219  28.389  1.00 46.36           C  
ATOM   1344  OG  SER H 178      -3.626   9.244  27.933  1.00 48.76           O  
ATOM   1345  C   SER H 178      -1.155   7.536  30.079  1.00 39.75           C  
ATOM   1346  O   SER H 178      -1.490   6.726  30.943  1.00 40.42           O  
ATOM   1347  N   LYS H 179      -0.021   7.426  29.367  1.00 36.23           N  
ATOM   1348  CA  LYS H 179       1.031   6.463  29.549  1.00 36.85           C  
ATOM   1349  CB  LYS H 179       1.981   6.391  28.339  1.00 38.13           C  
ATOM   1350  CG  LYS H 179       1.409   5.702  27.099  0.80 43.97           C  
ATOM   1351  CD  LYS H 179       1.139   4.217  27.329  0.80 47.08           C  
ATOM   1352  CE  LYS H 179       0.674   3.448  26.093  0.67 54.87           C  
ATOM   1353  NZ  LYS H 179       0.663   1.998  26.393  0.67 56.45           N1+
ATOM   1354  C   LYS H 179       1.905   6.793  30.738  1.00 35.92           C  
ATOM   1355  O   LYS H 179       2.539   5.899  31.297  1.00 36.37           O  
ATOM   1356  N   ASN H 180       1.999   8.082  31.137  1.00 35.51           N  
ATOM   1357  CA  ASN H 180       2.925   8.524  32.160  1.00 33.64           C  
ATOM   1358  CB  ASN H 180       2.796   7.809  33.517  1.00 36.43           C  
ATOM   1359  CG  ASN H 180       1.705   8.504  34.324  1.00 45.00           C  
ATOM   1360  OD1 ASN H 180       0.872   9.223  33.779  1.00 47.14           O  
ATOM   1361  ND2 ASN H 180       1.728   8.309  35.670  1.00 48.70           N  
ATOM   1362  C   ASN H 180       4.330   8.348  31.685  1.00 32.13           C  
ATOM   1363  O   ASN H 180       5.230   8.016  32.454  1.00 31.02           O  
ATOM   1364  N   LEU H 181       4.539   8.614  30.384  1.00 31.18           N  
ATOM   1365  CA  LEU H 181       5.799   8.451  29.725  1.00 29.08           C  
ATOM   1366  CB  LEU H 181       5.681   7.218  28.796  1.00 35.23           C  
ATOM   1367  CG  LEU H 181       6.871   6.760  27.933  1.00 42.07           C  
ATOM   1368  CD1 LEU H 181       6.514   5.429  27.246  1.00  0.00           C  
ATOM   1369  CD2 LEU H 181       7.295   7.816  26.900  1.00  0.00           C  
ATOM   1370  C   LEU H 181       6.062   9.698  28.921  1.00 29.02           C  
ATOM   1371  O   LEU H 181       5.144  10.451  28.603  1.00 31.29           O  
ATOM   1372  N   PHE H 182       7.351  10.000  28.653  1.00 25.94           N  
ATOM   1373  CA  PHE H 182       7.694  11.076  27.761  1.00 25.16           C  
ATOM   1374  CB  PHE H 182       7.961  12.423  28.470  1.00 22.41           C  
ATOM   1375  CG  PHE H 182       9.151  12.360  29.361  1.00 21.39           C  
ATOM   1376  CD1 PHE H 182       9.475  11.218  30.040  1.00 22.59           C  
ATOM   1377  CD2 PHE H 182       9.978  13.448  29.487  1.00 25.03           C  
ATOM   1378  CE1 PHE H 182      10.577  11.192  30.852  1.00 23.22           C  
ATOM   1379  CE2 PHE H 182      11.082  13.421  30.303  1.00 23.14           C  
ATOM   1380  CZ  PHE H 182      11.387  12.285  30.997  1.00 22.81           C  
ATOM   1381  C   PHE H 182       8.832  10.606  26.903  1.00 25.82           C  
ATOM   1382  O   PHE H 182       9.596   9.731  27.311  1.00 23.61           O  
ATOM   1383  N   SER H 183       8.961  11.156  25.674  1.00 23.57           N  
ATOM   1384  CA  SER H 183       9.910  10.590  24.753  1.00 23.82           C  
ATOM   1385  CB  SER H 183       9.254   9.899  23.543  1.00 24.85           C  
ATOM   1386  OG  SER H 183       8.485   8.786  23.969  1.00 34.56           O  
ATOM   1387  C   SER H 183      10.837  11.615  24.190  1.00 25.07           C  
ATOM   1388  O   SER H 183      10.630  12.821  24.315  1.00 25.04           O  
ATOM   1389  N   LEU H 184      11.930  11.115  23.568  1.00 26.29           N  
ATOM   1390  CA  LEU H 184      12.901  11.964  22.947  1.00 22.63           C  
ATOM   1391  CB  LEU H 184      14.240  11.978  23.710  1.00 24.67           C  
ATOM   1392  CG  LEU H 184      15.310  12.906  23.109  1.00 25.93           C  
ATOM   1393  CD1 LEU H 184      14.878  14.378  23.199  1.00 26.96           C  
ATOM   1394  CD2 LEU H 184      16.680  12.661  23.757  1.00 29.75           C  
ATOM   1395  C   LEU H 184      13.167  11.426  21.574  1.00 26.36           C  
ATOM   1396  O   LEU H 184      13.332  10.221  21.393  1.00 26.94           O  
ATOM   1397  N   LYS H 185      13.176  12.310  20.557  1.00 25.22           N  
ATOM   1398  CA  LYS H 185      13.511  11.884  19.231  0.90 26.80           C  
ATOM   1399  CB  LYS H 185      12.343  11.907  18.230  0.90 29.17           C  
ATOM   1400  CG  LYS H 185      11.348  10.764  18.435  0.90 31.02           C  
ATOM   1401  CD  LYS H 185      10.170  10.787  17.456  0.90 32.07           C  
ATOM   1402  CE  LYS H 185       9.280   9.546  17.531  1.00 40.76           C  
ATOM   1403  NZ  LYS H 185       8.271   9.721  18.601  1.00 45.68           N1+
ATOM   1404  C   LYS H 185      14.559  12.814  18.719  1.00 28.37           C  
ATOM   1405  O   LYS H 185      14.415  14.035  18.787  1.00 28.35           O  
ATOM   1406  N   LEU H 186      15.663  12.240  18.204  1.00 27.25           N  
ATOM   1407  CA  LEU H 186      16.730  13.045  17.687  1.00 25.82           C  
ATOM   1408  CB  LEU H 186      17.987  12.952  18.576  1.00 27.76           C  
ATOM   1409  CG  LEU H 186      19.116  13.935  18.223  1.00 32.98           C  
ATOM   1410  CD1 LEU H 186      18.663  15.394  18.377  1.00 30.56           C  
ATOM   1411  CD2 LEU H 186      20.379  13.633  19.046  1.00 33.22           C  
ATOM   1412  C   LEU H 186      17.027  12.534  16.307  1.00 30.32           C  
ATOM   1413  O   LEU H 186      17.400  11.374  16.133  1.00 32.14           O  
ATOM   1414  N   SER H 187      16.855  13.395  15.280  1.00 32.59           N  
ATOM   1415  CA  SER H 187      17.038  12.958  13.920  1.00 33.16           C  
ATOM   1416  CB  SER H 187      16.074  13.626  12.922  1.00 36.58           C  
ATOM   1417  OG  SER H 187      14.737  13.235  13.201  1.00 48.68           O  
ATOM   1418  C   SER H 187      18.441  13.204  13.445  1.00 36.05           C  
ATOM   1419  O   SER H 187      19.232  13.881  14.098  1.00 33.35           O  
ATOM   1420  N   SER H 188      18.775  12.626  12.266  1.00 34.58           N  
ATOM   1421  CA  SER H 188      20.052  12.782  11.618  1.00 37.98           C  
ATOM   1422  CB  SER H 188      20.244  14.161  10.964  1.00 41.72           C  
ATOM   1423  OG  SER H 188      19.294  14.336   9.924  1.00 46.15           O  
ATOM   1424  C   SER H 188      21.149  12.560  12.606  1.00 36.19           C  
ATOM   1425  O   SER H 188      22.009  13.416  12.805  1.00 37.31           O  
ATOM   1426  N   VAL H 189      21.155  11.371  13.230  1.00 35.01           N  
ATOM   1427  CA  VAL H 189      22.099  11.023  14.251  1.00 34.08           C  
ATOM   1428  CB  VAL H 189      21.774   9.720  14.921  1.00 41.93           C  
ATOM   1429  CG1 VAL H 189      22.854   9.427  15.961  1.00 45.02           C  
ATOM   1430  CG2 VAL H 189      20.358   9.784  15.509  1.00 45.64           C  
ATOM   1431  C   VAL H 189      23.470  10.879  13.670  1.00 36.40           C  
ATOM   1432  O   VAL H 189      23.649  10.400  12.552  1.00 37.65           O  
ATOM   1433  N   THR H 190      24.484  11.304  14.452  1.00 38.51           N  
ATOM   1434  CA  THR H 190      25.850  11.203  14.026  1.00 37.16           C  
ATOM   1435  CB  THR H 190      26.461  12.530  13.687  1.00 42.13           C  
ATOM   1436  OG1 THR H 190      26.509  13.359  14.838  1.00 43.64           O  
ATOM   1437  CG2 THR H 190      25.612  13.200  12.594  1.00 42.39           C  
ATOM   1438  C   THR H 190      26.638  10.614  15.156  1.00 41.30           C  
ATOM   1439  O   THR H 190      26.101  10.296  16.215  1.00 38.10           O  
ATOM   1440  N   ALA H 191      27.956  10.458  14.939  1.00 41.05           N  
ATOM   1441  CA  ALA H 191      28.871   9.870  15.876  1.00 40.06           C  
ATOM   1442  CB  ALA H 191      30.318   9.835  15.352  1.00 40.82           C  
ATOM   1443  C   ALA H 191      28.878  10.691  17.127  1.00 39.27           C  
ATOM   1444  O   ALA H 191      29.054  10.168  18.225  1.00 43.84           O  
ATOM   1445  N   ALA H 192      28.700  12.013  16.987  1.00 40.27           N  
ATOM   1446  CA  ALA H 192      28.740  12.912  18.104  1.00 39.78           C  
ATOM   1447  CB  ALA H 192      28.520  14.379  17.695  1.00 40.85           C  
ATOM   1448  C   ALA H 192      27.663  12.550  19.082  1.00 38.08           C  
ATOM   1449  O   ALA H 192      27.829  12.729  20.286  1.00 39.71           O  
ATOM   1450  N   ASP H 193      26.524  12.052  18.574  1.00 34.73           N  
ATOM   1451  CA  ASP H 193      25.350  11.715  19.334  1.00 31.94           C  
ATOM   1452  CB  ASP H 193      24.128  11.393  18.456  1.00 32.52           C  
ATOM   1453  CG  ASP H 193      23.632  12.700  17.854  1.00 37.52           C  
ATOM   1454  OD1 ASP H 193      24.003  13.781  18.385  1.00 34.58           O  
ATOM   1455  OD2 ASP H 193      22.872  12.636  16.851  1.00 35.44           O1-
ATOM   1456  C   ASP H 193      25.564  10.550  20.263  1.00 30.93           C  
ATOM   1457  O   ASP H 193      24.734  10.320  21.139  1.00 30.58           O  
ATOM   1458  N   THR H 194      26.608   9.721  20.067  1.00 34.11           N  
ATOM   1459  CA  THR H 194      26.771   8.617  20.978  1.00 33.10           C  
ATOM   1460  CB  THR H 194      27.946   7.733  20.668  1.00 35.64           C  
ATOM   1461  OG1 THR H 194      29.153   8.474  20.741  1.00 40.63           O  
ATOM   1462  CG2 THR H 194      27.773   7.152  19.259  1.00 34.12           C  
ATOM   1463  C   THR H 194      26.960   9.158  22.359  1.00 32.16           C  
ATOM   1464  O   THR H 194      27.812  10.016  22.589  1.00 34.44           O  
ATOM   1465  N   ALA H 195      26.146   8.668  23.323  1.00 28.67           N  
ATOM   1466  CA  ALA H 195      26.256   9.147  24.674  1.00 30.42           C  
ATOM   1467  CB  ALA H 195      25.921  10.641  24.821  1.00 27.66           C  
ATOM   1468  C   ALA H 195      25.275   8.406  25.524  1.00 31.10           C  
ATOM   1469  O   ALA H 195      24.465   7.620  25.034  1.00 28.12           O  
ATOM   1470  N   VAL H 196      25.374   8.624  26.850  1.00 26.80           N  
ATOM   1471  CA  VAL H 196      24.453   8.069  27.794  1.00 28.27           C  
ATOM   1472  CB  VAL H 196      25.064   7.902  29.152  1.00 30.24           C  
ATOM   1473  CG1 VAL H 196      24.001   7.372  30.126  1.00 26.54           C  
ATOM   1474  CG2 VAL H 196      26.306   7.006  29.011  1.00 29.88           C  
ATOM   1475  C   VAL H 196      23.359   9.084  27.909  1.00 28.55           C  
ATOM   1476  O   VAL H 196      23.611  10.263  28.156  1.00 27.85           O  
ATOM   1477  N   TYR H 197      22.099   8.655  27.739  1.00 25.84           N  
ATOM   1478  CA  TYR H 197      21.017   9.597  27.777  1.00 23.98           C  
ATOM   1479  CB  TYR H 197      20.024   9.445  26.604  1.00 25.58           C  
ATOM   1480  CG  TYR H 197      20.655   9.984  25.358  1.00 26.27           C  
ATOM   1481  CD1 TYR H 197      21.648   9.297  24.694  1.00 27.45           C  
ATOM   1482  CD2 TYR H 197      20.227  11.189  24.844  1.00 25.06           C  
ATOM   1483  CE1 TYR H 197      22.211   9.818  23.549  1.00 27.12           C  
ATOM   1484  CE2 TYR H 197      20.783  11.714  23.702  1.00 23.21           C  
ATOM   1485  CZ  TYR H 197      21.780  11.028  23.055  1.00 27.65           C  
ATOM   1486  OH  TYR H 197      22.351  11.566  21.883  1.00 29.22           O  
ATOM   1487  C   TYR H 197      20.265   9.403  29.056  1.00 26.64           C  
ATOM   1488  O   TYR H 197      19.956   8.275  29.442  1.00 26.78           O  
ATOM   1489  N   TYR H 198      19.958  10.526  29.742  1.00 24.80           N  
ATOM   1490  CA  TYR H 198      19.296  10.510  31.021  1.00 23.23           C  
ATOM   1491  CB  TYR H 198      20.022  11.321  32.118  1.00 21.72           C  
ATOM   1492  CG  TYR H 198      21.380  10.787  32.424  1.00 22.09           C  
ATOM   1493  CD1 TYR H 198      21.539   9.722  33.283  1.00 23.05           C  
ATOM   1494  CD2 TYR H 198      22.498  11.374  31.872  1.00 27.65           C  
ATOM   1495  CE1 TYR H 198      22.793   9.234  33.569  1.00 26.42           C  
ATOM   1496  CE2 TYR H 198      23.756  10.891  32.154  1.00 26.57           C  
ATOM   1497  CZ  TYR H 198      23.901   9.819  33.002  1.00 27.61           C  
ATOM   1498  OH  TYR H 198      25.189   9.320  33.291  1.00 37.46           O  
ATOM   1499  C   TYR H 198      17.987  11.242  30.905  1.00 22.24           C  
ATOM   1500  O   TYR H 198      17.870  12.220  30.166  1.00 22.66           O  
ATOM   1501  N   CYS H 199      16.957  10.758  31.634  1.00 23.00           N  
ATOM   1502  CA  CYS H 199      15.720  11.481  31.768  1.00 24.52           C  
ATOM   1503  CB  CYS H 199      14.434  10.663  31.457  1.00 23.27           C  
ATOM   1504  SG  CYS H 199      14.220   9.136  32.427  1.00 29.82           S  
ATOM   1505  C   CYS H 199      15.696  11.938  33.202  1.00 26.08           C  
ATOM   1506  O   CYS H 199      16.240  11.268  34.080  1.00 27.09           O  
ATOM   1507  N   ALA H 200      15.118  13.130  33.477  1.00 22.32           N  
ATOM   1508  CA  ALA H 200      15.078  13.615  34.835  1.00 23.29           C  
ATOM   1509  CB  ALA H 200      16.345  14.378  35.262  1.00 20.08           C  
ATOM   1510  C   ALA H 200      13.894  14.530  35.001  1.00 24.74           C  
ATOM   1511  O   ALA H 200      13.320  15.009  34.025  1.00 23.73           O  
ATOM   1512  N   ARG H 201      13.486  14.784  36.265  1.00 23.24           N  
ATOM   1513  CA  ARG H 201      12.345  15.607  36.567  1.00 22.93           C  
ATOM   1514  CB  ARG H 201      11.504  15.031  37.723  1.00 24.55           C  
ATOM   1515  CG  ARG H 201      10.344  15.931  38.160  1.00 30.58           C  
ATOM   1516  CD  ARG H 201      10.151  16.025  39.682  1.00 33.35           C  
ATOM   1517  NE  ARG H 201       9.605  14.738  40.194  1.00 35.11           N  
ATOM   1518  CZ  ARG H 201       9.130  14.672  41.473  1.00 33.25           C  
ATOM   1519  NH1 ARG H 201       9.175  15.778  42.273  1.00 29.44           N1+
ATOM   1520  NH2 ARG H 201       8.605  13.506  41.952  1.00 40.25           N  
ATOM   1521  C   ARG H 201      12.827  16.949  37.048  1.00 25.44           C  
ATOM   1522  O   ARG H 201      13.855  17.049  37.720  1.00 21.93           O  
ATOM   1523  N   VAL H 202      12.096  18.026  36.675  1.00 24.60           N  
ATOM   1524  CA  VAL H 202      12.344  19.354  37.155  1.00 22.94           C  
ATOM   1525  CB  VAL H 202      12.871  20.298  36.124  1.00 24.06           C  
ATOM   1526  CG1 VAL H 202      12.975  21.683  36.785  1.00 15.00           C  
ATOM   1527  CG2 VAL H 202      14.196  19.747  35.572  1.00 25.27           C  
ATOM   1528  C   VAL H 202      11.017  19.905  37.595  1.00 25.51           C  
ATOM   1529  O   VAL H 202       9.997  19.694  36.944  1.00 26.80           O  
ATOM   1530  N   ALA H 203      11.155  20.060  38.948  1.00  9.41           N  
ATOM   1531  CA  ALA H 203      10.257  20.237  40.062  1.00 12.46           C  
ATOM   1532  CB  ALA H 203      10.968  20.157  41.423  1.00 10.81           C  
ATOM   1533  C   ALA H 203       9.498  21.507  40.028  1.00 12.68           C  
ATOM   1534  O   ALA H 203       9.985  22.529  39.547  1.00 13.82           O  
ATOM   1535  N   LEU H 204       8.282  21.432  40.627  1.00 12.68           N  
ATOM   1536  CA  LEU H 204       7.267  22.449  40.579  1.00 12.29           C  
ATOM   1537  CB  LEU H 204       7.790  23.895  40.423  1.00 12.62           C  
ATOM   1538  CG  LEU H 204       8.506  24.455  41.674  1.00 13.57           C  
ATOM   1539  CD1 LEU H 204       9.737  23.623  42.068  1.00 13.30           C  
ATOM   1540  CD2 LEU H 204       8.854  25.942  41.496  1.00 14.10           C  
ATOM   1541  C   LEU H 204       6.432  22.065  39.356  1.00 11.61           C  
ATOM   1542  O   LEU H 204       6.480  20.912  38.912  1.00 11.44           O  
ATOM   1543  N   PHE H 205       5.621  23.016  38.819  1.00 11.85           N  
ATOM   1544  CA  PHE H 205       4.720  22.942  37.684  1.00 12.23           C  
ATOM   1545  CB  PHE H 205       3.313  22.462  38.063  1.00 13.16           C  
ATOM   1546  CG  PHE H 205       2.783  23.467  39.021  1.00 17.52           C  
ATOM   1547  CD1 PHE H 205       3.176  23.446  40.336  1.00 16.43           C  
ATOM   1548  CD2 PHE H 205       1.895  24.429  38.610  1.00 16.00           C  
ATOM   1549  CE1 PHE H 205       2.692  24.373  41.228  1.00 19.78           C  
ATOM   1550  CE2 PHE H 205       1.406  25.358  39.496  1.00 18.44           C  
ATOM   1551  CZ  PHE H 205       1.803  25.333  40.810  1.00 19.77           C  
ATOM   1552  C   PHE H 205       4.587  24.362  37.170  1.00 12.08           C  
ATOM   1553  O   PHE H 205       5.164  25.282  37.744  1.00 11.10           O  
ATOM   1554  N   ASP H 206       3.865  24.595  36.041  1.00 12.65           N  
ATOM   1555  CA  ASP H 206       3.885  25.865  35.328  1.00 14.78           C  
ATOM   1556  CB  ASP H 206       3.002  26.044  34.072  1.00  9.73           C  
ATOM   1557  CG  ASP H 206       3.830  25.727  32.822  1.00 12.73           C  
ATOM   1558  OD1 ASP H 206       5.088  25.703  32.932  1.00 10.96           O  
ATOM   1559  OD2 ASP H 206       3.212  25.514  31.745  1.00 15.17           O1-
ATOM   1560  C   ASP H 206       3.618  27.046  36.166  1.00 14.62           C  
ATOM   1561  O   ASP H 206       4.242  28.077  35.938  1.00 15.21           O  
ATOM   1562  N   ILE H 207       2.696  26.993  37.123  1.00 14.63           N  
ATOM   1563  CA  ILE H 207       2.511  28.227  37.830  1.00 15.67           C  
ATOM   1564  CB  ILE H 207       1.379  28.223  38.817  1.00 23.19           C  
ATOM   1565  CG1 ILE H 207       0.031  28.080  38.093  1.00  0.00           C  
ATOM   1566  CG2 ILE H 207       1.494  29.500  39.667  1.00  0.00           C  
ATOM   1567  CD1 ILE H 207      -1.141  27.813  39.036  1.00  0.00           C  
ATOM   1568  C   ILE H 207       3.755  28.619  38.579  1.00 17.53           C  
ATOM   1569  O   ILE H 207       4.141  29.786  38.573  1.00 17.57           O  
ATOM   1570  N   LEU H 208       4.432  27.651  39.220  1.00 15.14           N  
ATOM   1571  CA  LEU H 208       5.571  27.944  40.047  1.00 13.61           C  
ATOM   1572  CB  LEU H 208       6.102  26.695  40.760  1.00 12.17           C  
ATOM   1573  CG  LEU H 208       5.132  26.140  41.814  1.00 18.52           C  
ATOM   1574  CD1 LEU H 208       5.706  24.892  42.503  1.00 21.60           C  
ATOM   1575  CD2 LEU H 208       4.726  27.238  42.807  1.00 19.54           C  
ATOM   1576  C   LEU H 208       6.678  28.525  39.226  1.00 13.40           C  
ATOM   1577  O   LEU H 208       6.784  28.263  38.030  1.00 13.80           O  
ATOM   1578  N   THR H 209       7.511  29.395  39.843  1.00 10.31           N  
ATOM   1579  CA  THR H 209       8.629  29.892  39.097  1.00 12.68           C  
ATOM   1580  CB  THR H 209       8.703  31.380  39.017  1.00 16.02           C  
ATOM   1581  OG1 THR H 209       7.512  31.894  38.441  1.00  0.00           O  
ATOM   1582  CG2 THR H 209       9.903  31.760  38.135  1.00  0.00           C  
ATOM   1583  C   THR H 209       9.866  29.377  39.761  1.00 12.38           C  
ATOM   1584  O   THR H 209      10.319  29.915  40.772  1.00 11.66           O  
ATOM   1585  N   GLY H 210      10.447  28.300  39.193  1.00 11.12           N  
ATOM   1586  CA  GLY H 210      11.641  27.743  39.755  1.00 11.76           C  
ATOM   1587  C   GLY H 210      11.587  26.265  39.606  1.00 10.42           C  
ATOM   1588  O   GLY H 210      10.583  25.705  39.170  1.00  9.35           O  
ATOM   1589  N   GLY H 211      12.691  25.592  39.981  1.00  8.68           N  
ATOM   1590  CA  GLY H 211      12.691  24.167  39.895  1.00  8.36           C  
ATOM   1591  C   GLY H 211      14.107  23.681  39.906  1.00  9.39           C  
ATOM   1592  O   GLY H 211      15.056  24.451  39.757  1.00 13.44           O  
ATOM   1593  N   TRP H 212      14.263  22.358  40.110  1.00  9.08           N  
ATOM   1594  CA  TRP H 212      15.546  21.711  40.084  1.00  7.03           C  
ATOM   1595  CB  TRP H 212      16.227  21.611  41.461  1.00  6.79           C  
ATOM   1596  CG  TRP H 212      15.568  20.669  42.443  1.00  9.27           C  
ATOM   1597  CD2 TRP H 212      14.549  21.030  43.393  1.00  9.72           C  
ATOM   1598  CD1 TRP H 212      15.811  19.338  42.626  1.00  9.48           C  
ATOM   1599  NE1 TRP H 212      15.009  18.847  43.626  1.00  0.00           N  
ATOM   1600  CE2 TRP H 212      14.228  19.876  44.108  1.00 10.50           C  
ATOM   1601  CE3 TRP H 212      13.932  22.222  43.649  1.00  0.00           C  
ATOM   1602  CZ2 TRP H 212      13.281  19.894  45.093  1.00  0.00           C  
ATOM   1603  CZ3 TRP H 212      12.978  22.236  44.644  1.00  0.00           C  
ATOM   1604  CH2 TRP H 212      12.658  21.095  45.351  1.00  0.00           C  
ATOM   1605  C   TRP H 212      15.270  20.309  39.621  1.00  7.36           C  
ATOM   1606  O   TRP H 212      14.111  19.903  39.582  1.00  8.16           O  
ATOM   1607  N   PHE H 213      16.317  19.537  39.245  1.00  8.25           N  
ATOM   1608  CA  PHE H 213      16.101  18.184  38.791  1.00  8.86           C  
ATOM   1609  CB  PHE H 213      17.230  17.608  37.911  1.00  8.97           C  
ATOM   1610  CG  PHE H 213      17.363  18.331  36.617  1.00  8.55           C  
ATOM   1611  CD1 PHE H 213      16.576  18.007  35.537  1.00 10.28           C  
ATOM   1612  CD2 PHE H 213      18.307  19.320  36.476  1.00 11.53           C  
ATOM   1613  CE1 PHE H 213      16.717  18.675  34.343  1.00 13.45           C  
ATOM   1614  CE2 PHE H 213      18.453  19.990  35.286  1.00  9.72           C  
ATOM   1615  CZ  PHE H 213      17.657  19.669  34.214  1.00  9.81           C  
ATOM   1616  C   PHE H 213      16.129  17.295  39.991  1.00 10.91           C  
ATOM   1617  O   PHE H 213      17.204  16.988  40.500  1.00 13.07           O  
ATOM   1618  N   ASP H 214      14.966  16.899  40.544  1.00 10.33           N  
ATOM   1619  CA  ASP H 214      15.110  16.000  41.650  1.00 10.98           C  
ATOM   1620  CB  ASP H 214      14.099  16.218  42.813  1.00 10.70           C  
ATOM   1621  CG  ASP H 214      12.647  16.299  42.364  1.00 14.06           C  
ATOM   1622  OD1 ASP H 214      12.413  16.651  41.177  1.00 13.32           O  
ATOM   1623  OD2 ASP H 214      11.756  15.986  43.197  1.00 13.67           O1-
ATOM   1624  C   ASP H 214      15.368  14.530  41.298  1.00 11.95           C  
ATOM   1625  O   ASP H 214      16.308  13.997  41.887  1.00 14.12           O  
ATOM   1626  N   PRO H 215      14.628  13.809  40.435  1.00 28.44           N  
ATOM   1627  CA  PRO H 215      14.973  12.428  40.235  1.00 29.20           C  
ATOM   1628  CD  PRO H 215      13.186  13.949  40.610  1.00 15.00           C  
ATOM   1629  CB  PRO H 215      13.685  11.613  40.357  1.00 29.15           C  
ATOM   1630  CG  PRO H 215      12.572  12.635  40.109  1.00 24.07           C  
ATOM   1631  C   PRO H 215      15.613  12.312  38.897  1.00 31.11           C  
ATOM   1632  O   PRO H 215      15.128  12.947  37.961  1.00 31.38           O  
ATOM   1633  N   TRP H 216      16.652  11.469  38.774  1.00 29.15           N  
ATOM   1634  CA  TRP H 216      17.285  11.222  37.515  1.00 22.69           C  
ATOM   1635  CB  TRP H 216      18.821  11.367  37.555  1.00 21.93           C  
ATOM   1636  CG  TRP H 216      19.345  12.767  37.768  1.00 25.31           C  
ATOM   1637  CD2 TRP H 216      20.053  13.529  36.775  1.00 26.07           C  
ATOM   1638  CD1 TRP H 216      19.304  13.539  38.894  1.00 22.83           C  
ATOM   1639  NE1 TRP H 216      19.930  14.740  38.663  1.00 24.95           N  
ATOM   1640  CE2 TRP H 216      20.401  14.747  37.365  1.00 24.12           C  
ATOM   1641  CE3 TRP H 216      20.389  13.237  35.480  1.00 25.33           C  
ATOM   1642  CZ2 TRP H 216      21.089  15.696  36.667  1.00 24.81           C  
ATOM   1643  CZ3 TRP H 216      21.085  14.198  34.780  1.00 26.71           C  
ATOM   1644  CH2 TRP H 216      21.427  15.403  35.363  1.00 26.76           C  
ATOM   1645  C   TRP H 216      17.012   9.784  37.228  1.00 24.58           C  
ATOM   1646  O   TRP H 216      16.684   9.018  38.133  1.00 31.19           O  
ATOM   1647  N   GLY H 217      17.096   9.393  35.943  1.00 30.92           N  
ATOM   1648  CA  GLY H 217      16.922   8.015  35.582  1.00 29.15           C  
ATOM   1649  C   GLY H 217      18.280   7.392  35.660  1.00 29.84           C  
ATOM   1650  O   GLY H 217      19.255   8.068  35.979  1.00 28.53           O  
ATOM   1651  N   GLN H 218      18.363   6.070  35.399  1.00 30.57           N  
ATOM   1652  CA  GLN H 218      19.604   5.343  35.421  1.00 32.16           C  
ATOM   1653  CB  GLN H 218      19.475   3.808  35.388  1.00 34.44           C  
ATOM   1654  CG  GLN H 218      18.995   3.184  36.699  0.80 40.15           C  
ATOM   1655  CD  GLN H 218      17.561   2.713  36.528  0.80 42.19           C  
ATOM   1656  OE1 GLN H 218      16.667   3.098  37.279  1.00 15.00           O  
ATOM   1657  NE2 GLN H 218      17.341   1.822  35.524  1.00 15.00           N  
ATOM   1658  C   GLN H 218      20.471   5.707  34.256  1.00 29.43           C  
ATOM   1659  O   GLN H 218      21.694   5.665  34.355  1.00 31.83           O  
ATOM   1660  N   GLY H 219      19.866   6.019  33.097  1.00 29.13           N  
ATOM   1661  CA  GLY H 219      20.637   6.337  31.924  1.00 28.55           C  
ATOM   1662  C   GLY H 219      20.596   5.162  30.989  1.00 31.81           C  
ATOM   1663  O   GLY H 219      20.446   4.014  31.406  1.00 33.62           O  
ATOM   1664  N   THR H 220      20.695   5.441  29.671  1.00 30.23           N  
ATOM   1665  CA  THR H 220      20.721   4.396  28.685  1.00 29.99           C  
ATOM   1666  CB  THR H 220      19.428   4.231  27.937  1.00 30.53           C  
ATOM   1667  OG1 THR H 220      19.493   3.092  27.091  1.00 32.39           O  
ATOM   1668  CG2 THR H 220      19.160   5.492  27.103  1.00 32.78           C  
ATOM   1669  C   THR H 220      21.789   4.735  27.691  1.00 28.42           C  
ATOM   1670  O   THR H 220      21.869   5.863  27.205  1.00 26.65           O  
ATOM   1671  N   LEU H 221      22.648   3.752  27.356  1.00 29.97           N  
ATOM   1672  CA  LEU H 221      23.719   4.011  26.435  1.00 30.10           C  
ATOM   1673  CB  LEU H 221      24.911   3.045  26.559  1.00 32.18           C  
ATOM   1674  CG  LEU H 221      26.043   3.345  25.555  1.00 27.11           C  
ATOM   1675  CD1 LEU H 221      26.708   4.702  25.833  1.00 25.89           C  
ATOM   1676  CD2 LEU H 221      27.052   2.191  25.474  1.00 31.22           C  
ATOM   1677  C   LEU H 221      23.222   3.910  25.032  1.00 31.79           C  
ATOM   1678  O   LEU H 221      22.580   2.934  24.647  1.00 30.89           O  
ATOM   1679  N   VAL H 222      23.512   4.950  24.229  1.00 29.12           N  
ATOM   1680  CA  VAL H 222      23.139   4.937  22.846  1.00 30.31           C  
ATOM   1681  CB  VAL H 222      22.258   6.084  22.444  1.00 30.05           C  
ATOM   1682  CG1 VAL H 222      22.077   6.046  20.917  1.00 34.66           C  
ATOM   1683  CG2 VAL H 222      20.933   5.973  23.217  1.00 28.95           C  
ATOM   1684  C   VAL H 222      24.398   5.061  22.065  1.00 33.00           C  
ATOM   1685  O   VAL H 222      25.178   5.993  22.257  1.00 32.39           O  
ATOM   1686  N   THR H 223      24.638   4.109  21.154  1.00 33.32           N  
ATOM   1687  CA  THR H 223      25.840   4.204  20.391  1.00 36.71           C  
ATOM   1688  CB  THR H 223      26.755   3.047  20.648  1.00 40.55           C  
ATOM   1689  OG1 THR H 223      28.024   3.276  20.060  1.00 40.22           O  
ATOM   1690  CG2 THR H 223      26.109   1.766  20.111  1.00 33.08           C  
ATOM   1691  C   THR H 223      25.451   4.259  18.947  1.00 38.61           C  
ATOM   1692  O   THR H 223      24.602   3.497  18.491  1.00 35.50           O  
ATOM   1693  N   VAL H 224      26.050   5.196  18.188  1.00 39.00           N  
ATOM   1694  CA  VAL H 224      25.721   5.321  16.799  1.00 36.64           C  
ATOM   1695  CB  VAL H 224      25.628   6.746  16.358  1.00 37.15           C  
ATOM   1696  CG1 VAL H 224      25.311   6.792  14.855  1.00 36.98           C  
ATOM   1697  CG2 VAL H 224      24.599   7.442  17.254  1.00 34.11           C  
ATOM   1698  C   VAL H 224      26.836   4.711  16.032  1.00 42.12           C  
ATOM   1699  O   VAL H 224      27.985   5.130  16.169  1.00 43.56           O  
ATOM   1700  N   SER H 225      26.528   3.697  15.200  1.00 39.95           N  
ATOM   1701  CA  SER H 225      27.606   3.103  14.470  1.00 42.13           C  
ATOM   1702  CB  SER H 225      28.374   2.031  15.258  1.00 45.02           C  
ATOM   1703  OG  SER H 225      27.544   0.897  15.469  1.00 41.49           O  
ATOM   1704  C   SER H 225      27.070   2.434  13.252  1.00 44.98           C  
ATOM   1705  O   SER H 225      25.876   2.165  13.133  1.00 43.13           O  
ATOM   1706  N   SER H 226      27.976   2.160  12.296  1.00 46.96           N  
ATOM   1707  CA  SER H 226      27.624   1.500  11.078  1.00 49.24           C  
ATOM   1708  CB  SER H 226      28.427   2.019   9.875  1.00 51.86           C  
ATOM   1709  OG  SER H 226      28.092   3.374   9.615  1.00 58.32           O  
ATOM   1710  C   SER H 226      28.028   0.049  11.277  1.00 53.83           C  
ATOM   1711  O   SER H 226      27.153  -0.849  11.137  1.00 53.59           O  
ATOM   1712  OXT SER H 226      29.230  -0.177  11.575  1.00  0.00           O1-
TER    1713      SER H 226 
CONECT  131  627
CONECT  627  131
CONECT  928 1504
CONECT 1504  928
END
