# Supplementary material for: Fully automated antibody structure prediction using BIOVIA tools: Validation study
Source: PLoS One. 2017 May 18;12(5):e0177923. doi: 10.1371/journal.pone.0177923 (PMC5436848; doi:10.1371/journal.pone.0177923)
Supplement: S2 Dataset — Predicted structures using the Top5 framework method, Chothia CDR definition with canonical filtering and generating 50 models. These were used in the comparison against predictions using no filtering. (ZIP) [file pone.0177923.s004.zip › 4H8W_LH_FV_FinalModel.pdb]

REMARK   Accelrys Discovery Studio PDB file
REMARK   Created:  2015-04-10T03:05:12Z
SSBOND   1 CYS L   21    CYS L   89                                     
SSBOND   2 CYS H  133    CYS H  207                                     
ATOM      1  N   SER L   1      31.064  27.654  26.808  1.00 44.32           N1+
ATOM      2  CA  SER L   1      30.013  28.475  27.437  1.00 45.67           C  
ATOM      3  CB  SER L   1      28.682  28.332  26.675  1.00 49.02           C  
ATOM      4  OG  SER L   1      27.673  29.132  27.282  1.00 52.05           O  
ATOM      5  C   SER L   1      29.784  28.030  28.846  1.00 41.39           C  
ATOM      6  O   SER L   1      29.065  28.684  29.598  1.00 42.13           O  
ATOM      7  N   ALA L   2      30.408  26.901  29.233  1.00 37.84           N  
ATOM      8  CA  ALA L   2      30.269  26.345  30.546  1.00 36.37           C  
ATOM      9  CB  ALA L   2      30.762  24.894  30.648  1.00 36.19           C  
ATOM     10  C   ALA L   2      31.066  27.162  31.521  1.00 34.96           C  
ATOM     11  O   ALA L   2      31.996  27.876  31.154  1.00 37.17           O  
ATOM     12  N   LEU L   3      30.687  27.072  32.811  1.00 31.37           N  
ATOM     13  CA  LEU L   3      31.333  27.732  33.906  1.00 30.12           C  
ATOM     14  CB  LEU L   3      30.557  27.577  35.224  1.00 28.03           C  
ATOM     15  CG  LEU L   3      29.124  28.143  35.154  1.00 28.88           C  
ATOM     16  CD1 LEU L   3      28.381  27.964  36.488  1.00 27.86           C  
ATOM     17  CD2 LEU L   3      29.120  29.603  34.668  1.00 28.51           C  
ATOM     18  C   LEU L   3      32.651  27.039  34.057  1.00 28.91           C  
ATOM     19  O   LEU L   3      32.804  25.896  33.630  1.00 29.04           O  
ATOM     20  N   THR L   4      33.646  27.711  34.665  1.00 27.92           N  
ATOM     21  CA  THR L   4      34.951  27.114  34.683  1.00 28.44           C  
ATOM     22  CB  THR L   4      36.048  28.098  34.398  1.00 29.93           C  
ATOM     23  OG1 THR L   4      35.830  28.714  33.137  1.00 31.35           O  
ATOM     24  CG2 THR L   4      37.396  27.356  34.390  1.00 27.48           C  
ATOM     25  C   THR L   4      35.238  26.505  36.020  1.00 27.10           C  
ATOM     26  O   THR L   4      35.092  27.146  37.059  1.00 26.95           O  
ATOM     27  N   GLN L   5      35.657  25.220  36.002  1.00 25.69           N  
ATOM     28  CA  GLN L   5      36.029  24.503  37.190  1.00 26.47           C  
ATOM     29  CB  GLN L   5      35.088  23.340  37.545  1.00 25.12           C  
ATOM     30  CG  GLN L   5      33.650  23.755  37.845  1.00 24.93           C  
ATOM     31  CD  GLN L   5      32.884  22.484  38.177  1.00 24.09           C  
ATOM     32  OE1 GLN L   5      32.087  21.990  37.380  1.00 24.50           O  
ATOM     33  NE2 GLN L   5      33.150  21.930  39.389  1.00 23.97           N  
ATOM     34  C   GLN L   5      37.364  23.870  36.925  1.00 27.13           C  
ATOM     35  O   GLN L   5      37.714  23.591  35.777  1.00 27.57           O  
ATOM     36  N   PRO L   6      38.139  23.658  37.956  1.00 27.33           N  
ATOM     37  CA  PRO L   6      39.420  23.013  37.840  1.00 28.54           C  
ATOM     38  CD  PRO L   6      37.671  23.725  39.329  1.00 28.26           C  
ATOM     39  CB  PRO L   6      39.981  22.983  39.261  1.00 27.06           C  
ATOM     40  CG  PRO L   6      38.714  22.930  40.137  1.00 28.20           C  
ATOM     41  C   PRO L   6      39.208  21.625  37.316  1.00 28.04           C  
ATOM     42  O   PRO L   6      38.231  20.981  37.697  1.00 28.14           O  
ATOM     43  N   ALA L   7      40.114  21.139  36.447  1.00 28.00           N  
ATOM     44  CA  ALA L   7      39.979  19.828  35.885  1.00 28.48           C  
ATOM     45  CB  ALA L   7      41.071  19.506  34.850  1.00 27.79           C  
ATOM     46  C   ALA L   7      40.079  18.812  36.978  1.00 27.62           C  
ATOM     47  O   ALA L   7      39.316  17.848  37.005  1.00 27.30           O  
ATOM     48  N   SER L   8      41.024  18.992  37.922  1.00 28.28           N  
ATOM     49  CA  SER L   8      41.148  17.988  38.938  1.00 28.98           C  
ATOM     50  CB  SER L   8      42.225  16.932  38.634  1.00 28.96           C  
ATOM     51  OG  SER L   8      43.515  17.528  38.664  1.00 31.33           O  
ATOM     52  C   SER L   8      41.525  18.617  40.237  1.00 28.75           C  
ATOM     53  O   SER L   8      42.175  19.667  40.283  1.00 31.03           O  
ATOM     54  N   VAL L   9      41.103  17.976  41.336  1.00 29.11           N  
ATOM     55  CA  VAL L   9      41.427  18.410  42.661  1.00 30.34           C  
ATOM     56  CB  VAL L   9      40.260  19.038  43.370  1.00 29.46           C  
ATOM     57  CG1 VAL L   9      40.707  19.470  44.769  1.00 30.57           C  
ATOM     58  CG2 VAL L   9      39.693  20.183  42.521  1.00 29.49           C  
ATOM     59  C   VAL L   9      41.736  17.156  43.407  1.00 30.52           C  
ATOM     60  O   VAL L   9      41.126  16.116  43.148  1.00 30.71           O  
ATOM     61  N   SER L  10      42.693  17.192  44.352  1.00 29.32           N  
ATOM     62  CA  SER L  10      43.002  15.982  45.062  1.00 30.32           C  
ATOM     63  CB  SER L  10      44.254  15.262  44.529  1.00 31.97           C  
ATOM     64  OG  SER L  10      45.391  16.104  44.643  1.00 35.48           O  
ATOM     65  C   SER L  10      43.256  16.315  46.495  1.00 31.30           C  
ATOM     66  O   SER L  10      43.605  17.445  46.830  1.00 31.47           O  
ATOM     67  N   GLY L  11      43.065  15.319  47.386  1.00 30.84           N  
ATOM     68  CA  GLY L  11      43.322  15.532  48.782  1.00 31.44           C  
ATOM     69  C   GLY L  11      43.454  14.200  49.447  1.00 32.36           C  
ATOM     70  O   GLY L  11      42.987  13.181  48.940  1.00 31.88           O  
ATOM     71  N   SER L  12      44.115  14.183  50.621  1.00 32.38           N  
ATOM     72  CA  SER L  12      44.273  12.962  51.354  1.00 33.11           C  
ATOM     73  CB  SER L  12      45.482  12.964  52.302  1.00 33.46           C  
ATOM     74  OG  SER L  12      46.682  13.061  51.551  1.00 37.68           O  
ATOM     75  C   SER L  12      43.045  12.787  52.183  1.00 32.45           C  
ATOM     76  O   SER L  12      42.261  13.716  52.355  1.00 31.48           O  
ATOM     77  N   PRO L  13      42.857  11.610  52.706  1.00 31.46           N  
ATOM     78  CA  PRO L  13      41.687  11.384  53.500  1.00 32.11           C  
ATOM     79  CD  PRO L  13      43.298  10.400  52.031  1.00 31.31           C  
ATOM     80  CB  PRO L  13      41.615   9.875  53.712  1.00 31.49           C  
ATOM     81  CG  PRO L  13      42.294   9.310  52.451  1.00 30.65           C  
ATOM     82  C   PRO L  13      41.745  12.198  54.749  1.00 32.89           C  
ATOM     83  O   PRO L  13      42.828  12.355  55.310  1.00 33.90           O  
ATOM     84  N   GLY L  14      40.591  12.744  55.178  1.00 33.23           N  
ATOM     85  CA  GLY L  14      40.518  13.508  56.388  1.00 32.43           C  
ATOM     86  C   GLY L  14      40.723  14.960  56.077  1.00 33.08           C  
ATOM     87  O   GLY L  14      40.416  15.822  56.898  1.00 32.96           O  
ATOM     88  N   GLN L  15      41.228  15.277  54.870  1.00 32.14           N  
ATOM     89  CA  GLN L  15      41.494  16.649  54.535  1.00 32.59           C  
ATOM     90  CB  GLN L  15      42.539  16.849  53.423  1.00 33.54           C  
ATOM     91  CG  GLN L  15      43.959  16.417  53.787  1.00 36.84           C  
ATOM     92  CD  GLN L  15      44.863  16.877  52.651  1.00 40.68           C  
ATOM     93  OE1 GLN L  15      46.006  16.442  52.532  1.00 39.54           O  
ATOM     94  NE2 GLN L  15      44.334  17.785  51.788  1.00 44.58           N  
ATOM     95  C   GLN L  15      40.248  17.287  54.022  1.00 33.35           C  
ATOM     96  O   GLN L  15      39.223  16.638  53.821  1.00 33.15           O  
ATOM     97  N   SER L  16      40.316  18.618  53.833  1.00 33.02           N  
ATOM     98  CA  SER L  16      39.224  19.338  53.257  1.00 32.83           C  
ATOM     99  CB  SER L  16      38.724  20.506  54.125  1.00 33.99           C  
ATOM    100  OG  SER L  16      39.771  21.435  54.359  1.00 37.88           O  
ATOM    101  C   SER L  16      39.710  19.879  51.949  1.00 34.34           C  
ATOM    102  O   SER L  16      40.881  20.230  51.803  1.00 33.38           O  
ATOM    103  N   ILE L  17      38.816  19.917  50.941  1.00 32.80           N  
ATOM    104  CA  ILE L  17      39.186  20.397  49.640  1.00 31.45           C  
ATOM    105  CB  ILE L  17      39.286  19.299  48.633  1.00 31.67           C  
ATOM    106  CG1 ILE L  17      37.900  18.661  48.459  1.00 31.65           C  
ATOM    107  CG2 ILE L  17      40.373  18.314  49.092  1.00 31.40           C  
ATOM    108  CD1 ILE L  17      37.795  17.758  47.240  1.00 32.90           C  
ATOM    109  C   ILE L  17      38.093  21.297  49.156  1.00 29.50           C  
ATOM    110  O   ILE L  17      36.944  21.178  49.582  1.00 29.05           O  
ATOM    111  N   THR L  18      38.430  22.242  48.254  1.00 29.44           N  
ATOM    112  CA  THR L  18      37.423  23.116  47.726  1.00 29.29           C  
ATOM    113  CB  THR L  18      37.606  24.550  48.127  1.00 30.43           C  
ATOM    114  OG1 THR L  18      37.623  24.663  49.542  1.00 33.89           O  
ATOM    115  CG2 THR L  18      36.440  25.372  47.550  1.00 30.17           C  
ATOM    116  C   THR L  18      37.500  23.073  46.232  1.00 29.76           C  
ATOM    117  O   THR L  18      38.582  22.992  45.652  1.00 30.50           O  
ATOM    118  N   ILE L  19      36.327  23.115  45.570  1.00 27.76           N  
ATOM    119  CA  ILE L  19      36.267  23.118  44.136  1.00 26.61           C  
ATOM    120  CB  ILE L  19      35.428  22.003  43.584  1.00 26.21           C  
ATOM    121  CG1 ILE L  19      35.987  20.637  44.015  1.00 25.27           C  
ATOM    122  CG2 ILE L  19      35.353  22.173  42.060  1.00 25.58           C  
ATOM    123  CD1 ILE L  19      35.023  19.478  43.760  1.00 24.79           C  
ATOM    124  C   ILE L  19      35.601  24.404  43.748  1.00 26.88           C  
ATOM    125  O   ILE L  19      34.537  24.738  44.268  1.00 27.01           O  
ATOM    126  N   SER L  20      36.229  25.174  42.836  1.00 26.31           N  
ATOM    127  CA  SER L  20      35.688  26.444  42.431  1.00 26.09           C  
ATOM    128  CB  SER L  20      36.770  27.496  42.137  1.00 27.62           C  
ATOM    129  OG  SER L  20      37.568  27.084  41.038  1.00 28.56           O  
ATOM    130  C   SER L  20      34.858  26.294  41.186  1.00 26.88           C  
ATOM    131  O   SER L  20      35.013  25.340  40.426  1.00 27.21           O  
ATOM    132  N   CYS L  21      33.937  27.262  40.968  1.00 26.23           N  
ATOM    133  CA  CYS L  21      33.086  27.311  39.806  1.00 27.70           C  
ATOM    134  CB  CYS L  21      31.679  26.731  40.082  1.00 27.87           C  
ATOM    135  SG  CYS L  21      30.572  26.777  38.639  1.00 30.23           S  
ATOM    136  C   CYS L  21      32.942  28.768  39.455  1.00 27.99           C  
ATOM    137  O   CYS L  21      32.223  29.507  40.127  1.00 28.37           O  
ATOM    138  N   THR L  22      33.596  29.213  38.361  1.00 28.38           N  
ATOM    139  CA  THR L  22      33.625  30.616  38.039  1.00 29.20           C  
ATOM    140  CB  THR L  22      35.004  31.083  37.669  1.00 29.99           C  
ATOM    141  OG1 THR L  22      35.894  30.898  38.759  1.00 31.62           O  
ATOM    142  CG2 THR L  22      34.952  32.561  37.256  1.00 30.25           C  
ATOM    143  C   THR L  22      32.746  30.904  36.866  1.00 29.17           C  
ATOM    144  O   THR L  22      32.911  30.323  35.795  1.00 28.62           O  
ATOM    145  N   GLY L  23      31.753  31.795  37.077  1.00 33.77           N  
ATOM    146  CA  GLY L  23      30.852  32.212  36.041  1.00 34.13           C  
ATOM    147  C   GLY L  23      31.041  33.676  35.806  1.00 36.50           C  
ATOM    148  O   GLY L  23      32.144  34.212  35.906  1.00 37.15           O  
ATOM    149  N   THR L  24      29.921  34.358  35.488  1.00 37.30           N  
ATOM    150  CA  THR L  24      29.936  35.768  35.238  1.00 37.26           C  
ATOM    151  CB  THR L  24      29.839  36.116  33.784  1.00 38.64           C  
ATOM    152  OG1 THR L  24      28.614  35.643  33.247  1.00 38.36           O  
ATOM    153  CG2 THR L  24      31.022  35.468  33.047  1.00 36.20           C  
ATOM    154  C   THR L  24      28.734  36.348  35.907  1.00 38.33           C  
ATOM    155  O   THR L  24      28.014  35.663  36.629  1.00 38.45           O  
ATOM    156  N   SER L  25      28.497  37.652  35.679  1.00 37.59           N  
ATOM    157  CA  SER L  25      27.404  38.352  36.283  1.00 37.95           C  
ATOM    158  CB  SER L  25      27.386  39.846  35.930  1.00 40.19           C  
ATOM    159  OG  SER L  25      26.281  40.483  36.553  1.00 37.16           O  
ATOM    160  C   SER L  25      26.111  37.771  35.801  1.00 37.35           C  
ATOM    161  O   SER L  25      25.115  37.793  36.516  1.00 37.66           O  
ATOM    162  N   SER L  26      26.091  37.224  34.574  1.00 37.00           N  
ATOM    163  CA  SER L  26      24.879  36.726  33.983  1.00 37.75           C  
ATOM    164  CB  SER L  26      25.028  36.416  32.480  1.00 37.63           C  
ATOM    165  OG  SER L  26      25.949  35.356  32.280  1.00 41.11           O  
ATOM    166  C   SER L  26      24.396  35.481  34.668  1.00 37.95           C  
ATOM    167  O   SER L  26      23.234  35.103  34.511  1.00 35.62           O  
ATOM    168  N   ASP L  27      25.264  34.786  35.427  1.00 36.95           N  
ATOM    169  CA  ASP L  27      24.826  33.562  36.034  1.00 34.25           C  
ATOM    170  CB  ASP L  27      25.404  32.312  35.324  1.00 33.43           C  
ATOM    171  CG  ASP L  27      26.893  32.489  35.019  1.00 33.70           C  
ATOM    172  OD1 ASP L  27      27.756  32.202  35.889  1.00 32.81           O  
ATOM    173  OD2 ASP L  27      27.183  32.899  33.863  1.00 33.74           O1-
ATOM    174  C   ASP L  27      25.116  33.545  37.506  1.00 34.14           C  
ATOM    175  O   ASP L  27      24.292  33.955  38.321  1.00 35.79           O  
ATOM    176  N   VAL L  28      26.315  33.075  37.880  1.00 34.38           N  
ATOM    177  CA  VAL L  28      26.703  32.890  39.249  1.00 33.81           C  
ATOM    178  CB  VAL L  28      28.097  32.346  39.365  1.00 33.61           C  
ATOM    179  CG1 VAL L  28      28.485  32.273  40.850  1.00 33.30           C  
ATOM    180  CG2 VAL L  28      28.151  30.989  38.644  1.00 31.90           C  
ATOM    181  C   VAL L  28      26.659  34.187  40.000  1.00 35.93           C  
ATOM    182  O   VAL L  28      26.223  34.221  41.149  1.00 36.15           O  
ATOM    183  N   GLY L  29      27.127  35.289  39.387  1.00 34.93           N  
ATOM    184  CA  GLY L  29      27.204  36.538  40.094  1.00 35.89           C  
ATOM    185  C   GLY L  29      25.851  37.078  40.468  1.00 37.15           C  
ATOM    186  O   GLY L  29      25.670  37.572  41.578  1.00 35.12           O  
ATOM    187  N   SER L  30      24.883  37.056  39.531  1.00 34.72           N  
ATOM    188  CA  SER L  30      23.588  37.650  39.758  1.00 35.39           C  
ATOM    189  CB  SER L  30      22.872  38.051  38.460  1.00 44.88           C  
ATOM    190  OG  SER L  30      23.489  39.208  37.916  1.00 46.72           O  
ATOM    191  C   SER L  30      22.618  36.820  40.552  1.00 35.58           C  
ATOM    192  O   SER L  30      21.822  37.378  41.304  1.00 35.46           O  
ATOM    193  N   TYR L  31      22.653  35.476  40.435  1.00 35.26           N  
ATOM    194  CA  TYR L  31      21.587  34.709  41.025  1.00 33.98           C  
ATOM    195  CB  TYR L  31      20.847  33.782  40.045  1.00 33.11           C  
ATOM    196  CG  TYR L  31      20.082  34.567  39.046  1.00 34.82           C  
ATOM    197  CD1 TYR L  31      18.801  34.973  39.322  1.00 36.27           C  
ATOM    198  CD2 TYR L  31      20.642  34.890  37.835  1.00 35.65           C  
ATOM    199  CE1 TYR L  31      18.084  35.696  38.400  1.00 37.40           C  
ATOM    200  CE2 TYR L  31      19.927  35.611  36.909  1.00 36.42           C  
ATOM    201  CZ  TYR L  31      18.647  36.016  37.189  1.00 37.15           C  
ATOM    202  OH  TYR L  31      17.914  36.757  36.238  1.00 43.30           O  
ATOM    203  C   TYR L  31      22.099  33.769  42.060  1.00 33.64           C  
ATOM    204  O   TYR L  31      23.278  33.424  42.099  1.00 34.20           O  
ATOM    205  N   ASN L  32      21.182  33.354  42.962  1.00 30.46           N  
ATOM    206  CA  ASN L  32      21.528  32.399  43.966  1.00 32.21           C  
ATOM    207  CB  ASN L  32      20.897  32.718  45.334  1.00 32.71           C  
ATOM    208  CG  ASN L  32      21.534  33.991  45.873  1.00 37.74           C  
ATOM    209  OD1 ASN L  32      22.756  34.105  45.949  1.00 39.04           O  
ATOM    210  ND2 ASN L  32      20.682  34.984  46.250  1.00 38.70           N  
ATOM    211  C   ASN L  32      20.964  31.081  43.530  1.00 30.80           C  
ATOM    212  O   ASN L  32      20.341  30.381  44.325  1.00 29.92           O  
ATOM    213  N   PHE L  33      21.168  30.695  42.253  1.00 30.21           N  
ATOM    214  CA  PHE L  33      20.675  29.422  41.817  1.00 28.36           C  
ATOM    215  CB  PHE L  33      19.688  29.506  40.637  1.00 29.76           C  
ATOM    216  CG  PHE L  33      18.418  30.122  41.114  1.00 30.82           C  
ATOM    217  CD1 PHE L  33      17.534  29.392  41.877  1.00 32.39           C  
ATOM    218  CD2 PHE L  33      18.097  31.417  40.779  1.00 31.66           C  
ATOM    219  CE1 PHE L  33      16.356  29.946  42.317  1.00 33.37           C  
ATOM    220  CE2 PHE L  33      16.920  31.981  41.213  1.00 34.95           C  
ATOM    221  CZ  PHE L  33      16.049  31.245  41.985  1.00 33.38           C  
ATOM    222  C   PHE L  33      21.839  28.635  41.336  1.00 27.71           C  
ATOM    223  O   PHE L  33      21.970  28.334  40.151  1.00 27.58           O  
ATOM    224  N   VAL L  34      22.712  28.241  42.266  1.00 26.13           N  
ATOM    225  CA  VAL L  34      23.830  27.446  41.863  1.00 24.32           C  
ATOM    226  CB  VAL L  34      25.152  27.961  42.351  1.00 24.93           C  
ATOM    227  CG1 VAL L  34      26.242  26.947  41.965  1.00 23.53           C  
ATOM    228  CG2 VAL L  34      25.373  29.364  41.762  1.00 25.04           C  
ATOM    229  C   VAL L  34      23.625  26.102  42.472  1.00 24.05           C  
ATOM    230  O   VAL L  34      23.255  25.992  43.638  1.00 24.34           O  
ATOM    231  N   SER L  35      23.840  25.032  41.687  1.00 22.87           N  
ATOM    232  CA  SER L  35      23.670  23.721  42.237  1.00 22.79           C  
ATOM    233  CB  SER L  35      22.426  22.985  41.713  1.00 21.89           C  
ATOM    234  OG  SER L  35      22.451  22.917  40.298  1.00 24.38           O  
ATOM    235  C   SER L  35      24.905  22.921  41.955  1.00 21.69           C  
ATOM    236  O   SER L  35      25.707  23.268  41.088  1.00 21.73           O  
ATOM    237  N   TRP L  36      25.112  21.844  42.741  1.00 21.14           N  
ATOM    238  CA  TRP L  36      26.265  21.007  42.571  1.00 21.21           C  
ATOM    239  CB  TRP L  36      27.228  21.062  43.769  1.00 21.39           C  
ATOM    240  CG  TRP L  36      27.883  22.409  43.962  1.00 22.74           C  
ATOM    241  CD2 TRP L  36      29.169  22.773  43.437  1.00 22.31           C  
ATOM    242  CD1 TRP L  36      27.423  23.496  44.643  1.00 22.25           C  
ATOM    243  NE1 TRP L  36      28.338  24.518  44.574  1.00 23.13           N  
ATOM    244  CE2 TRP L  36      29.417  24.087  43.834  1.00 22.61           C  
ATOM    245  CE3 TRP L  36      30.069  22.071  42.687  1.00 21.99           C  
ATOM    246  CZ2 TRP L  36      30.576  24.720  43.487  1.00 23.93           C  
ATOM    247  CZ3 TRP L  36      31.234  22.713  42.333  1.00 24.04           C  
ATOM    248  CH2 TRP L  36      31.481  24.013  42.727  1.00 24.39           C  
ATOM    249  C   TRP L  36      25.786  19.594  42.457  1.00 21.67           C  
ATOM    250  O   TRP L  36      24.811  19.200  43.098  1.00 22.26           O  
ATOM    251  N   TYR L  37      26.475  18.793  41.620  1.00 20.82           N  
ATOM    252  CA  TYR L  37      26.078  17.431  41.406  1.00 21.76           C  
ATOM    253  CB  TYR L  37      25.571  17.159  39.977  1.00 20.86           C  
ATOM    254  CG  TYR L  37      24.370  17.999  39.709  1.00 21.67           C  
ATOM    255  CD1 TYR L  37      24.512  19.295  39.271  1.00 22.60           C  
ATOM    256  CD2 TYR L  37      23.104  17.491  39.888  1.00 21.04           C  
ATOM    257  CE1 TYR L  37      23.406  20.073  39.019  1.00 21.67           C  
ATOM    258  CE2 TYR L  37      21.994  18.262  39.638  1.00 20.55           C  
ATOM    259  CZ  TYR L  37      22.147  19.558  39.204  1.00 22.15           C  
ATOM    260  OH  TYR L  37      21.011  20.356  38.946  1.00 21.00           O  
ATOM    261  C   TYR L  37      27.277  16.550  41.574  1.00 22.00           C  
ATOM    262  O   TYR L  37      28.399  16.939  41.250  1.00 22.00           O  
ATOM    263  N   GLN L  38      27.049  15.329  42.097  1.00 21.67           N  
ATOM    264  CA  GLN L  38      28.096  14.360  42.255  1.00 22.09           C  
ATOM    265  CB  GLN L  38      28.132  13.736  43.662  1.00 21.78           C  
ATOM    266  CG  GLN L  38      29.241  12.700  43.851  1.00 22.95           C  
ATOM    267  CD  GLN L  38      29.086  12.093  45.236  1.00 24.88           C  
ATOM    268  OE1 GLN L  38      27.990  11.708  45.640  1.00 26.21           O  
ATOM    269  NE2 GLN L  38      30.214  12.004  45.991  1.00 25.84           N  
ATOM    270  C   GLN L  38      27.793  13.244  41.306  1.00 21.83           C  
ATOM    271  O   GLN L  38      26.645  12.819  41.181  1.00 22.51           O  
ATOM    272  N   GLN L  39      28.816  12.743  40.584  1.00 21.03           N  
ATOM    273  CA  GLN L  39      28.533  11.663  39.686  1.00 21.95           C  
ATOM    274  CB  GLN L  39      28.448  12.105  38.217  1.00 21.79           C  
ATOM    275  CG  GLN L  39      28.046  10.977  37.268  1.00 22.91           C  
ATOM    276  CD  GLN L  39      27.949  11.561  35.868  1.00 23.30           C  
ATOM    277  OE1 GLN L  39      28.383  12.684  35.618  1.00 23.77           O  
ATOM    278  NE2 GLN L  39      27.361  10.779  34.923  1.00 23.24           N  
ATOM    279  C   GLN L  39      29.611  10.629  39.790  1.00 22.81           C  
ATOM    280  O   GLN L  39      30.782  10.908  39.542  1.00 22.71           O  
ATOM    281  N   HIS L  40      29.223   9.396  40.176  1.00 23.56           N  
ATOM    282  CA  HIS L  40      30.138   8.292  40.235  1.00 26.34           C  
ATOM    283  ND1 HIS L  40      30.832   7.641  43.417  1.00 25.16           N  
ATOM    284  CG  HIS L  40      29.702   7.579  42.632  1.00 26.97           C  
ATOM    285  CB  HIS L  40      29.703   7.168  41.191  1.00 25.60           C  
ATOM    286  NE2 HIS L  40      29.125   8.237  44.712  1.00 27.99           N  
ATOM    287  CD2 HIS L  40      28.670   7.945  43.438  1.00 27.50           C  
ATOM    288  CE1 HIS L  40      30.429   8.039  44.650  1.00 27.36           C  
ATOM    289  C   HIS L  40      30.177   7.709  38.863  1.00 27.74           C  
ATOM    290  O   HIS L  40      29.220   7.829  38.100  1.00 27.82           O  
ATOM    291  N   PRO L  41      31.250   7.062  38.517  1.00 30.62           N  
ATOM    292  CA  PRO L  41      31.314   6.521  37.197  1.00 31.48           C  
ATOM    293  CD  PRO L  41      32.567   7.407  39.029  1.00 30.51           C  
ATOM    294  CB  PRO L  41      32.750   6.035  37.023  1.00 32.12           C  
ATOM    295  CG  PRO L  41      33.554   6.997  37.920  1.00 32.39           C  
ATOM    296  C   PRO L  41      30.248   5.501  36.969  1.00 30.51           C  
ATOM    297  O   PRO L  41      30.047   4.635  37.820  1.00 31.34           O  
ATOM    298  N   GLY L  42      29.547   5.600  35.822  1.00 30.29           N  
ATOM    299  CA  GLY L  42      28.546   4.642  35.456  1.00 31.86           C  
ATOM    300  C   GLY L  42      27.249   4.938  36.143  1.00 31.69           C  
ATOM    301  O   GLY L  42      26.312   4.147  36.048  1.00 32.44           O  
ATOM    302  N   LYS L  43      27.140   6.081  36.850  1.00 29.80           N  
ATOM    303  CA  LYS L  43      25.899   6.340  37.525  1.00 29.06           C  
ATOM    304  CB  LYS L  43      26.014   6.305  39.057  1.00 30.22           C  
ATOM    305  CG  LYS L  43      26.436   4.928  39.573  1.00 31.57           C  
ATOM    306  CD  LYS L  43      25.505   3.800  39.119  1.00 36.97           C  
ATOM    307  CE  LYS L  43      24.194   3.732  39.900  1.00 45.38           C  
ATOM    308  NZ  LYS L  43      24.449   3.194  41.255  1.00 47.77           N1+
ATOM    309  C   LYS L  43      25.405   7.696  37.127  1.00 27.93           C  
ATOM    310  O   LYS L  43      26.128   8.483  36.518  1.00 28.64           O  
ATOM    311  N   ALA L  44      24.120   7.980  37.432  1.00 27.10           N  
ATOM    312  CA  ALA L  44      23.517   9.248  37.127  1.00 26.93           C  
ATOM    313  CB  ALA L  44      21.978   9.232  37.154  1.00 27.19           C  
ATOM    314  C   ALA L  44      23.985  10.239  38.147  1.00 26.80           C  
ATOM    315  O   ALA L  44      24.452   9.865  39.221  1.00 26.25           O  
ATOM    316  N   PRO L  45      23.884  11.500  37.822  1.00 26.34           N  
ATOM    317  CA  PRO L  45      24.315  12.537  38.724  1.00 24.70           C  
ATOM    318  CD  PRO L  45      23.943  11.921  36.431  1.00 25.05           C  
ATOM    319  CB  PRO L  45      24.333  13.819  37.894  1.00 24.35           C  
ATOM    320  CG  PRO L  45      24.567  13.325  36.455  1.00 25.21           C  
ATOM    321  C   PRO L  45      23.400  12.611  39.906  1.00 24.76           C  
ATOM    322  O   PRO L  45      22.237  12.223  39.790  1.00 26.11           O  
ATOM    323  N   LYS L  46      23.920  13.086  41.058  1.00 24.37           N  
ATOM    324  CA  LYS L  46      23.140  13.232  42.257  1.00 24.37           C  
ATOM    325  CB  LYS L  46      23.658  12.391  43.437  1.00 25.77           C  
ATOM    326  CG  LYS L  46      22.818  12.530  44.709  1.00 29.29           C  
ATOM    327  CD  LYS L  46      23.341  11.692  45.878  1.00 32.69           C  
ATOM    328  CE  LYS L  46      23.592  10.230  45.511  1.00 35.87           C  
ATOM    329  NZ  LYS L  46      24.269   9.535  46.629  1.00 39.91           N1+
ATOM    330  C   LYS L  46      23.271  14.661  42.693  1.00 23.91           C  
ATOM    331  O   LYS L  46      24.350  15.244  42.612  1.00 24.05           O  
ATOM    332  N   LEU L  47      22.173  15.257  43.198  1.00 23.65           N  
ATOM    333  CA  LEU L  47      22.179  16.641  43.597  1.00 24.51           C  
ATOM    334  CB  LEU L  47      20.777  17.274  43.492  1.00 24.43           C  
ATOM    335  CG  LEU L  47      20.697  18.756  43.904  1.00 26.06           C  
ATOM    336  CD1 LEU L  47      21.565  19.643  42.998  1.00 24.46           C  
ATOM    337  CD2 LEU L  47      19.234  19.228  43.962  1.00 26.69           C  
ATOM    338  C   LEU L  47      22.636  16.756  45.030  1.00 24.79           C  
ATOM    339  O   LEU L  47      21.983  16.239  45.936  1.00 25.85           O  
ATOM    340  N   MET L  48      23.859  17.296  45.239  1.00 23.28           N  
ATOM    341  CA  MET L  48      24.435  17.586  46.529  1.00 24.67           C  
ATOM    342  CB  MET L  48      25.968  17.581  46.468  1.00 25.78           C  
ATOM    343  CG  MET L  48      26.520  16.294  45.848  1.00 23.05           C  
ATOM    344  SD  MET L  48      26.095  14.764  46.731  1.00 27.23           S  
ATOM    345  CE  MET L  48      27.374  14.973  48.001  1.00 25.61           C  
ATOM    346  C   MET L  48      24.012  18.905  47.132  1.00 25.59           C  
ATOM    347  O   MET L  48      23.791  18.998  48.338  1.00 26.95           O  
ATOM    348  N   ILE L  49      23.947  19.986  46.315  1.00 24.51           N  
ATOM    349  CA  ILE L  49      23.641  21.290  46.851  1.00 24.51           C  
ATOM    350  CB  ILE L  49      24.862  22.093  47.197  1.00 24.26           C  
ATOM    351  CG1 ILE L  49      25.646  21.398  48.320  1.00 24.64           C  
ATOM    352  CG2 ILE L  49      24.429  23.524  47.550  1.00 23.87           C  
ATOM    353  CD1 ILE L  49      27.010  22.028  48.580  0.98 25.61           C  
ATOM    354  C   ILE L  49      22.859  22.076  45.840  1.00 24.73           C  
ATOM    355  O   ILE L  49      23.079  21.943  44.637  1.00 24.12           O  
ATOM    356  N   TYR L  50      21.906  22.912  46.313  1.00 24.56           N  
ATOM    357  CA  TYR L  50      21.160  23.751  45.417  1.00 24.66           C  
ATOM    358  CB  TYR L  50      19.795  23.171  44.974  1.00 23.52           C  
ATOM    359  CG  TYR L  50      18.839  23.055  46.114  1.00 25.22           C  
ATOM    360  CD1 TYR L  50      18.819  21.943  46.921  1.00 26.04           C  
ATOM    361  CD2 TYR L  50      17.945  24.065  46.377  1.00 26.71           C  
ATOM    362  CE1 TYR L  50      17.930  21.842  47.967  1.00 26.57           C  
ATOM    363  CE2 TYR L  50      17.054  23.973  47.419  1.00 27.33           C  
ATOM    364  CZ  TYR L  50      17.043  22.858  48.218  1.00 28.47           C  
ATOM    365  OH  TYR L  50      16.128  22.760  49.289  1.00 37.10           O  
ATOM    366  C   TYR L  50      20.962  25.085  46.074  1.00 25.78           C  
ATOM    367  O   TYR L  50      21.062  25.215  47.293  1.00 26.09           O  
ATOM    368  N   GLU L  51      20.672  26.126  45.262  1.00 20.22           N  
ATOM    369  CA  GLU L  51      20.460  27.472  45.727  1.00 20.90           C  
ATOM    370  CB  GLU L  51      19.189  27.636  46.578  1.00 21.15           C  
ATOM    371  CG  GLU L  51      17.916  27.403  45.758  1.00 22.70           C  
ATOM    372  CD  GLU L  51      16.702  27.585  46.655  1.00 48.88           C  
ATOM    373  OE1 GLU L  51      16.317  28.763  46.886  1.00 52.46           O  
ATOM    374  OE2 GLU L  51      16.144  26.554  47.116  1.00 49.94           O1-
ATOM    375  C   GLU L  51      21.659  27.911  46.504  1.00 21.21           C  
ATOM    376  O   GLU L  51      21.550  28.546  47.550  1.00 21.51           O  
ATOM    377  N   VAL L  52      22.831  27.519  45.980  1.00 21.28           N  
ATOM    378  CA  VAL L  52      24.182  27.808  46.368  1.00 21.56           C  
ATOM    379  CB  VAL L  52      24.561  29.275  46.337  1.00 22.08           C  
ATOM    380  CG1 VAL L  52      23.814  30.069  47.419  1.00 22.11           C  
ATOM    381  CG2 VAL L  52      26.090  29.370  46.467  1.00 21.84           C  
ATOM    382  C   VAL L  52      24.575  27.204  47.688  1.00 21.38           C  
ATOM    383  O   VAL L  52      25.734  26.828  47.842  1.00 20.59           O  
ATOM    384  N   SER L  53      23.644  26.977  48.643  1.00 21.72           N  
ATOM    385  CA  SER L  53      24.155  26.478  49.897  1.00 22.78           C  
ATOM    386  CB  SER L  53      24.414  27.603  50.914  1.00 22.57           C  
ATOM    387  OG  SER L  53      23.191  28.241  51.252  1.00 22.78           O  
ATOM    388  C   SER L  53      23.197  25.523  50.555  1.00 22.84           C  
ATOM    389  O   SER L  53      23.444  25.095  51.682  1.00 23.33           O  
ATOM    390  N   GLU L  54      22.102  25.132  49.874  1.00 29.26           N  
ATOM    391  CA  GLU L  54      21.126  24.257  50.463  1.00 30.42           C  
ATOM    392  CB  GLU L  54      19.729  24.437  49.848  1.00 29.59           C  
ATOM    393  CG  GLU L  54      19.139  25.837  50.030  1.00 33.27           C  
ATOM    394  CD  GLU L  54      18.676  25.992  51.470  1.00 47.01           C  
ATOM    395  OE1 GLU L  54      19.552  26.155  52.363  1.00 58.83           O  
ATOM    396  OE2 GLU L  54      17.439  25.953  51.697  1.00 60.55           O1-
ATOM    397  C   GLU L  54      21.517  22.830  50.230  1.00 30.30           C  
ATOM    398  O   GLU L  54      22.021  22.477  49.165  1.00 29.30           O  
ATOM    399  N   ARG L  55      21.275  21.959  51.233  1.00 31.75           N  
ATOM    400  CA  ARG L  55      21.571  20.561  51.088  1.00 32.49           C  
ATOM    401  CB  ARG L  55      22.523  20.009  52.165  1.00 33.43           C  
ATOM    402  CG  ARG L  55      24.008  20.215  51.855  1.00 34.81           C  
ATOM    403  CD  ARG L  55      24.933  19.890  53.031  1.00 37.32           C  
ATOM    404  NE  ARG L  55      25.005  21.107  53.891  1.00 40.46           N  
ATOM    405  CZ  ARG L  55      24.657  21.054  55.210  1.00 43.47           C  
ATOM    406  NH1 ARG L  55      24.174  19.897  55.743  1.00 41.60           N1+
ATOM    407  NH2 ARG L  55      24.795  22.167  55.989  1.00 41.66           N  
ATOM    408  C   ARG L  55      20.288  19.796  51.176  1.00 33.27           C  
ATOM    409  O   ARG L  55      19.448  20.022  52.046  1.00 33.68           O  
ATOM    410  N   PRO L  56      20.135  18.887  50.254  1.00 33.14           N  
ATOM    411  CA  PRO L  56      18.961  18.058  50.228  1.00 32.53           C  
ATOM    412  CD  PRO L  56      20.685  19.096  48.924  1.00 31.49           C  
ATOM    413  CB  PRO L  56      18.950  17.402  48.849  1.00 32.96           C  
ATOM    414  CG  PRO L  56      19.711  18.400  47.961  1.00 30.69           C  
ATOM    415  C   PRO L  56      19.069  17.074  51.343  1.00 35.38           C  
ATOM    416  O   PRO L  56      20.154  16.928  51.903  1.00 36.20           O  
ATOM    417  N   SER L  57      17.957  16.408  51.706  1.00 36.65           N  
ATOM    418  CA  SER L  57      18.019  15.446  52.764  1.00 37.72           C  
ATOM    419  CB  SER L  57      16.638  14.926  53.197  1.00 39.01           C  
ATOM    420  OG  SER L  57      16.016  14.241  52.119  1.00 42.94           O  
ATOM    421  C   SER L  57      18.799  14.268  52.274  1.00 38.16           C  
ATOM    422  O   SER L  57      18.708  13.887  51.109  1.00 37.69           O  
ATOM    423  N   GLY L  58      19.595  13.659  53.175  1.00 37.64           N  
ATOM    424  CA  GLY L  58      20.346  12.484  52.841  1.00 37.51           C  
ATOM    425  C   GLY L  58      21.736  12.858  52.434  1.00 36.79           C  
ATOM    426  O   GLY L  58      22.583  11.985  52.256  1.00 39.22           O  
ATOM    427  N   ILE L  59      22.016  14.166  52.290  1.00 33.43           N  
ATOM    428  CA  ILE L  59      23.326  14.590  51.880  1.00 33.49           C  
ATOM    429  CB  ILE L  59      23.309  15.850  51.060  1.00 32.71           C  
ATOM    430  CG1 ILE L  59      22.495  15.642  49.774  1.00 30.55           C  
ATOM    431  CG2 ILE L  59      24.763  16.290  50.818  1.00 30.40           C  
ATOM    432  CD1 ILE L  59      23.036  14.528  48.881  1.00 31.74           C  
ATOM    433  C   ILE L  59      24.125  14.882  53.109  1.00 34.29           C  
ATOM    434  O   ILE L  59      23.668  15.578  54.015  1.00 33.57           O  
ATOM    435  N   SER L  60      25.360  14.348  53.158  1.00 34.59           N  
ATOM    436  CA  SER L  60      26.208  14.537  54.297  1.00 34.70           C  
ATOM    437  CB  SER L  60      27.545  13.784  54.186  1.00 35.60           C  
ATOM    438  OG  SER L  60      28.339  14.016  55.341  1.00 37.76           O  
ATOM    439  C   SER L  60      26.517  15.994  54.445  1.00 36.39           C  
ATOM    440  O   SER L  60      26.649  16.733  53.468  1.00 35.93           O  
ATOM    441  N   ASN L  61      26.646  16.418  55.715  1.00 35.41           N  
ATOM    442  CA  ASN L  61      26.934  17.753  56.158  1.00 35.56           C  
ATOM    443  CB  ASN L  61      26.730  17.936  57.670  1.00 39.63           C  
ATOM    444  CG  ASN L  61      27.598  16.918  58.392  1.00 42.59           C  
ATOM    445  OD1 ASN L  61      28.276  16.106  57.767  1.00 42.54           O  
ATOM    446  ND2 ASN L  61      27.557  16.946  59.750  1.00 42.32           N  
ATOM    447  C   ASN L  61      28.340  18.111  55.797  1.00 35.04           C  
ATOM    448  O   ASN L  61      28.731  19.274  55.872  1.00 35.22           O  
ATOM    449  N   ARG L  62      29.157  17.102  55.449  1.00 32.74           N  
ATOM    450  CA  ARG L  62      30.527  17.317  55.084  1.00 30.51           C  
ATOM    451  CB  ARG L  62      31.284  16.008  54.779  1.00 30.00           C  
ATOM    452  CG  ARG L  62      31.483  15.158  56.037  1.00 30.23           C  
ATOM    453  CD  ARG L  62      32.456  13.980  55.903  1.00 30.59           C  
ATOM    454  NE  ARG L  62      31.783  12.878  55.157  1.00 32.41           N  
ATOM    455  CZ  ARG L  62      31.967  12.741  53.814  1.00 31.54           C  
ATOM    456  NH1 ARG L  62      32.771  13.614  53.142  1.00 30.20           N1+
ATOM    457  NH2 ARG L  62      31.360  11.714  53.151  1.00 31.58           N  
ATOM    458  C   ARG L  62      30.557  18.191  53.868  1.00 30.68           C  
ATOM    459  O   ARG L  62      31.546  18.887  53.634  1.00 30.83           O  
ATOM    460  N   PHE L  63      29.490  18.145  53.042  1.00 29.97           N  
ATOM    461  CA  PHE L  63      29.429  18.934  51.841  1.00 29.87           C  
ATOM    462  CB  PHE L  63      28.575  18.284  50.738  1.00 28.89           C  
ATOM    463  CG  PHE L  63      29.185  16.985  50.338  1.00 30.42           C  
ATOM    464  CD1 PHE L  63      28.909  15.837  51.045  1.00 32.03           C  
ATOM    465  CD2 PHE L  63      30.027  16.908  49.254  1.00 29.11           C  
ATOM    466  CE1 PHE L  63      29.463  14.633  50.676  1.00 31.68           C  
ATOM    467  CE2 PHE L  63      30.585  15.709  48.881  1.00 30.27           C  
ATOM    468  CZ  PHE L  63      30.304  14.566  49.592  1.00 30.60           C  
ATOM    469  C   PHE L  63      28.764  20.246  52.147  1.00 29.80           C  
ATOM    470  O   PHE L  63      27.716  20.289  52.791  1.00 30.61           O  
ATOM    471  N   SER L  64      29.362  21.365  51.681  1.00 26.68           N  
ATOM    472  CA  SER L  64      28.788  22.665  51.903  1.00 28.14           C  
ATOM    473  CB  SER L  64      29.391  23.402  53.115  1.00 28.84           C  
ATOM    474  OG  SER L  64      30.772  23.657  52.898  1.00 30.77           O  
ATOM    475  C   SER L  64      29.074  23.500  50.691  1.00 28.51           C  
ATOM    476  O   SER L  64      30.015  23.225  49.948  1.00 28.32           O  
ATOM    477  N   GLY L  65      28.262  24.556  50.459  1.00 26.75           N  
ATOM    478  CA  GLY L  65      28.481  25.378  49.304  1.00 27.37           C  
ATOM    479  C   GLY L  65      28.440  26.811  49.726  1.00 29.26           C  
ATOM    480  O   GLY L  65      27.810  27.166  50.720  1.00 29.98           O  
ATOM    481  N   SER L  66      29.128  27.673  48.951  1.00 28.39           N  
ATOM    482  CA  SER L  66      29.170  29.075  49.238  1.00 29.78           C  
ATOM    483  CB  SER L  66      30.326  29.473  50.167  1.00 30.05           C  
ATOM    484  OG  SER L  66      31.569  29.185  49.544  1.00 32.67           O  
ATOM    485  C   SER L  66      29.387  29.784  47.942  1.00 30.88           C  
ATOM    486  O   SER L  66      29.585  29.156  46.904  1.00 28.69           O  
ATOM    487  N   LYS L  67      29.314  31.129  47.969  1.00 31.43           N  
ATOM    488  CA  LYS L  67      29.530  31.873  46.765  1.00 30.29           C  
ATOM    489  CB  LYS L  67      28.241  32.041  45.939  1.00 30.78           C  
ATOM    490  CG  LYS L  67      28.450  32.825  44.645  1.00 32.76           C  
ATOM    491  CD  LYS L  67      27.273  32.782  43.668  1.00 33.37           C  
ATOM    492  CE  LYS L  67      26.242  33.894  43.881  1.00 35.23           C  
ATOM    493  NZ  LYS L  67      25.097  33.390  44.667  1.00 33.92           N1+
ATOM    494  C   LYS L  67      30.004  33.245  47.130  1.00 34.33           C  
ATOM    495  O   LYS L  67      29.579  33.820  48.130  1.00 34.87           O  
ATOM    496  N   SER L  68      30.939  33.791  46.328  1.00 32.51           N  
ATOM    497  CA  SER L  68      31.390  35.138  46.527  1.00 34.62           C  
ATOM    498  CB  SER L  68      32.664  35.233  47.384  1.00 37.53           C  
ATOM    499  OG  SER L  68      33.058  36.588  47.540  1.00 37.55           O  
ATOM    500  C   SER L  68      31.721  35.661  45.169  1.00 33.31           C  
ATOM    501  O   SER L  68      32.507  35.062  44.440  1.00 33.32           O  
ATOM    502  N   GLY L  69      31.129  36.806  44.786  1.00 34.79           N  
ATOM    503  CA  GLY L  69      31.418  37.338  43.490  1.00 32.53           C  
ATOM    504  C   GLY L  69      30.934  36.363  42.463  1.00 30.94           C  
ATOM    505  O   GLY L  69      29.868  35.764  42.591  1.00 32.71           O  
ATOM    506  N   ASN L  70      31.725  36.220  41.386  1.00 32.20           N  
ATOM    507  CA  ASN L  70      31.456  35.369  40.264  1.00 30.28           C  
ATOM    508  CB  ASN L  70      32.210  35.781  38.982  1.00 30.03           C  
ATOM    509  CG  ASN L  70      33.715  35.686  39.182  1.00 33.43           C  
ATOM    510  OD1 ASN L  70      34.207  35.487  40.291  1.00 33.35           O  
ATOM    511  ND2 ASN L  70      34.476  35.846  38.065  1.00 35.01           N  
ATOM    512  C   ASN L  70      31.723  33.922  40.567  1.00 30.44           C  
ATOM    513  O   ASN L  70      31.366  33.057  39.769  1.00 29.95           O  
ATOM    514  N   THR L  71      32.419  33.598  41.673  1.00 29.66           N  
ATOM    515  CA  THR L  71      32.769  32.213  41.846  1.00 28.93           C  
ATOM    516  CB  THR L  71      34.227  32.018  42.144  1.00 29.64           C  
ATOM    517  OG1 THR L  71      35.019  32.582  41.108  1.00 31.77           O  
ATOM    518  CG2 THR L  71      34.509  30.511  42.260  1.00 28.72           C  
ATOM    519  C   THR L  71      31.995  31.558  42.957  1.00 28.42           C  
ATOM    520  O   THR L  71      31.816  32.111  44.041  1.00 30.25           O  
ATOM    521  N   ALA L  72      31.528  30.317  42.691  1.00 27.05           N  
ATOM    522  CA  ALA L  72      30.823  29.517  43.653  1.00 26.63           C  
ATOM    523  CB  ALA L  72      29.578  28.814  43.081  1.00 25.29           C  
ATOM    524  C   ALA L  72      31.779  28.446  44.079  1.00 26.74           C  
ATOM    525  O   ALA L  72      32.674  28.079  43.316  1.00 26.32           O  
ATOM    526  N   SER L  73      31.651  27.934  45.323  1.00 25.99           N  
ATOM    527  CA  SER L  73      32.600  26.937  45.739  1.00 26.50           C  
ATOM    528  CB  SER L  73      33.678  27.483  46.688  1.00 28.83           C  
ATOM    529  OG  SER L  73      34.456  28.469  46.026  1.00 29.99           O  
ATOM    530  C   SER L  73      31.908  25.829  46.469  1.00 26.17           C  
ATOM    531  O   SER L  73      30.950  26.043  47.208  1.00 26.51           O  
ATOM    532  N   LEU L  74      32.401  24.594  46.253  1.00 25.66           N  
ATOM    533  CA  LEU L  74      31.921  23.429  46.937  1.00 25.27           C  
ATOM    534  CB  LEU L  74      31.633  22.252  45.991  1.00 23.81           C  
ATOM    535  CG  LEU L  74      31.156  20.975  46.704  1.00 24.06           C  
ATOM    536  CD1 LEU L  74      29.804  21.186  47.401  1.00 23.71           C  
ATOM    537  CD2 LEU L  74      31.143  19.780  45.738  1.00 22.73           C  
ATOM    538  C   LEU L  74      33.036  23.001  47.840  1.00 26.41           C  
ATOM    539  O   LEU L  74      34.182  22.893  47.407  1.00 26.54           O  
ATOM    540  N   THR L  75      32.734  22.763  49.131  1.00 26.45           N  
ATOM    541  CA  THR L  75      33.777  22.357  50.030  1.00 27.19           C  
ATOM    542  CB  THR L  75      33.979  23.291  51.189  1.00 28.26           C  
ATOM    543  OG1 THR L  75      34.305  24.592  50.723  1.00 30.56           O  
ATOM    544  CG2 THR L  75      35.120  22.747  52.065  1.00 28.23           C  
ATOM    545  C   THR L  75      33.420  21.018  50.597  1.00 27.16           C  
ATOM    546  O   THR L  75      32.282  20.785  51.004  1.00 28.75           O  
ATOM    547  N   ILE L  76      34.398  20.090  50.618  1.00 26.25           N  
ATOM    548  CA  ILE L  76      34.158  18.789  51.173  1.00 28.42           C  
ATOM    549  CB  ILE L  76      34.364  17.669  50.189  1.00 27.50           C  
ATOM    550  CG1 ILE L  76      33.465  17.861  48.955  1.00 27.54           C  
ATOM    551  CG2 ILE L  76      34.098  16.342  50.919  1.00 27.15           C  
ATOM    552  CD1 ILE L  76      33.819  16.932  47.793  1.00 25.39           C  
ATOM    553  C   ILE L  76      35.152  18.602  52.276  1.00 31.11           C  
ATOM    554  O   ILE L  76      36.358  18.711  52.061  1.00 31.52           O  
ATOM    555  N   SER L  77      34.668  18.307  53.500  1.00 30.79           N  
ATOM    556  CA  SER L  77      35.576  18.154  54.602  1.00 32.35           C  
ATOM    557  CB  SER L  77      35.214  19.005  55.832  1.00 32.41           C  
ATOM    558  OG  SER L  77      33.962  18.597  56.362  1.00 33.08           O  
ATOM    559  C   SER L  77      35.568  16.719  55.023  1.00 32.62           C  
ATOM    560  O   SER L  77      34.635  15.979  54.719  1.00 31.91           O  
ATOM    561  N   GLY L  78      36.644  16.274  55.707  1.00 31.96           N  
ATOM    562  CA  GLY L  78      36.688  14.918  56.176  1.00 32.50           C  
ATOM    563  C   GLY L  78      36.593  14.025  54.983  1.00 32.27           C  
ATOM    564  O   GLY L  78      35.794  13.092  54.948  1.00 32.70           O  
ATOM    565  N   LEU L  79      37.444  14.285  53.979  1.00 31.23           N  
ATOM    566  CA  LEU L  79      37.379  13.598  52.725  1.00 30.85           C  
ATOM    567  CB  LEU L  79      38.505  14.079  51.789  1.00 31.65           C  
ATOM    568  CG  LEU L  79      38.348  13.700  50.309  1.00 31.93           C  
ATOM    569  CD1 LEU L  79      37.111  14.372  49.695  1.00 30.48           C  
ATOM    570  CD2 LEU L  79      39.625  14.025  49.522  1.00 31.85           C  
ATOM    571  C   LEU L  79      37.486  12.118  52.962  1.00 32.80           C  
ATOM    572  O   LEU L  79      38.313  11.649  53.744  1.00 32.70           O  
ATOM    573  N   GLN L  80      36.602  11.342  52.295  1.00 32.31           N  
ATOM    574  CA  GLN L  80      36.590   9.911  52.437  1.00 32.39           C  
ATOM    575  CB  GLN L  80      35.309   9.365  53.092  1.00 34.40           C  
ATOM    576  CG  GLN L  80      35.135   9.856  54.532  1.00 38.32           C  
ATOM    577  CD  GLN L  80      33.849   9.274  55.100  1.00 42.70           C  
ATOM    578  OE1 GLN L  80      33.274   8.339  54.548  1.00 43.56           O  
ATOM    579  NE2 GLN L  80      33.383   9.842  56.245  1.00 42.12           N  
ATOM    580  C   GLN L  80      36.724   9.312  51.069  1.00 33.05           C  
ATOM    581  O   GLN L  80      36.585   9.995  50.056  1.00 31.12           O  
ATOM    582  N   ALA L  81      36.993   7.995  51.012  1.00 31.57           N  
ATOM    583  CA  ALA L  81      37.252   7.305  49.777  1.00 32.50           C  
ATOM    584  CB  ALA L  81      37.557   5.810  49.984  1.00 32.40           C  
ATOM    585  C   ALA L  81      36.070   7.395  48.858  1.00 31.88           C  
ATOM    586  O   ALA L  81      36.229   7.560  47.649  1.00 31.90           O  
ATOM    587  N   GLU L  82      34.847   7.299  49.406  1.00 32.48           N  
ATOM    588  CA  GLU L  82      33.643   7.277  48.624  1.00 33.48           C  
ATOM    589  CB  GLU L  82      32.382   6.939  49.441  1.00 40.47           C  
ATOM    590  CG  GLU L  82      32.053   7.913  50.569  1.00 49.10           C  
ATOM    591  CD  GLU L  82      30.844   7.354  51.304  1.00 58.33           C  
ATOM    592  OE1 GLU L  82      30.391   6.242  50.925  1.00 57.81           O  
ATOM    593  OE2 GLU L  82      30.359   8.026  52.252  1.00 60.00           O1-
ATOM    594  C   GLU L  82      33.443   8.579  47.907  1.00 32.10           C  
ATOM    595  O   GLU L  82      32.719   8.634  46.915  1.00 32.60           O  
ATOM    596  N   ASP L  83      34.053   9.666  48.411  1.00 29.45           N  
ATOM    597  CA  ASP L  83      33.907  10.986  47.861  1.00 28.23           C  
ATOM    598  CB  ASP L  83      34.585  12.061  48.728  1.00 28.26           C  
ATOM    599  CG  ASP L  83      33.793  12.178  50.030  1.00 30.78           C  
ATOM    600  OD1 ASP L  83      32.627  11.701  50.063  1.00 30.38           O  
ATOM    601  OD2 ASP L  83      34.343  12.749  51.008  1.00 29.43           O1-
ATOM    602  C   ASP L  83      34.470  11.055  46.469  1.00 28.28           C  
ATOM    603  O   ASP L  83      34.105  11.944  45.701  1.00 27.48           O  
ATOM    604  N   GLU L  84      35.409  10.160  46.103  1.00 26.37           N  
ATOM    605  CA  GLU L  84      35.976  10.219  44.783  1.00 27.13           C  
ATOM    606  CB  GLU L  84      36.983   9.081  44.519  1.00 25.88           C  
ATOM    607  CG  GLU L  84      37.737   9.195  43.195  1.00 28.83           C  
ATOM    608  CD  GLU L  84      38.823   8.126  43.189  1.00 31.21           C  
ATOM    609  OE1 GLU L  84      39.267   7.732  44.300  1.00 29.04           O  
ATOM    610  OE2 GLU L  84      39.225   7.691  42.077  1.00 32.09           O1-
ATOM    611  C   GLU L  84      34.865  10.128  43.780  1.00 26.27           C  
ATOM    612  O   GLU L  84      34.064   9.195  43.799  1.00 26.21           O  
ATOM    613  N   ALA L  85      34.800  11.124  42.869  1.00 24.72           N  
ATOM    614  CA  ALA L  85      33.774  11.172  41.862  1.00 24.10           C  
ATOM    615  CB  ALA L  85      32.351  11.210  42.447  1.00 24.27           C  
ATOM    616  C   ALA L  85      33.980  12.442  41.092  1.00 23.70           C  
ATOM    617  O   ALA L  85      34.916  13.194  41.361  1.00 23.56           O  
ATOM    618  N   ASP L  86      33.128  12.686  40.074  1.00 23.85           N  
ATOM    619  CA  ASP L  86      33.192  13.902  39.312  1.00 24.17           C  
ATOM    620  CB  ASP L  86      32.852  13.709  37.823  1.00 25.25           C  
ATOM    621  CG  ASP L  86      33.969  12.897  37.184  1.00 30.29           C  
ATOM    622  OD1 ASP L  86      35.137  13.040  37.633  1.00 32.98           O  
ATOM    623  OD2 ASP L  86      33.669  12.115  36.241  1.00 32.64           O1-
ATOM    624  C   ASP L  86      32.158  14.821  39.888  1.00 23.22           C  
ATOM    625  O   ASP L  86      31.071  14.380  40.255  1.00 24.01           O  
ATOM    626  N   TYR L  87      32.484  16.129  40.005  1.00 21.95           N  
ATOM    627  CA  TYR L  87      31.559  17.086  40.555  1.00 22.01           C  
ATOM    628  CB  TYR L  87      32.078  17.800  41.815  1.00 21.52           C  
ATOM    629  CG  TYR L  87      32.098  16.817  42.932  1.00 21.40           C  
ATOM    630  CD1 TYR L  87      33.134  15.920  43.071  1.00 22.91           C  
ATOM    631  CD2 TYR L  87      31.070  16.801  43.846  1.00 22.56           C  
ATOM    632  CE1 TYR L  87      33.141  15.018  44.109  1.00 23.43           C  
ATOM    633  CE2 TYR L  87      31.073  15.902  44.885  1.00 22.31           C  
ATOM    634  CZ  TYR L  87      32.108  15.007  45.018  1.00 24.13           C  
ATOM    635  OH  TYR L  87      32.107  14.084  46.087  1.00 23.44           O  
ATOM    636  C   TYR L  87      31.302  18.151  39.533  1.00 22.91           C  
ATOM    637  O   TYR L  87      32.229  18.646  38.893  1.00 23.21           O  
ATOM    638  N   TYR L  88      30.014  18.528  39.361  1.00 22.57           N  
ATOM    639  CA  TYR L  88      29.660  19.521  38.385  1.00 21.81           C  
ATOM    640  CB  TYR L  88      28.702  19.018  37.291  1.00 21.37           C  
ATOM    641  CG  TYR L  88      29.298  17.875  36.551  1.00 21.35           C  
ATOM    642  CD1 TYR L  88      30.227  18.070  35.558  1.00 20.46           C  
ATOM    643  CD2 TYR L  88      28.898  16.594  36.846  1.00 21.30           C  
ATOM    644  CE1 TYR L  88      30.761  17.002  34.876  1.00 21.32           C  
ATOM    645  CE2 TYR L  88      29.427  15.521  36.170  1.00 20.77           C  
ATOM    646  CZ  TYR L  88      30.360  15.725  35.181  1.00 21.83           C  
ATOM    647  OH  TYR L  88      30.905  14.628  34.483  1.00 22.37           O  
ATOM    648  C   TYR L  88      28.869  20.595  39.066  1.00 22.38           C  
ATOM    649  O   TYR L  88      28.010  20.318  39.900  1.00 22.78           O  
ATOM    650  N   CYS L  89      29.144  21.867  38.712  1.00 22.41           N  
ATOM    651  CA  CYS L  89      28.372  22.965  39.211  1.00 24.21           C  
ATOM    652  CB  CYS L  89      29.221  24.197  39.599  1.00 25.10           C  
ATOM    653  SG  CYS L  89      30.206  24.822  38.201  1.00 32.10           S  
ATOM    654  C   CYS L  89      27.475  23.373  38.081  1.00 24.05           C  
ATOM    655  O   CYS L  89      27.747  23.051  36.925  1.00 24.21           O  
ATOM    656  N   SER L  90      26.345  24.041  38.391  1.00 23.39           N  
ATOM    657  CA  SER L  90      25.494  24.524  37.341  1.00 23.15           C  
ATOM    658  CB  SER L  90      24.382  23.557  36.918  1.00 23.31           C  
ATOM    659  OG  SER L  90      23.384  23.500  37.923  1.00 27.20           O  
ATOM    660  C   SER L  90      24.841  25.760  37.856  1.00 22.94           C  
ATOM    661  O   SER L  90      24.714  25.951  39.064  1.00 22.65           O  
ATOM    662  N   SER L  91      24.425  26.647  36.936  1.00 22.74           N  
ATOM    663  CA  SER L  91      23.814  27.861  37.376  1.00 24.56           C  
ATOM    664  CB  SER L  91      24.822  29.014  37.519  1.00 25.41           C  
ATOM    665  OG  SER L  91      24.164  30.191  37.957  1.00 27.36           O  
ATOM    666  C   SER L  91      22.786  28.293  36.384  1.00 24.83           C  
ATOM    667  O   SER L  91      22.901  28.074  35.179  1.00 24.89           O  
ATOM    668  N   TYR L  92      21.705  28.926  36.898  1.00 39.65           N  
ATOM    669  CA  TYR L  92      20.668  29.503  36.080  1.00 42.86           C  
ATOM    670  CB  TYR L  92      19.472  29.993  36.930  1.00 43.63           C  
ATOM    671  CG  TYR L  92      18.469  30.725  36.099  1.00 46.33           C  
ATOM    672  CD1 TYR L  92      17.688  30.059  35.182  1.00 47.17           C  
ATOM    673  CD2 TYR L  92      18.278  32.078  36.269  1.00 46.37           C  
ATOM    674  CE1 TYR L  92      16.756  30.736  34.428  1.00 49.05           C  
ATOM    675  CE2 TYR L  92      17.348  32.762  35.520  1.00 47.52           C  
ATOM    676  CZ  TYR L  92      16.586  32.089  34.593  1.00 47.99           C  
ATOM    677  OH  TYR L  92      15.628  32.778  33.819  1.00 52.08           O  
ATOM    678  C   TYR L  92      21.313  30.679  35.426  1.00 44.82           C  
ATOM    679  O   TYR L  92      22.063  31.404  36.077  1.00 45.67           O  
ATOM    680  N   ALA L  93      21.119  30.866  34.103  1.00 46.95           N  
ATOM    681  CA  ALA L  93      21.764  32.013  33.536  1.00 48.75           C  
ATOM    682  CB  ALA L  93      22.978  31.641  32.671  1.00 48.62           C  
ATOM    683  C   ALA L  93      20.832  32.775  32.656  1.00 49.53           C  
ATOM    684  O   ALA L  93      21.119  32.968  31.478  1.00 49.49           O  
ATOM    685  N   GLY L  94      19.734  33.307  33.223  1.00 50.66           N  
ATOM    686  CA  GLY L  94      18.853  34.118  32.432  1.00 52.23           C  
ATOM    687  C   GLY L  94      17.985  33.241  31.577  1.00 52.66           C  
ATOM    688  O   GLY L  94      18.256  32.058  31.374  1.00 52.71           O  
ATOM    689  N   SER L  95      16.910  33.837  31.024  1.00 53.93           N  
ATOM    690  CA  SER L  95      15.964  33.119  30.221  1.00 54.99           C  
ATOM    691  CB  SER L  95      14.682  33.921  29.948  1.00 55.45           C  
ATOM    692  OG  SER L  95      14.973  35.050  29.137  1.00 48.37           O  
ATOM    693  C   SER L  95      16.560  32.737  28.896  1.00 55.74           C  
ATOM    694  O   SER L  95      16.183  31.716  28.323  1.00 55.83           O  
ATOM    695  N   THR L  96      17.477  33.558  28.345  1.00 55.72           N  
ATOM    696  CA  THR L  96      18.015  33.233  27.048  1.00 56.06           C  
ATOM    697  CB  THR L  96      18.940  34.291  26.526  1.00 57.04           C  
ATOM    698  OG1 THR L  96      18.255  35.533  26.445  1.00 54.75           O  
ATOM    699  CG2 THR L  96      19.438  33.875  25.131  1.00 53.99           C  
ATOM    700  C   THR L  96      18.795  31.961  27.123  1.00 54.96           C  
ATOM    701  O   THR L  96      18.492  30.992  26.427  1.00 54.54           O  
ATOM    702  N   THR L  97      19.817  31.926  27.999  1.00 53.42           N  
ATOM    703  CA  THR L  97      20.586  30.729  28.181  1.00 52.08           C  
ATOM    704  CB  THR L  97      22.070  30.962  28.209  1.00 52.19           C  
ATOM    705  OG1 THR L  97      22.502  31.562  26.997  1.00 50.98           O  
ATOM    706  CG2 THR L  97      22.776  29.610  28.406  1.00 50.57           C  
ATOM    707  C   THR L  97      20.204  30.273  29.543  1.00 50.43           C  
ATOM    708  O   THR L  97      20.838  30.626  30.526  1.00 50.71           O  
ATOM    709  N   PHE L  98      19.189  29.414  29.614  1.00 47.99           N  
ATOM    710  CA  PHE L  98      18.524  28.988  30.808  1.00 45.14           C  
ATOM    711  CB  PHE L  98      17.497  27.937  30.343  1.00 45.08           C  
ATOM    712  CG  PHE L  98      16.756  27.219  31.408  1.00 43.83           C  
ATOM    713  CD1 PHE L  98      15.592  27.734  31.930  1.00 35.90           C  
ATOM    714  CD2 PHE L  98      17.221  26.002  31.851  1.00 37.98           C  
ATOM    715  CE1 PHE L  98      14.908  27.038  32.899  1.00 37.76           C  
ATOM    716  CE2 PHE L  98      16.541  25.304  32.817  1.00 36.64           C  
ATOM    717  CZ  PHE L  98      15.384  25.824  33.337  1.00 38.78           C  
ATOM    718  C   PHE L  98      19.476  28.417  31.807  1.00 43.10           C  
ATOM    719  O   PHE L  98      19.579  28.929  32.922  1.00 43.21           O  
ATOM    720  N   ARG L  99      20.237  27.369  31.453  1.00 40.76           N  
ATOM    721  CA  ARG L  99      21.097  26.883  32.483  1.00 40.31           C  
ATOM    722  CB  ARG L  99      20.482  25.770  33.351  1.00 40.95           C  
ATOM    723  CG  ARG L  99      21.217  25.605  34.684  1.00 47.30           C  
ATOM    724  CD  ARG L  99      20.379  24.993  35.810  1.00 49.97           C  
ATOM    725  NE  ARG L  99      20.314  23.522  35.595  1.00 52.21           N  
ATOM    726  CZ  ARG L  99      19.225  22.966  34.989  1.00 52.89           C  
ATOM    727  NH1 ARG L  99      18.189  23.755  34.580  1.00 52.50           N1+
ATOM    728  NH2 ARG L  99      19.166  21.616  34.804  1.00 52.72           N  
ATOM    729  C   ARG L  99      22.358  26.408  31.862  1.00 39.05           C  
ATOM    730  O   ARG L  99      22.386  25.965  30.717  1.00 38.79           O  
ATOM    731  N   VAL L 100      23.450  26.521  32.630  1.00 24.17           N  
ATOM    732  CA  VAL L 100      24.754  26.149  32.158  1.00 23.39           C  
ATOM    733  CB  VAL L 100      25.697  27.303  31.986  1.00 24.24           C  
ATOM    734  CG1 VAL L 100      25.137  28.264  30.927  1.00 28.44           C  
ATOM    735  CG2 VAL L 100      25.925  27.948  33.362  1.00 26.49           C  
ATOM    736  C   VAL L 100      25.388  25.273  33.192  1.00 23.25           C  
ATOM    737  O   VAL L 100      25.156  25.436  34.390  1.00 23.23           O  
ATOM    738  N   PHE L 101      26.217  24.313  32.736  1.00 22.68           N  
ATOM    739  CA  PHE L 101      26.928  23.440  33.626  1.00 22.98           C  
ATOM    740  CB  PHE L 101      26.840  21.940  33.286  1.00 23.38           C  
ATOM    741  CG  PHE L 101      25.533  21.378  33.724  1.00 24.07           C  
ATOM    742  CD1 PHE L 101      24.400  21.519  32.959  1.00 24.22           C  
ATOM    743  CD2 PHE L 101      25.456  20.686  34.910  1.00 23.62           C  
ATOM    744  CE1 PHE L 101      23.208  20.979  33.381  1.00 26.36           C  
ATOM    745  CE2 PHE L 101      24.267  20.146  35.336  1.00 22.57           C  
ATOM    746  CZ  PHE L 101      23.137  20.297  34.572  1.00 24.62           C  
ATOM    747  C   PHE L 101      28.376  23.767  33.518  1.00 23.97           C  
ATOM    748  O   PHE L 101      28.835  24.284  32.501  1.00 25.06           O  
ATOM    749  N   GLY L 102      29.129  23.487  34.597  1.00 23.09           N  
ATOM    750  CA  GLY L 102      30.545  23.695  34.570  1.00 23.32           C  
ATOM    751  C   GLY L 102      31.147  22.505  33.882  1.00 24.07           C  
ATOM    752  O   GLY L 102      30.464  21.526  33.586  1.00 22.95           O  
ATOM    753  N   GLY L 103      32.465  22.582  33.623  1.00 23.32           N  
ATOM    754  CA  GLY L 103      33.245  21.588  32.939  1.00 22.98           C  
ATOM    755  C   GLY L 103      33.317  20.325  33.738  1.00 24.34           C  
ATOM    756  O   GLY L 103      33.513  19.248  33.181  1.00 24.88           O  
ATOM    757  N   GLY L 104      33.255  20.423  35.077  1.00 23.48           N  
ATOM    758  CA  GLY L 104      33.327  19.238  35.885  1.00 23.14           C  
ATOM    759  C   GLY L 104      34.703  19.148  36.465  1.00 24.85           C  
ATOM    760  O   GLY L 104      35.683  19.583  35.859  1.00 25.82           O  
ATOM    761  N   THR L 105      34.798  18.575  37.682  1.00 24.34           N  
ATOM    762  CA  THR L 105      36.061  18.426  38.340  1.00 24.99           C  
ATOM    763  CB  THR L 105      36.204  19.292  39.559  1.00 24.45           C  
ATOM    764  OG1 THR L 105      36.079  20.662  39.205  1.00 24.05           O  
ATOM    765  CG2 THR L 105      37.577  19.027  40.200  1.00 25.17           C  
ATOM    766  C   THR L 105      36.168  17.013  38.805  1.00 25.23           C  
ATOM    767  O   THR L 105      35.234  16.466  39.389  1.00 24.71           O  
ATOM    768  N   LYS L 106      37.325  16.379  38.556  1.00 25.07           N  
ATOM    769  CA  LYS L 106      37.517  15.036  39.012  1.00 26.21           C  
ATOM    770  CB  LYS L 106      38.432  14.212  38.090  1.00 26.79           C  
ATOM    771  CG  LYS L 106      38.646  12.772  38.557  1.00 30.83           C  
ATOM    772  CD  LYS L 106      39.324  11.886  37.511  1.00 37.22           C  
ATOM    773  CE  LYS L 106      39.576  10.459  37.995  1.00 38.46           C  
ATOM    774  NZ  LYS L 106      38.302   9.708  38.033  1.00 39.20           N1+
ATOM    775  C   LYS L 106      38.187  15.132  40.339  1.00 26.83           C  
ATOM    776  O   LYS L 106      39.253  15.733  40.468  1.00 26.74           O  
ATOM    777  N   LEU L 107      37.560  14.544  41.375  1.00 26.28           N  
ATOM    778  CA  LEU L 107      38.121  14.582  42.693  1.00 25.89           C  
ATOM    779  CB  LEU L 107      37.081  14.797  43.799  1.00 27.05           C  
ATOM    780  CG  LEU L 107      37.696  14.652  45.198  1.00 37.77           C  
ATOM    781  CD1 LEU L 107      38.811  15.681  45.422  1.00 38.93           C  
ATOM    782  CD2 LEU L 107      36.616  14.662  46.288  1.00 40.24           C  
ATOM    783  C   LEU L 107      38.775  13.270  42.966  1.00 26.60           C  
ATOM    784  O   LEU L 107      38.151  12.215  42.863  1.00 25.59           O  
ATOM    785  N   THR L 108      40.069  13.313  43.335  1.00 27.34           N  
ATOM    786  CA  THR L 108      40.775  12.100  43.622  1.00 28.35           C  
ATOM    787  CB  THR L 108      42.066  11.970  42.864  1.00 27.96           C  
ATOM    788  OG1 THR L 108      41.817  11.993  41.466  1.00 29.32           O  
ATOM    789  CG2 THR L 108      42.747  10.649  43.261  1.00 32.24           C  
ATOM    790  C   THR L 108      41.116  12.086  45.079  1.00 28.64           C  
ATOM    791  O   THR L 108      41.572  13.084  45.637  1.00 28.30           O  
ATOM    792  N   VAL L 109      40.877  10.937  45.740  1.00 28.90           N  
ATOM    793  CA  VAL L 109      41.225  10.798  47.123  1.00 29.04           C  
ATOM    794  CB  VAL L 109      40.204  10.013  47.896  1.00 30.04           C  
ATOM    795  CG1 VAL L 109      40.695   9.839  49.343  1.00 29.53           C  
ATOM    796  CG2 VAL L 109      38.848  10.729  47.780  1.00 28.96           C  
ATOM    797  C   VAL L 109      42.502  10.023  47.109  1.00 29.29           C  
ATOM    798  O   VAL L 109      42.511   8.848  46.746  1.00 30.02           O  
ATOM    799  N   ARG L 110      43.613  10.661  47.528  1.00 30.85           N  
ATOM    800  CA  ARG L 110      44.899  10.040  47.390  1.00 31.46           C  
ATOM    801  CB  ARG L 110      46.065  11.017  47.630  1.00 31.28           C  
ATOM    802  CG  ARG L 110      46.050  12.196  46.653  1.00 33.38           C  
ATOM    803  CD  ARG L 110      47.364  12.974  46.554  1.00 39.97           C  
ATOM    804  NE  ARG L 110      47.663  13.578  47.882  1.00 65.31           N  
ATOM    805  CZ  ARG L 110      47.111  14.772  48.246  1.00 68.04           C  
ATOM    806  NH1 ARG L 110      46.173  15.372  47.456  1.00 68.37           N1+
ATOM    807  NH2 ARG L 110      47.502  15.373  49.407  1.00 68.77           N  
ATOM    808  C   ARG L 110      45.028   8.893  48.337  1.00 32.40           C  
ATOM    809  O   ARG L 110      44.807   9.024  49.539  1.00 33.87           O  
ATOM    810  N   GLY L 111      45.431   7.722  47.809  1.00 31.69           N  
ATOM    811  CA  GLY L 111      45.558   6.564  48.644  1.00 30.84           C  
ATOM    812  C   GLY L 111      47.016   6.424  49.060  1.00 30.55           C  
ATOM    813  O   GLY L 111      47.483   5.262  49.213  1.00 32.23           O  
ATOM    814  OXT GLY L 111      47.683   7.478  49.235  1.00  0.00           O1-
TER     815      GLY L 111 
ATOM    816  N   GLU H 112       8.980   6.105  46.147  1.00 49.24           N1+
ATOM    817  CA  GLU H 112      10.176   6.848  45.695  1.00 47.35           C  
ATOM    818  CB  GLU H 112      11.382   5.903  45.569  1.00 48.04           C  
ATOM    819  CG  GLU H 112      12.668   6.592  45.108  1.00 51.39           C  
ATOM    820  CD  GLU H 112      13.709   5.509  44.880  1.00 56.07           C  
ATOM    821  OE1 GLU H 112      13.892   4.668  45.800  1.00 60.18           O  
ATOM    822  OE2 GLU H 112      14.326   5.495  43.781  1.00 60.46           O1-
ATOM    823  C   GLU H 112       9.942   7.464  44.356  1.00 43.59           C  
ATOM    824  O   GLU H 112       9.114   6.997  43.575  1.00 43.10           O  
ATOM    825  N   VAL H 113      10.671   8.556  44.072  1.00 41.10           N  
ATOM    826  CA  VAL H 113      10.547   9.204  42.804  1.00 38.50           C  
ATOM    827  CB  VAL H 113      11.220  10.545  42.778  1.00 38.60           C  
ATOM    828  CG1 VAL H 113      11.195  11.088  41.342  1.00 37.30           C  
ATOM    829  CG2 VAL H 113      10.534  11.456  43.809  1.00 38.47           C  
ATOM    830  C   VAL H 113      11.253   8.343  41.816  1.00 37.42           C  
ATOM    831  O   VAL H 113      12.360   7.876  42.075  1.00 38.08           O  
ATOM    832  N   GLN H 114      10.620   8.093  40.656  1.00 36.61           N  
ATOM    833  CA  GLN H 114      11.269   7.281  39.671  1.00 36.51           C  
ATOM    834  CB  GLN H 114      10.639   5.889  39.531  1.00 36.65           C  
ATOM    835  CG  GLN H 114      10.783   5.034  40.788  1.00 40.72           C  
ATOM    836  CD  GLN H 114       9.962   3.776  40.578  1.00 45.42           C  
ATOM    837  OE1 GLN H 114       9.317   3.614  39.543  1.00 45.91           O  
ATOM    838  NE2 GLN H 114       9.973   2.862  41.585  1.00 45.22           N  
ATOM    839  C   GLN H 114      11.130   7.957  38.347  1.00 33.20           C  
ATOM    840  O   GLN H 114      10.087   8.527  38.031  1.00 32.28           O  
ATOM    841  N   LEU H 115      12.214   7.930  37.549  1.00 30.89           N  
ATOM    842  CA  LEU H 115      12.190   8.477  36.222  1.00 28.99           C  
ATOM    843  CB  LEU H 115      13.083   9.721  36.078  1.00 28.58           C  
ATOM    844  CG  LEU H 115      12.590  10.943  36.880  1.00 28.37           C  
ATOM    845  CD1 LEU H 115      13.529  12.145  36.692  1.00 27.62           C  
ATOM    846  CD2 LEU H 115      11.134  11.292  36.526  1.00 27.98           C  
ATOM    847  C   LEU H 115      12.754   7.410  35.335  1.00 29.42           C  
ATOM    848  O   LEU H 115      13.889   6.975  35.528  1.00 31.04           O  
ATOM    849  N   VAL H 116      11.976   6.948  34.338  1.00 28.51           N  
ATOM    850  CA  VAL H 116      12.491   5.901  33.504  1.00 29.19           C  
ATOM    851  CB  VAL H 116      11.636   4.668  33.508  1.00 29.40           C  
ATOM    852  CG1 VAL H 116      12.244   3.640  32.539  1.00 30.26           C  
ATOM    853  CG2 VAL H 116      11.514   4.161  34.956  1.00 29.92           C  
ATOM    854  C   VAL H 116      12.527   6.407  32.102  1.00 28.49           C  
ATOM    855  O   VAL H 116      11.515   6.850  31.563  1.00 28.64           O  
ATOM    856  N   GLU H 117      13.706   6.319  31.459  1.00 27.20           N  
ATOM    857  CA  GLU H 117      13.848   6.842  30.133  1.00 27.50           C  
ATOM    858  CB  GLU H 117      15.087   7.734  30.010  1.00 27.75           C  
ATOM    859  CG  GLU H 117      14.948   8.989  30.869  1.00 27.26           C  
ATOM    860  CD  GLU H 117      16.337   9.504  31.192  1.00 28.45           C  
ATOM    861  OE1 GLU H 117      16.916  10.211  30.329  1.00 25.83           O  
ATOM    862  OE2 GLU H 117      16.839   9.197  32.307  1.00 28.44           O1-
ATOM    863  C   GLU H 117      13.984   5.705  29.175  1.00 30.23           C  
ATOM    864  O   GLU H 117      14.411   4.615  29.550  1.00 30.51           O  
ATOM    865  N   SER H 118      13.574   5.933  27.909  1.00 28.61           N  
ATOM    866  CA  SER H 118      13.689   4.916  26.904  1.00 29.96           C  
ATOM    867  CB  SER H 118      12.555   3.877  26.950  1.00 31.14           C  
ATOM    868  OG  SER H 118      11.310   4.497  26.663  1.00 32.97           O  
ATOM    869  C   SER H 118      13.638   5.575  25.559  1.00 30.06           C  
ATOM    870  O   SER H 118      13.410   6.779  25.450  1.00 28.87           O  
ATOM    871  N   GLY H 119      13.855   4.776  24.492  1.00 28.97           N  
ATOM    872  CA  GLY H 119      13.781   5.282  23.150  1.00 28.91           C  
ATOM    873  C   GLY H 119      15.150   5.479  22.569  1.00 29.31           C  
ATOM    874  O   GLY H 119      15.271   5.835  21.398  1.00 30.85           O  
ATOM    875  N   GLY H 120      16.222   5.253  23.352  1.00 28.46           N  
ATOM    876  CA  GLY H 120      17.540   5.461  22.816  1.00 28.36           C  
ATOM    877  C   GLY H 120      17.891   4.306  21.934  1.00 30.31           C  
ATOM    878  O   GLY H 120      17.258   3.252  21.983  1.00 30.58           O  
ATOM    879  N   GLY H 121      18.940   4.480  21.101  1.00 28.62           N  
ATOM    880  CA  GLY H 121      19.339   3.424  20.215  1.00 27.63           C  
ATOM    881  C   GLY H 121      20.264   3.993  19.183  1.00 27.66           C  
ATOM    882  O   GLY H 121      20.781   5.099  19.335  1.00 27.18           O  
ATOM    883  N   LEU H 122      20.500   3.227  18.095  1.00 27.45           N  
ATOM    884  CA  LEU H 122      21.382   3.662  17.049  1.00 26.16           C  
ATOM    885  CB  LEU H 122      22.201   2.530  16.401  1.00 25.65           C  
ATOM    886  CG  LEU H 122      23.131   3.023  15.273  1.00 27.93           C  
ATOM    887  CD1 LEU H 122      24.199   3.993  15.803  1.00 28.04           C  
ATOM    888  CD2 LEU H 122      23.725   1.852  14.474  1.00 29.17           C  
ATOM    889  C   LEU H 122      20.574   4.286  15.960  1.00 28.01           C  
ATOM    890  O   LEU H 122      19.512   3.791  15.585  1.00 28.80           O  
ATOM    891  N   VAL H 123      21.070   5.427  15.440  1.00 27.09           N  
ATOM    892  CA  VAL H 123      20.394   6.107  14.378  1.00 28.38           C  
ATOM    893  CB  VAL H 123      19.513   7.216  14.880  1.00 30.06           C  
ATOM    894  CG1 VAL H 123      20.359   8.170  15.738  1.00 29.08           C  
ATOM    895  CG2 VAL H 123      18.831   7.892  13.683  1.00 30.69           C  
ATOM    896  C   VAL H 123      21.430   6.673  13.451  1.00 29.40           C  
ATOM    897  O   VAL H 123      22.540   7.011  13.857  1.00 27.85           O  
ATOM    898  N   GLN H 124      21.080   6.774  12.156  1.00 29.16           N  
ATOM    899  CA  GLN H 124      21.985   7.276  11.165  1.00 30.55           C  
ATOM    900  CB  GLN H 124      21.582   6.837   9.753  1.00 34.20           C  
ATOM    901  CG  GLN H 124      21.634   5.316   9.611  1.00 37.67           C  
ATOM    902  CD  GLN H 124      20.913   4.920   8.337  1.00 41.68           C  
ATOM    903  OE1 GLN H 124      20.268   5.742   7.690  1.00 45.57           O  
ATOM    904  NE2 GLN H 124      21.014   3.614   7.972  1.00 41.99           N  
ATOM    905  C   GLN H 124      21.948   8.764  11.236  1.00 28.90           C  
ATOM    906  O   GLN H 124      20.977   9.356  11.700  1.00 28.02           O  
ATOM    907  N   PRO H 125      22.994   9.396  10.792  1.00 28.99           N  
ATOM    908  CA  PRO H 125      23.016  10.824  10.846  1.00 29.99           C  
ATOM    909  CD  PRO H 125      24.326   8.821  10.842  1.00 29.35           C  
ATOM    910  CB  PRO H 125      24.437  11.230  10.465  1.00 29.93           C  
ATOM    911  CG  PRO H 125      25.282  10.026  10.934  1.00 30.32           C  
ATOM    912  C   PRO H 125      21.935  11.354   9.966  1.00 30.68           C  
ATOM    913  O   PRO H 125      21.736  10.816   8.877  1.00 30.80           O  
ATOM    914  N   GLY H 126      21.226  12.401  10.427  1.00 30.53           N  
ATOM    915  CA  GLY H 126      20.156  12.978   9.670  1.00 30.28           C  
ATOM    916  C   GLY H 126      18.872  12.316  10.078  1.00 30.65           C  
ATOM    917  O   GLY H 126      17.792  12.736   9.663  1.00 30.60           O  
ATOM    918  N   GLY H 127      18.954  11.276  10.930  1.00 29.39           N  
ATOM    919  CA  GLY H 127      17.780  10.542  11.317  1.00 28.72           C  
ATOM    920  C   GLY H 127      17.109  11.218  12.475  1.00 30.24           C  
ATOM    921  O   GLY H 127      17.512  12.297  12.907  1.00 28.94           O  
ATOM    922  N   SER H 128      16.044  10.576  13.006  1.00 30.32           N  
ATOM    923  CA  SER H 128      15.301  11.154  14.092  1.00 29.92           C  
ATOM    924  CB  SER H 128      13.919  11.681  13.676  1.00 31.84           C  
ATOM    925  OG  SER H 128      14.061  12.716  12.714  1.00 35.62           O  
ATOM    926  C   SER H 128      15.053  10.104  15.130  1.00 30.51           C  
ATOM    927  O   SER H 128      15.029   8.909  14.838  1.00 31.74           O  
ATOM    928  N   LEU H 129      14.870  10.538  16.394  1.00 28.92           N  
ATOM    929  CA  LEU H 129      14.628   9.595  17.445  1.00 29.85           C  
ATOM    930  CB  LEU H 129      15.955   9.140  18.077  1.00 31.40           C  
ATOM    931  CG  LEU H 129      15.872   7.910  18.989  1.00 31.96           C  
ATOM    932  CD1 LEU H 129      15.391   6.674  18.210  1.00 30.16           C  
ATOM    933  CD2 LEU H 129      17.220   7.667  19.685  1.00 30.13           C  
ATOM    934  C   LEU H 129      13.787  10.307  18.468  1.00 29.44           C  
ATOM    935  O   LEU H 129      13.880  11.524  18.609  1.00 29.76           O  
ATOM    936  N   ARG H 130      12.917   9.570  19.192  1.00 28.73           N  
ATOM    937  CA  ARG H 130      12.063  10.201  20.163  1.00 29.95           C  
ATOM    938  CB  ARG H 130      10.578   9.998  19.826  1.00 31.48           C  
ATOM    939  CG  ARG H 130       9.603  10.808  20.676  1.00 33.14           C  
ATOM    940  CD  ARG H 130       8.155  10.369  20.473  1.00 36.55           C  
ATOM    941  NE  ARG H 130       7.278  11.419  21.058  1.00 41.81           N  
ATOM    942  CZ  ARG H 130       5.923  11.303  20.963  1.00 45.53           C  
ATOM    943  NH1 ARG H 130       5.371  10.185  20.407  1.00 46.13           N1+
ATOM    944  NH2 ARG H 130       5.118  12.308  21.412  1.00 44.36           N  
ATOM    945  C   ARG H 130      12.320   9.545  21.485  1.00 29.44           C  
ATOM    946  O   ARG H 130      12.155   8.335  21.628  1.00 30.11           O  
ATOM    947  N   LEU H 131      12.721  10.333  22.502  1.00 27.42           N  
ATOM    948  CA  LEU H 131      12.993   9.758  23.789  1.00 27.20           C  
ATOM    949  CB  LEU H 131      14.210  10.366  24.508  1.00 25.53           C  
ATOM    950  CG  LEU H 131      15.543  10.134  23.774  1.00 24.41           C  
ATOM    951  CD1 LEU H 131      16.724  10.674  24.594  1.00 22.22           C  
ATOM    952  CD2 LEU H 131      15.717   8.663  23.366  1.00 24.56           C  
ATOM    953  C   LEU H 131      11.813   9.991  24.674  1.00 27.16           C  
ATOM    954  O   LEU H 131      11.092  10.976  24.520  1.00 26.83           O  
ATOM    955  N   SER H 132      11.585   9.062  25.625  1.00 28.03           N  
ATOM    956  CA  SER H 132      10.475   9.188  26.520  1.00 27.98           C  
ATOM    957  CB  SER H 132       9.427   8.075  26.347  1.00 28.65           C  
ATOM    958  OG  SER H 132       8.868   8.136  25.045  1.00 33.82           O  
ATOM    959  C   SER H 132      10.996   9.077  27.917  1.00 28.19           C  
ATOM    960  O   SER H 132      12.002   8.418  28.177  1.00 28.11           O  
ATOM    961  N   CYS H 133      10.325   9.769  28.855  1.00 27.14           N  
ATOM    962  CA  CYS H 133      10.690   9.698  30.239  1.00 28.07           C  
ATOM    963  CB  CYS H 133      11.426  10.971  30.726  1.00 28.30           C  
ATOM    964  SG  CYS H 133      11.782  11.003  32.512  1.00 33.53           S  
ATOM    965  C   CYS H 133       9.408   9.540  31.003  1.00 29.41           C  
ATOM    966  O   CYS H 133       8.555  10.425  30.984  1.00 29.69           O  
ATOM    967  N   ALA H 134       9.235   8.395  31.697  1.00 28.51           N  
ATOM    968  CA  ALA H 134       8.022   8.171  32.435  1.00 29.07           C  
ATOM    969  CB  ALA H 134       7.483   6.734  32.326  1.00 30.38           C  
ATOM    970  C   ALA H 134       8.314   8.431  33.875  1.00 30.58           C  
ATOM    971  O   ALA H 134       9.294   7.933  34.426  1.00 29.40           O  
ATOM    972  N   ALA H 135       7.438   9.213  34.531  1.00 31.31           N  
ATOM    973  CA  ALA H 135       7.689   9.598  35.888  1.00 30.83           C  
ATOM    974  CB  ALA H 135       7.656  11.120  36.095  1.00 29.95           C  
ATOM    975  C   ALA H 135       6.643   9.016  36.783  1.00 32.56           C  
ATOM    976  O   ALA H 135       5.502   8.801  36.374  1.00 34.14           O  
ATOM    977  N   SER H 136       7.037   8.715  38.039  1.00 33.03           N  
ATOM    978  CA  SER H 136       6.102   8.211  39.000  1.00 34.74           C  
ATOM    979  CB  SER H 136       5.939   6.680  38.954  1.00 35.41           C  
ATOM    980  OG  SER H 136       7.167   6.049  39.281  1.00 39.07           O  
ATOM    981  C   SER H 136       6.612   8.568  40.363  1.00 34.93           C  
ATOM    982  O   SER H 136       7.792   8.870  40.538  1.00 34.08           O  
ATOM    983  N   GLY H 137       5.695   8.553  41.352  1.00 52.83           N  
ATOM    984  CA  GLY H 137       6.042   8.791  42.722  1.00 58.60           C  
ATOM    985  C   GLY H 137       5.762  10.212  43.103  1.00 58.32           C  
ATOM    986  O   GLY H 137       5.799  10.546  44.287  1.00 65.26           O  
ATOM    987  N   PHE H 138       5.481  11.099  42.127  1.00 62.23           N  
ATOM    988  CA  PHE H 138       5.219  12.463  42.493  1.00 61.19           C  
ATOM    989  CB  PHE H 138       6.474  13.364  42.492  1.00 57.99           C  
ATOM    990  CG  PHE H 138       7.072  13.417  41.125  1.00 59.17           C  
ATOM    991  CD1 PHE H 138       7.827  12.368  40.649  1.00 60.90           C  
ATOM    992  CD2 PHE H 138       6.902  14.528  40.330  1.00 47.02           C  
ATOM    993  CE1 PHE H 138       8.385  12.418  39.392  1.00 53.45           C  
ATOM    994  CE2 PHE H 138       7.459  14.582  39.074  1.00 60.23           C  
ATOM    995  CZ  PHE H 138       8.201  13.526  38.602  1.00 50.28           C  
ATOM    996  C   PHE H 138       4.200  13.041  41.562  1.00 61.57           C  
ATOM    997  O   PHE H 138       3.781  12.397  40.600  1.00 58.61           O  
ATOM    998  N   THR H 139       3.754  14.284  41.847  1.00 66.33           N  
ATOM    999  CA  THR H 139       2.774  14.906  41.004  1.00 57.19           C  
ATOM   1000  CB  THR H 139       1.955  15.948  41.711  1.00 63.30           C  
ATOM   1001  OG1 THR H 139       1.317  15.377  42.844  1.00 67.68           O  
ATOM   1002  CG2 THR H 139       0.893  16.484  40.736  1.00 58.64           C  
ATOM   1003  C   THR H 139       3.547  15.572  39.909  1.00 60.04           C  
ATOM   1004  O   THR H 139       4.164  16.618  40.096  1.00 60.39           O  
ATOM   1005  N   PHE H 140       3.491  14.953  38.718  1.00 57.81           N  
ATOM   1006  CA  PHE H 140       4.247  15.291  37.548  1.00 50.98           C  
ATOM   1007  CB  PHE H 140       3.969  14.274  36.423  1.00 50.85           C  
ATOM   1008  CG  PHE H 140       4.746  14.599  35.192  1.00 56.94           C  
ATOM   1009  CD1 PHE H 140       6.102  14.378  35.129  1.00 53.64           C  
ATOM   1010  CD2 PHE H 140       4.100  15.088  34.077  1.00 54.32           C  
ATOM   1011  CE1 PHE H 140       6.810  14.667  33.984  1.00 46.90           C  
ATOM   1012  CE2 PHE H 140       4.800  15.379  32.932  1.00 52.44           C  
ATOM   1013  CZ  PHE H 140       6.158  15.170  32.885  1.00 50.40           C  
ATOM   1014  C   PHE H 140       3.913  16.670  37.061  1.00 55.77           C  
ATOM   1015  O   PHE H 140       4.803  17.437  36.693  1.00 53.34           O  
ATOM   1016  N   SER H 141       2.618  17.030  37.074  1.00 55.87           N  
ATOM   1017  CA  SER H 141       2.133  18.261  36.510  1.00 54.07           C  
ATOM   1018  CB  SER H 141       0.618  18.417  36.704  1.00 55.15           C  
ATOM   1019  OG  SER H 141      -0.050  17.257  36.233  1.00 71.86           O  
ATOM   1020  C   SER H 141       2.754  19.440  37.193  1.00 53.23           C  
ATOM   1021  O   SER H 141       2.918  20.498  36.591  1.00 65.51           O  
ATOM   1022  N   THR H 142       3.087  19.296  38.483  1.00 57.14           N  
ATOM   1023  CA  THR H 142       3.596  20.373  39.284  1.00 59.76           C  
ATOM   1024  CB  THR H 142       3.520  20.100  40.760  1.00 62.13           C  
ATOM   1025  OG1 THR H 142       4.325  18.986  41.116  1.00 52.67           O  
ATOM   1026  CG2 THR H 142       2.051  19.820  41.111  1.00 52.59           C  
ATOM   1027  C   THR H 142       5.009  20.784  38.956  1.00 58.49           C  
ATOM   1028  O   THR H 142       5.373  21.925  39.238  1.00 63.36           O  
ATOM   1029  N   TYR H 143       5.862  19.909  38.374  1.00 49.51           N  
ATOM   1030  CA  TYR H 143       7.257  20.285  38.315  1.00 47.23           C  
ATOM   1031  CB  TYR H 143       8.190  19.226  38.928  1.00 48.58           C  
ATOM   1032  CG  TYR H 143       7.845  19.017  40.361  1.00 47.40           C  
ATOM   1033  CD1 TYR H 143       8.392  19.819  41.332  1.00 67.83           C  
ATOM   1034  CD2 TYR H 143       6.982  18.020  40.747  1.00 54.00           C  
ATOM   1035  CE1 TYR H 143       8.080  19.633  42.656  1.00 53.95           C  
ATOM   1036  CE2 TYR H 143       6.668  17.829  42.073  1.00 49.12           C  
ATOM   1037  CZ  TYR H 143       7.220  18.637  43.034  1.00 65.03           C  
ATOM   1038  OH  TYR H 143       6.904  18.451  44.396  1.00 70.96           O  
ATOM   1039  C   TYR H 143       7.782  20.485  36.914  1.00 48.25           C  
ATOM   1040  O   TYR H 143       7.278  19.907  35.954  1.00 54.37           O  
ATOM   1041  N   ALA H 144       8.825  21.354  36.778  1.00 27.78           N  
ATOM   1042  CA  ALA H 144       9.509  21.564  35.531  1.00 26.15           C  
ATOM   1043  CB  ALA H 144      10.450  22.779  35.548  1.00 29.08           C  
ATOM   1044  C   ALA H 144      10.350  20.346  35.292  1.00 26.52           C  
ATOM   1045  O   ALA H 144      10.739  19.671  36.242  1.00 25.41           O  
ATOM   1046  N   MET H 145      10.645  20.028  34.011  1.00 25.64           N  
ATOM   1047  CA  MET H 145      11.416  18.852  33.706  1.00 24.56           C  
ATOM   1048  CB  MET H 145      10.596  17.754  33.007  1.00 25.43           C  
ATOM   1049  CG  MET H 145       9.485  17.180  33.886  1.00 26.36           C  
ATOM   1050  SD  MET H 145      10.077  16.269  35.343  1.00 29.31           S  
ATOM   1051  CE  MET H 145      10.680  14.843  34.397  1.00 28.08           C  
ATOM   1052  C   MET H 145      12.521  19.239  32.769  1.00 24.75           C  
ATOM   1053  O   MET H 145      12.412  20.218  32.032  1.00 24.95           O  
ATOM   1054  N   SER H 146      13.637  18.477  32.779  1.00 23.07           N  
ATOM   1055  CA  SER H 146      14.715  18.834  31.901  1.00 22.04           C  
ATOM   1056  CB  SER H 146      15.811  19.686  32.573  1.00 23.71           C  
ATOM   1057  OG  SER H 146      16.406  18.979  33.648  1.00 28.86           O  
ATOM   1058  C   SER H 146      15.348  17.612  31.308  1.00 23.62           C  
ATOM   1059  O   SER H 146      15.115  16.486  31.747  1.00 23.26           O  
ATOM   1060  N   TRP H 147      16.120  17.824  30.218  1.00 22.21           N  
ATOM   1061  CA  TRP H 147      16.897  16.783  29.611  1.00 22.20           C  
ATOM   1062  CB  TRP H 147      16.560  16.495  28.138  1.00 23.81           C  
ATOM   1063  CG  TRP H 147      15.216  15.846  27.917  1.00 24.53           C  
ATOM   1064  CD2 TRP H 147      14.989  14.428  27.907  1.00 23.90           C  
ATOM   1065  CD1 TRP H 147      14.009  16.432  27.685  1.00 24.64           C  
ATOM   1066  NE1 TRP H 147      13.041  15.470  27.534  1.00 24.27           N  
ATOM   1067  CE2 TRP H 147      13.628  14.230  27.668  1.00 24.77           C  
ATOM   1068  CE3 TRP H 147      15.841  13.374  28.082  1.00 23.51           C  
ATOM   1069  CZ2 TRP H 147      13.101  12.974  27.601  1.00 24.86           C  
ATOM   1070  CZ3 TRP H 147      15.304  12.108  28.012  1.00 23.95           C  
ATOM   1071  CH2 TRP H 147      13.959  11.913  27.777  1.00 24.84           C  
ATOM   1072  C   TRP H 147      18.311  17.272  29.638  1.00 22.99           C  
ATOM   1073  O   TRP H 147      18.583  18.431  29.326  1.00 21.90           O  
ATOM   1074  N   VAL H 148      19.243  16.394  30.049  1.00 21.29           N  
ATOM   1075  CA  VAL H 148      20.636  16.733  30.097  1.00 20.95           C  
ATOM   1076  CB  VAL H 148      21.162  16.852  31.498  1.00 20.88           C  
ATOM   1077  CG1 VAL H 148      22.677  17.112  31.452  1.00 20.29           C  
ATOM   1078  CG2 VAL H 148      20.360  17.949  32.216  1.00 20.63           C  
ATOM   1079  C   VAL H 148      21.355  15.599  29.442  1.00 21.57           C  
ATOM   1080  O   VAL H 148      20.919  14.451  29.534  1.00 21.44           O  
ATOM   1081  N   ARG H 149      22.477  15.883  28.750  1.00 20.47           N  
ATOM   1082  CA  ARG H 149      23.131  14.798  28.076  1.00 20.53           C  
ATOM   1083  CB  ARG H 149      22.988  14.838  26.546  1.00 21.82           C  
ATOM   1084  CG  ARG H 149      23.595  16.071  25.882  1.00 21.48           C  
ATOM   1085  CD  ARG H 149      23.310  16.116  24.380  1.00 23.20           C  
ATOM   1086  NE  ARG H 149      24.030  17.282  23.798  1.00 23.99           N  
ATOM   1087  CZ  ARG H 149      24.111  17.416  22.444  1.00 24.96           C  
ATOM   1088  NH1 ARG H 149      23.510  16.495  21.634  1.00 23.79           N1+
ATOM   1089  NH2 ARG H 149      24.795  18.466  21.899  1.00 24.28           N  
ATOM   1090  C   ARG H 149      24.588  14.788  28.399  1.00 21.93           C  
ATOM   1091  O   ARG H 149      25.154  15.774  28.869  1.00 21.65           O  
ATOM   1092  N   GLN H 150      25.231  13.623  28.184  1.00 21.82           N  
ATOM   1093  CA  GLN H 150      26.630  13.513  28.466  1.00 22.31           C  
ATOM   1094  CB  GLN H 150      26.892  12.903  29.856  1.00 22.34           C  
ATOM   1095  CG  GLN H 150      28.366  12.757  30.239  1.00 22.96           C  
ATOM   1096  CD  GLN H 150      28.414  12.190  31.654  1.00 23.94           C  
ATOM   1097  OE1 GLN H 150      27.608  12.554  32.507  1.00 24.04           O  
ATOM   1098  NE2 GLN H 150      29.375  11.266  31.917  1.00 22.33           N  
ATOM   1099  C   GLN H 150      27.245  12.617  27.439  1.00 22.96           C  
ATOM   1100  O   GLN H 150      26.886  11.446  27.326  1.00 22.99           O  
ATOM   1101  N   ALA H 151      28.205  13.155  26.660  1.00 23.17           N  
ATOM   1102  CA  ALA H 151      28.894  12.366  25.679  1.00 25.77           C  
ATOM   1103  CB  ALA H 151      29.744  13.196  24.704  1.00 25.73           C  
ATOM   1104  C   ALA H 151      29.809  11.472  26.447  1.00 28.08           C  
ATOM   1105  O   ALA H 151      30.192  11.787  27.572  1.00 27.41           O  
ATOM   1106  N   PRO H 152      30.181  10.360  25.885  1.00 30.43           N  
ATOM   1107  CA  PRO H 152      31.002   9.470  26.643  1.00 31.10           C  
ATOM   1108  CD  PRO H 152      29.341   9.650  24.936  1.00 30.71           C  
ATOM   1109  CB  PRO H 152      31.081   8.186  25.825  1.00 31.60           C  
ATOM   1110  CG  PRO H 152      29.726   8.167  25.086  1.00 32.74           C  
ATOM   1111  C   PRO H 152      32.301  10.102  27.012  1.00 31.13           C  
ATOM   1112  O   PRO H 152      32.983  10.629  26.134  1.00 32.44           O  
ATOM   1113  N   GLY H 153      32.651  10.058  28.313  1.00 31.44           N  
ATOM   1114  CA  GLY H 153      33.897  10.582  28.788  1.00 30.79           C  
ATOM   1115  C   GLY H 153      33.873  12.079  28.780  1.00 31.91           C  
ATOM   1116  O   GLY H 153      34.925  12.716  28.793  1.00 32.12           O  
ATOM   1117  N   LYS H 154      32.677  12.699  28.766  1.00 29.72           N  
ATOM   1118  CA  LYS H 154      32.668  14.133  28.745  1.00 28.94           C  
ATOM   1119  CB  LYS H 154      32.244  14.717  27.394  1.00 29.73           C  
ATOM   1120  CG  LYS H 154      33.289  14.426  26.316  1.00 34.91           C  
ATOM   1121  CD  LYS H 154      32.790  14.700  24.904  1.00 40.91           C  
ATOM   1122  CE  LYS H 154      32.361  16.151  24.701  1.00 47.26           C  
ATOM   1123  NZ  LYS H 154      31.676  16.284  23.400  1.00 47.83           N1+
ATOM   1124  C   LYS H 154      31.767  14.643  29.829  1.00 26.74           C  
ATOM   1125  O   LYS H 154      31.261  13.875  30.646  1.00 25.52           O  
ATOM   1126  N   GLY H 155      31.580  15.981  29.873  1.00 25.67           N  
ATOM   1127  CA  GLY H 155      30.833  16.628  30.922  1.00 24.89           C  
ATOM   1128  C   GLY H 155      29.368  16.658  30.617  1.00 25.27           C  
ATOM   1129  O   GLY H 155      28.923  16.238  29.551  1.00 25.65           O  
ATOM   1130  N   LEU H 156      28.579  17.174  31.588  1.00 22.85           N  
ATOM   1131  CA  LEU H 156      27.152  17.287  31.470  1.00 22.38           C  
ATOM   1132  CB  LEU H 156      26.438  17.484  32.817  1.00 21.76           C  
ATOM   1133  CG  LEU H 156      26.600  16.304  33.788  1.00 21.30           C  
ATOM   1134  CD1 LEU H 156      25.824  16.558  35.090  1.00 20.86           C  
ATOM   1135  CD2 LEU H 156      26.223  14.971  33.125  1.00 21.45           C  
ATOM   1136  C   LEU H 156      26.828  18.492  30.650  1.00 22.68           C  
ATOM   1137  O   LEU H 156      27.497  19.519  30.746  1.00 22.49           O  
ATOM   1138  N   GLU H 157      25.778  18.382  29.812  1.00 22.24           N  
ATOM   1139  CA  GLU H 157      25.347  19.494  29.018  1.00 21.70           C  
ATOM   1140  CB  GLU H 157      25.733  19.355  27.536  1.00 23.20           C  
ATOM   1141  CG  GLU H 157      25.341  20.558  26.682  1.00 24.46           C  
ATOM   1142  CD  GLU H 157      25.777  20.280  25.251  1.00 28.78           C  
ATOM   1143  OE1 GLU H 157      25.937  19.080  24.906  1.00 26.00           O  
ATOM   1144  OE2 GLU H 157      25.949  21.264  24.484  1.00 29.55           O1-
ATOM   1145  C   GLU H 157      23.852  19.534  29.090  1.00 20.85           C  
ATOM   1146  O   GLU H 157      23.176  18.541  28.825  1.00 22.36           O  
ATOM   1147  N   TRP H 158      23.294  20.702  29.459  1.00 21.14           N  
ATOM   1148  CA  TRP H 158      21.871  20.852  29.571  1.00 22.69           C  
ATOM   1149  CB  TRP H 158      21.472  22.099  30.369  1.00 22.72           C  
ATOM   1150  CG  TRP H 158      19.997  22.401  30.350  1.00 23.54           C  
ATOM   1151  CD2 TRP H 158      19.420  23.455  29.566  1.00 24.06           C  
ATOM   1152  CD1 TRP H 158      18.973  21.819  31.036  1.00 23.78           C  
ATOM   1153  NE1 TRP H 158      17.790  22.447  30.730  1.00 23.54           N  
ATOM   1154  CE2 TRP H 158      18.048  23.456  29.826  1.00 24.22           C  
ATOM   1155  CE3 TRP H 158      19.986  24.353  28.706  1.00 24.49           C  
ATOM   1156  CZ2 TRP H 158      17.219  24.360  29.229  1.00 23.29           C  
ATOM   1157  CZ3 TRP H 158      19.144  25.258  28.097  1.00 23.63           C  
ATOM   1158  CH2 TRP H 158      17.789  25.260  28.354  1.00 23.83           C  
ATOM   1159  C   TRP H 158      21.297  20.992  28.195  1.00 23.35           C  
ATOM   1160  O   TRP H 158      21.785  21.788  27.396  1.00 23.98           O  
ATOM   1161  N   VAL H 159      20.331  20.113  27.849  1.00 23.55           N  
ATOM   1162  CA  VAL H 159      19.650  20.150  26.584  1.00 23.94           C  
ATOM   1163  CB  VAL H 159      19.179  18.791  26.170  1.00 23.32           C  
ATOM   1164  CG1 VAL H 159      18.440  18.911  24.827  1.00 24.48           C  
ATOM   1165  CG2 VAL H 159      20.397  17.852  26.137  1.00 23.70           C  
ATOM   1166  C   VAL H 159      18.456  21.063  26.529  1.00 24.74           C  
ATOM   1167  O   VAL H 159      18.372  21.938  25.668  1.00 25.19           O  
ATOM   1168  N   SER H 160      17.481  20.874  27.452  1.00 24.51           N  
ATOM   1169  CA  SER H 160      16.276  21.658  27.373  1.00 24.82           C  
ATOM   1170  CB  SER H 160      15.383  21.306  26.169  1.00 25.23           C  
ATOM   1171  OG  SER H 160      14.889  19.982  26.299  1.00 29.16           O  
ATOM   1172  C   SER H 160      15.444  21.446  28.604  1.00 25.37           C  
ATOM   1173  O   SER H 160      15.636  20.490  29.354  1.00 25.42           O  
ATOM   1174  N   SER H 161      14.483  22.365  28.837  1.00 25.01           N  
ATOM   1175  CA  SER H 161      13.623  22.260  29.978  1.00 25.26           C  
ATOM   1176  CB  SER H 161      14.070  23.122  31.173  1.00 25.92           C  
ATOM   1177  OG  SER H 161      15.332  22.678  31.651  1.00 38.93           O  
ATOM   1178  C   SER H 161      12.259  22.720  29.575  1.00 26.11           C  
ATOM   1179  O   SER H 161      12.104  23.454  28.600  1.00 27.60           O  
ATOM   1180  N   ILE H 162      11.226  22.256  30.309  1.00 26.03           N  
ATOM   1181  CA  ILE H 162       9.870  22.648  30.042  1.00 26.76           C  
ATOM   1182  CB  ILE H 162       9.090  21.581  29.324  1.00 27.26           C  
ATOM   1183  CG1 ILE H 162       7.707  22.101  28.901  1.00 26.59           C  
ATOM   1184  CG2 ILE H 162       9.049  20.330  30.214  1.00 27.26           C  
ATOM   1185  CD1 ILE H 162       6.986  21.173  27.926  1.00 30.47           C  
ATOM   1186  C   ILE H 162       9.195  22.924  31.357  1.00 27.63           C  
ATOM   1187  O   ILE H 162       9.431  22.233  32.346  1.00 27.01           O  
ATOM   1188  N   ASN H 163       8.320  23.952  31.395  1.00 28.09           N  
ATOM   1189  CA  ASN H 163       7.631  24.316  32.606  1.00 27.96           C  
ATOM   1190  CB  ASN H 163       7.015  25.728  32.583  1.00 29.89           C  
ATOM   1191  CG  ASN H 163       5.975  25.805  31.478  1.00 31.41           C  
ATOM   1192  OD1 ASN H 163       5.936  24.965  30.580  1.00 44.28           O  
ATOM   1193  ND2 ASN H 163       5.113  26.855  31.534  1.00 42.87           N  
ATOM   1194  C   ASN H 163       6.552  23.313  32.882  1.00 29.46           C  
ATOM   1195  O   ASN H 163       6.266  22.441  32.065  1.00 29.01           O  
ATOM   1196  N   ASN H 164       5.924  23.405  34.065  1.00 25.70           N  
ATOM   1197  CA  ASN H 164       4.988  22.402  34.484  1.00 27.04           C  
ATOM   1198  CB  ASN H 164       4.431  22.675  35.894  1.00 32.50           C  
ATOM   1199  CG  ASN H 164       3.752  24.037  35.920  0.86 36.22           C  
ATOM   1200  OD1 ASN H 164       4.055  24.916  35.115  0.86 35.35           O  
ATOM   1201  ND2 ASN H 164       2.814  24.223  36.887  0.86 37.98           N  
ATOM   1202  C   ASN H 164       3.849  22.263  33.514  1.00 27.51           C  
ATOM   1203  O   ASN H 164       3.437  21.145  33.206  1.00 28.34           O  
ATOM   1204  N   SER H 165       3.306  23.389  33.015  1.00 28.84           N  
ATOM   1205  CA  SER H 165       2.176  23.383  32.123  1.00 30.51           C  
ATOM   1206  CB  SER H 165       1.566  24.781  31.937  1.00 36.15           C  
ATOM   1207  OG  SER H 165       2.506  25.645  31.318  1.00 36.70           O  
ATOM   1208  C   SER H 165       2.556  22.874  30.765  1.00 30.76           C  
ATOM   1209  O   SER H 165       1.741  22.241  30.093  1.00 32.31           O  
ATOM   1210  N   GLY H 166       3.803  23.136  30.324  1.00 29.78           N  
ATOM   1211  CA  GLY H 166       4.227  22.703  29.021  1.00 29.91           C  
ATOM   1212  C   GLY H 166       4.163  23.852  28.062  1.00 29.91           C  
ATOM   1213  O   GLY H 166       4.528  23.717  26.896  1.00 31.55           O  
ATOM   1214  N   ARG H 167       3.687  25.016  28.533  1.00 29.69           N  
ATOM   1215  CA  ARG H 167       3.548  26.184  27.711  1.00 30.18           C  
ATOM   1216  CB  ARG H 167       2.726  27.302  28.381  1.00 50.58           C  
ATOM   1217  CG  ARG H 167       1.226  26.991  28.430  1.00 54.12           C  
ATOM   1218  CD  ARG H 167       0.357  28.144  28.938  1.00 61.72           C  
ATOM   1219  NE  ARG H 167       0.533  28.247  30.416  1.00 65.60           N  
ATOM   1220  CZ  ARG H 167      -0.358  27.636  31.249  1.00 67.87           C  
ATOM   1221  NH1 ARG H 167      -1.379  26.892  30.726  1.00 67.77           N1+
ATOM   1222  NH2 ARG H 167      -0.233  27.775  32.601  1.00 70.04           N  
ATOM   1223  C   ARG H 167       4.881  26.747  27.307  1.00 29.96           C  
ATOM   1224  O   ARG H 167       4.999  27.322  26.225  1.00 30.90           O  
ATOM   1225  N   ASN H 168       5.919  26.621  28.163  1.00 35.03           N  
ATOM   1226  CA  ASN H 168       7.165  27.286  27.881  1.00 32.44           C  
ATOM   1227  CB  ASN H 168       7.535  28.334  28.941  1.00 33.25           C  
ATOM   1228  CG  ASN H 168       6.526  29.465  28.819  1.00 47.34           C  
ATOM   1229  OD1 ASN H 168       6.824  30.524  28.268  1.00 49.96           O  
ATOM   1230  ND2 ASN H 168       5.286  29.224  29.322  1.00 47.70           N  
ATOM   1231  C   ASN H 168       8.280  26.294  27.823  1.00 30.63           C  
ATOM   1232  O   ASN H 168       8.370  25.389  28.651  1.00 31.43           O  
ATOM   1233  N   THR H 169       9.169  26.461  26.819  1.00 28.80           N  
ATOM   1234  CA  THR H 169      10.272  25.557  26.663  1.00 28.54           C  
ATOM   1235  CB  THR H 169      10.137  24.655  25.472  1.00 27.43           C  
ATOM   1236  OG1 THR H 169      10.102  25.418  24.276  1.00 31.41           O  
ATOM   1237  CG2 THR H 169       8.841  23.842  25.622  1.00 32.06           C  
ATOM   1238  C   THR H 169      11.531  26.351  26.476  1.00 29.55           C  
ATOM   1239  O   THR H 169      11.499  27.484  26.000  1.00 29.48           O  
ATOM   1240  N   PHE H 170      12.686  25.767  26.863  1.00 27.59           N  
ATOM   1241  CA  PHE H 170      13.943  26.456  26.735  1.00 26.07           C  
ATOM   1242  CB  PHE H 170      14.566  26.840  28.089  1.00 27.49           C  
ATOM   1243  CG  PHE H 170      13.510  27.386  28.987  1.00 29.00           C  
ATOM   1244  CD1 PHE H 170      12.990  28.647  28.817  1.00 28.81           C  
ATOM   1245  CD2 PHE H 170      13.020  26.598  30.002  1.00 30.63           C  
ATOM   1246  CE1 PHE H 170      12.013  29.118  29.662  1.00 28.85           C  
ATOM   1247  CE2 PHE H 170      12.044  27.064  30.850  1.00 30.86           C  
ATOM   1248  CZ  PHE H 170      11.541  28.330  30.682  1.00 30.57           C  
ATOM   1249  C   PHE H 170      14.901  25.452  26.160  1.00 26.88           C  
ATOM   1250  O   PHE H 170      14.802  24.266  26.474  1.00 25.26           O  
ATOM   1251  N   SER H 171      15.866  25.881  25.312  1.00 26.29           N  
ATOM   1252  CA  SER H 171      16.776  24.899  24.783  1.00 26.99           C  
ATOM   1253  CB  SER H 171      16.359  24.336  23.413  1.00 27.03           C  
ATOM   1254  OG  SER H 171      16.425  25.348  22.421  1.00 49.09           O  
ATOM   1255  C   SER H 171      18.148  25.479  24.621  1.00 28.45           C  
ATOM   1256  O   SER H 171      18.328  26.691  24.518  1.00 28.20           O  
ATOM   1257  N   ALA H 172      19.168  24.594  24.610  1.00 26.80           N  
ATOM   1258  CA  ALA H 172      20.528  24.998  24.411  1.00 29.01           C  
ATOM   1259  CB  ALA H 172      21.558  23.912  24.767  1.00 27.51           C  
ATOM   1260  C   ALA H 172      20.684  25.310  22.954  1.00 29.81           C  
ATOM   1261  O   ALA H 172      19.963  24.777  22.111  1.00 28.43           O  
ATOM   1262  N   ASP H 173      21.649  26.188  22.626  1.00 32.05           N  
ATOM   1263  CA  ASP H 173      21.873  26.621  21.276  1.00 34.67           C  
ATOM   1264  CB  ASP H 173      22.984  27.680  21.159  1.00 36.87           C  
ATOM   1265  CG  ASP H 173      22.458  29.006  21.697  1.00 43.00           C  
ATOM   1266  OD1 ASP H 173      21.231  29.093  21.969  1.00 41.92           O  
ATOM   1267  OD2 ASP H 173      23.275  29.954  21.840  1.00 42.16           O1-
ATOM   1268  C   ASP H 173      22.278  25.448  20.437  1.00 34.02           C  
ATOM   1269  O   ASP H 173      21.943  25.381  19.257  1.00 34.79           O  
ATOM   1270  N   SER H 174      23.008  24.482  21.017  1.00 32.50           N  
ATOM   1271  CA  SER H 174      23.478  23.382  20.227  1.00 31.15           C  
ATOM   1272  CB  SER H 174      24.266  22.358  21.062  1.00 31.04           C  
ATOM   1273  OG  SER H 174      23.424  21.777  22.047  1.00 32.37           O  
ATOM   1274  C   SER H 174      22.317  22.661  19.592  1.00 31.00           C  
ATOM   1275  O   SER H 174      22.393  22.272  18.428  1.00 31.71           O  
ATOM   1276  N   VAL H 175      21.252  22.397  20.373  1.00 30.18           N  
ATOM   1277  CA  VAL H 175      20.062  21.685  19.969  1.00 29.14           C  
ATOM   1278  CB  VAL H 175      19.407  20.940  21.101  1.00 29.79           C  
ATOM   1279  CG1 VAL H 175      20.409  19.900  21.626  1.00 28.84           C  
ATOM   1280  CG2 VAL H 175      18.939  21.932  22.174  1.00 27.49           C  
ATOM   1281  C   VAL H 175      19.010  22.498  19.255  1.00 30.56           C  
ATOM   1282  O   VAL H 175      18.152  21.922  18.586  1.00 29.83           O  
ATOM   1283  N   LYS H 176      18.992  23.839  19.405  1.00 31.61           N  
ATOM   1284  CA  LYS H 176      17.885  24.625  18.911  1.00 32.70           C  
ATOM   1285  CB  LYS H 176      18.080  26.143  19.031  1.00 34.68           C  
ATOM   1286  CG  LYS H 176      18.007  26.660  20.463  1.00 38.25           C  
ATOM   1287  CD  LYS H 176      18.493  28.102  20.594  1.00 40.42           C  
ATOM   1288  CE  LYS H 176      18.442  28.644  22.023  1.00 42.40           C  
ATOM   1289  NZ  LYS H 176      17.037  28.788  22.464  1.00 43.25           N1+
ATOM   1290  C   LYS H 176      17.564  24.364  17.475  1.00 32.91           C  
ATOM   1291  O   LYS H 176      18.429  24.387  16.600  1.00 33.59           O  
ATOM   1292  N   GLY H 177      16.258  24.117  17.231  1.00 34.59           N  
ATOM   1293  CA  GLY H 177      15.676  23.933  15.934  1.00 33.09           C  
ATOM   1294  C   GLY H 177      15.539  22.468  15.659  1.00 33.77           C  
ATOM   1295  O   GLY H 177      14.572  22.033  15.036  1.00 34.80           O  
ATOM   1296  N   ARG H 178      16.556  21.685  16.061  1.00 32.05           N  
ATOM   1297  CA  ARG H 178      16.597  20.264  15.867  1.00 31.00           C  
ATOM   1298  CB  ARG H 178      18.040  19.736  15.923  1.00 31.13           C  
ATOM   1299  CG  ARG H 178      18.906  20.417  14.860  1.00 32.67           C  
ATOM   1300  CD  ARG H 178      20.286  19.799  14.638  1.00 33.82           C  
ATOM   1301  NE  ARG H 178      21.111  20.008  15.862  1.00 35.54           N  
ATOM   1302  CZ  ARG H 178      21.294  18.985  16.745  1.00 34.84           C  
ATOM   1303  NH1 ARG H 178      20.699  17.776  16.526  1.00 33.58           N1+
ATOM   1304  NH2 ARG H 178      22.093  19.159  17.838  1.00 33.03           N  
ATOM   1305  C   ARG H 178      15.760  19.488  16.846  1.00 30.30           C  
ATOM   1306  O   ARG H 178      15.081  18.533  16.469  1.00 30.00           O  
ATOM   1307  N   PHE H 179      15.780  19.891  18.133  1.00 30.17           N  
ATOM   1308  CA  PHE H 179      15.172  19.130  19.195  1.00 29.35           C  
ATOM   1309  CB  PHE H 179      16.106  18.994  20.409  1.00 29.08           C  
ATOM   1310  CG  PHE H 179      17.183  18.010  20.110  1.00 29.00           C  
ATOM   1311  CD1 PHE H 179      17.962  18.114  18.983  1.00 30.00           C  
ATOM   1312  CD2 PHE H 179      17.453  17.002  21.005  1.00 28.01           C  
ATOM   1313  CE1 PHE H 179      18.960  17.202  18.734  1.00 29.71           C  
ATOM   1314  CE2 PHE H 179      18.451  16.089  20.763  1.00 27.75           C  
ATOM   1315  CZ  PHE H 179      19.206  16.185  19.621  1.00 29.08           C  
ATOM   1316  C   PHE H 179      13.951  19.823  19.701  1.00 29.29           C  
ATOM   1317  O   PHE H 179      13.879  21.051  19.725  1.00 29.62           O  
ATOM   1318  N   THR H 180      12.943  19.027  20.118  1.00 27.85           N  
ATOM   1319  CA  THR H 180      11.740  19.593  20.651  1.00 28.67           C  
ATOM   1320  CB  THR H 180      10.576  19.469  19.715  1.00 29.27           C  
ATOM   1321  OG1 THR H 180      10.877  20.108  18.483  1.00 30.64           O  
ATOM   1322  CG2 THR H 180       9.346  20.125  20.366  1.00 29.35           C  
ATOM   1323  C   THR H 180      11.384  18.852  21.906  1.00 28.01           C  
ATOM   1324  O   THR H 180      11.317  17.623  21.921  1.00 28.57           O  
ATOM   1325  N   ILE H 181      11.124  19.609  22.990  1.00 27.31           N  
ATOM   1326  CA  ILE H 181      10.760  19.078  24.275  1.00 27.38           C  
ATOM   1327  CB  ILE H 181      11.373  19.843  25.415  1.00 26.72           C  
ATOM   1328  CG1 ILE H 181      10.963  19.248  26.773  1.00 25.92           C  
ATOM   1329  CG2 ILE H 181      10.957  21.313  25.254  1.00 26.24           C  
ATOM   1330  CD1 ILE H 181      11.511  17.852  27.033  1.00 25.59           C  
ATOM   1331  C   ILE H 181       9.282  19.225  24.422  1.00 28.09           C  
ATOM   1332  O   ILE H 181       8.711  20.245  24.040  1.00 28.85           O  
ATOM   1333  N   SER H 182       8.608  18.180  24.945  1.00 26.85           N  
ATOM   1334  CA  SER H 182       7.192  18.273  25.149  1.00 28.34           C  
ATOM   1335  CB  SER H 182       6.365  17.814  23.937  1.00 28.82           C  
ATOM   1336  OG  SER H 182       6.590  16.434  23.686  1.00 31.62           O  
ATOM   1337  C   SER H 182       6.836  17.376  26.288  1.00 29.21           C  
ATOM   1338  O   SER H 182       7.628  16.530  26.701  1.00 27.98           O  
ATOM   1339  N   ARG H 183       5.626  17.560  26.851  1.00 28.47           N  
ATOM   1340  CA  ARG H 183       5.218  16.721  27.938  1.00 28.95           C  
ATOM   1341  CB  ARG H 183       5.445  17.375  29.313  1.00 28.62           C  
ATOM   1342  CG  ARG H 183       4.640  18.666  29.500  1.00 30.22           C  
ATOM   1343  CD  ARG H 183       5.091  19.520  30.687  1.00 30.73           C  
ATOM   1344  NE  ARG H 183       5.004  18.690  31.917  1.00 32.22           N  
ATOM   1345  CZ  ARG H 183       5.929  18.833  32.911  1.00 30.56           C  
ATOM   1346  NH1 ARG H 183       6.944  19.737  32.779  1.00 30.19           N1+
ATOM   1347  NH2 ARG H 183       5.844  18.067  34.033  1.00 29.57           N  
ATOM   1348  C   ARG H 183       3.744  16.494  27.821  1.00 31.75           C  
ATOM   1349  O   ARG H 183       3.010  17.344  27.320  1.00 31.49           O  
ATOM   1350  N   ASP H 184       3.290  15.301  28.266  1.00 31.19           N  
ATOM   1351  CA  ASP H 184       1.895  14.975  28.321  1.00 33.73           C  
ATOM   1352  CB  ASP H 184       1.524  13.735  27.483  1.00 34.09           C  
ATOM   1353  CG  ASP H 184       0.006  13.580  27.454  1.00 38.40           C  
ATOM   1354  OD1 ASP H 184      -0.635  13.733  28.527  1.00 38.34           O  
ATOM   1355  OD2 ASP H 184      -0.537  13.310  26.352  1.00 40.13           O1-
ATOM   1356  C   ASP H 184       1.631  14.663  29.760  1.00 34.29           C  
ATOM   1357  O   ASP H 184       2.028  13.613  30.260  1.00 34.42           O  
ATOM   1358  N   ASN H 185       0.947  15.583  30.461  1.00 35.27           N  
ATOM   1359  CA  ASN H 185       0.688  15.469  31.866  1.00 35.74           C  
ATOM   1360  CB  ASN H 185       0.027  16.738  32.428  1.00 36.31           C  
ATOM   1361  CG  ASN H 185       1.040  17.866  32.289  1.00 37.32           C  
ATOM   1362  OD1 ASN H 185       2.239  17.626  32.154  1.00 35.67           O  
ATOM   1363  ND2 ASN H 185       0.549  19.134  32.320  1.00 39.49           N  
ATOM   1364  C   ASN H 185      -0.213  14.303  32.132  1.00 38.05           C  
ATOM   1365  O   ASN H 185      -0.113  13.656  33.174  1.00 39.15           O  
ATOM   1366  N   SER H 186      -1.135  14.007  31.203  1.00 36.76           N  
ATOM   1367  CA  SER H 186      -2.065  12.936  31.418  1.00 38.18           C  
ATOM   1368  CB  SER H 186      -2.972  12.714  30.202  1.00 38.63           C  
ATOM   1369  OG  SER H 186      -3.597  13.937  29.842  1.00 41.77           O  
ATOM   1370  C   SER H 186      -1.294  11.666  31.598  1.00 39.42           C  
ATOM   1371  O   SER H 186      -1.590  10.865  32.484  1.00 39.77           O  
ATOM   1372  N   LYS H 187      -0.312  11.460  30.701  1.00 38.53           N  
ATOM   1373  CA  LYS H 187       0.561  10.321  30.591  1.00 37.91           C  
ATOM   1374  CB  LYS H 187       1.265  10.266  29.227  1.00 38.38           C  
ATOM   1375  CG  LYS H 187       0.315  10.387  28.034  1.00 40.39           C  
ATOM   1376  CD  LYS H 187      -0.781   9.325  27.985  1.00 42.96           C  
ATOM   1377  CE  LYS H 187      -1.710   9.481  26.780  1.00 45.49           C  
ATOM   1378  NZ  LYS H 187      -2.771   8.453  26.825  1.00 47.76           N1+
ATOM   1379  C   LYS H 187       1.640  10.307  31.642  1.00 38.00           C  
ATOM   1380  O   LYS H 187       2.209   9.253  31.925  1.00 36.38           O  
ATOM   1381  N   ASN H 188       1.996  11.472  32.218  1.00 37.07           N  
ATOM   1382  CA  ASN H 188       3.104  11.550  33.134  1.00 36.15           C  
ATOM   1383  CB  ASN H 188       2.999  10.600  34.345  1.00 36.32           C  
ATOM   1384  CG  ASN H 188       2.009  11.188  35.344  1.00 38.63           C  
ATOM   1385  OD1 ASN H 188       1.687  12.374  35.292  1.00 39.33           O  
ATOM   1386  ND2 ASN H 188       1.526  10.344  36.293  1.00 39.55           N  
ATOM   1387  C   ASN H 188       4.359  11.226  32.387  1.00 33.99           C  
ATOM   1388  O   ASN H 188       5.271  10.596  32.920  1.00 34.37           O  
ATOM   1389  N   THR H 189       4.437  11.669  31.114  1.00 31.73           N  
ATOM   1390  CA  THR H 189       5.611  11.432  30.323  1.00 30.77           C  
ATOM   1391  CB  THR H 189       5.372  10.582  29.111  1.00 32.11           C  
ATOM   1392  OG1 THR H 189       4.254  11.079  28.392  1.00 31.30           O  
ATOM   1393  CG2 THR H 189       5.189   9.111  29.500  1.00 29.85           C  
ATOM   1394  C   THR H 189       6.169  12.721  29.801  1.00 30.40           C  
ATOM   1395  O   THR H 189       5.448  13.678  29.527  1.00 29.46           O  
ATOM   1396  N   LEU H 190       7.509  12.747  29.661  1.00 27.70           N  
ATOM   1397  CA  LEU H 190       8.263  13.837  29.110  1.00 28.00           C  
ATOM   1398  CB  LEU H 190       9.435  14.232  30.023  1.00 26.87           C  
ATOM   1399  CG  LEU H 190      10.333  15.367  29.504  1.00 29.42           C  
ATOM   1400  CD1 LEU H 190       9.567  16.694  29.395  1.00 29.03           C  
ATOM   1401  CD2 LEU H 190      11.609  15.475  30.358  1.00 28.75           C  
ATOM   1402  C   LEU H 190       8.846  13.308  27.835  1.00 28.39           C  
ATOM   1403  O   LEU H 190       9.274  12.155  27.790  1.00 27.62           O  
ATOM   1404  N   PHE H 191       8.876  14.120  26.754  1.00 26.31           N  
ATOM   1405  CA  PHE H 191       9.390  13.595  25.517  1.00 27.11           C  
ATOM   1406  CB  PHE H 191       8.361  13.524  24.372  1.00 28.92           C  
ATOM   1407  CG  PHE H 191       7.211  12.659  24.761  1.00 31.14           C  
ATOM   1408  CD1 PHE H 191       7.319  11.290  24.750  1.00 32.35           C  
ATOM   1409  CD2 PHE H 191       6.020  13.224  25.149  1.00 31.66           C  
ATOM   1410  CE1 PHE H 191       6.251  10.499  25.107  1.00 33.88           C  
ATOM   1411  CE2 PHE H 191       4.948  12.440  25.505  1.00 33.00           C  
ATOM   1412  CZ  PHE H 191       5.061  11.072  25.485  1.00 34.43           C  
ATOM   1413  C   PHE H 191      10.459  14.503  24.996  1.00 27.38           C  
ATOM   1414  O   PHE H 191      10.528  15.679  25.346  1.00 28.11           O  
ATOM   1415  N   LEU H 192      11.355  13.940  24.157  1.00 26.29           N  
ATOM   1416  CA  LEU H 192      12.350  14.732  23.496  1.00 26.85           C  
ATOM   1417  CB  LEU H 192      13.753  14.579  24.105  1.00 24.13           C  
ATOM   1418  CG  LEU H 192      14.813  15.499  23.470  1.00 24.93           C  
ATOM   1419  CD1 LEU H 192      14.468  16.982  23.692  1.00 24.30           C  
ATOM   1420  CD2 LEU H 192      16.224  15.151  23.965  1.00 24.52           C  
ATOM   1421  C   LEU H 192      12.413  14.251  22.075  1.00 28.31           C  
ATOM   1422  O   LEU H 192      12.791  13.109  21.812  1.00 27.83           O  
ATOM   1423  N   VAL H 193      12.050  15.118  21.112  1.00 27.46           N  
ATOM   1424  CA  VAL H 193      12.077  14.707  19.737  1.00 28.31           C  
ATOM   1425  CB  VAL H 193      10.961  15.288  18.918  1.00 30.18           C  
ATOM   1426  CG1 VAL H 193      11.161  14.873  17.451  1.00 41.48           C  
ATOM   1427  CG2 VAL H 193       9.620  14.832  19.518  1.00 43.94           C  
ATOM   1428  C   VAL H 193      13.361  15.207  19.163  1.00 29.14           C  
ATOM   1429  O   VAL H 193      13.680  16.388  19.282  1.00 29.63           O  
ATOM   1430  N   MET H 194      14.136  14.308  18.524  1.00 29.66           N  
ATOM   1431  CA  MET H 194      15.413  14.712  18.011  1.00 29.74           C  
ATOM   1432  CB  MET H 194      16.557  13.807  18.482  1.00 28.90           C  
ATOM   1433  CG  MET H 194      16.678  13.674  19.998  1.00 31.03           C  
ATOM   1434  SD  MET H 194      17.996  12.529  20.502  1.00 37.01           S  
ATOM   1435  CE  MET H 194      17.340  12.225  22.162  1.00 27.08           C  
ATOM   1436  C   MET H 194      15.399  14.548  16.526  1.00 30.94           C  
ATOM   1437  O   MET H 194      15.160  13.452  16.018  1.00 30.67           O  
ATOM   1438  N   ASN H 195      15.699  15.637  15.791  1.00 30.07           N  
ATOM   1439  CA  ASN H 195      15.715  15.578  14.356  1.00 30.46           C  
ATOM   1440  CB  ASN H 195      14.739  16.561  13.686  1.00 32.08           C  
ATOM   1441  CG  ASN H 195      13.318  16.126  14.006  1.00 32.88           C  
ATOM   1442  OD1 ASN H 195      13.019  14.934  14.057  1.00 32.47           O  
ATOM   1443  ND2 ASN H 195      12.414  17.118  14.225  1.00 34.89           N  
ATOM   1444  C   ASN H 195      17.079  15.994  13.907  1.00 30.34           C  
ATOM   1445  O   ASN H 195      17.835  16.590  14.670  1.00 29.80           O  
ATOM   1446  N   SER H 196      17.423  15.660  12.644  1.00 30.24           N  
ATOM   1447  CA  SER H 196      18.673  16.054  12.054  1.00 30.73           C  
ATOM   1448  CB  SER H 196      18.741  17.564  11.765  1.00 32.89           C  
ATOM   1449  OG  SER H 196      19.991  17.893  11.181  1.00 36.98           O  
ATOM   1450  C   SER H 196      19.794  15.694  12.974  1.00 30.63           C  
ATOM   1451  O   SER H 196      20.640  16.527  13.295  1.00 30.52           O  
ATOM   1452  N   LEU H 197      19.841  14.420  13.405  1.00 29.36           N  
ATOM   1453  CA  LEU H 197      20.838  13.973  14.335  1.00 28.54           C  
ATOM   1454  CB  LEU H 197      20.583  12.543  14.834  1.00 26.49           C  
ATOM   1455  CG  LEU H 197      19.361  12.449  15.764  1.00 27.30           C  
ATOM   1456  CD1 LEU H 197      19.108  11.006  16.220  1.00 25.98           C  
ATOM   1457  CD2 LEU H 197      19.520  13.404  16.957  1.00 26.28           C  
ATOM   1458  C   LEU H 197      22.200  14.021  13.719  1.00 30.13           C  
ATOM   1459  O   LEU H 197      22.382  13.756  12.531  1.00 29.30           O  
ATOM   1460  N   ARG H 198      23.205  14.371  14.550  1.00 29.63           N  
ATOM   1461  CA  ARG H 198      24.562  14.486  14.100  1.00 31.05           C  
ATOM   1462  CB  ARG H 198      25.103  15.918  14.227  1.00 33.02           C  
ATOM   1463  CG  ARG H 198      24.265  16.948  13.467  1.00 37.52           C  
ATOM   1464  CD  ARG H 198      24.719  18.388  13.710  1.00 42.56           C  
ATOM   1465  NE  ARG H 198      23.809  19.297  12.959  1.00 45.91           N  
ATOM   1466  CZ  ARG H 198      23.797  20.632  13.244  1.00 48.90           C  
ATOM   1467  NH1 ARG H 198      24.635  21.139  14.196  1.00 49.52           N1+
ATOM   1468  NH2 ARG H 198      22.942  21.464  12.583  1.00 48.13           N  
ATOM   1469  C   ARG H 198      25.400  13.611  14.982  1.00 30.36           C  
ATOM   1470  O   ARG H 198      24.952  13.144  16.028  1.00 29.94           O  
ATOM   1471  N   ALA H 199      26.655  13.364  14.566  1.00 31.49           N  
ATOM   1472  CA  ALA H 199      27.551  12.509  15.293  1.00 30.38           C  
ATOM   1473  CB  ALA H 199      28.919  12.355  14.606  1.00 30.13           C  
ATOM   1474  C   ALA H 199      27.794  13.089  16.655  1.00 30.30           C  
ATOM   1475  O   ALA H 199      27.862  12.358  17.641  1.00 28.99           O  
ATOM   1476  N   GLU H 200      27.904  14.426  16.749  1.00 30.02           N  
ATOM   1477  CA  GLU H 200      28.220  15.074  17.990  1.00 29.35           C  
ATOM   1478  CB  GLU H 200      28.477  16.592  17.879  1.00 29.59           C  
ATOM   1479  CG  GLU H 200      27.372  17.409  17.212  1.00 34.35           C  
ATOM   1480  CD  GLU H 200      27.804  17.670  15.776  1.00 39.81           C  
ATOM   1481  OE1 GLU H 200      28.849  17.108  15.358  1.00 39.32           O  
ATOM   1482  OE2 GLU H 200      27.097  18.444  15.079  1.00 42.28           O1-
ATOM   1483  C   GLU H 200      27.141  14.829  19.001  1.00 28.81           C  
ATOM   1484  O   GLU H 200      27.377  14.976  20.199  1.00 29.80           O  
ATOM   1485  N   ASP H 201      25.921  14.503  18.539  1.00 26.91           N  
ATOM   1486  CA  ASP H 201      24.765  14.258  19.364  1.00 25.28           C  
ATOM   1487  CB  ASP H 201      23.469  14.107  18.552  1.00 25.11           C  
ATOM   1488  CG  ASP H 201      23.088  15.467  17.988  1.00 28.28           C  
ATOM   1489  OD1 ASP H 201      23.568  16.503  18.523  1.00 27.56           O  
ATOM   1490  OD2 ASP H 201      22.298  15.485  17.008  1.00 29.13           O1-
ATOM   1491  C   ASP H 201      24.914  13.005  20.182  1.00 24.03           C  
ATOM   1492  O   ASP H 201      24.165  12.812  21.140  1.00 23.34           O  
ATOM   1493  N   THR H 202      25.819  12.082  19.807  1.00 24.39           N  
ATOM   1494  CA  THR H 202      25.940  10.850  20.547  1.00 23.61           C  
ATOM   1495  CB  THR H 202      27.082   9.989  20.083  1.00 22.94           C  
ATOM   1496  OG1 THR H 202      26.926   9.669  18.709  1.00 24.91           O  
ATOM   1497  CG2 THR H 202      27.122   8.706  20.934  1.00 21.37           C  
ATOM   1498  C   THR H 202      26.170  11.156  22.000  1.00 23.24           C  
ATOM   1499  O   THR H 202      27.058  11.930  22.354  1.00 23.74           O  
ATOM   1500  N   ALA H 203      25.338  10.560  22.887  1.00 20.67           N  
ATOM   1501  CA  ALA H 203      25.516  10.795  24.294  1.00 20.99           C  
ATOM   1502  CB  ALA H 203      25.408  12.279  24.683  1.00 20.98           C  
ATOM   1503  C   ALA H 203      24.452  10.066  25.051  1.00 20.69           C  
ATOM   1504  O   ALA H 203      23.510   9.524  24.470  1.00 21.26           O  
ATOM   1505  N   VAL H 204      24.609   9.995  26.390  1.00 20.35           N  
ATOM   1506  CA  VAL H 204      23.582   9.421  27.205  1.00 20.35           C  
ATOM   1507  CB  VAL H 204      24.070   8.832  28.502  1.00 19.82           C  
ATOM   1508  CG1 VAL H 204      24.476   9.963  29.461  1.00 21.42           C  
ATOM   1509  CG2 VAL H 204      22.975   7.905  29.055  1.00 19.18           C  
ATOM   1510  C   VAL H 204      22.655  10.552  27.518  1.00 20.54           C  
ATOM   1511  O   VAL H 204      23.094  11.660  27.819  1.00 20.68           O  
ATOM   1512  N   TYR H 205      21.334  10.311  27.444  1.00 19.95           N  
ATOM   1513  CA  TYR H 205      20.410  11.377  27.702  1.00 20.16           C  
ATOM   1514  CB  TYR H 205      19.360  11.554  26.588  1.00 21.00           C  
ATOM   1515  CG  TYR H 205      20.010  12.222  25.420  1.00 20.33           C  
ATOM   1516  CD1 TYR H 205      20.867  11.548  24.579  1.00 20.03           C  
ATOM   1517  CD2 TYR H 205      19.734  13.546  25.165  1.00 21.49           C  
ATOM   1518  CE1 TYR H 205      21.445  12.193  23.509  1.00 21.09           C  
ATOM   1519  CE2 TYR H 205      20.308  14.196  24.098  1.00 22.03           C  
ATOM   1520  CZ  TYR H 205      21.169  13.519  23.269  1.00 22.00           C  
ATOM   1521  OH  TYR H 205      21.761  14.181  22.173  1.00 22.14           O  
ATOM   1522  C   TYR H 205      19.695  11.080  28.979  1.00 21.18           C  
ATOM   1523  O   TYR H 205      19.142   9.994  29.146  1.00 22.03           O  
ATOM   1524  N   TYR H 206      19.688  12.057  29.915  1.00 20.65           N  
ATOM   1525  CA  TYR H 206      19.056  11.849  31.190  1.00 21.64           C  
ATOM   1526  CB  TYR H 206      19.886  12.265  32.426  1.00 20.91           C  
ATOM   1527  CG  TYR H 206      21.254  11.670  32.491  1.00 22.12           C  
ATOM   1528  CD1 TYR H 206      21.470  10.365  32.859  1.00 20.58           C  
ATOM   1529  CD2 TYR H 206      22.344  12.448  32.183  1.00 21.67           C  
ATOM   1530  CE1 TYR H 206      22.745   9.852  32.919  1.00 21.73           C  
ATOM   1531  CE2 TYR H 206      23.621  11.942  32.242  1.00 22.22           C  
ATOM   1532  CZ  TYR H 206      23.826  10.637  32.612  1.00 23.04           C  
ATOM   1533  OH  TYR H 206      25.130  10.099  32.678  1.00 26.27           O  
ATOM   1534  C   TYR H 206      17.893  12.791  31.278  1.00 23.24           C  
ATOM   1535  O   TYR H 206      17.968  13.927  30.810  1.00 23.62           O  
ATOM   1536  N   CYS H 207      16.765  12.329  31.860  1.00 24.18           N  
ATOM   1537  CA  CYS H 207      15.676  13.228  32.123  1.00 25.75           C  
ATOM   1538  CB  CYS H 207      14.258  12.684  31.806  1.00 27.34           C  
ATOM   1539  SG  CYS H 207      13.813  11.150  32.675  1.00 35.20           S  
ATOM   1540  C   CYS H 207      15.772  13.549  33.583  1.00 26.35           C  
ATOM   1541  O   CYS H 207      16.159  12.702  34.387  1.00 26.30           O  
ATOM   1542  N   ALA H 208      15.472  14.807  33.962  1.00 24.59           N  
ATOM   1543  CA  ALA H 208      15.615  15.145  35.348  1.00 24.96           C  
ATOM   1544  CB  ALA H 208      16.913  15.915  35.648  1.00 24.78           C  
ATOM   1545  C   ALA H 208      14.489  16.027  35.771  1.00 26.48           C  
ATOM   1546  O   ALA H 208      14.007  16.854  34.996  1.00 26.49           O  
ATOM   1547  N   LYS H 209      14.049  15.846  37.035  1.00 25.32           N  
ATOM   1548  CA  LYS H 209      13.012  16.645  37.625  1.00 25.44           C  
ATOM   1549  CB  LYS H 209      12.221  15.930  38.736  1.00 26.73           C  
ATOM   1550  CG  LYS H 209      11.121  16.800  39.350  1.00 28.51           C  
ATOM   1551  CD  LYS H 209      10.091  16.017  40.167  1.00 30.33           C  
ATOM   1552  CE  LYS H 209      10.552  15.658  41.582  1.00 32.84           C  
ATOM   1553  NZ  LYS H 209      10.229  16.748  42.529  1.00 33.46           N1+
ATOM   1554  C   LYS H 209      13.675  17.833  38.244  1.00 25.62           C  
ATOM   1555  O   LYS H 209      14.750  17.722  38.831  1.00 26.61           O  
ATOM   1556  N   ASP H 210      13.043  19.014  38.131  1.00 26.40           N  
ATOM   1557  CA  ASP H 210      13.662  20.191  38.660  1.00 27.11           C  
ATOM   1558  CB  ASP H 210      13.702  21.359  37.653  1.00 27.13           C  
ATOM   1559  CG  ASP H 210      14.653  20.974  36.524  1.00 29.30           C  
ATOM   1560  OD1 ASP H 210      15.297  19.898  36.644  1.00 29.42           O  
ATOM   1561  OD2 ASP H 210      14.748  21.743  35.531  1.00 30.82           O1-
ATOM   1562  C   ASP H 210      12.921  20.642  39.870  1.00 27.69           C  
ATOM   1563  O   ASP H 210      11.698  20.535  39.951  1.00 28.45           O  
ATOM   1564  N   LEU H 211      13.666  21.154  40.870  1.00 52.60           N  
ATOM   1565  CA  LEU H 211      13.015  21.670  42.042  1.00 55.51           C  
ATOM   1566  CB  LEU H 211      13.980  22.176  43.122  1.00 48.62           C  
ATOM   1567  CG  LEU H 211      14.740  21.058  43.853  1.00 49.32           C  
ATOM   1568  CD1 LEU H 211      15.678  21.644  44.918  1.00 48.85           C  
ATOM   1569  CD2 LEU H 211      13.773  20.012  44.437  1.00 49.87           C  
ATOM   1570  C   LEU H 211      12.193  22.833  41.605  1.00 57.17           C  
ATOM   1571  O   LEU H 211      11.030  22.963  41.982  1.00 56.48           O  
ATOM   1572  N   ARG H 212      12.780  23.712  40.775  1.00 59.52           N  
ATOM   1573  CA  ARG H 212      12.039  24.850  40.321  1.00 62.16           C  
ATOM   1574  CB  ARG H 212      12.411  26.148  41.059  1.00 63.60           C  
ATOM   1575  CG  ARG H 212      11.371  27.250  40.880  1.00 64.58           C  
ATOM   1576  CD  ARG H 212      10.037  26.901  41.541  1.00 66.76           C  
ATOM   1577  NE  ARG H 212       9.104  28.042  41.334  1.00 60.50           N  
ATOM   1578  CZ  ARG H 212       7.764  27.796  41.293  1.00 61.76           C  
ATOM   1579  NH1 ARG H 212       7.320  26.509  41.379  1.00 61.43           N1+
ATOM   1580  NH2 ARG H 212       6.880  28.828  41.164  1.00 61.56           N  
ATOM   1581  C   ARG H 212      12.409  25.029  38.889  1.00 63.19           C  
ATOM   1582  O   ARG H 212      13.499  24.635  38.479  1.00 63.26           O  
ATOM   1583  N   LEU H 213      11.509  25.613  38.077  1.00 65.48           N  
ATOM   1584  CA  LEU H 213      11.856  25.824  36.707  1.00 64.99           C  
ATOM   1585  CB  LEU H 213      10.740  26.540  35.926  1.00 65.64           C  
ATOM   1586  CG  LEU H 213      11.063  26.794  34.446  1.00 64.88           C  
ATOM   1587  CD1 LEU H 213      11.199  25.478  33.664  1.00 63.59           C  
ATOM   1588  CD2 LEU H 213      10.050  27.766  33.821  1.00 64.31           C  
ATOM   1589  C   LEU H 213      13.064  26.704  36.725  1.00 65.34           C  
ATOM   1590  O   LEU H 213      13.055  27.776  37.321  1.00 65.95           O  
ATOM   1591  N   GLY H 214      14.155  26.250  36.074  1.00 59.33           N  
ATOM   1592  CA  GLY H 214      15.361  27.025  36.014  1.00 57.96           C  
ATOM   1593  C   GLY H 214      16.248  26.700  37.177  1.00 56.01           C  
ATOM   1594  O   GLY H 214      17.362  27.213  37.266  1.00 57.38           O  
ATOM   1595  N   GLY H 215      15.786  25.835  38.098  1.00 55.53           N  
ATOM   1596  CA  GLY H 215      16.564  25.506  39.261  1.00 54.11           C  
ATOM   1597  C   GLY H 215      17.330  24.245  39.006  1.00 53.35           C  
ATOM   1598  O   GLY H 215      17.476  23.804  37.868  1.00 56.05           O  
ATOM   1599  N   GLY H 216      17.831  23.631  40.101  1.00 49.19           N  
ATOM   1600  CA  GLY H 216      18.619  22.432  40.031  1.00 47.56           C  
ATOM   1601  C   GLY H 216      17.715  21.256  39.830  1.00 45.52           C  
ATOM   1602  O   GLY H 216      16.499  21.353  39.987  1.00 44.97           O  
ATOM   1603  N   SER H 217      18.307  20.094  39.482  1.00 44.06           N  
ATOM   1604  CA  SER H 217      17.528  18.913  39.237  1.00 43.57           C  
ATOM   1605  CB  SER H 217      17.941  18.182  37.949  1.00 43.36           C  
ATOM   1606  OG  SER H 217      17.713  19.017  36.824  1.00 38.14           O  
ATOM   1607  C   SER H 217      17.730  17.965  40.382  1.00 42.94           C  
ATOM   1608  O   SER H 217      18.839  17.504  40.650  1.00 42.70           O  
ATOM   1609  N   ASP H 218      16.637  17.695  41.124  1.00 42.90           N  
ATOM   1610  CA  ASP H 218      16.667  16.821  42.264  1.00 42.77           C  
ATOM   1611  CB  ASP H 218      15.497  17.077  43.236  1.00 44.14           C  
ATOM   1612  CG  ASP H 218      14.169  16.915  42.513  1.00 47.18           C  
ATOM   1613  OD1 ASP H 218      14.013  17.492  41.405  1.00 48.94           O  
ATOM   1614  OD2 ASP H 218      13.275  16.233  43.083  1.00 48.78           O1-
ATOM   1615  C   ASP H 218      16.744  15.359  41.912  1.00 42.83           C  
ATOM   1616  O   ASP H 218      17.477  14.612  42.559  1.00 44.04           O  
ATOM   1617  N   TYR H 219      16.004  14.894  40.886  1.00 26.53           N  
ATOM   1618  CA  TYR H 219      15.992  13.484  40.601  1.00 26.66           C  
ATOM   1619  CB  TYR H 219      14.630  12.823  40.900  1.00 27.31           C  
ATOM   1620  CG  TYR H 219      14.692  11.363  40.587  1.00 31.07           C  
ATOM   1621  CD1 TYR H 219      15.604  10.555  41.220  1.00 51.41           C  
ATOM   1622  CD2 TYR H 219      13.811  10.786  39.700  1.00 33.31           C  
ATOM   1623  CE1 TYR H 219      15.669   9.209  40.954  1.00 33.84           C  
ATOM   1624  CE2 TYR H 219      13.867   9.437  39.427  1.00 51.91           C  
ATOM   1625  CZ  TYR H 219      14.797   8.644  40.056  1.00 54.51           C  
ATOM   1626  OH  TYR H 219      14.860   7.261  39.784  1.00 59.57           O  
ATOM   1627  C   TYR H 219      16.351  13.265  39.165  1.00 25.76           C  
ATOM   1628  O   TYR H 219      15.913  14.004  38.285  1.00 24.99           O  
ATOM   1629  N   TRP H 220      17.173  12.229  38.894  1.00 25.50           N  
ATOM   1630  CA  TRP H 220      17.613  11.972  37.551  1.00 25.31           C  
ATOM   1631  CB  TRP H 220      19.124  12.195  37.378  1.00 24.86           C  
ATOM   1632  CG  TRP H 220      19.564  13.626  37.581  1.00 25.04           C  
ATOM   1633  CD2 TRP H 220      20.301  14.401  36.619  1.00 22.90           C  
ATOM   1634  CD1 TRP H 220      19.421  14.414  38.684  1.00 23.20           C  
ATOM   1635  NE1 TRP H 220      20.012  15.636  38.470  1.00 23.38           N  
ATOM   1636  CE2 TRP H 220      20.561  15.641  37.206  1.00 23.29           C  
ATOM   1637  CE3 TRP H 220      20.733  14.105  35.361  1.00 23.62           C  
ATOM   1638  CZ2 TRP H 220      21.262  16.603  36.537  1.00 21.74           C  
ATOM   1639  CZ3 TRP H 220      21.430  15.083  34.685  1.00 22.32           C  
ATOM   1640  CH2 TRP H 220      21.691  16.307  35.261  1.00 22.81           C  
ATOM   1641  C   TRP H 220      17.363  10.533  37.237  1.00 26.47           C  
ATOM   1642  O   TRP H 220      17.413   9.671  38.114  1.00 28.26           O  
ATOM   1643  N   GLY H 221      17.077  10.238  35.955  1.00 26.06           N  
ATOM   1644  CA  GLY H 221      16.859   8.883  35.551  1.00 25.47           C  
ATOM   1645  C   GLY H 221      18.201   8.271  35.298  1.00 27.15           C  
ATOM   1646  O   GLY H 221      19.233   8.927  35.426  1.00 26.52           O  
ATOM   1647  N   GLN H 222      18.205   6.970  34.948  1.00 27.23           N  
ATOM   1648  CA  GLN H 222      19.391   6.214  34.652  1.00 28.01           C  
ATOM   1649  CB  GLN H 222      19.127   4.705  34.507  1.00 29.00           C  
ATOM   1650  CG  GLN H 222      18.938   3.985  35.845  1.00 32.99           C  
ATOM   1651  CD  GLN H 222      17.693   4.513  36.542  1.00 38.05           C  
ATOM   1652  OE1 GLN H 222      16.568   4.152  36.197  1.00 36.30           O  
ATOM   1653  NE2 GLN H 222      17.899   5.394  37.557  1.00 37.86           N  
ATOM   1654  C   GLN H 222      20.002   6.701  33.375  1.00 27.02           C  
ATOM   1655  O   GLN H 222      21.222   6.677  33.220  1.00 27.94           O  
ATOM   1656  N   GLY H 223      19.171   7.123  32.404  1.00 26.55           N  
ATOM   1657  CA  GLY H 223      19.694   7.624  31.165  1.00 26.50           C  
ATOM   1658  C   GLY H 223      19.501   6.605  30.085  1.00 26.34           C  
ATOM   1659  O   GLY H 223      19.371   5.409  30.343  1.00 27.69           O  
ATOM   1660  N   THR H 224      19.451   7.086  28.825  1.00 24.58           N  
ATOM   1661  CA  THR H 224      19.314   6.234  27.678  1.00 24.40           C  
ATOM   1662  CB  THR H 224      17.979   6.366  27.002  1.00 25.71           C  
ATOM   1663  OG1 THR H 224      17.873   5.442  25.929  1.00 27.57           O  
ATOM   1664  CG2 THR H 224      17.813   7.808  26.494  1.00 23.88           C  
ATOM   1665  C   THR H 224      20.380   6.646  26.710  1.00 24.11           C  
ATOM   1666  O   THR H 224      20.644   7.834  26.534  1.00 23.98           O  
ATOM   1667  N   LEU H 225      21.017   5.667  26.035  1.00 22.94           N  
ATOM   1668  CA  LEU H 225      22.128   5.961  25.173  1.00 22.31           C  
ATOM   1669  CB  LEU H 225      23.185   4.843  25.171  1.00 22.75           C  
ATOM   1670  CG  LEU H 225      24.394   5.101  24.252  1.00 23.43           C  
ATOM   1671  CD1 LEU H 225      25.236   6.292  24.732  1.00 21.02           C  
ATOM   1672  CD2 LEU H 225      25.220   3.816  24.067  1.00 23.24           C  
ATOM   1673  C   LEU H 225      21.671   6.139  23.757  1.00 23.45           C  
ATOM   1674  O   LEU H 225      20.919   5.331  23.218  1.00 24.40           O  
ATOM   1675  N   VAL H 226      22.135   7.235  23.122  1.00 22.49           N  
ATOM   1676  CA  VAL H 226      21.821   7.503  21.748  1.00 22.68           C  
ATOM   1677  CB  VAL H 226      21.189   8.849  21.542  1.00 22.60           C  
ATOM   1678  CG1 VAL H 226      20.981   9.072  20.036  1.00 22.27           C  
ATOM   1679  CG2 VAL H 226      19.900   8.915  22.378  1.00 22.54           C  
ATOM   1680  C   VAL H 226      23.118   7.518  20.998  1.00 23.70           C  
ATOM   1681  O   VAL H 226      24.037   8.263  21.340  1.00 23.83           O  
ATOM   1682  N   THR H 227      23.224   6.686  19.941  1.00 23.54           N  
ATOM   1683  CA  THR H 227      24.437   6.640  19.176  1.00 23.52           C  
ATOM   1684  CB  THR H 227      25.019   5.261  19.080  1.00 24.76           C  
ATOM   1685  OG1 THR H 227      25.266   4.740  20.377  1.00 24.05           O  
ATOM   1686  CG2 THR H 227      26.330   5.335  18.279  1.00 25.81           C  
ATOM   1687  C   THR H 227      24.108   7.062  17.779  1.00 25.06           C  
ATOM   1688  O   THR H 227      23.228   6.488  17.138  1.00 25.57           O  
ATOM   1689  N   VAL H 228      24.811   8.091  17.268  1.00 24.07           N  
ATOM   1690  CA  VAL H 228      24.551   8.527  15.927  1.00 24.97           C  
ATOM   1691  CB  VAL H 228      24.391  10.014  15.814  1.00 25.91           C  
ATOM   1692  CG1 VAL H 228      24.198  10.377  14.333  1.00 25.72           C  
ATOM   1693  CG2 VAL H 228      23.229  10.449  16.725  1.00 25.09           C  
ATOM   1694  C   VAL H 228      25.732   8.142  15.100  1.00 27.85           C  
ATOM   1695  O   VAL H 228      26.793   8.757  15.191  1.00 28.02           O  
ATOM   1696  N   SER H 229      25.560   7.109  14.252  1.00 27.34           N  
ATOM   1697  CA  SER H 229      26.639   6.653  13.427  1.00 28.48           C  
ATOM   1698  CB  SER H 229      27.483   5.549  14.088  1.00 28.48           C  
ATOM   1699  OG  SER H 229      28.520   5.130  13.212  1.00 29.94           O  
ATOM   1700  C   SER H 229      26.049   6.053  12.196  1.00 30.02           C  
ATOM   1701  O   SER H 229      24.878   5.680  12.169  1.00 29.29           O  
ATOM   1702  N   SER H 230      26.860   5.956  11.127  1.00 30.68           N  
ATOM   1703  CA  SER H 230      26.382   5.349   9.924  1.00 31.96           C  
ATOM   1704  CB  SER H 230      26.873   6.051   8.648  1.00 32.31           C  
ATOM   1705  OG  SER H 230      26.349   7.368   8.584  1.00 35.22           O  
ATOM   1706  C   SER H 230      26.934   3.930   9.909  1.00 32.56           C  
ATOM   1707  O   SER H 230      26.581   3.167   8.970  1.00 33.67           O  
ATOM   1708  OXT SER H 230      27.718   3.590  10.835  1.00  0.00           O1-
TER    1709      SER H 230 
CONECT  135  653
CONECT  653  135
CONECT  964 1539
CONECT 1539  964
END
