# Supplementary material for: Fully automated antibody structure prediction using BIOVIA tools: Validation study
Source: PLoS One. 2017 May 18;12(5):e0177923. doi: 10.1371/journal.pone.0177923 (PMC5436848; doi:10.1371/journal.pone.0177923)
Supplement: S2 Dataset — Predicted structures using the Top5 framework method, Chothia CDR definition with canonical filtering and generating 50 models. These were used in the comparison against predictions using no filtering. (ZIP) [file pone.0177923.s004.zip › 4HHA_AB_FV_FinalModel.pdb]

REMARK   Accelrys Discovery Studio PDB file
REMARK   Created:  2015-04-10T03:11:56Z
SSBOND   1 CYS L   23    CYS L   88                                     
SSBOND   2 CYS H  130    CYS H  204                                     
ATOM      1  N   GLU L   1      24.403  32.728  26.629  1.00 57.08           N1+
ATOM      2  CA  GLU L   1      24.964  31.537  27.305  1.00 56.19           C  
ATOM      3  CB  GLU L   1      25.526  30.549  26.267  1.00 55.85           C  
ATOM      4  CG  GLU L   1      25.903  29.177  26.834  1.00 58.66           C  
ATOM      5  CD  GLU L   1      26.322  28.306  25.657  1.00 61.62           C  
ATOM      6  OE1 GLU L   1      27.488  28.457  25.207  1.00 63.62           O  
ATOM      7  OE2 GLU L   1      25.488  27.489  25.184  1.00 61.38           O1-
ATOM      8  C   GLU L   1      26.041  31.939  28.253  1.00 55.34           C  
ATOM      9  O   GLU L   1      26.818  32.854  27.985  1.00 55.54           O  
ATOM     10  N   VAL L   2      26.098  31.260  29.412  1.00 51.72           N  
ATOM     11  CA  VAL L   2      27.075  31.603  30.398  1.00 50.61           C  
ATOM     12  CB  VAL L   2      26.491  31.849  31.758  1.00 50.39           C  
ATOM     13  CG1 VAL L   2      27.646  32.128  32.736  1.00 59.89           C  
ATOM     14  CG2 VAL L   2      25.465  32.990  31.660  1.00 49.74           C  
ATOM     15  C   VAL L   2      28.025  30.460  30.531  1.00 50.13           C  
ATOM     16  O   VAL L   2      27.627  29.302  30.639  1.00 49.64           O  
ATOM     17  N   VAL L   3      29.329  30.781  30.519  1.00 46.95           N  
ATOM     18  CA  VAL L   3      30.344  29.778  30.621  1.00 45.89           C  
ATOM     19  CB  VAL L   3      31.622  30.185  29.955  1.00 46.76           C  
ATOM     20  CG1 VAL L   3      32.678  29.095  30.189  1.00 53.38           C  
ATOM     21  CG2 VAL L   3      31.327  30.480  28.475  1.00 46.61           C  
ATOM     22  C   VAL L   3      30.672  29.574  32.063  1.00 46.23           C  
ATOM     23  O   VAL L   3      30.867  30.530  32.813  1.00 46.87           O  
ATOM     24  N   LEU L   4      30.746  28.300  32.490  1.00 44.04           N  
ATOM     25  CA  LEU L   4      31.109  28.001  33.847  1.00 42.90           C  
ATOM     26  CB  LEU L   4      30.144  27.017  34.527  1.00 43.14           C  
ATOM     27  CG  LEU L   4      28.718  27.558  34.728  1.00 41.98           C  
ATOM     28  CD1 LEU L   4      27.820  26.515  35.405  1.00 40.62           C  
ATOM     29  CD2 LEU L   4      28.723  28.888  35.499  1.00 41.93           C  
ATOM     30  C   LEU L   4      32.442  27.318  33.810  1.00 44.59           C  
ATOM     31  O   LEU L   4      32.597  26.283  33.164  1.00 43.07           O  
ATOM     32  N   THR L   5      33.450  27.875  34.512  1.00 42.65           N  
ATOM     33  CA  THR L   5      34.747  27.254  34.511  1.00 44.09           C  
ATOM     34  CB  THR L   5      35.878  28.168  34.123  1.00 44.07           C  
ATOM     35  OG1 THR L   5      35.899  29.309  34.965  1.00 47.33           O  
ATOM     36  CG2 THR L   5      35.733  28.580  32.652  1.00 43.76           C  
ATOM     37  C   THR L   5      35.053  26.751  35.886  1.00 42.85           C  
ATOM     38  O   THR L   5      34.984  27.487  36.869  1.00 44.89           O  
ATOM     39  N   GLN L   6      35.425  25.458  35.977  1.00 40.92           N  
ATOM     40  CA  GLN L   6      35.727  24.867  37.247  1.00 40.63           C  
ATOM     41  CB  GLN L   6      35.013  23.526  37.501  1.00 41.00           C  
ATOM     42  CG  GLN L   6      33.486  23.627  37.517  1.00 37.81           C  
ATOM     43  CD  GLN L   6      32.919  22.240  37.804  1.00 37.70           C  
ATOM     44  OE1 GLN L   6      32.416  21.562  36.911  1.00 35.40           O  
ATOM     45  NE2 GLN L   6      32.999  21.802  39.090  1.00 34.42           N  
ATOM     46  C   GLN L   6      37.200  24.602  37.329  1.00 42.63           C  
ATOM     47  O   GLN L   6      37.844  24.259  36.339  1.00 41.80           O  
ATOM     48  N   SER L   7      37.772  24.791  38.537  1.00 42.40           N  
ATOM     49  CA  SER L   7      39.164  24.526  38.775  1.00 43.99           C  
ATOM     50  CB  SER L   7      40.051  25.783  38.735  1.00 44.77           C  
ATOM     51  OG  SER L   7      40.042  26.359  37.438  1.00 46.69           O  
ATOM     52  C   SER L   7      39.270  23.978  40.166  1.00 44.33           C  
ATOM     53  O   SER L   7      38.471  24.325  41.034  1.00 44.32           O  
ATOM     54  N   PRO L   8      40.213  23.113  40.424  1.00 43.96           N  
ATOM     55  CA  PRO L   8      41.126  22.611  39.436  1.00 41.92           C  
ATOM     56  CD  PRO L   8      40.726  22.950  41.776  1.00 41.88           C  
ATOM     57  CB  PRO L   8      42.341  22.086  40.205  1.00 42.54           C  
ATOM     58  CG  PRO L   8      41.835  21.895  41.645  1.00 42.52           C  
ATOM     59  C   PRO L   8      40.442  21.542  38.649  1.00 41.90           C  
ATOM     60  O   PRO L   8      39.380  21.083  39.067  1.00 40.50           O  
ATOM     61  N   ALA L   9      41.025  21.147  37.500  1.00 41.20           N  
ATOM     62  CA  ALA L   9      40.448  20.105  36.703  1.00 40.75           C  
ATOM     63  CB  ALA L   9      41.247  19.827  35.417  1.00 42.12           C  
ATOM     64  C   ALA L   9      40.458  18.850  37.516  1.00 40.59           C  
ATOM     65  O   ALA L   9      39.468  18.121  37.562  1.00 41.05           O  
ATOM     66  N   THR L  10      41.585  18.564  38.194  1.00 39.86           N  
ATOM     67  CA  THR L  10      41.625  17.378  38.996  1.00 38.38           C  
ATOM     68  CB  THR L  10      42.467  16.282  38.407  1.00 40.87           C  
ATOM     69  OG1 THR L  10      42.305  15.087  39.153  1.00 43.97           O  
ATOM     70  CG2 THR L  10      43.941  16.719  38.403  1.00 40.98           C  
ATOM     71  C   THR L  10      42.178  17.730  40.342  1.00 41.16           C  
ATOM     72  O   THR L  10      43.074  18.564  40.470  1.00 40.51           O  
ATOM     73  N   LEU L  11      41.637  17.090  41.397  1.00 40.27           N  
ATOM     74  CA  LEU L  11      42.067  17.371  42.734  1.00 39.23           C  
ATOM     75  CB  LEU L  11      40.916  17.966  43.561  1.00 39.45           C  
ATOM     76  CG  LEU L  11      41.318  18.530  44.931  1.00 42.71           C  
ATOM     77  CD1 LEU L  11      42.293  19.706  44.770  1.00 42.37           C  
ATOM     78  CD2 LEU L  11      40.076  18.905  45.754  1.00 41.61           C  
ATOM     79  C   LEU L  11      42.487  16.061  43.336  1.00 40.43           C  
ATOM     80  O   LEU L  11      41.700  15.117  43.393  1.00 39.68           O  
ATOM     81  N   SER L  12      43.752  15.961  43.800  1.00 39.74           N  
ATOM     82  CA  SER L  12      44.207  14.709  44.340  1.00 39.95           C  
ATOM     83  CB  SER L  12      45.574  14.270  43.792  1.00 40.69           C  
ATOM     84  OG  SER L  12      45.490  14.049  42.392  1.00 41.20           O  
ATOM     85  C   SER L  12      44.357  14.869  45.818  1.00 41.17           C  
ATOM     86  O   SER L  12      45.211  15.617  46.295  1.00 41.31           O  
ATOM     87  N   LEU L  13      43.522  14.141  46.583  1.00 39.35           N  
ATOM     88  CA  LEU L  13      43.542  14.280  48.008  1.00 40.42           C  
ATOM     89  CB  LEU L  13      42.415  15.176  48.545  1.00 39.07           C  
ATOM     90  CG  LEU L  13      42.587  16.650  48.140  1.00 41.78           C  
ATOM     91  CD1 LEU L  13      41.455  17.522  48.689  1.00 40.70           C  
ATOM     92  CD2 LEU L  13      43.973  17.180  48.539  1.00 42.18           C  
ATOM     93  C   LEU L  13      43.396  12.932  48.630  1.00 40.66           C  
ATOM     94  O   LEU L  13      43.154  11.939  47.949  1.00 41.16           O  
ATOM     95  N   SER L  14      43.575  12.874  49.965  1.00 41.50           N  
ATOM     96  CA  SER L  14      43.445  11.649  50.700  1.00 40.82           C  
ATOM     97  CB  SER L  14      44.623  11.363  51.649  1.00 44.65           C  
ATOM     98  OG  SER L  14      45.831  11.220  50.918  1.00 44.93           O  
ATOM     99  C   SER L  14      42.240  11.798  51.567  1.00 40.49           C  
ATOM    100  O   SER L  14      41.757  12.904  51.810  1.00 41.54           O  
ATOM    101  N   PRO L  15      41.733  10.693  52.025  1.00 40.78           N  
ATOM    102  CA  PRO L  15      40.566  10.737  52.851  1.00 41.17           C  
ATOM    103  CD  PRO L  15      41.815   9.462  51.260  1.00 41.74           C  
ATOM    104  CB  PRO L  15      40.106   9.289  52.985  1.00 41.55           C  
ATOM    105  CG  PRO L  15      40.574   8.649  51.664  1.00 42.54           C  
ATOM    106  C   PRO L  15      40.856  11.430  54.138  1.00 43.17           C  
ATOM    107  O   PRO L  15      41.944  11.257  54.684  1.00 43.09           O  
ATOM    108  N   GLY L  16      39.890  12.227  54.632  1.00 42.31           N  
ATOM    109  CA  GLY L  16      40.052  12.928  55.869  1.00 44.08           C  
ATOM    110  C   GLY L  16      40.448  14.342  55.581  1.00 45.09           C  
ATOM    111  O   GLY L  16      40.228  15.226  56.407  1.00 46.50           O  
ATOM    112  N   GLU L  17      41.025  14.598  54.389  1.00 43.45           N  
ATOM    113  CA  GLU L  17      41.472  15.920  54.051  1.00 43.73           C  
ATOM    114  CB  GLU L  17      42.550  15.945  52.950  1.00 45.36           C  
ATOM    115  CG  GLU L  17      43.871  15.319  53.399  1.00 47.68           C  
ATOM    116  CD  GLU L  17      44.867  15.435  52.256  1.00 50.76           C  
ATOM    117  OE1 GLU L  17      44.462  15.907  51.163  1.00 50.98           O  
ATOM    118  OE2 GLU L  17      46.051  15.057  52.464  1.00 52.61           O1-
ATOM    119  C   GLU L  17      40.303  16.727  53.582  1.00 43.89           C  
ATOM    120  O   GLU L  17      39.242  16.187  53.270  1.00 44.90           O  
ATOM    121  N   ARG L  18      40.458  18.067  53.569  1.00 44.17           N  
ATOM    122  CA  ARG L  18      39.393  18.922  53.128  1.00 44.60           C  
ATOM    123  CB  ARG L  18      39.343  20.273  53.866  0.99 44.95           C  
ATOM    124  CG  ARG L  18      38.273  21.225  53.329  1.00 45.61           C  
ATOM    125  CD  ARG L  18      38.042  22.457  54.208  1.00 49.25           C  
ATOM    126  NE  ARG L  18      37.215  22.021  55.368  0.88 51.59           N  
ATOM    127  CZ  ARG L  18      37.324  22.650  56.574  0.95 51.96           C  
ATOM    128  NH1 ARG L  18      38.246  23.641  56.752  0.95 50.64           N1+
ATOM    129  NH2 ARG L  18      36.507  22.288  57.605  0.95 51.99           N  
ATOM    130  C   ARG L  18      39.571  19.195  51.668  1.00 44.08           C  
ATOM    131  O   ARG L  18      40.687  19.407  51.197  1.00 43.56           O  
ATOM    132  N   ALA L  19      38.457  19.186  50.907  1.00 43.29           N  
ATOM    133  CA  ALA L  19      38.538  19.444  49.498  1.00 41.26           C  
ATOM    134  CB  ALA L  19      37.900  18.340  48.639  1.00 40.78           C  
ATOM    135  C   ALA L  19      37.795  20.711  49.217  1.00 39.93           C  
ATOM    136  O   ALA L  19      36.718  20.950  49.762  1.00 40.21           O  
ATOM    137  N   THR L  20      38.375  21.574  48.362  1.00 39.34           N  
ATOM    138  CA  THR L  20      37.721  22.801  48.022  1.00 40.15           C  
ATOM    139  CB  THR L  20      38.484  24.014  48.466  1.00 42.54           C  
ATOM    140  OG1 THR L  20      38.707  23.974  49.868  1.00 44.52           O  
ATOM    141  CG2 THR L  20      37.674  25.268  48.098  1.00 40.85           C  
ATOM    142  C   THR L  20      37.645  22.861  46.527  1.00 41.75           C  
ATOM    143  O   THR L  20      38.667  22.787  45.845  1.00 40.80           O  
ATOM    144  N   ILE L  21      36.432  23.015  45.962  1.00 39.41           N  
ATOM    145  CA  ILE L  21      36.350  23.078  44.530  1.00 39.60           C  
ATOM    146  CB  ILE L  21      35.500  22.022  43.893  1.00 38.96           C  
ATOM    147  CG1 ILE L  21      35.749  22.011  42.373  1.00  0.00           C  
ATOM    148  CG2 ILE L  21      34.041  22.306  44.265  1.00  0.00           C  
ATOM    149  CD1 ILE L  21      37.170  21.604  41.987  1.00 40.68           C  
ATOM    150  C   ILE L  21      35.794  24.414  44.155  1.00 38.86           C  
ATOM    151  O   ILE L  21      35.050  25.019  44.925  1.00 39.34           O  
ATOM    152  N   SER L  22      36.176  24.926  42.962  1.00 38.70           N  
ATOM    153  CA  SER L  22      35.746  26.242  42.587  1.00 40.26           C  
ATOM    154  CB  SER L  22      36.894  27.257  42.428  1.00 40.62           C  
ATOM    155  OG  SER L  22      37.499  27.512  43.687  1.00 43.57           O  
ATOM    156  C   SER L  22      35.017  26.220  41.279  1.00 41.43           C  
ATOM    157  O   SER L  22      35.245  25.370  40.421  1.00 40.52           O  
ATOM    158  N   CYS L  23      34.080  27.176  41.125  1.00 41.25           N  
ATOM    159  CA  CYS L  23      33.334  27.322  39.909  1.00 42.67           C  
ATOM    160  CB  CYS L  23      31.922  26.678  40.015  1.00 42.48           C  
ATOM    161  SG  CYS L  23      30.895  26.786  38.511  1.00 47.09           S  
ATOM    162  C   CYS L  23      33.223  28.800  39.671  1.00 43.50           C  
ATOM    163  O   CYS L  23      32.689  29.533  40.505  1.00 44.33           O  
ATOM    164  N   ARG L  24      33.756  29.290  38.530  1.00 44.22           N  
ATOM    165  CA  ARG L  24      33.661  30.699  38.274  1.00 44.59           C  
ATOM    166  CB  ARG L  24      35.020  31.393  38.088  1.00 49.31           C  
ATOM    167  CG  ARG L  24      34.908  32.901  37.860  1.00 52.57           C  
ATOM    168  CD  ARG L  24      36.146  33.659  38.337  1.00 57.10           C  
ATOM    169  NE  ARG L  24      37.316  32.765  38.126  1.00 61.95           N  
ATOM    170  CZ  ARG L  24      37.988  32.794  36.940  1.00 64.14           C  
ATOM    171  NH1 ARG L  24      37.605  33.672  35.971  1.00 63.03           N1+
ATOM    172  NH2 ARG L  24      39.040  31.950  36.727  1.00 63.86           N  
ATOM    173  C   ARG L  24      32.812  30.891  37.058  1.00 45.59           C  
ATOM    174  O   ARG L  24      32.866  30.106  36.113  1.00 46.12           O  
ATOM    175  N   ALA L  25      31.981  31.954  37.064  1.00 44.28           N  
ATOM    176  CA  ALA L  25      31.052  32.183  35.996  1.00 45.05           C  
ATOM    177  CB  ALA L  25      29.619  32.458  36.486  1.00 44.01           C  
ATOM    178  C   ALA L  25      31.497  33.368  35.200  1.00 44.40           C  
ATOM    179  O   ALA L  25      32.212  34.238  35.693  1.00 45.86           O  
ATOM    180  N   SER L  26      31.106  33.370  33.915  1.00 39.92           N  
ATOM    181  CA  SER L  26      31.457  34.428  33.019  1.00 39.18           C  
ATOM    182  CB  SER L  26      31.097  34.117  31.556  1.00 38.72           C  
ATOM    183  OG  SER L  26      29.691  33.989  31.411  1.00 38.48           O  
ATOM    184  C   SER L  26      30.729  35.674  33.418  1.00 39.29           C  
ATOM    185  O   SER L  26      31.259  36.776  33.274  1.00 38.46           O  
ATOM    186  N   GLN L  27      29.486  35.521  33.923  1.00 39.62           N  
ATOM    187  CA  GLN L  27      28.678  36.646  34.307  1.00 39.62           C  
ATOM    188  CB  GLN L  27      27.522  36.913  33.334  1.00 40.44           C  
ATOM    189  CG  GLN L  27      27.983  37.217  31.911  1.00 42.85           C  
ATOM    190  CD  GLN L  27      26.746  37.342  31.037  1.00 45.08           C  
ATOM    191  OE1 GLN L  27      26.821  37.209  29.816  1.00 47.04           O  
ATOM    192  NE2 GLN L  27      25.572  37.598  31.674  1.00 45.12           N  
ATOM    193  C   GLN L  27      28.031  36.294  35.610  1.00 39.42           C  
ATOM    194  O   GLN L  27      27.938  35.120  35.964  1.00 39.58           O  
ATOM    195  N   SER L  28      27.553  37.315  36.351  1.00 38.16           N  
ATOM    196  CA  SER L  28      26.968  37.078  37.639  1.00 37.71           C  
ATOM    197  CB  SER L  28      26.645  38.370  38.410  1.00 38.13           C  
ATOM    198  OG  SER L  28      26.072  38.057  39.670  1.00 38.08           O  
ATOM    199  C   SER L  28      25.705  36.285  37.492  1.00 36.54           C  
ATOM    200  O   SER L  28      24.762  36.684  36.811  1.00 36.81           O  
ATOM    201  N   VAL L  29      25.723  35.075  38.082  1.00 35.12           N  
ATOM    202  CA  VAL L  29      24.622  34.160  38.184  1.00 33.30           C  
ATOM    203  CB  VAL L  29      25.036  32.718  38.248  1.00 32.46           C  
ATOM    204  CG1 VAL L  29      25.826  32.394  36.969  1.00 31.07           C  
ATOM    205  CG2 VAL L  29      25.794  32.458  39.555  1.00 29.83           C  
ATOM    206  C   VAL L  29      23.798  34.477  39.390  1.00 32.57           C  
ATOM    207  O   VAL L  29      22.714  33.926  39.573  1.00 31.38           O  
ATOM    208  N   GLY L  30      24.336  35.296  40.311  1.00 32.65           N  
ATOM    209  CA  GLY L  30      23.612  35.547  41.518  1.00 32.85           C  
ATOM    210  C   GLY L  30      23.804  34.327  42.363  1.00 33.54           C  
ATOM    211  O   GLY L  30      24.906  33.790  42.454  1.00 33.99           O  
ATOM    212  N   GLY L  31      22.736  33.938  43.081  1.00 33.13           N  
ATOM    213  CA  GLY L  31      22.630  32.791  43.940  1.00 32.63           C  
ATOM    214  C   GLY L  31      22.440  31.498  43.204  1.00 32.72           C  
ATOM    215  O   GLY L  31      22.653  30.430  43.778  1.00 32.34           O  
ATOM    216  N   TYR L  32      21.960  31.529  41.945  1.00 32.44           N  
ATOM    217  CA  TYR L  32      21.506  30.281  41.397  1.00 32.10           C  
ATOM    218  CB  TYR L  32      20.417  30.477  40.333  1.00 32.69           C  
ATOM    219  CG  TYR L  32      19.270  31.084  41.064  1.00 33.04           C  
ATOM    220  CD1 TYR L  32      18.401  30.287  41.773  1.00 33.13           C  
ATOM    221  CD2 TYR L  32      19.072  32.445  41.050  1.00 33.41           C  
ATOM    222  CE1 TYR L  32      17.344  30.838  42.456  1.00 32.38           C  
ATOM    223  CE2 TYR L  32      18.015  33.002  41.732  1.00 33.34           C  
ATOM    224  CZ  TYR L  32      17.151  32.198  42.436  1.00 33.17           C  
ATOM    225  OH  TYR L  32      16.067  32.769  43.136  1.00 31.76           O  
ATOM    226  C   TYR L  32      22.596  29.436  40.806  1.00 32.04           C  
ATOM    227  O   TYR L  32      22.812  29.410  39.596  1.00 30.97           O  
ATOM    228  N   LEU L  33      23.278  28.661  41.672  1.00 39.98           N  
ATOM    229  CA  LEU L  33      24.262  27.710  41.237  1.00 39.69           C  
ATOM    230  CB  LEU L  33      25.706  28.120  41.570  1.00 39.47           C  
ATOM    231  CG  LEU L  33      26.766  27.163  40.994  1.00 38.76           C  
ATOM    232  CD1 LEU L  33      26.891  27.325  39.471  1.00 38.59           C  
ATOM    233  CD2 LEU L  33      28.108  27.286  41.725  1.00 39.22           C  
ATOM    234  C   LEU L  33      24.019  26.427  41.969  1.00 38.73           C  
ATOM    235  O   LEU L  33      23.695  26.432  43.155  1.00 40.07           O  
ATOM    236  N   THR L  34      24.168  25.281  41.275  1.00 37.46           N  
ATOM    237  CA  THR L  34      23.995  24.017  41.937  1.00 35.11           C  
ATOM    238  CB  THR L  34      22.819  23.234  41.449  1.00 35.87           C  
ATOM    239  OG1 THR L  34      22.954  22.936  40.068  1.00  0.00           O  
ATOM    240  CG2 THR L  34      21.570  24.082  41.708  1.00  0.00           C  
ATOM    241  C   THR L  34      25.211  23.167  41.727  1.00 35.67           C  
ATOM    242  O   THR L  34      26.022  23.407  40.833  1.00 35.36           O  
ATOM    243  N   TRP L  35      25.371  22.142  42.590  1.00 34.45           N  
ATOM    244  CA  TRP L  35      26.507  21.261  42.519  1.00 34.16           C  
ATOM    245  CB  TRP L  35      27.396  21.326  43.775  1.00 33.54           C  
ATOM    246  CG  TRP L  35      28.102  22.646  43.970  1.00 34.01           C  
ATOM    247  CD2 TRP L  35      29.388  22.956  43.406  1.00 33.98           C  
ATOM    248  CD1 TRP L  35      27.714  23.748  44.677  1.00 33.90           C  
ATOM    249  NE1 TRP L  35      28.680  24.724  44.592  1.00 32.84           N  
ATOM    250  CE2 TRP L  35      29.715  24.249  43.811  1.00 32.35           C  
ATOM    251  CE3 TRP L  35      30.228  22.222  42.620  1.00 33.31           C  
ATOM    252  CZ2 TRP L  35      30.894  24.828  43.433  1.00 31.94           C  
ATOM    253  CZ3 TRP L  35      31.413  22.809  42.236  1.00 34.49           C  
ATOM    254  CH2 TRP L  35      31.739  24.088  42.636  1.00 33.25           C  
ATOM    255  C   TRP L  35      26.030  19.841  42.400  1.00 35.39           C  
ATOM    256  O   TRP L  35      25.045  19.447  43.022  1.00 35.50           O  
ATOM    257  N   TYR L  36      26.745  19.022  41.594  1.00 34.44           N  
ATOM    258  CA  TYR L  36      26.367  17.645  41.390  1.00 33.64           C  
ATOM    259  CB  TYR L  36      25.944  17.310  39.958  1.00 33.09           C  
ATOM    260  CG  TYR L  36      24.644  17.954  39.682  1.00 32.42           C  
ATOM    261  CD1 TYR L  36      23.517  17.394  40.210  1.00 31.91           C  
ATOM    262  CD2 TYR L  36      24.550  19.100  38.935  1.00 32.12           C  
ATOM    263  CE1 TYR L  36      22.293  17.953  39.979  1.00 31.58           C  
ATOM    264  CE2 TYR L  36      23.321  19.665  38.700  1.00 32.66           C  
ATOM    265  CZ  TYR L  36      22.195  19.082  39.221  1.00 32.12           C  
ATOM    266  OH  TYR L  36      20.919  19.626  39.002  1.00 33.33           O  
ATOM    267  C   TYR L  36      27.530  16.722  41.602  1.00 33.52           C  
ATOM    268  O   TYR L  36      28.671  17.059  41.291  1.00 34.60           O  
ATOM    269  N   GLN L  37      27.264  15.504  42.132  1.00 33.94           N  
ATOM    270  CA  GLN L  37      28.341  14.559  42.226  1.00 35.28           C  
ATOM    271  CB  GLN L  37      28.624  13.946  43.610  1.00 35.60           C  
ATOM    272  CG  GLN L  37      27.594  12.921  44.074  1.00 37.12           C  
ATOM    273  CD  GLN L  37      28.147  12.238  45.319  1.00 38.68           C  
ATOM    274  OE1 GLN L  37      27.555  11.289  45.827  1.00 39.00           O  
ATOM    275  NE2 GLN L  37      29.314  12.726  45.823  1.00 37.25           N  
ATOM    276  C   GLN L  37      27.993  13.403  41.345  1.00 35.39           C  
ATOM    277  O   GLN L  37      26.858  12.926  41.339  1.00 35.67           O  
ATOM    278  N   GLN L  38      28.968  12.923  40.551  1.00 35.43           N  
ATOM    279  CA  GLN L  38      28.674  11.802  39.710  1.00 37.17           C  
ATOM    280  CB  GLN L  38      28.691  12.162  38.212  1.00 34.04           C  
ATOM    281  CG  GLN L  38      28.367  10.993  37.281  1.00 32.94           C  
ATOM    282  CD  GLN L  38      28.488  11.458  35.831  1.00 32.09           C  
ATOM    283  OE1 GLN L  38      28.668  10.648  34.925  1.00 32.16           O  
ATOM    284  NE2 GLN L  38      28.391  12.793  35.596  1.00 30.89           N  
ATOM    285  C   GLN L  38      29.725  10.759  39.935  1.00 37.13           C  
ATOM    286  O   GLN L  38      30.903  10.983  39.663  1.00 37.94           O  
ATOM    287  N   LYS L  39      29.319   9.580  40.445  1.00 38.20           N  
ATOM    288  CA  LYS L  39      30.245   8.501  40.636  1.00 40.30           C  
ATOM    289  CB  LYS L  39      29.843   7.522  41.757  1.00 40.44           C  
ATOM    290  CG  LYS L  39      29.989   8.129  43.157  1.00 41.79           C  
ATOM    291  CD  LYS L  39      29.385   7.286  44.284  1.00 43.16           C  
ATOM    292  CE  LYS L  39      29.682   7.829  45.684  1.00 46.22           C  
ATOM    293  NZ  LYS L  39      29.158   6.908  46.720  1.00 45.28           N1+
ATOM    294  C   LYS L  39      30.328   7.763  39.338  1.00 42.64           C  
ATOM    295  O   LYS L  39      29.463   7.906  38.474  1.00 41.86           O  
ATOM    296  N   PRO L  40      31.361   6.982  39.170  1.00 41.92           N  
ATOM    297  CA  PRO L  40      31.555   6.313  37.914  1.00 42.81           C  
ATOM    298  CD  PRO L  40      32.621   7.241  39.848  1.00 43.16           C  
ATOM    299  CB  PRO L  40      32.963   5.728  37.971  1.00 43.69           C  
ATOM    300  CG  PRO L  40      33.711   6.690  38.912  1.00 43.28           C  
ATOM    301  C   PRO L  40      30.496   5.320  37.572  1.00 44.19           C  
ATOM    302  O   PRO L  40      30.152   4.487  38.409  1.00 45.27           O  
ATOM    303  N   GLY L  41      29.983   5.389  36.330  1.00 45.18           N  
ATOM    304  CA  GLY L  41      29.017   4.445  35.857  1.00 46.70           C  
ATOM    305  C   GLY L  41      27.674   4.767  36.433  1.00 48.27           C  
ATOM    306  O   GLY L  41      26.724   4.004  36.254  1.00 49.21           O  
ATOM    307  N   GLN L  42      27.542   5.913  37.125  1.00 46.38           N  
ATOM    308  CA  GLN L  42      26.267   6.199  37.716  1.00 46.23           C  
ATOM    309  CB  GLN L  42      26.293   6.250  39.254  1.00 46.01           C  
ATOM    310  CG  GLN L  42      26.657   4.904  39.885  1.00 47.96           C  
ATOM    311  CD  GLN L  42      26.733   5.080  41.396  1.00 50.19           C  
ATOM    312  OE1 GLN L  42      25.791   5.552  42.030  1.00 51.98           O  
ATOM    313  NE2 GLN L  42      27.895   4.692  41.983  1.00 50.45           N  
ATOM    314  C   GLN L  42      25.799   7.534  37.242  1.00 44.71           C  
ATOM    315  O   GLN L  42      26.518   8.266  36.565  1.00 44.84           O  
ATOM    316  N   ALA L  43      24.529   7.855  37.549  1.00 44.27           N  
ATOM    317  CA  ALA L  43      23.957   9.113  37.170  1.00 44.52           C  
ATOM    318  CB  ALA L  43      22.422   9.089  37.056  1.00 43.91           C  
ATOM    319  C   ALA L  43      24.324  10.141  38.194  1.00 43.49           C  
ATOM    320  O   ALA L  43      24.692   9.822  39.323  1.00 44.52           O  
ATOM    321  N   PRO L  44      24.221  11.383  37.805  1.00 42.46           N  
ATOM    322  CA  PRO L  44      24.554  12.476  38.678  1.00 42.18           C  
ATOM    323  CD  PRO L  44      24.391  11.732  36.403  1.00 41.08           C  
ATOM    324  CB  PRO L  44      24.583  13.716  37.792  1.00 41.37           C  
ATOM    325  CG  PRO L  44      24.941  13.166  36.400  1.00 40.79           C  
ATOM    326  C   PRO L  44      23.591  12.595  39.817  1.00 42.31           C  
ATOM    327  O   PRO L  44      22.458  12.131  39.694  1.00 41.04           O  
ATOM    328  N   ARG L  45      24.045  13.187  40.943  1.00 41.41           N  
ATOM    329  CA  ARG L  45      23.208  13.387  42.093  1.00 42.54           C  
ATOM    330  CB  ARG L  45      23.581  12.495  43.291  1.00 44.53           C  
ATOM    331  CG  ARG L  45      22.699  12.745  44.518  1.00 46.93           C  
ATOM    332  CD  ARG L  45      23.037  11.882  45.736  1.00 52.18           C  
ATOM    333  NE  ARG L  45      22.241  12.410  46.880  1.00 55.90           N  
ATOM    334  CZ  ARG L  45      21.609  11.569  47.748  1.00 58.70           C  
ATOM    335  NH1 ARG L  45      21.671  10.216  47.574  1.00 57.47           N1+
ATOM    336  NH2 ARG L  45      20.908  12.097  48.794  1.00 59.11           N  
ATOM    337  C   ARG L  45      23.366  14.820  42.526  1.00 42.59           C  
ATOM    338  O   ARG L  45      24.446  15.397  42.415  1.00 42.32           O  
ATOM    339  N   LEU L  46      22.282  15.425  43.057  1.00 41.02           N  
ATOM    340  CA  LEU L  46      22.263  16.819  43.423  1.00 41.13           C  
ATOM    341  CB  LEU L  46      20.848  17.413  43.320  1.00 40.80           C  
ATOM    342  CG  LEU L  46      20.724  18.885  43.752  1.00 39.88           C  
ATOM    343  CD1 LEU L  46      21.567  19.819  42.868  1.00 43.33           C  
ATOM    344  CD2 LEU L  46      19.246  19.303  43.824  1.00 44.32           C  
ATOM    345  C   LEU L  46      22.733  17.002  44.838  1.00 40.83           C  
ATOM    346  O   LEU L  46      22.122  16.483  45.771  1.00 40.94           O  
ATOM    347  N   LEU L  47      23.919  17.635  45.006  1.00 40.95           N  
ATOM    348  CA  LEU L  47      24.461  17.984  46.295  1.00 41.32           C  
ATOM    349  CB  LEU L  47      25.976  18.228  46.226  1.00 41.18           C  
ATOM    350  CG  LEU L  47      26.789  16.963  45.911  1.00 41.66           C  
ATOM    351  CD1 LEU L  47      28.295  17.267  45.851  1.00 41.48           C  
ATOM    352  CD2 LEU L  47      26.467  15.847  46.918  1.00 41.63           C  
ATOM    353  C   LEU L  47      23.878  19.241  46.879  1.00 40.94           C  
ATOM    354  O   LEU L  47      23.260  19.224  47.942  1.00 43.41           O  
ATOM    355  N   ILE L  48      24.044  20.374  46.163  1.00 42.80           N  
ATOM    356  CA  ILE L  48      23.670  21.659  46.685  1.00 42.94           C  
ATOM    357  CB  ILE L  48      24.849  22.502  47.093  1.00 41.75           C  
ATOM    358  CG1 ILE L  48      25.530  21.935  48.351  1.00 41.50           C  
ATOM    359  CG2 ILE L  48      24.363  23.947  47.269  1.00 40.55           C  
ATOM    360  CD1 ILE L  48      26.196  20.576  48.155  1.00 40.95           C  
ATOM    361  C   ILE L  48      22.933  22.411  45.633  1.00 43.57           C  
ATOM    362  O   ILE L  48      23.287  22.359  44.458  1.00 42.34           O  
ATOM    363  N   TYR L  49      21.867  23.123  46.045  1.00 42.10           N  
ATOM    364  CA  TYR L  49      21.135  23.939  45.136  1.00 43.78           C  
ATOM    365  CB  TYR L  49      19.705  23.447  44.813  1.00 43.58           C  
ATOM    366  CG  TYR L  49      18.912  23.282  46.061  1.00 43.83           C  
ATOM    367  CD1 TYR L  49      18.952  22.089  46.740  1.00 43.75           C  
ATOM    368  CD2 TYR L  49      18.118  24.298  46.544  1.00 43.44           C  
ATOM    369  CE1 TYR L  49      18.227  21.911  47.893  1.00 45.22           C  
ATOM    370  CE2 TYR L  49      17.390  24.126  47.695  1.00 44.05           C  
ATOM    371  CZ  TYR L  49      17.445  22.932  48.369  1.00 45.98           C  
ATOM    372  OH  TYR L  49      16.695  22.761  49.550  1.00 47.30           O  
ATOM    373  C   TYR L  49      21.087  25.319  45.708  1.00 42.59           C  
ATOM    374  O   TYR L  49      21.103  25.502  46.926  1.00 44.02           O  
ATOM    375  N   ASP L  50      21.129  26.329  44.825  1.00 35.12           N  
ATOM    376  CA  ASP L  50      21.121  27.703  45.242  1.00 34.32           C  
ATOM    377  CB  ASP L  50      19.870  28.070  46.061  1.00 34.68           C  
ATOM    378  CG  ASP L  50      18.674  28.077  45.116  1.00 36.51           C  
ATOM    379  OD1 ASP L  50      18.810  28.665  44.010  1.00 35.48           O  
ATOM    380  OD2 ASP L  50      17.618  27.494  45.480  1.00 35.74           O1-
ATOM    381  C   ASP L  50      22.341  28.069  46.046  1.00 35.40           C  
ATOM    382  O   ASP L  50      22.279  28.919  46.933  1.00 36.67           O  
ATOM    383  N   ALA L  51      23.481  27.424  45.743  1.00 35.91           N  
ATOM    384  CA  ALA L  51      24.795  27.743  46.239  1.00 34.60           C  
ATOM    385  CB  ALA L  51      25.156  29.226  46.045  1.00 34.91           C  
ATOM    386  C   ALA L  51      25.021  27.411  47.677  1.00 35.66           C  
ATOM    387  O   ALA L  51      26.175  27.256  48.071  1.00 35.79           O  
ATOM    388  N   SER L  52      23.978  27.224  48.501  1.00 33.90           N  
ATOM    389  CA  SER L  52      24.338  26.978  49.868  1.00 34.08           C  
ATOM    390  CB  SER L  52      24.301  28.253  50.727  1.00 34.51           C  
ATOM    391  OG  SER L  52      25.242  29.200  50.244  1.00 37.01           O  
ATOM    392  C   SER L  52      23.353  26.041  50.481  1.00 36.08           C  
ATOM    393  O   SER L  52      23.443  25.763  51.676  1.00 37.15           O  
ATOM    394  N   ASN L  53      22.414  25.491  49.690  1.00 41.83           N  
ATOM    395  CA  ASN L  53      21.428  24.651  50.312  1.00 43.25           C  
ATOM    396  CB  ASN L  53      20.000  24.882  49.787  1.00 44.60           C  
ATOM    397  CG  ASN L  53      19.551  26.277  50.190  1.00 52.99           C  
ATOM    398  OD1 ASN L  53      19.767  26.713  51.318  1.00 55.05           O  
ATOM    399  ND2 ASN L  53      18.909  27.004  49.239  1.00 54.40           N  
ATOM    400  C   ASN L  53      21.751  23.223  50.013  1.00 44.69           C  
ATOM    401  O   ASN L  53      22.027  22.859  48.872  1.00 44.56           O  
ATOM    402  N   ARG L  54      21.736  22.367  51.055  1.00 43.96           N  
ATOM    403  CA  ARG L  54      22.000  20.978  50.833  0.90 45.65           C  
ATOM    404  CB  ARG L  54      22.588  20.237  52.047  0.90 46.32           C  
ATOM    405  CG  ARG L  54      24.028  20.641  52.365  0.90 48.58           C  
ATOM    406  CD  ARG L  54      24.654  19.832  53.503  0.90 50.42           C  
ATOM    407  NE  ARG L  54      23.753  19.972  54.678  0.90 54.26           N  
ATOM    408  CZ  ARG L  54      23.854  21.079  55.467  0.90 54.65           C  
ATOM    409  NH1 ARG L  54      24.760  22.052  55.163  0.90 54.77           N1+
ATOM    410  NH2 ARG L  54      23.026  21.230  56.541  0.90 54.47           N  
ATOM    411  C   ARG L  54      20.722  20.298  50.469  1.00 47.16           C  
ATOM    412  O   ARG L  54      19.658  20.598  51.010  1.00 45.88           O  
ATOM    413  N   ALA L  55      20.818  19.354  49.516  1.00 45.03           N  
ATOM    414  CA  ALA L  55      19.694  18.586  49.081  1.00 46.69           C  
ATOM    415  CB  ALA L  55      19.912  17.881  47.733  1.00 44.87           C  
ATOM    416  C   ALA L  55      19.447  17.537  50.112  1.00 47.08           C  
ATOM    417  O   ALA L  55      20.286  17.291  50.977  1.00 47.53           O  
ATOM    418  N   THR L  56      18.270  16.890  50.051  1.00 46.59           N  
ATOM    419  CA  THR L  56      17.925  15.922  51.049  1.00 46.51           C  
ATOM    420  CB  THR L  56      16.508  15.434  50.939  1.00 49.13           C  
ATOM    421  OG1 THR L  56      16.316  14.745  49.712  1.00 50.54           O  
ATOM    422  CG2 THR L  56      15.570  16.651  51.013  1.00 49.23           C  
ATOM    423  C   THR L  56      18.823  14.731  50.948  1.00 48.26           C  
ATOM    424  O   THR L  56      19.179  14.290  49.857  1.00 49.09           O  
ATOM    425  N   GLY L  57      19.225  14.191  52.119  1.00 47.96           N  
ATOM    426  CA  GLY L  57      20.023  12.998  52.185  1.00 48.09           C  
ATOM    427  C   GLY L  57      21.472  13.329  52.010  1.00 47.34           C  
ATOM    428  O   GLY L  57      22.305  12.427  51.919  1.00 49.22           O  
ATOM    429  N   ILE L  58      21.820  14.631  51.986  1.00 45.89           N  
ATOM    430  CA  ILE L  58      23.187  15.022  51.770  1.00 44.65           C  
ATOM    431  CB  ILE L  58      23.315  16.262  50.930  1.00 44.27           C  
ATOM    432  CG1 ILE L  58      22.665  16.052  49.552  1.00 43.92           C  
ATOM    433  CG2 ILE L  58      24.804  16.634  50.851  1.00 42.95           C  
ATOM    434  CD1 ILE L  58      23.290  14.917  48.740  1.00 44.43           C  
ATOM    435  C   ILE L  58      23.793  15.338  53.105  1.00 45.40           C  
ATOM    436  O   ILE L  58      23.238  16.108  53.887  1.00 45.76           O  
ATOM    437  N   PRO L  59      24.939  14.760  53.367  1.00 45.37           N  
ATOM    438  CA  PRO L  59      25.592  14.951  54.636  1.00 45.66           C  
ATOM    439  CD  PRO L  59      25.282  13.478  52.770  1.00 45.70           C  
ATOM    440  CB  PRO L  59      26.694  13.900  54.705  1.00 46.73           C  
ATOM    441  CG  PRO L  59      26.172  12.767  53.806  1.00 47.39           C  
ATOM    442  C   PRO L  59      26.109  16.344  54.811  1.00 45.93           C  
ATOM    443  O   PRO L  59      26.276  17.057  53.824  1.00 44.70           O  
ATOM    444  N   ALA L  60      26.370  16.725  56.075  1.00 44.82           N  
ATOM    445  CA  ALA L  60      26.806  18.021  56.518  1.00 45.41           C  
ATOM    446  CB  ALA L  60      26.887  18.124  58.051  1.00 44.87           C  
ATOM    447  C   ALA L  60      28.156  18.374  55.966  1.00 43.53           C  
ATOM    448  O   ALA L  60      28.454  19.551  55.769  1.00 44.17           O  
ATOM    449  N   ARG L  61      29.024  17.380  55.713  1.00 41.90           N  
ATOM    450  CA  ARG L  61      30.366  17.666  55.291  1.00 42.09           C  
ATOM    451  CB  ARG L  61      31.214  16.396  55.086  1.00 41.56           C  
ATOM    452  CG  ARG L  61      30.654  15.366  54.100  1.00 41.68           C  
ATOM    453  CD  ARG L  61      31.554  14.131  53.996  1.00 40.96           C  
ATOM    454  NE  ARG L  61      30.942  13.162  53.044  1.00 40.97           N  
ATOM    455  CZ  ARG L  61      30.178  12.137  53.519  1.00 41.43           C  
ATOM    456  NH1 ARG L  61      29.954  12.025  54.860  1.00 40.77           N1+
ATOM    457  NH2 ARG L  61      29.657  11.209  52.663  1.00 40.21           N  
ATOM    458  C   ARG L  61      30.356  18.492  54.039  1.00 42.37           C  
ATOM    459  O   ARG L  61      31.267  19.293  53.826  1.00 41.83           O  
ATOM    460  N   PHE L  62      29.345  18.309  53.167  1.00 41.18           N  
ATOM    461  CA  PHE L  62      29.279  19.086  51.959  1.00 41.53           C  
ATOM    462  CB  PHE L  62      28.382  18.455  50.876  1.00 40.08           C  
ATOM    463  CG  PHE L  62      29.007  17.181  50.411  1.00 40.27           C  
ATOM    464  CD1 PHE L  62      28.963  16.043  51.179  1.00 40.33           C  
ATOM    465  CD2 PHE L  62      29.630  17.116  49.190  1.00 41.44           C  
ATOM    466  CE1 PHE L  62      29.535  14.871  50.745  1.00 41.44           C  
ATOM    467  CE2 PHE L  62      30.203  15.946  48.749  1.00 40.22           C  
ATOM    468  CZ  PHE L  62      30.164  14.818  49.526  1.00 39.13           C  
ATOM    469  C   PHE L  62      28.705  20.439  52.267  1.00 40.41           C  
ATOM    470  O   PHE L  62      27.647  20.556  52.885  1.00 41.53           O  
ATOM    471  N   SER L  63      29.404  21.510  51.833  1.00 40.29           N  
ATOM    472  CA  SER L  63      28.915  22.842  52.052  1.00 40.59           C  
ATOM    473  CB  SER L  63      29.574  23.572  53.235  1.00 42.39           C  
ATOM    474  OG  SER L  63      30.952  23.793  52.974  1.00 43.51           O  
ATOM    475  C   SER L  63      29.190  23.645  50.821  1.00 40.40           C  
ATOM    476  O   SER L  63      30.102  23.342  50.054  1.00 40.83           O  
ATOM    477  N   GLY L  64      28.392  24.706  50.596  1.00 41.15           N  
ATOM    478  CA  GLY L  64      28.599  25.497  49.420  1.00 41.81           C  
ATOM    479  C   GLY L  64      28.460  26.938  49.779  1.00 41.62           C  
ATOM    480  O   GLY L  64      27.679  27.303  50.657  1.00 42.67           O  
ATOM    481  N   SER L  65      29.226  27.804  49.084  1.00 42.66           N  
ATOM    482  CA  SER L  65      29.157  29.206  49.362  1.00 43.33           C  
ATOM    483  CB  SER L  65      30.205  29.684  50.382  1.00 44.39           C  
ATOM    484  OG  SER L  65      29.975  29.079  51.645  1.00 45.93           O  
ATOM    485  C   SER L  65      29.422  29.957  48.099  1.00 45.08           C  
ATOM    486  O   SER L  65      29.875  29.399  47.101  1.00 44.22           O  
ATOM    487  N   GLY L  66      29.125  31.270  48.121  1.00 43.42           N  
ATOM    488  CA  GLY L  66      29.431  32.099  46.995  1.00 43.02           C  
ATOM    489  C   GLY L  66      28.198  32.755  46.475  1.00 45.16           C  
ATOM    490  O   GLY L  66      27.073  32.294  46.664  1.00 45.52           O  
ATOM    491  N   SER L  67      28.418  33.903  45.811  1.00 44.74           N  
ATOM    492  CA  SER L  67      27.397  34.670  45.176  1.00 44.31           C  
ATOM    493  CB  SER L  67      26.793  35.756  46.082  1.00 47.32           C  
ATOM    494  OG  SER L  67      25.788  36.477  45.386  1.00 47.93           O  
ATOM    495  C   SER L  67      28.085  35.362  44.050  1.00 45.43           C  
ATOM    496  O   SER L  67      29.277  35.654  44.136  1.00 46.05           O  
ATOM    497  N   GLY L  68      27.356  35.657  42.961  1.00 45.31           N  
ATOM    498  CA  GLY L  68      27.985  36.332  41.866  1.00 44.95           C  
ATOM    499  C   GLY L  68      28.735  35.357  41.011  1.00 46.06           C  
ATOM    500  O   GLY L  68      28.197  34.345  40.566  1.00 45.49           O  
ATOM    501  N   THR L  69      29.976  35.736  40.656  1.00 45.97           N  
ATOM    502  CA  THR L  69      30.856  34.993  39.798  1.00 45.41           C  
ATOM    503  CB  THR L  69      31.953  35.856  39.263  1.00 46.63           C  
ATOM    504  OG1 THR L  69      31.401  36.986  38.608  1.00 45.56           O  
ATOM    505  CG2 THR L  69      32.769  35.023  38.264  1.00 47.02           C  
ATOM    506  C   THR L  69      31.525  33.816  40.452  1.00 44.94           C  
ATOM    507  O   THR L  69      31.669  32.767  39.826  1.00 44.62           O  
ATOM    508  N   ASP L  70      31.978  33.940  41.715  1.00 43.72           N  
ATOM    509  CA  ASP L  70      32.776  32.860  42.226  1.00 42.72           C  
ATOM    510  CB  ASP L  70      34.166  33.291  42.728  1.00 45.32           C  
ATOM    511  CG  ASP L  70      34.000  34.374  43.767  0.90 48.03           C  
ATOM    512  OD1 ASP L  70      32.837  34.654  44.153  0.92 49.46           O  
ATOM    513  OD2 ASP L  70      35.044  34.950  44.170  0.85 51.06           O1-
ATOM    514  C   ASP L  70      32.062  32.044  43.255  1.00 42.38           C  
ATOM    515  O   ASP L  70      31.355  32.562  44.120  1.00 43.20           O  
ATOM    516  N   PHE L  71      32.238  30.705  43.159  1.00 40.56           N  
ATOM    517  CA  PHE L  71      31.550  29.787  44.024  1.00 40.30           C  
ATOM    518  CB  PHE L  71      30.484  28.947  43.308  1.00 39.63           C  
ATOM    519  CG  PHE L  71      29.505  29.889  42.723  1.00 39.43           C  
ATOM    520  CD1 PHE L  71      28.490  30.390  43.495  1.00 39.97           C  
ATOM    521  CD2 PHE L  71      29.619  30.275  41.410  1.00 39.36           C  
ATOM    522  CE1 PHE L  71      27.582  31.268  42.962  1.00 39.84           C  
ATOM    523  CE2 PHE L  71      28.713  31.152  40.871  1.00 40.60           C  
ATOM    524  CZ  PHE L  71      27.694  31.643  41.650  1.00 38.87           C  
ATOM    525  C   PHE L  71      32.521  28.771  44.519  1.00 39.27           C  
ATOM    526  O   PHE L  71      33.545  28.516  43.888  1.00 40.65           O  
ATOM    527  N   THR L  72      32.205  28.161  45.680  1.00 38.75           N  
ATOM    528  CA  THR L  72      33.063  27.160  46.229  1.00 38.09           C  
ATOM    529  CB  THR L  72      33.899  27.689  47.359  1.00 39.51           C  
ATOM    530  OG1 THR L  72      34.689  28.776  46.905  1.00 41.62           O  
ATOM    531  CG2 THR L  72      34.802  26.567  47.886  1.00 40.73           C  
ATOM    532  C   THR L  72      32.222  26.047  46.773  1.00 38.65           C  
ATOM    533  O   THR L  72      31.165  26.268  47.365  1.00 39.31           O  
ATOM    534  N   LEU L  73      32.675  24.801  46.546  1.00 38.51           N  
ATOM    535  CA  LEU L  73      32.047  23.643  47.105  1.00 38.01           C  
ATOM    536  CB  LEU L  73      31.739  22.545  46.075  1.00 38.50           C  
ATOM    537  CG  LEU L  73      31.158  21.251  46.673  1.00 37.88           C  
ATOM    538  CD1 LEU L  73      29.789  21.493  47.330  1.00 37.56           C  
ATOM    539  CD2 LEU L  73      31.126  20.133  45.619  1.00 37.88           C  
ATOM    540  C   LEU L  73      33.049  23.102  48.063  1.00 38.55           C  
ATOM    541  O   LEU L  73      34.204  22.887  47.700  1.00 38.89           O  
ATOM    542  N   THR L  74      32.643  22.883  49.326  1.00 39.27           N  
ATOM    543  CA  THR L  74      33.622  22.447  50.275  1.00 40.03           C  
ATOM    544  CB  THR L  74      33.798  23.422  51.404  1.00 40.56           C  
ATOM    545  OG1 THR L  74      34.201  24.685  50.895  1.00 40.85           O  
ATOM    546  CG2 THR L  74      34.857  22.884  52.378  1.00 40.60           C  
ATOM    547  C   THR L  74      33.202  21.140  50.860  1.00 39.04           C  
ATOM    548  O   THR L  74      32.046  20.945  51.233  1.00 40.74           O  
ATOM    549  N   ILE L  75      34.160  20.195  50.927  1.00 39.11           N  
ATOM    550  CA  ILE L  75      33.926  18.925  51.547  1.00 38.94           C  
ATOM    551  CB  ILE L  75      34.246  17.774  50.639  1.00 40.80           C  
ATOM    552  CG1 ILE L  75      33.457  17.909  49.325  1.00 40.25           C  
ATOM    553  CG2 ILE L  75      33.927  16.471  51.388  1.00 41.05           C  
ATOM    554  CD1 ILE L  75      33.922  16.951  48.229  1.00 40.11           C  
ATOM    555  C   ILE L  75      34.879  18.896  52.710  1.00 42.60           C  
ATOM    556  O   ILE L  75      36.095  18.843  52.526  1.00 43.16           O  
ATOM    557  N   SER L  76      34.330  18.916  53.941  1.00 42.08           N  
ATOM    558  CA  SER L  76      35.069  19.048  55.173  1.00 43.50           C  
ATOM    559  CB  SER L  76      34.140  19.021  56.400  1.00 42.77           C  
ATOM    560  OG  SER L  76      33.182  20.066  56.326  1.00 44.30           O  
ATOM    561  C   SER L  76      36.055  17.941  55.378  1.00 44.67           C  
ATOM    562  O   SER L  76      37.248  18.195  55.546  1.00 43.91           O  
ATOM    563  N   GLY L  77      35.576  16.683  55.396  1.00 42.45           N  
ATOM    564  CA  GLY L  77      36.457  15.573  55.603  1.00 42.71           C  
ATOM    565  C   GLY L  77      36.082  14.547  54.591  1.00 44.53           C  
ATOM    566  O   GLY L  77      35.005  13.956  54.644  1.00 44.72           O  
ATOM    567  N   LEU L  78      37.013  14.272  53.666  1.00 44.33           N  
ATOM    568  CA  LEU L  78      36.747  13.381  52.577  1.00 44.21           C  
ATOM    569  CB  LEU L  78      37.889  13.341  51.546  1.00 43.24           C  
ATOM    570  CG  LEU L  78      38.017  14.628  50.716  1.00 41.73           C  
ATOM    571  CD1 LEU L  78      39.173  14.521  49.712  1.00 39.38           C  
ATOM    572  CD2 LEU L  78      36.690  14.967  50.018  1.00 42.30           C  
ATOM    573  C   LEU L  78      36.534  11.985  53.058  1.00 45.05           C  
ATOM    574  O   LEU L  78      37.285  11.458  53.879  1.00 44.97           O  
ATOM    575  N   GLU L  79      35.476  11.352  52.513  1.00 44.20           N  
ATOM    576  CA  GLU L  79      35.140   9.984  52.776  1.00 44.97           C  
ATOM    577  CB  GLU L  79      33.639   9.759  53.058  1.00 46.01           C  
ATOM    578  CG  GLU L  79      33.097  10.493  54.289  0.95 47.70           C  
ATOM    579  CD  GLU L  79      33.634   9.832  55.550  0.86 49.46           C  
ATOM    580  OE1 GLU L  79      34.877   9.643  55.633  0.99 49.87           O  
ATOM    581  OE2 GLU L  79      32.814   9.518  56.454  0.94 49.43           O1-
ATOM    582  C   GLU L  79      35.457   9.278  51.492  1.00 46.15           C  
ATOM    583  O   GLU L  79      35.508   9.911  50.441  1.00 44.53           O  
ATOM    584  N   PRO L  80      35.675   7.996  51.517  1.00 46.43           N  
ATOM    585  CA  PRO L  80      36.043   7.307  50.311  1.00 46.60           C  
ATOM    586  CD  PRO L  80      36.151   7.311  52.708  1.00 46.23           C  
ATOM    587  CB  PRO L  80      36.400   5.890  50.745  1.00 45.94           C  
ATOM    588  CG  PRO L  80      36.905   6.073  52.189  1.00 47.37           C  
ATOM    589  C   PRO L  80      34.972   7.398  49.275  1.00 45.47           C  
ATOM    590  O   PRO L  80      35.278   7.286  48.090  1.00 45.03           O  
ATOM    591  N   GLU L  81      33.713   7.590  49.700  0.95 45.17           N  
ATOM    592  CA  GLU L  81      32.587   7.679  48.816  0.95 44.56           C  
ATOM    593  CB  GLU L  81      31.242   7.733  49.564  0.95 46.72           C  
ATOM    594  CG  GLU L  81      30.966   6.507  50.437  0.95 49.63           C  
ATOM    595  CD  GLU L  81      31.431   6.833  51.849  0.95 53.83           C  
ATOM    596  OE1 GLU L  81      30.843   7.768  52.456  0.95 57.11           O  
ATOM    597  OE2 GLU L  81      32.371   6.156  52.340  0.95 50.69           O1-
ATOM    598  C   GLU L  81      32.679   8.942  48.015  0.95 43.72           C  
ATOM    599  O   GLU L  81      32.169   9.020  46.900  0.95 42.75           O  
ATOM    600  N   ASP L  82      33.312   9.972  48.599  1.00 41.01           N  
ATOM    601  CA  ASP L  82      33.412  11.308  48.086  1.00 39.25           C  
ATOM    602  CB  ASP L  82      33.958  12.292  49.127  1.00 40.25           C  
ATOM    603  CG  ASP L  82      32.875  12.453  50.184  1.00 42.64           C  
ATOM    604  OD1 ASP L  82      31.699  12.118  49.880  1.00 40.17           O  
ATOM    605  OD2 ASP L  82      33.208  12.910  51.310  1.00 39.99           O1-
ATOM    606  C   ASP L  82      34.253  11.408  46.851  1.00 37.99           C  
ATOM    607  O   ASP L  82      34.212  12.428  46.166  1.00 39.27           O  
ATOM    608  N   PHE L  83      35.100  10.411  46.551  1.00 37.31           N  
ATOM    609  CA  PHE L  83      35.890  10.589  45.370  1.00 36.07           C  
ATOM    610  CB  PHE L  83      37.095   9.641  45.299  1.00 36.45           C  
ATOM    611  CG  PHE L  83      37.978  10.013  46.442  1.00 37.32           C  
ATOM    612  CD1 PHE L  83      38.877  11.043  46.317  1.00 38.63           C  
ATOM    613  CD2 PHE L  83      37.893   9.363  47.651  1.00 37.35           C  
ATOM    614  CE1 PHE L  83      39.695  11.403  47.361  1.00 38.62           C  
ATOM    615  CE2 PHE L  83      38.708   9.718  48.701  1.00 38.46           C  
ATOM    616  CZ  PHE L  83      39.613  10.740  48.559  1.00 37.35           C  
ATOM    617  C   PHE L  83      35.008  10.361  44.185  1.00 35.68           C  
ATOM    618  O   PHE L  83      34.463   9.276  44.000  1.00 36.55           O  
ATOM    619  N   ALA L  84      34.854  11.403  43.340  1.00 35.98           N  
ATOM    620  CA  ALA L  84      33.986  11.330  42.197  1.00 35.20           C  
ATOM    621  CB  ALA L  84      32.494  11.236  42.566  1.00 34.14           C  
ATOM    622  C   ALA L  84      34.181  12.588  41.405  1.00 34.36           C  
ATOM    623  O   ALA L  84      35.130  13.336  41.632  1.00 34.44           O  
ATOM    624  N   ILE L  85      33.294  12.833  40.419  1.00 32.35           N  
ATOM    625  CA  ILE L  85      33.375  14.014  39.602  1.00 32.06           C  
ATOM    626  CB  ILE L  85      33.092  13.761  38.148  1.00 31.83           C  
ATOM    627  CG1 ILE L  85      34.166  12.858  37.528  1.00 31.75           C  
ATOM    628  CG2 ILE L  85      32.945  15.125  37.451  1.00 32.80           C  
ATOM    629  CD1 ILE L  85      35.546  13.509  37.512  1.00  0.00           C  
ATOM    630  C   ILE L  85      32.305  14.949  40.068  1.00 32.43           C  
ATOM    631  O   ILE L  85      31.170  14.540  40.303  1.00 31.49           O  
ATOM    632  N   TYR L  86      32.647  16.247  40.225  1.00 32.37           N  
ATOM    633  CA  TYR L  86      31.676  17.198  40.697  1.00 33.27           C  
ATOM    634  CB  TYR L  86      32.081  17.919  41.995  1.00 32.69           C  
ATOM    635  CG  TYR L  86      32.134  16.908  43.090  1.00 34.79           C  
ATOM    636  CD1 TYR L  86      30.985  16.538  43.745  1.00 35.66           C  
ATOM    637  CD2 TYR L  86      33.320  16.322  43.458  1.00 34.02           C  
ATOM    638  CE1 TYR L  86      31.016  15.607  44.751  1.00 34.63           C  
ATOM    639  CE2 TYR L  86      33.359  15.388  44.468  1.00 34.84           C  
ATOM    640  CZ  TYR L  86      32.204  15.033  45.120  1.00 35.40           C  
ATOM    641  OH  TYR L  86      32.228  14.077  46.155  1.00 33.21           O  
ATOM    642  C   TYR L  86      31.456  18.245  39.644  1.00 33.51           C  
ATOM    643  O   TYR L  86      32.406  18.768  39.063  1.00 33.30           O  
ATOM    644  N   TYR L  87      30.169  18.578  39.379  1.00 34.22           N  
ATOM    645  CA  TYR L  87      29.816  19.522  38.348  1.00 35.45           C  
ATOM    646  CB  TYR L  87      28.874  18.938  37.275  1.00 34.84           C  
ATOM    647  CG  TYR L  87      29.535  17.826  36.529  1.00 33.70           C  
ATOM    648  CD1 TYR L  87      30.390  18.094  35.486  1.00 34.64           C  
ATOM    649  CD2 TYR L  87      29.284  16.513  36.862  1.00 34.46           C  
ATOM    650  CE1 TYR L  87      30.998  17.076  34.793  1.00 36.22           C  
ATOM    651  CE2 TYR L  87      29.889  15.488  36.172  1.00 34.62           C  
ATOM    652  CZ  TYR L  87      30.747  15.769  35.136  1.00 35.28           C  
ATOM    653  OH  TYR L  87      31.374  14.727  34.422  1.00 34.92           O  
ATOM    654  C   TYR L  87      29.029  20.651  38.957  1.00 35.57           C  
ATOM    655  O   TYR L  87      28.262  20.448  39.895  1.00 36.62           O  
ATOM    656  N   CYS L  88      29.212  21.885  38.433  1.00 36.67           N  
ATOM    657  CA  CYS L  88      28.446  23.016  38.885  1.00 38.90           C  
ATOM    658  CB  CYS L  88      29.303  24.249  39.289  1.00 39.73           C  
ATOM    659  SG  CYS L  88      30.422  24.863  37.986  1.00 41.38           S  
ATOM    660  C   CYS L  88      27.537  23.407  37.762  1.00 39.70           C  
ATOM    661  O   CYS L  88      27.839  23.150  36.598  1.00 39.78           O  
ATOM    662  N   GLN L  89      26.359  23.989  38.077  1.00 39.45           N  
ATOM    663  CA  GLN L  89      25.502  24.386  36.999  1.00 38.86           C  
ATOM    664  CB  GLN L  89      24.691  23.214  36.439  1.00 38.90           C  
ATOM    665  CG  GLN L  89      23.631  22.678  37.371  1.00 39.62           C  
ATOM    666  CD  GLN L  89      22.365  23.082  36.678  1.00 38.82           C  
ATOM    667  OE1 GLN L  89      21.748  22.248  36.017  1.00 38.87           O  
ATOM    668  NE2 GLN L  89      22.028  24.396  36.767  1.00 39.23           N  
ATOM    669  C   GLN L  89      24.684  25.575  37.428  1.00 39.45           C  
ATOM    670  O   GLN L  89      24.327  25.716  38.598  1.00 40.57           O  
ATOM    671  N   GLN L  90      24.389  26.479  36.466  1.00 40.34           N  
ATOM    672  CA  GLN L  90      23.760  27.751  36.727  1.00 41.39           C  
ATOM    673  CB  GLN L  90      24.635  28.896  36.192  1.00 41.20           C  
ATOM    674  CG  GLN L  90      23.877  30.142  35.764  1.00 43.00           C  
ATOM    675  CD  GLN L  90      23.569  29.942  34.286  1.00 43.79           C  
ATOM    676  OE1 GLN L  90      23.930  28.928  33.694  1.00 45.18           O  
ATOM    677  NE2 GLN L  90      22.901  30.937  33.656  1.00 43.71           N  
ATOM    678  C   GLN L  90      22.377  27.858  36.139  1.00 41.26           C  
ATOM    679  O   GLN L  90      22.092  27.344  35.062  1.00 40.42           O  
ATOM    680  N   ARG L  91      21.424  28.287  37.000  1.00 42.08           N  
ATOM    681  CA  ARG L  91      20.014  28.565  36.820  1.00 43.20           C  
ATOM    682  CB  ARG L  91      19.213  28.339  38.114  1.00 41.83           C  
ATOM    683  CG  ARG L  91      19.090  26.873  38.522  1.00 40.89           C  
ATOM    684  CD  ARG L  91      18.613  26.664  39.961  1.00 39.45           C  
ATOM    685  NE  ARG L  91      17.447  27.559  40.209  1.00 39.91           N  
ATOM    686  CZ  ARG L  91      16.668  27.360  41.313  1.00 39.86           C  
ATOM    687  NH1 ARG L  91      16.928  26.310  42.145  1.00 41.39           N1+
ATOM    688  NH2 ARG L  91      15.634  28.207  41.587  1.00 39.16           N  
ATOM    689  C   ARG L  91      19.716  29.980  36.404  1.00 44.74           C  
ATOM    690  O   ARG L  91      18.584  30.280  36.039  1.00 45.59           O  
ATOM    691  N   GLY L  92      20.666  30.918  36.571  1.00 45.94           N  
ATOM    692  CA  GLY L  92      20.348  32.318  36.437  1.00 48.26           C  
ATOM    693  C   GLY L  92      19.865  32.720  35.083  1.00 49.30           C  
ATOM    694  O   GLY L  92      18.866  33.433  34.984  1.00 49.49           O  
ATOM    695  N   ASN L  93      20.558  32.316  34.004  1.00 50.41           N  
ATOM    696  CA  ASN L  93      20.082  32.750  32.727  1.00 51.86           C  
ATOM    697  CB  ASN L  93      21.012  33.777  32.059  1.00 53.97           C  
ATOM    698  CG  ASN L  93      20.258  34.434  30.914  1.00 57.09           C  
ATOM    699  OD1 ASN L  93      19.234  33.930  30.457  1.00 56.27           O  
ATOM    700  ND2 ASN L  93      20.777  35.595  30.432  1.00 53.65           N  
ATOM    701  C   ASN L  93      20.002  31.560  31.832  1.00 51.92           C  
ATOM    702  O   ASN L  93      21.019  31.004  31.421  1.00 51.89           O  
ATOM    703  N   TRP L  94      18.774  31.136  31.493  1.00 51.51           N  
ATOM    704  CA  TRP L  94      18.635  30.006  30.626  1.00 51.42           C  
ATOM    705  CB  TRP L  94      18.673  28.657  31.380  1.00 50.95           C  
ATOM    706  CG  TRP L  94      17.672  28.478  32.500  1.00 50.57           C  
ATOM    707  CD2 TRP L  94      16.514  27.631  32.428  1.00 50.90           C  
ATOM    708  CD1 TRP L  94      17.698  28.988  33.765  1.00 50.61           C  
ATOM    709  NE1 TRP L  94      16.620  28.525  34.481  1.00 50.59           N  
ATOM    710  CE2 TRP L  94      15.886  27.685  33.672  1.00 50.84           C  
ATOM    711  CE3 TRP L  94      16.019  26.865  31.411  1.00 49.78           C  
ATOM    712  CZ2 TRP L  94      14.749  26.969  33.920  1.00 50.32           C  
ATOM    713  CZ3 TRP L  94      14.868  26.151  31.662  1.00 50.44           C  
ATOM    714  CH2 TRP L  94      14.247  26.203  32.893  1.00 50.49           C  
ATOM    715  C   TRP L  94      17.350  30.176  29.885  1.00 51.38           C  
ATOM    716  O   TRP L  94      16.543  31.034  30.242  1.00 52.49           O  
ATOM    717  N   PRO L  95      17.127  29.418  28.843  1.00 51.03           N  
ATOM    718  CA  PRO L  95      18.079  28.435  28.398  1.00 50.44           C  
ATOM    719  CD  PRO L  95      15.759  29.010  28.560  1.00 50.43           C  
ATOM    720  CB  PRO L  95      17.299  27.459  27.522  1.00 50.50           C  
ATOM    721  CG  PRO L  95      15.854  27.571  28.035  1.00 50.22           C  
ATOM    722  C   PRO L  95      19.214  29.072  27.670  1.00 49.45           C  
ATOM    723  O   PRO L  95      19.117  30.252  27.330  1.00 50.00           O  
ATOM    724  N   PRO L  96      20.267  28.337  27.431  1.00 48.44           N  
ATOM    725  CA  PRO L  96      20.339  26.978  27.900  1.00 47.36           C  
ATOM    726  CD  PRO L  96      21.031  28.526  26.209  1.00 46.54           C  
ATOM    727  CB  PRO L  96      21.259  26.234  26.931  1.00 47.10           C  
ATOM    728  CG  PRO L  96      22.015  27.347  26.187  1.00 46.62           C  
ATOM    729  C   PRO L  96      20.825  26.912  29.312  1.00 46.88           C  
ATOM    730  O   PRO L  96      21.434  27.870  29.786  1.00 46.58           O  
ATOM    731  N   ILE L  97      20.571  25.785  30.006  1.00 46.39           N  
ATOM    732  CA  ILE L  97      21.097  25.646  31.333  1.00 45.65           C  
ATOM    733  CB  ILE L  97      20.410  24.608  32.171  1.00 46.45           C  
ATOM    734  CG1 ILE L  97      18.969  25.044  32.470  1.00 30.47           C  
ATOM    735  CG2 ILE L  97      21.259  24.362  33.429  1.00 30.57           C  
ATOM    736  CD1 ILE L  97      18.108  23.933  33.066  1.00 49.25           C  
ATOM    737  C   ILE L  97      22.508  25.223  31.146  1.00 44.73           C  
ATOM    738  O   ILE L  97      22.787  24.333  30.343  1.00 44.17           O  
ATOM    739  N   THR L  98      23.457  25.849  31.870  1.00 42.13           N  
ATOM    740  CA  THR L  98      24.784  25.472  31.487  1.00 41.37           C  
ATOM    741  CB  THR L  98      25.631  26.659  31.120  1.00 40.63           C  
ATOM    742  OG1 THR L  98      25.709  27.565  32.210  1.00 40.82           O  
ATOM    743  CG2 THR L  98      25.000  27.353  29.901  1.00 40.04           C  
ATOM    744  C   THR L  98      25.440  24.750  32.620  1.00 40.60           C  
ATOM    745  O   THR L  98      25.067  24.910  33.779  1.00 40.65           O  
ATOM    746  N   PHE L  99      26.438  23.904  32.291  1.00 40.09           N  
ATOM    747  CA  PHE L  99      27.141  23.131  33.281  1.00 38.31           C  
ATOM    748  CB  PHE L  99      27.062  21.602  33.081  1.00 37.76           C  
ATOM    749  CG  PHE L  99      25.713  21.062  33.416  1.00 36.66           C  
ATOM    750  CD1 PHE L  99      24.727  20.988  32.461  1.00 36.15           C  
ATOM    751  CD2 PHE L  99      25.439  20.618  34.690  1.00 37.19           C  
ATOM    752  CE1 PHE L  99      23.489  20.477  32.775  1.00 36.13           C  
ATOM    753  CE2 PHE L  99      24.203  20.108  35.008  1.00 36.25           C  
ATOM    754  CZ  PHE L  99      23.223  20.036  34.048  1.00 35.81           C  
ATOM    755  C   PHE L  99      28.606  23.421  33.182  1.00 39.53           C  
ATOM    756  O   PHE L  99      29.108  23.897  32.165  1.00 39.83           O  
ATOM    757  N   GLY L 100      29.332  23.136  34.281  1.00 40.64           N  
ATOM    758  CA  GLY L 100      30.763  23.262  34.303  1.00 41.13           C  
ATOM    759  C   GLY L 100      31.323  22.026  33.666  1.00 41.50           C  
ATOM    760  O   GLY L 100      30.608  21.046  33.461  1.00 39.80           O  
ATOM    761  N   GLN L 101      32.626  22.052  33.318  1.00 40.91           N  
ATOM    762  CA  GLN L 101      33.259  20.922  32.692  1.00 41.82           C  
ATOM    763  CB  GLN L 101      34.567  21.213  31.925  1.00 44.45           C  
ATOM    764  CG  GLN L 101      35.787  21.571  32.769  1.00 49.64           C  
ATOM    765  CD  GLN L 101      35.712  23.030  33.176  1.00 53.93           C  
ATOM    766  OE1 GLN L 101      35.315  23.895  32.396  1.00 52.10           O  
ATOM    767  NE2 GLN L 101      36.120  23.305  34.441  1.00 50.75           N  
ATOM    768  C   GLN L 101      33.488  19.810  33.680  1.00 41.78           C  
ATOM    769  O   GLN L 101      33.631  18.652  33.294  1.00 40.83           O  
ATOM    770  N   GLY L 102      33.607  20.126  34.983  1.00 39.88           N  
ATOM    771  CA  GLY L 102      33.773  19.072  35.947  1.00 38.28           C  
ATOM    772  C   GLY L 102      35.131  19.121  36.570  1.00 38.58           C  
ATOM    773  O   GLY L 102      36.103  19.595  35.984  1.00 39.06           O  
ATOM    774  N   THR L 103      35.193  18.645  37.829  1.00 38.64           N  
ATOM    775  CA  THR L 103      36.418  18.521  38.561  1.00 38.69           C  
ATOM    776  CB  THR L 103      36.505  19.416  39.763  1.00 39.02           C  
ATOM    777  OG1 THR L 103      36.396  20.777  39.377  1.00 38.36           O  
ATOM    778  CG2 THR L 103      37.849  19.163  40.463  1.00 38.56           C  
ATOM    779  C   THR L 103      36.451  17.118  39.072  1.00 38.34           C  
ATOM    780  O   THR L 103      35.501  16.653  39.702  1.00 39.41           O  
ATOM    781  N   ARG L 104      37.556  16.396  38.815  1.00 38.63           N  
ATOM    782  CA  ARG L 104      37.619  15.045  39.279  1.00 38.46           C  
ATOM    783  CB  ARG L 104      38.328  14.081  38.310  1.00 40.34           C  
ATOM    784  CG  ARG L 104      38.100  12.613  38.678  1.00 44.20           C  
ATOM    785  CD  ARG L 104      38.769  11.601  37.744  1.00 45.39           C  
ATOM    786  NE  ARG L 104      38.178  10.274  38.086  1.00 36.12           N  
ATOM    787  CZ  ARG L 104      38.608   9.133  37.472  1.00 42.27           C  
ATOM    788  NH1 ARG L 104      39.636   9.183  36.576  1.00 37.97           N1+
ATOM    789  NH2 ARG L 104      38.012   7.939  37.765  1.00 40.46           N  
ATOM    790  C   ARG L 104      38.399  15.043  40.551  1.00 40.56           C  
ATOM    791  O   ARG L 104      39.498  15.591  40.628  1.00 40.00           O  
ATOM    792  N   LEU L 105      37.819  14.425  41.593  1.00 40.16           N  
ATOM    793  CA  LEU L 105      38.471  14.346  42.865  1.00 42.00           C  
ATOM    794  CB  LEU L 105      37.480  14.541  44.021  1.00 42.35           C  
ATOM    795  CG  LEU L 105      38.132  14.510  45.410  1.00 29.28           C  
ATOM    796  CD1 LEU L 105      39.118  15.676  45.576  1.00 32.32           C  
ATOM    797  CD2 LEU L 105      37.074  14.465  46.522  1.00 29.28           C  
ATOM    798  C   LEU L 105      39.025  12.955  42.955  1.00 42.24           C  
ATOM    799  O   LEU L 105      38.268  11.993  43.095  1.00 42.25           O  
ATOM    800  N   GLU L 106      40.369  12.824  42.892  1.00 42.38           N  
ATOM    801  CA  GLU L 106      41.012  11.538  42.878  1.00 43.94           C  
ATOM    802  CB  GLU L 106      42.180  11.412  41.882  1.00 44.73           C  
ATOM    803  CG  GLU L 106      41.804  11.328  40.407  1.00 47.54           C  
ATOM    804  CD  GLU L 106      43.087  11.050  39.641  1.00 49.72           C  
ATOM    805  OE1 GLU L 106      44.085  11.781  39.878  1.00 49.73           O  
ATOM    806  OE2 GLU L 106      43.091  10.093  38.822  1.00 49.79           O1-
ATOM    807  C   GLU L 106      41.656  11.258  44.197  1.00 45.40           C  
ATOM    808  O   GLU L 106      41.940  12.157  44.988  1.00 45.76           O  
ATOM    809  N   ILE L 107      41.913   9.957  44.446  1.00 46.28           N  
ATOM    810  CA  ILE L 107      42.572   9.528  45.642  1.00 48.04           C  
ATOM    811  CB  ILE L 107      42.316   8.087  45.984  1.00 47.85           C  
ATOM    812  CG1 ILE L 107      40.823   7.859  46.251  1.00 48.12           C  
ATOM    813  CG2 ILE L 107      43.215   7.704  47.172  1.00 49.19           C  
ATOM    814  CD1 ILE L 107      40.442   6.381  46.309  1.00 58.55           C  
ATOM    815  C   ILE L 107      44.035   9.670  45.401  1.00 50.39           C  
ATOM    816  O   ILE L 107      44.564   9.204  44.394  1.00 49.59           O  
ATOM    817  N   LYS L 108      44.726  10.347  46.332  1.00 51.66           N  
ATOM    818  CA  LYS L 108      46.132  10.559  46.194  1.00 53.50           C  
ATOM    819  CB  LYS L 108      46.692  11.527  47.250  1.00 56.14           C  
ATOM    820  CG  LYS L 108      48.194  11.768  47.115  1.00 57.58           C  
ATOM    821  CD  LYS L 108      48.694  12.956  47.936  1.00 60.39           C  
ATOM    822  CE  LYS L 108      48.414  14.314  47.285  1.00 60.43           C  
ATOM    823  NZ  LYS L 108      48.602  15.404  48.272  1.00 61.98           N1+
ATOM    824  C   LYS L 108      46.805   9.210  46.393  1.00 53.91           C  
ATOM    825  O   LYS L 108      46.655   8.633  47.503  1.00 54.31           O  
ATOM    826  OXT LYS L 108      47.476   8.737  45.437  1.00  0.00           O1-
TER     827      LYS L 108 
ATOM    828  N   GLN H 109       9.433   5.581  46.893  1.00 49.31           N1+
ATOM    829  CA  GLN H 109      10.737   6.178  46.532  1.00 50.46           C  
ATOM    830  CB  GLN H 109      11.848   5.148  46.804  1.00 51.93           C  
ATOM    831  CG  GLN H 109      13.268   5.710  46.818  1.00 52.51           C  
ATOM    832  CD  GLN H 109      14.149   4.645  47.457  1.00 57.45           C  
ATOM    833  OE1 GLN H 109      15.360   4.608  47.247  1.00 58.28           O  
ATOM    834  NE2 GLN H 109      13.520   3.756  48.272  1.00 65.49           N  
ATOM    835  C   GLN H 109      10.689   6.568  45.090  1.00 49.01           C  
ATOM    836  O   GLN H 109      10.036   5.908  44.283  1.00 48.33           O  
ATOM    837  N   VAL H 110      11.370   7.670  44.725  1.00 50.89           N  
ATOM    838  CA  VAL H 110      11.269   8.151  43.376  1.00 52.47           C  
ATOM    839  CB  VAL H 110      11.715   9.577  43.232  1.00 50.94           C  
ATOM    840  CG1 VAL H 110      11.593   9.999  41.758  1.00 49.78           C  
ATOM    841  CG2 VAL H 110      10.875  10.440  44.190  1.00 50.15           C  
ATOM    842  C   VAL H 110      12.089   7.283  42.471  1.00 50.27           C  
ATOM    843  O   VAL H 110      13.188   6.858  42.822  1.00 50.64           O  
ATOM    844  N   GLN H 111      11.547   6.972  41.273  1.00 50.74           N  
ATOM    845  CA  GLN H 111      12.277   6.163  40.337  1.00 48.12           C  
ATOM    846  CB  GLN H 111      11.774   4.715  40.230  1.00 49.64           C  
ATOM    847  CG  GLN H 111      12.037   3.847  41.451  1.00 53.90           C  
ATOM    848  CD  GLN H 111      11.459   2.477  41.142  1.00 54.19           C  
ATOM    849  OE1 GLN H 111      10.987   2.226  40.034  1.00 57.03           O  
ATOM    850  NE2 GLN H 111      11.501   1.564  42.147  1.00 54.35           N  
ATOM    851  C   GLN H 111      12.086   6.717  38.965  1.00 47.48           C  
ATOM    852  O   GLN H 111      10.970   7.026  38.554  1.00 47.33           O  
ATOM    853  N   LEU H 112      13.196   6.856  38.218  1.00 46.70           N  
ATOM    854  CA  LEU H 112      13.113   7.280  36.853  1.00 45.40           C  
ATOM    855  CB  LEU H 112      13.780   8.645  36.600  1.00 44.49           C  
ATOM    856  CG  LEU H 112      13.103   9.828  37.319  1.00 44.62           C  
ATOM    857  CD1 LEU H 112      13.828  11.147  37.016  1.00 43.82           C  
ATOM    858  CD2 LEU H 112      11.603   9.899  36.998  1.00 42.27           C  
ATOM    859  C   LEU H 112      13.882   6.267  36.069  1.00 44.42           C  
ATOM    860  O   LEU H 112      15.091   6.131  36.247  1.00 46.44           O  
ATOM    861  N   VAL H 113      13.204   5.515  35.183  1.00 43.15           N  
ATOM    862  CA  VAL H 113      13.921   4.541  34.412  1.00 42.56           C  
ATOM    863  CB  VAL H 113      13.431   3.135  34.597  1.00 42.70           C  
ATOM    864  CG1 VAL H 113      13.818   2.650  36.001  1.00 44.73           C  
ATOM    865  CG2 VAL H 113      11.914   3.127  34.359  1.00 45.69           C  
ATOM    866  C   VAL H 113      13.774   4.889  32.971  1.00 42.28           C  
ATOM    867  O   VAL H 113      12.677   5.186  32.500  1.00 43.13           O  
ATOM    868  N   GLU H 114      14.900   4.856  32.229  1.00 41.93           N  
ATOM    869  CA  GLU H 114      14.846   5.213  30.843  1.00 41.21           C  
ATOM    870  CB  GLU H 114      15.930   6.195  30.365  1.00 41.60           C  
ATOM    871  CG  GLU H 114      15.842   7.600  30.960  1.00 41.53           C  
ATOM    872  CD  GLU H 114      16.883   7.707  32.063  1.00 42.56           C  
ATOM    873  OE1 GLU H 114      16.845   6.863  32.994  1.00 42.41           O  
ATOM    874  OE2 GLU H 114      17.738   8.631  31.986  1.00 45.66           O1-
ATOM    875  C   GLU H 114      15.026   3.995  30.002  1.00 41.82           C  
ATOM    876  O   GLU H 114      15.556   2.977  30.446  1.00 42.02           O  
ATOM    877  N   SER H 115      14.539   4.080  28.746  1.00 40.71           N  
ATOM    878  CA  SER H 115      14.694   3.009  27.805  1.00 40.40           C  
ATOM    879  CB  SER H 115      13.609   1.925  27.914  1.00 40.97           C  
ATOM    880  OG  SER H 115      12.333   2.481  27.640  1.00 43.77           O  
ATOM    881  C   SER H 115      14.622   3.599  26.427  1.00 39.83           C  
ATOM    882  O   SER H 115      14.260   4.763  26.260  1.00 39.30           O  
ATOM    883  N   GLY H 116      14.973   2.799  25.395  1.00 40.18           N  
ATOM    884  CA  GLY H 116      14.857   3.268  24.041  1.00 41.20           C  
ATOM    885  C   GLY H 116      16.186   3.527  23.398  1.00 41.24           C  
ATOM    886  O   GLY H 116      16.232   3.791  22.197  1.00 42.57           O  
ATOM    887  N   GLY H 117      17.305   3.448  24.142  1.00 41.38           N  
ATOM    888  CA  GLY H 117      18.577   3.737  23.539  1.00 42.12           C  
ATOM    889  C   GLY H 117      19.006   2.591  22.687  1.00 42.20           C  
ATOM    890  O   GLY H 117      18.473   1.485  22.772  1.00 42.58           O  
ATOM    891  N   GLY H 118      20.016   2.847  21.833  1.00 39.51           N  
ATOM    892  CA  GLY H 118      20.511   1.831  20.955  1.00 38.75           C  
ATOM    893  C   GLY H 118      21.397   2.489  19.950  1.00 38.08           C  
ATOM    894  O   GLY H 118      21.740   3.664  20.077  1.00 37.93           O  
ATOM    895  N   VAL H 119      21.805   1.720  18.923  1.00 37.78           N  
ATOM    896  CA  VAL H 119      22.639   2.254  17.889  1.00 37.19           C  
ATOM    897  CB  VAL H 119      23.648   1.268  17.374  1.00 37.70           C  
ATOM    898  CG1 VAL H 119      24.418   1.902  16.205  1.00 37.57           C  
ATOM    899  CG2 VAL H 119      24.540   0.840  18.550  1.00 37.10           C  
ATOM    900  C   VAL H 119      21.742   2.633  16.753  1.00 38.79           C  
ATOM    901  O   VAL H 119      20.818   1.899  16.401  1.00 38.76           O  
ATOM    902  N   VAL H 120      21.985   3.822  16.167  1.00 38.34           N  
ATOM    903  CA  VAL H 120      21.181   4.295  15.077  1.00 40.47           C  
ATOM    904  CB  VAL H 120      20.182   5.328  15.509  1.00 40.17           C  
ATOM    905  CG1 VAL H 120      20.950   6.580  15.964  1.00 40.51           C  
ATOM    906  CG2 VAL H 120      19.185   5.577  14.367  1.00 41.48           C  
ATOM    907  C   VAL H 120      22.108   4.944  14.091  1.00 41.04           C  
ATOM    908  O   VAL H 120      23.196   5.388  14.452  1.00 39.91           O  
ATOM    909  N   GLN H 121      21.708   4.999  12.801  1.00 40.50           N  
ATOM    910  CA  GLN H 121      22.541   5.594  11.789  1.00 41.71           C  
ATOM    911  CB  GLN H 121      22.400   4.951  10.395  1.00 41.75           C  
ATOM    912  CG  GLN H 121      22.966   3.530  10.329  1.00 43.25           C  
ATOM    913  CD  GLN H 121      22.770   2.996   8.916  1.00 48.52           C  
ATOM    914  OE1 GLN H 121      21.652   2.933   8.407  1.00 48.88           O  
ATOM    915  NE2 GLN H 121      23.890   2.598   8.258  1.00 49.04           N  
ATOM    916  C   GLN H 121      22.194   7.040  11.667  1.00 41.42           C  
ATOM    917  O   GLN H 121      21.117   7.480  12.067  1.00 42.25           O  
ATOM    918  N   PRO H 122      23.094   7.799  11.112  1.00 42.59           N  
ATOM    919  CA  PRO H 122      22.870   9.206  10.974  1.00 42.30           C  
ATOM    920  CD  PRO H 122      24.510   7.467  11.142  1.00 42.88           C  
ATOM    921  CB  PRO H 122      24.190   9.783  10.467  1.00 43.17           C  
ATOM    922  CG  PRO H 122      25.249   8.810  11.021  1.00 43.56           C  
ATOM    923  C   PRO H 122      21.702   9.480  10.084  1.00 43.90           C  
ATOM    924  O   PRO H 122      21.574   8.826   9.050  1.00 44.60           O  
ATOM    925  N   GLY H 123      20.849  10.450  10.473  1.00 45.13           N  
ATOM    926  CA  GLY H 123      19.717  10.834   9.682  1.00 46.69           C  
ATOM    927  C   GLY H 123      18.494  10.111  10.162  1.00 46.83           C  
ATOM    928  O   GLY H 123      17.380  10.451   9.771  1.00 47.11           O  
ATOM    929  N   ARG H 124      18.667   9.095  11.030  1.00 46.21           N  
ATOM    930  CA  ARG H 124      17.555   8.322  11.508  1.00 47.28           C  
ATOM    931  CB  ARG H 124      17.897   6.856  11.815  1.00 48.84           C  
ATOM    932  CG  ARG H 124      18.138   6.036  10.548  1.00 52.07           C  
ATOM    933  CD  ARG H 124      18.215   4.529  10.793  1.00 54.32           C  
ATOM    934  NE  ARG H 124      18.298   3.871   9.459  1.00 65.19           N  
ATOM    935  CZ  ARG H 124      18.672   2.562   9.351  1.00 67.22           C  
ATOM    936  NH1 ARG H 124      18.982   1.843  10.471  1.00 66.11           N1+
ATOM    937  NH2 ARG H 124      18.746   1.975   8.121  1.00 66.97           N  
ATOM    938  C   ARG H 124      16.992   8.943  12.744  1.00 46.64           C  
ATOM    939  O   ARG H 124      17.465   9.979  13.209  1.00 46.62           O  
ATOM    940  N   SER H 125      15.915   8.326  13.280  1.00 45.67           N  
ATOM    941  CA  SER H 125      15.265   8.854  14.445  1.00 45.01           C  
ATOM    942  CB  SER H 125      13.823   9.318  14.181  1.00 46.79           C  
ATOM    943  OG  SER H 125      13.817  10.402  13.265  1.00 47.77           O  
ATOM    944  C   SER H 125      15.180   7.799  15.509  1.00 45.27           C  
ATOM    945  O   SER H 125      15.247   6.602  15.232  1.00 45.58           O  
ATOM    946  N   LEU H 126      15.072   8.254  16.778  1.00 44.36           N  
ATOM    947  CA  LEU H 126      14.914   7.393  17.917  1.00 44.16           C  
ATOM    948  CB  LEU H 126      16.200   7.108  18.710  1.00 44.63           C  
ATOM    949  CG  LEU H 126      17.113   6.049  18.079  1.00 45.39           C  
ATOM    950  CD1 LEU H 126      18.364   5.819  18.938  1.00 43.52           C  
ATOM    951  CD2 LEU H 126      16.334   4.747  17.837  1.00 45.23           C  
ATOM    952  C   LEU H 126      13.978   8.051  18.875  1.00 43.97           C  
ATOM    953  O   LEU H 126      13.817   9.270  18.875  1.00 43.44           O  
ATOM    954  N   ARG H 127      13.325   7.230  19.719  1.00 43.55           N  
ATOM    955  CA  ARG H 127      12.396   7.723  20.689  1.00 43.48           C  
ATOM    956  CB  ARG H 127      10.986   7.198  20.398  1.00 45.34           C  
ATOM    957  CG  ARG H 127       9.837   7.845  21.165  0.98 45.25           C  
ATOM    958  CD  ARG H 127       8.530   7.109  20.863  1.00 47.67           C  
ATOM    959  NE  ARG H 127       7.395   7.832  21.495  0.88 50.42           N  
ATOM    960  CZ  ARG H 127       6.246   7.144  21.755  0.89 51.98           C  
ATOM    961  NH1 ARG H 127       6.204   5.796  21.548  0.88 50.94           N1+
ATOM    962  NH2 ARG H 127       5.137   7.793  22.214  0.99 53.03           N  
ATOM    963  C   ARG H 127      12.833   7.180  22.015  1.00 44.84           C  
ATOM    964  O   ARG H 127      13.026   5.973  22.162  1.00 44.75           O  
ATOM    965  N   LEU H 128      13.012   8.062  23.020  1.00 44.82           N  
ATOM    966  CA  LEU H 128      13.412   7.618  24.329  1.00 44.05           C  
ATOM    967  CB  LEU H 128      14.555   8.411  24.988  1.00 42.62           C  
ATOM    968  CG  LEU H 128      15.920   8.233  24.314  1.00 42.87           C  
ATOM    969  CD1 LEU H 128      15.932   8.848  22.915  1.00 42.56           C  
ATOM    970  CD2 LEU H 128      17.050   8.766  25.199  1.00 43.89           C  
ATOM    971  C   LEU H 128      12.245   7.763  25.246  1.00 43.60           C  
ATOM    972  O   LEU H 128      11.340   8.556  24.990  1.00 44.18           O  
ATOM    973  N   SER H 129      12.245   6.982  26.347  0.92 45.49           N  
ATOM    974  CA  SER H 129      11.151   7.022  27.273  0.92 45.88           C  
ATOM    975  CB  SER H 129      10.280   5.756  27.216  0.92 46.39           C  
ATOM    976  OG  SER H 129       9.803   5.549  25.896  0.92 47.26           O  
ATOM    977  C   SER H 129      11.697   7.077  28.667  0.92 46.18           C  
ATOM    978  O   SER H 129      12.768   6.542  28.947  0.92 47.30           O  
ATOM    979  N   CYS H 130      10.968   7.751  29.581  0.92 47.01           N  
ATOM    980  CA  CYS H 130      11.363   7.824  30.959  0.92 47.58           C  
ATOM    981  CB  CYS H 130      11.902   9.223  31.350  0.92 47.97           C  
ATOM    982  SG  CYS H 130      12.384   9.392  33.100  0.92 49.27           S  
ATOM    983  C   CYS H 130      10.133   7.532  31.760  0.92 47.95           C  
ATOM    984  O   CYS H 130       9.176   8.305  31.753  0.92 48.39           O  
ATOM    985  N   ALA H 131      10.120   6.391  32.474  1.00 48.07           N  
ATOM    986  CA  ALA H 131       8.953   6.051  33.238  1.00 48.19           C  
ATOM    987  CB  ALA H 131       8.665   4.541  33.284  1.00 49.67           C  
ATOM    988  C   ALA H 131       9.204   6.501  34.638  1.00 48.21           C  
ATOM    989  O   ALA H 131      10.259   6.228  35.208  1.00 49.19           O  
ATOM    990  N   ALA H 132       8.222   7.204  35.235  1.00 49.47           N  
ATOM    991  CA  ALA H 132       8.422   7.728  36.552  1.00 49.97           C  
ATOM    992  CB  ALA H 132       8.123   9.234  36.664  1.00 50.00           C  
ATOM    993  C   ALA H 132       7.507   7.041  37.514  1.00 51.66           C  
ATOM    994  O   ALA H 132       6.379   6.684  37.179  1.00 51.77           O  
ATOM    995  N   SER H 133       8.009   6.821  38.747  1.00 51.64           N  
ATOM    996  CA  SER H 133       7.217   6.244  39.793  1.00 53.46           C  
ATOM    997  CB  SER H 133       7.434   4.732  39.984  1.00 53.40           C  
ATOM    998  OG  SER H 133       7.035   4.027  38.819  1.00 55.56           O  
ATOM    999  C   SER H 133       7.642   6.903  41.068  1.00 52.58           C  
ATOM   1000  O   SER H 133       8.674   7.570  41.122  1.00 52.01           O  
ATOM   1001  N   GLY H 134       6.803   6.828  42.114  1.00 51.42           N  
ATOM   1002  CA  GLY H 134       7.233   7.310  43.394  1.00 50.34           C  
ATOM   1003  C   GLY H 134       6.904   8.755  43.625  1.00 52.12           C  
ATOM   1004  O   GLY H 134       7.045   9.232  44.750  1.00 52.63           O  
ATOM   1005  N   PHE H 135       6.474   9.513  42.598  1.00 51.53           N  
ATOM   1006  CA  PHE H 135       6.163  10.887  42.878  1.00 51.02           C  
ATOM   1007  CB  PHE H 135       7.365  11.853  42.750  1.00 46.46           C  
ATOM   1008  CG  PHE H 135       7.885  11.837  41.354  1.00 46.22           C  
ATOM   1009  CD1 PHE H 135       8.668  10.795  40.917  1.00 45.31           C  
ATOM   1010  CD2 PHE H 135       7.606  12.868  40.487  1.00 47.73           C  
ATOM   1011  CE1 PHE H 135       9.156  10.775  39.631  1.00 49.36           C  
ATOM   1012  CE2 PHE H 135       8.092  12.852  39.200  1.00 45.71           C  
ATOM   1013  CZ  PHE H 135       8.867  11.804  38.768  1.00 47.75           C  
ATOM   1014  C   PHE H 135       5.073  11.326  41.958  1.00 51.67           C  
ATOM   1015  O   PHE H 135       4.706  10.615  41.022  1.00 51.98           O  
ATOM   1016  N   THR H 136       4.505  12.518  42.231  1.00 51.30           N  
ATOM   1017  CA  THR H 136       3.446  13.003  41.402  1.00 51.18           C  
ATOM   1018  CB  THR H 136       2.538  13.966  42.123  1.00 53.15           C  
ATOM   1019  OG1 THR H 136       1.465  14.358  41.281  1.00 55.26           O  
ATOM   1020  CG2 THR H 136       3.333  15.182  42.633  1.00 52.16           C  
ATOM   1021  C   THR H 136       4.081  13.632  40.202  1.00 49.48           C  
ATOM   1022  O   THR H 136       4.485  14.792  40.188  1.00 50.71           O  
ATOM   1023  N   PHE H 137       4.124  12.844  39.122  1.00 48.54           N  
ATOM   1024  CA  PHE H 137       4.759  13.164  37.882  1.00 46.22           C  
ATOM   1025  CB  PHE H 137       4.506  12.016  36.885  1.00 44.94           C  
ATOM   1026  CG  PHE H 137       5.172  12.244  35.574  1.00 47.78           C  
ATOM   1027  CD1 PHE H 137       6.527  12.050  35.431  1.00 48.58           C  
ATOM   1028  CD2 PHE H 137       4.431  12.614  34.476  1.00 47.67           C  
ATOM   1029  CE1 PHE H 137       7.137  12.249  34.216  1.00 48.27           C  
ATOM   1030  CE2 PHE H 137       5.035  12.814  33.258  1.00 49.91           C  
ATOM   1031  CZ  PHE H 137       6.391  12.632  33.127  1.00 49.95           C  
ATOM   1032  C   PHE H 137       4.122  14.419  37.387  1.00 47.51           C  
ATOM   1033  O   PHE H 137       4.792  15.326  36.896  1.00 48.94           O  
ATOM   1034  N   SER H 138       2.798  14.519  37.559  1.00 48.42           N  
ATOM   1035  CA  SER H 138       2.035  15.611  37.040  1.00 49.68           C  
ATOM   1036  CB  SER H 138       0.537  15.457  37.327  1.00 51.78           C  
ATOM   1037  OG  SER H 138      -0.163  16.569  36.795  1.00 57.01           O  
ATOM   1038  C   SER H 138       2.468  16.909  37.647  1.00 49.31           C  
ATOM   1039  O   SER H 138       2.243  17.962  37.060  1.00 48.97           O  
ATOM   1040  N   ASN H 139       3.034  16.881  38.867  1.00 49.09           N  
ATOM   1041  CA  ASN H 139       3.441  18.083  39.542  1.00 47.71           C  
ATOM   1042  CB  ASN H 139       3.542  17.913  41.065  1.00 50.13           C  
ATOM   1043  CG  ASN H 139       2.121  17.981  41.607  1.00 32.21           C  
ATOM   1044  OD1 ASN H 139       1.792  18.855  42.407  1.00 38.58           O  
ATOM   1045  ND2 ASN H 139       1.246  17.048  41.145  1.00 29.68           N  
ATOM   1046  C   ASN H 139       4.729  18.684  39.058  1.00 46.96           C  
ATOM   1047  O   ASN H 139       4.872  19.905  39.113  1.00 44.27           O  
ATOM   1048  N   HIS H 140       5.708  17.879  38.590  1.00 45.68           N  
ATOM   1049  CA  HIS H 140       7.011  18.440  38.347  1.00 44.94           C  
ATOM   1050  ND1 HIS H 140       7.034  16.676  41.049  1.00  0.00           N  
ATOM   1051  CG  HIS H 140       8.031  17.399  40.435  1.00 44.18           C  
ATOM   1052  CB  HIS H 140       8.137  17.588  38.951  1.00 44.12           C  
ATOM   1053  NE2 HIS H 140       8.384  17.394  42.662  1.00  0.00           N  
ATOM   1054  CD2 HIS H 140       8.846  17.833  41.435  1.00 44.44           C  
ATOM   1055  CE1 HIS H 140       7.294  16.704  42.381  1.00 44.11           C  
ATOM   1056  C   HIS H 140       7.335  18.548  36.889  1.00 42.60           C  
ATOM   1057  O   HIS H 140       6.894  17.755  36.060  1.00 42.79           O  
ATOM   1058  N   GLY H 141       8.153  19.566  36.552  1.00 45.06           N  
ATOM   1059  CA  GLY H 141       8.645  19.756  35.218  1.00 44.07           C  
ATOM   1060  C   GLY H 141       9.695  18.696  35.041  1.00 42.83           C  
ATOM   1061  O   GLY H 141      10.216  18.193  36.034  1.00 43.46           O  
ATOM   1062  N   MET H 142      10.052  18.338  33.786  1.00 42.05           N  
ATOM   1063  CA  MET H 142      11.011  17.284  33.577  0.90 41.20           C  
ATOM   1064  CB  MET H 142      10.385  15.980  33.064  0.90 42.08           C  
ATOM   1065  CG  MET H 142       9.462  15.306  34.081  0.90 42.63           C  
ATOM   1066  SD  MET H 142      10.300  14.667  35.560  0.90 43.79           S  
ATOM   1067  CE  MET H 142      11.122  13.301  34.690  0.90 42.31           C  
ATOM   1068  C   MET H 142      12.012  17.724  32.552  1.00 40.39           C  
ATOM   1069  O   MET H 142      11.727  18.579  31.717  1.00 41.38           O  
ATOM   1070  N   HIS H 143      13.224  17.126  32.592  1.00 40.51           N  
ATOM   1071  CA  HIS H 143      14.277  17.536  31.706  1.00 40.46           C  
ATOM   1072  ND1 HIS H 143      15.327  20.764  32.543  1.00 40.91           N  
ATOM   1073  CG  HIS H 143      15.092  19.528  33.100  1.00 40.74           C  
ATOM   1074  CB  HIS H 143      15.437  18.233  32.434  1.00 40.43           C  
ATOM   1075  NE2 HIS H 143      14.413  21.130  34.536  1.00 41.46           N  
ATOM   1076  CD2 HIS H 143      14.532  19.769  34.316  1.00 39.95           C  
ATOM   1077  CE1 HIS H 143      14.904  21.686  33.444  1.00 41.41           C  
ATOM   1078  C   HIS H 143      14.935  16.341  31.083  1.00 39.68           C  
ATOM   1079  O   HIS H 143      14.706  15.197  31.475  1.00 39.72           O  
ATOM   1080  N   TRP H 144      15.762  16.615  30.047  1.00 38.60           N  
ATOM   1081  CA  TRP H 144      16.614  15.647  29.421  1.00 38.58           C  
ATOM   1082  CB  TRP H 144      16.220  15.312  27.975  1.00 38.36           C  
ATOM   1083  CG  TRP H 144      14.972  14.467  27.849  1.00 37.94           C  
ATOM   1084  CD2 TRP H 144      14.971  13.045  28.044  1.00 38.19           C  
ATOM   1085  CD1 TRP H 144      13.687  14.822  27.552  1.00 38.61           C  
ATOM   1086  NE1 TRP H 144      12.883  13.705  27.552  1.00 38.98           N  
ATOM   1087  CE2 TRP H 144      13.663  12.604  27.853  1.00 38.81           C  
ATOM   1088  CE3 TRP H 144      15.979  12.176  28.352  1.00 38.68           C  
ATOM   1089  CZ2 TRP H 144      13.347  11.279  27.973  1.00 39.28           C  
ATOM   1090  CZ3 TRP H 144      15.655  10.844  28.476  1.00 39.56           C  
ATOM   1091  CH2 TRP H 144      14.363  10.403  28.290  1.00 39.26           C  
ATOM   1092  C   TRP H 144      17.980  16.268  29.375  1.00 38.30           C  
ATOM   1093  O   TRP H 144      18.131  17.410  28.944  1.00 38.27           O  
ATOM   1094  N   VAL H 145      19.012  15.531  29.839  1.00 37.94           N  
ATOM   1095  CA  VAL H 145      20.368  16.007  29.832  1.00 37.49           C  
ATOM   1096  CB  VAL H 145      20.902  16.292  31.203  1.00 38.22           C  
ATOM   1097  CG1 VAL H 145      22.370  16.729  31.085  1.00 36.34           C  
ATOM   1098  CG2 VAL H 145      19.995  17.336  31.871  1.00 36.92           C  
ATOM   1099  C   VAL H 145      21.190  14.891  29.272  1.00 37.26           C  
ATOM   1100  O   VAL H 145      20.838  13.723  29.440  1.00 38.44           O  
ATOM   1101  N   ARG H 146      22.306  15.214  28.583  1.00 38.01           N  
ATOM   1102  CA  ARG H 146      23.064  14.141  28.001  1.00 38.33           C  
ATOM   1103  CB  ARG H 146      22.858  13.991  26.488  1.00 38.07           C  
ATOM   1104  CG  ARG H 146      23.303  15.203  25.677  1.00 38.68           C  
ATOM   1105  CD  ARG H 146      23.018  15.036  24.185  1.00 38.72           C  
ATOM   1106  NE  ARG H 146      23.805  16.075  23.466  1.00 40.42           N  
ATOM   1107  CZ  ARG H 146      23.755  16.137  22.106  1.00 41.75           C  
ATOM   1108  NH1 ARG H 146      22.937  15.286  21.423  1.00 40.39           N1+
ATOM   1109  NH2 ARG H 146      24.522  17.049  21.439  1.00 41.47           N  
ATOM   1110  C   ARG H 146      24.527  14.325  28.254  1.00 39.28           C  
ATOM   1111  O   ARG H 146      25.005  15.428  28.514  1.00 39.52           O  
ATOM   1112  N   GLN H 147      25.282  13.207  28.205  1.00 39.35           N  
ATOM   1113  CA  GLN H 147      26.691  13.293  28.437  1.00 39.06           C  
ATOM   1114  CB  GLN H 147      27.086  12.703  29.802  1.00 38.79           C  
ATOM   1115  CG  GLN H 147      28.539  12.958  30.200  1.00 38.02           C  
ATOM   1116  CD  GLN H 147      28.752  12.318  31.562  1.00 39.62           C  
ATOM   1117  OE1 GLN H 147      27.985  11.455  31.983  1.00 39.32           O  
ATOM   1118  NE2 GLN H 147      29.825  12.748  32.278  1.00 38.52           N  
ATOM   1119  C   GLN H 147      27.395  12.508  27.369  1.00 39.95           C  
ATOM   1120  O   GLN H 147      27.235  11.291  27.271  1.00 39.65           O  
ATOM   1121  N   ALA H 148      28.211  13.188  26.537  1.00 39.91           N  
ATOM   1122  CA  ALA H 148      28.937  12.518  25.495  1.00 42.62           C  
ATOM   1123  CB  ALA H 148      29.587  13.474  24.480  1.00 42.53           C  
ATOM   1124  C   ALA H 148      30.027  11.746  26.157  1.00 45.39           C  
ATOM   1125  O   ALA H 148      30.448  12.092  27.259  1.00 45.53           O  
ATOM   1126  N   PRO H 149      30.505  10.698  25.544  1.00 46.99           N  
ATOM   1127  CA  PRO H 149      31.520   9.945  26.215  1.00 48.95           C  
ATOM   1128  CD  PRO H 149      29.666   9.846  24.714  1.00 48.94           C  
ATOM   1129  CB  PRO H 149      31.640   8.625  25.455  1.00 48.21           C  
ATOM   1130  CG  PRO H 149      30.222   8.420  24.887  1.00 49.51           C  
ATOM   1131  C   PRO H 149      32.793  10.704  26.391  1.00 49.34           C  
ATOM   1132  O   PRO H 149      33.303  11.261  25.420  1.00 52.37           O  
ATOM   1133  N   GLY H 150      33.317  10.722  27.633  1.00 49.32           N  
ATOM   1134  CA  GLY H 150      34.571  11.346  27.928  1.00 48.46           C  
ATOM   1135  C   GLY H 150      34.378  12.803  28.219  1.00 50.70           C  
ATOM   1136  O   GLY H 150      35.325  13.487  28.603  1.00 53.65           O  
ATOM   1137  N   LYS H 151      33.147  13.321  28.059  1.00 47.28           N  
ATOM   1138  CA  LYS H 151      32.938  14.723  28.288  1.00 45.79           C  
ATOM   1139  CB  LYS H 151      32.466  15.529  27.061  1.00 47.76           C  
ATOM   1140  CG  LYS H 151      33.605  16.194  26.278  1.00 50.64           C  
ATOM   1141  CD  LYS H 151      34.584  15.244  25.591  1.00 52.08           C  
ATOM   1142  CE  LYS H 151      35.696  15.972  24.831  1.00 54.60           C  
ATOM   1143  NZ  LYS H 151      36.606  16.643  25.786  1.00 54.33           N1+
ATOM   1144  C   LYS H 151      31.962  14.950  29.393  1.00 44.98           C  
ATOM   1145  O   LYS H 151      31.651  14.061  30.187  1.00 44.71           O  
ATOM   1146  N   ARG H 152      31.493  16.211  29.469  1.00 41.52           N  
ATOM   1147  CA  ARG H 152      30.636  16.680  30.511  1.00 41.06           C  
ATOM   1148  CB  ARG H 152      31.040  18.065  31.058  1.00  0.00           C  
ATOM   1149  CG  ARG H 152      31.102  19.187  30.016  1.00  0.00           C  
ATOM   1150  CD  ARG H 152      29.746  19.594  29.439  1.00  0.00           C  
ATOM   1151  NE  ARG H 152      29.963  20.805  28.594  1.00  0.00           N  
ATOM   1152  CZ  ARG H 152      30.316  20.680  27.282  1.00  0.00           C  
ATOM   1153  NH1 ARG H 152      30.433  19.443  26.718  1.00  0.00           N1+
ATOM   1154  NH2 ARG H 152      30.546  21.800  26.536  1.00  0.00           N  
ATOM   1155  C   ARG H 152      29.195  16.719  30.091  1.00 39.80           C  
ATOM   1156  O   ARG H 152      28.808  16.262  29.015  1.00 38.90           O  
ATOM   1157  N   LEU H 153      28.364  17.248  31.017  1.00 39.60           N  
ATOM   1158  CA  LEU H 153      26.932  17.315  30.929  1.00 38.33           C  
ATOM   1159  CB  LEU H 153      26.299  17.500  32.318  1.00 36.35           C  
ATOM   1160  CG  LEU H 153      26.631  16.356  33.295  1.00 37.48           C  
ATOM   1161  CD1 LEU H 153      25.994  16.582  34.672  1.00 37.22           C  
ATOM   1162  CD2 LEU H 153      26.259  14.990  32.698  1.00 36.80           C  
ATOM   1163  C   LEU H 153      26.465  18.452  30.069  1.00 38.99           C  
ATOM   1164  O   LEU H 153      27.014  19.554  30.105  1.00 37.79           O  
ATOM   1165  N   GLU H 154      25.402  18.192  29.276  1.00 37.53           N  
ATOM   1166  CA  GLU H 154      24.804  19.178  28.415  1.00 38.61           C  
ATOM   1167  CB  GLU H 154      25.163  18.969  26.935  1.00 38.70           C  
ATOM   1168  CG  GLU H 154      24.541  20.005  26.000  0.95 39.06           C  
ATOM   1169  CD  GLU H 154      24.979  19.661  24.588  0.92 41.75           C  
ATOM   1170  OE1 GLU H 154      26.205  19.466  24.385  0.94 42.61           O  
ATOM   1171  OE2 GLU H 154      24.092  19.580  23.696  0.95 42.57           O1-
ATOM   1172  C   GLU H 154      23.309  19.033  28.522  1.00 39.18           C  
ATOM   1173  O   GLU H 154      22.770  17.936  28.382  1.00 39.53           O  
ATOM   1174  N   TRP H 155      22.598  20.154  28.758  1.00 39.75           N  
ATOM   1175  CA  TRP H 155      21.168  20.155  28.918  1.00 39.88           C  
ATOM   1176  CB  TRP H 155      20.698  21.373  29.736  1.00 40.70           C  
ATOM   1177  CG  TRP H 155      19.207  21.518  29.872  1.00 39.75           C  
ATOM   1178  CD2 TRP H 155      18.432  22.455  29.111  1.00 40.18           C  
ATOM   1179  CD1 TRP H 155      18.333  20.870  30.694  1.00 39.96           C  
ATOM   1180  NE1 TRP H 155      17.059  21.342  30.487  1.00 40.16           N  
ATOM   1181  CE2 TRP H 155      17.107  22.319  29.514  1.00 40.02           C  
ATOM   1182  CE3 TRP H 155      18.799  23.354  28.152  1.00 39.59           C  
ATOM   1183  CZ2 TRP H 155      16.121  23.085  28.964  1.00 40.63           C  
ATOM   1184  CZ3 TRP H 155      17.804  24.126  27.597  1.00 40.19           C  
ATOM   1185  CH2 TRP H 155      16.490  23.993  27.995  1.00 40.60           C  
ATOM   1186  C   TRP H 155      20.514  20.198  27.565  1.00 39.24           C  
ATOM   1187  O   TRP H 155      20.853  21.030  26.727  1.00 39.13           O  
ATOM   1188  N   VAL H 156      19.649  19.199  27.287  1.00 39.65           N  
ATOM   1189  CA  VAL H 156      18.907  19.085  26.058  1.00 40.34           C  
ATOM   1190  CB  VAL H 156      18.641  17.647  25.711  1.00 40.41           C  
ATOM   1191  CG1 VAL H 156      17.839  17.585  24.397  1.00 44.75           C  
ATOM   1192  CG2 VAL H 156      19.988  16.904  25.666  1.00 43.63           C  
ATOM   1193  C   VAL H 156      17.586  19.821  25.995  1.00 41.90           C  
ATOM   1194  O   VAL H 156      17.343  20.592  25.067  1.00 41.96           O  
ATOM   1195  N   ALA H 157      16.680  19.608  26.984  1.00 43.04           N  
ATOM   1196  CA  ALA H 157      15.359  20.180  26.863  1.00 43.98           C  
ATOM   1197  CB  ALA H 157      14.507  19.497  25.778  1.00 43.41           C  
ATOM   1198  C   ALA H 157      14.591  20.066  28.152  1.00 44.46           C  
ATOM   1199  O   ALA H 157      14.932  19.281  29.035  1.00 44.54           O  
ATOM   1200  N   VAL H 158      13.512  20.872  28.286  1.00 45.22           N  
ATOM   1201  CA  VAL H 158      12.698  20.843  29.473  1.00 45.85           C  
ATOM   1202  CB  VAL H 158      12.968  21.993  30.405  1.00 46.22           C  
ATOM   1203  CG1 VAL H 158      12.582  23.301  29.690  1.00 45.43           C  
ATOM   1204  CG2 VAL H 158      12.220  21.760  31.731  1.00 45.54           C  
ATOM   1205  C   VAL H 158      11.249  20.925  29.083  1.00 47.14           C  
ATOM   1206  O   VAL H 158      10.883  21.526  28.073  1.00 47.81           O  
ATOM   1207  N   ILE H 159      10.381  20.281  29.888  1.00 48.96           N  
ATOM   1208  CA  ILE H 159       8.961  20.331  29.682  1.00 49.32           C  
ATOM   1209  CB  ILE H 159       8.391  19.055  29.128  1.00 49.99           C  
ATOM   1210  CG1 ILE H 159       6.922  19.257  28.712  1.00 50.07           C  
ATOM   1211  CG2 ILE H 159       8.625  17.936  30.157  1.00 48.91           C  
ATOM   1212  CD1 ILE H 159       6.383  18.144  27.814  1.00 50.82           C  
ATOM   1213  C   ILE H 159       8.321  20.618  31.010  1.00 50.48           C  
ATOM   1214  O   ILE H 159       8.796  20.171  32.053  1.00 49.97           O  
ATOM   1215  N   SER H 160       7.223  21.400  31.011  1.00 51.68           N  
ATOM   1216  CA  SER H 160       6.589  21.766  32.252  1.00 53.50           C  
ATOM   1217  CB  SER H 160       5.810  23.090  32.167  1.00 52.07           C  
ATOM   1218  OG  SER H 160       4.719  22.961  31.267  1.00 58.89           O  
ATOM   1219  C   SER H 160       5.628  20.691  32.672  1.00 55.84           C  
ATOM   1220  O   SER H 160       5.456  19.674  31.999  1.00 54.89           O  
ATOM   1221  N   TYR H 161       4.972  20.845  33.829  1.00 62.24           N  
ATOM   1222  CA  TYR H 161       4.177  19.732  34.261  1.00 63.58           C  
ATOM   1223  CB  TYR H 161       3.622  19.887  35.687  1.00 65.92           C  
ATOM   1224  CG  TYR H 161       2.509  20.872  35.728  1.00 66.89           C  
ATOM   1225  CD1 TYR H 161       2.758  22.204  35.961  1.00 70.97           C  
ATOM   1226  CD2 TYR H 161       1.211  20.456  35.542  1.00 62.95           C  
ATOM   1227  CE1 TYR H 161       1.722  23.107  36.008  1.00 67.45           C  
ATOM   1228  CE2 TYR H 161       0.173  21.354  35.587  1.00 63.20           C  
ATOM   1229  CZ  TYR H 161       0.429  22.683  35.820  1.00 66.51           C  
ATOM   1230  OH  TYR H 161      -0.636  23.607  35.869  1.00 68.96           O  
ATOM   1231  C   TYR H 161       3.045  19.481  33.310  1.00 67.90           C  
ATOM   1232  O   TYR H 161       2.756  18.333  32.971  1.00 70.54           O  
ATOM   1233  N   ASP H 162       2.366  20.554  32.869  1.00 68.73           N  
ATOM   1234  CA  ASP H 162       1.234  20.456  31.991  1.00 66.55           C  
ATOM   1235  CB  ASP H 162       0.310  21.694  32.017  1.00 69.43           C  
ATOM   1236  CG  ASP H 162       1.053  22.939  31.566  1.00 74.84           C  
ATOM   1237  OD1 ASP H 162       2.164  22.802  30.994  1.00 78.04           O  
ATOM   1238  OD2 ASP H 162       0.509  24.054  31.786  1.00 76.92           O1-
ATOM   1239  C   ASP H 162       1.631  20.104  30.588  1.00 63.38           C  
ATOM   1240  O   ASP H 162       0.785  19.684  29.802  1.00 68.43           O  
ATOM   1241  N   GLY H 163       2.903  20.331  30.201  1.00 59.65           N  
ATOM   1242  CA  GLY H 163       3.333  19.951  28.881  1.00 59.99           C  
ATOM   1243  C   GLY H 163       3.073  21.073  27.928  1.00 63.50           C  
ATOM   1244  O   GLY H 163       3.352  20.971  26.735  1.00 61.89           O  
ATOM   1245  N   ARG H 164       2.513  22.178  28.434  1.00 60.65           N  
ATOM   1246  CA  ARG H 164       2.202  23.301  27.601  1.00 67.63           C  
ATOM   1247  CB  ARG H 164       1.262  24.315  28.270  1.00 74.71           C  
ATOM   1248  CG  ARG H 164      -0.162  23.764  28.372  1.00 88.48           C  
ATOM   1249  CD  ARG H 164      -1.181  24.714  29.001  1.00 98.72           C  
ATOM   1250  NE  ARG H 164      -2.484  23.992  28.994  1.00120.05           N  
ATOM   1251  CZ  ARG H 164      -3.290  24.029  30.093  1.00115.18           C  
ATOM   1252  NH1 ARG H 164      -2.939  24.783  31.174  1.00114.49           N1+
ATOM   1253  NH2 ARG H 164      -4.444  23.300  30.114  1.00114.52           N  
ATOM   1254  C   ARG H 164       3.443  24.001  27.156  1.00 77.65           C  
ATOM   1255  O   ARG H 164       3.461  24.612  26.088  1.00 81.19           O  
ATOM   1256  N   HIS H 165       4.512  23.951  27.971  1.00 55.46           N  
ATOM   1257  CA  HIS H 165       5.676  24.732  27.664  1.00 55.39           C  
ATOM   1258  ND1 HIS H 165       4.727  27.715  29.832  1.00  0.00           N  
ATOM   1259  CG  HIS H 165       4.837  26.736  28.871  1.00 58.87           C  
ATOM   1260  CB  HIS H 165       5.980  25.774  28.747  1.00 57.55           C  
ATOM   1261  NE2 HIS H 165       2.901  27.857  28.569  1.00  0.00           N  
ATOM   1262  CD2 HIS H 165       3.712  26.836  28.110  1.00  0.00           C  
ATOM   1263  CE1 HIS H 165       3.552  28.355  29.604  1.00  0.00           C  
ATOM   1264  C   HIS H 165       6.863  23.853  27.476  1.00 53.32           C  
ATOM   1265  O   HIS H 165       7.043  22.863  28.182  1.00 53.14           O  
ATOM   1266  N   GLU H 166       7.701  24.199  26.477  1.00 51.89           N  
ATOM   1267  CA  GLU H 166       8.855  23.399  26.202  1.00 50.09           C  
ATOM   1268  CB  GLU H 166       8.613  22.405  25.054  1.00 49.39           C  
ATOM   1269  CG  GLU H 166       7.551  21.349  25.371  1.00 49.89           C  
ATOM   1270  CD  GLU H 166       7.131  20.689  24.065  1.00 48.39           C  
ATOM   1271  OE1 GLU H 166       7.416  21.282  22.990  1.00  0.00           O  
ATOM   1272  OE2 GLU H 166       6.515  19.592  24.124  1.00  0.00           O1-
ATOM   1273  C   GLU H 166       9.967  24.304  25.771  1.00 48.98           C  
ATOM   1274  O   GLU H 166       9.759  25.253  25.017  1.00 49.49           O  
ATOM   1275  N   HIS H 167      11.193  24.020  26.247  1.00 47.95           N  
ATOM   1276  CA  HIS H 167      12.328  24.815  25.889  1.00 46.94           C  
ATOM   1277  ND1 HIS H 167      11.649  27.800  27.523  1.00  0.00           N  
ATOM   1278  CG  HIS H 167      11.799  26.447  27.729  1.00 49.09           C  
ATOM   1279  CB  HIS H 167      12.867  25.601  27.093  1.00 47.33           C  
ATOM   1280  NE2 HIS H 167      10.021  27.183  28.906  1.00  0.00           N  
ATOM   1281  CD2 HIS H 167      10.796  26.087  28.576  1.00 50.78           C  
ATOM   1282  CE1 HIS H 167      10.571  28.190  28.251  1.00 50.84           C  
ATOM   1283  C   HIS H 167      13.381  23.841  25.461  1.00 45.61           C  
ATOM   1284  O   HIS H 167      13.506  22.768  26.049  1.00 46.14           O  
ATOM   1285  N   TYR H 168      14.162  24.176  24.412  1.00 45.22           N  
ATOM   1286  CA  TYR H 168      15.147  23.234  23.963  1.00 44.25           C  
ATOM   1287  CB  TYR H 168      14.877  22.635  22.569  1.00 44.03           C  
ATOM   1288  CG  TYR H 168      13.577  21.904  22.556  1.00 42.95           C  
ATOM   1289  CD1 TYR H 168      13.453  20.675  23.159  1.00 43.71           C  
ATOM   1290  CD2 TYR H 168      12.465  22.450  21.957  1.00 43.11           C  
ATOM   1291  CE1 TYR H 168      12.256  19.997  23.142  1.00 43.31           C  
ATOM   1292  CE2 TYR H 168      11.264  21.778  21.934  1.00 43.79           C  
ATOM   1293  CZ  TYR H 168      11.156  20.547  22.530  1.00 43.78           C  
ATOM   1294  OH  TYR H 168       9.926  19.856  22.511  1.00 43.70           O  
ATOM   1295  C   TYR H 168      16.459  23.933  23.820  1.00 43.24           C  
ATOM   1296  O   TYR H 168      16.519  25.154  23.696  1.00 43.79           O  
ATOM   1297  N   ALA H 169      17.559  23.151  23.870  1.00 42.55           N  
ATOM   1298  CA  ALA H 169      18.865  23.689  23.625  1.00 43.05           C  
ATOM   1299  CB  ALA H 169      20.011  22.731  24.003  1.00 41.71           C  
ATOM   1300  C   ALA H 169      18.914  23.939  22.148  1.00 43.15           C  
ATOM   1301  O   ALA H 169      18.219  23.278  21.381  1.00 42.79           O  
ATOM   1302  N   ASP H 170      19.731  24.917  21.713  1.00 43.82           N  
ATOM   1303  CA  ASP H 170      19.772  25.307  20.330  1.00 44.88           C  
ATOM   1304  CB  ASP H 170      20.590  26.587  20.079  1.00 45.23           C  
ATOM   1305  CG  ASP H 170      19.772  27.770  20.587  1.00 50.00           C  
ATOM   1306  OD1 ASP H 170      18.699  27.531  21.201  1.00 50.06           O  
ATOM   1307  OD2 ASP H 170      20.204  28.930  20.354  1.00 52.12           O1-
ATOM   1308  C   ASP H 170      20.309  24.210  19.458  1.00 43.39           C  
ATOM   1309  O   ASP H 170      19.889  24.062  18.311  1.00 44.28           O  
ATOM   1310  N   LEU H 171      21.255  23.401  19.964  1.00 44.04           N  
ATOM   1311  CA  LEU H 171      21.837  22.402  19.114  1.00 42.98           C  
ATOM   1312  CB  LEU H 171      22.923  21.569  19.809  1.00 42.58           C  
ATOM   1313  CG  LEU H 171      23.538  20.502  18.885  1.00  0.00           C  
ATOM   1314  CD1 LEU H 171      24.239  21.139  17.679  1.00  0.00           C  
ATOM   1315  CD2 LEU H 171      24.453  19.550  19.669  1.00  0.00           C  
ATOM   1316  C   LEU H 171      20.781  21.448  18.648  1.00 43.21           C  
ATOM   1317  O   LEU H 171      20.803  21.002  17.504  1.00 43.64           O  
ATOM   1318  N   VAL H 172      19.873  21.052  19.554  1.00 42.71           N  
ATOM   1319  CA  VAL H 172      18.816  20.112  19.284  1.00 43.11           C  
ATOM   1320  CB  VAL H 172      18.373  19.378  20.511  1.00 43.09           C  
ATOM   1321  CG1 VAL H 172      19.587  18.596  21.043  1.00 43.60           C  
ATOM   1322  CG2 VAL H 172      17.777  20.375  21.513  1.00 43.43           C  
ATOM   1323  C   VAL H 172      17.607  20.702  18.605  1.00 44.06           C  
ATOM   1324  O   VAL H 172      16.801  19.966  18.040  1.00 42.94           O  
ATOM   1325  N   LYS H 173      17.411  22.031  18.682  1.00 44.54           N  
ATOM   1326  CA  LYS H 173      16.186  22.645  18.243  1.00 45.59           C  
ATOM   1327  CB  LYS H 173      16.240  24.179  18.332  1.00 46.62           C  
ATOM   1328  CG  LYS H 173      14.871  24.856  18.295  1.00 47.45           C  
ATOM   1329  CD  LYS H 173      14.917  26.330  18.706  1.00 48.98           C  
ATOM   1330  CE  LYS H 173      15.246  26.561  20.184  1.00 50.94           C  
ATOM   1331  NZ  LYS H 173      15.315  28.012  20.468  1.00 50.57           N1+
ATOM   1332  C   LYS H 173      15.795  22.257  16.847  1.00 44.88           C  
ATOM   1333  O   LYS H 173      16.599  22.269  15.915  1.00 45.14           O  
ATOM   1334  N   GLY H 174      14.506  21.874  16.704  1.00 44.54           N  
ATOM   1335  CA  GLY H 174      13.878  21.539  15.455  1.00 45.77           C  
ATOM   1336  C   GLY H 174      13.893  20.053  15.271  1.00 46.02           C  
ATOM   1337  O   GLY H 174      12.947  19.476  14.739  1.00 46.51           O  
ATOM   1338  N   ARG H 175      15.017  19.418  15.645  1.00 42.83           N  
ATOM   1339  CA  ARG H 175      15.229  18.002  15.551  1.00 42.15           C  
ATOM   1340  CB  ARG H 175      16.727  17.666  15.550  1.00 41.74           C  
ATOM   1341  CG  ARG H 175      17.420  18.260  14.327  1.00 41.55           C  
ATOM   1342  CD  ARG H 175      18.876  17.832  14.153  1.00 41.35           C  
ATOM   1343  NE  ARG H 175      19.713  18.586  15.125  1.00 41.38           N  
ATOM   1344  CZ  ARG H 175      20.835  18.008  15.639  1.00 41.14           C  
ATOM   1345  NH1 ARG H 175      21.103  16.697  15.373  1.00 40.69           N1+
ATOM   1346  NH2 ARG H 175      21.690  18.740  16.413  1.00 40.13           N  
ATOM   1347  C   ARG H 175      14.573  17.217  16.654  1.00 43.14           C  
ATOM   1348  O   ARG H 175      14.032  16.137  16.415  1.00 42.59           O  
ATOM   1349  N   PHE H 176      14.608  17.746  17.896  1.00 42.12           N  
ATOM   1350  CA  PHE H 176      14.177  17.013  19.058  1.00 42.86           C  
ATOM   1351  CB  PHE H 176      15.156  17.167  20.241  1.00 44.73           C  
ATOM   1352  CG  PHE H 176      16.400  16.373  20.004  1.00 45.67           C  
ATOM   1353  CD1 PHE H 176      17.138  16.527  18.853  1.00 45.29           C  
ATOM   1354  CD2 PHE H 176      16.860  15.513  20.976  1.00 46.16           C  
ATOM   1355  CE1 PHE H 176      18.291  15.801  18.660  1.00 45.67           C  
ATOM   1356  CE2 PHE H 176      18.012  14.785  20.791  1.00 46.17           C  
ATOM   1357  CZ  PHE H 176      18.726  14.925  19.627  1.00 45.81           C  
ATOM   1358  C   PHE H 176      12.873  17.553  19.546  1.00 42.53           C  
ATOM   1359  O   PHE H 176      12.627  18.757  19.512  1.00 43.77           O  
ATOM   1360  N   THR H 177      11.988  16.646  20.006  1.00 42.13           N  
ATOM   1361  CA  THR H 177      10.738  17.069  20.565  1.00 41.70           C  
ATOM   1362  CB  THR H 177       9.545  16.664  19.753  1.00 41.81           C  
ATOM   1363  OG1 THR H 177       9.633  17.204  18.444  0.99 43.48           O  
ATOM   1364  CG2 THR H 177       8.279  17.184  20.450  0.97 40.86           C  
ATOM   1365  C   THR H 177      10.608  16.389  21.890  1.00 41.04           C  
ATOM   1366  O   THR H 177      10.813  15.182  22.000  1.00 40.80           O  
ATOM   1367  N   ILE H 178      10.251  17.162  22.933  1.00 40.73           N  
ATOM   1368  CA  ILE H 178      10.100  16.621  24.251  1.00 39.77           C  
ATOM   1369  CB  ILE H 178      10.712  17.524  25.292  1.00 40.06           C  
ATOM   1370  CG1 ILE H 178      10.980  16.791  26.616  1.00 38.88           C  
ATOM   1371  CG2 ILE H 178       9.810  18.761  25.435  1.00 39.72           C  
ATOM   1372  CD1 ILE H 178       9.731  16.290  27.328  1.00 38.35           C  
ATOM   1373  C   ILE H 178       8.622  16.503  24.472  1.00 41.41           C  
ATOM   1374  O   ILE H 178       7.863  17.378  24.056  1.00 41.21           O  
ATOM   1375  N   SER H 179       8.168  15.382  25.075  1.00 41.24           N  
ATOM   1376  CA  SER H 179       6.754  15.173  25.258  1.00 42.79           C  
ATOM   1377  CB  SER H 179       6.123  14.188  24.255  1.00 42.85           C  
ATOM   1378  OG  SER H 179       6.244  14.642  22.920  1.00 43.04           O  
ATOM   1379  C   SER H 179       6.549  14.477  26.559  1.00 44.53           C  
ATOM   1380  O   SER H 179       7.491  14.003  27.191  1.00 44.74           O  
ATOM   1381  N   ARG H 180       5.274  14.407  26.991  1.00 44.74           N  
ATOM   1382  CA  ARG H 180       4.977  13.710  28.202  1.00 45.78           C  
ATOM   1383  CB  ARG H 180       5.100  14.596  29.451  1.00 46.46           C  
ATOM   1384  CG  ARG H 180       4.144  15.789  29.450  1.00 47.06           C  
ATOM   1385  CD  ARG H 180       4.441  16.802  30.556  1.00 46.54           C  
ATOM   1386  NE  ARG H 180       4.285  16.107  31.866  1.00 46.89           N  
ATOM   1387  CZ  ARG H 180       5.198  16.311  32.860  1.00 47.33           C  
ATOM   1388  NH1 ARG H 180       6.263  17.136  32.645  1.00 45.25           N1+
ATOM   1389  NH2 ARG H 180       5.051  15.690  34.066  1.00 46.26           N  
ATOM   1390  C   ARG H 180       3.566  13.219  28.142  1.00 47.21           C  
ATOM   1391  O   ARG H 180       2.689  13.866  27.569  1.00 47.78           O  
ATOM   1392  N   ASP H 181       3.327  12.025  28.724  1.00 48.81           N  
ATOM   1393  CA  ASP H 181       2.004  11.482  28.830  1.00 49.68           C  
ATOM   1394  CB  ASP H 181       1.858  10.096  28.169  1.00 50.33           C  
ATOM   1395  CG  ASP H 181       0.374   9.797  28.002  1.00 51.50           C  
ATOM   1396  OD1 ASP H 181      -0.441  10.428  28.726  1.00 51.82           O  
ATOM   1397  OD2 ASP H 181       0.032   8.942  27.142  1.00 52.39           O1-
ATOM   1398  C   ASP H 181       1.769  11.341  30.301  1.00 49.74           C  
ATOM   1399  O   ASP H 181       2.235  10.394  30.930  1.00 49.72           O  
ATOM   1400  N   ASN H 182       1.028  12.295  30.890  1.00 51.15           N  
ATOM   1401  CA  ASN H 182       0.819  12.344  32.309  1.00 52.35           C  
ATOM   1402  CB  ASN H 182       0.039  13.589  32.764  1.00 51.81           C  
ATOM   1403  CG  ASN H 182       0.981  14.781  32.681  1.00 53.11           C  
ATOM   1404  OD1 ASN H 182       2.191  14.641  32.857  1.00 52.76           O  
ATOM   1405  ND2 ASN H 182       0.414  15.988  32.413  1.00 53.35           N  
ATOM   1406  C   ASN H 182       0.076  11.129  32.761  1.00 52.94           C  
ATOM   1407  O   ASN H 182       0.278  10.662  33.879  1.00 52.93           O  
ATOM   1408  N   SER H 183      -0.827  10.606  31.916  1.00 53.15           N  
ATOM   1409  CA  SER H 183      -1.628   9.466  32.267  1.00 54.50           C  
ATOM   1410  CB  SER H 183      -2.573   9.067  31.123  1.00 54.09           C  
ATOM   1411  OG  SER H 183      -3.381  10.173  30.752  1.00 54.65           O  
ATOM   1412  C   SER H 183      -0.741   8.279  32.507  1.00 56.23           C  
ATOM   1413  O   SER H 183      -0.930   7.533  33.466  1.00 56.43           O  
ATOM   1414  N   LYS H 184       0.213   8.058  31.580  1.00 54.48           N  
ATOM   1415  CA  LYS H 184       1.177   6.991  31.570  1.00 53.82           C  
ATOM   1416  CB  LYS H 184       1.759   6.706  30.176  1.00 53.95           C  
ATOM   1417  CG  LYS H 184       0.741   5.998  29.282  1.00 56.33           C  
ATOM   1418  CD  LYS H 184       1.133   5.921  27.808  1.00 57.60           C  
ATOM   1419  CE  LYS H 184       0.105   5.172  26.957  1.00 61.16           C  
ATOM   1420  NZ  LYS H 184       0.547   5.131  25.547  1.00 62.37           N1+
ATOM   1421  C   LYS H 184       2.301   7.206  32.542  1.00 52.05           C  
ATOM   1422  O   LYS H 184       3.004   6.254  32.879  1.00 52.60           O  
ATOM   1423  N   ASN H 185       2.534   8.457  32.991  1.00 51.85           N  
ATOM   1424  CA  ASN H 185       3.638   8.756  33.868  1.00 50.94           C  
ATOM   1425  CB  ASN H 185       3.695   7.878  35.134  1.00 53.11           C  
ATOM   1426  CG  ASN H 185       2.592   8.303  36.098  1.00 54.23           C  
ATOM   1427  OD1 ASN H 185       2.267   9.483  36.210  1.00 56.69           O  
ATOM   1428  ND2 ASN H 185       2.008   7.315  36.827  1.00 57.45           N  
ATOM   1429  C   ASN H 185       4.925   8.545  33.131  1.00 49.87           C  
ATOM   1430  O   ASN H 185       5.909   8.084  33.708  1.00 50.12           O  
ATOM   1431  N   THR H 186       4.961   8.896  31.829  1.00 49.27           N  
ATOM   1432  CA  THR H 186       6.187   8.693  31.116  0.98 48.91           C  
ATOM   1433  CB  THR H 186       6.080   7.639  30.055  0.99 49.78           C  
ATOM   1434  OG1 THR H 186       5.561   6.439  30.604  0.97 51.10           O  
ATOM   1435  CG2 THR H 186       7.490   7.362  29.524  0.96 48.70           C  
ATOM   1436  C   THR H 186       6.585   9.978  30.441  1.00 47.72           C  
ATOM   1437  O   THR H 186       5.746  10.825  30.132  1.00 47.38           O  
ATOM   1438  N   LEU H 187       7.907  10.154  30.221  1.00 46.25           N  
ATOM   1439  CA  LEU H 187       8.460  11.306  29.561  1.00 45.32           C  
ATOM   1440  CB  LEU H 187       9.596  11.961  30.365  1.00 44.56           C  
ATOM   1441  CG  LEU H 187      10.224  13.184  29.681  1.00 44.80           C  
ATOM   1442  CD1 LEU H 187       9.233  14.350  29.593  1.00 44.22           C  
ATOM   1443  CD2 LEU H 187      11.542  13.573  30.358  1.00 44.65           C  
ATOM   1444  C   LEU H 187       9.071  10.820  28.281  1.00 44.27           C  
ATOM   1445  O   LEU H 187       9.666   9.744  28.248  1.00 45.11           O  
ATOM   1446  N   TYR H 188       8.959  11.607  27.187  1.00 44.16           N  
ATOM   1447  CA  TYR H 188       9.467  11.134  25.929  1.00 43.55           C  
ATOM   1448  CB  TYR H 188       8.388  10.884  24.852  1.00 44.07           C  
ATOM   1449  CG  TYR H 188       7.461   9.805  25.296  1.00 44.51           C  
ATOM   1450  CD1 TYR H 188       7.788   8.481  25.124  1.00 45.78           C  
ATOM   1451  CD2 TYR H 188       6.263  10.115  25.894  1.00 45.66           C  
ATOM   1452  CE1 TYR H 188       6.933   7.483  25.533  1.00 47.14           C  
ATOM   1453  CE2 TYR H 188       5.403   9.124  26.304  1.00 47.32           C  
ATOM   1454  CZ  TYR H 188       5.738   7.805  26.125  1.00 46.79           C  
ATOM   1455  OH  TYR H 188       4.860   6.783  26.544  1.00 51.76           O  
ATOM   1456  C   TYR H 188      10.387  12.142  25.317  1.00 43.16           C  
ATOM   1457  O   TYR H 188      10.337  13.339  25.604  1.00 43.07           O  
ATOM   1458  N   LEU H 189      11.300  11.642  24.461  1.00 43.24           N  
ATOM   1459  CA  LEU H 189      12.163  12.504  23.716  1.00 42.89           C  
ATOM   1460  CB  LEU H 189      13.574  12.604  24.318  1.00 42.88           C  
ATOM   1461  CG  LEU H 189      14.490  13.597  23.589  1.00 42.42           C  
ATOM   1462  CD1 LEU H 189      13.891  15.014  23.601  1.00 42.01           C  
ATOM   1463  CD2 LEU H 189      15.910  13.549  24.174  1.00 41.25           C  
ATOM   1464  C   LEU H 189      12.252  11.926  22.338  1.00 43.13           C  
ATOM   1465  O   LEU H 189      12.795  10.839  22.139  1.00 44.15           O  
ATOM   1466  N   GLN H 190      11.705  12.645  21.342  1.00 43.98           N  
ATOM   1467  CA  GLN H 190      11.722  12.163  19.992  1.00 44.75           C  
ATOM   1468  CB  GLN H 190      10.467  12.589  19.212  1.00 45.56           C  
ATOM   1469  CG  GLN H 190      10.428  12.105  17.763  1.00 46.75           C  
ATOM   1470  CD  GLN H 190      10.085  10.624  17.775  1.00 47.75           C  
ATOM   1471  OE1 GLN H 190       9.318  10.154  18.614  1.00 48.39           O  
ATOM   1472  NE2 GLN H 190      10.678   9.860  16.820  1.00 48.87           N  
ATOM   1473  C   GLN H 190      12.907  12.787  19.332  1.00 45.18           C  
ATOM   1474  O   GLN H 190      12.967  14.003  19.151  1.00 45.35           O  
ATOM   1475  N   MET H 191      13.896  11.958  18.947  1.00 44.76           N  
ATOM   1476  CA  MET H 191      15.078  12.515  18.359  1.00 44.87           C  
ATOM   1477  CB  MET H 191      16.381  11.937  18.949  1.00 44.67           C  
ATOM   1478  CG  MET H 191      16.510  12.182  20.456  1.00 45.83           C  
ATOM   1479  SD  MET H 191      18.065  11.614  21.209  1.00 48.96           S  
ATOM   1480  CE  MET H 191      17.801   9.852  20.878  1.00 46.85           C  
ATOM   1481  C   MET H 191      15.057  12.222  16.891  1.00 44.56           C  
ATOM   1482  O   MET H 191      15.037  11.065  16.476  1.00 45.23           O  
ATOM   1483  N   ASN H 192      15.081  13.285  16.063  1.00 44.08           N  
ATOM   1484  CA  ASN H 192      15.031  13.119  14.638  1.00 44.08           C  
ATOM   1485  CB  ASN H 192      13.860  13.873  13.979  1.00 44.09           C  
ATOM   1486  CG  ASN H 192      12.550  13.265  14.466  1.00 45.39           C  
ATOM   1487  OD1 ASN H 192      12.488  12.089  14.820  1.00 45.96           O  
ATOM   1488  ND2 ASN H 192      11.471  14.090  14.486  1.00 45.78           N  
ATOM   1489  C   ASN H 192      16.285  13.700  14.060  1.00 44.63           C  
ATOM   1490  O   ASN H 192      16.971  14.484  14.713  1.00 44.59           O  
ATOM   1491  N   SER H 193      16.621  13.300  12.813  1.00 43.56           N  
ATOM   1492  CA  SER H 193      17.763  13.819  12.108  1.00 45.07           C  
ATOM   1493  CB  SER H 193      17.619  15.304  11.731  1.00 45.09           C  
ATOM   1494  OG  SER H 193      16.570  15.475  10.791  1.00 46.66           O  
ATOM   1495  C   SER H 193      18.986  13.691  12.956  1.00 43.54           C  
ATOM   1496  O   SER H 193      19.769  14.633  13.065  1.00 43.76           O  
ATOM   1497  N   LEU H 194      19.217  12.501  13.537  1.00 43.58           N  
ATOM   1498  CA  LEU H 194      20.325  12.325  14.430  1.00 43.51           C  
ATOM   1499  CB  LEU H 194      20.293  10.978  15.179  1.00 42.57           C  
ATOM   1500  CG  LEU H 194      19.212  10.925  16.274  1.00 43.16           C  
ATOM   1501  CD1 LEU H 194      19.177   9.559  16.973  1.00 44.35           C  
ATOM   1502  CD2 LEU H 194      19.401  12.066  17.284  1.00 42.15           C  
ATOM   1503  C   LEU H 194      21.631  12.446  13.717  1.00 43.61           C  
ATOM   1504  O   LEU H 194      21.785  12.053  12.560  1.00 43.28           O  
ATOM   1505  N   ARG H 195      22.616  13.026  14.434  1.00 44.61           N  
ATOM   1506  CA  ARG H 195      23.938  13.207  13.918  1.00 46.00           C  
ATOM   1507  CB  ARG H 195      24.321  14.681  13.716  1.00 47.57           C  
ATOM   1508  CG  ARG H 195      23.419  15.348  12.673  1.00 50.88           C  
ATOM   1509  CD  ARG H 195      23.993  16.608  12.027  1.00 53.26           C  
ATOM   1510  NE  ARG H 195      23.912  17.736  12.994  1.00 57.96           N  
ATOM   1511  CZ  ARG H 195      23.301  18.897  12.618  1.00 59.10           C  
ATOM   1512  NH1 ARG H 195      22.688  18.978  11.401  1.00 58.46           N1+
ATOM   1513  NH2 ARG H 195      23.303  19.974  13.459  1.00 58.87           N  
ATOM   1514  C   ARG H 195      24.883  12.583  14.898  1.00 45.01           C  
ATOM   1515  O   ARG H 195      24.486  12.140  15.974  1.00 45.56           O  
ATOM   1516  N   ALA H 196      26.172  12.522  14.530  1.00 45.68           N  
ATOM   1517  CA  ALA H 196      27.194  11.897  15.322  1.00 45.29           C  
ATOM   1518  CB  ALA H 196      28.574  11.957  14.646  1.00 45.99           C  
ATOM   1519  C   ALA H 196      27.314  12.591  16.646  1.00 45.92           C  
ATOM   1520  O   ALA H 196      27.533  11.951  17.672  1.00 46.53           O  
ATOM   1521  N   GLU H 197      27.142  13.924  16.655  1.00 45.71           N  
ATOM   1522  CA  GLU H 197      27.329  14.754  17.815  1.00 46.27           C  
ATOM   1523  CB  GLU H 197      26.892  16.202  17.573  1.00 47.95           C  
ATOM   1524  CG  GLU H 197      27.641  16.918  16.461  1.00 50.72           C  
ATOM   1525  CD  GLU H 197      27.032  18.307  16.361  1.00 55.95           C  
ATOM   1526  OE1 GLU H 197      25.818  18.450  16.669  1.00 56.09           O  
ATOM   1527  OE2 GLU H 197      27.773  19.246  15.972  1.00 58.79           O1-
ATOM   1528  C   GLU H 197      26.417  14.304  18.904  1.00 46.52           C  
ATOM   1529  O   GLU H 197      26.726  14.449  20.084  1.00 45.67           O  
ATOM   1530  N   ASP H 198      25.242  13.793  18.517  1.00 42.73           N  
ATOM   1531  CA  ASP H 198      24.185  13.395  19.398  1.00 41.10           C  
ATOM   1532  CB  ASP H 198      22.901  13.063  18.618  1.00 41.67           C  
ATOM   1533  CG  ASP H 198      22.430  14.346  17.926  1.00 42.40           C  
ATOM   1534  OD1 ASP H 198      22.630  15.451  18.499  1.00 42.58           O  
ATOM   1535  OD2 ASP H 198      21.870  14.236  16.803  1.00 42.08           O1-
ATOM   1536  C   ASP H 198      24.579  12.210  20.231  1.00 40.67           C  
ATOM   1537  O   ASP H 198      23.940  11.935  21.245  1.00 40.70           O  
ATOM   1538  N   ARG H 199      25.592  11.434  19.807  1.00 39.57           N  
ATOM   1539  CA  ARG H 199      25.994  10.276  20.565  1.00 38.69           C  
ATOM   1540  CB  ARG H 199      27.276   9.644  20.009  1.00 39.08           C  
ATOM   1541  CG  ARG H 199      27.960   8.656  20.951  1.00  0.00           C  
ATOM   1542  CD  ARG H 199      29.307   8.191  20.401  1.00  0.00           C  
ATOM   1543  NE  ARG H 199      29.877   9.345  19.652  1.00  0.00           N  
ATOM   1544  CZ  ARG H 199      30.412   9.141  18.412  1.00  0.00           C  
ATOM   1545  NH1 ARG H 199      30.471   7.882  17.893  1.00  0.00           N1+
ATOM   1546  NH2 ARG H 199      30.877  10.197  17.686  1.00  0.00           N  
ATOM   1547  C   ARG H 199      26.262  10.688  21.981  1.00 39.20           C  
ATOM   1548  O   ARG H 199      27.077  11.573  22.235  1.00 38.97           O  
ATOM   1549  N   ALA H 200      25.569  10.039  22.946  1.00 37.67           N  
ATOM   1550  CA  ALA H 200      25.762  10.386  24.326  1.00 37.86           C  
ATOM   1551  CB  ALA H 200      25.422  11.854  24.629  1.00 37.01           C  
ATOM   1552  C   ALA H 200      24.862   9.545  25.188  1.00 37.99           C  
ATOM   1553  O   ALA H 200      23.991   8.831  24.693  1.00 36.80           O  
ATOM   1554  N   LEU H 201      25.096   9.586  26.519  0.92 37.81           N  
ATOM   1555  CA  LEU H 201      24.228   8.932  27.457  0.92 37.23           C  
ATOM   1556  CB  LEU H 201      24.860   8.709  28.844  0.92 37.65           C  
ATOM   1557  CG  LEU H 201      26.132   7.842  28.852  0.62 25.93           C  
ATOM   1558  CD1 LEU H 201      26.668   7.666  30.282  1.00  0.00           C  
ATOM   1559  CD2 LEU H 201      25.910   6.501  28.136  1.00  0.00           C  
ATOM   1560  C   LEU H 201      23.123   9.912  27.684  0.92 37.94           C  
ATOM   1561  O   LEU H 201      23.385  11.100  27.863  0.92 38.45           O  
ATOM   1562  N   TYR H 202      21.857   9.452  27.706  1.00 37.40           N  
ATOM   1563  CA  TYR H 202      20.772  10.373  27.890  1.00 37.49           C  
ATOM   1564  CB  TYR H 202      19.662  10.262  26.827  1.00 37.29           C  
ATOM   1565  CG  TYR H 202      20.145  10.856  25.547  1.00 37.14           C  
ATOM   1566  CD1 TYR H 202      20.905  10.141  24.654  1.00 37.50           C  
ATOM   1567  CD2 TYR H 202      19.820  12.151  25.234  1.00 36.79           C  
ATOM   1568  CE1 TYR H 202      21.335  10.716  23.479  1.00 37.07           C  
ATOM   1569  CE2 TYR H 202      20.246  12.729  24.064  1.00 36.67           C  
ATOM   1570  CZ  TYR H 202      21.005  12.013  23.179  1.00 36.90           C  
ATOM   1571  OH  TYR H 202      21.441  12.609  21.977  1.00 35.53           O  
ATOM   1572  C   TYR H 202      20.138  10.118  29.223  1.00 38.36           C  
ATOM   1573  O   TYR H 202      19.818   8.982  29.572  1.00 39.24           O  
ATOM   1574  N   PHE H 203      19.948  11.200  30.007  1.00 39.08           N  
ATOM   1575  CA  PHE H 203      19.383  11.075  31.319  1.00 39.49           C  
ATOM   1576  CB  PHE H 203      20.231  11.744  32.419  1.00 39.73           C  
ATOM   1577  CG  PHE H 203      21.630  11.216  32.470  1.00 40.02           C  
ATOM   1578  CD1 PHE H 203      21.932  10.038  33.119  1.00 41.32           C  
ATOM   1579  CD2 PHE H 203      22.652  11.934  31.885  1.00 40.63           C  
ATOM   1580  CE1 PHE H 203      23.231   9.583  33.162  1.00 41.67           C  
ATOM   1581  CE2 PHE H 203      23.951  11.480  31.929  1.00 42.40           C  
ATOM   1582  CZ  PHE H 203      24.243  10.302  32.570  1.00 42.95           C  
ATOM   1583  C   PHE H 203      18.102  11.854  31.340  1.00 39.84           C  
ATOM   1584  O   PHE H 203      17.998  12.911  30.718  1.00 40.18           O  
ATOM   1585  N   CYS H 204      17.077  11.334  32.048  0.87 41.23           N  
ATOM   1586  CA  CYS H 204      15.882  12.099  32.266  0.87 42.20           C  
ATOM   1587  CB  CYS H 204      14.546  11.325  32.087  0.87 44.03           C  
ATOM   1588  SG  CYS H 204      14.382   9.822  33.102  0.87 48.70           S  
ATOM   1589  C   CYS H 204      15.988  12.573  33.681  0.87 42.54           C  
ATOM   1590  O   CYS H 204      16.421  11.830  34.560  0.87 42.13           O  
ATOM   1591  N   ALA H 205      15.627  13.842  33.945  1.00 42.27           N  
ATOM   1592  CA  ALA H 205      15.797  14.342  35.279  1.00 43.65           C  
ATOM   1593  CB  ALA H 205      16.973  15.322  35.399  1.00 42.70           C  
ATOM   1594  C   ALA H 205      14.564  15.071  35.698  1.00 44.34           C  
ATOM   1595  O   ALA H 205      13.857  15.662  34.885  1.00 44.46           O  
ATOM   1596  N   ARG H 206      14.281  15.042  37.013  1.00 44.74           N  
ATOM   1597  CA  ARG H 206      13.114  15.678  37.546  1.00 45.42           C  
ATOM   1598  CB  ARG H 206      12.569  14.948  38.791  1.00 46.53           C  
ATOM   1599  CG  ARG H 206      11.157  15.367  39.200  1.00 48.87           C  
ATOM   1600  CD  ARG H 206      10.578  14.573  40.376  1.00 48.00           C  
ATOM   1601  NE  ARG H 206      11.191  15.090  41.630  1.00 24.01           N  
ATOM   1602  CZ  ARG H 206      10.624  14.795  42.836  1.00 26.07           C  
ATOM   1603  NH1 ARG H 206       9.507  14.011  42.900  1.00 25.90           N1+
ATOM   1604  NH2 ARG H 206      11.173  15.291  43.981  1.00 24.24           N  
ATOM   1605  C   ARG H 206      13.508  17.066  37.937  1.00 45.40           C  
ATOM   1606  O   ARG H 206      14.553  17.267  38.552  1.00 46.03           O  
ATOM   1607  N   GLU H 207      12.687  18.069  37.563  1.00 44.90           N  
ATOM   1608  CA  GLU H 207      12.987  19.422  37.920  1.00 45.67           C  
ATOM   1609  CB  GLU H 207      12.302  20.479  37.038  1.00 44.42           C  
ATOM   1610  CG  GLU H 207      12.643  21.918  37.434  1.00 45.53           C  
ATOM   1611  CD  GLU H 207      12.266  22.830  36.275  1.00  0.00           C  
ATOM   1612  OE1 GLU H 207      12.081  22.303  35.146  1.00  0.00           O  
ATOM   1613  OE2 GLU H 207      12.171  24.066  36.503  1.00  0.00           O1-
ATOM   1614  C   GLU H 207      12.564  19.638  39.331  1.00 45.81           C  
ATOM   1615  O   GLU H 207      11.630  18.996  39.813  1.00 45.37           O  
ATOM   1616  N   GLY H 208      13.219  20.480  40.139  1.00 35.59           N  
ATOM   1617  CA  GLY H 208      12.795  20.507  41.520  1.00 35.29           C  
ATOM   1618  C   GLY H 208      11.520  21.288  41.663  1.00 37.85           C  
ATOM   1619  O   GLY H 208      11.145  22.077  40.799  1.00 35.39           O  
ATOM   1620  N   LEU H 209      10.822  21.110  42.804  1.00 40.32           N  
ATOM   1621  CA  LEU H 209       9.584  21.808  42.980  1.00 39.95           C  
ATOM   1622  CB  LEU H 209       8.773  21.372  44.208  1.00 51.00           C  
ATOM   1623  CG  LEU H 209       8.102  20.000  44.038  1.00 63.01           C  
ATOM   1624  CD1 LEU H 209       7.303  19.616  45.292  1.00  0.00           C  
ATOM   1625  CD2 LEU H 209       7.237  19.973  42.768  1.00  0.00           C  
ATOM   1626  C   LEU H 209       9.860  23.259  43.120  1.00 41.64           C  
ATOM   1627  O   LEU H 209      10.699  23.682  43.917  1.00 40.27           O  
ATOM   1628  N   SER H 210       9.131  24.055  42.316  1.00 42.52           N  
ATOM   1629  CA  SER H 210       9.225  25.476  42.389  1.00 43.80           C  
ATOM   1630  CB  SER H 210       9.449  26.160  41.030  1.00 42.37           C  
ATOM   1631  OG  SER H 210       8.308  25.985  40.202  1.00  0.00           O  
ATOM   1632  C   SER H 210       7.893  25.925  42.896  1.00 45.26           C  
ATOM   1633  O   SER H 210       6.888  25.252  42.671  1.00 43.69           O  
ATOM   1634  N   ARG H 211       7.855  27.054  43.635  1.00 47.15           N  
ATOM   1635  CA  ARG H 211       6.594  27.547  44.112  1.00 48.50           C  
ATOM   1636  CB  ARG H 211       6.701  28.275  45.460  1.00 37.44           C  
ATOM   1637  CG  ARG H 211       7.332  27.445  46.576  1.00 41.65           C  
ATOM   1638  CD  ARG H 211       7.614  28.269  47.832  1.00 47.67           C  
ATOM   1639  NE  ARG H 211       8.373  29.476  47.398  1.00  0.00           N  
ATOM   1640  CZ  ARG H 211       9.705  29.390  47.114  1.00  0.00           C  
ATOM   1641  NH1 ARG H 211      10.354  28.196  47.220  1.00  0.00           N1+
ATOM   1642  NH2 ARG H 211      10.385  30.506  46.714  1.00  0.00           N  
ATOM   1643  C   ARG H 211       6.177  28.588  43.127  1.00 49.11           C  
ATOM   1644  O   ARG H 211       6.531  29.757  43.255  1.00 50.29           O  
ATOM   1645  N   ASP H 212       5.406  28.188  42.104  1.00 49.47           N  
ATOM   1646  CA  ASP H 212       4.983  29.108  41.091  1.00 50.71           C  
ATOM   1647  CB  ASP H 212       6.058  29.412  40.031  1.00 38.85           C  
ATOM   1648  CG  ASP H 212       7.131  30.301  40.636  1.00 41.07           C  
ATOM   1649  OD1 ASP H 212       6.766  31.346  41.236  1.00  0.00           O  
ATOM   1650  OD2 ASP H 212       8.333  29.951  40.491  1.00  0.00           O1-
ATOM   1651  C   ASP H 212       3.900  28.399  40.365  1.00 49.14           C  
ATOM   1652  O   ASP H 212       4.026  27.206  40.093  1.00 49.53           O  
ATOM   1653  N   ASN H 213       2.814  29.113  40.021  1.00 49.84           N  
ATOM   1654  CA  ASN H 213       1.730  28.436  39.383  1.00 49.25           C  
ATOM   1655  CB  ASN H 213       0.558  29.365  39.033  1.00 37.01           C  
ATOM   1656  CG  ASN H 213      -0.649  28.483  38.749  1.00 35.63           C  
ATOM   1657  OD1 ASN H 213      -0.515  27.380  38.224  1.00  0.00           O  
ATOM   1658  ND2 ASN H 213      -1.861  28.977  39.118  1.00  0.00           N  
ATOM   1659  C   ASN H 213       2.253  27.847  38.117  1.00 48.16           C  
ATOM   1660  O   ASN H 213       2.099  26.651  37.874  1.00 47.62           O  
ATOM   1661  N   SER H 214       2.924  28.670  37.290  1.00 46.98           N  
ATOM   1662  CA  SER H 214       3.520  28.122  36.112  1.00 43.95           C  
ATOM   1663  CB  SER H 214       2.927  28.686  34.805  1.00 50.25           C  
ATOM   1664  OG  SER H 214       3.077  30.097  34.742  1.00  0.00           O  
ATOM   1665  C   SER H 214       4.969  28.474  36.184  1.00 44.37           C  
ATOM   1666  O   SER H 214       5.387  29.540  35.737  1.00 43.87           O  
ATOM   1667  N   GLY H 215       5.799  27.556  36.718  1.00 42.10           N  
ATOM   1668  CA  GLY H 215       7.166  27.937  36.894  1.00 41.45           C  
ATOM   1669  C   GLY H 215       8.069  26.779  36.651  1.00 38.45           C  
ATOM   1670  O   GLY H 215       7.642  25.669  36.331  1.00 37.45           O  
ATOM   1671  N   PHE H 216       9.378  27.071  36.766  1.00 38.38           N  
ATOM   1672  CA  PHE H 216      10.444  26.135  36.611  1.00 37.55           C  
ATOM   1673  CB  PHE H 216      11.165  26.266  35.248  1.00 37.51           C  
ATOM   1674  CG  PHE H 216      10.360  25.705  34.122  1.00 53.72           C  
ATOM   1675  CD1 PHE H 216      10.333  24.348  33.892  1.00 54.01           C  
ATOM   1676  CD2 PHE H 216       9.661  26.533  33.273  1.00 53.07           C  
ATOM   1677  CE1 PHE H 216       9.606  23.825  32.847  1.00 52.56           C  
ATOM   1678  CE2 PHE H 216       8.932  26.016  32.227  1.00 53.01           C  
ATOM   1679  CZ  PHE H 216       8.901  24.659  32.013  1.00 53.48           C  
ATOM   1680  C   PHE H 216      11.497  26.494  37.641  1.00 36.47           C  
ATOM   1681  O   PHE H 216      11.941  27.639  37.687  1.00 38.16           O  
ATOM   1682  N   THR H 217      11.894  25.551  38.529  1.00 35.29           N  
ATOM   1683  CA  THR H 217      13.000  25.738  39.428  1.00 33.49           C  
ATOM   1684  CB  THR H 217      13.050  24.693  40.511  1.00 34.44           C  
ATOM   1685  OG1 THR H 217      14.011  25.052  41.493  1.00  0.00           O  
ATOM   1686  CG2 THR H 217      13.411  23.331  39.903  1.00  0.00           C  
ATOM   1687  C   THR H 217      14.331  25.744  38.702  1.00 33.84           C  
ATOM   1688  O   THR H 217      15.157  26.627  38.934  1.00 35.31           O  
ATOM   1689  N   GLY H 218      14.580  24.779  37.785  1.00 33.03           N  
ATOM   1690  CA  GLY H 218      15.840  24.715  37.084  1.00 33.61           C  
ATOM   1691  C   GLY H 218      16.799  23.835  37.840  1.00 34.16           C  
ATOM   1692  O   GLY H 218      17.964  23.710  37.459  1.00 32.90           O  
ATOM   1693  N   LEU H 219      16.335  23.190  38.930  1.00 33.69           N  
ATOM   1694  CA  LEU H 219      17.216  22.369  39.716  1.00 33.20           C  
ATOM   1695  CB  LEU H 219      16.963  22.541  41.224  1.00 30.35           C  
ATOM   1696  CG  LEU H 219      18.123  22.111  42.144  1.00 42.37           C  
ATOM   1697  CD1 LEU H 219      17.610  21.740  43.545  1.00 40.86           C  
ATOM   1698  CD2 LEU H 219      19.057  21.088  41.494  1.00 41.68           C  
ATOM   1699  C   LEU H 219      16.858  20.942  39.382  1.00 32.15           C  
ATOM   1700  O   LEU H 219      15.681  20.608  39.299  1.00 31.76           O  
ATOM   1701  N   ILE H 220      17.846  20.047  39.168  1.00 31.65           N  
ATOM   1702  CA  ILE H 220      17.509  18.683  38.844  1.00 31.06           C  
ATOM   1703  CB  ILE H 220      18.390  18.126  37.770  1.00 31.39           C  
ATOM   1704  CG1 ILE H 220      18.149  18.841  36.430  1.00  0.00           C  
ATOM   1705  CG2 ILE H 220      18.189  16.606  37.747  1.00  0.00           C  
ATOM   1706  CD1 ILE H 220      19.234  18.562  35.392  1.00 37.32           C  
ATOM   1707  C   ILE H 220      17.750  17.827  40.050  1.00 32.63           C  
ATOM   1708  O   ILE H 220      18.871  17.387  40.300  1.00 29.79           O  
ATOM   1709  N   ASP H 221      16.683  17.574  40.830  1.00 31.20           N  
ATOM   1710  CA  ASP H 221      16.748  16.805  42.041  1.00 31.83           C  
ATOM   1711  CB  ASP H 221      15.554  17.078  42.980  1.00 30.95           C  
ATOM   1712  CG  ASP H 221      14.239  16.771  42.278  1.00 31.93           C  
ATOM   1713  OD1 ASP H 221      14.266  16.415  41.070  1.00 27.93           O  
ATOM   1714  OD2 ASP H 221      13.181  16.907  42.949  1.00 32.94           O1-
ATOM   1715  C   ASP H 221      16.920  15.326  41.822  1.00 32.44           C  
ATOM   1716  O   ASP H 221      17.644  14.681  42.581  1.00 33.33           O  
ATOM   1717  N   TYR H 222      16.271  14.732  40.798  1.00 43.15           N  
ATOM   1718  CA  TYR H 222      16.371  13.297  40.658  1.00 43.37           C  
ATOM   1719  CB  TYR H 222      15.057  12.523  40.871  1.00 44.86           C  
ATOM   1720  CG  TYR H 222      14.795  12.400  42.328  1.00 47.30           C  
ATOM   1721  CD1 TYR H 222      14.255  13.436  43.047  1.00 49.12           C  
ATOM   1722  CD2 TYR H 222      15.091  11.224  42.975  1.00 49.29           C  
ATOM   1723  CE1 TYR H 222      14.016  13.293  44.393  1.00 49.82           C  
ATOM   1724  CE2 TYR H 222      14.856  11.074  44.321  1.00 49.79           C  
ATOM   1725  CZ  TYR H 222      14.323  12.118  45.035  1.00 51.54           C  
ATOM   1726  OH  TYR H 222      14.078  11.980  46.418  1.00 54.45           O  
ATOM   1727  C   TYR H 222      16.786  12.964  39.267  1.00 43.04           C  
ATOM   1728  O   TYR H 222      16.313  13.562  38.304  1.00 42.94           O  
ATOM   1729  N   TRP H 223      17.665  11.952  39.132  1.00 41.92           N  
ATOM   1730  CA  TRP H 223      18.160  11.580  37.841  1.00 41.41           C  
ATOM   1731  CB  TRP H 223      19.687  11.745  37.734  1.00 39.58           C  
ATOM   1732  CG  TRP H 223      20.187  13.164  37.855  1.00 38.31           C  
ATOM   1733  CD2 TRP H 223      20.716  13.928  36.761  1.00 38.17           C  
ATOM   1734  CD1 TRP H 223      20.275  13.959  38.960  1.00 39.46           C  
ATOM   1735  NE1 TRP H 223      20.816  15.176  38.620  1.00 38.94           N  
ATOM   1736  CE2 TRP H 223      21.097  15.168  37.269  1.00 37.70           C  
ATOM   1737  CE3 TRP H 223      20.881  13.618  35.444  1.00 37.89           C  
ATOM   1738  CZ2 TRP H 223      21.652  16.123  36.464  1.00 37.22           C  
ATOM   1739  CZ3 TRP H 223      21.428  14.587  34.634  1.00 38.32           C  
ATOM   1740  CH2 TRP H 223      21.806  15.816  35.131  1.00 37.56           C  
ATOM   1741  C   TRP H 223      17.915  10.117  37.651  1.00 42.03           C  
ATOM   1742  O   TRP H 223      17.836   9.357  38.614  1.00 42.22           O  
ATOM   1743  N   GLY H 224      17.753   9.692  36.384  1.00 42.02           N  
ATOM   1744  CA  GLY H 224      17.624   8.297  36.086  1.00 42.37           C  
ATOM   1745  C   GLY H 224      19.004   7.793  35.785  1.00 42.81           C  
ATOM   1746  O   GLY H 224      19.950   8.573  35.699  1.00 43.13           O  
ATOM   1747  N   GLN H 225      19.139   6.468  35.590  1.00 43.20           N  
ATOM   1748  CA  GLN H 225      20.403   5.832  35.335  1.00 44.02           C  
ATOM   1749  CB  GLN H 225      20.337   4.298  35.345  1.00 45.34           C  
ATOM   1750  CG  GLN H 225      20.323   3.714  36.754  1.00 49.27           C  
ATOM   1751  CD  GLN H 225      21.700   3.953  37.362  1.00 51.52           C  
ATOM   1752  OE1 GLN H 225      22.718   3.908  36.673  1.00 52.40           O  
ATOM   1753  NE2 GLN H 225      21.729   4.219  38.695  1.00 50.20           N  
ATOM   1754  C   GLN H 225      20.974   6.256  34.020  1.00 44.89           C  
ATOM   1755  O   GLN H 225      22.190   6.374  33.885  1.00 45.18           O  
ATOM   1756  N   GLY H 226      20.124   6.465  33.001  1.00 42.99           N  
ATOM   1757  CA  GLY H 226      20.632   6.889  31.726  1.00 42.06           C  
ATOM   1758  C   GLY H 226      20.578   5.761  30.739  1.00 43.64           C  
ATOM   1759  O   GLY H 226      20.606   4.586  31.104  1.00 42.23           O  
ATOM   1760  N   THR H 227      20.482   6.127  29.441  1.00 40.32           N  
ATOM   1761  CA  THR H 227      20.431   5.197  28.344  1.00 38.80           C  
ATOM   1762  CB  THR H 227      19.086   5.155  27.673  1.00 41.00           C  
ATOM   1763  OG1 THR H 227      18.076   4.802  28.602  1.00 42.36           O  
ATOM   1764  CG2 THR H 227      19.121   4.113  26.551  1.00 38.96           C  
ATOM   1765  C   THR H 227      21.414   5.679  27.318  1.00 38.81           C  
ATOM   1766  O   THR H 227      21.527   6.880  27.081  1.00 38.12           O  
ATOM   1767  N   MET H 228      22.140   4.752  26.659  1.00 37.14           N  
ATOM   1768  CA  MET H 228      23.157   5.150  25.724  1.00 35.72           C  
ATOM   1769  CB  MET H 228      24.333   4.164  25.633  1.00 35.97           C  
ATOM   1770  CG  MET H 228      25.081   3.935  26.946  1.00 35.90           C  
ATOM   1771  SD  MET H 228      26.494   2.800  26.803  1.00  0.00           S  
ATOM   1772  CE  MET H 228      27.490   3.952  25.816  1.00  0.00           C  
ATOM   1773  C   MET H 228      22.591   5.208  24.340  1.00 37.22           C  
ATOM   1774  O   MET H 228      21.882   4.304  23.904  1.00 35.94           O  
ATOM   1775  N   VAL H 229      22.904   6.299  23.612  1.00 35.71           N  
ATOM   1776  CA  VAL H 229      22.495   6.416  22.243  1.00 36.05           C  
ATOM   1777  CB  VAL H 229      21.620   7.609  21.975  1.00 35.40           C  
ATOM   1778  CG1 VAL H 229      21.319   7.684  20.470  1.00 36.74           C  
ATOM   1779  CG2 VAL H 229      20.363   7.501  22.852  1.00 33.91           C  
ATOM   1780  C   VAL H 229      23.751   6.588  21.450  1.00 36.40           C  
ATOM   1781  O   VAL H 229      24.542   7.497  21.699  1.00 35.89           O  
ATOM   1782  N   THR H 230      23.967   5.700  20.463  1.00 35.46           N  
ATOM   1783  CA  THR H 230      25.168   5.773  19.686  1.00 35.89           C  
ATOM   1784  CB  THR H 230      25.935   4.484  19.698  1.00 37.11           C  
ATOM   1785  OG1 THR H 230      26.281   4.137  21.031  1.00 38.38           O  
ATOM   1786  CG2 THR H 230      27.202   4.645  18.843  1.00 35.22           C  
ATOM   1787  C   THR H 230      24.777   6.029  18.269  1.00 35.85           C  
ATOM   1788  O   THR H 230      23.994   5.279  17.687  1.00 36.14           O  
ATOM   1789  N   VAL H 231      25.316   7.108  17.672  1.00 35.55           N  
ATOM   1790  CA  VAL H 231      24.978   7.400  16.310  1.00 36.62           C  
ATOM   1791  CB  VAL H 231      24.628   8.841  16.088  1.00 36.56           C  
ATOM   1792  CG1 VAL H 231      24.338   9.052  14.593  1.00 37.27           C  
ATOM   1793  CG2 VAL H 231      23.456   9.210  17.014  1.00 36.48           C  
ATOM   1794  C   VAL H 231      26.183   7.121  15.480  1.00 37.04           C  
ATOM   1795  O   VAL H 231      27.183   7.833  15.560  1.00 36.96           O  
ATOM   1796  N   SER H 232      26.116   6.074  14.640  1.00 36.50           N  
ATOM   1797  CA  SER H 232      27.260   5.768  13.838  1.00 36.84           C  
ATOM   1798  CB  SER H 232      28.197   4.725  14.470  1.00 37.84           C  
ATOM   1799  OG  SER H 232      27.530   3.478  14.598  1.00 37.93           O  
ATOM   1800  C   SER H 232      26.785   5.185  12.554  1.00 37.53           C  
ATOM   1801  O   SER H 232      25.693   4.625  12.467  1.00 38.02           O  
ATOM   1802  N   SER H 233      27.625   5.304  11.511  1.00 38.83           N  
ATOM   1803  CA  SER H 233      27.310   4.753  10.227  1.00 41.64           C  
ATOM   1804  CB  SER H 233      28.278   5.229   9.124  1.00 41.39           C  
ATOM   1805  OG  SER H 233      27.920   4.672   7.867  1.00 42.58           O  
ATOM   1806  C   SER H 233      27.434   3.230  10.358  1.00 42.31           C  
ATOM   1807  O   SER H 233      27.632   2.557   9.309  1.00 41.15           O  
ATOM   1808  OXT SER H 233      27.343   2.720  11.506  1.00  0.00           O1-
TER    1809      SER H 233 
CONECT  161  659
CONECT  659  161
CONECT  982 1588
CONECT 1588  982
END
