# Supplementary material for: Fully automated antibody structure prediction using BIOVIA tools: Validation study
Source: PLoS One. 2017 May 18;12(5):e0177923. doi: 10.1371/journal.pone.0177923 (PMC5436848; doi:10.1371/journal.pone.0177923)
Supplement: S2 Dataset — Predicted structures using the Top5 framework method, Chothia CDR definition with canonical filtering and generating 50 models. These were used in the comparison against predictions using no filtering. (ZIP) [file pone.0177923.s004.zip › 4HIE_AB_FV_FinalModel.pdb]

REMARK   Accelrys Discovery Studio PDB file
REMARK   Created:  2015-04-10T03:01:52Z
SSBOND   1 CYS L   22    CYS L   87                                     
SSBOND   2 CYS H  130    CYS H  204                                     
ATOM      1  N   GLY L   1      26.233  31.675  29.329  1.00 52.74           N1+
ATOM      2  CA  GLY L   1      27.047  31.825  30.554  1.00 51.51           C  
ATOM      3  C   GLY L   1      27.951  30.652  30.711  1.00 51.12           C  
ATOM      4  O   GLY L   1      27.497  29.530  30.931  1.00 50.69           O  
ATOM      5  N   GLN L   2      29.272  30.882  30.598  1.00 47.94           N  
ATOM      6  CA  GLN L   2      30.163  29.771  30.716  1.00 46.85           C  
ATOM      7  CB  GLN L   2      31.383  29.863  29.779  1.00 47.73           C  
ATOM      8  CG  GLN L   2      32.317  31.045  30.037  1.00  0.00           C  
ATOM      9  CD  GLN L   2      33.438  30.962  29.008  1.00  0.00           C  
ATOM     10  OE1 GLN L   2      33.904  29.875  28.670  1.00  0.00           O  
ATOM     11  NE2 GLN L   2      33.872  32.139  28.481  1.00  0.00           N  
ATOM     12  C   GLN L   2      30.620  29.646  32.135  1.00 47.20           C  
ATOM     13  O   GLN L   2      30.897  30.637  32.809  1.00 47.97           O  
ATOM     14  N   LEU L   3      30.681  28.391  32.627  1.00 44.90           N  
ATOM     15  CA  LEU L   3      31.112  28.118  33.965  1.00 43.66           C  
ATOM     16  CB  LEU L   3      30.170  27.183  34.744  1.00 43.84           C  
ATOM     17  CG  LEU L   3      28.789  27.799  35.037  1.00 42.90           C  
ATOM     18  CD1 LEU L   3      27.888  26.829  35.815  1.00 41.53           C  
ATOM     19  CD2 LEU L   3      28.929  29.156  35.741  1.00 42.85           C  
ATOM     20  C   LEU L   3      32.430  27.423  33.878  1.00 45.35           C  
ATOM     21  O   LEU L   3      32.581  26.443  33.150  1.00 43.78           O  
ATOM     22  N   THR L   4      33.429  27.921  34.632  1.00 43.38           N  
ATOM     23  CA  THR L   4      34.714  27.298  34.585  1.00 44.86           C  
ATOM     24  CB  THR L   4      35.811  28.249  34.183  1.00 44.95           C  
ATOM     25  OG1 THR L   4      36.991  27.532  33.857  1.00 48.49           O  
ATOM     26  CG2 THR L   4      36.087  29.229  35.333  1.00 44.44           C  
ATOM     27  C   THR L   4      35.005  26.736  35.945  1.00 43.50           C  
ATOM     28  O   THR L   4      34.828  27.406  36.962  1.00 45.32           O  
ATOM     29  N   GLN L   5      35.454  25.464  35.998  1.00 41.58           N  
ATOM     30  CA  GLN L   5      35.717  24.863  37.272  1.00 41.33           C  
ATOM     31  CB  GLN L   5      35.004  23.517  37.498  1.00 41.57           C  
ATOM     32  CG  GLN L   5      33.483  23.638  37.590  1.00 38.34           C  
ATOM     33  CD  GLN L   5      32.905  22.255  37.858  1.00 37.94           C  
ATOM     34  OE1 GLN L   5      32.260  21.658  36.998  1.00 36.23           O  
ATOM     35  NE2 GLN L   5      33.135  21.730  39.091  1.00 34.70           N  
ATOM     36  C   GLN L   5      37.179  24.596  37.396  1.00 43.45           C  
ATOM     37  O   GLN L   5      37.854  24.246  36.429  1.00 42.64           O  
ATOM     38  N   SER L   6      37.713  24.781  38.616  1.00 43.26           N  
ATOM     39  CA  SER L   6      39.097  24.504  38.851  1.00 45.07           C  
ATOM     40  CB  SER L   6      39.989  25.755  38.782  1.00 45.88           C  
ATOM     41  OG  SER L   6      39.620  26.667  39.804  1.00 47.98           O  
ATOM     42  C   SER L   6      39.191  23.958  40.239  1.00 45.35           C  
ATOM     43  O   SER L   6      38.377  24.295  41.098  1.00 45.32           O  
ATOM     44  N   PRO L   7      40.140  23.099  40.492  1.00 44.96           N  
ATOM     45  CA  PRO L   7      41.052  22.629  39.488  1.00 42.91           C  
ATOM     46  CD  PRO L   7      40.684  22.965  41.832  1.00 42.86           C  
ATOM     47  CB  PRO L   7      42.287  22.122  40.238  1.00 43.45           C  
ATOM     48  CG  PRO L   7      41.805  21.926  41.685  1.00 43.47           C  
ATOM     49  C   PRO L   7      40.375  21.563  38.692  1.00 42.90           C  
ATOM     50  O   PRO L   7      39.326  21.081  39.116  1.00 41.37           O  
ATOM     51  N   ALA L   8      40.941  21.201  37.526  1.00 42.30           N  
ATOM     52  CA  ALA L   8      40.366  20.168  36.717  1.00 41.90           C  
ATOM     53  CB  ALA L   8      41.132  19.944  35.403  1.00 43.32           C  
ATOM     54  C   ALA L   8      40.413  18.893  37.494  1.00 41.79           C  
ATOM     55  O   ALA L   8      39.443  18.138  37.525  1.00 42.30           O  
ATOM     56  N   THR L   9      41.555  18.618  38.153  1.00 41.02           N  
ATOM     57  CA  THR L   9      41.652  17.400  38.903  1.00 39.52           C  
ATOM     58  CB  THR L   9      42.576  16.394  38.276  1.00 42.09           C  
ATOM     59  OG1 THR L   9      42.419  15.125  38.890  1.00 45.32           O  
ATOM     60  CG2 THR L   9      44.023  16.881  38.432  1.00 42.23           C  
ATOM     61  C   THR L   9      42.189  17.735  40.257  1.00 42.20           C  
ATOM     62  O   THR L   9      43.066  18.585  40.398  1.00 41.40           O  
ATOM     63  N   LEU L  10      41.656  17.069  41.299  1.00 41.27           N  
ATOM     64  CA  LEU L  10      42.100  17.330  42.636  1.00 40.26           C  
ATOM     65  CB  LEU L  10      40.955  17.915  43.485  1.00 40.46           C  
ATOM     66  CG  LEU L  10      41.352  18.430  44.876  1.00 43.65           C  
ATOM     67  CD1 LEU L  10      42.354  19.593  44.783  1.00 42.85           C  
ATOM     68  CD2 LEU L  10      40.101  18.807  45.683  1.00 42.52           C  
ATOM     69  C   LEU L  10      42.533  16.010  43.206  1.00 41.56           C  
ATOM     70  O   LEU L  10      41.765  15.050  43.208  1.00 40.84           O  
ATOM     71  N   SER L  11      43.791  15.911  43.692  1.00 40.96           N  
ATOM     72  CA  SER L  11      44.239  14.651  44.222  1.00 41.20           C  
ATOM     73  CB  SER L  11      45.587  14.188  43.636  1.00 41.89           C  
ATOM     74  OG  SER L  11      45.467  13.952  42.241  1.00 42.62           O  
ATOM     75  C   SER L  11      44.424  14.804  45.699  1.00 42.45           C  
ATOM     76  O   SER L  11      45.316  15.518  46.157  1.00 42.64           O  
ATOM     77  N   LEU L  12      43.576  14.114  46.488  1.00 40.76           N  
ATOM     78  CA  LEU L  12      43.640  14.215  47.918  1.00 41.92           C  
ATOM     79  CB  LEU L  12      42.587  15.146  48.550  1.00 40.52           C  
ATOM     80  CG  LEU L  12      42.921  16.646  48.431  1.00 43.25           C  
ATOM     81  CD1 LEU L  12      42.997  17.104  46.973  1.00 42.24           C  
ATOM     82  CD2 LEU L  12      41.956  17.506  49.258  1.00 43.77           C  
ATOM     83  C   LEU L  12      43.456  12.866  48.523  1.00 42.30           C  
ATOM     84  O   LEU L  12      43.135  11.891  47.847  1.00 42.77           O  
ATOM     85  N   SER L  13      43.685  12.789  49.846  1.00 43.25           N  
ATOM     86  CA  SER L  13      43.551  11.560  50.562  1.00 42.74           C  
ATOM     87  CB  SER L  13      44.766  11.248  51.452  1.00 46.61           C  
ATOM     88  OG  SER L  13      45.929  11.097  50.652  1.00 47.01           O  
ATOM     89  C   SER L  13      42.362  11.706  51.450  1.00 42.46           C  
ATOM     90  O   SER L  13      41.913  12.814  51.742  1.00 43.54           O  
ATOM     91  N   PRO L  14      41.837  10.600  51.885  1.00 42.83           N  
ATOM     92  CA  PRO L  14      40.679  10.655  52.723  1.00 43.29           C  
ATOM     93  CD  PRO L  14      41.899   9.369  51.115  1.00 43.77           C  
ATOM     94  CB  PRO L  14      40.203   9.212  52.860  1.00 43.63           C  
ATOM     95  CG  PRO L  14      40.655   8.567  51.534  1.00 44.69           C  
ATOM     96  C   PRO L  14      41.013  11.339  54.003  1.00 45.34           C  
ATOM     97  O   PRO L  14      42.121  11.163  54.506  1.00 45.36           O  
ATOM     98  N   GLY L  15      40.067  12.139  54.529  1.00 44.53           N  
ATOM     99  CA  GLY L  15      40.269  12.838  55.762  1.00 46.24           C  
ATOM    100  C   GLY L  15      40.671  14.253  55.472  1.00 47.28           C  
ATOM    101  O   GLY L  15      40.516  15.127  56.323  1.00 48.87           O  
ATOM    102  N   GLU L  16      41.185  14.525  54.258  1.00 45.70           N  
ATOM    103  CA  GLU L  16      41.618  15.856  53.934  1.00 45.96           C  
ATOM    104  CB  GLU L  16      42.652  15.922  52.797  1.00 47.63           C  
ATOM    105  CG  GLU L  16      44.010  15.325  53.171  1.00 50.10           C  
ATOM    106  CD  GLU L  16      44.978  15.629  52.036  1.00 53.37           C  
ATOM    107  OE1 GLU L  16      44.953  14.896  51.011  1.00 53.93           O  
ATOM    108  OE2 GLU L  16      45.758  16.608  52.179  1.00 55.78           O1-
ATOM    109  C   GLU L  16      40.436  16.675  53.519  1.00 46.12           C  
ATOM    110  O   GLU L  16      39.359  16.150  53.245  1.00 46.99           O  
ATOM    111  N   ARG L  17      40.616  18.014  53.510  1.00 46.42           N  
ATOM    112  CA  ARG L  17      39.583  18.931  53.123  1.00 46.81           C  
ATOM    113  CB  ARG L  17      39.719  20.299  53.813  0.99 47.18           C  
ATOM    114  CG  ARG L  17      38.660  21.316  53.390  1.00 48.22           C  
ATOM    115  CD  ARG L  17      38.958  22.738  53.874  1.00 52.58           C  
ATOM    116  NE  ARG L  17      38.694  22.795  55.339  0.88 55.60           N  
ATOM    117  CZ  ARG L  17      37.695  23.598  55.808  0.95 56.34           C  
ATOM    118  NH1 ARG L  17      36.979  24.365  54.937  0.95 56.35           N1+
ATOM    119  NH2 ARG L  17      37.419  23.643  57.145  0.95 55.14           N  
ATOM    120  C   ARG L  17      39.687  19.171  51.647  1.00 46.16           C  
ATOM    121  O   ARG L  17      40.782  19.333  51.110  1.00 45.68           O  
ATOM    122  N   ALA L  18      38.533  19.203  50.949  1.00 45.17           N  
ATOM    123  CA  ALA L  18      38.552  19.446  49.535  1.00 42.91           C  
ATOM    124  CB  ALA L  18      37.848  18.350  48.712  1.00 42.51           C  
ATOM    125  C   ALA L  18      37.825  20.727  49.276  1.00 41.48           C  
ATOM    126  O   ALA L  18      36.772  20.991  49.858  1.00 41.70           O  
ATOM    127  N   THR L  19      38.398  21.572  48.396  1.00 40.66           N  
ATOM    128  CA  THR L  19      37.783  22.818  48.053  1.00 41.38           C  
ATOM    129  CB  THR L  19      38.606  24.000  48.477  1.00 43.71           C  
ATOM    130  OG1 THR L  19      38.810  23.971  49.882  1.00 45.73           O  
ATOM    131  CG2 THR L  19      37.880  25.293  48.075  1.00 42.18           C  
ATOM    132  C   THR L  19      37.662  22.866  46.558  1.00 42.90           C  
ATOM    133  O   THR L  19      38.664  22.791  45.848  1.00 41.98           O  
ATOM    134  N   LEU L  20      36.424  23.003  46.035  1.00 40.46           N  
ATOM    135  CA  LEU L  20      36.232  23.051  44.610  1.00 40.43           C  
ATOM    136  CB  LEU L  20      35.225  22.016  44.079  1.00 39.73           C  
ATOM    137  CG  LEU L  20      35.699  20.561  44.262  1.00 40.44           C  
ATOM    138  CD1 LEU L  20      35.753  20.166  45.743  1.00 41.69           C  
ATOM    139  CD2 LEU L  20      34.866  19.588  43.421  1.00 40.97           C  
ATOM    140  C   LEU L  20      35.719  24.411  44.246  1.00 39.60           C  
ATOM    141  O   LEU L  20      34.971  25.023  45.007  1.00 39.98           O  
ATOM    142  N   SER L  21      36.112  24.923  43.058  1.00 39.28           N  
ATOM    143  CA  SER L  21      35.723  26.252  42.674  1.00 40.73           C  
ATOM    144  CB  SER L  21      36.907  27.205  42.432  1.00 41.13           C  
ATOM    145  OG  SER L  21      37.563  27.520  43.649  1.00 44.59           O  
ATOM    146  C   SER L  21      34.969  26.239  41.382  1.00 41.68           C  
ATOM    147  O   SER L  21      35.211  25.420  40.498  1.00 40.63           O  
ATOM    148  N   CYS L  22      34.009  27.178  41.260  1.00 41.32           N  
ATOM    149  CA  CYS L  22      33.251  27.343  40.052  1.00 42.71           C  
ATOM    150  CB  CYS L  22      31.829  26.729  40.164  1.00 42.41           C  
ATOM    151  SG  CYS L  22      30.820  26.836  38.651  1.00 46.72           S  
ATOM    152  C   CYS L  22      33.164  28.826  39.822  1.00 43.43           C  
ATOM    153  O   CYS L  22      32.698  29.567  40.687  1.00 44.12           O  
ATOM    154  N   ARG L  23      33.644  29.307  38.652  1.00 44.24           N  
ATOM    155  CA  ARG L  23      33.575  30.720  38.384  1.00 44.81           C  
ATOM    156  CB  ARG L  23      34.940  31.387  38.125  1.00 49.48           C  
ATOM    157  CG  ARG L  23      34.844  32.899  37.897  1.00 53.29           C  
ATOM    158  CD  ARG L  23      36.187  33.628  37.969  1.00 58.34           C  
ATOM    159  NE  ARG L  23      37.079  33.045  36.930  1.00 63.98           N  
ATOM    160  CZ  ARG L  23      38.382  33.440  36.866  1.00 66.15           C  
ATOM    161  NH1 ARG L  23      38.855  34.365  37.751  1.00 65.08           N1+
ATOM    162  NH2 ARG L  23      39.211  32.908  35.920  1.00 66.22           N  
ATOM    163  C   ARG L  23      32.710  30.920  37.179  1.00 45.76           C  
ATOM    164  O   ARG L  23      32.757  30.143  36.228  1.00 46.25           O  
ATOM    165  N   ALA L  24      31.886  31.989  37.198  1.00 44.43           N  
ATOM    166  CA  ALA L  24      30.965  32.246  36.129  1.00 45.34           C  
ATOM    167  CB  ALA L  24      29.542  32.570  36.612  1.00 44.20           C  
ATOM    168  C   ALA L  24      31.449  33.424  35.345  1.00 44.86           C  
ATOM    169  O   ALA L  24      32.182  34.273  35.849  1.00 46.35           O  
ATOM    170  N   SER L  25      31.082  33.487  34.048  1.00 41.06           N  
ATOM    171  CA  SER L  25      31.489  34.572  33.195  1.00 41.18           C  
ATOM    172  CB  SER L  25      31.215  34.302  31.704  1.00 40.37           C  
ATOM    173  OG  SER L  25      29.819  34.190  31.470  1.00 38.69           O  
ATOM    174  C   SER L  25      30.769  35.824  33.588  1.00 42.03           C  
ATOM    175  O   SER L  25      31.293  36.926  33.426  1.00 42.23           O  
ATOM    176  N   GLN L  26      29.532  35.677  34.096  1.00 42.62           N  
ATOM    177  CA  GLN L  26      28.739  36.796  34.518  1.00 42.95           C  
ATOM    178  CB  GLN L  26      27.661  37.156  33.487  1.00 43.79           C  
ATOM    179  CG  GLN L  26      26.690  36.012  33.203  1.00 45.04           C  
ATOM    180  CD  GLN L  26      25.937  36.356  31.928  1.00 46.75           C  
ATOM    181  OE1 GLN L  26      24.712  36.275  31.874  1.00 48.39           O  
ATOM    182  NE2 GLN L  26      26.696  36.737  30.867  1.00 46.02           N  
ATOM    183  C   GLN L  26      28.097  36.410  35.813  1.00 42.40           C  
ATOM    184  O   GLN L  26      28.138  35.247  36.211  1.00 42.33           O  
ATOM    185  N   SER L  27      27.503  37.384  36.530  1.00 41.58           N  
ATOM    186  CA  SER L  27      26.920  37.066  37.800  1.00 41.04           C  
ATOM    187  CB  SER L  27      26.426  38.303  38.571  1.00 41.05           C  
ATOM    188  OG  SER L  27      25.865  37.917  39.817  1.00 40.49           O  
ATOM    189  C   SER L  27      25.758  36.160  37.578  1.00 40.88           C  
ATOM    190  O   SER L  27      24.944  36.385  36.683  1.00 41.34           O  
ATOM    191  N   VAL L  28      25.664  35.084  38.383  1.00 40.14           N  
ATOM    192  CA  VAL L  28      24.537  34.213  38.244  1.00 38.92           C  
ATOM    193  CB  VAL L  28      24.926  32.794  37.954  1.00 38.37           C  
ATOM    194  CG1 VAL L  28      25.704  32.770  36.628  1.00 38.09           C  
ATOM    195  CG2 VAL L  28      25.709  32.236  39.152  1.00 38.83           C  
ATOM    196  C   VAL L  28      23.847  34.213  39.560  1.00 38.19           C  
ATOM    197  O   VAL L  28      23.149  33.259  39.902  1.00 37.39           O  
ATOM    198  N   THR L  29      24.001  35.329  40.298  1.00 37.97           N  
ATOM    199  CA  THR L  29      23.408  35.481  41.589  1.00 38.75           C  
ATOM    200  CB  THR L  29      21.936  35.843  41.551  1.00 38.89           C  
ATOM    201  OG1 THR L  29      21.490  36.224  42.845  1.00  0.00           O  
ATOM    202  CG2 THR L  29      21.092  34.678  41.008  1.00  0.00           C  
ATOM    203  C   THR L  29      23.664  34.246  42.401  1.00 38.92           C  
ATOM    204  O   THR L  29      24.760  33.686  42.384  1.00 39.28           O  
ATOM    205  N   ASN L  30      22.662  33.867  43.209  1.00 39.32           N  
ATOM    206  CA  ASN L  30      22.619  32.740  44.088  1.00 39.45           C  
ATOM    207  CB  ASN L  30      21.526  32.911  45.155  1.00 39.39           C  
ATOM    208  CG  ASN L  30      21.612  31.767  46.149  1.00  0.00           C  
ATOM    209  OD1 ASN L  30      21.022  30.708  45.943  1.00  0.00           O  
ATOM    210  ND2 ASN L  30      22.372  31.980  47.255  1.00  0.00           N  
ATOM    211  C   ASN L  30      22.358  31.452  43.360  1.00 39.81           C  
ATOM    212  O   ASN L  30      22.548  30.384  43.939  1.00 40.57           O  
ATOM    213  N   TYR L  31      21.880  31.483  42.099  1.00 39.84           N  
ATOM    214  CA  TYR L  31      21.423  30.238  41.542  1.00 40.01           C  
ATOM    215  CB  TYR L  31      20.344  30.435  40.470  1.00 42.30           C  
ATOM    216  CG  TYR L  31      19.170  31.011  41.184  1.00 44.85           C  
ATOM    217  CD1 TYR L  31      18.307  30.189  41.872  1.00 46.37           C  
ATOM    218  CD2 TYR L  31      18.932  32.368  41.174  1.00 45.27           C  
ATOM    219  CE1 TYR L  31      17.220  30.707  42.537  1.00 47.71           C  
ATOM    220  CE2 TYR L  31      17.848  32.892  41.837  1.00 46.98           C  
ATOM    221  CZ  TYR L  31      16.989  32.061  42.516  1.00 47.88           C  
ATOM    222  OH  TYR L  31      15.876  32.601  43.194  1.00 49.12           O  
ATOM    223  C   TYR L  31      22.524  29.414  40.955  1.00 38.39           C  
ATOM    224  O   TYR L  31      22.735  29.358  39.744  1.00 38.18           O  
ATOM    225  N   LEU L  32      23.215  28.678  41.842  1.00 41.03           N  
ATOM    226  CA  LEU L  32      24.280  27.791  41.459  1.00 40.62           C  
ATOM    227  CB  LEU L  32      25.678  28.281  41.872  1.00 40.31           C  
ATOM    228  CG  LEU L  32      26.795  27.326  41.414  1.00 39.67           C  
ATOM    229  CD1 LEU L  32      26.998  27.396  39.893  1.00 39.34           C  
ATOM    230  CD2 LEU L  32      28.091  27.533  42.207  1.00 39.93           C  
ATOM    231  C   LEU L  32      24.074  26.492  42.176  1.00 39.46           C  
ATOM    232  O   LEU L  32      23.806  26.476  43.376  1.00 40.67           O  
ATOM    233  N   ALA L  33      24.217  25.356  41.464  1.00 38.01           N  
ATOM    234  CA  ALA L  33      24.010  24.083  42.106  1.00 35.58           C  
ATOM    235  CB  ALA L  33      22.791  23.312  41.577  1.00 36.24           C  
ATOM    236  C   ALA L  33      25.204  23.211  41.876  1.00 35.98           C  
ATOM    237  O   ALA L  33      25.983  23.432  40.948  1.00 35.45           O  
ATOM    238  N   TRP L  34      25.381  22.198  42.750  1.00 34.72           N  
ATOM    239  CA  TRP L  34      26.493  21.297  42.637  1.00 34.48           C  
ATOM    240  CB  TRP L  34      27.434  21.344  43.858  1.00 33.98           C  
ATOM    241  CG  TRP L  34      28.194  22.642  44.018  1.00 34.52           C  
ATOM    242  CD2 TRP L  34      29.497  22.889  43.461  1.00 34.71           C  
ATOM    243  CD1 TRP L  34      27.839  23.778  44.685  1.00 34.34           C  
ATOM    244  NE1 TRP L  34      28.834  24.719  44.574  1.00 33.28           N  
ATOM    245  CE2 TRP L  34      29.861  24.185  43.824  1.00 33.09           C  
ATOM    246  CE3 TRP L  34      30.319  22.101  42.709  1.00 33.89           C  
ATOM    247  CZ2 TRP L  34      31.059  24.715  43.436  1.00 32.75           C  
ATOM    248  CZ3 TRP L  34      31.527  22.638  42.321  1.00 35.03           C  
ATOM    249  CH2 TRP L  34      31.891  23.920  42.677  1.00 33.85           C  
ATOM    250  C   TRP L  34      26.003  19.882  42.507  1.00 35.65           C  
ATOM    251  O   TRP L  34      25.016  19.488  43.127  1.00 35.87           O  
ATOM    252  N   TYR L  35      26.713  19.078  41.680  1.00 34.61           N  
ATOM    253  CA  TYR L  35      26.348  17.706  41.437  1.00 33.71           C  
ATOM    254  CB  TYR L  35      25.859  17.425  40.011  1.00 33.04           C  
ATOM    255  CG  TYR L  35      24.535  18.058  40.025  1.00 32.30           C  
ATOM    256  CD1 TYR L  35      23.545  17.409  40.707  1.00 31.48           C  
ATOM    257  CD2 TYR L  35      24.290  19.272  39.435  1.00 32.10           C  
ATOM    258  CE1 TYR L  35      22.302  17.954  40.788  1.00 31.58           C  
ATOM    259  CE2 TYR L  35      23.034  19.826  39.513  1.00 32.70           C  
ATOM    260  CZ  TYR L  35      22.053  19.151  40.193  1.00 32.20           C  
ATOM    261  OH  TYR L  35      20.757  19.656  40.323  1.00 33.49           O  
ATOM    262  C   TYR L  35      27.511  16.792  41.641  1.00 33.53           C  
ATOM    263  O   TYR L  35      28.658  17.134  41.355  1.00 34.66           O  
ATOM    264  N   GLN L  36      27.213  15.579  42.147  1.00 33.92           N  
ATOM    265  CA  GLN L  36      28.206  14.563  42.336  1.00 35.14           C  
ATOM    266  CB  GLN L  36      28.210  13.958  43.752  1.00 35.45           C  
ATOM    267  CG  GLN L  36      29.274  12.874  43.948  1.00 37.16           C  
ATOM    268  CD  GLN L  36      29.044  12.192  45.292  1.00 38.83           C  
ATOM    269  OE1 GLN L  36      28.028  11.531  45.500  1.00 39.29           O  
ATOM    270  NE2 GLN L  36      30.015  12.350  46.231  1.00 37.64           N  
ATOM    271  C   GLN L  36      27.863  13.440  41.410  1.00 35.19           C  
ATOM    272  O   GLN L  36      26.713  13.005  41.350  1.00 35.33           O  
ATOM    273  N   GLN L  37      28.853  12.945  40.640  1.00 35.05           N  
ATOM    274  CA  GLN L  37      28.559  11.847  39.765  1.00 36.78           C  
ATOM    275  CB  GLN L  37      28.563  12.229  38.272  1.00 33.65           C  
ATOM    276  CG  GLN L  37      28.222  11.058  37.346  1.00 32.40           C  
ATOM    277  CD  GLN L  37      28.276  11.534  35.902  1.00 31.57           C  
ATOM    278  OE1 GLN L  37      29.340  11.869  35.384  1.00 31.20           O  
ATOM    279  NE2 GLN L  37      27.099  11.562  35.226  1.00 30.28           N  
ATOM    280  C   GLN L  37      29.618  10.802  39.937  1.00 36.71           C  
ATOM    281  O   GLN L  37      30.783  11.031  39.615  1.00 37.75           O  
ATOM    282  N   LYS L  38      29.227   9.617  40.450  1.00 37.63           N  
ATOM    283  CA  LYS L  38      30.133   8.513  40.601  1.00 39.64           C  
ATOM    284  CB  LYS L  38      29.721   7.482  41.666  1.00 39.56           C  
ATOM    285  CG  LYS L  38      29.893   7.956  43.108  1.00 40.78           C  
ATOM    286  CD  LYS L  38      29.277   6.986  44.117  1.00 41.78           C  
ATOM    287  CE  LYS L  38      29.658   7.270  45.569  1.00 44.93           C  
ATOM    288  NZ  LYS L  38      29.218   6.148  46.428  1.00 43.84           N1+
ATOM    289  C   LYS L  38      30.155   7.792  39.292  1.00 41.98           C  
ATOM    290  O   LYS L  38      29.281   7.979  38.447  1.00 41.04           O  
ATOM    291  N   PRO L  39      31.151   6.973  39.098  1.00 41.44           N  
ATOM    292  CA  PRO L  39      31.255   6.284  37.844  1.00 42.55           C  
ATOM    293  CD  PRO L  39      32.459   7.243  39.673  1.00 42.77           C  
ATOM    294  CB  PRO L  39      32.668   5.710  37.795  1.00 43.39           C  
ATOM    295  CG  PRO L  39      33.479   6.690  38.661  1.00 42.80           C  
ATOM    296  C   PRO L  39      30.174   5.278  37.609  1.00 44.15           C  
ATOM    297  O   PRO L  39      29.839   4.524  38.522  1.00 45.40           O  
ATOM    298  N   GLY L  40      29.629   5.257  36.376  1.00 45.34           N  
ATOM    299  CA  GLY L  40      28.634   4.307  35.976  1.00 46.99           C  
ATOM    300  C   GLY L  40      27.332   4.670  36.605  1.00 48.63           C  
ATOM    301  O   GLY L  40      26.376   3.896  36.561  1.00 49.78           O  
ATOM    302  N   GLN L  41      27.245   5.878  37.184  1.00 46.86           N  
ATOM    303  CA  GLN L  41      26.046   6.196  37.895  1.00 46.72           C  
ATOM    304  CB  GLN L  41      26.315   6.235  39.405  1.00 46.68           C  
ATOM    305  CG  GLN L  41      25.082   6.147  40.291  1.00 48.91           C  
ATOM    306  CD  GLN L  41      25.595   5.934  41.707  1.00 51.54           C  
ATOM    307  OE1 GLN L  41      25.514   6.823  42.553  1.00 53.17           O  
ATOM    308  NE2 GLN L  41      26.153   4.722  41.970  1.00 51.93           N  
ATOM    309  C   GLN L  41      25.567   7.538  37.436  1.00 45.11           C  
ATOM    310  O   GLN L  41      26.289   8.268  36.760  1.00 45.28           O  
ATOM    311  N   ALA L  42      24.300   7.871  37.760  1.00 44.52           N  
ATOM    312  CA  ALA L  42      23.711   9.127  37.382  1.00 44.64           C  
ATOM    313  CB  ALA L  42      22.173   9.081  37.330  1.00 44.09           C  
ATOM    314  C   ALA L  42      24.117  10.177  38.373  1.00 43.56           C  
ATOM    315  O   ALA L  42      24.497   9.883  39.502  1.00 44.62           O  
ATOM    316  N   PRO L  43      24.035  11.409  37.949  1.00 42.44           N  
ATOM    317  CA  PRO L  43      24.390  12.526  38.782  1.00 42.02           C  
ATOM    318  CD  PRO L  43      24.198  11.710  36.536  1.00 41.00           C  
ATOM    319  CB  PRO L  43      24.408  13.740  37.857  1.00 41.17           C  
ATOM    320  CG  PRO L  43      24.753  13.142  36.483  1.00 40.65           C  
ATOM    321  C   PRO L  43      23.445  12.667  39.928  1.00 42.08           C  
ATOM    322  O   PRO L  43      22.306  12.214  39.824  1.00 40.83           O  
ATOM    323  N   ARG L  44      23.920  13.267  41.038  1.00 41.11           N  
ATOM    324  CA  ARG L  44      23.116  13.470  42.210  1.00 42.43           C  
ATOM    325  CB  ARG L  44      23.586  12.635  43.413  1.00 44.39           C  
ATOM    326  CG  ARG L  44      22.913  13.030  44.728  1.00 46.91           C  
ATOM    327  CD  ARG L  44      23.669  12.560  45.974  1.00 51.94           C  
ATOM    328  NE  ARG L  44      23.441  11.100  46.134  1.00 56.71           N  
ATOM    329  CZ  ARG L  44      22.970  10.628  47.326  1.00 58.67           C  
ATOM    330  NH1 ARG L  44      22.716  11.493  48.349  1.00 59.88           N1+
ATOM    331  NH2 ARG L  44      22.745   9.293  47.498  1.00 58.19           N  
ATOM    332  C   ARG L  44      23.265  14.902  42.626  1.00 42.31           C  
ATOM    333  O   ARG L  44      24.352  15.468  42.538  1.00 41.79           O  
ATOM    334  N   LEU L  45      22.165  15.506  43.129  1.00 40.65           N  
ATOM    335  CA  LEU L  45      22.114  16.892  43.530  1.00 40.78           C  
ATOM    336  CB  LEU L  45      20.675  17.447  43.533  1.00 40.40           C  
ATOM    337  CG  LEU L  45      20.516  18.860  44.133  1.00 39.47           C  
ATOM    338  CD1 LEU L  45      21.283  19.921  43.330  1.00 38.74           C  
ATOM    339  CD2 LEU L  45      19.030  19.212  44.314  1.00 39.62           C  
ATOM    340  C   LEU L  45      22.634  17.056  44.931  1.00 40.56           C  
ATOM    341  O   LEU L  45      22.032  16.547  45.875  1.00 40.63           O  
ATOM    342  N   LEU L  46      23.835  17.666  45.081  1.00 40.74           N  
ATOM    343  CA  LEU L  46      24.404  17.987  46.366  1.00 41.18           C  
ATOM    344  CB  LEU L  46      25.920  18.220  46.273  1.00 40.93           C  
ATOM    345  CG  LEU L  46      26.728  16.976  45.874  1.00 41.42           C  
ATOM    346  CD1 LEU L  46      28.230  17.295  45.799  1.00 41.48           C  
ATOM    347  CD2 LEU L  46      26.426  15.800  46.817  1.00 40.76           C  
ATOM    348  C   LEU L  46      23.858  19.243  46.987  1.00 40.97           C  
ATOM    349  O   LEU L  46      23.204  19.221  48.028  1.00 43.50           O  
ATOM    350  N   ILE L  47      24.091  20.387  46.311  1.00 42.91           N  
ATOM    351  CA  ILE L  47      23.750  21.669  46.861  1.00 43.08           C  
ATOM    352  CB  ILE L  47      24.942  22.518  47.213  1.00 41.93           C  
ATOM    353  CG1 ILE L  47      25.712  21.914  48.397  1.00 41.50           C  
ATOM    354  CG2 ILE L  47      24.446  23.949  47.474  1.00 40.85           C  
ATOM    355  CD1 ILE L  47      26.364  20.573  48.081  1.00 40.62           C  
ATOM    356  C   ILE L  47      22.974  22.423  45.840  1.00 43.84           C  
ATOM    357  O   ILE L  47      23.265  22.367  44.644  1.00 42.56           O  
ATOM    358  N   TYR L  48      21.920  23.130  46.282  1.00 42.52           N  
ATOM    359  CA  TYR L  48      21.251  23.919  45.302  1.00 44.35           C  
ATOM    360  CB  TYR L  48      19.897  23.364  44.813  1.00 44.13           C  
ATOM    361  CG  TYR L  48      18.809  23.582  45.804  1.00 44.42           C  
ATOM    362  CD1 TYR L  48      18.121  24.768  45.789  1.00 44.02           C  
ATOM    363  CD2 TYR L  48      18.457  22.624  46.724  1.00 44.02           C  
ATOM    364  CE1 TYR L  48      17.101  25.005  46.675  1.00 45.77           C  
ATOM    365  CE2 TYR L  48      17.435  22.854  47.618  1.00 44.75           C  
ATOM    366  CZ  TYR L  48      16.755  24.046  47.592  1.00 46.63           C  
ATOM    367  OH  TYR L  48      15.702  24.295  48.497  1.00 47.85           O  
ATOM    368  C   TYR L  48      21.077  25.293  45.861  1.00 43.29           C  
ATOM    369  O   TYR L  48      20.894  25.469  47.064  1.00 44.60           O  
ATOM    370  N   GLY L  49      21.018  26.377  45.066  1.00 37.20           N  
ATOM    371  CA  GLY L  49      20.763  27.623  45.751  1.00 37.79           C  
ATOM    372  C   GLY L  49      22.039  28.076  46.389  1.00 39.04           C  
ATOM    373  O   GLY L  49      22.037  28.851  47.344  1.00 38.88           O  
ATOM    374  N   ALA L  50      23.160  27.532  45.891  1.00 41.15           N  
ATOM    375  CA  ALA L  50      24.506  27.897  46.233  1.00 40.64           C  
ATOM    376  CB  ALA L  50      24.742  29.417  46.161  1.00 33.39           C  
ATOM    377  C   ALA L  50      24.903  27.430  47.602  1.00 41.83           C  
ATOM    378  O   ALA L  50      26.087  27.187  47.837  1.00 41.47           O  
ATOM    379  N   SER L  51      23.947  27.210  48.529  1.00 41.33           N  
ATOM    380  CA  SER L  51      24.414  26.830  49.832  1.00 44.29           C  
ATOM    381  CB  SER L  51      24.581  28.039  50.770  1.00 45.81           C  
ATOM    382  OG  SER L  51      23.327  28.679  50.968  1.00 49.51           O  
ATOM    383  C   SER L  51      23.442  25.899  50.491  1.00 44.75           C  
ATOM    384  O   SER L  51      23.637  25.530  51.648  1.00 46.88           O  
ATOM    385  N   ASN L  52      22.396  25.450  49.769  1.00 42.73           N  
ATOM    386  CA  ASN L  52      21.406  24.605  50.379  1.00 44.30           C  
ATOM    387  CB  ASN L  52      19.997  24.754  49.768  1.00 45.70           C  
ATOM    388  CG  ASN L  52      19.424  26.128  50.094  1.00 48.42           C  
ATOM    389  OD1 ASN L  52      19.965  27.156  49.694  1.00 50.67           O  
ATOM    390  ND2 ASN L  52      18.278  26.147  50.826  1.00 49.97           N  
ATOM    391  C   ASN L  52      21.788  23.178  50.153  1.00 45.63           C  
ATOM    392  O   ASN L  52      22.155  22.790  49.047  1.00 45.51           O  
ATOM    393  N   ARG L  53      21.726  22.351  51.216  1.00 44.94           N  
ATOM    394  CA  ARG L  53      22.015  20.958  51.038  1.00 46.63           C  
ATOM    395  CB  ARG L  53      22.529  20.247  52.298  1.00 47.38           C  
ATOM    396  CG  ARG L  53      23.974  20.576  52.664  1.00 50.09           C  
ATOM    397  CD  ARG L  53      24.434  19.824  53.910  1.00 52.24           C  
ATOM    398  NE  ARG L  53      23.676  20.375  55.068  1.00 56.46           N  
ATOM    399  CZ  ARG L  53      24.347  21.030  56.059  1.00 57.29           C  
ATOM    400  NH1 ARG L  53      25.709  21.114  56.012  1.00 57.30           N1+
ATOM    401  NH2 ARG L  53      23.662  21.596  57.094  1.00 57.64           N  
ATOM    402  C   ARG L  53      20.740  20.275  50.660  1.00 47.91           C  
ATOM    403  O   ARG L  53      19.686  20.534  51.240  1.00 46.52           O  
ATOM    404  N   ALA L  54      20.824  19.371  49.666  1.00 45.66           N  
ATOM    405  CA  ALA L  54      19.697  18.612  49.207  1.00 47.31           C  
ATOM    406  CB  ALA L  54      19.938  17.920  47.855  1.00 45.37           C  
ATOM    407  C   ALA L  54      19.437  17.551  50.230  1.00 47.62           C  
ATOM    408  O   ALA L  54      20.259  17.305  51.110  1.00 47.95           O  
ATOM    409  N   THR L  55      18.262  16.898  50.143  1.00 47.14           N  
ATOM    410  CA  THR L  55      17.875  15.915  51.113  1.00 47.16           C  
ATOM    411  CB  THR L  55      16.469  15.424  50.912  1.00 49.76           C  
ATOM    412  OG1 THR L  55      16.088  14.559  51.969  1.00 51.37           O  
ATOM    413  CG2 THR L  55      16.387  14.686  49.566  1.00 49.82           C  
ATOM    414  C   THR L  55      18.793  14.732  51.057  1.00 48.90           C  
ATOM    415  O   THR L  55      19.167  14.259  49.986  1.00 49.75           O  
ATOM    416  N   GLY L  56      19.196  14.238  52.247  1.00 48.59           N  
ATOM    417  CA  GLY L  56      19.994  13.048  52.355  1.00 48.73           C  
ATOM    418  C   GLY L  56      21.449  13.348  52.141  1.00 47.89           C  
ATOM    419  O   GLY L  56      22.256  12.423  52.056  1.00 49.72           O  
ATOM    420  N   ILE L  57      21.836  14.636  52.067  1.00 46.50           N  
ATOM    421  CA  ILE L  57      23.220  14.955  51.835  1.00 45.18           C  
ATOM    422  CB  ILE L  57      23.415  16.167  50.969  1.00 44.68           C  
ATOM    423  CG1 ILE L  57      22.798  15.923  49.584  1.00 44.25           C  
ATOM    424  CG2 ILE L  57      24.918  16.487  50.910  1.00 43.30           C  
ATOM    425  CD1 ILE L  57      23.430  14.744  48.846  1.00 44.65           C  
ATOM    426  C   ILE L  57      23.875  15.233  53.156  1.00 45.95           C  
ATOM    427  O   ILE L  57      23.359  15.982  53.983  1.00 46.53           O  
ATOM    428  N   PRO L  58      25.025  14.638  53.349  1.00 45.91           N  
ATOM    429  CA  PRO L  58      25.752  14.773  54.586  1.00 46.09           C  
ATOM    430  CD  PRO L  58      25.343  13.395  52.666  1.00 46.15           C  
ATOM    431  CB  PRO L  58      26.876  13.743  54.520  1.00 47.17           C  
ATOM    432  CG  PRO L  58      26.315  12.650  53.595  1.00 47.85           C  
ATOM    433  C   PRO L  58      26.252  16.168  54.808  1.00 46.34           C  
ATOM    434  O   PRO L  58      26.390  16.929  53.853  1.00 45.23           O  
ATOM    435  N   ALA L  59      26.528  16.499  56.083  1.00 45.14           N  
ATOM    436  CA  ALA L  59      26.950  17.787  56.567  1.00 45.71           C  
ATOM    437  CB  ALA L  59      27.081  17.829  58.099  1.00 45.16           C  
ATOM    438  C   ALA L  59      28.279  18.184  56.000  1.00 43.80           C  
ATOM    439  O   ALA L  59      28.549  19.370  55.818  1.00 44.47           O  
ATOM    440  N   ARG L  60      29.161  17.213  55.714  1.00 42.10           N  
ATOM    441  CA  ARG L  60      30.487  17.547  55.275  1.00 42.24           C  
ATOM    442  CB  ARG L  60      31.386  16.319  55.020  1.00 41.70           C  
ATOM    443  CG  ARG L  60      30.841  15.301  54.017  1.00 41.73           C  
ATOM    444  CD  ARG L  60      31.820  14.156  53.735  1.00 41.25           C  
ATOM    445  NE  ARG L  60      31.075  13.105  52.987  1.00 41.47           N  
ATOM    446  CZ  ARG L  60      30.599  12.012  53.652  1.00 41.82           C  
ATOM    447  NH1 ARG L  60      30.912  11.824  54.966  1.00 40.72           N1+
ATOM    448  NH2 ARG L  60      29.809  11.106  53.009  1.00 40.95           N  
ATOM    449  C   ARG L  60      30.422  18.397  54.041  1.00 42.52           C  
ATOM    450  O   ARG L  60      31.320  19.209  53.815  1.00 41.91           O  
ATOM    451  N   PHE L  61      29.386  18.220  53.195  1.00 41.35           N  
ATOM    452  CA  PHE L  61      29.265  19.016  52.003  1.00 41.83           C  
ATOM    453  CB  PHE L  61      28.318  18.401  50.956  1.00 40.24           C  
ATOM    454  CG  PHE L  61      28.923  17.124  50.480  1.00 40.24           C  
ATOM    455  CD1 PHE L  61      29.941  17.136  49.556  1.00 40.03           C  
ATOM    456  CD2 PHE L  61      28.468  15.911  50.945  1.00 41.22           C  
ATOM    457  CE1 PHE L  61      30.503  15.963  49.112  1.00 41.23           C  
ATOM    458  CE2 PHE L  61      29.027  14.734  50.503  1.00 40.06           C  
ATOM    459  CZ  PHE L  61      30.047  14.757  49.584  1.00 38.95           C  
ATOM    460  C   PHE L  61      28.714  20.370  52.350  1.00 40.89           C  
ATOM    461  O   PHE L  61      27.689  20.494  53.018  1.00 41.96           O  
ATOM    462  N   SER L  62      29.397  21.434  51.875  1.00 41.05           N  
ATOM    463  CA  SER L  62      28.978  22.777  52.161  1.00 41.57           C  
ATOM    464  CB  SER L  62      29.798  23.412  53.296  1.00 43.39           C  
ATOM    465  OG  SER L  62      29.359  24.736  53.549  1.00 44.67           O  
ATOM    466  C   SER L  62      29.201  23.595  50.925  1.00 41.49           C  
ATOM    467  O   SER L  62      30.084  23.293  50.123  1.00 42.03           O  
ATOM    468  N   GLY L  63      28.402  24.666  50.731  1.00 42.37           N  
ATOM    469  CA  GLY L  63      28.591  25.463  49.551  1.00 42.97           C  
ATOM    470  C   GLY L  63      28.493  26.911  49.916  1.00 42.80           C  
ATOM    471  O   GLY L  63      27.731  27.286  50.806  1.00 43.54           O  
ATOM    472  N   SER L  64      29.266  27.766  49.210  1.00 43.95           N  
ATOM    473  CA  SER L  64      29.250  29.175  49.489  1.00 44.82           C  
ATOM    474  CB  SER L  64      30.397  29.637  50.404  1.00 45.87           C  
ATOM    475  OG  SER L  64      30.317  29.004  51.672  1.00 47.79           O  
ATOM    476  C   SER L  64      29.455  29.930  48.211  1.00 46.64           C  
ATOM    477  O   SER L  64      29.861  29.368  47.195  1.00 45.78           O  
ATOM    478  N   GLY L  65      29.162  31.248  48.247  1.00 45.05           N  
ATOM    479  CA  GLY L  65      29.436  32.087  47.116  1.00 44.69           C  
ATOM    480  C   GLY L  65      28.196  32.772  46.634  1.00 46.98           C  
ATOM    481  O   GLY L  65      27.069  32.366  46.912  1.00 47.39           O  
ATOM    482  N   SER L  66      28.418  33.870  45.888  1.00 46.65           N  
ATOM    483  CA  SER L  66      27.388  34.654  45.282  1.00 46.28           C  
ATOM    484  CB  SER L  66      26.844  35.764  46.196  1.00 49.37           C  
ATOM    485  OG  SER L  66      27.887  36.669  46.529  1.00 50.23           O  
ATOM    486  C   SER L  66      28.035  35.315  44.110  1.00 47.34           C  
ATOM    487  O   SER L  66      29.250  35.509  44.093  1.00 47.87           O  
ATOM    488  N   GLY L  67      27.238  35.676  43.091  1.00 47.14           N  
ATOM    489  CA  GLY L  67      27.804  36.342  41.957  1.00 46.73           C  
ATOM    490  C   GLY L  67      28.568  35.369  41.110  1.00 47.86           C  
ATOM    491  O   GLY L  67      28.039  34.357  40.656  1.00 47.40           O  
ATOM    492  N   THR L  68      29.813  35.753  40.771  1.00 47.79           N  
ATOM    493  CA  THR L  68      30.720  35.014  39.934  1.00 47.23           C  
ATOM    494  CB  THR L  68      31.783  35.897  39.357  1.00 48.44           C  
ATOM    495  OG1 THR L  68      32.599  36.420  40.394  1.00 47.13           O  
ATOM    496  CG2 THR L  68      31.099  37.047  38.598  1.00 48.60           C  
ATOM    497  C   THR L  68      31.426  33.862  40.604  1.00 46.90           C  
ATOM    498  O   THR L  68      31.666  32.841  39.962  1.00 46.50           O  
ATOM    499  N   ASP L  69      31.820  33.987  41.891  1.00 45.73           N  
ATOM    500  CA  ASP L  69      32.665  32.969  42.470  1.00 44.92           C  
ATOM    501  CB  ASP L  69      33.842  33.532  43.285  1.00 47.70           C  
ATOM    502  CG  ASP L  69      34.906  34.043  42.328  0.90 50.92           C  
ATOM    503  OD1 ASP L  69      35.286  33.279  41.402  0.92 53.14           O  
ATOM    504  OD2 ASP L  69      35.351  35.207  42.510  0.85 53.84           O1-
ATOM    505  C   ASP L  69      31.915  32.076  43.404  1.00 44.51           C  
ATOM    506  O   ASP L  69      31.153  32.539  44.251  1.00 45.23           O  
ATOM    507  N   PHE L  70      32.144  30.748  43.284  1.00 42.54           N  
ATOM    508  CA  PHE L  70      31.464  29.827  44.152  1.00 42.02           C  
ATOM    509  CB  PHE L  70      30.296  29.082  43.479  1.00 41.37           C  
ATOM    510  CG  PHE L  70      29.297  30.098  43.032  1.00 41.16           C  
ATOM    511  CD1 PHE L  70      28.382  30.626  43.911  1.00 41.66           C  
ATOM    512  CD2 PHE L  70      29.283  30.533  41.729  1.00 40.86           C  
ATOM    513  CE1 PHE L  70      27.464  31.564  43.501  1.00 41.28           C  
ATOM    514  CE2 PHE L  70      28.366  31.472  41.313  1.00 41.80           C  
ATOM    515  CZ  PHE L  70      27.451  31.987  42.196  1.00 40.32           C  
ATOM    516  C   PHE L  70      32.439  28.785  44.608  1.00 40.88           C  
ATOM    517  O   PHE L  70      33.446  28.527  43.949  1.00 42.23           O  
ATOM    518  N   THR L  71      32.161  28.166  45.778  1.00 40.26           N  
ATOM    519  CA  THR L  71      33.037  27.156  46.293  1.00 39.35           C  
ATOM    520  CB  THR L  71      33.939  27.672  47.378  1.00 40.73           C  
ATOM    521  OG1 THR L  71      34.743  28.732  46.883  1.00 42.80           O  
ATOM    522  CG2 THR L  71      34.828  26.526  47.883  1.00 41.72           C  
ATOM    523  C   THR L  71      32.228  26.039  46.884  1.00 39.84           C  
ATOM    524  O   THR L  71      31.222  26.261  47.556  1.00 40.49           O  
ATOM    525  N   LEU L  72      32.659  24.791  46.623  1.00 39.62           N  
ATOM    526  CA  LEU L  72      32.051  23.635  47.216  1.00 39.06           C  
ATOM    527  CB  LEU L  72      31.743  22.510  46.213  1.00 39.44           C  
ATOM    528  CG  LEU L  72      31.086  21.270  46.851  1.00 38.96           C  
ATOM    529  CD1 LEU L  72      29.694  21.598  47.410  1.00 38.32           C  
ATOM    530  CD2 LEU L  72      31.058  20.085  45.874  1.00 38.84           C  
ATOM    531  C   LEU L  72      33.078  23.110  48.163  1.00 39.71           C  
ATOM    532  O   LEU L  72      34.232  22.912  47.784  1.00 40.04           O  
ATOM    533  N   THR L  73      32.694  22.879  49.433  1.00 40.47           N  
ATOM    534  CA  THR L  73      33.684  22.441  50.372  1.00 41.39           C  
ATOM    535  CB  THR L  73      33.868  23.397  51.514  1.00 41.97           C  
ATOM    536  OG1 THR L  73      34.234  24.679  51.023  1.00 42.41           O  
ATOM    537  CG2 THR L  73      34.967  22.857  52.442  1.00 41.95           C  
ATOM    538  C   THR L  73      33.281  21.128  50.961  1.00 40.45           C  
ATOM    539  O   THR L  73      32.136  20.931  51.367  1.00 42.15           O  
ATOM    540  N   ILE L  74      34.242  20.185  51.006  1.00 40.64           N  
ATOM    541  CA  ILE L  74      34.021  18.914  51.631  1.00 40.54           C  
ATOM    542  CB  ILE L  74      34.313  17.758  50.720  1.00 42.44           C  
ATOM    543  CG1 ILE L  74      33.443  17.870  49.456  1.00 42.03           C  
ATOM    544  CG2 ILE L  74      34.075  16.458  51.505  1.00 42.70           C  
ATOM    545  CD1 ILE L  74      33.820  16.890  48.345  1.00 41.85           C  
ATOM    546  C   ILE L  74      34.988  18.877  52.778  1.00 44.23           C  
ATOM    547  O   ILE L  74      36.200  18.802  52.579  1.00 44.85           O  
ATOM    548  N   SER L  75      34.460  18.913  54.016  1.00 43.75           N  
ATOM    549  CA  SER L  75      35.255  19.038  55.210  1.00 45.25           C  
ATOM    550  CB  SER L  75      34.403  19.023  56.486  1.00 44.59           C  
ATOM    551  OG  SER L  75      33.456  20.078  56.454  1.00 46.48           O  
ATOM    552  C   SER L  75      36.224  17.908  55.354  1.00 46.36           C  
ATOM    553  O   SER L  75      37.432  18.130  55.415  1.00 45.59           O  
ATOM    554  N   SER L  76      35.728  16.659  55.447  1.00 44.04           N  
ATOM    555  CA  SER L  76      36.650  15.569  55.589  1.00 44.21           C  
ATOM    556  CB  SER L  76      36.616  14.892  56.974  1.00 47.67           C  
ATOM    557  OG  SER L  76      35.369  14.248  57.189  1.00 49.02           O  
ATOM    558  C   SER L  76      36.275  14.545  54.571  1.00 45.95           C  
ATOM    559  O   SER L  76      35.186  13.976  54.617  1.00 46.11           O  
ATOM    560  N   LEU L  77      37.202  14.251  53.642  1.00 45.66           N  
ATOM    561  CA  LEU L  77      36.887  13.370  52.557  1.00 45.52           C  
ATOM    562  CB  LEU L  77      37.942  13.341  51.434  1.00 44.59           C  
ATOM    563  CG  LEU L  77      38.030  14.626  50.592  1.00 43.34           C  
ATOM    564  CD1 LEU L  77      39.105  14.494  49.502  1.00 41.24           C  
ATOM    565  CD2 LEU L  77      36.662  15.021  50.015  1.00 44.54           C  
ATOM    566  C   LEU L  77      36.719  11.963  53.019  1.00 46.34           C  
ATOM    567  O   LEU L  77      37.483  11.449  53.837  1.00 46.12           O  
ATOM    568  N   GLU L  78      35.680  11.309  52.462  1.00 45.41           N  
ATOM    569  CA  GLU L  78      35.388   9.929  52.703  1.00 46.26           C  
ATOM    570  CB  GLU L  78      33.924   9.682  53.101  1.00 47.30           C  
ATOM    571  CG  GLU L  78      33.556  10.319  54.444  0.95 49.00           C  
ATOM    572  CD  GLU L  78      34.248   9.535  55.550  0.86 51.06           C  
ATOM    573  OE1 GLU L  78      35.507   9.548  55.589  0.99 50.45           O  
ATOM    574  OE2 GLU L  78      33.526   8.909  56.370  0.94 52.10           O1-
ATOM    575  C   GLU L  78      35.638   9.249  51.392  1.00 47.46           C  
ATOM    576  O   GLU L  78      35.656   9.904  50.351  1.00 46.02           O  
ATOM    577  N   PRO L  79      35.844   7.962  51.390  1.00 47.83           N  
ATOM    578  CA  PRO L  79      36.143   7.284  50.159  1.00 47.92           C  
ATOM    579  CD  PRO L  79      36.397   7.272  52.542  1.00 47.57           C  
ATOM    580  CB  PRO L  79      36.504   5.856  50.560  1.00 47.22           C  
ATOM    581  CG  PRO L  79      37.096   6.023  51.973  1.00 48.72           C  
ATOM    582  C   PRO L  79      35.027   7.392  49.174  1.00 46.82           C  
ATOM    583  O   PRO L  79      35.281   7.293  47.974  1.00 46.46           O  
ATOM    584  N   GLU L  80      33.790   7.585  49.659  0.95 46.51           N  
ATOM    585  CA  GLU L  80      32.624   7.683  48.830  0.95 45.81           C  
ATOM    586  CB  GLU L  80      31.320   7.773  49.645  0.95 47.91           C  
ATOM    587  CG  GLU L  80      31.067   6.573  50.561  0.95 50.77           C  
ATOM    588  CD  GLU L  80      31.706   6.873  51.911  0.95 54.55           C  
ATOM    589  OE1 GLU L  80      31.184   7.770  52.625  0.95 57.99           O  
ATOM    590  OE2 GLU L  80      32.726   6.212  52.246  0.95 51.50           O1-
ATOM    591  C   GLU L  80      32.705   8.941  48.024  0.95 45.00           C  
ATOM    592  O   GLU L  80      32.153   9.028  46.929  0.95 43.94           O  
ATOM    593  N   ASP L  81      33.378   9.956  48.590  1.00 42.32           N  
ATOM    594  CA  ASP L  81      33.489  11.295  48.089  1.00 40.59           C  
ATOM    595  CB  ASP L  81      34.129  12.247  49.112  1.00 41.57           C  
ATOM    596  CG  ASP L  81      33.146  12.391  50.264  1.00 44.13           C  
ATOM    597  OD1 ASP L  81      31.959  12.011  50.076  1.00 41.91           O  
ATOM    598  OD2 ASP L  81      33.567  12.879  51.345  1.00 41.95           O1-
ATOM    599  C   ASP L  81      34.280  11.382  46.823  1.00 39.38           C  
ATOM    600  O   ASP L  81      34.184  12.382  46.115  1.00 40.71           O  
ATOM    601  N   PHE L  82      35.140  10.398  46.511  1.00 38.69           N  
ATOM    602  CA  PHE L  82      35.910  10.575  45.315  1.00 37.44           C  
ATOM    603  CB  PHE L  82      37.132   9.647  45.237  1.00 37.75           C  
ATOM    604  CG  PHE L  82      38.002  10.061  46.374  1.00 38.54           C  
ATOM    605  CD1 PHE L  82      38.841  11.140  46.247  1.00 39.69           C  
ATOM    606  CD2 PHE L  82      37.963   9.397  47.577  1.00 38.45           C  
ATOM    607  CE1 PHE L  82      39.639  11.540  47.290  1.00 39.82           C  
ATOM    608  CE2 PHE L  82      38.760   9.793  48.625  1.00 39.88           C  
ATOM    609  CZ  PHE L  82      39.605  10.864  48.484  1.00 38.59           C  
ATOM    610  C   PHE L  82      35.026  10.334  44.133  1.00 37.01           C  
ATOM    611  O   PHE L  82      34.543   9.225  43.918  1.00 37.87           O  
ATOM    612  N   ALA L  83      34.805  11.396  43.328  1.00 37.28           N  
ATOM    613  CA  ALA L  83      33.929  11.329  42.194  1.00 36.35           C  
ATOM    614  CB  ALA L  83      32.441  11.242  42.581  1.00 35.31           C  
ATOM    615  C   ALA L  83      34.122  12.596  41.416  1.00 35.44           C  
ATOM    616  O   ALA L  83      35.057  13.352  41.673  1.00 35.39           O  
ATOM    617  N   VAL L  84      33.264  12.835  40.403  1.00 33.23           N  
ATOM    618  CA  VAL L  84      33.368  14.037  39.621  1.00 32.89           C  
ATOM    619  CB  VAL L  84      33.186  13.801  38.147  1.00 32.65           C  
ATOM    620  CG1 VAL L  84      33.194  15.152  37.413  1.00 32.50           C  
ATOM    621  CG2 VAL L  84      34.289  12.837  37.673  1.00 33.63           C  
ATOM    622  C   VAL L  84      32.298  14.978  40.091  1.00 33.18           C  
ATOM    623  O   VAL L  84      31.171  14.564  40.359  1.00 32.33           O  
ATOM    624  N   TYR L  85      32.627  16.284  40.213  1.00 32.90           N  
ATOM    625  CA  TYR L  85      31.665  17.237  40.698  1.00 33.74           C  
ATOM    626  CB  TYR L  85      32.115  17.998  41.956  1.00 33.12           C  
ATOM    627  CG  TYR L  85      32.211  17.016  43.070  1.00 35.03           C  
ATOM    628  CD1 TYR L  85      31.091  16.676  43.783  1.00 35.73           C  
ATOM    629  CD2 TYR L  85      33.407  16.424  43.397  1.00 34.19           C  
ATOM    630  CE1 TYR L  85      31.166  15.770  44.812  1.00 34.83           C  
ATOM    631  CE2 TYR L  85      33.485  15.517  44.430  1.00 34.85           C  
ATOM    632  CZ  TYR L  85      32.360  15.191  45.142  1.00 35.64           C  
ATOM    633  OH  TYR L  85      32.424  14.264  46.203  1.00 33.61           O  
ATOM    634  C   TYR L  85      31.420  18.275  39.646  1.00 33.88           C  
ATOM    635  O   TYR L  85      32.361  18.798  39.052  1.00 33.71           O  
ATOM    636  N   TYR L  86      30.129  18.613  39.408  1.00 34.61           N  
ATOM    637  CA  TYR L  86      29.786  19.575  38.393  1.00 35.79           C  
ATOM    638  CB  TYR L  86      28.822  19.067  37.301  1.00 35.10           C  
ATOM    639  CG  TYR L  86      29.329  17.862  36.584  1.00 33.92           C  
ATOM    640  CD1 TYR L  86      30.296  17.960  35.612  1.00 34.63           C  
ATOM    641  CD2 TYR L  86      28.828  16.620  36.891  1.00 35.08           C  
ATOM    642  CE1 TYR L  86      30.748  16.840  34.954  1.00 34.98           C  
ATOM    643  CE2 TYR L  86      29.276  15.496  36.234  1.00 36.32           C  
ATOM    644  CZ  TYR L  86      30.239  15.606  35.261  1.00 35.48           C  
ATOM    645  OH  TYR L  86      30.704  14.459  34.582  1.00 35.07           O  
ATOM    646  C   TYR L  86      29.002  20.695  39.020  1.00 35.93           C  
ATOM    647  O   TYR L  86      28.266  20.490  39.985  1.00 36.92           O  
ATOM    648  N   CYS L  87      29.153  21.926  38.476  1.00 37.10           N  
ATOM    649  CA  CYS L  87      28.376  23.051  38.921  1.00 39.36           C  
ATOM    650  CB  CYS L  87      29.213  24.290  39.354  1.00 40.11           C  
ATOM    651  SG  CYS L  87      30.387  24.910  38.105  1.00 41.66           S  
ATOM    652  C   CYS L  87      27.443  23.422  37.800  1.00 40.14           C  
ATOM    653  O   CYS L  87      27.729  23.162  36.632  1.00 40.13           O  
ATOM    654  N   GLN L  88      26.271  24.005  38.137  1.00 39.95           N  
ATOM    655  CA  GLN L  88      25.262  24.321  37.160  1.00 39.53           C  
ATOM    656  CB  GLN L  88      24.248  23.165  37.075  1.00 39.52           C  
ATOM    657  CG  GLN L  88      22.861  23.513  36.560  1.00 40.31           C  
ATOM    658  CD  GLN L  88      22.009  23.622  37.814  1.00 39.62           C  
ATOM    659  OE1 GLN L  88      22.082  22.773  38.700  1.00 40.50           O  
ATOM    660  NE2 GLN L  88      21.180  24.694  37.907  1.00 39.76           N  
ATOM    661  C   GLN L  88      24.576  25.599  37.553  1.00 40.32           C  
ATOM    662  O   GLN L  88      24.299  25.821  38.731  1.00 41.29           O  
ATOM    663  N   GLN L  89      24.287  26.481  36.566  1.00 41.56           N  
ATOM    664  CA  GLN L  89      23.669  27.744  36.885  1.00 42.85           C  
ATOM    665  CB  GLN L  89      24.503  28.965  36.455  1.00 42.58           C  
ATOM    666  CG  GLN L  89      24.666  29.107  34.944  1.00 43.88           C  
ATOM    667  CD  GLN L  89      23.590  30.038  34.421  1.00 44.19           C  
ATOM    668  OE1 GLN L  89      23.430  31.143  34.931  1.00 45.27           O  
ATOM    669  NE2 GLN L  89      22.838  29.594  33.378  1.00 43.60           N  
ATOM    670  C   GLN L  89      22.319  27.834  36.231  1.00 43.08           C  
ATOM    671  O   GLN L  89      22.139  27.471  35.073  1.00 42.11           O  
ATOM    672  N   ARG L  90      21.293  28.253  36.980  1.00 24.78           N  
ATOM    673  CA  ARG L  90      20.092  28.479  36.250  1.00 24.40           C  
ATOM    674  CB  ARG L  90      18.962  27.471  36.500  1.00 24.86           C  
ATOM    675  CG  ARG L  90      17.900  27.575  35.405  1.00 25.40           C  
ATOM    676  CD  ARG L  90      17.039  28.831  35.491  1.00 43.33           C  
ATOM    677  NE  ARG L  90      16.348  29.015  34.187  1.00 44.04           N  
ATOM    678  CZ  ARG L  90      15.402  29.989  34.074  1.00 25.96           C  
ATOM    679  NH1 ARG L  90      15.065  30.739  35.162  1.00 44.62           N1+
ATOM    680  NH2 ARG L  90      14.789  30.217  32.878  1.00 44.57           N  
ATOM    681  C   ARG L  90      19.598  29.813  36.682  1.00 24.71           C  
ATOM    682  O   ARG L  90      18.636  29.914  37.437  1.00 23.71           O  
ATOM    683  N   ASP L  91      20.232  30.882  36.174  1.00 24.70           N  
ATOM    684  CA  ASP L  91      19.848  32.196  36.579  1.00 25.92           C  
ATOM    685  CB  ASP L  91      21.059  33.106  36.836  1.00 28.04           C  
ATOM    686  CG  ASP L  91      20.534  34.467  37.273  1.00 20.94           C  
ATOM    687  OD1 ASP L  91      19.866  34.527  38.339  1.00  0.00           O  
ATOM    688  OD2 ASP L  91      20.800  35.464  36.549  1.00 21.10           O1-
ATOM    689  C   ASP L  91      19.090  32.833  35.458  1.00 25.70           C  
ATOM    690  O   ASP L  91      18.078  33.492  35.676  1.00 26.48           O  
ATOM    691  N   ASN L  92      19.544  32.605  34.214  1.00 25.63           N  
ATOM    692  CA  ASN L  92      19.036  33.296  33.063  1.00 26.83           C  
ATOM    693  CB  ASN L  92      19.898  33.048  31.825  1.00 28.75           C  
ATOM    694  CG  ASN L  92      19.750  31.568  31.518  1.00 29.51           C  
ATOM    695  OD1 ASN L  92      19.747  30.718  32.406  1.00 31.38           O  
ATOM    696  ND2 ASN L  92      19.595  31.249  30.212  1.00 29.86           N  
ATOM    697  C   ASN L  92      17.638  32.884  32.703  1.00 26.76           C  
ATOM    698  O   ASN L  92      17.191  31.773  32.984  1.00 26.05           O  
ATOM    699  N   TRP L  93      16.904  33.836  32.084  1.00 27.04           N  
ATOM    700  CA  TRP L  93      15.597  33.619  31.534  1.00 28.09           C  
ATOM    701  CB  TRP L  93      14.471  34.247  32.379  1.00 27.50           C  
ATOM    702  CG  TRP L  93      13.080  34.127  31.797  1.00 27.54           C  
ATOM    703  CD2 TRP L  93      12.222  32.982  31.937  1.00 27.85           C  
ATOM    704  CD1 TRP L  93      12.390  35.036  31.049  1.00 28.48           C  
ATOM    705  NE1 TRP L  93      11.157  34.529  30.711  1.00 29.34           N  
ATOM    706  CE2 TRP L  93      11.038  33.265  31.249  1.00 28.50           C  
ATOM    707  CE3 TRP L  93      12.407  31.791  32.581  1.00 27.44           C  
ATOM    708  CZ2 TRP L  93      10.019  32.358  31.194  1.00 29.64           C  
ATOM    709  CZ3 TRP L  93      11.377  30.879  32.527  1.00 28.43           C  
ATOM    710  CH2 TRP L  93      10.207  31.158  31.846  1.00 29.82           C  
ATOM    711  C   TRP L  93      15.626  34.314  30.207  1.00 29.15           C  
ATOM    712  O   TRP L  93      16.108  35.443  30.129  1.00 31.06           O  
ATOM    713  N   PRO L  94      15.157  33.708  29.145  1.00 29.76           N  
ATOM    714  CA  PRO L  94      14.599  32.385  29.192  1.00 29.92           C  
ATOM    715  CD  PRO L  94      14.595  34.495  28.058  1.00 30.69           C  
ATOM    716  CB  PRO L  94      13.902  32.179  27.850  1.00 30.96           C  
ATOM    717  CG  PRO L  94      13.522  33.603  27.413  1.00 30.29           C  
ATOM    718  C   PRO L  94      15.646  31.363  29.487  1.00 29.27           C  
ATOM    719  O   PRO L  94      16.820  31.592  29.202  1.00 29.63           O  
ATOM    720  N   PRO L  95      15.227  30.260  30.039  1.00 28.63           N  
ATOM    721  CA  PRO L  95      16.125  29.232  30.489  1.00 27.57           C  
ATOM    722  CD  PRO L  95      13.885  29.753  29.800  1.00 28.30           C  
ATOM    723  CB  PRO L  95      15.227  28.070  30.909  1.00 28.01           C  
ATOM    724  CG  PRO L  95      13.994  28.235  30.004  1.00 28.86           C  
ATOM    725  C   PRO L  95      17.129  28.797  29.469  1.00 28.50           C  
ATOM    726  O   PRO L  95      16.754  28.482  28.341  1.00 28.44           O  
ATOM    727  N   ASP L  96      18.417  28.788  29.862  1.00 27.55           N  
ATOM    728  CA  ASP L  96      19.494  28.271  29.070  1.00 27.24           C  
ATOM    729  CB  ASP L  96      20.226  29.316  28.207  1.00 22.15           C  
ATOM    730  CG  ASP L  96      19.301  29.795  27.097  1.00 26.40           C  
ATOM    731  OD1 ASP L  96      18.620  28.936  26.475  1.00  0.00           O  
ATOM    732  OD2 ASP L  96      19.271  31.032  26.855  1.00  0.00           O1-
ATOM    733  C   ASP L  96      20.497  27.807  30.080  1.00 25.37           C  
ATOM    734  O   ASP L  96      21.479  28.499  30.339  1.00 24.24           O  
ATOM    735  N   ALA L  97      20.269  26.613  30.669  1.00 23.53           N  
ATOM    736  CA  ALA L  97      21.113  26.078  31.705  1.00 23.33           C  
ATOM    737  CB  ALA L  97      20.526  24.831  32.391  1.00 22.49           C  
ATOM    738  C   ALA L  97      22.450  25.712  31.121  1.00 23.08           C  
ATOM    739  O   ALA L  97      22.583  25.509  29.917  1.00 23.19           O  
ATOM    740  N   THR L  98      23.490  25.638  31.980  1.00 43.44           N  
ATOM    741  CA  THR L  98      24.831  25.470  31.525  1.00 42.40           C  
ATOM    742  CB  THR L  98      25.552  26.773  31.332  1.00 41.76           C  
ATOM    743  OG1 THR L  98      26.863  26.555  30.839  1.00 41.91           O  
ATOM    744  CG2 THR L  98      25.621  27.492  32.684  1.00 40.90           C  
ATOM    745  C   THR L  98      25.507  24.751  32.646  1.00 41.66           C  
ATOM    746  O   THR L  98      25.159  24.949  33.809  1.00 41.60           O  
ATOM    747  N   PHE L  99      26.474  23.872  32.330  1.00 41.03           N  
ATOM    748  CA  PHE L  99      27.141  23.142  33.368  1.00 39.05           C  
ATOM    749  CB  PHE L  99      26.991  21.610  33.274  1.00 38.55           C  
ATOM    750  CG  PHE L  99      25.654  21.175  33.775  1.00 37.38           C  
ATOM    751  CD1 PHE L  99      24.519  21.312  33.013  1.00 37.59           C  
ATOM    752  CD2 PHE L  99      25.541  20.594  35.016  1.00 36.75           C  
ATOM    753  CE1 PHE L  99      23.296  20.897  33.490  1.00 36.85           C  
ATOM    754  CE2 PHE L  99      24.321  20.176  35.497  1.00 36.73           C  
ATOM    755  CZ  PHE L  99      23.192  20.324  34.733  1.00 36.31           C  
ATOM    756  C   PHE L  99      28.605  23.411  33.276  1.00 40.18           C  
ATOM    757  O   PHE L  99      29.114  23.865  32.253  1.00 40.58           O  
ATOM    758  N   GLY L 100      29.317  23.159  34.390  1.00 41.17           N  
ATOM    759  CA  GLY L 100      30.739  23.307  34.405  1.00 41.62           C  
ATOM    760  C   GLY L 100      31.302  22.074  33.767  1.00 41.95           C  
ATOM    761  O   GLY L 100      30.587  21.100  33.541  1.00 40.21           O  
ATOM    762  N   GLN L 101      32.611  22.109  33.453  1.00 41.35           N  
ATOM    763  CA  GLN L 101      33.334  21.038  32.820  1.00 42.31           C  
ATOM    764  CB  GLN L 101      34.778  21.408  32.449  1.00 44.84           C  
ATOM    765  CG  GLN L 101      34.921  22.718  31.685  1.00 50.39           C  
ATOM    766  CD  GLN L 101      35.172  23.785  32.738  1.00 55.00           C  
ATOM    767  OE1 GLN L 101      34.554  24.847  32.730  1.00 53.36           O  
ATOM    768  NE2 GLN L 101      36.114  23.492  33.676  1.00 51.63           N  
ATOM    769  C   GLN L 101      33.474  19.899  33.778  1.00 42.13           C  
ATOM    770  O   GLN L 101      33.571  18.744  33.371  1.00 41.01           O  
ATOM    771  N   GLY L 102      33.568  20.201  35.085  1.00 40.14           N  
ATOM    772  CA  GLY L 102      33.701  19.151  36.052  1.00 38.54           C  
ATOM    773  C   GLY L 102      35.068  19.180  36.658  1.00 38.88           C  
ATOM    774  O   GLY L 102      36.039  19.637  36.054  1.00 39.18           O  
ATOM    775  N   THR L 103      35.142  18.708  37.918  1.00 38.98           N  
ATOM    776  CA  THR L 103      36.378  18.568  38.626  1.00 39.03           C  
ATOM    777  CB  THR L 103      36.488  19.444  39.841  1.00 39.26           C  
ATOM    778  OG1 THR L 103      36.391  20.811  39.466  1.00 38.56           O  
ATOM    779  CG2 THR L 103      37.836  19.179  40.532  1.00 38.69           C  
ATOM    780  C   THR L 103      36.421  17.150  39.096  1.00 38.79           C  
ATOM    781  O   THR L 103      35.490  16.662  39.736  1.00 39.86           O  
ATOM    782  N   LYS L 104      37.517  16.444  38.780  1.00 39.17           N  
ATOM    783  CA  LYS L 104      37.630  15.075  39.176  1.00 39.20           C  
ATOM    784  CB  LYS L 104      38.431  14.242  38.162  1.00 41.16           C  
ATOM    785  CG  LYS L 104      38.557  12.757  38.500  1.00 45.35           C  
ATOM    786  CD  LYS L 104      39.225  11.960  37.378  1.00 47.03           C  
ATOM    787  CE  LYS L 104      39.399  10.472  37.682  1.00 67.73           C  
ATOM    788  NZ  LYS L 104      38.216   9.717  37.219  1.00 67.24           N1+
ATOM    789  C   LYS L 104      38.384  15.047  40.466  1.00 41.42           C  
ATOM    790  O   LYS L 104      39.479  15.598  40.570  1.00 40.87           O  
ATOM    791  N   VAL L 105      37.794  14.405  41.493  1.00 41.09           N  
ATOM    792  CA  VAL L 105      38.431  14.288  42.774  1.00 42.96           C  
ATOM    793  CB  VAL L 105      37.462  14.411  43.918  1.00 43.44           C  
ATOM    794  CG1 VAL L 105      38.216  14.189  45.240  1.00 65.46           C  
ATOM    795  CG2 VAL L 105      36.750  15.773  43.829  1.00 67.97           C  
ATOM    796  C   VAL L 105      39.007  12.906  42.826  1.00 43.20           C  
ATOM    797  O   VAL L 105      38.275  11.917  42.868  1.00 43.24           O  
ATOM    798  N   GLU L 106      40.349  12.810  42.866  1.00 43.28           N  
ATOM    799  CA  GLU L 106      41.023  11.546  42.775  1.00 44.79           C  
ATOM    800  CB  GLU L 106      42.103  11.589  41.686  1.00 45.68           C  
ATOM    801  CG  GLU L 106      42.780  10.257  41.390  1.00 48.75           C  
ATOM    802  CD  GLU L 106      43.846  10.552  40.350  1.00 50.91           C  
ATOM    803  OE1 GLU L 106      44.493  11.628  40.463  1.00 51.73           O  
ATOM    804  OE2 GLU L 106      44.033   9.712  39.433  1.00 49.94           O1-
ATOM    805  C   GLU L 106      41.705  11.242  44.074  1.00 46.17           C  
ATOM    806  O   GLU L 106      42.032  12.141  44.847  1.00 46.51           O  
ATOM    807  N   ILE L 107      41.929   9.939  44.353  1.00 47.02           N  
ATOM    808  CA  ILE L 107      42.598   9.563  45.567  1.00 48.67           C  
ATOM    809  CB  ILE L 107      42.315   8.160  46.026  1.00 48.57           C  
ATOM    810  CG1 ILE L 107      40.836   7.994  46.406  1.00 48.84           C  
ATOM    811  CG2 ILE L 107      43.291   7.827  47.167  1.00 49.99           C  
ATOM    812  CD1 ILE L 107      40.434   6.541  46.654  1.00 52.06           C  
ATOM    813  C   ILE L 107      44.063   9.643  45.318  1.00 50.86           C  
ATOM    814  O   ILE L 107      44.581   9.067  44.364  1.00 50.05           O  
ATOM    815  N   LYS L 108      44.774  10.389  46.181  1.00 51.96           N  
ATOM    816  CA  LYS L 108      46.190  10.489  46.016  1.00 53.86           C  
ATOM    817  CB  LYS L 108      46.691  11.930  45.814  1.00 56.47           C  
ATOM    818  CG  LYS L 108      48.123  11.994  45.273  1.00 58.13           C  
ATOM    819  CD  LYS L 108      49.154  11.334  46.185  1.00 60.93           C  
ATOM    820  CE  LYS L 108      50.499  11.072  45.513  1.00 61.83           C  
ATOM    821  NZ  LYS L 108      51.404  10.409  46.474  1.00 63.92           N1+
ATOM    822  C   LYS L 108      46.804   9.954  47.300  1.00 54.05           C  
ATOM    823  O   LYS L 108      46.919   8.705  47.417  1.00 54.51           O  
ATOM    824  OXT LYS L 108      47.172  10.782  48.177  1.00  0.00           O1-
TER     825      LYS L 108 
ATOM    826  N   LEU H 109       9.152   5.053  46.373  1.00 52.12           N1+
ATOM    827  CA  LEU H 109       9.889   6.334  46.331  1.00 53.16           C  
ATOM    828  CB  LEU H 109      11.363   6.138  46.733  1.00 54.62           C  
ATOM    829  CG  LEU H 109      11.554   5.639  48.179  1.00 55.16           C  
ATOM    830  CD1 LEU H 109      10.920   6.608  49.190  1.00  0.00           C  
ATOM    831  CD2 LEU H 109      11.089   4.183  48.353  1.00  0.00           C  
ATOM    832  C   LEU H 109       9.831   6.878  44.945  1.00 51.66           C  
ATOM    833  O   LEU H 109       9.043   6.410  44.125  1.00 50.97           O  
ATOM    834  N   ILE H 110      10.670   7.886  44.645  1.00 53.06           N  
ATOM    835  CA  ILE H 110      10.613   8.468  43.338  1.00 54.72           C  
ATOM    836  CB  ILE H 110      10.990   9.922  43.285  1.00 53.22           C  
ATOM    837  CG1 ILE H 110      10.646  10.499  41.899  1.00 52.17           C  
ATOM    838  CG2 ILE H 110      12.471  10.062  43.672  1.00 52.57           C  
ATOM    839  CD1 ILE H 110      10.689  12.025  41.834  1.00  0.00           C  
ATOM    840  C   ILE H 110      11.537   7.721  42.438  1.00 52.47           C  
ATOM    841  O   ILE H 110      12.680   7.442  42.797  1.00 52.82           O  
ATOM    842  N   ASN H 111      11.038   7.335  41.243  1.00 52.93           N  
ATOM    843  CA  ASN H 111      11.874   6.631  40.317  1.00 50.24           C  
ATOM    844  CB  ASN H 111      11.624   5.113  40.279  1.00 51.66           C  
ATOM    845  CG  ASN H 111      10.203   4.861  39.795  1.00 55.82           C  
ATOM    846  OD1 ASN H 111       9.902   4.979  38.608  1.00  0.00           O  
ATOM    847  ND2 ASN H 111       9.301   4.489  40.743  1.00  0.00           N  
ATOM    848  C   ASN H 111      11.643   7.155  38.934  1.00 49.57           C  
ATOM    849  O   ASN H 111      10.517   7.444  38.533  1.00 49.44           O  
ATOM    850  N   LEU H 112      12.739   7.314  38.171  1.00 48.63           N  
ATOM    851  CA  LEU H 112      12.652   7.728  36.804  1.00 47.08           C  
ATOM    852  CB  LEU H 112      13.354   9.072  36.534  1.00 46.23           C  
ATOM    853  CG  LEU H 112      12.735  10.281  37.266  1.00 46.27           C  
ATOM    854  CD1 LEU H 112      13.493  11.579  36.946  1.00 45.27           C  
ATOM    855  CD2 LEU H 112      11.233  10.408  36.972  1.00 44.05           C  
ATOM    856  C   LEU H 112      13.391   6.691  36.025  1.00 46.07           C  
ATOM    857  O   LEU H 112      14.571   6.448  36.272  1.00 47.90           O  
ATOM    858  N   VAL H 113      12.718   6.037  35.061  1.00 44.77           N  
ATOM    859  CA  VAL H 113      13.409   5.025  34.320  1.00 44.16           C  
ATOM    860  CB  VAL H 113      12.791   3.666  34.456  1.00 44.30           C  
ATOM    861  CG1 VAL H 113      13.599   2.663  33.614  1.00 46.42           C  
ATOM    862  CG2 VAL H 113      12.724   3.322  35.952  1.00 47.86           C  
ATOM    863  C   VAL H 113      13.349   5.392  32.874  1.00 43.82           C  
ATOM    864  O   VAL H 113      12.291   5.751  32.359  1.00 44.69           O  
ATOM    865  N   GLU H 114      14.499   5.296  32.180  1.00 43.35           N  
ATOM    866  CA  GLU H 114      14.551   5.650  30.791  1.00 42.57           C  
ATOM    867  CB  GLU H 114      15.789   6.476  30.388  1.00 42.95           C  
ATOM    868  CG  GLU H 114      15.894   7.857  31.036  1.00 42.96           C  
ATOM    869  CD  GLU H 114      16.748   7.728  32.288  1.00 43.70           C  
ATOM    870  OE1 GLU H 114      17.036   6.571  32.693  1.00 43.41           O  
ATOM    871  OE2 GLU H 114      17.132   8.785  32.856  1.00 41.71           O1-
ATOM    872  C   GLU H 114      14.628   4.398  29.973  1.00 43.15           C  
ATOM    873  O   GLU H 114      15.129   3.370  30.426  1.00 43.35           O  
ATOM    874  N   SER H 115      14.102   4.464  28.731  1.00 41.88           N  
ATOM    875  CA  SER H 115      14.154   3.346  27.835  1.00 41.53           C  
ATOM    876  CB  SER H 115      12.944   2.403  27.957  1.00 42.10           C  
ATOM    877  OG  SER H 115      11.755   3.083  27.582  1.00 44.84           O  
ATOM    878  C   SER H 115      14.149   3.886  26.436  1.00 40.91           C  
ATOM    879  O   SER H 115      13.876   5.065  26.218  1.00 40.21           O  
ATOM    880  N   GLY H 116      14.460   3.023  25.447  1.00 41.21           N  
ATOM    881  CA  GLY H 116      14.381   3.442  24.075  1.00 42.29           C  
ATOM    882  C   GLY H 116      15.733   3.632  23.454  1.00 42.33           C  
ATOM    883  O   GLY H 116      15.818   3.815  22.240  1.00 43.53           O  
ATOM    884  N   GLY H 117      16.826   3.581  24.236  1.00 42.56           N  
ATOM    885  CA  GLY H 117      18.121   3.802  23.652  1.00 43.34           C  
ATOM    886  C   GLY H 117      18.521   2.596  22.867  1.00 43.39           C  
ATOM    887  O   GLY H 117      17.947   1.517  23.007  1.00 43.77           O  
ATOM    888  N   GLY H 118      19.549   2.760  22.012  1.00 40.74           N  
ATOM    889  CA  GLY H 118      19.992   1.663  21.209  1.00 40.00           C  
ATOM    890  C   GLY H 118      20.933   2.189  20.177  1.00 39.35           C  
ATOM    891  O   GLY H 118      21.382   3.332  20.244  1.00 39.16           O  
ATOM    892  N   VAL H 119      21.266   1.331  19.195  1.00 39.04           N  
ATOM    893  CA  VAL H 119      22.144   1.728  18.139  1.00 38.51           C  
ATOM    894  CB  VAL H 119      23.032   0.617  17.655  1.00 38.94           C  
ATOM    895  CG1 VAL H 119      23.887   1.139  16.489  1.00 40.93           C  
ATOM    896  CG2 VAL H 119      23.855   0.091  18.843  1.00 40.38           C  
ATOM    897  C   VAL H 119      21.280   2.148  16.995  1.00 40.16           C  
ATOM    898  O   VAL H 119      20.292   1.488  16.671  1.00 40.14           O  
ATOM    899  N   VAL H 120      21.627   3.291  16.371  1.00 39.85           N  
ATOM    900  CA  VAL H 120      20.878   3.796  15.259  1.00 42.07           C  
ATOM    901  CB  VAL H 120      19.920   4.881  15.659  1.00 41.82           C  
ATOM    902  CG1 VAL H 120      20.737   6.099  16.124  1.00 42.15           C  
ATOM    903  CG2 VAL H 120      18.967   5.166  14.488  1.00 42.98           C  
ATOM    904  C   VAL H 120      21.865   4.395  14.305  1.00 42.74           C  
ATOM    905  O   VAL H 120      22.933   4.854  14.710  1.00 41.56           O  
ATOM    906  N   GLN H 121      21.549   4.395  12.994  1.00 42.37           N  
ATOM    907  CA  GLN H 121      22.481   4.954  12.057  1.00 43.70           C  
ATOM    908  CB  GLN H 121      22.522   4.243  10.696  1.00 43.88           C  
ATOM    909  CG  GLN H 121      23.106   2.833  10.808  1.00 45.82           C  
ATOM    910  CD  GLN H 121      23.177   2.220   9.419  1.00 51.87           C  
ATOM    911  OE1 GLN H 121      22.868   2.869   8.422  1.00 52.30           O  
ATOM    912  NE2 GLN H 121      23.602   0.930   9.352  1.00 52.55           N  
ATOM    913  C   GLN H 121      22.161   6.397  11.854  1.00 43.31           C  
ATOM    914  O   GLN H 121      21.068   6.868  12.159  1.00 44.10           O  
ATOM    915  N   PRO H 122      23.113   7.116  11.338  1.00 44.40           N  
ATOM    916  CA  PRO H 122      22.914   8.522  11.153  1.00 44.11           C  
ATOM    917  CD  PRO H 122      24.515   6.779  11.519  1.00 44.65           C  
ATOM    918  CB  PRO H 122      24.275   9.077  10.744  1.00 44.97           C  
ATOM    919  CG  PRO H 122      25.268   8.118  11.430  1.00 45.25           C  
ATOM    920  C   PRO H 122      21.803   8.793  10.196  1.00 45.78           C  
ATOM    921  O   PRO H 122      21.682   8.081   9.199  1.00 46.50           O  
ATOM    922  N   GLY H 123      20.980   9.818  10.494  1.00 46.94           N  
ATOM    923  CA  GLY H 123      19.893  10.191   9.641  1.00 48.56           C  
ATOM    924  C   GLY H 123      18.632   9.543  10.130  1.00 48.77           C  
ATOM    925  O   GLY H 123      17.538   9.911   9.709  1.00 48.99           O  
ATOM    926  N   ARG H 124      18.747   8.567  11.048  1.00 48.32           N  
ATOM    927  CA  ARG H 124      17.596   7.853  11.533  1.00 49.57           C  
ATOM    928  CB  ARG H 124      17.887   6.395  11.918  1.00 51.25           C  
ATOM    929  CG  ARG H 124      18.135   5.480  10.718  1.00 55.01           C  
ATOM    930  CD  ARG H 124      18.428   4.038  11.128  1.00 58.13           C  
ATOM    931  NE  ARG H 124      18.538   3.220   9.888  1.00 61.45           N  
ATOM    932  CZ  ARG H 124      18.894   1.906   9.980  1.00 63.27           C  
ATOM    933  NH1 ARG H 124      19.173   1.360  11.200  1.00 62.62           N1+
ATOM    934  NH2 ARG H 124      18.973   1.138   8.855  1.00 63.22           N  
ATOM    935  C   ARG H 124      17.026   8.534  12.736  1.00 48.92           C  
ATOM    936  O   ARG H 124      17.533   9.558  13.192  1.00 48.82           O  
ATOM    937  N   SER H 125      15.911   7.975  13.260  1.00 47.99           N  
ATOM    938  CA  SER H 125      15.241   8.558  14.389  1.00 47.32           C  
ATOM    939  CB  SER H 125      13.804   9.009  14.074  1.00 49.09           C  
ATOM    940  OG  SER H 125      13.817  10.026  13.086  1.00 50.03           O  
ATOM    941  C   SER H 125      15.132   7.557  15.500  1.00 47.53           C  
ATOM    942  O   SER H 125      15.228   6.349  15.288  1.00 47.92           O  
ATOM    943  N   LEU H 126      14.968   8.072  16.740  1.00 46.50           N  
ATOM    944  CA  LEU H 126      14.778   7.266  17.915  1.00 46.24           C  
ATOM    945  CB  LEU H 126      16.049   7.042  18.750  1.00 46.65           C  
ATOM    946  CG  LEU H 126      17.032   6.026  18.156  1.00 47.42           C  
ATOM    947  CD1 LEU H 126      18.268   5.864  19.055  1.00 45.56           C  
ATOM    948  CD2 LEU H 126      16.324   4.687  17.896  1.00 47.09           C  
ATOM    949  C   LEU H 126      13.832   7.981  18.824  1.00 45.97           C  
ATOM    950  O   LEU H 126      13.750   9.208  18.818  1.00 45.45           O  
ATOM    951  N   ARG H 127      13.077   7.217  19.635  1.00 45.47           N  
ATOM    952  CA  ARG H 127      12.183   7.822  20.578  1.00 45.35           C  
ATOM    953  CB  ARG H 127      10.713   7.450  20.325  1.00 47.18           C  
ATOM    954  CG  ARG H 127       9.697   8.301  21.089  0.98 47.26           C  
ATOM    955  CD  ARG H 127       8.252   7.899  20.788  1.00 49.78           C  
ATOM    956  NE  ARG H 127       7.350   8.950  21.336  0.88 52.96           N  
ATOM    957  CZ  ARG H 127       6.000   8.746  21.331  0.89 54.76           C  
ATOM    958  NH1 ARG H 127       5.495   7.562  20.876  0.99 56.13           N1+
ATOM    959  NH2 ARG H 127       5.155   9.719  21.781  0.88 53.93           N  
ATOM    960  C   ARG H 127      12.560   7.295  21.929  1.00 46.47           C  
ATOM    961  O   ARG H 127      12.667   6.084  22.118  1.00 46.28           O  
ATOM    962  N   LEU H 128      12.779   8.199  22.906  1.00 46.28           N  
ATOM    963  CA  LEU H 128      13.128   7.790  24.240  1.00 45.32           C  
ATOM    964  CB  LEU H 128      14.304   8.558  24.868  1.00 43.82           C  
ATOM    965  CG  LEU H 128      15.665   8.261  24.220  1.00 43.84           C  
ATOM    966  CD1 LEU H 128      15.712   8.732  22.765  1.00 43.33           C  
ATOM    967  CD2 LEU H 128      16.815   8.837  25.050  1.00 44.48           C  
ATOM    968  C   LEU H 128      11.955   8.031  25.127  1.00 44.85           C  
ATOM    969  O   LEU H 128      11.093   8.857  24.829  1.00 45.48           O  
ATOM    970  N   SER H 129      11.895   7.286  26.248  0.92 46.63           N  
ATOM    971  CA  SER H 129      10.803   7.431  27.161  0.92 46.91           C  
ATOM    972  CB  SER H 129       9.815   6.257  27.094  0.92 47.42           C  
ATOM    973  OG  SER H 129       9.301   6.129  25.778  0.92 48.48           O  
ATOM    974  C   SER H 129      11.345   7.461  28.558  0.92 47.12           C  
ATOM    975  O   SER H 129      12.378   6.862  28.853  0.92 48.20           O  
ATOM    976  N   CYS H 130      10.655   8.192  29.457  0.92 47.79           N  
ATOM    977  CA  CYS H 130      11.041   8.263  30.837  0.92 48.39           C  
ATOM    978  CB  CYS H 130      11.601   9.654  31.220  0.92 48.72           C  
ATOM    979  SG  CYS H 130      12.056   9.829  32.974  0.92 49.74           S  
ATOM    980  C   CYS H 130       9.800   8.007  31.635  0.92 48.80           C  
ATOM    981  O   CYS H 130       8.876   8.819  31.645  0.92 49.16           O  
ATOM    982  N   ALA H 131       9.747   6.858  32.337  1.00 49.01           N  
ATOM    983  CA  ALA H 131       8.571   6.532  33.094  1.00 49.21           C  
ATOM    984  CB  ALA H 131       8.254   5.027  33.122  1.00 50.68           C  
ATOM    985  C   ALA H 131       8.809   6.967  34.498  1.00 49.29           C  
ATOM    986  O   ALA H 131       9.844   6.667  35.089  1.00 50.31           O  
ATOM    987  N   ALA H 132       7.834   7.689  35.081  1.00 50.66           N  
ATOM    988  CA  ALA H 132       8.031   8.194  36.406  1.00 51.31           C  
ATOM    989  CB  ALA H 132       7.846   9.717  36.509  1.00 51.39           C  
ATOM    990  C   ALA H 132       7.038   7.573  37.332  1.00 53.18           C  
ATOM    991  O   ALA H 132       5.908   7.271  36.950  1.00 53.22           O  
ATOM    992  N   SER H 133       7.474   7.346  38.589  1.00 53.42           N  
ATOM    993  CA  SER H 133       6.622   6.817  39.611  1.00 55.47           C  
ATOM    994  CB  SER H 133       6.715   5.288  39.774  1.00 55.50           C  
ATOM    995  OG  SER H 133       6.215   4.637  38.616  1.00 57.99           O  
ATOM    996  C   SER H 133       7.084   7.426  40.897  1.00 54.60           C  
ATOM    997  O   SER H 133       8.171   7.995  40.965  1.00 54.09           O  
ATOM    998  N   GLY H 134       6.260   7.343  41.953  1.00 70.15           N  
ATOM    999  CA  GLY H 134       6.727   7.782  43.233  1.00 70.29           C  
ATOM   1000  C   GLY H 134       6.412   9.224  43.470  1.00 70.43           C  
ATOM   1001  O   GLY H 134       6.572   9.707  44.590  1.00 70.10           O  
ATOM   1002  N   PHE H 135       5.965   9.974  42.445  1.00 70.43           N  
ATOM   1003  CA  PHE H 135       5.697  11.354  42.737  1.00 71.02           C  
ATOM   1004  CB  PHE H 135       6.942  12.259  42.637  1.00 70.88           C  
ATOM   1005  CG  PHE H 135       7.407  12.318  41.222  1.00 70.91           C  
ATOM   1006  CD1 PHE H 135       8.082  11.268  40.643  1.00 70.91           C  
ATOM   1007  CD2 PHE H 135       7.187  13.455  40.479  1.00 70.98           C  
ATOM   1008  CE1 PHE H 135       8.509  11.346  39.337  1.00 71.10           C  
ATOM   1009  CE2 PHE H 135       7.611  13.539  39.175  1.00 70.57           C  
ATOM   1010  CZ  PHE H 135       8.272  12.482  38.601  1.00 70.50           C  
ATOM   1011  C   PHE H 135       4.650  11.865  41.800  1.00 71.48           C  
ATOM   1012  O   PHE H 135       4.203  11.155  40.900  1.00 71.24           O  
ATOM   1013  N   THR H 136       4.216  13.126  42.015  1.00 71.58           N  
ATOM   1014  CA  THR H 136       3.204  13.683  41.168  1.00 72.30           C  
ATOM   1015  CB  THR H 136       2.398  14.767  41.827  1.00 72.65           C  
ATOM   1016  OG1 THR H 136       3.226  15.866  42.177  1.00 72.19           O  
ATOM   1017  CG2 THR H 136       1.750  14.185  43.093  1.00 72.92           C  
ATOM   1018  C   THR H 136       3.895  14.240  39.966  1.00 72.07           C  
ATOM   1019  O   THR H 136       4.375  15.372  39.940  1.00 71.52           O  
ATOM   1020  N   PHE H 137       3.888  13.434  38.897  1.00 72.46           N  
ATOM   1021  CA  PHE H 137       4.560  13.695  37.662  1.00 72.64           C  
ATOM   1022  CB  PHE H 137       4.268  12.565  36.656  1.00 73.44           C  
ATOM   1023  CG  PHE H 137       4.959  12.821  35.364  1.00 74.56           C  
ATOM   1024  CD1 PHE H 137       6.308  12.594  35.240  1.00 74.38           C  
ATOM   1025  CD2 PHE H 137       4.252  13.258  34.268  1.00 74.97           C  
ATOM   1026  CE1 PHE H 137       6.952  12.819  34.048  1.00 74.56           C  
ATOM   1027  CE2 PHE H 137       4.889  13.486  33.072  1.00 75.28           C  
ATOM   1028  CZ  PHE H 137       6.241  13.266  32.960  1.00 74.78           C  
ATOM   1029  C   PHE H 137       4.034  14.977  37.111  1.00 72.32           C  
ATOM   1030  O   PHE H 137       4.782  15.772  36.547  1.00 72.18           O  
ATOM   1031  N   SER H 138       2.719  15.201  37.266  1.00 72.06           N  
ATOM   1032  CA  SER H 138       2.047  16.346  36.719  1.00 71.22           C  
ATOM   1033  CB  SER H 138       0.530  16.288  36.948  1.00 71.22           C  
ATOM   1034  OG  SER H 138       0.243  16.306  38.338  1.00 73.33           O  
ATOM   1035  C   SER H 138       2.534  17.621  37.335  1.00 70.36           C  
ATOM   1036  O   SER H 138       2.528  18.662  36.681  1.00 69.86           O  
ATOM   1037  N   ARG H 139       2.946  17.592  38.610  1.00 69.53           N  
ATOM   1038  CA  ARG H 139       3.348  18.781  39.313  1.00 68.44           C  
ATOM   1039  CB  ARG H 139       3.473  18.580  40.835  1.00 68.46           C  
ATOM   1040  CG  ARG H 139       2.126  18.570  41.566  1.00  0.00           C  
ATOM   1041  CD  ARG H 139       2.233  18.306  43.072  1.00  0.00           C  
ATOM   1042  NE  ARG H 139       3.365  19.113  43.603  1.00  0.00           N  
ATOM   1043  CZ  ARG H 139       3.779  18.919  44.888  1.00  0.00           C  
ATOM   1044  NH1 ARG H 139       3.144  18.007  45.679  1.00  0.00           N1+
ATOM   1045  NH2 ARG H 139       4.831  19.632  45.385  1.00  0.00           N  
ATOM   1046  C   ARG H 139       4.642  19.372  38.830  1.00 67.69           C  
ATOM   1047  O   ARG H 139       4.817  20.585  38.934  1.00 67.29           O  
ATOM   1048  N   TYR H 140       5.593  18.572  38.305  1.00 66.07           N  
ATOM   1049  CA  TYR H 140       6.888  19.159  38.063  1.00 64.74           C  
ATOM   1050  CB  TYR H 140       8.028  18.364  38.719  1.00 65.68           C  
ATOM   1051  CG  TYR H 140       7.769  18.233  40.180  1.00 66.85           C  
ATOM   1052  CD1 TYR H 140       6.906  17.264  40.637  1.00 67.46           C  
ATOM   1053  CD2 TYR H 140       8.394  19.058  41.090  1.00 68.08           C  
ATOM   1054  CE1 TYR H 140       6.661  17.120  41.981  1.00 68.95           C  
ATOM   1055  CE2 TYR H 140       8.153  18.917  42.437  1.00 68.85           C  
ATOM   1056  CZ  TYR H 140       7.285  17.948  42.883  1.00 69.38           C  
ATOM   1057  OH  TYR H 140       7.035  17.799  44.263  1.00 70.39           O  
ATOM   1058  C   TYR H 140       7.225  19.180  36.603  1.00 63.46           C  
ATOM   1059  O   TYR H 140       6.680  18.427  35.801  1.00 64.07           O  
ATOM   1060  N   GLY H 141       8.126  20.111  36.214  1.00 46.19           N  
ATOM   1061  CA  GLY H 141       8.628  20.176  34.871  1.00 45.02           C  
ATOM   1062  C   GLY H 141       9.714  19.149  34.770  1.00 43.64           C  
ATOM   1063  O   GLY H 141      10.294  18.739  35.775  1.00 44.13           O  
ATOM   1064  N   MET H 142      10.052  18.734  33.534  1.00 42.81           N  
ATOM   1065  CA  MET H 142      11.004  17.677  33.372  1.00 41.89           C  
ATOM   1066  CB  MET H 142      10.374  16.377  32.849  1.00 42.94           C  
ATOM   1067  CG  MET H 142       9.331  15.787  33.799  1.00 44.12           C  
ATOM   1068  SD  MET H 142       9.986  15.238  35.403  1.00 46.60           S  
ATOM   1069  CE  MET H 142      10.842  13.774  34.757  1.00 45.08           C  
ATOM   1070  C   MET H 142      12.044  18.093  32.385  1.00 40.88           C  
ATOM   1071  O   MET H 142      11.838  19.008  31.590  1.00 41.77           O  
ATOM   1072  N   HIS H 143      13.208  17.412  32.420  1.00 40.83           N  
ATOM   1073  CA  HIS H 143      14.282  17.785  31.546  1.00 40.73           C  
ATOM   1074  ND1 HIS H 143      15.263  20.977  32.585  1.00 41.15           N  
ATOM   1075  CG  HIS H 143      15.112  19.692  33.056  1.00 40.90           C  
ATOM   1076  CB  HIS H 143      15.459  18.456  32.280  1.00 40.51           C  
ATOM   1077  NE2 HIS H 143      14.460  21.150  34.651  1.00 41.82           N  
ATOM   1078  CD2 HIS H 143      14.620  19.818  34.318  1.00 40.08           C  
ATOM   1079  CE1 HIS H 143      14.860  21.810  33.576  1.00 41.74           C  
ATOM   1080  C   HIS H 143      14.896  16.556  30.948  1.00 39.97           C  
ATOM   1081  O   HIS H 143      14.633  15.431  31.373  1.00 40.06           O  
ATOM   1082  N   TRP H 144      15.717  16.773  29.897  1.00 38.91           N  
ATOM   1083  CA  TRP H 144      16.541  15.757  29.313  1.00 38.85           C  
ATOM   1084  CB  TRP H 144      16.177  15.393  27.862  1.00 38.75           C  
ATOM   1085  CG  TRP H 144      14.888  14.621  27.703  1.00 38.43           C  
ATOM   1086  CD2 TRP H 144      14.780  13.199  27.878  1.00 38.82           C  
ATOM   1087  CD1 TRP H 144      13.640  15.065  27.378  1.00 39.17           C  
ATOM   1088  NE1 TRP H 144      12.762  14.007  27.334  1.00 39.70           N  
ATOM   1089  CE2 TRP H 144      13.450  12.854  27.641  1.00 39.56           C  
ATOM   1090  CE3 TRP H 144      15.714  12.261  28.211  1.00 39.48           C  
ATOM   1091  CZ2 TRP H 144      13.032  11.557  27.733  1.00 39.83           C  
ATOM   1092  CZ3 TRP H 144      15.288  10.954  28.302  1.00 40.21           C  
ATOM   1093  CH2 TRP H 144      13.973  10.608  28.067  1.00 39.80           C  
ATOM   1094  C   TRP H 144      17.933  16.324  29.289  1.00 38.44           C  
ATOM   1095  O   TRP H 144      18.138  17.446  28.830  1.00 38.48           O  
ATOM   1096  N   VAL H 145      18.927  15.568  29.805  1.00 38.03           N  
ATOM   1097  CA  VAL H 145      20.298  16.010  29.813  1.00 37.55           C  
ATOM   1098  CB  VAL H 145      20.815  16.324  31.191  1.00 38.29           C  
ATOM   1099  CG1 VAL H 145      22.286  16.762  31.087  1.00 36.13           C  
ATOM   1100  CG2 VAL H 145      19.898  17.379  31.832  1.00 37.12           C  
ATOM   1101  C   VAL H 145      21.105  14.861  29.283  1.00 37.33           C  
ATOM   1102  O   VAL H 145      20.759  13.704  29.513  1.00 38.63           O  
ATOM   1103  N   ARG H 146      22.204  15.133  28.545  1.00 38.04           N  
ATOM   1104  CA  ARG H 146      22.930  14.010  28.018  1.00 38.31           C  
ATOM   1105  CB  ARG H 146      22.733  13.780  26.509  1.00 37.95           C  
ATOM   1106  CG  ARG H 146      23.179  14.943  25.625  1.00 38.51           C  
ATOM   1107  CD  ARG H 146      22.928  14.676  24.141  1.00 38.54           C  
ATOM   1108  NE  ARG H 146      23.361  15.877  23.380  1.00 40.33           N  
ATOM   1109  CZ  ARG H 146      23.144  15.922  22.034  1.00 42.00           C  
ATOM   1110  NH1 ARG H 146      22.538  14.870  21.411  1.00 40.65           N1+
ATOM   1111  NH2 ARG H 146      23.528  17.014  21.313  1.00 41.36           N  
ATOM   1112  C   ARG H 146      24.393  14.162  28.273  1.00 39.33           C  
ATOM   1113  O   ARG H 146      24.894  15.264  28.492  1.00 39.65           O  
ATOM   1114  N   GLN H 147      25.123  13.027  28.303  1.00 39.39           N  
ATOM   1115  CA  GLN H 147      26.541  13.150  28.472  1.00 39.17           C  
ATOM   1116  CB  GLN H 147      27.068  12.911  29.903  1.00 38.93           C  
ATOM   1117  CG  GLN H 147      26.943  11.488  30.436  1.00 38.13           C  
ATOM   1118  CD  GLN H 147      27.614  11.463  31.806  1.00 39.70           C  
ATOM   1119  OE1 GLN H 147      27.505  10.483  32.541  1.00 39.17           O  
ATOM   1120  NE2 GLN H 147      28.326  12.566  32.164  1.00 38.88           N  
ATOM   1121  C   GLN H 147      27.253  12.219  27.541  1.00 40.20           C  
ATOM   1122  O   GLN H 147      26.991  11.019  27.507  1.00 39.83           O  
ATOM   1123  N   ALA H 148      28.193  12.778  26.753  1.00 40.29           N  
ATOM   1124  CA  ALA H 148      28.990  12.012  25.836  1.00 43.28           C  
ATOM   1125  CB  ALA H 148      29.769  12.874  24.827  1.00 43.11           C  
ATOM   1126  C   ALA H 148      29.976  11.242  26.660  1.00 46.25           C  
ATOM   1127  O   ALA H 148      30.211  11.560  27.826  1.00 46.25           O  
ATOM   1128  N   PRO H 149      30.558  10.223  26.093  1.00 48.08           N  
ATOM   1129  CA  PRO H 149      31.416   9.339  26.829  1.00 50.06           C  
ATOM   1130  CD  PRO H 149      30.111   9.653  24.834  1.00 50.09           C  
ATOM   1131  CB  PRO H 149      31.881   8.292  25.820  1.00 49.38           C  
ATOM   1132  CG  PRO H 149      30.727   8.241  24.796  1.00 50.71           C  
ATOM   1133  C   PRO H 149      32.513   9.956  27.648  1.00 50.44           C  
ATOM   1134  O   PRO H 149      32.525   9.746  28.859  1.00 53.52           O  
ATOM   1135  N   GLY H 150      33.461  10.678  27.031  1.00 50.34           N  
ATOM   1136  CA  GLY H 150      34.539  11.314  27.741  1.00 49.44           C  
ATOM   1137  C   GLY H 150      34.085  12.550  28.455  1.00 51.52           C  
ATOM   1138  O   GLY H 150      34.593  12.882  29.525  1.00 54.44           O  
ATOM   1139  N   LYS H 151      33.124  13.268  27.842  1.00 47.95           N  
ATOM   1140  CA  LYS H 151      32.730  14.600  28.218  1.00 46.40           C  
ATOM   1141  CB  LYS H 151      32.094  15.378  27.056  1.00 48.45           C  
ATOM   1142  CG  LYS H 151      33.109  15.907  26.039  1.00 51.24           C  
ATOM   1143  CD  LYS H 151      33.903  14.830  25.300  1.00 53.19           C  
ATOM   1144  CE  LYS H 151      35.267  14.539  25.931  1.00 55.45           C  
ATOM   1145  NZ  LYS H 151      36.140  15.729  25.816  1.00 55.88           N1+
ATOM   1146  C   LYS H 151      31.797  14.696  29.383  1.00 45.36           C  
ATOM   1147  O   LYS H 151      31.519  13.734  30.098  1.00 45.05           O  
ATOM   1148  N   GLY H 152      31.339  15.950  29.611  1.00 41.73           N  
ATOM   1149  CA  GLY H 152      30.501  16.331  30.710  1.00 41.24           C  
ATOM   1150  C   GLY H 152      29.052  16.360  30.320  1.00 40.00           C  
ATOM   1151  O   GLY H 152      28.626  15.721  29.358  1.00 39.05           O  
ATOM   1152  N   LEU H 153      28.260  17.141  31.091  1.00 39.78           N  
ATOM   1153  CA  LEU H 153      26.832  17.207  30.964  1.00 38.49           C  
ATOM   1154  CB  LEU H 153      26.137  17.456  32.315  1.00 36.47           C  
ATOM   1155  CG  LEU H 153      26.385  16.338  33.346  1.00 37.48           C  
ATOM   1156  CD1 LEU H 153      25.686  16.629  34.681  1.00 37.11           C  
ATOM   1157  CD2 LEU H 153      26.001  14.962  32.779  1.00 36.66           C  
ATOM   1158  C   LEU H 153      26.418  18.324  30.055  1.00 39.31           C  
ATOM   1159  O   LEU H 153      26.998  19.409  30.064  1.00 38.10           O  
ATOM   1160  N   GLU H 154      25.382  18.059  29.233  1.00 37.96           N  
ATOM   1161  CA  GLU H 154      24.831  19.030  28.332  1.00 39.27           C  
ATOM   1162  CB  GLU H 154      25.203  18.775  26.858  1.00 39.30           C  
ATOM   1163  CG  GLU H 154      24.621  19.795  25.873  0.95 39.77           C  
ATOM   1164  CD  GLU H 154      24.924  19.335  24.449  0.92 42.62           C  
ATOM   1165  OE1 GLU H 154      26.079  18.896  24.203  0.94 43.84           O  
ATOM   1166  OE2 GLU H 154      24.009  19.421  23.587  0.95 43.67           O1-
ATOM   1167  C   GLU H 154      23.340  18.907  28.411  1.00 39.86           C  
ATOM   1168  O   GLU H 154      22.790  17.827  28.196  1.00 40.07           O  
ATOM   1169  N   TRP H 155      22.656  20.029  28.711  1.00 40.65           N  
ATOM   1170  CA  TRP H 155      21.224  20.070  28.831  1.00 40.82           C  
ATOM   1171  CB  TRP H 155      20.777  21.269  29.684  1.00 41.85           C  
ATOM   1172  CG  TRP H 155      19.301  21.535  29.681  1.00 40.96           C  
ATOM   1173  CD2 TRP H 155      18.697  22.465  28.775  1.00 41.57           C  
ATOM   1174  CD1 TRP H 155      18.294  21.022  30.445  1.00 41.20           C  
ATOM   1175  NE1 TRP H 155      17.093  21.569  30.058  1.00 41.55           N  
ATOM   1176  CE2 TRP H 155      17.329  22.459  29.029  1.00 41.43           C  
ATOM   1177  CE3 TRP H 155      19.247  23.257  27.809  1.00 40.90           C  
ATOM   1178  CZ2 TRP H 155      16.482  23.250  28.308  1.00 42.11           C  
ATOM   1179  CZ3 TRP H 155      18.393  24.054  27.082  1.00 41.59           C  
ATOM   1180  CH2 TRP H 155      17.039  24.046  27.328  1.00 41.95           C  
ATOM   1181  C   TRP H 155      20.600  20.159  27.465  1.00 40.28           C  
ATOM   1182  O   TRP H 155      20.953  21.025  26.667  1.00 40.11           O  
ATOM   1183  N   VAL H 156      19.739  19.169  27.131  1.00 40.70           N  
ATOM   1184  CA  VAL H 156      19.034  19.066  25.879  1.00 41.39           C  
ATOM   1185  CB  VAL H 156      18.742  17.633  25.539  1.00 41.56           C  
ATOM   1186  CG1 VAL H 156      17.982  17.588  24.202  1.00 46.03           C  
ATOM   1187  CG2 VAL H 156      20.067  16.852  25.547  1.00 45.31           C  
ATOM   1188  C   VAL H 156      17.733  19.836  25.781  1.00 43.01           C  
ATOM   1189  O   VAL H 156      17.535  20.600  24.838  1.00 42.97           O  
ATOM   1190  N   ALA H 157      16.796  19.659  26.748  1.00 44.23           N  
ATOM   1191  CA  ALA H 157      15.501  20.281  26.592  1.00 45.18           C  
ATOM   1192  CB  ALA H 157      14.639  19.617  25.503  1.00 44.63           C  
ATOM   1193  C   ALA H 157      14.713  20.221  27.873  1.00 45.66           C  
ATOM   1194  O   ALA H 157      15.036  19.470  28.794  1.00 45.81           O  
ATOM   1195  N   VAL H 158      13.638  21.043  27.965  1.00 46.36           N  
ATOM   1196  CA  VAL H 158      12.824  21.052  29.150  1.00 47.07           C  
ATOM   1197  CB  VAL H 158      13.176  22.166  30.096  1.00 47.45           C  
ATOM   1198  CG1 VAL H 158      12.873  23.506  29.406  1.00 52.59           C  
ATOM   1199  CG2 VAL H 158      12.414  21.961  31.417  1.00 46.92           C  
ATOM   1200  C   VAL H 158      11.380  21.224  28.777  1.00 48.29           C  
ATOM   1201  O   VAL H 158      11.049  21.853  27.774  1.00 49.02           O  
ATOM   1202  N   VAL H 159      10.474  20.640  29.593  1.00 50.04           N  
ATOM   1203  CA  VAL H 159       9.057  20.764  29.382  1.00 50.16           C  
ATOM   1204  CB  VAL H 159       8.405  19.533  28.832  1.00 50.79           C  
ATOM   1205  CG1 VAL H 159       6.877  19.680  28.916  1.00 50.80           C  
ATOM   1206  CG2 VAL H 159       8.874  19.386  27.389  1.00 49.87           C  
ATOM   1207  C   VAL H 159       8.409  21.037  30.701  1.00 51.33           C  
ATOM   1208  O   VAL H 159       8.839  20.540  31.740  1.00 50.63           O  
ATOM   1209  N   SER H 160       7.334  21.844  30.673  1.00 52.50           N  
ATOM   1210  CA  SER H 160       6.614  22.229  31.850  1.00 54.21           C  
ATOM   1211  CB  SER H 160       5.826  23.534  31.641  1.00 52.80           C  
ATOM   1212  OG  SER H 160       5.121  23.886  32.818  1.00 59.30           O  
ATOM   1213  C   SER H 160       5.642  21.151  32.224  1.00 56.63           C  
ATOM   1214  O   SER H 160       5.420  20.196  31.483  1.00 55.91           O  
ATOM   1215  N   SER H 161       5.009  21.301  33.387  1.00 39.89           N  
ATOM   1216  CA  SER H 161       4.111  20.303  33.860  1.00 40.10           C  
ATOM   1217  CB  SER H 161       3.452  20.742  35.176  1.00 43.96           C  
ATOM   1218  OG  SER H 161       2.679  21.916  34.972  1.00 13.58           O  
ATOM   1219  C   SER H 161       3.027  20.094  32.848  1.00 42.56           C  
ATOM   1220  O   SER H 161       2.721  18.964  32.470  1.00 45.94           O  
ATOM   1221  N   ASP H 162       2.421  21.203  32.394  1.00 41.71           N  
ATOM   1222  CA  ASP H 162       1.324  21.239  31.466  1.00 41.15           C  
ATOM   1223  CB  ASP H 162       0.544  22.566  31.529  1.00 43.65           C  
ATOM   1224  CG  ASP H 162       1.479  23.732  31.252  1.00 47.07           C  
ATOM   1225  OD1 ASP H 162       2.615  23.479  30.776  1.00 47.53           O  
ATOM   1226  OD2 ASP H 162       1.072  24.895  31.520  1.00 50.19           O1-
ATOM   1227  C   ASP H 162       1.732  20.919  30.059  1.00 39.38           C  
ATOM   1228  O   ASP H 162       0.876  20.600  29.235  1.00 43.38           O  
ATOM   1229  N   GLY H 163       3.027  21.061  29.715  1.00 38.72           N  
ATOM   1230  CA  GLY H 163       3.458  20.733  28.380  1.00 37.80           C  
ATOM   1231  C   GLY H 163       3.297  21.946  27.527  1.00 41.53           C  
ATOM   1232  O   GLY H 163       3.561  21.924  26.326  1.00 41.30           O  
ATOM   1233  N   ARG H 164       2.847  23.045  28.145  1.00 39.61           N  
ATOM   1234  CA  ARG H 164       2.612  24.262  27.433  1.00 43.99           C  
ATOM   1235  CB  ARG H 164       1.854  25.307  28.270  1.00 60.60           C  
ATOM   1236  CG  ARG H 164       0.396  24.894  28.493  1.00 77.29           C  
ATOM   1237  CD  ARG H 164      -0.463  25.902  29.259  1.00 86.86           C  
ATOM   1238  NE  ARG H 164      -1.851  25.355  29.267  1.00115.18           N  
ATOM   1239  CZ  ARG H 164      -2.655  25.493  30.361  1.00107.45           C  
ATOM   1240  NH1 ARG H 164      -2.208  26.155  31.469  1.00106.66           N1+
ATOM   1241  NH2 ARG H 164      -3.912  24.958  30.351  1.00106.76           N  
ATOM   1242  C   ARG H 164       3.903  24.843  26.955  1.00 52.06           C  
ATOM   1243  O   ARG H 164       3.937  25.473  25.900  1.00 56.33           O  
ATOM   1244  N   THR H 165       5.003  24.658  27.714  1.00 56.47           N  
ATOM   1245  CA  THR H 165       6.207  25.329  27.327  1.00 56.57           C  
ATOM   1246  CB  THR H 165       6.712  26.276  28.374  1.00 58.78           C  
ATOM   1247  OG1 THR H 165       7.779  27.054  27.851  1.00  0.00           O  
ATOM   1248  CG2 THR H 165       7.190  25.460  29.585  1.00  0.00           C  
ATOM   1249  C   THR H 165       7.296  24.351  27.071  1.00 54.50           C  
ATOM   1250  O   THR H 165       7.419  23.339  27.756  1.00 54.35           O  
ATOM   1251  N   THR H 166       8.111  24.639  26.035  1.00 53.05           N  
ATOM   1252  CA  THR H 166       9.208  23.779  25.719  1.00 51.11           C  
ATOM   1253  CB  THR H 166       8.916  22.851  24.579  1.00 50.40           C  
ATOM   1254  OG1 THR H 166       7.802  22.026  24.886  1.00  0.00           O  
ATOM   1255  CG2 THR H 166      10.164  21.994  24.307  1.00 25.72           C  
ATOM   1256  C   THR H 166      10.362  24.621  25.280  1.00 50.07           C  
ATOM   1257  O   THR H 166      10.204  25.542  24.481  1.00 50.50           O  
ATOM   1258  N   TYR H 167      11.567  24.315  25.797  1.00 49.12           N  
ATOM   1259  CA  TYR H 167      12.743  25.015  25.374  1.00 48.18           C  
ATOM   1260  CB  TYR H 167      13.363  25.913  26.456  1.00 54.27           C  
ATOM   1261  CG  TYR H 167      12.391  27.008  26.744  1.00 56.49           C  
ATOM   1262  CD1 TYR H 167      12.416  28.174  26.014  1.00 58.50           C  
ATOM   1263  CD2 TYR H 167      11.448  26.871  27.735  1.00 58.39           C  
ATOM   1264  CE1 TYR H 167      11.524  29.189  26.272  1.00 59.38           C  
ATOM   1265  CE2 TYR H 167      10.553  27.882  27.999  1.00 58.84           C  
ATOM   1266  CZ  TYR H 167      10.590  29.045  27.268  1.00 59.54           C  
ATOM   1267  OH  TYR H 167       9.671  30.083  27.539  1.00 61.25           O  
ATOM   1268  C   TYR H 167      13.747  23.969  25.003  1.00 46.98           C  
ATOM   1269  O   TYR H 167      13.787  22.900  25.610  1.00 47.59           O  
ATOM   1270  N   TYR H 168      14.581  24.250  23.981  1.00 46.72           N  
ATOM   1271  CA  TYR H 168      15.527  23.268  23.529  1.00 45.85           C  
ATOM   1272  CB  TYR H 168      15.285  22.782  22.087  1.00 45.71           C  
ATOM   1273  CG  TYR H 168      13.954  22.125  21.963  1.00 44.54           C  
ATOM   1274  CD1 TYR H 168      13.793  20.791  22.267  1.00 44.83           C  
ATOM   1275  CD2 TYR H 168      12.867  22.847  21.527  1.00 45.38           C  
ATOM   1276  CE1 TYR H 168      12.564  20.190  22.137  1.00 45.70           C  
ATOM   1277  CE2 TYR H 168      11.635  22.251  21.396  1.00 44.99           C  
ATOM   1278  CZ  TYR H 168      11.482  20.920  21.706  1.00 45.46           C  
ATOM   1279  OH  TYR H 168      10.221  20.304  21.573  1.00 45.48           O  
ATOM   1280  C   TYR H 168      16.887  23.889  23.471  1.00 44.96           C  
ATOM   1281  O   TYR H 168      17.032  25.108  23.409  1.00 45.53           O  
ATOM   1282  N   ALA H 169      17.930  23.035  23.515  1.00 44.36           N  
ATOM   1283  CA  ALA H 169      19.285  23.476  23.358  1.00 45.01           C  
ATOM   1284  CB  ALA H 169      20.330  22.425  23.770  1.00 43.69           C  
ATOM   1285  C   ALA H 169      19.459  23.747  21.894  1.00 45.39           C  
ATOM   1286  O   ALA H 169      18.693  23.251  21.071  1.00 44.97           O  
ATOM   1287  N   ASP H 170      20.470  24.565  21.540  1.00 46.31           N  
ATOM   1288  CA  ASP H 170      20.714  24.985  20.186  1.00 47.73           C  
ATOM   1289  CB  ASP H 170      21.860  26.011  20.091  1.00 48.13           C  
ATOM   1290  CG  ASP H 170      21.356  27.339  20.635  1.00 53.13           C  
ATOM   1291  OD1 ASP H 170      20.176  27.678  20.351  1.00 53.08           O  
ATOM   1292  OD2 ASP H 170      22.135  28.028  21.345  1.00 55.84           O1-
ATOM   1293  C   ASP H 170      21.083  23.841  19.292  1.00 46.41           C  
ATOM   1294  O   ASP H 170      20.631  23.774  18.150  1.00 47.36           O  
ATOM   1295  N   SER H 171      21.915  22.906  19.777  1.00 47.23           N  
ATOM   1296  CA  SER H 171      22.400  21.851  18.933  1.00 46.38           C  
ATOM   1297  CB  SER H 171      23.429  20.966  19.654  1.00 46.03           C  
ATOM   1298  OG  SER H 171      22.831  20.358  20.788  1.00 47.50           O  
ATOM   1299  C   SER H 171      21.280  20.964  18.476  1.00 46.65           C  
ATOM   1300  O   SER H 171      21.331  20.403  17.384  1.00 47.06           O  
ATOM   1301  N   VAL H 172      20.283  20.746  19.348  1.00 46.25           N  
ATOM   1302  CA  VAL H 172      19.153  19.891  19.098  1.00 46.73           C  
ATOM   1303  CB  VAL H 172      18.591  19.303  20.357  1.00 46.74           C  
ATOM   1304  CG1 VAL H 172      19.677  18.418  20.991  1.00 47.29           C  
ATOM   1305  CG2 VAL H 172      18.102  20.432  21.273  1.00 46.96           C  
ATOM   1306  C   VAL H 172      18.025  20.502  18.310  1.00 47.77           C  
ATOM   1307  O   VAL H 172      17.229  19.772  17.725  1.00 46.80           O  
ATOM   1308  N   LYS H 173      17.883  21.840  18.297  1.00 48.15           N  
ATOM   1309  CA  LYS H 173      16.699  22.452  17.750  1.00 49.27           C  
ATOM   1310  CB  LYS H 173      16.751  23.988  17.736  1.00 50.23           C  
ATOM   1311  CG  LYS H 173      16.675  24.605  19.132  1.00 51.14           C  
ATOM   1312  CD  LYS H 173      16.951  26.109  19.160  1.00 52.71           C  
ATOM   1313  CE  LYS H 173      16.694  26.744  20.527  1.00 56.20           C  
ATOM   1314  NZ  LYS H 173      16.783  28.218  20.426  1.00 55.81           N1+
ATOM   1315  C   LYS H 173      16.355  21.994  16.368  1.00 48.39           C  
ATOM   1316  O   LYS H 173      17.198  21.893  15.478  1.00 48.59           O  
ATOM   1317  N   GLY H 174      15.051  21.684  16.195  1.00 47.88           N  
ATOM   1318  CA  GLY H 174      14.452  21.311  14.948  1.00 48.91           C  
ATOM   1319  C   GLY H 174      14.431  19.820  14.848  1.00 48.97           C  
ATOM   1320  O   GLY H 174      13.495  19.241  14.300  1.00 49.54           O  
ATOM   1321  N   ARG H 175      15.516  19.175  15.310  1.00 45.52           N  
ATOM   1322  CA  ARG H 175      15.668  17.748  15.281  1.00 44.52           C  
ATOM   1323  CB  ARG H 175      17.140  17.325  15.380  1.00 44.05           C  
ATOM   1324  CG  ARG H 175      17.981  17.883  14.230  1.00 43.80           C  
ATOM   1325  CD  ARG H 175      19.409  17.343  14.190  1.00 43.56           C  
ATOM   1326  NE  ARG H 175      20.068  17.703  15.474  1.00 43.26           N  
ATOM   1327  CZ  ARG H 175      21.186  17.025  15.862  1.00 42.58           C  
ATOM   1328  NH1 ARG H 175      21.693  16.044  15.062  1.00 41.53           N1+
ATOM   1329  NH2 ARG H 175      21.804  17.325  17.040  1.00 41.90           N  
ATOM   1330  C   ARG H 175      14.916  17.042  16.375  1.00 45.36           C  
ATOM   1331  O   ARG H 175      14.307  15.999  16.143  1.00 44.78           O  
ATOM   1332  N   PHE H 176      14.937  17.605  17.604  1.00 44.25           N  
ATOM   1333  CA  PHE H 176      14.419  16.929  18.766  1.00 44.81           C  
ATOM   1334  CB  PHE H 176      15.377  17.034  19.969  1.00 46.64           C  
ATOM   1335  CG  PHE H 176      16.582  16.185  19.737  1.00 47.53           C  
ATOM   1336  CD1 PHE H 176      17.368  16.357  18.621  1.00 46.97           C  
ATOM   1337  CD2 PHE H 176      16.960  15.248  20.672  1.00 47.76           C  
ATOM   1338  CE1 PHE H 176      18.484  15.580  18.421  1.00 47.21           C  
ATOM   1339  CE2 PHE H 176      18.077  14.469  20.479  1.00 47.78           C  
ATOM   1340  CZ  PHE H 176      18.839  14.631  19.349  1.00 47.48           C  
ATOM   1341  C   PHE H 176      13.141  17.563  19.213  1.00 44.43           C  
ATOM   1342  O   PHE H 176      12.971  18.778  19.135  1.00 45.62           O  
ATOM   1343  N   THR H 177      12.190  16.730  19.686  1.00 43.92           N  
ATOM   1344  CA  THR H 177      10.962  17.241  20.224  1.00 43.46           C  
ATOM   1345  CB  THR H 177       9.756  16.980  19.369  1.00 43.55           C  
ATOM   1346  OG1 THR H 177       9.589  15.585  19.167  0.99 45.26           O  
ATOM   1347  CG2 THR H 177       9.935  17.700  18.024  0.97 42.64           C  
ATOM   1348  C   THR H 177      10.744  16.570  21.541  1.00 42.67           C  
ATOM   1349  O   THR H 177      10.867  15.352  21.667  1.00 42.47           O  
ATOM   1350  N   ILE H 178      10.398  17.368  22.564  1.00 42.29           N  
ATOM   1351  CA  ILE H 178      10.199  16.853  23.885  1.00 41.20           C  
ATOM   1352  CB  ILE H 178      10.949  17.689  24.884  1.00 41.53           C  
ATOM   1353  CG1 ILE H 178      11.103  17.002  26.253  1.00 40.26           C  
ATOM   1354  CG2 ILE H 178      10.332  19.092  24.864  1.00 41.16           C  
ATOM   1355  CD1 ILE H 178       9.805  16.632  26.954  1.00 39.76           C  
ATOM   1356  C   ILE H 178       8.720  16.873  24.134  1.00 42.81           C  
ATOM   1357  O   ILE H 178       8.024  17.783  23.685  1.00 42.52           O  
ATOM   1358  N   SER H 179       8.182  15.820  24.788  1.00 42.60           N  
ATOM   1359  CA  SER H 179       6.761  15.781  25.015  1.00 44.05           C  
ATOM   1360  CB  SER H 179       5.984  15.139  23.854  1.00 44.17           C  
ATOM   1361  OG  SER H 179       6.376  13.784  23.697  1.00 44.23           O  
ATOM   1362  C   SER H 179       6.472  14.985  26.251  1.00 45.73           C  
ATOM   1363  O   SER H 179       7.365  14.394  26.854  1.00 46.01           O  
ATOM   1364  N   ARG H 180       5.192  14.980  26.684  1.00 45.79           N  
ATOM   1365  CA  ARG H 180       4.852  14.256  27.874  1.00 46.62           C  
ATOM   1366  CB  ARG H 180       5.073  15.079  29.156  1.00 47.28           C  
ATOM   1367  CG  ARG H 180       4.264  16.377  29.203  1.00 47.61           C  
ATOM   1368  CD  ARG H 180       4.646  17.292  30.368  1.00 46.98           C  
ATOM   1369  NE  ARG H 180       4.255  16.603  31.627  1.00 46.65           N  
ATOM   1370  CZ  ARG H 180       4.869  16.920  32.803  1.00 47.17           C  
ATOM   1371  NH1 ARG H 180       5.852  17.865  32.827  1.00 44.75           N1+
ATOM   1372  NH2 ARG H 180       4.503  16.290  33.956  1.00 45.90           N  
ATOM   1373  C   ARG H 180       3.413  13.838  27.835  1.00 48.17           C  
ATOM   1374  O   ARG H 180       2.570  14.485  27.213  1.00 48.71           O  
ATOM   1375  N   ASP H 181       3.115  12.699  28.496  1.00 49.75           N  
ATOM   1376  CA  ASP H 181       1.777  12.201  28.626  1.00 50.59           C  
ATOM   1377  CB  ASP H 181       1.603  10.796  28.020  1.00 51.24           C  
ATOM   1378  CG  ASP H 181       0.118  10.475  27.914  1.00 52.42           C  
ATOM   1379  OD1 ASP H 181      -0.705  11.307  28.376  1.00 53.04           O  
ATOM   1380  OD2 ASP H 181      -0.214   9.390  27.369  1.00 52.97           O1-
ATOM   1381  C   ASP H 181       1.538  12.091  30.100  1.00 50.73           C  
ATOM   1382  O   ASP H 181       1.926  11.110  30.729  1.00 50.87           O  
ATOM   1383  N   ASN H 182       0.862  13.095  30.688  1.00 52.16           N  
ATOM   1384  CA  ASN H 182       0.674  13.149  32.110  1.00 53.47           C  
ATOM   1385  CB  ASN H 182      -0.097  14.396  32.578  1.00 52.94           C  
ATOM   1386  CG  ASN H 182       0.863  15.576  32.549  1.00 54.29           C  
ATOM   1387  OD1 ASN H 182       2.080  15.401  32.588  1.00 54.00           O  
ATOM   1388  ND2 ASN H 182       0.305  16.814  32.495  1.00 54.65           N  
ATOM   1389  C   ASN H 182      -0.081  11.953  32.601  1.00 54.16           C  
ATOM   1390  O   ASN H 182       0.229  11.429  33.668  1.00 54.19           O  
ATOM   1391  N   SER H 183      -1.098  11.487  31.854  1.00 54.41           N  
ATOM   1392  CA  SER H 183      -1.899  10.391  32.332  1.00 55.81           C  
ATOM   1393  CB  SER H 183      -3.107  10.083  31.430  1.00 55.42           C  
ATOM   1394  OG  SER H 183      -2.675   9.590  30.170  1.00 62.61           O  
ATOM   1395  C   SER H 183      -1.073   9.144  32.416  1.00 57.53           C  
ATOM   1396  O   SER H 183      -1.290   8.297  33.280  1.00 57.63           O  
ATOM   1397  N   LYS H 184      -0.152   8.986  31.456  1.00 55.88           N  
ATOM   1398  CA  LYS H 184       0.749   7.878  31.329  1.00 55.34           C  
ATOM   1399  CB  LYS H 184       1.262   7.760  29.892  1.00 55.47           C  
ATOM   1400  CG  LYS H 184       1.603   6.334  29.490  1.00 58.10           C  
ATOM   1401  CD  LYS H 184       1.595   6.162  27.975  1.00 60.00           C  
ATOM   1402  CE  LYS H 184       1.500   4.707  27.526  1.00 64.11           C  
ATOM   1403  NZ  LYS H 184       1.152   4.652  26.091  1.00 65.26           N1+
ATOM   1404  C   LYS H 184       1.904   7.991  32.297  1.00 53.61           C  
ATOM   1405  O   LYS H 184       2.580   7.002  32.578  1.00 54.27           O  
ATOM   1406  N   ASN H 185       2.189   9.213  32.800  1.00 53.44           N  
ATOM   1407  CA  ASN H 185       3.302   9.472  33.680  1.00 52.70           C  
ATOM   1408  CB  ASN H 185       3.288   8.646  34.981  1.00 54.94           C  
ATOM   1409  CG  ASN H 185       2.279   9.261  35.942  1.00 56.07           C  
ATOM   1410  OD1 ASN H 185       1.850   8.624  36.903  1.00 65.18           O  
ATOM   1411  ND2 ASN H 185       1.891  10.539  35.686  1.00 66.06           N  
ATOM   1412  C   ASN H 185       4.592   9.201  32.972  1.00 51.67           C  
ATOM   1413  O   ASN H 185       5.541   8.684  33.561  1.00 51.95           O  
ATOM   1414  N   THR H 186       4.675   9.573  31.681  1.00 51.13           N  
ATOM   1415  CA  THR H 186       5.886   9.317  30.962  0.98 50.70           C  
ATOM   1416  CB  THR H 186       5.716   8.195  29.985  0.99 51.60           C  
ATOM   1417  OG1 THR H 186       6.943   7.892  29.344  0.96 59.39           O  
ATOM   1418  CG2 THR H 186       4.638   8.593  28.969  0.95 56.15           C  
ATOM   1419  C   THR H 186       6.328  10.556  30.230  1.00 49.50           C  
ATOM   1420  O   THR H 186       5.516  11.405  29.862  1.00 49.19           O  
ATOM   1421  N   LEU H 187       7.660  10.682  30.024  1.00 47.95           N  
ATOM   1422  CA  LEU H 187       8.274  11.801  29.356  1.00 46.88           C  
ATOM   1423  CB  LEU H 187       9.421  12.407  30.185  1.00 46.03           C  
ATOM   1424  CG  LEU H 187      10.118  13.607  29.521  1.00 46.39           C  
ATOM   1425  CD1 LEU H 187       9.179  14.817  29.432  1.00 45.95           C  
ATOM   1426  CD2 LEU H 187      11.451  13.937  30.210  1.00 46.33           C  
ATOM   1427  C   LEU H 187       8.876  11.280  28.080  1.00 45.73           C  
ATOM   1428  O   LEU H 187       9.421  10.178  28.064  1.00 46.58           O  
ATOM   1429  N   TYR H 188       8.816  12.063  26.975  1.00 45.60           N  
ATOM   1430  CA  TYR H 188       9.290  11.550  25.713  1.00 44.95           C  
ATOM   1431  CB  TYR H 188       8.202  11.427  24.630  1.00 45.60           C  
ATOM   1432  CG  TYR H 188       7.141  10.476  25.057  1.00 46.20           C  
ATOM   1433  CD1 TYR H 188       7.280   9.129  24.825  1.00 47.62           C  
ATOM   1434  CD2 TYR H 188       6.005  10.930  25.686  1.00 47.40           C  
ATOM   1435  CE1 TYR H 188       6.298   8.249  25.212  1.00 49.07           C  
ATOM   1436  CE2 TYR H 188       5.019  10.054  26.075  1.00 49.19           C  
ATOM   1437  CZ  TYR H 188       5.166   8.709  25.836  1.00 48.67           C  
ATOM   1438  OH  TYR H 188       4.160   7.802  26.231  1.00 54.05           O  
ATOM   1439  C   TYR H 188      10.289  12.476  25.091  1.00 44.54           C  
ATOM   1440  O   TYR H 188      10.297  13.680  25.339  1.00 44.44           O  
ATOM   1441  N   LEU H 189      11.193  11.897  24.270  1.00 44.58           N  
ATOM   1442  CA  LEU H 189      12.126  12.678  23.512  1.00 44.23           C  
ATOM   1443  CB  LEU H 189      13.537  12.706  24.128  1.00 44.20           C  
ATOM   1444  CG  LEU H 189      14.556  13.543  23.332  1.00 43.65           C  
ATOM   1445  CD1 LEU H 189      14.165  15.029  23.287  1.00 43.22           C  
ATOM   1446  CD2 LEU H 189      15.979  13.326  23.869  1.00 42.51           C  
ATOM   1447  C   LEU H 189      12.218  12.054  22.151  1.00 44.56           C  
ATOM   1448  O   LEU H 189      12.729  10.948  21.992  1.00 45.63           O  
ATOM   1449  N   GLN H 190      11.721  12.765  21.122  1.00 45.43           N  
ATOM   1450  CA  GLN H 190      11.752  12.255  19.780  1.00 46.29           C  
ATOM   1451  CB  GLN H 190      10.548  12.725  18.945  1.00 47.13           C  
ATOM   1452  CG  GLN H 190      10.541  12.204  17.508  1.00 48.56           C  
ATOM   1453  CD  GLN H 190      10.148  10.737  17.552  1.00 49.57           C  
ATOM   1454  OE1 GLN H 190       9.306  10.330  18.351  1.00 50.30           O  
ATOM   1455  NE2 GLN H 190      10.777   9.916  16.671  1.00 51.01           N  
ATOM   1456  C   GLN H 190      12.986  12.809  19.146  1.00 46.73           C  
ATOM   1457  O   GLN H 190      13.129  14.022  18.996  1.00 46.86           O  
ATOM   1458  N   MET H 191      13.920  11.926  18.751  1.00 46.26           N  
ATOM   1459  CA  MET H 191      15.144  12.407  18.184  1.00 46.39           C  
ATOM   1460  CB  MET H 191      16.386  11.750  18.805  1.00 46.17           C  
ATOM   1461  CG  MET H 191      16.488  11.982  20.314  1.00 47.30           C  
ATOM   1462  SD  MET H 191      18.020  11.359  21.064  1.00 50.49           S  
ATOM   1463  CE  MET H 191      17.671   9.610  20.733  1.00 48.15           C  
ATOM   1464  C   MET H 191      15.144  12.078  16.726  1.00 46.05           C  
ATOM   1465  O   MET H 191      15.017  10.917  16.340  1.00 46.66           O  
ATOM   1466  N   ASN H 192      15.304  13.108  15.870  1.00 45.67           N  
ATOM   1467  CA  ASN H 192      15.288  12.896  14.450  1.00 45.78           C  
ATOM   1468  CB  ASN H 192      14.157  13.647  13.725  1.00 45.66           C  
ATOM   1469  CG  ASN H 192      12.824  13.045  14.144  1.00 46.87           C  
ATOM   1470  OD1 ASN H 192      12.763  11.911  14.616  1.00 47.24           O  
ATOM   1471  ND2 ASN H 192      11.723  13.823  13.965  1.00 47.08           N  
ATOM   1472  C   ASN H 192      16.573  13.418  13.881  1.00 46.40           C  
ATOM   1473  O   ASN H 192      17.262  14.220  14.509  1.00 46.30           O  
ATOM   1474  N   SER H 193      16.922  12.953  12.664  1.00 45.53           N  
ATOM   1475  CA  SER H 193      18.096  13.391  11.958  1.00 47.19           C  
ATOM   1476  CB  SER H 193      18.000  14.858  11.495  1.00 47.23           C  
ATOM   1477  OG  SER H 193      19.180  15.240  10.801  1.00 48.86           O  
ATOM   1478  C   SER H 193      19.297  13.245  12.840  1.00 45.74           C  
ATOM   1479  O   SER H 193      20.108  14.160  12.964  1.00 46.04           O  
ATOM   1480  N   LEU H 194      19.460  12.055  13.449  1.00 45.85           N  
ATOM   1481  CA  LEU H 194      20.527  11.817  14.380  1.00 45.80           C  
ATOM   1482  CB  LEU H 194      20.394  10.477  15.117  1.00 44.83           C  
ATOM   1483  CG  LEU H 194      19.263  10.473  16.159  1.00 45.26           C  
ATOM   1484  CD1 LEU H 194      19.131   9.101  16.832  1.00 46.07           C  
ATOM   1485  CD2 LEU H 194      19.470  11.595  17.189  1.00 43.90           C  
ATOM   1486  C   LEU H 194      21.866  11.843  13.715  1.00 46.01           C  
ATOM   1487  O   LEU H 194      22.046  11.392  12.585  1.00 45.70           O  
ATOM   1488  N   ARG H 195      22.852  12.396  14.452  1.00 47.06           N  
ATOM   1489  CA  ARG H 195      24.206  12.492  13.994  1.00 48.48           C  
ATOM   1490  CB  ARG H 195      24.706  13.937  13.832  1.00 50.08           C  
ATOM   1491  CG  ARG H 195      23.969  14.683  12.721  1.00 53.70           C  
ATOM   1492  CD  ARG H 195      24.498  16.090  12.447  1.00 56.64           C  
ATOM   1493  NE  ARG H 195      24.174  16.939  13.626  1.00 62.48           N  
ATOM   1494  CZ  ARG H 195      24.246  18.297  13.512  1.00 63.66           C  
ATOM   1495  NH1 ARG H 195      24.602  18.861  12.323  1.00 63.69           N1+
ATOM   1496  NH2 ARG H 195      23.956  19.091  14.583  1.00 63.19           N  
ATOM   1497  C   ARG H 195      25.071  11.812  15.008  1.00 47.43           C  
ATOM   1498  O   ARG H 195      24.620  11.445  16.090  1.00 48.10           O  
ATOM   1499  N   ALA H 196      26.357  11.624  14.660  1.00 48.03           N  
ATOM   1500  CA  ALA H 196      27.299  10.919  15.483  1.00 47.57           C  
ATOM   1501  CB  ALA H 196      28.694  10.828  14.841  1.00 48.30           C  
ATOM   1502  C   ALA H 196      27.462  11.610  16.804  1.00 48.11           C  
ATOM   1503  O   ALA H 196      27.540  10.958  17.843  1.00 48.62           O  
ATOM   1504  N   GLU H 197      27.484  12.954  16.804  1.00 47.82           N  
ATOM   1505  CA  GLU H 197      27.755  13.716  17.993  1.00 48.37           C  
ATOM   1506  CB  GLU H 197      27.871  15.226  17.746  1.00 50.06           C  
ATOM   1507  CG  GLU H 197      26.604  15.855  17.178  1.00 53.19           C  
ATOM   1508  CD  GLU H 197      26.878  17.340  17.041  1.00 58.33           C  
ATOM   1509  OE1 GLU H 197      27.385  17.754  15.965  1.00 58.93           O  
ATOM   1510  OE2 GLU H 197      26.594  18.079  18.019  1.00 61.34           O1-
ATOM   1511  C   GLU H 197      26.697  13.486  19.027  1.00 48.51           C  
ATOM   1512  O   GLU H 197      26.932  13.713  20.212  1.00 47.50           O  
ATOM   1513  N   ASP H 198      25.492  13.082  18.593  1.00 44.64           N  
ATOM   1514  CA  ASP H 198      24.362  12.835  19.446  1.00 42.91           C  
ATOM   1515  CB  ASP H 198      23.084  12.562  18.637  1.00 43.53           C  
ATOM   1516  CG  ASP H 198      22.742  13.850  17.898  1.00 44.36           C  
ATOM   1517  OD1 ASP H 198      23.056  14.942  18.443  1.00 44.26           O  
ATOM   1518  OD2 ASP H 198      22.177  13.762  16.775  1.00 44.25           O1-
ATOM   1519  C   ASP H 198      24.636  11.651  20.330  1.00 42.40           C  
ATOM   1520  O   ASP H 198      23.947  11.455  21.330  1.00 42.48           O  
ATOM   1521  N   THR H 199      25.607  10.791  19.962  1.00 41.14           N  
ATOM   1522  CA  THR H 199      25.894   9.636  20.768  1.00 40.07           C  
ATOM   1523  CB  THR H 199      27.090   8.859  20.291  1.00 40.51           C  
ATOM   1524  OG1 THR H 199      26.872   8.366  18.978  1.00 40.30           O  
ATOM   1525  CG2 THR H 199      27.349   7.695  21.259  1.00 41.52           C  
ATOM   1526  C   THR H 199      26.168  10.089  22.167  1.00 40.38           C  
ATOM   1527  O   THR H 199      27.049  10.913  22.406  1.00 40.06           O  
ATOM   1528  N   ALA H 200      25.381   9.570  23.133  1.00 38.75           N  
ATOM   1529  CA  ALA H 200      25.576   9.959  24.498  1.00 38.86           C  
ATOM   1530  CB  ALA H 200      25.341  11.459  24.744  1.00 37.97           C  
ATOM   1531  C   ALA H 200      24.599   9.212  25.351  1.00 38.94           C  
ATOM   1532  O   ALA H 200      23.688   8.550  24.856  1.00 37.80           O  
ATOM   1533  N   VAL H 201      24.805   9.275  26.682  0.92 38.68           N  
ATOM   1534  CA  VAL H 201      23.870   8.679  27.584  0.92 38.11           C  
ATOM   1535  CB  VAL H 201      24.473   8.259  28.893  0.92 38.48           C  
ATOM   1536  CG1 VAL H 201      24.883   9.509  29.686  1.00 45.75           C  
ATOM   1537  CG2 VAL H 201      23.470   7.349  29.617  1.00 47.38           C  
ATOM   1538  C   VAL H 201      22.841   9.732  27.834  0.92 38.85           C  
ATOM   1539  O   VAL H 201      23.177  10.896  28.042  0.92 39.43           O  
ATOM   1540  N   PHE H 202      21.549   9.355  27.800  1.00 38.38           N  
ATOM   1541  CA  PHE H 202      20.530  10.349  27.978  1.00 38.56           C  
ATOM   1542  CB  PHE H 202      19.417  10.318  26.915  1.00 38.37           C  
ATOM   1543  CG  PHE H 202      19.956  10.820  25.618  1.00 38.36           C  
ATOM   1544  CD1 PHE H 202      19.918  12.159  25.325  1.00 37.88           C  
ATOM   1545  CD2 PHE H 202      20.499   9.968  24.689  1.00 38.83           C  
ATOM   1546  CE1 PHE H 202      20.408  12.640  24.136  1.00 37.54           C  
ATOM   1547  CE2 PHE H 202      20.991  10.448  23.496  1.00 38.17           C  
ATOM   1548  CZ  PHE H 202      20.947  11.787  23.209  1.00 38.00           C  
ATOM   1549  C   PHE H 202      19.857  10.142  29.296  1.00 39.40           C  
ATOM   1550  O   PHE H 202      19.442   9.033  29.629  1.00 40.54           O  
ATOM   1551  N   TYR H 203      19.707  11.239  30.069  1.00 39.95           N  
ATOM   1552  CA  TYR H 203      19.087  11.142  31.359  1.00 40.49           C  
ATOM   1553  CB  TYR H 203      19.877  11.750  32.532  1.00 40.85           C  
ATOM   1554  CG  TYR H 203      21.232  11.156  32.687  1.00 41.29           C  
ATOM   1555  CD1 TYR H 203      21.417   9.932  33.280  1.00 41.86           C  
ATOM   1556  CD2 TYR H 203      22.332  11.837  32.231  1.00 42.67           C  
ATOM   1557  CE1 TYR H 203      22.679   9.402  33.423  1.00 43.65           C  
ATOM   1558  CE2 TYR H 203      23.595  11.316  32.372  1.00 43.07           C  
ATOM   1559  CZ  TYR H 203      23.772  10.094  32.972  1.00 44.36           C  
ATOM   1560  OH  TYR H 203      25.065   9.550  33.123  1.00 46.76           O  
ATOM   1561  C   TYR H 203      17.860  11.995  31.342  1.00 40.72           C  
ATOM   1562  O   TYR H 203      17.816  13.028  30.676  1.00 41.07           O  
ATOM   1563  N   CYS H 204      16.811  11.554  32.063  0.87 42.04           N  
ATOM   1564  CA  CYS H 204      15.664  12.393  32.248  0.87 42.91           C  
ATOM   1565  CB  CYS H 204      14.298  11.697  32.018  0.87 44.75           C  
ATOM   1566  SG  CYS H 204      14.068  10.171  32.980  0.87 49.38           S  
ATOM   1567  C   CYS H 204      15.758  12.863  33.666  0.87 43.24           C  
ATOM   1568  O   CYS H 204      16.119  12.095  34.557  0.87 42.83           O  
ATOM   1569  N   ALA H 205      15.480  14.160  33.910  1.00 43.01           N  
ATOM   1570  CA  ALA H 205      15.630  14.650  35.247  1.00 44.38           C  
ATOM   1571  CB  ALA H 205      16.865  15.545  35.428  1.00 43.47           C  
ATOM   1572  C   ALA H 205      14.427  15.441  35.630  1.00 45.12           C  
ATOM   1573  O   ALA H 205      13.767  16.064  34.802  1.00 45.38           O  
ATOM   1574  N   LYS H 206      14.123  15.424  36.938  1.00 45.61           N  
ATOM   1575  CA  LYS H 206      12.975  16.084  37.475  1.00 46.38           C  
ATOM   1576  CB  LYS H 206      12.470  15.357  38.734  1.00 47.50           C  
ATOM   1577  CG  LYS H 206      11.247  15.977  39.393  1.00 49.75           C  
ATOM   1578  CD  LYS H 206      10.779  15.188  40.614  1.00 48.70           C  
ATOM   1579  CE  LYS H 206       9.931  16.020  41.573  1.00 48.61           C  
ATOM   1580  NZ  LYS H 206       9.803  15.326  42.872  1.00 50.04           N1+
ATOM   1581  C   LYS H 206      13.366  17.472  37.854  1.00 46.42           C  
ATOM   1582  O   LYS H 206      14.407  17.697  38.471  1.00 47.06           O  
ATOM   1583  N   GLU H 207      12.536  18.451  37.448  1.00 46.01           N  
ATOM   1584  CA  GLU H 207      12.740  19.824  37.793  1.00 46.96           C  
ATOM   1585  CB  GLU H 207      11.984  20.790  36.866  1.00 45.69           C  
ATOM   1586  CG  GLU H 207      12.311  22.268  37.091  1.00 47.08           C  
ATOM   1587  CD  GLU H 207      11.466  23.085  36.120  1.00  0.00           C  
ATOM   1588  OE1 GLU H 207      10.217  22.926  36.152  1.00  0.00           O  
ATOM   1589  OE2 GLU H 207      12.056  23.875  35.335  1.00  0.00           O1-
ATOM   1590  C   GLU H 207      12.189  20.000  39.168  1.00 47.10           C  
ATOM   1591  O   GLU H 207      11.123  19.482  39.494  1.00 46.68           O  
ATOM   1592  N   GLY H 208      12.860  20.762  40.051  1.00 49.25           N  
ATOM   1593  CA  GLY H 208      12.375  20.819  41.400  1.00 51.66           C  
ATOM   1594  C   GLY H 208      11.070  21.544  41.409  1.00 53.71           C  
ATOM   1595  O   GLY H 208      10.523  21.871  40.356  1.00 54.42           O  
ATOM   1596  N   GLY H 209      10.539  21.787  42.629  1.00 59.33           N  
ATOM   1597  CA  GLY H 209       9.278  22.447  42.834  1.00 58.59           C  
ATOM   1598  C   GLY H 209       9.510  23.921  42.717  1.00 58.16           C  
ATOM   1599  O   GLY H 209      10.516  24.356  42.155  1.00 62.22           O  
ATOM   1600  N   ASP H 210       8.562  24.732  43.231  1.00 55.06           N  
ATOM   1601  CA  ASP H 210       8.693  26.161  43.174  1.00 56.08           C  
ATOM   1602  CB  ASP H 210       7.475  26.959  43.692  1.00 62.01           C  
ATOM   1603  CG  ASP H 210       7.306  26.802  45.198  1.00 48.40           C  
ATOM   1604  OD1 ASP H 210       7.105  25.652  45.669  1.00 51.27           O  
ATOM   1605  OD2 ASP H 210       7.381  27.844  45.903  1.00 48.36           O1-
ATOM   1606  C   ASP H 210       9.859  26.500  44.027  1.00 56.61           C  
ATOM   1607  O   ASP H 210      10.506  27.533  43.860  1.00 56.36           O  
ATOM   1608  N   ASN H 211      10.126  25.611  44.995  1.00 58.79           N  
ATOM   1609  CA  ASN H 211      11.220  25.764  45.891  1.00 51.94           C  
ATOM   1610  CB  ASN H 211      11.416  24.494  46.743  1.00 77.60           C  
ATOM   1611  CG  ASN H 211      12.412  24.788  47.849  1.00  0.00           C  
ATOM   1612  OD1 ASN H 211      13.491  25.328  47.608  1.00  0.00           O  
ATOM   1613  ND2 ASN H 211      12.036  24.425  49.104  1.00  0.00           N  
ATOM   1614  C   ASN H 211      12.468  25.914  45.102  1.00 52.45           C  
ATOM   1615  O   ASN H 211      13.169  26.920  45.213  1.00 51.46           O  
ATOM   1616  N   LYS H 212      12.789  24.936  44.247  1.00 50.30           N  
ATOM   1617  CA  LYS H 212      14.021  25.184  43.584  1.00 45.66           C  
ATOM   1618  CB  LYS H 212      15.270  24.779  44.380  1.00 50.03           C  
ATOM   1619  CG  LYS H 212      15.413  23.281  44.662  1.00 53.38           C  
ATOM   1620  CD  LYS H 212      14.329  22.719  45.583  1.00  0.00           C  
ATOM   1621  CE  LYS H 212      14.481  21.223  45.864  1.00  0.00           C  
ATOM   1622  NZ  LYS H 212      13.527  20.805  46.918  1.00  0.00           N1+
ATOM   1623  C   LYS H 212      14.071  24.474  42.277  1.00 46.79           C  
ATOM   1624  O   LYS H 212      13.482  23.409  42.074  1.00 44.72           O  
ATOM   1625  N   PHE H 213      14.799  25.096  41.333  1.00 47.36           N  
ATOM   1626  CA  PHE H 213      14.962  24.490  40.059  1.00 43.23           C  
ATOM   1627  CB  PHE H 213      15.186  25.503  38.917  1.00 32.34           C  
ATOM   1628  CG  PHE H 213      13.984  26.355  38.669  1.00 41.73           C  
ATOM   1629  CD1 PHE H 213      12.972  25.918  37.846  1.00 45.80           C  
ATOM   1630  CD2 PHE H 213      13.881  27.603  39.238  1.00 41.74           C  
ATOM   1631  CE1 PHE H 213      11.868  26.705  37.604  1.00 46.43           C  
ATOM   1632  CE2 PHE H 213      12.782  28.398  39.002  1.00 41.24           C  
ATOM   1633  CZ  PHE H 213      11.770  27.949  38.185  1.00 42.71           C  
ATOM   1634  C   PHE H 213      16.245  23.740  40.150  1.00 40.38           C  
ATOM   1635  O   PHE H 213      17.197  24.035  39.431  1.00 36.85           O  
ATOM   1636  N   SER H 214      16.307  22.733  41.032  1.00 40.14           N  
ATOM   1637  CA  SER H 214      17.502  21.954  41.123  1.00 44.54           C  
ATOM   1638  CB  SER H 214      18.008  21.777  42.566  1.00 34.00           C  
ATOM   1639  OG  SER H 214      17.079  21.021  43.327  1.00  0.00           O  
ATOM   1640  C   SER H 214      17.105  20.618  40.608  1.00 48.89           C  
ATOM   1641  O   SER H 214      15.963  20.205  40.795  1.00 49.48           O  
ATOM   1642  N   PHE H 215      18.016  19.906  39.923  1.00 45.38           N  
ATOM   1643  CA  PHE H 215      17.603  18.639  39.406  1.00 45.89           C  
ATOM   1644  CB  PHE H 215      18.532  18.119  38.302  1.00 48.05           C  
ATOM   1645  CG  PHE H 215      18.678  19.210  37.300  1.00 50.99           C  
ATOM   1646  CD1 PHE H 215      17.766  19.390  36.288  1.00  0.00           C  
ATOM   1647  CD2 PHE H 215      19.752  20.067  37.390  1.00  0.00           C  
ATOM   1648  CE1 PHE H 215      17.929  20.409  35.379  1.00  0.00           C  
ATOM   1649  CE2 PHE H 215      19.918  21.086  36.484  1.00  0.00           C  
ATOM   1650  CZ  PHE H 215      19.004  21.259  35.475  1.00  0.00           C  
ATOM   1651  C   PHE H 215      17.739  17.704  40.550  1.00 47.27           C  
ATOM   1652  O   PHE H 215      18.803  17.133  40.781  1.00 48.99           O  
ATOM   1653  N   ASP H 216      16.650  17.558  41.319  1.00 50.71           N  
ATOM   1654  CA  ASP H 216      16.653  16.701  42.457  1.00 48.60           C  
ATOM   1655  CB  ASP H 216      15.489  16.970  43.439  1.00 53.36           C  
ATOM   1656  CG  ASP H 216      14.131  16.848  42.763  1.00 59.06           C  
ATOM   1657  OD1 ASP H 216      14.082  16.598  41.530  1.00 52.03           O  
ATOM   1658  OD2 ASP H 216      13.113  17.021  43.489  1.00 63.89           O1-
ATOM   1659  C   ASP H 216      16.681  15.280  42.024  1.00 48.58           C  
ATOM   1660  O   ASP H 216      17.354  14.477  42.670  1.00 47.78           O  
ATOM   1661  N   TYR H 217      15.990  14.898  40.924  1.00 43.50           N  
ATOM   1662  CA  TYR H 217      16.094  13.482  40.727  1.00 43.74           C  
ATOM   1663  CB  TYR H 217      14.791  12.687  40.948  1.00 45.15           C  
ATOM   1664  CG  TYR H 217      14.423  12.763  42.386  1.00 54.03           C  
ATOM   1665  CD1 TYR H 217      15.130  12.048  43.322  1.00 56.28           C  
ATOM   1666  CD2 TYR H 217      13.389  13.562  42.807  1.00 55.99           C  
ATOM   1667  CE1 TYR H 217      14.804  12.117  44.656  1.00 57.10           C  
ATOM   1668  CE2 TYR H 217      13.055  13.636  44.138  1.00 56.99           C  
ATOM   1669  CZ  TYR H 217      13.762  12.911  45.068  1.00 59.23           C  
ATOM   1670  OH  TYR H 217      13.429  12.982  46.437  1.00 65.79           O  
ATOM   1671  C   TYR H 217      16.494  13.206  39.319  1.00 43.48           C  
ATOM   1672  O   TYR H 217      16.004  13.826  38.378  1.00 43.44           O  
ATOM   1673  N   TRP H 218      17.397  12.226  39.149  1.00 42.53           N  
ATOM   1674  CA  TRP H 218      17.853  11.861  37.844  1.00 42.16           C  
ATOM   1675  CB  TRP H 218      19.375  12.027  37.682  1.00 40.26           C  
ATOM   1676  CG  TRP H 218      19.864  13.455  37.756  1.00 38.77           C  
ATOM   1677  CD2 TRP H 218      20.554  14.132  36.691  1.00 38.50           C  
ATOM   1678  CD1 TRP H 218      19.809  14.332  38.797  1.00 39.75           C  
ATOM   1679  NE1 TRP H 218      20.413  15.516  38.449  1.00 39.32           N  
ATOM   1680  CE2 TRP H 218      20.878  15.406  37.157  1.00 37.99           C  
ATOM   1681  CE3 TRP H 218      20.893  13.722  35.436  1.00 38.22           C  
ATOM   1682  CZ2 TRP H 218      21.551  16.293  36.366  1.00 37.60           C  
ATOM   1683  CZ3 TRP H 218      21.565  14.622  34.639  1.00 38.61           C  
ATOM   1684  CH2 TRP H 218      21.887  15.883  35.095  1.00 37.84           C  
ATOM   1685  C   TRP H 218      17.566  10.403  37.685  1.00 43.05           C  
ATOM   1686  O   TRP H 218      17.363   9.690  38.666  1.00 43.44           O  
ATOM   1687  N   GLY H 219      17.479   9.936  36.425  1.00 43.26           N  
ATOM   1688  CA  GLY H 219      17.305   8.536  36.168  1.00 43.74           C  
ATOM   1689  C   GLY H 219      18.669   7.969  35.916  1.00 44.33           C  
ATOM   1690  O   GLY H 219      19.655   8.699  35.877  1.00 44.74           O  
ATOM   1691  N   GLN H 220      18.752   6.639  35.730  1.00 44.88           N  
ATOM   1692  CA  GLN H 220      20.004   5.975  35.500  1.00 45.91           C  
ATOM   1693  CB  GLN H 220      19.923   4.448  35.639  1.00 47.33           C  
ATOM   1694  CG  GLN H 220      21.304   3.795  35.616  1.00 51.81           C  
ATOM   1695  CD  GLN H 220      21.142   2.376  36.127  1.00 54.97           C  
ATOM   1696  OE1 GLN H 220      21.013   2.150  37.329  1.00 56.36           O  
ATOM   1697  NE2 GLN H 220      21.145   1.394  35.188  1.00 54.87           N  
ATOM   1698  C   GLN H 220      20.549   6.324  34.147  1.00 46.65           C  
ATOM   1699  O   GLN H 220      21.762   6.398  33.961  1.00 47.05           O  
ATOM   1700  N   GLY H 221      19.675   6.519  33.144  1.00 44.64           N  
ATOM   1701  CA  GLY H 221      20.160   6.899  31.846  1.00 43.57           C  
ATOM   1702  C   GLY H 221      20.072   5.747  30.892  1.00 45.09           C  
ATOM   1703  O   GLY H 221      20.075   4.581  31.281  1.00 43.82           O  
ATOM   1704  N   THR H 222      19.969   6.080  29.588  1.00 41.70           N  
ATOM   1705  CA  THR H 222      19.919   5.102  28.539  1.00 40.03           C  
ATOM   1706  CB  THR H 222      18.571   5.010  27.881  1.00 42.12           C  
ATOM   1707  OG1 THR H 222      18.541   3.931  26.961  1.00 43.35           O  
ATOM   1708  CG2 THR H 222      18.267   6.336  27.166  1.00 40.02           C  
ATOM   1709  C   THR H 222      20.922   5.545  27.519  1.00 40.00           C  
ATOM   1710  O   THR H 222      21.066   6.738  27.266  1.00 39.23           O  
ATOM   1711  N   LEU H 223      21.646   4.603  26.886  1.00 38.37           N  
ATOM   1712  CA  LEU H 223      22.686   5.078  26.021  1.00 36.94           C  
ATOM   1713  CB  LEU H 223      24.027   4.344  26.237  1.00 37.21           C  
ATOM   1714  CG  LEU H 223      25.265   4.987  25.574  1.00 39.85           C  
ATOM   1715  CD1 LEU H 223      26.542   4.243  25.980  1.00 42.00           C  
ATOM   1716  CD2 LEU H 223      25.154   5.072  24.048  1.00 41.72           C  
ATOM   1717  C   LEU H 223      22.256   4.972  24.596  1.00 38.39           C  
ATOM   1718  O   LEU H 223      21.665   3.981  24.169  1.00 37.23           O  
ATOM   1719  N   VAL H 224      22.522   6.048  23.831  1.00 36.71           N  
ATOM   1720  CA  VAL H 224      22.198   6.079  22.439  1.00 36.81           C  
ATOM   1721  CB  VAL H 224      21.395   7.289  22.058  1.00 36.04           C  
ATOM   1722  CG1 VAL H 224      21.156   7.275  20.539  1.00 37.28           C  
ATOM   1723  CG2 VAL H 224      20.099   7.288  22.886  1.00 34.32           C  
ATOM   1724  C   VAL H 224      23.493   6.129  21.691  1.00 37.16           C  
ATOM   1725  O   VAL H 224      24.351   6.969  21.962  1.00 36.49           O  
ATOM   1726  N   THR H 225      23.669   5.207  20.724  1.00 36.21           N  
ATOM   1727  CA  THR H 225      24.887   5.174  19.966  1.00 36.69           C  
ATOM   1728  CB  THR H 225      25.574   3.840  20.016  1.00 37.88           C  
ATOM   1729  OG1 THR H 225      25.855   3.480  21.360  1.00 39.24           O  
ATOM   1730  CG2 THR H 225      26.879   3.924  19.208  1.00 35.77           C  
ATOM   1731  C   THR H 225      24.522   5.411  18.536  1.00 36.72           C  
ATOM   1732  O   THR H 225      23.668   4.718  17.983  1.00 37.01           O  
ATOM   1733  N   VAL H 226      25.161   6.407  17.892  1.00 36.49           N  
ATOM   1734  CA  VAL H 226      24.835   6.669  16.521  1.00 37.53           C  
ATOM   1735  CB  VAL H 226      24.488   8.106  16.260  1.00 37.43           C  
ATOM   1736  CG1 VAL H 226      24.219   8.289  14.756  1.00 38.26           C  
ATOM   1737  CG2 VAL H 226      23.302   8.494  17.158  1.00 37.37           C  
ATOM   1738  C   VAL H 226      26.031   6.351  15.685  1.00 37.88           C  
ATOM   1739  O   VAL H 226      27.064   7.012  15.786  1.00 37.75           O  
ATOM   1740  N   SER H 227      25.918   5.324  14.821  1.00 37.34           N  
ATOM   1741  CA  SER H 227      27.028   4.994  13.975  1.00 37.68           C  
ATOM   1742  CB  SER H 227      28.074   4.082  14.636  1.00 38.60           C  
ATOM   1743  OG  SER H 227      29.125   3.814  13.720  1.00 38.42           O  
ATOM   1744  C   SER H 227      26.499   4.252  12.792  1.00 38.37           C  
ATOM   1745  O   SER H 227      25.427   3.651  12.844  1.00 38.72           O  
ATOM   1746  N   SER H 228      27.256   4.284  11.680  1.00 39.83           N  
ATOM   1747  CA  SER H 228      26.840   3.577  10.508  1.00 42.83           C  
ATOM   1748  CB  SER H 228      27.618   3.979   9.243  1.00 42.65           C  
ATOM   1749  OG  SER H 228      27.327   5.324   8.895  1.00 44.37           O  
ATOM   1750  C   SER H 228      27.099   2.102  10.778  1.00 43.49           C  
ATOM   1751  O   SER H 228      27.774   1.458   9.934  1.00 42.37           O  
ATOM   1752  OXT SER H 228      26.629   1.600  11.834  1.00  0.00           O1-
TER    1753      SER H 228 
CONECT  151  651
CONECT  651  151
CONECT  979 1566
CONECT 1566  979
END
