# Supplementary material for: Fully automated antibody structure prediction using BIOVIA tools: Validation study
Source: PLoS One. 2017 May 18;12(5):e0177923. doi: 10.1371/journal.pone.0177923 (PMC5436848; doi:10.1371/journal.pone.0177923)
Supplement: S2 Dataset — Predicted structures using the Top5 framework method, Chothia CDR definition with canonical filtering and generating 50 models. These were used in the comparison against predictions using no filtering. (ZIP) [file pone.0177923.s004.zip › 4HXA_LH_FV_FinalModel.pdb]

REMARK   Accelrys Discovery Studio PDB file
REMARK   Created:  2015-04-10T03:29:36Z
SSBOND   1 CYS L   23    CYS L   87                                     
SSBOND   2 CYS H  128    CYS H  204                                     
ATOM      1  N   GLU L   1      25.647  32.682  25.915  1.00 66.57           N1+
ATOM      2  CA  GLU L   1      25.383  31.931  27.164  1.00 65.90           C  
ATOM      3  CB  GLU L   1      25.456  30.411  26.915  1.00 65.96           C  
ATOM      4  CG  GLU L   1      24.358  29.864  25.997  1.00 69.12           C  
ATOM      5  CD  GLU L   1      24.560  28.358  25.882  1.00 92.28           C  
ATOM      6  OE1 GLU L   1      24.410  27.667  26.926  1.00  0.00           O  
ATOM      7  OE2 GLU L   1      24.873  27.878  24.760  1.00 91.08           O1-
ATOM      8  C   GLU L   1      26.398  32.266  28.206  1.00 64.93           C  
ATOM      9  O   GLU L   1      27.395  32.928  27.919  1.00 63.88           O  
ATOM     10  N   GLU L   2      26.151  31.829  29.459  1.00 63.67           N  
ATOM     11  CA  GLU L   2      27.098  32.079  30.506  1.00 62.45           C  
ATOM     12  CB  GLU L   2      26.474  32.360  31.886  1.00 61.27           C  
ATOM     13  CG  GLU L   2      25.689  33.670  31.959  1.00  0.00           C  
ATOM     14  CD  GLU L   2      25.164  33.823  33.381  1.00  0.00           C  
ATOM     15  OE1 GLU L   2      25.933  34.327  34.244  1.00  0.00           O  
ATOM     16  OE2 GLU L   2      23.991  33.435  33.626  1.00  0.00           O1-
ATOM     17  C   GLU L   2      27.913  30.839  30.646  1.00 60.14           C  
ATOM     18  O   GLU L   2      27.369  29.742  30.758  1.00 57.82           O  
ATOM     19  N   VAL L   3      29.252  30.984  30.650  1.00 59.56           N  
ATOM     20  CA  VAL L   3      30.100  29.829  30.725  1.00 58.18           C  
ATOM     21  CB  VAL L   3      31.332  29.937  29.879  1.00 61.74           C  
ATOM     22  CG1 VAL L   3      30.912  30.014  28.408  1.00 87.33           C  
ATOM     23  CG2 VAL L   3      32.153  31.151  30.350  1.00 88.60           C  
ATOM     24  C   VAL L   3      30.581  29.669  32.126  1.00 54.57           C  
ATOM     25  O   VAL L   3      30.968  30.637  32.778  1.00 53.89           O  
ATOM     26  N   LEU L   4      30.561  28.417  32.622  1.00 51.94           N  
ATOM     27  CA  LEU L   4      31.042  28.160  33.945  1.00 52.52           C  
ATOM     28  CB  LEU L   4      30.082  27.313  34.794  1.00 48.42           C  
ATOM     29  CG  LEU L   4      28.712  27.975  35.017  1.00 50.01           C  
ATOM     30  CD1 LEU L   4      27.839  27.143  35.967  1.00 49.35           C  
ATOM     31  CD2 LEU L   4      28.859  29.435  35.468  1.00 49.27           C  
ATOM     32  C   LEU L   4      32.295  27.366  33.806  1.00 55.88           C  
ATOM     33  O   LEU L   4      32.317  26.341  33.128  1.00 57.53           O  
ATOM     34  N   THR L   5      33.385  27.832  34.445  1.00 55.96           N  
ATOM     35  CA  THR L   5      34.609  27.094  34.374  1.00 56.74           C  
ATOM     36  CB  THR L   5      35.761  27.880  33.817  1.00 57.99           C  
ATOM     37  OG1 THR L   5      35.991  29.044  34.597  1.00 66.75           O  
ATOM     38  CG2 THR L   5      35.443  28.262  32.362  1.00 67.37           C  
ATOM     39  C   THR L   5      34.953  26.651  35.758  1.00 57.86           C  
ATOM     40  O   THR L   5      34.877  27.422  36.713  1.00 58.63           O  
ATOM     41  N   GLN L   6      35.336  25.367  35.897  1.00 57.94           N  
ATOM     42  CA  GLN L   6      35.631  24.849  37.197  1.00 55.05           C  
ATOM     43  CB  GLN L   6      34.894  23.539  37.521  1.00 53.68           C  
ATOM     44  CG  GLN L   6      33.375  23.725  37.585  1.00 54.14           C  
ATOM     45  CD  GLN L   6      32.727  22.390  37.910  1.00 51.12           C  
ATOM     46  OE1 GLN L   6      31.692  22.036  37.349  1.00 33.06           O  
ATOM     47  NE2 GLN L   6      33.348  21.630  38.852  1.00 32.64           N  
ATOM     48  C   GLN L   6      37.092  24.586  37.295  1.00 55.96           C  
ATOM     49  O   GLN L   6      37.755  24.245  36.317  1.00 56.81           O  
ATOM     50  N   SER L   7      37.643  24.784  38.505  1.00 57.76           N  
ATOM     51  CA  SER L   7      39.028  24.497  38.708  1.00 60.26           C  
ATOM     52  CB  SER L   7      39.911  25.755  38.734  1.00 64.22           C  
ATOM     53  OG  SER L   7      39.542  26.584  39.826  1.00 46.19           O  
ATOM     54  C   SER L   7      39.137  23.839  40.046  1.00 59.18           C  
ATOM     55  O   SER L   7      38.408  24.192  40.970  1.00 60.35           O  
ATOM     56  N   PRO L   8      40.008  22.881  40.200  1.00 58.00           N  
ATOM     57  CA  PRO L   8      40.815  22.384  39.124  1.00 56.98           C  
ATOM     58  CD  PRO L   8      40.664  22.709  41.484  1.00 37.48           C  
ATOM     59  CB  PRO L   8      42.118  21.888  39.750  1.00 37.43           C  
ATOM     60  CG  PRO L   8      41.769  21.676  41.229  1.00 37.75           C  
ATOM     61  C   PRO L   8      40.078  21.300  38.410  1.00 58.12           C  
ATOM     62  O   PRO L   8      39.023  20.878  38.881  1.00 59.33           O  
ATOM     63  N   ALA L   9      40.612  20.863  37.255  1.00 58.58           N  
ATOM     64  CA  ALA L   9      40.006  19.805  36.506  1.00 58.03           C  
ATOM     65  CB  ALA L   9      40.702  19.565  35.157  1.00 37.99           C  
ATOM     66  C   ALA L   9      40.074  18.526  37.284  1.00 57.99           C  
ATOM     67  O   ALA L   9      39.088  17.796  37.361  1.00 56.70           O  
ATOM     68  N   ILE L  10      41.245  18.208  37.875  1.00 57.14           N  
ATOM     69  CA  ILE L  10      41.352  16.988  38.628  1.00 56.36           C  
ATOM     70  CB  ILE L  10      42.030  15.872  37.887  1.00 58.06           C  
ATOM     71  CG1 ILE L  10      41.198  15.429  36.677  1.00 69.80           C  
ATOM     72  CG2 ILE L  10      42.295  14.735  38.881  1.00 70.60           C  
ATOM     73  CD1 ILE L  10      41.925  14.422  35.788  1.00 63.29           C  
ATOM     74  C   ILE L  10      42.167  17.242  39.858  1.00 55.15           C  
ATOM     75  O   ILE L  10      43.100  18.043  39.844  1.00 57.79           O  
ATOM     76  N   MET L  11      41.820  16.575  40.978  1.00 52.38           N  
ATOM     77  CA  MET L  11      42.638  16.749  42.143  1.00 54.13           C  
ATOM     78  CB  MET L  11      42.239  17.915  43.064  1.00 52.75           C  
ATOM     79  CG  MET L  11      40.859  17.771  43.704  1.00 54.29           C  
ATOM     80  SD  MET L  11      40.645  18.751  45.222  1.00 76.05           S  
ATOM     81  CE  MET L  11      41.044  20.360  44.490  1.00 52.57           C  
ATOM     82  C   MET L  11      42.586  15.510  42.971  1.00 55.90           C  
ATOM     83  O   MET L  11      41.654  14.715  42.869  1.00 56.30           O  
ATOM     84  N   SER L  12      43.620  15.324  43.816  1.00 53.76           N  
ATOM     85  CA  SER L  12      43.687  14.183  44.680  1.00 53.20           C  
ATOM     86  CB  SER L  12      44.992  13.381  44.540  1.00 56.67           C  
ATOM     87  OG  SER L  12      45.105  12.839  43.233  1.00 89.54           O  
ATOM     88  C   SER L  12      43.645  14.687  46.088  1.00 53.04           C  
ATOM     89  O   SER L  12      44.205  15.736  46.404  1.00 52.98           O  
ATOM     90  N   ALA L  13      42.952  13.953  46.981  1.00 54.03           N  
ATOM     91  CA  ALA L  13      42.891  14.401  48.340  1.00 53.31           C  
ATOM     92  CB  ALA L  13      41.542  15.038  48.718  1.00 51.80           C  
ATOM     93  C   ALA L  13      43.090  13.224  49.238  1.00 53.88           C  
ATOM     94  O   ALA L  13      42.594  12.128  48.981  1.00 54.36           O  
ATOM     95  N   SER L  14      43.841  13.432  50.335  1.00 54.18           N  
ATOM     96  CA  SER L  14      44.079  12.379  51.277  1.00 54.03           C  
ATOM     97  CB  SER L  14      45.309  12.628  52.167  1.00 52.47           C  
ATOM     98  OG  SER L  14      46.476  12.738  51.366  1.00 56.65           O  
ATOM     99  C   SER L  14      42.881  12.330  52.164  1.00 54.06           C  
ATOM    100  O   SER L  14      42.174  13.324  52.308  1.00 55.11           O  
ATOM    101  N   PRO L  15      42.621  11.211  52.778  1.00 52.47           N  
ATOM    102  CA  PRO L  15      41.460  11.166  53.615  1.00 50.69           C  
ATOM    103  CD  PRO L  15      42.894   9.923  52.161  1.00 51.12           C  
ATOM    104  CB  PRO L  15      41.238   9.692  53.940  1.00 49.69           C  
ATOM    105  CG  PRO L  15      41.807   8.973  52.701  1.00 50.58           C  
ATOM    106  C   PRO L  15      41.612  12.071  54.790  1.00 51.66           C  
ATOM    107  O   PRO L  15      42.685  12.099  55.392  1.00 49.36           O  
ATOM    108  N   GLY L  16      40.542  12.816  55.129  1.00 52.88           N  
ATOM    109  CA  GLY L  16      40.560  13.697  56.260  1.00 52.46           C  
ATOM    110  C   GLY L  16      40.972  15.072  55.828  1.00 52.97           C  
ATOM    111  O   GLY L  16      40.919  16.015  56.615  1.00 54.80           O  
ATOM    112  N   GLU L  17      41.386  15.228  54.557  1.00 53.51           N  
ATOM    113  CA  GLU L  17      41.839  16.513  54.100  1.00 56.02           C  
ATOM    114  CB  GLU L  17      42.782  16.427  52.884  1.00 57.14           C  
ATOM    115  CG  GLU L  17      43.491  17.738  52.552  1.00 64.67           C  
ATOM    116  CD  GLU L  17      44.605  17.413  51.566  1.00 69.17           C  
ATOM    117  OE1 GLU L  17      45.287  16.378  51.779  1.00 73.62           O  
ATOM    118  OE2 GLU L  17      44.788  18.186  50.587  1.00 71.33           O1-
ATOM    119  C   GLU L  17      40.653  17.349  53.729  1.00 55.49           C  
ATOM    120  O   GLU L  17      39.572  16.830  53.459  1.00 53.05           O  
ATOM    121  N   LYS L  18      40.823  18.688  53.749  1.00 54.84           N  
ATOM    122  CA  LYS L  18      39.758  19.577  53.375  1.00 50.95           C  
ATOM    123  CB  LYS L  18      39.801  20.925  54.109  1.00 47.48           C  
ATOM    124  CG  LYS L  18      38.605  21.817  53.781  1.00 52.17           C  
ATOM    125  CD  LYS L  18      38.442  22.992  54.742  1.00 54.91           C  
ATOM    126  CE  LYS L  18      39.414  24.137  54.464  1.00 59.14           C  
ATOM    127  NZ  LYS L  18      39.163  25.251  55.404  1.00 60.13           N1+
ATOM    128  C   LYS L  18      39.894  19.847  51.906  1.00 53.82           C  
ATOM    129  O   LYS L  18      40.997  20.041  51.404  1.00 56.26           O  
ATOM    130  N   VAL L  19      38.759  19.865  51.171  1.00 53.27           N  
ATOM    131  CA  VAL L  19      38.837  20.055  49.749  1.00 51.72           C  
ATOM    132  CB  VAL L  19      38.374  18.847  48.990  1.00 51.59           C  
ATOM    133  CG1 VAL L  19      38.485  19.137  47.485  1.00 52.86           C  
ATOM    134  CG2 VAL L  19      39.175  17.622  49.456  1.00 50.43           C  
ATOM    135  C   VAL L  19      37.927  21.179  49.352  1.00 49.42           C  
ATOM    136  O   VAL L  19      36.839  21.334  49.901  1.00 50.31           O  
ATOM    137  N   THR L  20      38.371  22.007  48.381  1.00 46.59           N  
ATOM    138  CA  THR L  20      37.543  23.084  47.912  1.00 45.77           C  
ATOM    139  CB  THR L  20      37.967  24.426  48.428  1.00 46.32           C  
ATOM    140  OG1 THR L  20      37.951  24.434  49.847  1.00 50.59           O  
ATOM    141  CG2 THR L  20      36.999  25.490  47.886  1.00 49.63           C  
ATOM    142  C   THR L  20      37.664  23.145  46.421  1.00 47.02           C  
ATOM    143  O   THR L  20      38.769  23.190  45.883  1.00 44.67           O  
ATOM    144  N   MET L  21      36.520  23.164  45.712  1.00 48.51           N  
ATOM    145  CA  MET L  21      36.537  23.248  44.280  1.00 48.94           C  
ATOM    146  CB  MET L  21      35.875  22.032  43.603  1.00 45.24           C  
ATOM    147  CG  MET L  21      34.436  21.774  44.050  1.00 39.65           C  
ATOM    148  SD  MET L  21      33.772  20.167  43.520  1.00 60.16           S  
ATOM    149  CE  MET L  21      34.767  19.200  44.694  1.00 56.50           C  
ATOM    150  C   MET L  21      35.801  24.499  43.915  1.00 49.61           C  
ATOM    151  O   MET L  21      34.827  24.871  44.566  1.00 49.64           O  
ATOM    152  N   THR L  22      36.259  25.197  42.856  1.00 50.59           N  
ATOM    153  CA  THR L  22      35.647  26.455  42.536  1.00 52.58           C  
ATOM    154  CB  THR L  22      36.629  27.586  42.412  1.00 53.62           C  
ATOM    155  OG1 THR L  22      37.552  27.319  41.368  1.00 49.81           O  
ATOM    156  CG2 THR L  22      37.374  27.747  43.747  1.00 41.94           C  
ATOM    157  C   THR L  22      34.931  26.364  41.227  1.00 54.99           C  
ATOM    158  O   THR L  22      35.256  25.544  40.369  1.00 55.42           O  
ATOM    159  N   CYS L  23      33.886  27.201  41.079  1.00 55.17           N  
ATOM    160  CA  CYS L  23      33.131  27.316  39.865  1.00 53.11           C  
ATOM    161  CB  CYS L  23      31.707  26.709  39.990  1.00 52.11           C  
ATOM    162  SG  CYS L  23      30.699  26.823  38.478  1.00 47.82           S  
ATOM    163  C   CYS L  23      33.035  28.793  39.597  1.00 53.92           C  
ATOM    164  O   CYS L  23      32.522  29.546  40.426  1.00 56.53           O  
ATOM    165  N   SER L  24      33.547  29.263  38.438  1.00 54.37           N  
ATOM    166  CA  SER L  24      33.520  30.682  38.189  1.00 56.84           C  
ATOM    167  CB  SER L  24      34.918  31.295  38.004  1.00 60.12           C  
ATOM    168  OG  SER L  24      35.590  30.668  36.925  1.00 71.24           O  
ATOM    169  C   SER L  24      32.703  30.951  36.965  1.00 53.69           C  
ATOM    170  O   SER L  24      32.743  30.194  35.997  1.00 51.53           O  
ATOM    171  N   VAL L  25      31.950  32.073  36.969  1.00 54.43           N  
ATOM    172  CA  VAL L  25      31.021  32.335  35.905  1.00 55.31           C  
ATOM    173  CB  VAL L  25      29.645  32.672  36.401  1.00 53.11           C  
ATOM    174  CG1 VAL L  25      28.733  32.870  35.179  1.00 19.84           C  
ATOM    175  CG2 VAL L  25      29.175  31.616  37.416  1.00 24.91           C  
ATOM    176  C   VAL L  25      31.482  33.532  35.130  1.00 55.06           C  
ATOM    177  O   VAL L  25      32.178  34.402  35.648  1.00 56.73           O  
ATOM    178  N   SER L  26      31.122  33.544  33.834  1.00 36.72           N  
ATOM    179  CA  SER L  26      31.459  34.606  32.940  1.00 31.72           C  
ATOM    180  CB  SER L  26      31.006  34.335  31.498  1.00 41.13           C  
ATOM    181  OG  SER L  26      31.370  35.425  30.667  1.00 48.95           O  
ATOM    182  C   SER L  26      30.762  35.848  33.402  1.00 44.41           C  
ATOM    183  O   SER L  26      31.304  36.948  33.284  1.00 45.72           O  
ATOM    184  N   SER L  27      29.530  35.707  33.934  1.00 46.53           N  
ATOM    185  CA  SER L  27      28.841  36.870  34.409  1.00 49.62           C  
ATOM    186  CB  SER L  27      27.797  37.450  33.431  1.00 54.39           C  
ATOM    187  OG  SER L  27      26.758  36.521  33.167  1.00 67.08           O  
ATOM    188  C   SER L  27      28.181  36.531  35.712  1.00 47.76           C  
ATOM    189  O   SER L  27      28.059  35.366  36.080  1.00 41.09           O  
ATOM    190  N   SER L  28      27.741  37.561  36.459  1.00 42.73           N  
ATOM    191  CA  SER L  28      27.193  37.341  37.767  1.00 45.88           C  
ATOM    192  CB  SER L  28      26.872  38.646  38.524  1.00 58.42           C  
ATOM    193  OG  SER L  28      25.881  39.392  37.833  1.00 72.58           O  
ATOM    194  C   SER L  28      25.939  36.531  37.675  1.00 40.41           C  
ATOM    195  O   SER L  28      25.130  36.704  36.765  1.00 41.73           O  
ATOM    196  N   VAL L  29      25.762  35.605  38.642  1.00 33.81           N  
ATOM    197  CA  VAL L  29      24.597  34.770  38.677  1.00 33.64           C  
ATOM    198  CB  VAL L  29      24.851  33.367  38.217  1.00 42.08           C  
ATOM    199  CG1 VAL L  29      25.281  33.413  36.745  1.00 32.18           C  
ATOM    200  CG2 VAL L  29      25.889  32.720  39.151  1.00 34.85           C  
ATOM    201  C   VAL L  29      24.146  34.676  40.098  1.00 38.29           C  
ATOM    202  O   VAL L  29      24.928  34.867  41.028  1.00 44.00           O  
ATOM    203  N   ASN L  30      22.844  34.400  40.299  1.00 44.09           N  
ATOM    204  CA  ASN L  30      22.361  34.231  41.634  1.00 43.85           C  
ATOM    205  CB  ASN L  30      21.066  35.003  41.930  1.00 51.86           C  
ATOM    206  CG  ASN L  30      21.384  36.494  41.907  1.00 80.62           C  
ATOM    207  OD1 ASN L  30      22.439  36.914  41.433  1.00 76.23           O  
ATOM    208  ND2 ASN L  30      20.445  37.317  42.445  1.00 75.27           N  
ATOM    209  C   ASN L  30      22.062  32.773  41.780  1.00 44.10           C  
ATOM    210  O   ASN L  30      21.242  32.227  41.047  1.00 62.10           O  
ATOM    211  N   TYR L  31      22.737  32.106  42.734  1.00 40.08           N  
ATOM    212  CA  TYR L  31      22.533  30.710  42.979  1.00 49.77           C  
ATOM    213  CB  TYR L  31      21.058  30.270  42.958  1.00 39.32           C  
ATOM    214  CG  TYR L  31      20.377  30.994  44.065  1.00 46.26           C  
ATOM    215  CD1 TYR L  31      20.470  30.522  45.351  1.00 41.52           C  
ATOM    216  CD2 TYR L  31      19.670  32.152  43.829  1.00 52.16           C  
ATOM    217  CE1 TYR L  31      19.851  31.181  46.385  1.00 49.03           C  
ATOM    218  CE2 TYR L  31      19.048  32.817  44.860  1.00 52.70           C  
ATOM    219  CZ  TYR L  31      19.136  32.329  46.140  1.00 56.44           C  
ATOM    220  OH  TYR L  31      18.498  33.009  47.200  1.00 66.15           O  
ATOM    221  C   TYR L  31      23.300  29.881  41.985  1.00 51.76           C  
ATOM    222  O   TYR L  31      23.329  30.165  40.789  1.00 43.26           O  
ATOM    223  N   MET L  32      23.986  28.849  42.516  1.00 47.33           N  
ATOM    224  CA  MET L  32      24.762  27.832  41.863  1.00 42.78           C  
ATOM    225  CB  MET L  32      26.276  27.957  42.107  1.00 42.47           C  
ATOM    226  CG  MET L  32      27.110  26.967  41.293  1.00 51.78           C  
ATOM    227  SD  MET L  32      27.095  27.285  39.503  1.00 74.27           S  
ATOM    228  CE  MET L  32      28.093  28.801  39.595  1.00 57.52           C  
ATOM    229  C   MET L  32      24.326  26.508  42.417  1.00 39.32           C  
ATOM    230  O   MET L  32      24.092  26.377  43.618  1.00 36.91           O  
ATOM    231  N   HIS L  33      24.200  25.485  41.545  1.00 36.81           N  
ATOM    232  CA  HIS L  33      23.766  24.184  41.979  1.00 36.19           C  
ATOM    233  ND1 HIS L  33      21.211  25.746  40.445  1.00 37.64           N  
ATOM    234  CG  HIS L  33      21.405  24.723  41.346  1.00 40.76           C  
ATOM    235  CB  HIS L  33      22.508  23.709  41.234  1.00 39.17           C  
ATOM    236  NE2 HIS L  33      19.681  26.006  42.033  1.00 38.41           N  
ATOM    237  CD2 HIS L  33      20.458  24.894  42.309  1.00 42.17           C  
ATOM    238  CE1 HIS L  33      20.170  26.487  40.906  1.00 42.86           C  
ATOM    239  C   HIS L  33      24.885  23.223  41.703  1.00 38.13           C  
ATOM    240  O   HIS L  33      25.678  23.436  40.787  1.00 40.08           O  
ATOM    241  N   TRP L  34      24.991  22.140  42.506  1.00 36.88           N  
ATOM    242  CA  TRP L  34      26.090  21.229  42.314  1.00 38.18           C  
ATOM    243  CB  TRP L  34      27.091  21.258  43.480  1.00 36.64           C  
ATOM    244  CG  TRP L  34      27.761  22.599  43.654  1.00 35.40           C  
ATOM    245  CD2 TRP L  34      29.053  22.941  43.132  1.00 35.26           C  
ATOM    246  CD1 TRP L  34      27.305  23.704  44.310  1.00 35.87           C  
ATOM    247  NE1 TRP L  34      28.230  24.716  44.228  1.00 38.01           N  
ATOM    248  CE2 TRP L  34      29.313  24.260  43.507  1.00 39.79           C  
ATOM    249  CE3 TRP L  34      29.952  22.217  42.401  1.00 35.39           C  
ATOM    250  CZ2 TRP L  34      30.480  24.876  43.154  1.00 38.98           C  
ATOM    251  CZ3 TRP L  34      31.126  22.842  42.046  1.00 38.85           C  
ATOM    252  CH2 TRP L  34      31.384  24.146  42.417  1.00 39.54           C  
ATOM    253  C   TRP L  34      25.575  19.824  42.209  1.00 37.75           C  
ATOM    254  O   TRP L  34      24.652  19.428  42.920  1.00 35.17           O  
ATOM    255  N   TYR L  35      26.194  19.023  41.312  1.00 35.99           N  
ATOM    256  CA  TYR L  35      25.785  17.659  41.101  1.00 38.51           C  
ATOM    257  CB  TYR L  35      25.280  17.378  39.676  1.00 36.60           C  
ATOM    258  CG  TYR L  35      24.063  18.199  39.413  1.00 38.06           C  
ATOM    259  CD1 TYR L  35      22.821  17.758  39.800  1.00 35.12           C  
ATOM    260  CD2 TYR L  35      24.157  19.417  38.782  1.00 39.39           C  
ATOM    261  CE1 TYR L  35      21.694  18.508  39.560  1.00 30.84           C  
ATOM    262  CE2 TYR L  35      23.032  20.171  38.538  1.00 36.43           C  
ATOM    263  CZ  TYR L  35      21.795  19.720  38.926  1.00 36.29           C  
ATOM    264  OH  TYR L  35      20.640  20.490  38.678  1.00 43.92           O  
ATOM    265  C   TYR L  35      26.974  16.761  41.299  1.00 39.87           C  
ATOM    266  O   TYR L  35      28.107  17.114  40.972  1.00 37.45           O  
ATOM    267  N   GLN L  36      26.732  15.555  41.853  1.00 41.61           N  
ATOM    268  CA  GLN L  36      27.791  14.610  42.073  1.00 44.11           C  
ATOM    269  CB  GLN L  36      27.813  14.053  43.507  1.00 43.15           C  
ATOM    270  CG  GLN L  36      28.951  13.061  43.756  1.00 45.41           C  
ATOM    271  CD  GLN L  36      28.660  12.300  45.041  1.00 47.03           C  
ATOM    272  OE1 GLN L  36      27.704  11.531  45.112  1.00 46.74           O  
ATOM    273  NE2 GLN L  36      29.508  12.502  46.084  1.00 48.98           N  
ATOM    274  C   GLN L  36      27.533  13.445  41.169  1.00 44.66           C  
ATOM    275  O   GLN L  36      26.416  12.933  41.105  1.00 48.22           O  
ATOM    276  N   GLN L  37      28.563  12.996  40.426  1.00 40.15           N  
ATOM    277  CA  GLN L  37      28.359  11.880  39.547  1.00 42.29           C  
ATOM    278  CB  GLN L  37      28.432  12.272  38.060  1.00 44.36           C  
ATOM    279  CG  GLN L  37      28.219  11.104  37.096  1.00 43.74           C  
ATOM    280  CD  GLN L  37      28.323  11.639  35.673  1.00 41.75           C  
ATOM    281  OE1 GLN L  37      28.628  12.811  35.457  1.00 41.03           O  
ATOM    282  NE2 GLN L  37      28.073  10.756  34.670  1.00 39.81           N  
ATOM    283  C   GLN L  37      29.443  10.878  39.785  1.00 44.64           C  
ATOM    284  O   GLN L  37      30.627  11.187  39.651  1.00 42.40           O  
ATOM    285  N   LYS L  38      29.062   9.637  40.143  1.00 46.88           N  
ATOM    286  CA  LYS L  38      30.048   8.609  40.317  1.00 48.47           C  
ATOM    287  CB  LYS L  38      29.781   7.634  41.479  1.00 45.64           C  
ATOM    288  CG  LYS L  38      30.079   8.247  42.851  1.00 43.74           C  
ATOM    289  CD  LYS L  38      29.683   7.359  44.032  1.00 47.56           C  
ATOM    290  CE  LYS L  38      30.059   7.947  45.394  1.00 48.56           C  
ATOM    291  NZ  LYS L  38      29.750   6.978  46.469  1.00 49.05           N1+
ATOM    292  C   LYS L  38      30.104   7.836  39.039  1.00 50.74           C  
ATOM    293  O   LYS L  38      29.153   7.824  38.261  1.00 49.92           O  
ATOM    294  N   SER L  39      31.239   7.159  38.797  1.00 55.62           N  
ATOM    295  CA  SER L  39      31.443   6.477  37.554  1.00 59.27           C  
ATOM    296  CB  SER L  39      32.737   5.645  37.520  1.00 60.91           C  
ATOM    297  OG  SER L  39      33.864   6.485  37.716  1.00 82.84           O  
ATOM    298  C   SER L  39      30.315   5.525  37.306  1.00 60.67           C  
ATOM    299  O   SER L  39      29.852   4.825  38.205  1.00 60.45           O  
ATOM    300  N   SER L  40      29.869   5.480  36.035  1.00 59.54           N  
ATOM    301  CA  SER L  40      28.837   4.599  35.566  1.00 60.82           C  
ATOM    302  CB  SER L  40      29.181   3.114  35.767  1.00 30.67           C  
ATOM    303  OG  SER L  40      30.318   2.769  34.991  1.00  0.00           O  
ATOM    304  C   SER L  40      27.525   4.860  36.239  1.00 60.20           C  
ATOM    305  O   SER L  40      26.695   3.957  36.344  1.00 61.92           O  
ATOM    306  N   THR L  41      27.282   6.104  36.694  1.00 57.42           N  
ATOM    307  CA  THR L  41      26.014   6.399  37.304  1.00 54.05           C  
ATOM    308  CB  THR L  41      26.093   6.530  38.801  1.00 56.45           C  
ATOM    309  OG1 THR L  41      26.654   5.354  39.365  1.00 59.68           O  
ATOM    310  CG2 THR L  41      24.678   6.730  39.369  1.00 60.22           C  
ATOM    311  C   THR L  41      25.589   7.732  36.765  1.00 49.28           C  
ATOM    312  O   THR L  41      26.393   8.461  36.184  1.00 45.53           O  
ATOM    313  N   SER L  42      24.295   8.073  36.919  1.00 48.36           N  
ATOM    314  CA  SER L  42      23.797   9.343  36.471  1.00 47.63           C  
ATOM    315  CB  SER L  42      22.287   9.325  36.180  1.00 50.06           C  
ATOM    316  OG  SER L  42      21.571   8.927  37.340  1.00 53.66           O  
ATOM    317  C   SER L  42      24.080  10.358  37.537  1.00 45.38           C  
ATOM    318  O   SER L  42      24.347  10.010  38.685  1.00 43.38           O  
ATOM    319  N   PRO L  43      24.021  11.612  37.182  1.00 44.82           N  
ATOM    320  CA  PRO L  43      24.316  12.660  38.124  1.00 43.72           C  
ATOM    321  CD  PRO L  43      24.316  12.002  35.814  1.00 45.01           C  
ATOM    322  CB  PRO L  43      24.434  13.931  37.285  1.00 42.34           C  
ATOM    323  CG  PRO L  43      24.900  13.420  35.910  1.00 43.77           C  
ATOM    324  C   PRO L  43      23.272  12.729  39.196  1.00 42.44           C  
ATOM    325  O   PRO L  43      22.152  12.279  38.962  1.00 43.18           O  
ATOM    326  N   LYS L  44      23.632  13.253  40.388  1.00 39.29           N  
ATOM    327  CA  LYS L  44      22.700  13.374  41.475  1.00 41.96           C  
ATOM    328  CB  LYS L  44      23.020  12.464  42.675  1.00 45.10           C  
ATOM    329  CG  LYS L  44      22.663  10.996  42.444  1.00 48.98           C  
ATOM    330  CD  LYS L  44      23.244  10.038  43.485  1.00 50.06           C  
ATOM    331  CE  LYS L  44      24.671   9.588  43.172  1.00 53.54           C  
ATOM    332  NZ  LYS L  44      25.118   8.597  44.175  1.00 53.65           N1+
ATOM    333  C   LYS L  44      22.766  14.784  41.976  1.00 41.98           C  
ATOM    334  O   LYS L  44      23.813  15.421  41.908  1.00 42.24           O  
ATOM    335  N   LEU L  45      21.635  15.315  42.486  1.00 40.04           N  
ATOM    336  CA  LEU L  45      21.633  16.665  42.984  1.00 38.41           C  
ATOM    337  CB  LEU L  45      20.218  17.240  43.160  1.00 32.69           C  
ATOM    338  CG  LEU L  45      20.200  18.685  43.688  1.00 33.51           C  
ATOM    339  CD1 LEU L  45      20.824  19.656  42.675  1.00 36.33           C  
ATOM    340  CD2 LEU L  45      18.785  19.099  44.127  1.00 14.04           C  
ATOM    341  C   LEU L  45      22.292  16.680  44.329  1.00 38.71           C  
ATOM    342  O   LEU L  45      21.832  16.011  45.253  1.00 36.35           O  
ATOM    343  N   TRP L  46      23.483  17.313  44.419  1.00 37.73           N  
ATOM    344  CA  TRP L  46      24.207  17.392  45.656  1.00 40.40           C  
ATOM    345  CB  TRP L  46      25.710  17.234  45.395  1.00 43.09           C  
ATOM    346  CG  TRP L  46      26.439  16.616  46.553  1.00 45.26           C  
ATOM    347  CD2 TRP L  46      26.219  15.250  46.930  1.00 38.00           C  
ATOM    348  CD1 TRP L  46      27.339  17.125  47.437  1.00 49.42           C  
ATOM    349  NE1 TRP L  46      27.719  16.148  48.327  1.00 48.11           N  
ATOM    350  CE2 TRP L  46      27.031  14.990  48.028  1.00 40.59           C  
ATOM    351  CE3 TRP L  46      25.406  14.291  46.398  1.00 38.60           C  
ATOM    352  CZ2 TRP L  46      27.044  13.759  48.620  1.00 42.77           C  
ATOM    353  CZ3 TRP L  46      25.420  13.050  46.995  1.00 44.32           C  
ATOM    354  CH2 TRP L  46      26.224  12.789  48.084  1.00 47.75           C  
ATOM    355  C   TRP L  46      23.915  18.632  46.477  1.00 39.89           C  
ATOM    356  O   TRP L  46      23.614  18.555  47.668  1.00 42.75           O  
ATOM    357  N   ILE L  47      24.018  19.830  45.848  1.00 38.21           N  
ATOM    358  CA  ILE L  47      23.808  21.067  46.554  1.00 41.36           C  
ATOM    359  CB  ILE L  47      25.077  21.801  46.865  1.00 42.91           C  
ATOM    360  CG1 ILE L  47      25.943  20.952  47.810  1.00 39.33           C  
ATOM    361  CG2 ILE L  47      24.718  23.181  47.438  1.00 44.90           C  
ATOM    362  CD1 ILE L  47      27.348  21.508  48.013  1.00 40.67           C  
ATOM    363  C   ILE L  47      22.960  21.949  45.695  1.00 42.69           C  
ATOM    364  O   ILE L  47      23.200  22.086  44.496  1.00 44.59           O  
ATOM    365  N   TYR L  48      21.934  22.581  46.297  1.00 42.04           N  
ATOM    366  CA  TYR L  48      21.073  23.415  45.517  1.00 40.66           C  
ATOM    367  CB  TYR L  48      19.653  22.841  45.331  1.00 38.68           C  
ATOM    368  CG  TYR L  48      18.945  22.759  46.642  1.00 40.35           C  
ATOM    369  CD1 TYR L  48      19.039  21.633  47.424  1.00 41.41           C  
ATOM    370  CD2 TYR L  48      18.180  23.810  47.091  1.00 40.62           C  
ATOM    371  CE1 TYR L  48      18.383  21.554  48.629  1.00 45.18           C  
ATOM    372  CE2 TYR L  48      17.520  23.740  48.296  1.00 41.96           C  
ATOM    373  CZ  TYR L  48      17.621  22.608  49.068  1.00 46.29           C  
ATOM    374  OH  TYR L  48      16.948  22.526  50.305  1.00 49.12           O  
ATOM    375  C   TYR L  48      20.974  24.749  46.184  1.00 40.54           C  
ATOM    376  O   TYR L  48      21.087  24.860  47.403  1.00 39.71           O  
ATOM    377  N   ASP L  49      20.726  25.809  45.381  1.00 17.68           N  
ATOM    378  CA  ASP L  49      20.583  27.153  45.872  1.00 17.77           C  
ATOM    379  CB  ASP L  49      19.391  27.328  46.832  1.00 18.19           C  
ATOM    380  CG  ASP L  49      18.099  27.122  46.050  1.00  0.00           C  
ATOM    381  OD1 ASP L  49      18.184  26.655  44.884  1.00  0.00           O  
ATOM    382  OD2 ASP L  49      17.012  27.429  46.608  1.00  0.00           O1-
ATOM    383  C   ASP L  49      21.827  27.589  46.585  1.00 17.09           C  
ATOM    384  O   ASP L  49      21.771  28.258  47.617  1.00 16.32           O  
ATOM    385  N   THR L  50      22.987  27.191  46.040  1.00 16.48           N  
ATOM    386  CA  THR L  50      24.305  27.599  46.445  1.00 16.11           C  
ATOM    387  CB  THR L  50      24.429  29.088  46.587  1.00 15.48           C  
ATOM    388  OG1 THR L  50      24.115  29.729  45.360  1.00 14.88           O  
ATOM    389  CG2 THR L  50      25.872  29.423  47.005  1.00 14.08           C  
ATOM    390  C   THR L  50      24.755  27.003  47.746  1.00 17.04           C  
ATOM    391  O   THR L  50      25.940  26.699  47.870  1.00 16.98           O  
ATOM    392  N   SER L  51      23.860  26.723  48.721  1.00 17.58           N  
ATOM    393  CA  SER L  51      24.433  26.275  49.966  1.00 18.65           C  
ATOM    394  CB  SER L  51      24.609  27.419  50.978  1.00 18.87           C  
ATOM    395  OG  SER L  51      25.503  28.397  50.468  1.00 19.36           O  
ATOM    396  C   SER L  51      23.552  25.278  50.652  1.00 18.96           C  
ATOM    397  O   SER L  51      23.880  24.822  51.747  1.00 19.44           O  
ATOM    398  N   ASN L  52      22.429  24.880  50.039  1.00 38.51           N  
ATOM    399  CA  ASN L  52      21.561  23.963  50.721  1.00 38.87           C  
ATOM    400  CB  ASN L  52      20.078  24.161  50.377  1.00 40.36           C  
ATOM    401  CG  ASN L  52      19.653  25.490  50.982  1.00 43.79           C  
ATOM    402  OD1 ASN L  52      19.767  25.699  52.190  1.00 35.59           O  
ATOM    403  ND2 ASN L  52      19.159  26.418  50.121  1.00 37.43           N  
ATOM    404  C   ASN L  52      21.953  22.576  50.322  1.00 39.40           C  
ATOM    405  O   ASN L  52      22.154  22.288  49.143  1.00 43.13           O  
ATOM    406  N   LEU L  53      22.102  21.678  51.315  1.00 40.05           N  
ATOM    407  CA  LEU L  53      22.497  20.325  51.048  1.00 40.08           C  
ATOM    408  CB  LEU L  53      23.128  19.629  52.266  1.00 44.37           C  
ATOM    409  CG  LEU L  53      24.498  20.200  52.681  1.00 43.59           C  
ATOM    410  CD1 LEU L  53      25.060  19.456  53.904  1.00 40.23           C  
ATOM    411  CD2 LEU L  53      25.481  20.207  51.499  1.00 41.81           C  
ATOM    412  C   LEU L  53      21.296  19.533  50.631  1.00 37.44           C  
ATOM    413  O   LEU L  53      20.214  19.654  51.204  1.00 38.55           O  
ATOM    414  N   ALA L  54      21.480  18.666  49.617  1.00 40.24           N  
ATOM    415  CA  ALA L  54      20.427  17.846  49.092  1.00 41.68           C  
ATOM    416  CB  ALA L  54      20.760  17.216  47.730  1.00 43.23           C  
ATOM    417  C   ALA L  54      20.161  16.733  50.049  1.00 42.22           C  
ATOM    418  O   ALA L  54      20.875  16.549  51.032  1.00 45.78           O  
ATOM    419  N   SER L  55      19.080  15.973  49.797  1.00 43.22           N  
ATOM    420  CA  SER L  55      18.731  14.907  50.685  1.00 49.40           C  
ATOM    421  CB  SER L  55      17.399  14.227  50.324  1.00 51.10           C  
ATOM    422  OG  SER L  55      17.115  13.181  51.241  1.00 61.31           O  
ATOM    423  C   SER L  55      19.792  13.855  50.631  1.00 50.54           C  
ATOM    424  O   SER L  55      20.231  13.450  49.557  1.00 50.10           O  
ATOM    425  N   GLY L  56      20.240  13.395  51.814  1.00 51.01           N  
ATOM    426  CA  GLY L  56      21.163  12.302  51.906  1.00 48.89           C  
ATOM    427  C   GLY L  56      22.586  12.774  51.893  1.00 46.20           C  
ATOM    428  O   GLY L  56      23.486  12.001  52.224  1.00 46.53           O  
ATOM    429  N   VAL L  57      22.849  14.045  51.531  1.00 43.88           N  
ATOM    430  CA  VAL L  57      24.223  14.472  51.478  1.00 43.46           C  
ATOM    431  CB  VAL L  57      24.483  15.789  50.808  1.00 42.12           C  
ATOM    432  CG1 VAL L  57      24.277  15.670  49.303  1.00 39.56           C  
ATOM    433  CG2 VAL L  57      23.569  16.833  51.440  1.00 40.07           C  
ATOM    434  C   VAL L  57      24.761  14.628  52.859  1.00 45.50           C  
ATOM    435  O   VAL L  57      24.085  15.085  53.780  1.00 45.48           O  
ATOM    436  N   PRO L  58      26.004  14.255  52.988  1.00 47.47           N  
ATOM    437  CA  PRO L  58      26.676  14.342  54.256  1.00 44.43           C  
ATOM    438  CD  PRO L  58      26.526  13.174  52.168  1.00 46.60           C  
ATOM    439  CB  PRO L  58      27.946  13.508  54.109  1.00 42.77           C  
ATOM    440  CG  PRO L  58      27.574  12.465  53.039  1.00 44.50           C  
ATOM    441  C   PRO L  58      26.924  15.764  54.659  1.00 44.18           C  
ATOM    442  O   PRO L  58      27.121  16.615  53.794  1.00 41.44           O  
ATOM    443  N   GLY L  59      26.953  16.021  55.980  1.00 44.57           N  
ATOM    444  CA  GLY L  59      27.102  17.314  56.594  1.00 44.52           C  
ATOM    445  C   GLY L  59      28.430  17.922  56.261  1.00 44.01           C  
ATOM    446  O   GLY L  59      28.581  19.142  56.277  1.00 42.36           O  
ATOM    447  N   ARG L  60      29.443  17.085  55.992  1.00 45.00           N  
ATOM    448  CA  ARG L  60      30.778  17.557  55.749  1.00 44.25           C  
ATOM    449  CB  ARG L  60      31.777  16.418  55.520  1.00 45.56           C  
ATOM    450  CG  ARG L  60      31.389  15.534  54.343  1.00 49.73           C  
ATOM    451  CD  ARG L  60      32.327  14.351  54.138  1.00 48.09           C  
ATOM    452  NE  ARG L  60      31.698  13.485  53.104  1.00 45.47           N  
ATOM    453  CZ  ARG L  60      31.688  12.134  53.289  1.00 42.46           C  
ATOM    454  NH1 ARG L  60      32.267  11.612  54.408  1.00 42.44           N1+
ATOM    455  NH2 ARG L  60      31.098  11.311  52.375  1.00 40.90           N  
ATOM    456  C   ARG L  60      30.802  18.459  54.546  1.00 43.23           C  
ATOM    457  O   ARG L  60      31.686  19.311  54.440  1.00 41.15           O  
ATOM    458  N   PHE L  61      29.873  18.257  53.588  1.00 42.72           N  
ATOM    459  CA  PHE L  61      29.794  19.054  52.389  1.00 38.72           C  
ATOM    460  CB  PHE L  61      28.886  18.429  51.316  1.00 35.52           C  
ATOM    461  CG  PHE L  61      29.578  17.264  50.697  1.00 34.92           C  
ATOM    462  CD1 PHE L  61      29.658  16.042  51.317  1.00 35.38           C  
ATOM    463  CD2 PHE L  61      30.146  17.395  49.458  1.00 35.44           C  
ATOM    464  CE1 PHE L  61      30.296  14.982  50.717  1.00 34.86           C  
ATOM    465  CE2 PHE L  61      30.784  16.340  48.852  1.00 35.75           C  
ATOM    466  CZ  PHE L  61      30.867  15.125  49.481  1.00 34.26           C  
ATOM    467  C   PHE L  61      29.224  20.411  52.682  1.00 40.27           C  
ATOM    468  O   PHE L  61      28.420  20.583  53.600  1.00 41.21           O  
ATOM    469  N   SER L  62      29.641  21.428  51.891  1.00 39.45           N  
ATOM    470  CA  SER L  62      29.158  22.766  52.094  1.00 41.05           C  
ATOM    471  CB  SER L  62      29.955  23.497  53.189  1.00 39.27           C  
ATOM    472  OG  SER L  62      29.463  24.812  53.384  1.00 41.03           O  
ATOM    473  C   SER L  62      29.333  23.530  50.809  1.00 43.01           C  
ATOM    474  O   SER L  62      30.168  23.177  49.974  1.00 42.73           O  
ATOM    475  N   GLY L  63      28.542  24.608  50.612  1.00 40.97           N  
ATOM    476  CA  GLY L  63      28.668  25.377  49.406  1.00 38.67           C  
ATOM    477  C   GLY L  63      28.558  26.825  49.755  1.00 42.48           C  
ATOM    478  O   GLY L  63      27.797  27.214  50.640  1.00 43.88           O  
ATOM    479  N   SER L  64      29.322  27.670  49.039  1.00 45.05           N  
ATOM    480  CA  SER L  64      29.297  29.069  49.329  1.00 47.80           C  
ATOM    481  CB  SER L  64      30.392  29.465  50.332  1.00 49.54           C  
ATOM    482  OG  SER L  64      30.337  30.856  50.597  1.00 52.60           O  
ATOM    483  C   SER L  64      29.570  29.790  48.048  1.00 48.63           C  
ATOM    484  O   SER L  64      29.910  29.174  47.038  1.00 46.47           O  
ATOM    485  N   GLY L  65      29.375  31.124  48.041  1.00 50.85           N  
ATOM    486  CA  GLY L  65      29.713  31.885  46.873  1.00 52.12           C  
ATOM    487  C   GLY L  65      28.623  32.857  46.548  1.00 51.00           C  
ATOM    488  O   GLY L  65      27.504  32.771  47.052  1.00 50.47           O  
ATOM    489  N   SER L  66      28.957  33.830  45.678  1.00 49.37           N  
ATOM    490  CA  SER L  66      28.013  34.809  45.226  1.00 50.76           C  
ATOM    491  CB  SER L  66      27.781  35.943  46.238  1.00 52.42           C  
ATOM    492  OG  SER L  66      28.994  36.646  46.466  1.00 54.00           O  
ATOM    493  C   SER L  66      28.590  35.429  43.996  1.00 54.41           C  
ATOM    494  O   SER L  66      29.792  35.355  43.751  1.00 56.07           O  
ATOM    495  N   GLY L  67      27.733  36.060  43.175  1.00 56.94           N  
ATOM    496  CA  GLY L  67      28.229  36.717  42.002  1.00 56.89           C  
ATOM    497  C   GLY L  67      28.825  35.706  41.072  1.00 57.60           C  
ATOM    498  O   GLY L  67      28.151  34.788  40.610  1.00 56.10           O  
ATOM    499  N   ILE L  68      30.089  35.962  40.686  1.00 57.12           N  
ATOM    500  CA  ILE L  68      30.911  35.184  39.797  1.00 57.35           C  
ATOM    501  CB  ILE L  68      32.034  35.980  39.199  1.00 58.38           C  
ATOM    502  CG1 ILE L  68      31.458  37.121  38.344  1.00  0.00           C  
ATOM    503  CG2 ILE L  68      32.939  35.026  38.401  1.00 57.68           C  
ATOM    504  CD1 ILE L  68      32.513  38.127  37.888  1.00  0.00           C  
ATOM    505  C   ILE L  68      31.501  33.937  40.397  1.00 57.54           C  
ATOM    506  O   ILE L  68      31.681  32.952  39.683  1.00 59.00           O  
ATOM    507  N   SER L  69      31.897  33.931  41.688  1.00 56.41           N  
ATOM    508  CA  SER L  69      32.603  32.754  42.121  1.00 55.85           C  
ATOM    509  CB  SER L  69      34.012  33.055  42.666  1.00 57.37           C  
ATOM    510  OG  SER L  69      33.925  33.867  43.826  1.00 60.98           O  
ATOM    511  C   SER L  69      31.849  32.004  43.175  1.00 53.37           C  
ATOM    512  O   SER L  69      31.289  32.580  44.106  1.00 50.59           O  
ATOM    513  N   TYR L  70      31.829  30.661  43.031  1.00 52.03           N  
ATOM    514  CA  TYR L  70      31.158  29.792  43.953  1.00 51.32           C  
ATOM    515  CB  TYR L  70      29.859  29.176  43.402  1.00 50.78           C  
ATOM    516  CG  TYR L  70      28.849  30.260  43.256  1.00 49.90           C  
ATOM    517  CD1 TYR L  70      28.899  31.129  42.191  1.00 50.06           C  
ATOM    518  CD2 TYR L  70      27.843  30.397  44.185  1.00 48.94           C  
ATOM    519  CE1 TYR L  70      27.960  32.125  42.059  1.00 50.60           C  
ATOM    520  CE2 TYR L  70      26.901  31.388  44.057  1.00 50.55           C  
ATOM    521  CZ  TYR L  70      26.961  32.253  42.994  1.00 50.80           C  
ATOM    522  OH  TYR L  70      25.992  33.271  42.865  1.00 51.20           O  
ATOM    523  C   TYR L  70      32.077  28.651  44.239  1.00 49.65           C  
ATOM    524  O   TYR L  70      32.951  28.334  43.431  1.00 51.47           O  
ATOM    525  N   SER L  71      31.918  28.008  45.414  1.00 46.58           N  
ATOM    526  CA  SER L  71      32.788  26.913  45.713  1.00 45.49           C  
ATOM    527  CB  SER L  71      33.984  27.311  46.591  1.00 50.20           C  
ATOM    528  OG  SER L  71      33.536  27.714  47.878  1.00 51.01           O  
ATOM    529  C   SER L  71      32.024  25.871  46.466  1.00 42.17           C  
ATOM    530  O   SER L  71      30.960  26.130  47.027  1.00 42.77           O  
ATOM    531  N   LEU L  72      32.560  24.636  46.454  1.00 41.79           N  
ATOM    532  CA  LEU L  72      32.006  23.538  47.185  1.00 42.31           C  
ATOM    533  CB  LEU L  72      31.538  22.416  46.235  1.00 40.86           C  
ATOM    534  CG  LEU L  72      30.911  21.158  46.870  1.00 41.27           C  
ATOM    535  CD1 LEU L  72      30.385  20.217  45.774  1.00 39.82           C  
ATOM    536  CD2 LEU L  72      31.885  20.418  47.796  1.00 40.64           C  
ATOM    537  C   LEU L  72      33.139  23.062  48.038  1.00 46.10           C  
ATOM    538  O   LEU L  72      34.277  22.994  47.571  1.00 46.52           O  
ATOM    539  N   THR L  73      32.870  22.741  49.320  1.00 47.55           N  
ATOM    540  CA  THR L  73      33.966  22.356  50.166  1.00 45.16           C  
ATOM    541  CB  THR L  73      34.302  23.398  51.194  1.00 47.25           C  
ATOM    542  OG1 THR L  73      34.618  24.629  50.562  1.00 49.11           O  
ATOM    543  CG2 THR L  73      35.503  22.907  52.020  1.00 48.42           C  
ATOM    544  C   THR L  73      33.612  21.111  50.915  1.00 45.92           C  
ATOM    545  O   THR L  73      32.464  20.897  51.295  1.00 45.71           O  
ATOM    546  N   ILE L  74      34.621  20.246  51.139  1.00 47.54           N  
ATOM    547  CA  ILE L  74      34.424  19.045  51.896  1.00 47.36           C  
ATOM    548  CB  ILE L  74      34.864  17.810  51.164  1.00 44.33           C  
ATOM    549  CG1 ILE L  74      34.104  17.674  49.836  1.00 43.07           C  
ATOM    550  CG2 ILE L  74      34.667  16.604  52.093  1.00 44.31           C  
ATOM    551  CD1 ILE L  74      34.654  16.582  48.917  1.00 41.15           C  
ATOM    552  C   ILE L  74      35.292  19.191  53.107  1.00 49.00           C  
ATOM    553  O   ILE L  74      36.508  19.341  52.997  1.00 49.56           O  
ATOM    554  N   SER L  75      34.675  19.156  54.303  1.00 52.23           N  
ATOM    555  CA  SER L  75      35.404  19.344  55.523  1.00 50.09           C  
ATOM    556  CB  SER L  75      34.504  19.224  56.760  1.00 49.86           C  
ATOM    557  OG  SER L  75      35.274  19.396  57.939  1.00 54.70           O  
ATOM    558  C   SER L  75      36.452  18.290  55.636  1.00 51.70           C  
ATOM    559  O   SER L  75      37.644  18.593  55.683  1.00 53.41           O  
ATOM    560  N   SER L  76      36.031  17.010  55.680  1.00 49.50           N  
ATOM    561  CA  SER L  76      36.993  15.954  55.786  1.00 48.63           C  
ATOM    562  CB  SER L  76      36.887  15.160  57.100  1.00 51.02           C  
ATOM    563  OG  SER L  76      35.623  14.520  57.182  1.00 71.40           O  
ATOM    564  C   SER L  76      36.729  15.006  54.663  1.00 47.65           C  
ATOM    565  O   SER L  76      35.661  14.403  54.573  1.00 47.85           O  
ATOM    566  N   MET L  77      37.732  14.830  53.787  1.00 48.23           N  
ATOM    567  CA  MET L  77      37.575  13.995  52.638  1.00 47.01           C  
ATOM    568  CB  MET L  77      38.777  14.051  51.677  1.00 47.83           C  
ATOM    569  CG  MET L  77      38.579  13.218  50.408  1.00 57.05           C  
ATOM    570  SD  MET L  77      37.320  13.891  49.288  1.00 64.21           S  
ATOM    571  CE  MET L  77      37.281  12.462  48.172  1.00 53.60           C  
ATOM    572  C   MET L  77      37.426  12.579  53.076  1.00 46.22           C  
ATOM    573  O   MET L  77      38.056  12.138  54.036  1.00 47.69           O  
ATOM    574  N   GLU L  78      36.545  11.833  52.378  1.00 44.23           N  
ATOM    575  CA  GLU L  78      36.382  10.445  52.675  1.00 47.19           C  
ATOM    576  CB  GLU L  78      35.216  10.151  53.635  1.00 50.76           C  
ATOM    577  CG  GLU L  78      35.528  10.762  55.006  1.00 57.87           C  
ATOM    578  CD  GLU L  78      34.549  10.278  56.060  1.00 64.16           C  
ATOM    579  OE1 GLU L  78      34.239   9.058  56.069  1.00 68.42           O  
ATOM    580  OE2 GLU L  78      34.115  11.128  56.885  1.00 64.06           O1-
ATOM    581  C   GLU L  78      36.234   9.714  51.376  1.00 46.93           C  
ATOM    582  O   GLU L  78      35.998  10.312  50.328  1.00 46.21           O  
ATOM    583  N   ALA L  79      36.372   8.379  51.424  1.00 47.73           N  
ATOM    584  CA  ALA L  79      36.425   7.546  50.254  1.00 48.45           C  
ATOM    585  CB  ALA L  79      36.618   6.059  50.598  1.00 51.10           C  
ATOM    586  C   ALA L  79      35.176   7.655  49.432  1.00 49.00           C  
ATOM    587  O   ALA L  79      35.246   7.651  48.204  1.00 51.29           O  
ATOM    588  N   GLU L  80      33.997   7.753  50.070  1.00 48.61           N  
ATOM    589  CA  GLU L  80      32.764   7.792  49.330  1.00 47.62           C  
ATOM    590  CB  GLU L  80      31.476   7.658  50.173  1.00 49.67           C  
ATOM    591  CG  GLU L  80      31.379   8.541  51.415  1.00 53.37           C  
ATOM    592  CD  GLU L  80      31.542   7.614  52.611  1.00 56.85           C  
ATOM    593  OE1 GLU L  80      31.761   6.395  52.377  1.00 57.26           O  
ATOM    594  OE2 GLU L  80      31.436   8.100  53.768  1.00 59.19           O1-
ATOM    595  C   GLU L  80      32.669   9.029  48.487  1.00 45.81           C  
ATOM    596  O   GLU L  80      31.876   9.081  47.550  1.00 48.26           O  
ATOM    597  N   ASP L  81      33.430  10.077  48.835  1.00 43.33           N  
ATOM    598  CA  ASP L  81      33.434  11.345  48.157  1.00 42.96           C  
ATOM    599  CB  ASP L  81      34.211  12.421  48.926  1.00 41.88           C  
ATOM    600  CG  ASP L  81      33.376  12.737  50.148  1.00 47.36           C  
ATOM    601  OD1 ASP L  81      32.190  12.310  50.161  1.00 49.34           O  
ATOM    602  OD2 ASP L  81      33.898  13.401  51.081  1.00 48.82           O1-
ATOM    603  C   ASP L  81      34.022  11.263  46.778  1.00 47.08           C  
ATOM    604  O   ASP L  81      33.831  12.181  45.983  1.00 47.34           O  
ATOM    605  N   VAL L  82      34.809  10.220  46.456  1.00 49.62           N  
ATOM    606  CA  VAL L  82      35.416  10.200  45.152  1.00 47.94           C  
ATOM    607  CB  VAL L  82      36.237   8.971  44.898  1.00 44.47           C  
ATOM    608  CG1 VAL L  82      36.801   9.044  43.468  1.00 70.87           C  
ATOM    609  CG2 VAL L  82      37.306   8.858  45.997  1.00 94.35           C  
ATOM    610  C   VAL L  82      34.333  10.224  44.121  1.00 49.50           C  
ATOM    611  O   VAL L  82      33.446   9.377  44.119  1.00 52.58           O  
ATOM    612  N   ALA L  83      34.386  11.216  43.206  1.00 48.75           N  
ATOM    613  CA  ALA L  83      33.398  11.328  42.173  1.00 48.59           C  
ATOM    614  CB  ALA L  83      31.963  11.486  42.706  1.00 47.71           C  
ATOM    615  C   ALA L  83      33.723  12.556  41.390  1.00 46.28           C  
ATOM    616  O   ALA L  83      34.697  13.248  41.678  1.00 45.72           O  
ATOM    617  N   THR L  84      32.922  12.842  40.344  1.00 44.17           N  
ATOM    618  CA  THR L  84      33.158  14.042  39.605  1.00 43.79           C  
ATOM    619  CB  THR L  84      33.139  13.857  38.114  1.00 46.87           C  
ATOM    620  OG1 THR L  84      33.759  14.964  37.477  1.00 48.12           O  
ATOM    621  CG2 THR L  84      31.682  13.730  37.646  1.00 47.51           C  
ATOM    622  C   THR L  84      32.050  14.973  39.993  1.00 43.00           C  
ATOM    623  O   THR L  84      30.903  14.556  40.145  1.00 42.89           O  
ATOM    624  N   TYR L  85      32.372  16.266  40.193  1.00 40.86           N  
ATOM    625  CA  TYR L  85      31.365  17.186  40.634  1.00 41.85           C  
ATOM    626  CB  TYR L  85      31.724  17.905  41.951  1.00 42.91           C  
ATOM    627  CG  TYR L  85      31.750  16.906  43.063  1.00 42.60           C  
ATOM    628  CD1 TYR L  85      32.874  16.148  43.314  1.00 43.36           C  
ATOM    629  CD2 TYR L  85      30.648  16.731  43.870  1.00 41.10           C  
ATOM    630  CE1 TYR L  85      32.894  15.232  44.340  1.00 44.20           C  
ATOM    631  CE2 TYR L  85      30.664  15.814  44.896  1.00 40.85           C  
ATOM    632  CZ  TYR L  85      31.787  15.060  45.133  1.00 41.61           C  
ATOM    633  OH  TYR L  85      31.806  14.119  46.185  1.00 39.28           O  
ATOM    634  C   TYR L  85      31.176  18.234  39.578  1.00 41.96           C  
ATOM    635  O   TYR L  85      32.145  18.715  38.992  1.00 43.77           O  
ATOM    636  N   TYR L  86      29.904  18.607  39.313  1.00 41.99           N  
ATOM    637  CA  TYR L  86      29.577  19.573  38.297  1.00 43.68           C  
ATOM    638  CB  TYR L  86      28.649  19.026  37.193  1.00 45.16           C  
ATOM    639  CG  TYR L  86      29.340  17.985  36.380  1.00 46.56           C  
ATOM    640  CD1 TYR L  86      30.153  18.343  35.329  1.00 45.12           C  
ATOM    641  CD2 TYR L  86      29.162  16.650  36.659  1.00 44.73           C  
ATOM    642  CE1 TYR L  86      30.785  17.385  34.570  1.00 42.51           C  
ATOM    643  CE2 TYR L  86      29.791  15.688  35.905  1.00 41.58           C  
ATOM    644  CZ  TYR L  86      30.603  16.055  34.860  1.00 41.79           C  
ATOM    645  OH  TYR L  86      31.247  15.068  34.084  1.00 43.64           O  
ATOM    646  C   TYR L  86      28.794  20.692  38.924  1.00 41.88           C  
ATOM    647  O   TYR L  86      27.999  20.469  39.836  1.00 42.19           O  
ATOM    648  N   CYS L  87      29.013  21.937  38.442  1.00 40.45           N  
ATOM    649  CA  CYS L  87      28.267  23.072  38.917  1.00 41.92           C  
ATOM    650  CB  CYS L  87      29.135  24.297  39.305  1.00 40.37           C  
ATOM    651  SG  CYS L  87      30.233  24.894  37.979  1.00 51.09           S  
ATOM    652  C   CYS L  87      27.311  23.470  37.832  1.00 43.12           C  
ATOM    653  O   CYS L  87      27.576  23.254  36.650  1.00 44.13           O  
ATOM    654  N   PHE L  88      26.150  24.043  38.218  1.00 43.04           N  
ATOM    655  CA  PHE L  88      25.134  24.375  37.258  1.00 42.89           C  
ATOM    656  CB  PHE L  88      24.074  23.260  37.232  1.00 41.31           C  
ATOM    657  CG  PHE L  88      22.851  23.649  36.482  1.00 40.63           C  
ATOM    658  CD1 PHE L  88      21.873  24.391  37.103  1.00  0.00           C  
ATOM    659  CD2 PHE L  88      22.664  23.252  35.179  1.00  0.00           C  
ATOM    660  CE1 PHE L  88      20.727  24.751  36.436  1.00  0.00           C  
ATOM    661  CE2 PHE L  88      21.519  23.608  34.506  1.00  0.00           C  
ATOM    662  CZ  PHE L  88      20.550  24.358  35.134  1.00  0.00           C  
ATOM    663  C   PHE L  88      24.474  25.663  37.656  1.00 42.24           C  
ATOM    664  O   PHE L  88      24.293  25.954  38.838  1.00 44.73           O  
ATOM    665  N   GLN L  89      24.097  26.485  36.653  1.00 42.19           N  
ATOM    666  CA  GLN L  89      23.411  27.715  36.934  1.00 43.77           C  
ATOM    667  CB  GLN L  89      24.264  28.967  36.654  1.00 42.42           C  
ATOM    668  CG  GLN L  89      24.612  29.180  35.181  1.00 45.97           C  
ATOM    669  CD  GLN L  89      23.485  29.986  34.557  1.00 52.83           C  
ATOM    670  OE1 GLN L  89      22.880  30.837  35.209  1.00 52.39           O  
ATOM    671  NE2 GLN L  89      23.196  29.719  33.256  1.00 45.56           N  
ATOM    672  C   GLN L  89      22.189  27.731  36.063  1.00 46.97           C  
ATOM    673  O   GLN L  89      22.167  27.128  34.992  1.00 48.12           O  
ATOM    674  N   GLY L  90      21.090  27.966  36.819  1.00 20.74           N  
ATOM    675  CA  GLY L  90      19.706  28.184  36.498  1.00 21.97           C  
ATOM    676  C   GLY L  90      19.381  29.625  36.237  1.00 21.21           C  
ATOM    677  O   GLY L  90      18.355  29.931  35.632  1.00 21.85           O  
ATOM    678  N   SER L  91      20.198  30.551  36.775  1.00 19.04           N  
ATOM    679  CA  SER L  91      19.820  31.941  36.825  1.00 24.09           C  
ATOM    680  CB  SER L  91      20.918  32.857  37.403  1.00 26.51           C  
ATOM    681  OG  SER L  91      22.064  32.871  36.567  1.00 32.08           O  
ATOM    682  C   SER L  91      19.421  32.471  35.484  1.00 21.53           C  
ATOM    683  O   SER L  91      18.410  33.170  35.388  1.00 26.19           O  
ATOM    684  N   GLY L  92      20.175  32.165  34.411  1.00 23.81           N  
ATOM    685  CA  GLY L  92      19.790  32.691  33.132  1.00 26.78           C  
ATOM    686  C   GLY L  92      19.813  31.569  32.144  1.00 28.59           C  
ATOM    687  O   GLY L  92      20.419  30.527  32.380  1.00 25.04           O  
ATOM    688  N   TYR L  93      19.142  31.774  30.994  1.00 29.03           N  
ATOM    689  CA  TYR L  93      19.051  30.782  29.964  1.00 33.66           C  
ATOM    690  CB  TYR L  93      17.671  30.774  29.282  1.00 29.48           C  
ATOM    691  CG  TYR L  93      16.698  30.450  30.367  1.00 30.39           C  
ATOM    692  CD1 TYR L  93      16.301  31.429  31.247  1.00 32.07           C  
ATOM    693  CD2 TYR L  93      16.189  29.180  30.516  1.00 35.38           C  
ATOM    694  CE1 TYR L  93      15.413  31.153  32.258  1.00 33.88           C  
ATOM    695  CE2 TYR L  93      15.298  28.896  31.525  1.00 37.12           C  
ATOM    696  CZ  TYR L  93      14.910  29.884  32.397  1.00 34.08           C  
ATOM    697  OH  TYR L  93      13.998  29.596  33.434  1.00 33.33           O  
ATOM    698  C   TYR L  93      20.106  31.114  28.958  1.00 37.33           C  
ATOM    699  O   TYR L  93      20.383  32.291  28.733  1.00 38.34           O  
ATOM    700  N   PRO L  94      20.742  30.141  28.351  1.00 36.27           N  
ATOM    701  CA  PRO L  94      20.444  28.758  28.620  1.00 31.77           C  
ATOM    702  CD  PRO L  94      21.154  30.340  26.971  1.00 38.58           C  
ATOM    703  CB  PRO L  94      20.932  27.971  27.406  1.00 34.20           C  
ATOM    704  CG  PRO L  94      20.907  28.999  26.267  1.00 35.55           C  
ATOM    705  C   PRO L  94      21.082  28.288  29.882  1.00 30.70           C  
ATOM    706  O   PRO L  94      22.038  28.906  30.345  1.00 30.83           O  
ATOM    707  N   LEU L  95      20.572  27.181  30.448  1.00 27.56           N  
ATOM    708  CA  LEU L  95      21.142  26.665  31.652  1.00 26.83           C  
ATOM    709  CB  LEU L  95      20.252  25.595  32.307  1.00 27.13           C  
ATOM    710  CG  LEU L  95      18.877  26.154  32.737  1.00 29.78           C  
ATOM    711  CD1 LEU L  95      18.029  26.588  31.530  1.00 34.35           C  
ATOM    712  CD2 LEU L  95      18.134  25.173  33.651  1.00 35.46           C  
ATOM    713  C   LEU L  95      22.470  26.087  31.273  1.00 28.30           C  
ATOM    714  O   LEU L  95      22.635  25.587  30.160  1.00 28.13           O  
ATOM    715  N   THR L  96      23.471  26.162  32.179  1.00 46.46           N  
ATOM    716  CA  THR L  96      24.779  25.738  31.756  1.00 45.64           C  
ATOM    717  CB  THR L  96      25.670  26.890  31.403  1.00 44.69           C  
ATOM    718  OG1 THR L  96      25.740  27.796  32.494  1.00 44.22           O  
ATOM    719  CG2 THR L  96      25.119  27.598  30.157  1.00 45.54           C  
ATOM    720  C   THR L  96      25.453  24.975  32.856  1.00 45.47           C  
ATOM    721  O   THR L  96      25.231  25.241  34.036  1.00 48.22           O  
ATOM    722  N   PHE L  97      26.317  24.008  32.476  1.00 43.63           N  
ATOM    723  CA  PHE L  97      27.030  23.188  33.418  1.00 40.36           C  
ATOM    724  CB  PHE L  97      26.906  21.675  33.152  1.00 38.46           C  
ATOM    725  CG  PHE L  97      25.523  21.190  33.436  1.00 37.99           C  
ATOM    726  CD1 PHE L  97      24.526  21.271  32.493  1.00 35.98           C  
ATOM    727  CD2 PHE L  97      25.230  20.627  34.656  1.00 37.09           C  
ATOM    728  CE1 PHE L  97      23.257  20.810  32.771  1.00 34.10           C  
ATOM    729  CE2 PHE L  97      23.969  20.165  34.939  1.00 39.21           C  
ATOM    730  CZ  PHE L  97      22.976  20.257  33.995  1.00 36.00           C  
ATOM    731  C   PHE L  97      28.495  23.492  33.299  1.00 41.88           C  
ATOM    732  O   PHE L  97      28.960  24.050  32.306  1.00 44.34           O  
ATOM    733  N   GLY L  98      29.269  23.151  34.348  1.00 43.24           N  
ATOM    734  CA  GLY L  98      30.688  23.363  34.314  1.00 45.85           C  
ATOM    735  C   GLY L  98      31.331  22.157  33.694  1.00 46.75           C  
ATOM    736  O   GLY L  98      30.666  21.165  33.399  1.00 44.31           O  
ATOM    737  N   GLY L  99      32.661  22.229  33.480  1.00 48.94           N  
ATOM    738  CA  GLY L  99      33.440  21.166  32.907  1.00 48.69           C  
ATOM    739  C   GLY L  99      33.451  20.000  33.844  1.00 50.06           C  
ATOM    740  O   GLY L  99      33.453  18.848  33.414  1.00 51.57           O  
ATOM    741  N   GLY L 100      33.495  20.276  35.161  1.00 50.45           N  
ATOM    742  CA  GLY L 100      33.501  19.220  36.131  1.00 50.86           C  
ATOM    743  C   GLY L 100      34.845  19.132  36.783  1.00 50.52           C  
ATOM    744  O   GLY L 100      35.868  19.517  36.217  1.00 51.60           O  
ATOM    745  N   THR L 101      34.851  18.635  38.035  1.00 48.78           N  
ATOM    746  CA  THR L 101      36.063  18.443  38.772  1.00 48.22           C  
ATOM    747  CB  THR L 101      36.127  19.282  40.018  1.00 45.63           C  
ATOM    748  OG1 THR L 101      36.040  20.659  39.684  1.00 47.30           O  
ATOM    749  CG2 THR L 101      37.448  18.999  40.753  1.00 44.40           C  
ATOM    750  C   THR L 101      36.081  17.006  39.193  1.00 49.82           C  
ATOM    751  O   THR L 101      35.143  16.518  39.823  1.00 49.39           O  
ATOM    752  N   LYS L 102      37.159  16.279  38.851  1.00 50.89           N  
ATOM    753  CA  LYS L 102      37.197  14.901  39.229  1.00 50.94           C  
ATOM    754  CB  LYS L 102      37.810  13.985  38.155  1.00 50.86           C  
ATOM    755  CG  LYS L 102      37.498  12.504  38.373  1.00 55.03           C  
ATOM    756  CD  LYS L 102      37.732  11.643  37.130  1.00 58.93           C  
ATOM    757  CE  LYS L 102      36.595  11.724  36.106  1.00 60.13           C  
ATOM    758  NZ  LYS L 102      36.909  10.892  34.922  1.00 60.32           N1+
ATOM    759  C   LYS L 102      38.009  14.810  40.473  1.00 48.91           C  
ATOM    760  O   LYS L 102      39.140  15.291  40.538  1.00 50.98           O  
ATOM    761  N   LEU L 103      37.427  14.191  41.512  1.00 47.77           N  
ATOM    762  CA  LEU L 103      38.114  14.121  42.762  1.00 48.64           C  
ATOM    763  CB  LEU L 103      37.229  14.596  43.930  1.00 48.83           C  
ATOM    764  CG  LEU L 103      37.931  14.631  45.295  1.00 50.31           C  
ATOM    765  CD1 LEU L 103      39.098  15.631  45.283  1.00 52.54           C  
ATOM    766  CD2 LEU L 103      36.922  14.907  46.419  1.00 50.84           C  
ATOM    767  C   LEU L 103      38.488  12.697  42.990  1.00 50.66           C  
ATOM    768  O   LEU L 103      37.644  11.803  42.973  1.00 50.98           O  
ATOM    769  N   GLU L 104      39.790  12.443  43.194  1.00 48.96           N  
ATOM    770  CA  GLU L 104      40.204  11.099  43.437  1.00 50.59           C  
ATOM    771  CB  GLU L 104      41.182  10.568  42.378  1.00 55.98           C  
ATOM    772  CG  GLU L 104      42.416  11.442  42.191  1.00 63.48           C  
ATOM    773  CD  GLU L 104      43.241  10.814  41.080  1.00 68.72           C  
ATOM    774  OE1 GLU L 104      42.671   9.999  40.305  1.00 71.37           O  
ATOM    775  OE2 GLU L 104      44.453  11.140  40.997  1.00 67.76           O1-
ATOM    776  C   GLU L 104      40.848  11.076  44.780  1.00 50.28           C  
ATOM    777  O   GLU L 104      41.416  12.069  45.235  1.00 48.11           O  
ATOM    778  N   ILE L 105      40.760   9.929  45.475  1.00 51.11           N  
ATOM    779  CA  ILE L 105      41.342   9.933  46.780  1.00 51.26           C  
ATOM    780  CB  ILE L 105      40.479   9.381  47.877  1.00 51.17           C  
ATOM    781  CG1 ILE L 105      40.084   7.924  47.640  1.00 43.82           C  
ATOM    782  CG2 ILE L 105      39.285  10.316  48.048  1.00 41.46           C  
ATOM    783  CD1 ILE L 105      39.295   7.378  48.824  1.00 48.65           C  
ATOM    784  C   ILE L 105      42.640   9.220  46.756  1.00 52.44           C  
ATOM    785  O   ILE L 105      42.778   8.132  46.200  1.00 55.54           O  
ATOM    786  N   LYS L 106      43.651   9.878  47.349  1.00 37.09           N  
ATOM    787  CA  LYS L 106      44.962   9.313  47.390  1.00 34.48           C  
ATOM    788  CB  LYS L 106      46.022  10.248  47.998  1.00 36.35           C  
ATOM    789  CG  LYS L 106      46.374  11.447  47.116  1.00 39.81           C  
ATOM    790  CD  LYS L 106      47.182  12.526  47.842  1.00 47.56           C  
ATOM    791  CE  LYS L 106      47.577  13.705  46.950  1.00 55.43           C  
ATOM    792  NZ  LYS L 106      48.307  14.719  47.744  1.00 60.43           N1+
ATOM    793  C   LYS L 106      44.911   8.057  48.249  1.00 32.22           C  
ATOM    794  O   LYS L 106      44.751   8.202  49.492  1.00 38.24           O  
ATOM    795  OXT LYS L 106      45.042   6.942  47.677  1.00  0.00           O1-
TER     796      LYS L 106 
ATOM    797  N   GLN H 107       8.583   5.443  45.225  1.00 64.34           N1+
ATOM    798  CA  GLN H 107       9.803   6.184  44.863  1.00 66.03           C  
ATOM    799  CB  GLN H 107      11.031   5.272  44.989  1.00 69.58           C  
ATOM    800  CG  GLN H 107      11.283   4.842  46.432  1.00 75.50           C  
ATOM    801  CD  GLN H 107      12.502   3.933  46.468  1.00 76.75           C  
ATOM    802  OE1 GLN H 107      13.529   4.220  45.854  1.00 76.54           O  
ATOM    803  NE2 GLN H 107      12.385   2.801  47.211  1.00  0.00           N  
ATOM    804  C   GLN H 107       9.700   6.691  43.464  1.00 63.62           C  
ATOM    805  O   GLN H 107       8.851   6.247  42.693  1.00 65.86           O  
ATOM    806  N   VAL H 108      10.560   7.661  43.111  1.00 58.16           N  
ATOM    807  CA  VAL H 108      10.507   8.246  41.805  1.00 53.52           C  
ATOM    808  CB  VAL H 108      11.032   9.654  41.799  1.00 50.47           C  
ATOM    809  CG1 VAL H 108      11.085  10.167  40.353  1.00 49.33           C  
ATOM    810  CG2 VAL H 108      10.155  10.504  42.736  1.00 48.83           C  
ATOM    811  C   VAL H 108      11.358   7.435  40.885  1.00 54.67           C  
ATOM    812  O   VAL H 108      12.468   7.046  41.244  1.00 56.66           O  
ATOM    813  N   GLN H 109      10.847   7.156  39.665  1.00 55.08           N  
ATOM    814  CA  GLN H 109      11.606   6.388  38.718  1.00 55.11           C  
ATOM    815  CB  GLN H 109      11.137   4.926  38.584  1.00 59.87           C  
ATOM    816  CG  GLN H 109      11.345   4.085  39.847  1.00 63.39           C  
ATOM    817  CD  GLN H 109      10.843   2.676  39.561  1.00 67.76           C  
ATOM    818  OE1 GLN H 109       9.757   2.488  39.012  1.00  0.00           O  
ATOM    819  NE2 GLN H 109      11.662   1.656  39.929  1.00  0.00           N  
ATOM    820  C   GLN H 109      11.457   7.005  37.358  1.00 51.44           C  
ATOM    821  O   GLN H 109      10.361   7.387  36.951  1.00 53.51           O  
ATOM    822  N   LEU H 110      12.587   7.139  36.631  1.00 46.92           N  
ATOM    823  CA  LEU H 110      12.584   7.617  35.276  1.00 42.85           C  
ATOM    824  CB  LEU H 110      13.281   8.975  35.096  1.00 38.03           C  
ATOM    825  CG  LEU H 110      12.511  10.165  35.693  1.00 39.28           C  
ATOM    826  CD1 LEU H 110      12.271   9.994  37.195  1.00 40.90           C  
ATOM    827  CD2 LEU H 110      13.220  11.489  35.381  1.00 36.75           C  
ATOM    828  C   LEU H 110      13.352   6.619  34.463  1.00 49.29           C  
ATOM    829  O   LEU H 110      14.540   6.402  34.703  1.00 50.36           O  
ATOM    830  N   VAL H 111      12.694   5.977  33.474  1.00 50.33           N  
ATOM    831  CA  VAL H 111      13.382   4.989  32.689  1.00 51.05           C  
ATOM    832  CB  VAL H 111      12.736   3.634  32.757  1.00 54.51           C  
ATOM    833  CG1 VAL H 111      13.470   2.685  31.797  1.00 77.50           C  
ATOM    834  CG2 VAL H 111      12.739   3.159  34.219  1.00 73.97           C  
ATOM    835  C   VAL H 111      13.358   5.408  31.250  1.00 49.76           C  
ATOM    836  O   VAL H 111      12.292   5.556  30.654  1.00 48.39           O  
ATOM    837  N   GLU H 112      14.554   5.599  30.655  1.00 48.37           N  
ATOM    838  CA  GLU H 112      14.653   5.988  29.277  1.00 48.53           C  
ATOM    839  CB  GLU H 112      15.861   6.884  28.946  1.00 47.40           C  
ATOM    840  CG  GLU H 112      15.801   8.282  29.558  1.00 49.82           C  
ATOM    841  CD  GLU H 112      16.564   8.268  30.873  1.00 53.32           C  
ATOM    842  OE1 GLU H 112      16.398   7.295  31.651  1.00 54.04           O  
ATOM    843  OE2 GLU H 112      17.332   9.238  31.116  1.00 51.32           O1-
ATOM    844  C   GLU H 112      14.802   4.764  28.431  1.00 50.76           C  
ATOM    845  O   GLU H 112      15.260   3.720  28.891  1.00 52.25           O  
ATOM    846  N   THR H 113      14.376   4.864  27.157  1.00 50.80           N  
ATOM    847  CA  THR H 113      14.529   3.774  26.238  1.00 53.03           C  
ATOM    848  CB  THR H 113      13.395   2.793  26.274  1.00 53.58           C  
ATOM    849  OG1 THR H 113      13.707   1.654  25.484  1.00  0.00           O  
ATOM    850  CG2 THR H 113      12.128   3.483  25.743  1.00  0.00           C  
ATOM    851  C   THR H 113      14.562   4.356  24.861  1.00 50.77           C  
ATOM    852  O   THR H 113      14.272   5.536  24.667  1.00 50.20           O  
ATOM    853  N   GLY H 114      14.914   3.527  23.858  1.00 50.58           N  
ATOM    854  CA  GLY H 114      14.886   3.994  22.501  1.00 53.01           C  
ATOM    855  C   GLY H 114      16.253   4.356  21.996  1.00 55.39           C  
ATOM    856  O   GLY H 114      16.378   4.811  20.861  1.00 57.83           O  
ATOM    857  N   GLY H 115      17.320   4.175  22.799  1.00 54.57           N  
ATOM    858  CA  GLY H 115      18.626   4.521  22.308  1.00 55.04           C  
ATOM    859  C   GLY H 115      19.083   3.446  21.372  1.00 57.70           C  
ATOM    860  O   GLY H 115      18.567   2.330  21.392  1.00 60.30           O  
ATOM    861  N   GLY H 116      20.088   3.753  20.525  1.00 56.97           N  
ATOM    862  CA  GLY H 116      20.562   2.764  19.599  1.00 57.84           C  
ATOM    863  C   GLY H 116      21.537   3.405  18.660  1.00 57.88           C  
ATOM    864  O   GLY H 116      22.062   4.484  18.923  1.00 58.45           O  
ATOM    865  N   LEU H 117      21.812   2.717  17.534  1.00 57.26           N  
ATOM    866  CA  LEU H 117      22.721   3.190  16.531  1.00 57.84           C  
ATOM    867  CB  LEU H 117      23.656   2.068  16.040  1.00 59.30           C  
ATOM    868  CG  LEU H 117      24.579   2.428  14.861  1.00 60.72           C  
ATOM    869  CD1 LEU H 117      25.574   3.542  15.221  1.00 60.55           C  
ATOM    870  CD2 LEU H 117      25.275   1.170  14.315  1.00 60.05           C  
ATOM    871  C   LEU H 117      21.904   3.645  15.365  1.00 59.90           C  
ATOM    872  O   LEU H 117      21.021   2.926  14.903  1.00 61.65           O  
ATOM    873  N   VAL H 118      22.156   4.877  14.876  1.00 61.23           N  
ATOM    874  CA  VAL H 118      21.441   5.362  13.729  1.00 62.55           C  
ATOM    875  CB  VAL H 118      20.362   6.360  14.039  1.00 61.06           C  
ATOM    876  CG1 VAL H 118      19.225   5.661  14.794  1.00 65.17           C  
ATOM    877  CG2 VAL H 118      20.984   7.525  14.820  1.00 57.47           C  
ATOM    878  C   VAL H 118      22.429   6.037  12.846  1.00 65.54           C  
ATOM    879  O   VAL H 118      23.433   6.574  13.310  1.00 64.61           O  
ATOM    880  N   ARG H 119      22.171   6.015  11.527  1.00 69.31           N  
ATOM    881  CA  ARG H 119      23.092   6.637  10.628  1.00 70.91           C  
ATOM    882  CB  ARG H 119      23.029   6.094   9.195  1.00 74.66           C  
ATOM    883  CG  ARG H 119      23.491   4.637   9.117  1.00 75.49           C  
ATOM    884  CD  ARG H 119      23.727   4.153   7.688  1.00 54.94           C  
ATOM    885  NE  ARG H 119      22.497   4.478   6.915  1.00  0.00           N  
ATOM    886  CZ  ARG H 119      22.440   4.212   5.578  1.00  0.00           C  
ATOM    887  NH1 ARG H 119      23.476   3.565   4.968  1.00  0.00           N1+
ATOM    888  NH2 ARG H 119      21.350   4.596   4.851  1.00  0.00           N  
ATOM    889  C   ARG H 119      22.811   8.097  10.628  1.00 66.98           C  
ATOM    890  O   ARG H 119      21.762   8.550  11.086  1.00 62.79           O  
ATOM    891  N   PRO H 120      23.751   8.851  10.138  1.00 66.62           N  
ATOM    892  CA  PRO H 120      23.610  10.274  10.140  1.00 65.48           C  
ATOM    893  CD  PRO H 120      25.145   8.437  10.159  1.00 68.50           C  
ATOM    894  CB  PRO H 120      24.965  10.822   9.705  1.00 66.05           C  
ATOM    895  CG  PRO H 120      25.956   9.743  10.181  1.00 68.96           C  
ATOM    896  C   PRO H 120      22.471  10.712   9.287  1.00 66.12           C  
ATOM    897  O   PRO H 120      22.269  10.143   8.216  1.00 66.04           O  
ATOM    898  N   GLY H 121      21.720  11.727   9.753  1.00 66.56           N  
ATOM    899  CA  GLY H 121      20.618  12.251   9.005  1.00 65.94           C  
ATOM    900  C   GLY H 121      19.376  11.502   9.372  1.00 64.31           C  
ATOM    901  O   GLY H 121      18.286  11.843   8.919  1.00 63.59           O  
ATOM    902  N   ASN H 122      19.506  10.461  10.214  1.00 63.14           N  
ATOM    903  CA  ASN H 122      18.369   9.669  10.588  1.00 61.63           C  
ATOM    904  CB  ASN H 122      18.727   8.245  11.053  1.00 36.82           C  
ATOM    905  CG  ASN H 122      19.172   7.442   9.840  1.00 38.48           C  
ATOM    906  OD1 ASN H 122      20.189   6.752   9.874  1.00  0.00           O  
ATOM    907  ND2 ASN H 122      18.378   7.526   8.739  1.00  0.00           N  
ATOM    908  C   ASN H 122      17.659  10.333  11.720  1.00 62.44           C  
ATOM    909  O   ASN H 122      18.127  11.322  12.284  1.00 61.01           O  
ATOM    910  N   SER H 123      16.468   9.795  12.054  1.00 62.20           N  
ATOM    911  CA  SER H 123      15.679  10.316  13.131  1.00 58.39           C  
ATOM    912  CB  SER H 123      14.249  10.699  12.715  1.00 59.48           C  
ATOM    913  OG  SER H 123      14.275  11.752  11.761  1.00 59.87           O  
ATOM    914  C   SER H 123      15.548   9.229  14.148  1.00 56.12           C  
ATOM    915  O   SER H 123      15.687   8.047  13.839  1.00 59.19           O  
ATOM    916  N   LEU H 124      15.319   9.618  15.413  1.00 54.43           N  
ATOM    917  CA  LEU H 124      15.158   8.654  16.460  1.00 54.33           C  
ATOM    918  CB  LEU H 124      16.527   8.227  17.040  1.00 57.51           C  
ATOM    919  CG  LEU H 124      16.532   7.184  18.178  1.00 58.04           C  
ATOM    920  CD1 LEU H 124      17.965   6.744  18.493  1.00 71.95           C  
ATOM    921  CD2 LEU H 124      15.853   7.708  19.449  1.00 63.61           C  
ATOM    922  C   LEU H 124      14.321   9.312  17.513  1.00 53.05           C  
ATOM    923  O   LEU H 124      14.407  10.522  17.711  1.00 51.97           O  
ATOM    924  N   LYS H 125      13.461   8.537  18.205  1.00 53.38           N  
ATOM    925  CA  LYS H 125      12.642   9.129  19.227  1.00 53.19           C  
ATOM    926  CB  LYS H 125      11.137   8.956  18.962  1.00 53.83           C  
ATOM    927  CG  LYS H 125      10.249   9.728  19.939  1.00 53.56           C  
ATOM    928  CD  LYS H 125       8.791   9.825  19.489  1.00 53.78           C  
ATOM    929  CE  LYS H 125       8.014   8.515  19.625  1.00 44.80           C  
ATOM    930  NZ  LYS H 125       6.619   8.706  19.166  1.00 46.60           N1+
ATOM    931  C   LYS H 125      12.955   8.457  20.528  1.00 52.45           C  
ATOM    932  O   LYS H 125      12.814   7.243  20.659  1.00 53.29           O  
ATOM    933  N   LEU H 126      13.404   9.248  21.525  1.00 49.20           N  
ATOM    934  CA  LEU H 126      13.721   8.738  22.834  1.00 46.34           C  
ATOM    935  CB  LEU H 126      14.768   9.585  23.579  1.00 44.90           C  
ATOM    936  CG  LEU H 126      16.145   9.625  22.899  1.00 45.58           C  
ATOM    937  CD1 LEU H 126      17.136  10.480  23.697  1.00 46.27           C  
ATOM    938  CD2 LEU H 126      16.683   8.211  22.635  1.00 44.68           C  
ATOM    939  C   LEU H 126      12.484   8.787  23.672  1.00 45.96           C  
ATOM    940  O   LEU H 126      11.600   9.610  23.441  1.00 47.28           O  
ATOM    941  N   SER H 127      12.399   7.903  24.688  1.00 44.64           N  
ATOM    942  CA  SER H 127      11.248   7.899  25.544  1.00 46.74           C  
ATOM    943  CB  SER H 127      10.339   6.671  25.352  1.00 48.86           C  
ATOM    944  OG  SER H 127       9.795   6.668  24.041  1.00 56.21           O  
ATOM    945  C   SER H 127      11.729   7.877  26.960  1.00 47.16           C  
ATOM    946  O   SER H 127      12.860   7.487  27.243  1.00 48.09           O  
ATOM    947  N   CYS H 128      10.867   8.341  27.883  1.00 46.46           N  
ATOM    948  CA  CYS H 128      11.166   8.391  29.282  1.00 47.51           C  
ATOM    949  CB  CYS H 128      11.629   9.807  29.688  1.00 49.30           C  
ATOM    950  SG  CYS H 128      11.888  10.062  31.466  1.00 54.69           S  
ATOM    951  C   CYS H 128       9.890   8.088  30.004  1.00 46.93           C  
ATOM    952  O   CYS H 128       8.994   8.926  30.063  1.00 47.81           O  
ATOM    953  N   VAL H 129       9.769   6.873  30.576  1.00 45.49           N  
ATOM    954  CA  VAL H 129       8.567   6.542  31.288  1.00 48.78           C  
ATOM    955  CB  VAL H 129       8.249   5.078  31.289  1.00 53.00           C  
ATOM    956  CG1 VAL H 129       9.390   4.333  32.001  1.00 29.96           C  
ATOM    957  CG2 VAL H 129       6.870   4.887  31.947  1.00 29.78           C  
ATOM    958  C   VAL H 129       8.769   6.962  32.708  1.00 50.26           C  
ATOM    959  O   VAL H 129       9.834   6.745  33.283  1.00 51.72           O  
ATOM    960  N   THR H 130       7.740   7.574  33.323  1.00 47.99           N  
ATOM    961  CA  THR H 130       7.929   8.061  34.658  1.00 46.45           C  
ATOM    962  CB  THR H 130       7.784   9.549  34.766  1.00 45.91           C  
ATOM    963  OG1 THR H 130       6.445   9.927  34.485  1.00 42.44           O  
ATOM    964  CG2 THR H 130       8.737  10.207  33.751  1.00 43.20           C  
ATOM    965  C   THR H 130       6.883   7.469  35.544  1.00 50.72           C  
ATOM    966  O   THR H 130       5.823   7.050  35.086  1.00 53.36           O  
ATOM    967  N   SER H 131       7.192   7.400  36.856  1.00 52.89           N  
ATOM    968  CA  SER H 131       6.245   6.889  37.800  1.00 54.70           C  
ATOM    969  CB  SER H 131       6.223   5.350  37.839  1.00 57.13           C  
ATOM    970  OG  SER H 131       5.264   4.894  38.781  1.00 57.95           O  
ATOM    971  C   SER H 131       6.665   7.377  39.153  1.00 54.42           C  
ATOM    972  O   SER H 131       7.803   7.803  39.340  1.00 53.14           O  
ATOM    973  N   GLY H 132       5.776   7.311  40.164  1.00 36.98           N  
ATOM    974  CA  GLY H 132       6.212   7.640  41.493  1.00 34.35           C  
ATOM    975  C   GLY H 132       5.878   9.056  41.822  1.00 36.28           C  
ATOM    976  O   GLY H 132       5.899   9.441  42.992  1.00 36.56           O  
ATOM    977  N   PHE H 133       5.571   9.880  40.808  1.00 18.90           N  
ATOM    978  CA  PHE H 133       5.228  11.237  41.100  1.00 16.93           C  
ATOM    979  CB  PHE H 133       6.428  12.212  41.064  1.00 14.84           C  
ATOM    980  CG  PHE H 133       7.040  12.258  39.702  1.00 11.03           C  
ATOM    981  CD1 PHE H 133       7.961  11.318  39.301  1.00 10.41           C  
ATOM    982  CD2 PHE H 133       6.710  13.261  38.820  1.00 10.96           C  
ATOM    983  CE1 PHE H 133       8.526  11.370  38.047  1.00 13.26           C  
ATOM    984  CE2 PHE H 133       7.272  13.319  37.567  1.00 10.66           C  
ATOM    985  CZ  PHE H 133       8.184  12.371  37.172  1.00 10.11           C  
ATOM    986  C   PHE H 133       4.209  11.675  40.097  1.00 17.88           C  
ATOM    987  O   PHE H 133       3.940  10.978  39.118  1.00 19.51           O  
ATOM    988  N   THR H 134       3.602  12.854  40.340  1.00 20.82           N  
ATOM    989  CA  THR H 134       2.590  13.367  39.465  1.00 22.48           C  
ATOM    990  CB  THR H 134       1.768  14.446  40.112  1.00 25.26           C  
ATOM    991  OG1 THR H 134       1.137  13.943  41.281  1.00 28.20           O  
ATOM    992  CG2 THR H 134       0.716  14.954  39.115  1.00 25.72           C  
ATOM    993  C   THR H 134       3.303  13.979  38.303  1.00 21.93           C  
ATOM    994  O   THR H 134       3.872  15.064  38.398  1.00 23.12           O  
ATOM    995  N   PHE H 135       3.249  13.287  37.154  1.00 24.48           N  
ATOM    996  CA  PHE H 135       3.961  13.662  35.969  1.00 25.09           C  
ATOM    997  CB  PHE H 135       3.728  12.647  34.834  1.00 23.59           C  
ATOM    998  CG  PHE H 135       4.484  13.077  33.625  1.00 22.29           C  
ATOM    999  CD1 PHE H 135       5.839  12.840  33.528  1.00 20.71           C  
ATOM   1000  CD2 PHE H 135       3.838  13.698  32.584  1.00 21.42           C  
ATOM   1001  CE1 PHE H 135       6.537  13.232  32.412  1.00 19.50           C  
ATOM   1002  CE2 PHE H 135       4.533  14.091  31.464  1.00 20.81           C  
ATOM   1003  CZ  PHE H 135       5.885  13.858  31.379  1.00 20.22           C  
ATOM   1004  C   PHE H 135       3.499  15.008  35.506  1.00 26.16           C  
ATOM   1005  O   PHE H 135       4.316  15.860  35.172  1.00 27.18           O  
ATOM   1006  N   SER H 136       2.176  15.251  35.507  1.00 34.33           N  
ATOM   1007  CA  SER H 136       1.616  16.462  34.977  1.00 34.73           C  
ATOM   1008  CB  SER H 136       0.076  16.448  34.969  1.00 37.10           C  
ATOM   1009  OG  SER H 136      -0.418  16.363  36.296  1.00 37.88           O  
ATOM   1010  C   SER H 136       2.059  17.635  35.793  1.00 32.37           C  
ATOM   1011  O   SER H 136       1.940  18.778  35.360  1.00 33.49           O  
ATOM   1012  N   ASN H 137       2.540  17.373  37.018  1.00 32.47           N  
ATOM   1013  CA  ASN H 137       2.950  18.380  37.951  1.00 31.94           C  
ATOM   1014  CB  ASN H 137       3.099  17.805  39.367  1.00 35.26           C  
ATOM   1015  CG  ASN H 137       3.001  18.969  40.331  1.00 38.17           C  
ATOM   1016  OD1 ASN H 137       2.469  20.023  39.987  1.00 40.03           O  
ATOM   1017  ND2 ASN H 137       3.525  18.775  41.569  1.00 32.55           N  
ATOM   1018  C   ASN H 137       4.263  19.038  37.600  1.00 31.39           C  
ATOM   1019  O   ASN H 137       4.437  20.223  37.885  1.00 31.27           O  
ATOM   1020  N   TYR H 138       5.226  18.319  36.975  1.00 28.29           N  
ATOM   1021  CA  TYR H 138       6.551  18.888  36.919  1.00 26.24           C  
ATOM   1022  CB  TYR H 138       7.612  17.984  37.569  1.00 26.17           C  
ATOM   1023  CG  TYR H 138       7.294  17.787  39.014  1.00 27.79           C  
ATOM   1024  CD1 TYR H 138       6.345  16.869  39.403  1.00 30.06           C  
ATOM   1025  CD2 TYR H 138       7.958  18.506  39.979  1.00 27.87           C  
ATOM   1026  CE1 TYR H 138       6.056  16.679  40.734  1.00 31.88           C  
ATOM   1027  CE2 TYR H 138       7.674  18.320  41.312  1.00 31.20           C  
ATOM   1028  CZ  TYR H 138       6.722  17.408  41.691  1.00 31.83           C  
ATOM   1029  OH  TYR H 138       6.433  17.219  43.059  1.00 35.04           O  
ATOM   1030  C   TYR H 138       7.045  19.132  35.528  1.00 26.09           C  
ATOM   1031  O   TYR H 138       6.668  18.440  34.580  1.00 25.34           O  
ATOM   1032  N   ARG H 139       7.930  20.159  35.395  1.00 42.09           N  
ATOM   1033  CA  ARG H 139       8.539  20.408  34.122  1.00 41.80           C  
ATOM   1034  CB  ARG H 139       9.342  21.717  34.039  1.00 42.37           C  
ATOM   1035  CG  ARG H 139       8.569  22.992  34.382  1.00 34.61           C  
ATOM   1036  CD  ARG H 139       9.491  24.212  34.477  1.00  0.00           C  
ATOM   1037  NE  ARG H 139       8.705  25.361  35.008  1.00  0.00           N  
ATOM   1038  CZ  ARG H 139       8.353  26.400  34.197  1.00 36.26           C  
ATOM   1039  NH1 ARG H 139       8.684  26.379  32.872  1.00  0.00           N1+
ATOM   1040  NH2 ARG H 139       7.672  27.466  34.712  1.00  0.00           N  
ATOM   1041  C   ARG H 139       9.512  19.287  33.927  1.00 41.10           C  
ATOM   1042  O   ARG H 139       9.993  18.705  34.900  1.00 40.00           O  
ATOM   1043  N   MET H 140       9.817  18.935  32.663  1.00 38.57           N  
ATOM   1044  CA  MET H 140      10.714  17.837  32.444  1.00 37.25           C  
ATOM   1045  CB  MET H 140      10.019  16.593  31.867  1.00 37.23           C  
ATOM   1046  CG  MET H 140       8.955  16.020  32.805  1.00 37.20           C  
ATOM   1047  SD  MET H 140       9.590  15.441  34.407  1.00 43.37           S  
ATOM   1048  CE  MET H 140      10.548  14.064  33.714  1.00 41.18           C  
ATOM   1049  C   MET H 140      11.775  18.270  31.480  1.00 39.28           C  
ATOM   1050  O   MET H 140      11.534  19.090  30.596  1.00 40.30           O  
ATOM   1051  N   HIS H 141      12.997  17.714  31.616  1.00 38.33           N  
ATOM   1052  CA  HIS H 141      14.072  18.168  30.780  1.00 37.90           C  
ATOM   1053  ND1 HIS H 141      15.662  21.160  32.587  1.00  0.00           N  
ATOM   1054  CG  HIS H 141      14.795  20.135  32.281  1.00 15.04           C  
ATOM   1055  CB  HIS H 141      15.200  18.901  31.534  1.00 39.00           C  
ATOM   1056  NE2 HIS H 141      13.684  21.733  33.422  1.00  0.00           N  
ATOM   1057  CD2 HIS H 141      13.594  20.499  32.803  1.00  0.00           C  
ATOM   1058  CE1 HIS H 141      14.946  22.090  33.267  1.00  0.00           C  
ATOM   1059  C   HIS H 141      14.784  16.999  30.176  1.00 36.64           C  
ATOM   1060  O   HIS H 141      14.597  15.847  30.566  1.00 38.72           O  
ATOM   1061  N   TRP H 142      15.623  17.299  29.163  1.00 35.79           N  
ATOM   1062  CA  TRP H 142      16.493  16.330  28.570  1.00 38.92           C  
ATOM   1063  CB  TRP H 142      16.211  16.060  27.082  1.00 38.11           C  
ATOM   1064  CG  TRP H 142      14.926  15.314  26.837  1.00 41.80           C  
ATOM   1065  CD2 TRP H 142      14.817  13.883  26.887  1.00 43.47           C  
ATOM   1066  CD1 TRP H 142      13.679  15.787  26.548  1.00 44.35           C  
ATOM   1067  NE1 TRP H 142      12.799  14.738  26.412  1.00 44.72           N  
ATOM   1068  CE2 TRP H 142      13.487  13.561  26.619  1.00 44.25           C  
ATOM   1069  CE3 TRP H 142      15.751  12.919  27.136  1.00 43.81           C  
ATOM   1070  CZ2 TRP H 142      13.070  12.260  26.596  1.00 43.97           C  
ATOM   1071  CZ3 TRP H 142      15.326  11.610  27.112  1.00 44.12           C  
ATOM   1072  CH2 TRP H 142      14.012  11.286  26.847  1.00 45.06           C  
ATOM   1073  C   TRP H 142      17.876  16.900  28.662  1.00 40.81           C  
ATOM   1074  O   TRP H 142      18.098  18.051  28.287  1.00 41.86           O  
ATOM   1075  N   LEU H 143      18.833  16.108  29.189  1.00 37.11           N  
ATOM   1076  CA  LEU H 143      20.203  16.532  29.328  1.00 36.33           C  
ATOM   1077  CB  LEU H 143      20.689  16.561  30.790  1.00 39.58           C  
ATOM   1078  CG  LEU H 143      22.145  17.040  30.956  1.00  0.00           C  
ATOM   1079  CD1 LEU H 143      22.242  18.567  30.815  1.00  0.00           C  
ATOM   1080  CD2 LEU H 143      22.792  16.506  32.242  1.00  0.00           C  
ATOM   1081  C   LEU H 143      21.026  15.464  28.670  1.00 39.53           C  
ATOM   1082  O   LEU H 143      20.714  14.281  28.797  1.00 42.74           O  
ATOM   1083  N   ARG H 144      22.108  15.839  27.957  1.00 42.16           N  
ATOM   1084  CA  ARG H 144      22.903  14.835  27.299  1.00 44.94           C  
ATOM   1085  CB  ARG H 144      22.991  15.014  25.776  1.00 44.70           C  
ATOM   1086  CG  ARG H 144      23.646  16.338  25.385  1.00 44.15           C  
ATOM   1087  CD  ARG H 144      24.105  16.386  23.929  1.00 43.92           C  
ATOM   1088  NE  ARG H 144      22.894  16.553  23.085  1.00 46.94           N  
ATOM   1089  CZ  ARG H 144      23.009  17.088  21.837  1.00 48.65           C  
ATOM   1090  NH1 ARG H 144      24.235  17.462  21.365  1.00 49.67           N1+
ATOM   1091  NH2 ARG H 144      21.901  17.249  21.060  1.00 48.14           N  
ATOM   1092  C   ARG H 144      24.316  14.943  27.782  1.00 45.90           C  
ATOM   1093  O   ARG H 144      24.754  16.007  28.216  1.00 42.70           O  
ATOM   1094  N   GLN H 145      25.062  13.818  27.744  1.00 46.43           N  
ATOM   1095  CA  GLN H 145      26.441  13.842  28.141  1.00 46.85           C  
ATOM   1096  CB  GLN H 145      26.667  13.183  29.515  1.00 42.25           C  
ATOM   1097  CG  GLN H 145      28.070  13.376  30.097  1.00 43.18           C  
ATOM   1098  CD  GLN H 145      28.058  12.850  31.531  1.00 42.92           C  
ATOM   1099  OE1 GLN H 145      27.695  11.704  31.789  1.00 44.47           O  
ATOM   1100  NE2 GLN H 145      28.459  13.718  32.498  1.00 38.22           N  
ATOM   1101  C   GLN H 145      27.221  13.083  27.106  1.00 49.97           C  
ATOM   1102  O   GLN H 145      27.061  11.877  26.935  1.00 50.64           O  
ATOM   1103  N   PRO H 146      28.067  13.788  26.409  1.00 50.22           N  
ATOM   1104  CA  PRO H 146      28.891  13.193  25.388  1.00 52.15           C  
ATOM   1105  CD  PRO H 146      27.804  15.189  26.140  1.00 47.95           C  
ATOM   1106  CB  PRO H 146      29.312  14.337  24.464  1.00 50.71           C  
ATOM   1107  CG  PRO H 146      28.966  15.620  25.237  1.00 48.59           C  
ATOM   1108  C   PRO H 146      30.043  12.491  26.025  1.00 57.13           C  
ATOM   1109  O   PRO H 146      30.230  12.616  27.234  1.00 54.30           O  
ATOM   1110  N   PRO H 147      30.803  11.775  25.256  1.00 60.91           N  
ATOM   1111  CA  PRO H 147      31.918  11.049  25.795  1.00 63.48           C  
ATOM   1112  CD  PRO H 147      30.274  11.149  24.055  1.00 61.02           C  
ATOM   1113  CB  PRO H 147      32.421  10.169  24.656  1.00 63.23           C  
ATOM   1114  CG  PRO H 147      31.150   9.905  23.826  1.00 60.96           C  
ATOM   1115  C   PRO H 147      32.964  11.943  26.406  1.00 65.72           C  
ATOM   1116  O   PRO H 147      33.791  11.433  27.155  1.00 67.80           O  
ATOM   1117  N   GLY H 148      32.961  13.252  26.081  1.00 64.94           N  
ATOM   1118  CA  GLY H 148      33.857  14.266  26.582  1.00 67.27           C  
ATOM   1119  C   GLY H 148      33.622  14.455  28.047  1.00 68.29           C  
ATOM   1120  O   GLY H 148      34.502  14.924  28.768  1.00 69.36           O  
ATOM   1121  N   LYS H 149      32.407  14.103  28.506  1.00 67.17           N  
ATOM   1122  CA  LYS H 149      31.928  14.239  29.856  1.00 64.37           C  
ATOM   1123  CB  LYS H 149      33.020  14.109  30.931  1.00 66.79           C  
ATOM   1124  CG  LYS H 149      33.614  12.711  31.082  1.00 78.74           C  
ATOM   1125  CD  LYS H 149      34.839  12.687  31.996  1.00 78.34           C  
ATOM   1126  CE  LYS H 149      36.069  13.378  31.403  1.00 78.46           C  
ATOM   1127  NZ  LYS H 149      36.709  12.501  30.396  1.00 75.34           N1+
ATOM   1128  C   LYS H 149      31.266  15.560  30.113  1.00 59.07           C  
ATOM   1129  O   LYS H 149      30.701  15.736  31.187  1.00 57.16           O  
ATOM   1130  N   ARG H 150      31.230  16.505  29.154  1.00 57.20           N  
ATOM   1131  CA  ARG H 150      30.523  17.729  29.428  1.00 57.63           C  
ATOM   1132  CB  ARG H 150      30.772  18.820  28.378  1.00 70.82           C  
ATOM   1133  CG  ARG H 150      30.415  18.361  26.963  1.00 87.27           C  
ATOM   1134  CD  ARG H 150      30.391  19.495  25.938  1.00 88.67           C  
ATOM   1135  NE  ARG H 150      29.183  20.320  26.227  1.00 88.28           N  
ATOM   1136  CZ  ARG H 150      28.902  21.415  25.462  1.00 86.42           C  
ATOM   1137  NH1 ARG H 150      29.732  21.767  24.439  1.00 86.15           N1+
ATOM   1138  NH2 ARG H 150      27.781  22.154  25.713  1.00 85.13           N  
ATOM   1139  C   ARG H 150      29.045  17.438  29.429  1.00 56.23           C  
ATOM   1140  O   ARG H 150      28.563  16.668  28.604  1.00 58.92           O  
ATOM   1141  N   LEU H 151      28.284  18.039  30.374  1.00 51.82           N  
ATOM   1142  CA  LEU H 151      26.853  17.869  30.447  1.00 48.52           C  
ATOM   1143  CB  LEU H 151      26.282  17.944  31.879  1.00 44.56           C  
ATOM   1144  CG  LEU H 151      26.493  16.687  32.742  1.00 40.99           C  
ATOM   1145  CD1 LEU H 151      26.034  16.921  34.188  1.00 39.40           C  
ATOM   1146  CD2 LEU H 151      25.767  15.479  32.131  1.00 38.89           C  
ATOM   1147  C   LEU H 151      26.244  18.999  29.688  1.00 48.67           C  
ATOM   1148  O   LEU H 151      26.706  20.135  29.770  1.00 47.45           O  
ATOM   1149  N   GLU H 152      25.185  18.715  28.906  1.00 48.87           N  
ATOM   1150  CA  GLU H 152      24.584  19.776  28.157  1.00 48.91           C  
ATOM   1151  CB  GLU H 152      24.988  19.756  26.673  1.00 53.95           C  
ATOM   1152  CG  GLU H 152      24.355  20.882  25.859  1.00 62.33           C  
ATOM   1153  CD  GLU H 152      24.829  20.751  24.418  1.00 68.68           C  
ATOM   1154  OE1 GLU H 152      25.814  20.002  24.183  1.00 71.58           O  
ATOM   1155  OE2 GLU H 152      24.211  21.401  23.531  1.00 70.52           O1-
ATOM   1156  C   GLU H 152      23.096  19.647  28.217  1.00 46.84           C  
ATOM   1157  O   GLU H 152      22.540  18.590  27.927  1.00 43.98           O  
ATOM   1158  N   TRP H 153      22.419  20.746  28.608  1.00 44.52           N  
ATOM   1159  CA  TRP H 153      20.987  20.820  28.701  1.00 43.57           C  
ATOM   1160  CB  TRP H 153      20.567  22.035  29.534  1.00 43.08           C  
ATOM   1161  CG  TRP H 153      19.090  22.295  29.590  1.00 42.74           C  
ATOM   1162  CD2 TRP H 153      18.426  23.360  28.887  1.00 42.96           C  
ATOM   1163  CD1 TRP H 153      18.133  21.651  30.311  1.00 40.98           C  
ATOM   1164  NE1 TRP H 153      16.920  22.250  30.106  1.00 40.92           N  
ATOM   1165  CE2 TRP H 153      17.080  23.305  29.233  1.00 43.46           C  
ATOM   1166  CE3 TRP H 153      18.902  24.311  28.032  1.00 44.41           C  
ATOM   1167  CZ2 TRP H 153      16.178  24.203  28.730  1.00 42.56           C  
ATOM   1168  CZ3 TRP H 153      17.990  25.210  27.522  1.00 42.38           C  
ATOM   1169  CH2 TRP H 153      16.653  25.160  27.863  1.00 42.51           C  
ATOM   1170  C   TRP H 153      20.439  21.004  27.312  1.00 46.04           C  
ATOM   1171  O   TRP H 153      20.837  21.929  26.606  1.00 45.56           O  
ATOM   1172  N   ILE H 154      19.596  20.054  26.847  1.00 46.20           N  
ATOM   1173  CA  ILE H 154      18.979  20.112  25.546  1.00 45.61           C  
ATOM   1174  CB  ILE H 154      18.586  18.749  25.059  1.00 42.79           C  
ATOM   1175  CG1 ILE H 154      19.824  17.845  24.950  1.00 41.48           C  
ATOM   1176  CG2 ILE H 154      17.826  18.908  23.734  1.00 42.00           C  
ATOM   1177  CD1 ILE H 154      19.478  16.366  24.774  1.00 45.19           C  
ATOM   1178  C   ILE H 154      17.741  20.960  25.469  1.00 46.56           C  
ATOM   1179  O   ILE H 154      17.649  21.880  24.663  1.00 48.19           O  
ATOM   1180  N   ALA H 155      16.745  20.670  26.329  1.00 43.88           N  
ATOM   1181  CA  ALA H 155      15.477  21.339  26.206  1.00 41.01           C  
ATOM   1182  CB  ALA H 155      14.709  20.945  24.934  1.00 38.72           C  
ATOM   1183  C   ALA H 155      14.615  20.913  27.354  1.00 38.33           C  
ATOM   1184  O   ALA H 155      14.934  19.972  28.076  1.00 38.92           O  
ATOM   1185  N   VAL H 156      13.477  21.617  27.545  1.00 36.71           N  
ATOM   1186  CA  VAL H 156      12.576  21.292  28.617  1.00 38.40           C  
ATOM   1187  CB  VAL H 156      12.706  22.217  29.796  1.00 39.19           C  
ATOM   1188  CG1 VAL H 156      11.714  21.821  30.902  1.00  0.00           C  
ATOM   1189  CG2 VAL H 156      14.162  22.223  30.244  1.00  0.00           C  
ATOM   1190  C   VAL H 156      11.189  21.553  28.116  1.00 40.25           C  
ATOM   1191  O   VAL H 156      11.008  22.304  27.165  1.00 39.66           O  
ATOM   1192  N   ILE H 157      10.180  20.908  28.734  1.00 41.34           N  
ATOM   1193  CA  ILE H 157       8.802  21.194  28.456  1.00 41.13           C  
ATOM   1194  CB  ILE H 157       8.051  20.064  27.817  1.00 41.48           C  
ATOM   1195  CG1 ILE H 157       6.650  20.539  27.385  1.00 43.57           C  
ATOM   1196  CG2 ILE H 157       8.059  18.874  28.790  1.00 39.42           C  
ATOM   1197  CD1 ILE H 157       5.927  19.584  26.436  1.00 43.87           C  
ATOM   1198  C   ILE H 157       8.179  21.492  29.787  1.00 42.60           C  
ATOM   1199  O   ILE H 157       8.477  20.832  30.781  1.00 41.75           O  
ATOM   1200  N   THR H 158       7.291  22.505  29.844  1.00 43.72           N  
ATOM   1201  CA  THR H 158       6.740  22.962  31.089  1.00 39.74           C  
ATOM   1202  CB  THR H 158       6.355  24.418  30.996  1.00 36.52           C  
ATOM   1203  OG1 THR H 158       7.459  25.157  30.492  1.00  0.00           O  
ATOM   1204  CG2 THR H 158       6.014  24.979  32.389  1.00  0.00           C  
ATOM   1205  C   THR H 158       5.538  22.117  31.448  1.00 40.30           C  
ATOM   1206  O   THR H 158       5.151  21.218  30.706  1.00 40.76           O  
ATOM   1207  N   VAL H 159       4.697  22.553  32.426  1.00 28.06           N  
ATOM   1208  CA  VAL H 159       3.427  21.985  32.843  1.00 28.74           C  
ATOM   1209  CB  VAL H 159       3.117  22.394  34.263  1.00 28.96           C  
ATOM   1210  CG1 VAL H 159       1.776  21.803  34.739  1.00  0.00           C  
ATOM   1211  CG2 VAL H 159       4.319  21.989  35.136  1.00  0.00           C  
ATOM   1212  C   VAL H 159       2.299  22.438  31.930  1.00 29.51           C  
ATOM   1213  O   VAL H 159       2.426  23.378  31.148  1.00 30.21           O  
ATOM   1214  N   LYS H 160       1.140  21.740  32.004  1.00 30.80           N  
ATOM   1215  CA  LYS H 160      -0.032  21.999  31.213  1.00 32.11           C  
ATOM   1216  CB  LYS H 160      -1.173  21.015  31.520  1.00 33.01           C  
ATOM   1217  CG  LYS H 160      -2.384  21.136  30.594  1.00 34.06           C  
ATOM   1218  CD  LYS H 160      -3.353  19.959  30.730  1.00 35.00           C  
ATOM   1219  CE  LYS H 160      -4.578  20.045  29.817  1.00 36.97           C  
ATOM   1220  NZ  LYS H 160      -5.421  18.843  29.998  1.00 37.08           N1+
ATOM   1221  C   LYS H 160      -0.521  23.381  31.509  1.00 32.38           C  
ATOM   1222  O   LYS H 160      -1.012  24.078  30.621  1.00 32.67           O  
ATOM   1223  N   SER H 161      -0.390  23.826  32.770  1.00 32.93           N  
ATOM   1224  CA  SER H 161      -0.887  25.122  33.128  1.00 33.64           C  
ATOM   1225  CB  SER H 161      -0.610  25.490  34.596  1.00 34.16           C  
ATOM   1226  OG  SER H 161       0.788  25.605  34.818  1.00 34.81           O  
ATOM   1227  C   SER H 161      -0.212  26.150  32.274  1.00 33.79           C  
ATOM   1228  O   SER H 161      -0.825  27.154  31.913  1.00 33.95           O  
ATOM   1229  N   ASP H 162       1.070  25.930  31.916  1.00 33.51           N  
ATOM   1230  CA  ASP H 162       1.778  26.906  31.135  1.00 33.75           C  
ATOM   1231  CB  ASP H 162       3.271  26.941  31.481  1.00 33.73           C  
ATOM   1232  CG  ASP H 162       3.391  27.376  32.932  1.00 34.58           C  
ATOM   1233  OD1 ASP H 162       2.777  28.416  33.292  1.00 35.98           O  
ATOM   1234  OD2 ASP H 162       4.082  26.662  33.704  1.00 38.32           O1-
ATOM   1235  C   ASP H 162       1.693  26.491  29.710  1.00 33.49           C  
ATOM   1236  O   ASP H 162       2.597  26.795  28.932  1.00 33.39           O  
ATOM   1237  N   ILE H 163       0.536  25.904  29.344  1.00 33.48           N  
ATOM   1238  CA  ILE H 163       0.250  25.227  28.110  1.00 33.91           C  
ATOM   1239  CB  ILE H 163      -0.494  26.083  27.125  1.00 34.83           C  
ATOM   1240  CG1 ILE H 163      -1.858  26.496  27.706  1.00  0.00           C  
ATOM   1241  CG2 ILE H 163      -0.606  25.299  25.807  1.00  0.00           C  
ATOM   1242  CD1 ILE H 163      -2.752  25.308  28.058  1.00  0.00           C  
ATOM   1243  C   ILE H 163       1.529  24.764  27.491  1.00 32.60           C  
ATOM   1244  O   ILE H 163       2.043  25.350  26.540  1.00 31.98           O  
ATOM   1245  N   TYR H 164       2.045  23.653  28.048  1.00 31.61           N  
ATOM   1246  CA  TYR H 164       3.190  22.921  27.591  1.00 31.12           C  
ATOM   1247  CB  TYR H 164       2.841  21.944  26.452  1.00 31.89           C  
ATOM   1248  CG  TYR H 164       1.784  21.010  26.931  1.00 33.06           C  
ATOM   1249  CD1 TYR H 164       2.099  19.916  27.704  1.00 33.66           C  
ATOM   1250  CD2 TYR H 164       0.467  21.232  26.595  1.00 34.13           C  
ATOM   1251  CE1 TYR H 164       1.114  19.059  28.136  1.00 35.08           C  
ATOM   1252  CE2 TYR H 164      -0.521  20.379  27.024  1.00 35.43           C  
ATOM   1253  CZ  TYR H 164      -0.197  19.291  27.796  1.00 35.27           C  
ATOM   1254  OH  TYR H 164      -1.211  18.414  28.238  1.00 37.15           O  
ATOM   1255  C   TYR H 164       4.264  23.825  27.058  1.00 30.18           C  
ATOM   1256  O   TYR H 164       4.672  23.606  25.915  1.00 29.35           O  
ATOM   1257  N   GLY H 165       4.814  24.824  27.799  1.00 40.75           N  
ATOM   1258  CA  GLY H 165       5.708  25.557  26.947  1.00 42.32           C  
ATOM   1259  C   GLY H 165       6.980  24.784  26.814  1.00 44.00           C  
ATOM   1260  O   GLY H 165       7.294  23.934  27.646  1.00 46.72           O  
ATOM   1261  N   ALA H 166       7.749  25.071  25.743  1.00 43.55           N  
ATOM   1262  CA  ALA H 166       8.982  24.373  25.517  1.00 43.81           C  
ATOM   1263  CB  ALA H 166       8.945  23.436  24.298  1.00 45.27           C  
ATOM   1264  C   ALA H 166      10.067  25.375  25.268  1.00 45.12           C  
ATOM   1265  O   ALA H 166       9.825  26.457  24.735  1.00 46.42           O  
ATOM   1266  N   ASN H 167      11.303  25.030  25.685  1.00 46.62           N  
ATOM   1267  CA  ASN H 167      12.455  25.862  25.475  1.00 47.55           C  
ATOM   1268  CB  ASN H 167      13.018  26.475  26.771  1.00 47.30           C  
ATOM   1269  CG  ASN H 167      11.989  27.443  27.338  1.00 50.80           C  
ATOM   1270  OD1 ASN H 167      11.459  27.233  28.428  1.00  0.00           O  
ATOM   1271  ND2 ASN H 167      11.696  28.536  26.584  1.00  0.00           N  
ATOM   1272  C   ASN H 167      13.516  24.956  24.928  1.00 45.78           C  
ATOM   1273  O   ASN H 167      13.609  23.801  25.338  1.00 46.12           O  
ATOM   1274  N   TYR H 168      14.353  25.448  23.988  1.00 45.45           N  
ATOM   1275  CA  TYR H 168      15.346  24.582  23.405  1.00 46.92           C  
ATOM   1276  CB  TYR H 168      15.095  24.243  21.921  1.00 43.79           C  
ATOM   1277  CG  TYR H 168      13.817  23.482  21.779  1.00 44.52           C  
ATOM   1278  CD1 TYR H 168      13.777  22.124  21.992  1.00 46.34           C  
ATOM   1279  CD2 TYR H 168      12.651  24.126  21.437  1.00 44.35           C  
ATOM   1280  CE1 TYR H 168      12.602  21.421  21.863  1.00 47.32           C  
ATOM   1281  CE2 TYR H 168      11.474  23.428  21.304  1.00 45.85           C  
ATOM   1282  CZ  TYR H 168      11.446  22.073  21.515  1.00 46.80           C  
ATOM   1283  OH  TYR H 168      10.237  21.357  21.379  1.00 48.81           O  
ATOM   1284  C   TYR H 168      16.693  25.247  23.454  1.00 50.87           C  
ATOM   1285  O   TYR H 168      16.805  26.466  23.569  1.00 53.83           O  
ATOM   1286  N   ALA H 169      17.761  24.424  23.395  1.00 50.41           N  
ATOM   1287  CA  ALA H 169      19.115  24.900  23.382  1.00 52.06           C  
ATOM   1288  CB  ALA H 169      20.155  23.834  23.770  1.00 53.37           C  
ATOM   1289  C   ALA H 169      19.420  25.347  21.986  1.00 55.85           C  
ATOM   1290  O   ALA H 169      18.728  24.980  21.035  1.00 56.40           O  
ATOM   1291  N   GLU H 170      20.489  26.152  21.838  1.00 60.37           N  
ATOM   1292  CA  GLU H 170      20.858  26.741  20.585  1.00 63.93           C  
ATOM   1293  CB  GLU H 170      22.115  27.617  20.735  1.00 66.57           C  
ATOM   1294  CG  GLU H 170      23.321  26.874  21.324  1.00 55.19           C  
ATOM   1295  CD  GLU H 170      23.091  26.678  22.819  1.00 23.91           C  
ATOM   1296  OE1 GLU H 170      22.390  27.530  23.427  1.00 27.04           O  
ATOM   1297  OE2 GLU H 170      23.611  25.672  23.373  1.00 22.62           O1-
ATOM   1298  C   GLU H 170      21.155  25.687  19.561  1.00 65.38           C  
ATOM   1299  O   GLU H 170      20.709  25.784  18.419  1.00 68.69           O  
ATOM   1300  N   SER H 171      21.910  24.645  19.945  1.00 64.88           N  
ATOM   1301  CA  SER H 171      22.343  23.640  19.015  1.00 66.48           C  
ATOM   1302  CB  SER H 171      23.294  22.626  19.670  1.00 67.40           C  
ATOM   1303  OG  SER H 171      24.410  23.304  20.223  1.00 67.30           O  
ATOM   1304  C   SER H 171      21.187  22.845  18.486  1.00 66.38           C  
ATOM   1305  O   SER H 171      21.109  22.556  17.294  1.00 68.63           O  
ATOM   1306  N   VAL H 172      20.288  22.434  19.394  1.00 64.80           N  
ATOM   1307  CA  VAL H 172      19.172  21.567  19.129  1.00 64.63           C  
ATOM   1308  CB  VAL H 172      18.641  20.907  20.366  1.00 64.64           C  
ATOM   1309  CG1 VAL H 172      19.750  20.006  20.934  1.00 64.15           C  
ATOM   1310  CG2 VAL H 172      18.152  21.989  21.341  1.00 66.09           C  
ATOM   1311  C   VAL H 172      18.020  22.215  18.427  1.00 65.14           C  
ATOM   1312  O   VAL H 172      17.209  21.513  17.823  1.00 65.54           O  
ATOM   1313  N   LYS H 173      17.874  23.547  18.526  1.00 66.09           N  
ATOM   1314  CA  LYS H 173      16.693  24.196  18.025  1.00 66.42           C  
ATOM   1315  CB  LYS H 173      16.783  25.728  18.134  1.00 65.58           C  
ATOM   1316  CG  LYS H 173      15.429  26.430  18.107  1.00 71.72           C  
ATOM   1317  CD  LYS H 173      15.498  27.871  18.620  1.00 72.79           C  
ATOM   1318  CE  LYS H 173      14.129  28.523  18.834  1.00 72.56           C  
ATOM   1319  NZ  LYS H 173      13.473  28.771  17.531  1.00 69.87           N1+
ATOM   1320  C   LYS H 173      16.427  23.824  16.594  1.00 66.82           C  
ATOM   1321  O   LYS H 173      17.279  23.963  15.718  1.00 66.82           O  
ATOM   1322  N   GLY H 174      15.207  23.295  16.352  1.00 65.19           N  
ATOM   1323  CA  GLY H 174      14.719  22.942  15.049  1.00 63.48           C  
ATOM   1324  C   GLY H 174      14.893  21.473  14.836  1.00 62.70           C  
ATOM   1325  O   GLY H 174      14.002  20.803  14.319  1.00 61.73           O  
ATOM   1326  N   ARG H 175      16.066  20.943  15.223  1.00 62.45           N  
ATOM   1327  CA  ARG H 175      16.387  19.559  15.038  1.00 58.70           C  
ATOM   1328  CB  ARG H 175      17.882  19.299  15.278  1.00 59.13           C  
ATOM   1329  CG  ARG H 175      18.746  20.096  14.296  1.00 58.76           C  
ATOM   1330  CD  ARG H 175      20.248  19.890  14.469  1.00 61.46           C  
ATOM   1331  NE  ARG H 175      20.458  18.421  14.522  1.00 75.13           N  
ATOM   1332  CZ  ARG H 175      20.608  17.805  15.728  1.00 78.42           C  
ATOM   1333  NH1 ARG H 175      20.731  18.545  16.871  1.00 78.21           N1+
ATOM   1334  NH2 ARG H 175      20.643  16.444  15.791  1.00 77.44           N  
ATOM   1335  C   ARG H 175      15.580  18.684  15.949  1.00 55.69           C  
ATOM   1336  O   ARG H 175      15.075  17.647  15.518  1.00 56.23           O  
ATOM   1337  N   PHE H 176      15.415  19.079  17.231  1.00 51.74           N  
ATOM   1338  CA  PHE H 176      14.734  18.203  18.143  1.00 50.72           C  
ATOM   1339  CB  PHE H 176      15.538  17.835  19.405  1.00 52.14           C  
ATOM   1340  CG  PHE H 176      16.854  17.259  19.006  1.00 52.91           C  
ATOM   1341  CD1 PHE H 176      16.936  16.273  18.054  1.00 55.10           C  
ATOM   1342  CD2 PHE H 176      18.011  17.664  19.634  1.00 51.84           C  
ATOM   1343  CE1 PHE H 176      18.157  15.741  17.705  1.00 56.73           C  
ATOM   1344  CE2 PHE H 176      19.232  17.133  19.290  1.00 52.54           C  
ATOM   1345  CZ  PHE H 176      19.310  16.169  18.317  1.00 56.39           C  
ATOM   1346  C   PHE H 176      13.495  18.867  18.654  1.00 49.63           C  
ATOM   1347  O   PHE H 176      13.408  20.093  18.713  1.00 50.62           O  
ATOM   1348  N   THR H 177      12.483  18.047  19.015  1.00 48.68           N  
ATOM   1349  CA  THR H 177      11.271  18.559  19.590  1.00 48.58           C  
ATOM   1350  CB  THR H 177      10.084  18.509  18.676  1.00 47.89           C  
ATOM   1351  OG1 THR H 177       9.818  17.170  18.294  1.00 60.52           O  
ATOM   1352  CG2 THR H 177      10.363  19.372  17.436  1.00 43.54           C  
ATOM   1353  C   THR H 177      10.940  17.717  20.781  1.00 45.28           C  
ATOM   1354  O   THR H 177      11.129  16.502  20.778  1.00 46.07           O  
ATOM   1355  N   ILE H 178      10.405  18.361  21.834  1.00 41.15           N  
ATOM   1356  CA  ILE H 178      10.097  17.677  23.053  1.00 42.48           C  
ATOM   1357  CB  ILE H 178      10.683  18.376  24.248  1.00 43.56           C  
ATOM   1358  CG1 ILE H 178      10.664  17.469  25.484  1.00 40.55           C  
ATOM   1359  CG2 ILE H 178       9.947  19.710  24.442  1.00 40.37           C  
ATOM   1360  CD1 ILE H 178      11.527  18.005  26.626  1.00 43.31           C  
ATOM   1361  C   ILE H 178       8.609  17.665  23.193  1.00 43.03           C  
ATOM   1362  O   ILE H 178       7.935  18.653  22.906  1.00 43.04           O  
ATOM   1363  N   SER H 179       8.055  16.510  23.609  1.00 44.18           N  
ATOM   1364  CA  SER H 179       6.632  16.389  23.729  1.00 45.98           C  
ATOM   1365  CB  SER H 179       6.019  15.733  22.479  1.00 46.78           C  
ATOM   1366  OG  SER H 179       4.612  15.626  22.609  1.00 50.45           O  
ATOM   1367  C   SER H 179       6.368  15.487  24.890  1.00 46.52           C  
ATOM   1368  O   SER H 179       7.246  14.740  25.319  1.00 45.38           O  
ATOM   1369  N   ARG H 180       5.145  15.547  25.453  1.00 45.62           N  
ATOM   1370  CA  ARG H 180       4.875  14.704  26.577  1.00 46.92           C  
ATOM   1371  CB  ARG H 180       5.092  15.423  27.920  1.00 49.25           C  
ATOM   1372  CG  ARG H 180       4.210  16.661  28.077  1.00 50.22           C  
ATOM   1373  CD  ARG H 180       4.663  17.627  29.175  1.00 53.14           C  
ATOM   1374  NE  ARG H 180       4.369  17.017  30.499  1.00 51.82           N  
ATOM   1375  CZ  ARG H 180       4.838  17.626  31.626  1.00 50.63           C  
ATOM   1376  NH1 ARG H 180       5.629  18.733  31.525  1.00 48.15           N1+
ATOM   1377  NH2 ARG H 180       4.534  17.134  32.860  1.00 50.68           N  
ATOM   1378  C   ARG H 180       3.454  14.265  26.520  1.00 46.35           C  
ATOM   1379  O   ARG H 180       2.569  14.998  26.077  1.00 44.25           O  
ATOM   1380  N   ASP H 181       3.202  13.013  26.938  1.00 46.39           N  
ATOM   1381  CA  ASP H 181       1.835  12.621  27.010  1.00 51.14           C  
ATOM   1382  CB  ASP H 181       1.463  11.400  26.148  1.00 54.29           C  
ATOM   1383  CG  ASP H 181       2.283  10.184  26.527  1.00 58.82           C  
ATOM   1384  OD1 ASP H 181       3.285  10.318  27.276  1.00 60.89           O  
ATOM   1385  OD2 ASP H 181       1.917   9.089  26.032  1.00 58.22           O1-
ATOM   1386  C   ASP H 181       1.506  12.413  28.456  1.00 53.72           C  
ATOM   1387  O   ASP H 181       1.942  11.458  29.095  1.00 54.44           O  
ATOM   1388  N   ASP H 182       0.705  13.338  29.009  1.00 55.43           N  
ATOM   1389  CA  ASP H 182       0.382  13.332  30.406  1.00 56.65           C  
ATOM   1390  CB  ASP H 182      -0.525  14.503  30.809  1.00 56.06           C  
ATOM   1391  CG  ASP H 182       0.296  15.774  30.699  1.00 59.78           C  
ATOM   1392  OD1 ASP H 182       1.522  15.711  30.987  1.00 63.22           O  
ATOM   1393  OD2 ASP H 182      -0.287  16.821  30.313  1.00 79.29           O1-
ATOM   1394  C   ASP H 182      -0.352  12.075  30.735  1.00 58.54           C  
ATOM   1395  O   ASP H 182      -0.190  11.520  31.821  1.00 58.28           O  
ATOM   1396  N   SER H 183      -1.196  11.601  29.804  1.00 60.69           N  
ATOM   1397  CA  SER H 183      -1.982  10.426  30.045  1.00 63.02           C  
ATOM   1398  CB  SER H 183      -2.814  10.031  28.813  1.00 65.26           C  
ATOM   1399  OG  SER H 183      -3.570   8.862  29.084  1.00 63.66           O  
ATOM   1400  C   SER H 183      -1.081   9.269  30.349  1.00 61.76           C  
ATOM   1401  O   SER H 183      -1.166   8.670  31.420  1.00 62.81           O  
ATOM   1402  N   LYS H 184      -0.198   8.935  29.391  1.00 61.66           N  
ATOM   1403  CA  LYS H 184       0.723   7.834  29.480  1.00 63.90           C  
ATOM   1404  CB  LYS H 184       1.313   7.419  28.122  1.00 65.27           C  
ATOM   1405  CG  LYS H 184       0.240   6.849  27.185  1.00 68.13           C  
ATOM   1406  CD  LYS H 184       0.686   6.657  25.734  1.00 71.69           C  
ATOM   1407  CE  LYS H 184      -0.447   6.223  24.802  1.00 47.42           C  
ATOM   1408  NZ  LYS H 184      -1.064   7.408  24.167  1.00 50.71           N1+
ATOM   1409  C   LYS H 184       1.817   8.131  30.464  1.00 62.34           C  
ATOM   1410  O   LYS H 184       2.486   7.217  30.945  1.00 58.70           O  
ATOM   1411  N   SER H 185       2.042   9.419  30.791  1.00 62.08           N  
ATOM   1412  CA  SER H 185       3.104   9.789  31.688  1.00 58.89           C  
ATOM   1413  CB  SER H 185       3.073   9.027  33.024  1.00 63.29           C  
ATOM   1414  OG  SER H 185       1.886   9.331  33.741  1.00 64.16           O  
ATOM   1415  C   SER H 185       4.419   9.489  31.046  1.00 55.43           C  
ATOM   1416  O   SER H 185       5.362   9.058  31.709  1.00 57.12           O  
ATOM   1417  N   SER H 186       4.520   9.723  29.723  1.00 52.24           N  
ATOM   1418  CA  SER H 186       5.761   9.475  29.051  1.00 50.04           C  
ATOM   1419  CB  SER H 186       5.633   8.476  27.889  1.00 50.09           C  
ATOM   1420  OG  SER H 186       5.205   7.215  28.379  1.00  0.00           O  
ATOM   1421  C   SER H 186       6.259  10.766  28.475  1.00 47.59           C  
ATOM   1422  O   SER H 186       5.476  11.628  28.084  1.00 48.98           O  
ATOM   1423  N   VAL H 187       7.599  10.933  28.426  1.00 42.75           N  
ATOM   1424  CA  VAL H 187       8.199  12.117  27.874  1.00 41.03           C  
ATOM   1425  CB  VAL H 187       9.214  12.747  28.781  1.00 41.29           C  
ATOM   1426  CG1 VAL H 187       9.844  13.944  28.051  1.00  0.00           C  
ATOM   1427  CG2 VAL H 187       8.530  13.112  30.110  1.00  0.00           C  
ATOM   1428  C   VAL H 187       8.922  11.692  26.629  1.00 43.77           C  
ATOM   1429  O   VAL H 187       9.561  10.641  26.608  1.00 45.16           O  
ATOM   1430  N   TYR H 188       8.849  12.504  25.550  1.00 42.12           N  
ATOM   1431  CA  TYR H 188       9.466  12.077  24.322  1.00 41.22           C  
ATOM   1432  CB  TYR H 188       8.515  11.938  23.114  1.00 43.74           C  
ATOM   1433  CG  TYR H 188       7.411  10.965  23.351  1.00 35.38           C  
ATOM   1434  CD1 TYR H 188       7.625   9.609  23.289  1.00 36.90           C  
ATOM   1435  CD2 TYR H 188       6.148  11.417  23.638  1.00 38.27           C  
ATOM   1436  CE1 TYR H 188       6.594   8.723  23.504  1.00 39.53           C  
ATOM   1437  CE2 TYR H 188       5.113  10.540  23.852  1.00 39.78           C  
ATOM   1438  CZ  TYR H 188       5.336   9.189  23.786  1.00 41.64           C  
ATOM   1439  OH  TYR H 188       4.274   8.288  24.006  1.00 45.09           O  
ATOM   1440  C   TYR H 188      10.424  13.124  23.849  1.00 41.26           C  
ATOM   1441  O   TYR H 188      10.260  14.311  24.126  1.00 42.51           O  
ATOM   1442  N   LEU H 189      11.486  12.686  23.138  1.00 42.42           N  
ATOM   1443  CA  LEU H 189      12.367  13.630  22.511  1.00 43.75           C  
ATOM   1444  CB  LEU H 189      13.749  13.756  23.179  1.00 42.13           C  
ATOM   1445  CG  LEU H 189      14.653  14.812  22.511  1.00 42.07           C  
ATOM   1446  CD1 LEU H 189      14.079  16.230  22.684  1.00 40.77           C  
ATOM   1447  CD2 LEU H 189      16.106  14.695  22.998  1.00 40.26           C  
ATOM   1448  C   LEU H 189      12.580  13.157  21.101  1.00 47.08           C  
ATOM   1449  O   LEU H 189      13.316  12.202  20.860  1.00 47.54           O  
ATOM   1450  N   GLN H 190      11.941  13.828  20.121  1.00 51.38           N  
ATOM   1451  CA  GLN H 190      12.090  13.431  18.751  1.00 51.52           C  
ATOM   1452  CB  GLN H 190      10.916  13.866  17.854  1.00 51.40           C  
ATOM   1453  CG  GLN H 190      10.982  13.333  16.420  1.00 57.46           C  
ATOM   1454  CD  GLN H 190      10.358  11.946  16.411  1.00 63.40           C  
ATOM   1455  OE1 GLN H 190       9.267  11.749  16.939  1.00 65.84           O  
ATOM   1456  NE2 GLN H 190      11.060  10.955  15.801  1.00 65.68           N  
ATOM   1457  C   GLN H 190      13.324  14.092  18.231  1.00 49.80           C  
ATOM   1458  O   GLN H 190      13.537  15.288  18.424  1.00 50.10           O  
ATOM   1459  N   MET H 191      14.185  13.315  17.550  1.00 47.32           N  
ATOM   1460  CA  MET H 191      15.406  13.872  17.051  1.00 49.47           C  
ATOM   1461  CB  MET H 191      16.650  13.207  17.670  1.00 50.95           C  
ATOM   1462  CG  MET H 191      16.758  13.454  19.178  1.00 51.38           C  
ATOM   1463  SD  MET H 191      18.200  12.703  19.990  1.00 60.00           S  
ATOM   1464  CE  MET H 191      17.598  10.994  19.865  1.00 48.31           C  
ATOM   1465  C   MET H 191      15.450  13.645  15.576  1.00 51.77           C  
ATOM   1466  O   MET H 191      15.096  12.572  15.090  1.00 51.98           O  
ATOM   1467  N   SER H 192      15.884  14.668  14.814  1.00 54.06           N  
ATOM   1468  CA  SER H 192      15.936  14.510  13.391  1.00 59.07           C  
ATOM   1469  CB  SER H 192      14.796  15.234  12.654  1.00 58.24           C  
ATOM   1470  OG  SER H 192      14.884  16.634  12.870  1.00108.68           O  
ATOM   1471  C   SER H 192      17.226  15.080  12.893  1.00 62.40           C  
ATOM   1472  O   SER H 192      17.861  15.900  13.556  1.00 61.32           O  
ATOM   1473  N   ARG H 193      17.646  14.632  11.693  1.00 65.37           N  
ATOM   1474  CA  ARG H 193      18.835  15.131  11.063  1.00 64.86           C  
ATOM   1475  CB  ARG H 193      18.683  16.598  10.625  1.00 65.08           C  
ATOM   1476  CG  ARG H 193      19.831  17.116   9.763  1.00  0.00           C  
ATOM   1477  CD  ARG H 193      19.575  18.519   9.216  1.00  0.00           C  
ATOM   1478  NE  ARG H 193      18.291  18.464   8.460  1.00  0.00           N  
ATOM   1479  CZ  ARG H 193      18.281  18.036   7.165  1.00  0.00           C  
ATOM   1480  NH1 ARG H 193      19.446  17.639   6.574  1.00  0.00           N1+
ATOM   1481  NH2 ARG H 193      17.111  17.999   6.463  1.00  0.00           N  
ATOM   1482  C   ARG H 193      19.989  15.016  12.011  1.00 62.41           C  
ATOM   1483  O   ARG H 193      20.739  15.969  12.211  1.00 60.23           O  
ATOM   1484  N   LEU H 194      20.182  13.812  12.584  1.00 62.62           N  
ATOM   1485  CA  LEU H 194      21.207  13.554  13.559  1.00 60.98           C  
ATOM   1486  CB  LEU H 194      21.092  12.140  14.160  1.00 58.74           C  
ATOM   1487  CG  LEU H 194      19.842  11.940  15.040  1.00 54.48           C  
ATOM   1488  CD1 LEU H 194      19.697  10.482  15.504  1.00 53.90           C  
ATOM   1489  CD2 LEU H 194      19.857  12.908  16.234  1.00 50.28           C  
ATOM   1490  C   LEU H 194      22.571  13.679  12.943  1.00 61.32           C  
ATOM   1491  O   LEU H 194      22.769  13.432  11.755  1.00 62.85           O  
ATOM   1492  N   ARG H 195      23.553  14.094  13.777  1.00 60.41           N  
ATOM   1493  CA  ARG H 195      24.912  14.294  13.357  1.00 63.49           C  
ATOM   1494  CB  ARG H 195      25.347  15.768  13.384  1.00 66.56           C  
ATOM   1495  CG  ARG H 195      24.564  16.657  12.418  1.00 81.04           C  
ATOM   1496  CD  ARG H 195      24.806  18.152  12.627  1.00 87.08           C  
ATOM   1497  NE  ARG H 195      26.156  18.478  12.091  1.00 92.05           N  
ATOM   1498  CZ  ARG H 195      26.507  19.781  11.878  1.00 92.85           C  
ATOM   1499  NH1 ARG H 195      25.628  20.783  12.175  1.00 93.41           N1+
ATOM   1500  NH2 ARG H 195      27.734  20.085  11.364  1.00 91.93           N  
ATOM   1501  C   ARG H 195      25.791  13.583  14.339  1.00 63.21           C  
ATOM   1502  O   ARG H 195      25.325  13.070  15.355  1.00 62.78           O  
ATOM   1503  N   GLU H 196      27.106  13.555  14.048  1.00 63.96           N  
ATOM   1504  CA  GLU H 196      28.077  12.853  14.847  1.00 63.57           C  
ATOM   1505  CB  GLU H 196      29.515  13.005  14.317  1.00 64.58           C  
ATOM   1506  CG  GLU H 196      29.797  12.322  12.978  1.00  0.00           C  
ATOM   1507  CD  GLU H 196      31.244  12.634  12.613  1.00  0.00           C  
ATOM   1508  OE1 GLU H 196      32.157  12.221  13.377  1.00  0.00           O  
ATOM   1509  OE2 GLU H 196      31.452  13.304  11.566  1.00  0.00           O1-
ATOM   1510  C   GLU H 196      28.115  13.427  16.233  1.00 63.71           C  
ATOM   1511  O   GLU H 196      28.228  12.694  17.215  1.00 63.72           O  
ATOM   1512  N   GLU H 197      28.003  14.761  16.342  1.00 62.59           N  
ATOM   1513  CA  GLU H 197      28.145  15.468  17.583  1.00 61.88           C  
ATOM   1514  CB  GLU H 197      28.091  16.991  17.395  1.00 65.56           C  
ATOM   1515  CG  GLU H 197      29.306  17.497  16.610  1.00 72.41           C  
ATOM   1516  CD  GLU H 197      29.220  19.007  16.482  1.00 77.61           C  
ATOM   1517  OE1 GLU H 197      28.531  19.480  15.541  1.00 81.56           O  
ATOM   1518  OE2 GLU H 197      29.850  19.706  17.320  1.00 78.09           O1-
ATOM   1519  C   GLU H 197      27.081  15.040  18.545  1.00 58.78           C  
ATOM   1520  O   GLU H 197      27.259  15.112  19.759  1.00 57.22           O  
ATOM   1521  N   ASP H 198      25.933  14.598  18.016  1.00 57.96           N  
ATOM   1522  CA  ASP H 198      24.783  14.200  18.778  1.00 54.96           C  
ATOM   1523  CB  ASP H 198      23.562  13.929  17.888  1.00 56.27           C  
ATOM   1524  CG  ASP H 198      23.159  15.266  17.287  1.00 58.91           C  
ATOM   1525  OD1 ASP H 198      22.985  16.239  18.070  1.00 59.70           O  
ATOM   1526  OD2 ASP H 198      23.046  15.335  16.035  1.00 60.44           O1-
ATOM   1527  C   ASP H 198      25.054  12.959  19.583  1.00 51.10           C  
ATOM   1528  O   ASP H 198      24.294  12.643  20.496  1.00 45.81           O  
ATOM   1529  N   THR H 199      26.094  12.173  19.241  1.00 51.82           N  
ATOM   1530  CA  THR H 199      26.323  10.946  19.957  1.00 51.36           C  
ATOM   1531  CB  THR H 199      27.504  10.181  19.436  1.00 51.99           C  
ATOM   1532  OG1 THR H 199      27.330   9.910  18.053  1.00 50.33           O  
ATOM   1533  CG2 THR H 199      27.619   8.857  20.208  1.00 48.69           C  
ATOM   1534  C   THR H 199      26.557  11.245  21.409  1.00 53.46           C  
ATOM   1535  O   THR H 199      27.369  12.103  21.753  1.00 56.04           O  
ATOM   1536  N   ALA H 200      25.832  10.540  22.310  1.00 52.20           N  
ATOM   1537  CA  ALA H 200      25.999  10.795  23.716  1.00 50.03           C  
ATOM   1538  CB  ALA H 200      25.770  12.266  24.096  1.00 61.06           C  
ATOM   1539  C   ALA H 200      24.999   9.992  24.493  1.00 47.76           C  
ATOM   1540  O   ALA H 200      24.231   9.207  23.935  1.00 46.36           O  
ATOM   1541  N   THR H 201      25.021  10.150  25.836  1.00 46.47           N  
ATOM   1542  CA  THR H 201      24.050   9.512  26.679  1.00 44.81           C  
ATOM   1543  CB  THR H 201      24.542   9.095  28.031  1.00 43.02           C  
ATOM   1544  OG1 THR H 201      25.055  10.222  28.724  1.00 51.09           O  
ATOM   1545  CG2 THR H 201      25.609   8.011  27.902  1.00 30.91           C  
ATOM   1546  C   THR H 201      23.024  10.551  26.972  1.00 44.39           C  
ATOM   1547  O   THR H 201      23.356  11.667  27.368  1.00 42.55           O  
ATOM   1548  N   TYR H 202      21.737  10.205  26.806  1.00 43.94           N  
ATOM   1549  CA  TYR H 202      20.723  11.187  27.031  1.00 41.66           C  
ATOM   1550  CB  TYR H 202      19.687  11.273  25.893  1.00 42.88           C  
ATOM   1551  CG  TYR H 202      20.327  11.911  24.702  1.00 42.66           C  
ATOM   1552  CD1 TYR H 202      21.302  11.256  23.985  1.00 42.63           C  
ATOM   1553  CD2 TYR H 202      19.928  13.163  24.289  1.00 38.99           C  
ATOM   1554  CE1 TYR H 202      21.878  11.850  22.885  1.00 41.43           C  
ATOM   1555  CE2 TYR H 202      20.499  13.764  23.189  1.00 35.38           C  
ATOM   1556  CZ  TYR H 202      21.481  13.104  22.487  1.00 38.73           C  
ATOM   1557  OH  TYR H 202      22.077  13.706  21.359  1.00 37.85           O  
ATOM   1558  C   TYR H 202      19.996  10.835  28.286  1.00 43.98           C  
ATOM   1559  O   TYR H 202      19.537   9.708  28.470  1.00 46.34           O  
ATOM   1560  N   TYR H 203      19.875  11.830  29.186  1.00 42.84           N  
ATOM   1561  CA  TYR H 203      19.236  11.642  30.452  1.00 39.19           C  
ATOM   1562  CB  TYR H 203      20.046  12.166  31.658  1.00 37.11           C  
ATOM   1563  CG  TYR H 203      21.319  11.403  31.841  1.00 38.37           C  
ATOM   1564  CD1 TYR H 203      21.319  10.147  32.411  1.00 40.63           C  
ATOM   1565  CD2 TYR H 203      22.523  11.960  31.471  1.00 42.04           C  
ATOM   1566  CE1 TYR H 203      22.495   9.455  32.590  1.00 42.77           C  
ATOM   1567  CE2 TYR H 203      23.701  11.273  31.648  1.00 43.61           C  
ATOM   1568  CZ  TYR H 203      23.689  10.018  32.208  1.00 43.81           C  
ATOM   1569  OH  TYR H 203      24.899   9.313  32.389  1.00 45.67           O  
ATOM   1570  C   TYR H 203      17.965  12.432  30.441  1.00 40.33           C  
ATOM   1571  O   TYR H 203      17.877  13.512  29.857  1.00 37.18           O  
ATOM   1572  N   CYS H 204      16.926  11.859  31.069  1.00 42.18           N  
ATOM   1573  CA  CYS H 204      15.642  12.471  31.238  1.00 43.53           C  
ATOM   1574  CB  CYS H 204      14.537  11.418  31.017  1.00 42.19           C  
ATOM   1575  SG  CYS H 204      12.861  11.851  31.559  1.00 51.31           S  
ATOM   1576  C   CYS H 204      15.628  12.912  32.664  1.00 42.31           C  
ATOM   1577  O   CYS H 204      15.926  12.122  33.558  1.00 42.66           O  
ATOM   1578  N   SER H 205      15.306  14.196  32.925  1.00 38.36           N  
ATOM   1579  CA  SER H 205      15.386  14.623  34.293  1.00 38.02           C  
ATOM   1580  CB  SER H 205      16.666  15.410  34.591  1.00 37.70           C  
ATOM   1581  OG  SER H 205      16.812  15.567  35.991  1.00  0.00           O  
ATOM   1582  C   SER H 205      14.200  15.469  34.642  1.00 40.06           C  
ATOM   1583  O   SER H 205      13.664  16.208  33.817  1.00 43.39           O  
ATOM   1584  N   ARG H 206      13.762  15.367  35.914  1.00 37.17           N  
ATOM   1585  CA  ARG H 206      12.632  16.113  36.391  1.00 35.07           C  
ATOM   1586  CB  ARG H 206      11.903  15.399  37.546  1.00 33.43           C  
ATOM   1587  CG  ARG H 206      10.682  16.137  38.096  1.00 24.94           C  
ATOM   1588  CD  ARG H 206       9.987  15.371  39.225  1.00 29.48           C  
ATOM   1589  NE  ARG H 206      10.849  15.467  40.435  1.00 31.20           N  
ATOM   1590  CZ  ARG H 206      10.353  15.114  41.654  1.00 32.07           C  
ATOM   1591  NH1 ARG H 206       9.090  14.605  41.763  1.00 35.16           N1+
ATOM   1592  NH2 ARG H 206      11.118  15.282  42.772  1.00 34.22           N  
ATOM   1593  C   ARG H 206      13.140  17.423  36.892  1.00 36.25           C  
ATOM   1594  O   ARG H 206      14.129  17.488  37.623  1.00 40.27           O  
ATOM   1595  N   SER H 207      12.464  18.519  36.501  1.00 35.24           N  
ATOM   1596  CA  SER H 207      12.967  19.803  36.875  1.00 35.65           C  
ATOM   1597  CB  SER H 207      12.586  20.918  35.895  1.00 34.72           C  
ATOM   1598  OG  SER H 207      11.204  21.205  36.030  1.00  0.00           O  
ATOM   1599  C   SER H 207      12.455  20.216  38.212  1.00 39.85           C  
ATOM   1600  O   SER H 207      11.373  19.824  38.644  1.00 44.60           O  
ATOM   1601  N   ARG H 208      13.267  21.021  38.921  1.00 14.54           N  
ATOM   1602  CA  ARG H 208      12.816  21.654  40.116  1.00 14.68           C  
ATOM   1603  CB  ARG H 208      13.402  21.038  41.398  1.00 15.75           C  
ATOM   1604  CG  ARG H 208      12.679  21.483  42.671  1.00 18.04           C  
ATOM   1605  CD  ARG H 208      13.257  20.874  43.950  1.00 19.75           C  
ATOM   1606  NE  ARG H 208      12.385  21.305  45.078  1.00 22.21           N  
ATOM   1607  CZ  ARG H 208      12.602  22.502  45.695  1.00 24.81           C  
ATOM   1608  NH1 ARG H 208      13.624  23.307  45.282  1.00 25.61           N1+
ATOM   1609  NH2 ARG H 208      11.794  22.896  46.722  1.00 25.58           N  
ATOM   1610  C   ARG H 208      13.326  23.056  39.998  1.00 14.09           C  
ATOM   1611  O   ARG H 208      14.332  23.417  40.605  1.00 13.91           O  
ATOM   1612  N   GLY H 209      12.641  23.895  39.201  1.00 13.80           N  
ATOM   1613  CA  GLY H 209      13.080  25.252  39.068  1.00 13.75           C  
ATOM   1614  C   GLY H 209      14.439  25.298  38.434  1.00 13.51           C  
ATOM   1615  O   GLY H 209      15.336  25.966  38.945  1.00 13.48           O  
ATOM   1616  N   ARG H 210      14.609  24.582  37.305  1.00 13.14           N  
ATOM   1617  CA  ARG H 210      15.801  24.503  36.499  1.00 12.77           C  
ATOM   1618  CB  ARG H 210      16.285  25.830  35.866  1.00 13.38           C  
ATOM   1619  CG  ARG H 210      16.783  26.909  36.829  1.00 13.09           C  
ATOM   1620  CD  ARG H 210      15.800  28.059  37.049  1.00  0.00           C  
ATOM   1621  NE  ARG H 210      16.469  29.041  37.947  1.00  0.00           N  
ATOM   1622  CZ  ARG H 210      16.277  30.378  37.751  1.00 13.08           C  
ATOM   1623  NH1 ARG H 210      15.467  30.808  36.740  1.00  0.00           N1+
ATOM   1624  NH2 ARG H 210      16.895  31.283  38.565  1.00  0.00           N  
ATOM   1625  C   ARG H 210      16.941  23.884  37.242  1.00 13.20           C  
ATOM   1626  O   ARG H 210      18.101  24.096  36.883  1.00 12.62           O  
ATOM   1627  N   THR H 211      16.638  23.101  38.295  1.00 12.85           N  
ATOM   1628  CA  THR H 211      17.628  22.284  38.940  1.00 13.06           C  
ATOM   1629  CB  THR H 211      17.760  22.491  40.422  1.00 12.65           C  
ATOM   1630  OG1 THR H 211      18.943  21.868  40.900  1.00  0.00           O  
ATOM   1631  CG2 THR H 211      16.536  21.879  41.122  1.00  0.00           C  
ATOM   1632  C   THR H 211      17.084  20.908  38.716  1.00 12.86           C  
ATOM   1633  O   THR H 211      15.867  20.729  38.698  1.00 13.27           O  
ATOM   1634  N   LEU H 212      17.943  19.895  38.503  1.00 12.87           N  
ATOM   1635  CA  LEU H 212      17.375  18.614  38.194  1.00 13.32           C  
ATOM   1636  CB  LEU H 212      18.063  17.933  36.994  1.00 13.10           C  
ATOM   1637  CG  LEU H 212      17.918  18.711  35.668  1.00 12.66           C  
ATOM   1638  CD1 LEU H 212      18.626  17.983  34.515  1.00 13.43           C  
ATOM   1639  CD2 LEU H 212      16.449  19.028  35.346  1.00 12.73           C  
ATOM   1640  C   LEU H 212      17.506  17.719  39.384  1.00 13.52           C  
ATOM   1641  O   LEU H 212      18.591  17.236  39.707  1.00 13.80           O  
ATOM   1642  N   ASP H 213      16.375  17.508  40.083  1.00 13.91           N  
ATOM   1643  CA  ASP H 213      16.305  16.709  41.272  1.00 14.05           C  
ATOM   1644  CB  ASP H 213      15.089  17.059  42.152  1.00 14.12           C  
ATOM   1645  CG  ASP H 213      13.807  16.946  41.340  1.00 14.64           C  
ATOM   1646  OD1 ASP H 213      13.890  16.573  40.141  1.00 15.90           O  
ATOM   1647  OD2 ASP H 213      12.727  17.251  41.911  1.00 17.33           O1-
ATOM   1648  C   ASP H 213      16.371  15.231  41.015  1.00 14.72           C  
ATOM   1649  O   ASP H 213      16.943  14.499  41.822  1.00 15.19           O  
ATOM   1650  N   TYR H 214      15.782  14.740  39.906  1.00 36.93           N  
ATOM   1651  CA  TYR H 214      15.764  13.312  39.681  1.00 38.22           C  
ATOM   1652  CB  TYR H 214      14.378  12.651  39.819  1.00 38.70           C  
ATOM   1653  CG  TYR H 214      14.054  12.513  41.263  1.00 14.37           C  
ATOM   1654  CD1 TYR H 214      13.495  13.546  41.978  1.00 15.62           C  
ATOM   1655  CD2 TYR H 214      14.308  11.324  41.899  1.00 14.83           C  
ATOM   1656  CE1 TYR H 214      13.206  13.393  43.313  1.00 15.95           C  
ATOM   1657  CE2 TYR H 214      14.022  11.164  43.231  1.00 14.28           C  
ATOM   1658  CZ  TYR H 214      13.470  12.199  43.941  1.00 16.59           C  
ATOM   1659  OH  TYR H 214      13.176  12.032  45.310  1.00 18.95           O  
ATOM   1660  C   TYR H 214      16.225  13.015  38.291  1.00 40.18           C  
ATOM   1661  O   TYR H 214      15.774  13.635  37.333  1.00 43.86           O  
ATOM   1662  N   TRP H 215      17.118  12.015  38.144  1.00 41.26           N  
ATOM   1663  CA  TRP H 215      17.682  11.700  36.860  1.00 38.49           C  
ATOM   1664  CB  TRP H 215      19.214  11.860  36.862  1.00 32.00           C  
ATOM   1665  CG  TRP H 215      19.684  13.265  37.166  1.00 32.83           C  
ATOM   1666  CD2 TRP H 215      20.378  14.113  36.239  1.00 30.71           C  
ATOM   1667  CD1 TRP H 215      19.586  13.967  38.330  1.00 31.76           C  
ATOM   1668  NE1 TRP H 215      20.163  15.207  38.184  1.00 31.43           N  
ATOM   1669  CE2 TRP H 215      20.660  15.309  36.901  1.00 30.90           C  
ATOM   1670  CE3 TRP H 215      20.755  13.908  34.944  1.00 31.50           C  
ATOM   1671  CZ2 TRP H 215      21.325  16.324  36.274  1.00 32.14           C  
ATOM   1672  CZ3 TRP H 215      21.420  14.933  34.317  1.00 36.16           C  
ATOM   1673  CH2 TRP H 215      21.700  16.118  34.966  1.00 35.31           C  
ATOM   1674  C   TRP H 215      17.394  10.256  36.565  1.00 39.95           C  
ATOM   1675  O   TRP H 215      17.116   9.463  37.464  1.00 43.81           O  
ATOM   1676  N   GLY H 216      17.413   9.880  35.270  1.00 37.94           N  
ATOM   1677  CA  GLY H 216      17.160   8.514  34.901  1.00 42.02           C  
ATOM   1678  C   GLY H 216      18.461   7.817  34.631  1.00 46.23           C  
ATOM   1679  O   GLY H 216      19.530   8.415  34.705  1.00 46.15           O  
ATOM   1680  N   GLN H 217      18.400   6.521  34.267  1.00 47.18           N  
ATOM   1681  CA  GLN H 217      19.604   5.776  34.024  1.00 49.23           C  
ATOM   1682  CB  GLN H 217      19.404   4.265  33.818  1.00 55.37           C  
ATOM   1683  CG  GLN H 217      18.614   3.893  32.569  1.00 23.96           C  
ATOM   1684  CD  GLN H 217      17.142   4.089  32.875  1.00 24.67           C  
ATOM   1685  OE1 GLN H 217      16.764   4.439  33.991  1.00 24.87           O  
ATOM   1686  NE2 GLN H 217      16.285   3.845  31.850  1.00 23.87           N  
ATOM   1687  C   GLN H 217      20.299   6.326  32.817  1.00 49.99           C  
ATOM   1688  O   GLN H 217      21.527   6.366  32.768  1.00 52.59           O  
ATOM   1689  N   GLY H 218      19.530   6.760  31.800  1.00 50.29           N  
ATOM   1690  CA  GLY H 218      20.134   7.314  30.625  1.00 48.57           C  
ATOM   1691  C   GLY H 218      20.116   6.286  29.546  1.00 48.24           C  
ATOM   1692  O   GLY H 218      20.102   5.084  29.806  1.00 47.76           O  
ATOM   1693  N   THR H 219      20.106   6.756  28.286  1.00 45.08           N  
ATOM   1694  CA  THR H 219      20.105   5.870  27.162  1.00 45.66           C  
ATOM   1695  CB  THR H 219      18.806   5.880  26.410  1.00 46.94           C  
ATOM   1696  OG1 THR H 219      18.810   4.874  25.408  1.00 47.70           O  
ATOM   1697  CG2 THR H 219      18.598   7.271  25.786  1.00 47.92           C  
ATOM   1698  C   THR H 219      21.190   6.345  26.248  1.00 45.66           C  
ATOM   1699  O   THR H 219      21.455   7.544  26.168  1.00 45.87           O  
ATOM   1700  N   SER H 220      21.852   5.422  25.522  1.00 45.72           N  
ATOM   1701  CA  SER H 220      22.959   5.854  24.718  1.00 48.88           C  
ATOM   1702  CB  SER H 220      24.187   4.932  24.833  1.00 55.31           C  
ATOM   1703  OG  SER H 220      25.271   5.458  24.086  1.00 20.04           O  
ATOM   1704  C   SER H 220      22.549   5.916  23.280  1.00 51.67           C  
ATOM   1705  O   SER H 220      21.842   5.045  22.774  1.00 53.31           O  
ATOM   1706  N   VAL H 221      22.982   6.991  22.592  1.00 51.16           N  
ATOM   1707  CA  VAL H 221      22.663   7.181  21.211  1.00 50.20           C  
ATOM   1708  CB  VAL H 221      21.872   8.438  20.979  1.00 49.98           C  
ATOM   1709  CG1 VAL H 221      21.695   8.648  19.470  1.00 61.98           C  
ATOM   1710  CG2 VAL H 221      20.546   8.328  21.749  1.00 58.81           C  
ATOM   1711  C   VAL H 221      23.960   7.312  20.485  1.00 52.20           C  
ATOM   1712  O   VAL H 221      24.830   8.088  20.879  1.00 52.38           O  
ATOM   1713  N   THR H 222      24.133   6.535  19.398  1.00 51.41           N  
ATOM   1714  CA  THR H 222      25.371   6.657  18.695  1.00 52.33           C  
ATOM   1715  CB  THR H 222      26.247   5.453  18.860  1.00 51.14           C  
ATOM   1716  OG1 THR H 222      27.562   5.745  18.421  1.00 35.36           O  
ATOM   1717  CG2 THR H 222      25.650   4.282  18.072  1.00 34.52           C  
ATOM   1718  C   THR H 222      25.058   6.887  17.251  1.00 53.97           C  
ATOM   1719  O   THR H 222      24.260   6.171  16.646  1.00 54.59           O  
ATOM   1720  N   VAL H 223      25.674   7.930  16.661  1.00 54.42           N  
ATOM   1721  CA  VAL H 223      25.411   8.230  15.287  1.00 55.03           C  
ATOM   1722  CB  VAL H 223      25.117   9.682  15.052  1.00 52.45           C  
ATOM   1723  CG1 VAL H 223      24.900   9.905  13.547  1.00 52.06           C  
ATOM   1724  CG2 VAL H 223      23.912  10.080  15.922  1.00 48.52           C  
ATOM   1725  C   VAL H 223      26.639   7.880  14.519  1.00 58.60           C  
ATOM   1726  O   VAL H 223      27.703   8.461  14.729  1.00 61.21           O  
ATOM   1727  N   SER H 224      26.521   6.897  13.604  1.00 71.53           N  
ATOM   1728  CA  SER H 224      27.655   6.520  12.816  1.00 71.49           C  
ATOM   1729  CB  SER H 224      28.489   5.384  13.425  1.00 69.09           C  
ATOM   1730  OG  SER H 224      27.769   4.164  13.326  1.00 68.99           O  
ATOM   1731  C   SER H 224      27.130   5.980  11.531  1.00 73.78           C  
ATOM   1732  O   SER H 224      25.999   5.500  11.462  1.00 76.86           O  
ATOM   1733  N   SER H 225      27.953   6.049  10.468  1.00 74.79           N  
ATOM   1734  CA  SER H 225      27.532   5.528   9.204  1.00 80.06           C  
ATOM   1735  CB  SER H 225      27.654   6.552   8.060  1.00 83.37           C  
ATOM   1736  OG  SER H 225      29.009   6.942   7.892  1.00 87.61           O  
ATOM   1737  C   SER H 225      28.432   4.345   8.884  1.00 81.85           C  
ATOM   1738  O   SER H 225      28.043   3.527   8.007  1.00 86.07           O  
ATOM   1739  OXT SER H 225      29.517   4.241   9.515  1.00  0.00           O1-
TER    1740      SER H 225 
CONECT  162  651
CONECT  651  162
CONECT  950 1575
CONECT 1575  950
END
