# Supplementary material for: Fully automated antibody structure prediction using BIOVIA tools: Validation study
Source: PLoS One. 2017 May 18;12(5):e0177923. doi: 10.1371/journal.pone.0177923 (PMC5436848; doi:10.1371/journal.pone.0177923)
Supplement: S2 Dataset — Predicted structures using the Top5 framework method, Chothia CDR definition with canonical filtering and generating 50 models. These were used in the comparison against predictions using no filtering. (ZIP) [file pone.0177923.s004.zip › 4HXB_LH_FV_FinalModel.pdb]

REMARK   Accelrys Discovery Studio PDB file
REMARK   Created:  2015-04-10T03:31:23Z
SSBOND   1 CYS L   23    CYS L   93                                     
SSBOND   2 CYS H  134    CYS H  208                                     
ATOM      1  N   ASP L   1      26.240  32.648  25.862  1.00 66.42           N1+
ATOM      2  CA  ASP L   1      26.087  31.675  26.963  1.00 64.14           C  
ATOM      3  CB  ASP L   1      26.707  30.315  26.584  1.00 65.23           C  
ATOM      4  CG  ASP L   1      25.901  29.692  25.454  1.00 67.79           C  
ATOM      5  OD1 ASP L   1      25.053  30.413  24.864  1.00 28.44           O  
ATOM      6  OD2 ASP L   1      26.116  28.484  25.167  1.00 34.83           O1-
ATOM      7  C   ASP L   1      26.836  32.169  28.151  1.00 61.70           C  
ATOM      8  O   ASP L   1      27.665  33.074  28.053  1.00 61.86           O  
ATOM      9  N   VAL L   2      26.534  31.583  29.318  1.00 55.82           N  
ATOM     10  CA  VAL L   2      27.255  31.913  30.505  1.00 51.23           C  
ATOM     11  CB  VAL L   2      26.400  31.907  31.745  1.00 49.29           C  
ATOM     12  CG1 VAL L   2      27.305  32.091  32.975  1.00 20.83           C  
ATOM     13  CG2 VAL L   2      25.319  32.993  31.612  1.00 22.43           C  
ATOM     14  C   VAL L   2      28.255  30.815  30.642  1.00 49.51           C  
ATOM     15  O   VAL L   2      27.895  29.637  30.626  1.00 50.84           O  
ATOM     16  N   LEU L   3      29.550  31.162  30.764  1.00 45.83           N  
ATOM     17  CA  LEU L   3      30.499  30.095  30.839  1.00 43.54           C  
ATOM     18  CB  LEU L   3      31.795  30.365  30.052  1.00 43.95           C  
ATOM     19  CG  LEU L   3      32.748  29.156  29.962  1.00 41.28           C  
ATOM     20  CD1 LEU L   3      33.415  28.840  31.309  1.00 33.81           C  
ATOM     21  CD2 LEU L   3      32.032  27.935  29.357  1.00 40.61           C  
ATOM     22  C   LEU L   3      30.834  29.885  32.278  1.00 42.21           C  
ATOM     23  O   LEU L   3      31.052  30.836  33.029  1.00 40.45           O  
ATOM     24  N   MET L   4      30.846  28.606  32.700  1.00 41.21           N  
ATOM     25  CA  MET L   4      31.171  28.284  34.055  1.00 39.52           C  
ATOM     26  CB  MET L   4      30.150  27.345  34.723  1.00 39.49           C  
ATOM     27  CG  MET L   4      28.742  27.942  34.817  1.00 40.66           C  
ATOM     28  SD  MET L   4      28.586  29.413  35.878  1.00 45.20           S  
ATOM     29  CE  MET L   4      28.689  28.510  37.450  1.00 40.70           C  
ATOM     30  C   MET L   4      32.490  27.581  34.017  1.00 41.01           C  
ATOM     31  O   MET L   4      32.656  26.583  33.316  1.00 41.23           O  
ATOM     32  N   THR L   5      33.477  28.101  34.775  1.00 39.65           N  
ATOM     33  CA  THR L   5      34.786  27.511  34.772  1.00 39.99           C  
ATOM     34  CB  THR L   5      35.887  28.503  34.550  1.00 41.52           C  
ATOM     35  OG1 THR L   5      35.809  29.522  35.534  1.00 44.24           O  
ATOM     36  CG2 THR L   5      35.775  29.097  33.145  1.00 40.59           C  
ATOM     37  C   THR L   5      35.063  26.921  36.117  1.00 38.56           C  
ATOM     38  O   THR L   5      34.984  27.612  37.132  1.00 37.33           O  
ATOM     39  N   GLN L   6      35.419  25.617  36.150  1.00 38.80           N  
ATOM     40  CA  GLN L   6      35.755  24.985  37.397  1.00 39.85           C  
ATOM     41  CB  GLN L   6      35.169  23.569  37.571  1.00 40.73           C  
ATOM     42  CG  GLN L   6      33.644  23.583  37.703  1.00 34.07           C  
ATOM     43  CD  GLN L   6      33.155  22.187  38.070  1.00 31.73           C  
ATOM     44  OE1 GLN L   6      32.241  21.653  37.446  1.00 32.92           O  
ATOM     45  NE2 GLN L   6      33.765  21.586  39.127  1.00 30.41           N  
ATOM     46  C   GLN L   6      37.249  24.904  37.470  1.00 42.64           C  
ATOM     47  O   GLN L   6      37.910  24.470  36.524  1.00 45.21           O  
ATOM     48  N   THR L   7      37.821  25.365  38.605  1.00 44.98           N  
ATOM     49  CA  THR L   7      39.243  25.502  38.710  1.00 47.47           C  
ATOM     50  CB  THR L   7      39.658  26.341  39.884  1.00 51.83           C  
ATOM     51  OG1 THR L   7      39.069  27.631  39.786  1.00 58.45           O  
ATOM     52  CG2 THR L   7      41.185  26.466  39.858  1.00 52.42           C  
ATOM     53  C   THR L   7      40.029  24.231  38.714  1.00 47.66           C  
ATOM     54  O   THR L   7      40.797  24.046  37.769  1.00 53.18           O  
ATOM     55  N   PRO L   8      39.940  23.296  39.634  1.00 45.07           N  
ATOM     56  CA  PRO L   8      40.814  22.195  39.388  1.00 41.84           C  
ATOM     57  CD  PRO L   8      39.834  23.570  41.062  1.00 39.55           C  
ATOM     58  CB  PRO L   8      41.201  21.607  40.749  1.00 40.09           C  
ATOM     59  CG  PRO L   8      40.205  22.235  41.732  1.00 42.71           C  
ATOM     60  C   PRO L   8      40.137  21.234  38.479  1.00 42.39           C  
ATOM     61  O   PRO L   8      38.992  20.879  38.748  1.00 41.66           O  
ATOM     62  N   LEU L   9      40.808  20.798  37.394  1.00 39.94           N  
ATOM     63  CA  LEU L   9      40.208  19.784  36.583  1.00 40.66           C  
ATOM     64  CB  LEU L   9      40.926  19.499  35.249  1.00 44.34           C  
ATOM     65  CG  LEU L   9      40.803  20.612  34.191  1.00 51.68           C  
ATOM     66  CD1 LEU L   9      41.626  21.854  34.563  1.00 53.68           C  
ATOM     67  CD2 LEU L   9      41.119  20.077  32.786  1.00 54.11           C  
ATOM     68  C   LEU L   9      40.239  18.518  37.371  1.00 38.43           C  
ATOM     69  O   LEU L   9      39.277  17.752  37.370  1.00 33.96           O  
ATOM     70  N   SER L  10      41.369  18.264  38.063  1.00 38.48           N  
ATOM     71  CA  SER L  10      41.503  17.076  38.859  1.00 39.57           C  
ATOM     72  CB  SER L  10      42.545  16.080  38.321  1.00 40.72           C  
ATOM     73  OG  SER L  10      42.138  15.577  37.057  1.00 52.52           O  
ATOM     74  C   SER L  10      41.990  17.510  40.203  1.00 38.74           C  
ATOM     75  O   SER L  10      42.813  18.418  40.306  1.00 41.61           O  
ATOM     76  N   LEU L  11      41.485  16.879  41.283  1.00 37.45           N  
ATOM     77  CA  LEU L  11      41.935  17.296  42.581  1.00 36.85           C  
ATOM     78  CB  LEU L  11      40.855  18.089  43.343  1.00 36.68           C  
ATOM     79  CG  LEU L  11      41.277  18.608  44.731  1.00 38.17           C  
ATOM     80  CD1 LEU L  11      42.369  19.683  44.627  1.00 39.70           C  
ATOM     81  CD2 LEU L  11      40.060  19.091  45.532  1.00 38.38           C  
ATOM     82  C   LEU L  11      42.269  16.080  43.398  1.00 36.07           C  
ATOM     83  O   LEU L  11      41.374  15.381  43.871  1.00 32.26           O  
ATOM     84  N   PRO L  12      43.532  15.786  43.568  0.90 38.00           N  
ATOM     85  CA  PRO L  12      43.878  14.675  44.418  0.90 36.52           C  
ATOM     86  CD  PRO L  12      44.458  15.917  42.454  0.90 38.84           C  
ATOM     87  CB  PRO L  12      45.286  14.248  44.014  0.90 37.72           C  
ATOM     88  CG  PRO L  12      45.396  14.703  42.549  0.90 38.09           C  
ATOM     89  C   PRO L  12      43.782  15.089  45.851  0.90 36.39           C  
ATOM     90  O   PRO L  12      44.218  16.193  46.174  0.90 37.71           O  
ATOM     91  N   VAL L  13      43.247  14.225  46.737  1.00 32.87           N  
ATOM     92  CA  VAL L  13      43.179  14.601  48.120  0.90 34.33           C  
ATOM     93  CB  VAL L  13      41.922  15.347  48.476  0.90 33.94           C  
ATOM     94  CG1 VAL L  13      40.709  14.459  48.158  0.90 30.64           C  
ATOM     95  CG2 VAL L  13      42.001  15.777  49.950  0.90 34.22           C  
ATOM     96  C   VAL L  13      43.249  13.358  48.951  1.00 35.08           C  
ATOM     97  O   VAL L  13      42.748  12.305  48.560  1.00 33.61           O  
ATOM     98  N   SER L  14      43.893  13.458  50.131  1.00 33.71           N  
ATOM     99  CA  SER L  14      44.030  12.330  51.008  1.00 32.95           C  
ATOM    100  CB  SER L  14      45.169  12.477  52.035  1.00 33.51           C  
ATOM    101  OG  SER L  14      46.429  12.523  51.380  1.00 35.54           O  
ATOM    102  C   SER L  14      42.759  12.188  51.776  1.00 35.24           C  
ATOM    103  O   SER L  14      42.020  13.154  51.963  1.00 35.13           O  
ATOM    104  N   LEU L  15      42.472  10.963  52.254  1.00 35.60           N  
ATOM    105  CA  LEU L  15      41.267  10.763  53.003  1.00 36.35           C  
ATOM    106  CB  LEU L  15      40.996   9.294  53.374  1.00 39.04           C  
ATOM    107  CG  LEU L  15      40.677   8.380  52.177  1.00 39.91           C  
ATOM    108  CD1 LEU L  15      40.420   6.938  52.640  1.00 39.58           C  
ATOM    109  CD2 LEU L  15      39.509   8.934  51.344  1.00 42.74           C  
ATOM    110  C   LEU L  15      41.401  11.508  54.289  1.00 38.40           C  
ATOM    111  O   LEU L  15      42.468  11.531  54.899  1.00 38.74           O  
ATOM    112  N   GLY L  16      40.303  12.159  54.718  1.00 38.63           N  
ATOM    113  CA  GLY L  16      40.289  12.855  55.969  1.00 38.78           C  
ATOM    114  C   GLY L  16      40.646  14.291  55.748  1.00 37.74           C  
ATOM    115  O   GLY L  16      40.427  15.126  56.625  1.00 39.46           O  
ATOM    116  N   ASP L  17      41.210  14.628  54.573  1.00 37.36           N  
ATOM    117  CA  ASP L  17      41.585  15.994  54.335  1.00 40.37           C  
ATOM    118  CB  ASP L  17      42.800  16.156  53.404  1.00 43.26           C  
ATOM    119  CG  ASP L  17      44.038  15.708  54.175  1.00 52.63           C  
ATOM    120  OD1 ASP L  17      43.875  15.270  55.345  1.00 53.13           O  
ATOM    121  OD2 ASP L  17      45.160  15.803  53.609  1.00 55.79           O1-
ATOM    122  C   ASP L  17      40.426  16.727  53.733  1.00 39.68           C  
ATOM    123  O   ASP L  17      39.386  16.138  53.442  1.00 40.43           O  
ATOM    124  N   GLN L  18      40.584  18.054  53.546  1.00 39.66           N  
ATOM    125  CA  GLN L  18      39.540  18.870  52.991  1.00 39.31           C  
ATOM    126  CB  GLN L  18      39.455  20.285  53.591  1.00 41.43           C  
ATOM    127  CG  GLN L  18      38.340  21.131  52.966  1.00 48.95           C  
ATOM    128  CD  GLN L  18      38.493  22.574  53.431  1.00 54.08           C  
ATOM    129  OE1 GLN L  18      39.598  23.111  53.474  1.00 59.25           O  
ATOM    130  NE2 GLN L  18      37.352  23.224  53.779  1.00 58.14           N  
ATOM    131  C   GLN L  18      39.822  19.079  51.537  1.00 38.98           C  
ATOM    132  O   GLN L  18      40.975  19.193  51.127  1.00 39.70           O  
ATOM    133  N   ALA L  19      38.753  19.126  50.716  1.00 36.52           N  
ATOM    134  CA  ALA L  19      38.925  19.383  49.314  1.00 34.19           C  
ATOM    135  CB  ALA L  19      38.428  18.242  48.411  1.00 31.81           C  
ATOM    136  C   ALA L  19      38.110  20.599  48.996  1.00 34.34           C  
ATOM    137  O   ALA L  19      37.028  20.792  49.548  1.00 35.00           O  
ATOM    138  N   SER L  20      38.626  21.472  48.107  1.00 33.27           N  
ATOM    139  CA  SER L  20      37.903  22.667  47.780  1.00 35.64           C  
ATOM    140  CB  SER L  20      38.594  23.924  48.337  1.00 39.05           C  
ATOM    141  OG  SER L  20      37.769  25.067  48.176  1.00 46.13           O  
ATOM    142  C   SER L  20      37.844  22.761  46.282  1.00 34.33           C  
ATOM    143  O   SER L  20      38.869  22.679  45.605  1.00 34.37           O  
ATOM    144  N   ILE L  21      36.624  22.942  45.729  1.00 34.16           N  
ATOM    145  CA  ILE L  21      36.425  23.005  44.305  1.00 35.30           C  
ATOM    146  CB  ILE L  21      35.354  22.055  43.832  1.00 33.47           C  
ATOM    147  CG1 ILE L  21      35.641  20.593  44.223  1.00 36.64           C  
ATOM    148  CG2 ILE L  21      35.208  22.247  42.313  1.00 36.31           C  
ATOM    149  CD1 ILE L  21      36.769  19.926  43.443  1.00 34.70           C  
ATOM    150  C   ILE L  21      35.882  24.375  44.023  1.00 35.67           C  
ATOM    151  O   ILE L  21      34.959  24.826  44.700  1.00 37.04           O  
ATOM    152  N   SER L  22      36.423  25.078  43.007  1.00 35.66           N  
ATOM    153  CA  SER L  22      35.958  26.416  42.757  1.00 37.25           C  
ATOM    154  CB  SER L  22      37.097  27.448  42.726  1.00 39.84           C  
ATOM    155  OG  SER L  22      36.583  28.748  42.479  1.00 48.80           O  
ATOM    156  C   SER L  22      35.261  26.464  41.428  1.00 38.90           C  
ATOM    157  O   SER L  22      35.609  25.742  40.495  1.00 37.26           O  
ATOM    158  N   CYS L  23      34.220  27.319  41.332  1.00 38.87           N  
ATOM    159  CA  CYS L  23      33.470  27.492  40.119  1.00 38.36           C  
ATOM    160  CB  CYS L  23      32.082  26.803  40.182  1.00 42.09           C  
ATOM    161  SG  CYS L  23      31.083  26.984  38.671  1.00 48.46           S  
ATOM    162  C   CYS L  23      33.284  28.971  39.916  1.00 39.76           C  
ATOM    163  O   CYS L  23      32.844  29.681  40.822  1.00 39.28           O  
ATOM    164  N   ARG L  24      33.636  29.476  38.713  1.00 38.65           N  
ATOM    165  CA  ARG L  24      33.511  30.883  38.430  0.80 41.06           C  
ATOM    166  CB  ARG L  24      34.866  31.568  38.163  0.80 44.52           C  
ATOM    167  CG  ARG L  24      34.757  33.048  37.791  0.80 53.51           C  
ATOM    168  CD  ARG L  24      36.093  33.797  37.834  0.80 58.85           C  
ATOM    169  NE  ARG L  24      37.126  32.932  37.200  0.75 67.58           N  
ATOM    170  CZ  ARG L  24      37.322  32.966  35.850  0.75 70.83           C  
ATOM    171  NH1 ARG L  24      36.553  33.775  35.065  0.75 71.43           N1+
ATOM    172  NH2 ARG L  24      38.293  32.191  35.285  0.75 68.64           N  
ATOM    173  C   ARG L  24      32.659  31.044  37.210  1.00 40.14           C  
ATOM    174  O   ARG L  24      32.779  30.286  36.251  1.00 40.15           O  
ATOM    175  N   SER L  25      31.767  32.057  37.220  1.00 39.98           N  
ATOM    176  CA  SER L  25      30.869  32.272  36.121  0.90 40.51           C  
ATOM    177  CB  SER L  25      29.397  32.357  36.563  0.90 41.31           C  
ATOM    178  OG  SER L  25      29.235  33.411  37.501  0.90 38.96           O  
ATOM    179  C   SER L  25      31.220  33.563  35.456  1.00 41.06           C  
ATOM    180  O   SER L  25      31.768  34.475  36.073  1.00 41.79           O  
ATOM    181  N   SER L  26      31.005  33.575  34.120  1.00 23.85           N  
ATOM    182  CA  SER L  26      31.352  34.638  33.221  1.00 25.24           C  
ATOM    183  CB  SER L  26      31.143  34.258  31.743  1.00 25.73           C  
ATOM    184  OG  SER L  26      29.770  34.006  31.482  1.00 22.71           O  
ATOM    185  C   SER L  26      30.508  35.826  33.516  1.00 25.29           C  
ATOM    186  O   SER L  26      30.939  36.967  33.342  1.00 27.56           O  
ATOM    187  N   GLN L  27      29.270  35.569  33.968  1.00 22.79           N  
ATOM    188  CA  GLN L  27      28.350  36.626  34.261  1.00 20.49           C  
ATOM    189  CB  GLN L  27      27.108  36.625  33.356  1.00 21.11           C  
ATOM    190  CG  GLN L  27      27.400  36.863  31.876  1.00 23.12           C  
ATOM    191  CD  GLN L  27      26.078  36.760  31.128  1.00 24.56           C  
ATOM    192  OE1 GLN L  27      25.229  35.932  31.454  1.00 28.07           O  
ATOM    193  NE2 GLN L  27      25.893  37.626  30.096  1.00 25.90           N  
ATOM    194  C   GLN L  27      27.821  36.366  35.629  1.00 16.47           C  
ATOM    195  O   GLN L  27      28.023  35.291  36.191  1.00 15.46           O  
ATOM    196  N   THR L  28      27.131  37.368  36.206  1.00 17.93           N  
ATOM    197  CA  THR L  28      26.558  37.167  37.499  1.00 18.94           C  
ATOM    198  CB  THR L  28      26.030  38.416  38.142  1.00 14.69           C  
ATOM    199  OG1 THR L  28      27.070  39.373  38.280  1.00 10.55           O  
ATOM    200  CG2 THR L  28      25.472  38.045  39.527  1.00  8.19           C  
ATOM    201  C   THR L  28      25.421  36.222  37.319  1.00 18.53           C  
ATOM    202  O   THR L  28      24.690  36.274  36.332  1.00 23.25           O  
ATOM    203  N   ILE L  29      25.350  35.261  38.249  1.00 19.38           N  
ATOM    204  CA  ILE L  29      24.401  34.197  38.356  1.00 20.93           C  
ATOM    205  CB  ILE L  29      24.934  33.013  39.111  1.00 20.93           C  
ATOM    206  CG1 ILE L  29      26.291  32.608  38.524  1.00 22.73           C  
ATOM    207  CG2 ILE L  29      23.938  31.852  38.969  1.00 26.27           C  
ATOM    208  CD1 ILE L  29      26.962  31.472  39.287  1.00 25.46           C  
ATOM    209  C   ILE L  29      23.083  34.610  38.933  1.00 22.41           C  
ATOM    210  O   ILE L  29      22.116  33.884  38.759  1.00 26.13           O  
ATOM    211  N   VAL L  30      22.992  35.690  39.734  1.00 29.39           N  
ATOM    212  CA  VAL L  30      21.736  35.959  40.393  1.00 29.49           C  
ATOM    213  CB  VAL L  30      21.737  37.213  41.225  1.00 29.76           C  
ATOM    214  CG1 VAL L  30      22.801  37.068  42.324  1.00 31.27           C  
ATOM    215  CG2 VAL L  30      21.933  38.438  40.316  1.00 26.32           C  
ATOM    216  C   VAL L  30      20.608  36.079  39.400  1.00 29.33           C  
ATOM    217  O   VAL L  30      20.659  36.869  38.457  1.00 36.01           O  
ATOM    218  N   HIS L  31      19.538  35.280  39.618  1.00 28.64           N  
ATOM    219  CA  HIS L  31      18.364  35.260  38.790  1.00 29.23           C  
ATOM    220  ND1 HIS L  31      16.456  33.924  36.632  1.00 24.83           N  
ATOM    221  CG  HIS L  31      16.346  33.904  38.004  1.00 25.16           C  
ATOM    222  CB  HIS L  31      17.516  33.983  38.947  1.00 27.80           C  
ATOM    223  NE2 HIS L  31      14.288  33.733  37.088  1.00 25.09           N  
ATOM    224  CD2 HIS L  31      15.015  33.785  38.264  1.00 25.52           C  
ATOM    225  CE1 HIS L  31      15.197  33.820  36.134  1.00 24.61           C  
ATOM    226  C   HIS L  31      17.516  36.429  39.181  1.00 31.98           C  
ATOM    227  O   HIS L  31      17.746  37.052  40.216  1.00 37.17           O  
ATOM    228  N   SER L  32      16.517  36.759  38.336  1.00 34.87           N  
ATOM    229  CA  SER L  32      15.663  37.896  38.541  1.00 32.63           C  
ATOM    230  CB  SER L  32      14.656  38.097  37.395  1.00 34.67           C  
ATOM    231  OG  SER L  32      13.765  36.993  37.332  1.00 31.65           O  
ATOM    232  C   SER L  32      14.877  37.715  39.801  1.00 33.99           C  
ATOM    233  O   SER L  32      14.493  38.694  40.438  1.00 32.14           O  
ATOM    234  N   ASN L  33      14.641  36.455  40.207  1.00 34.61           N  
ATOM    235  CA  ASN L  33      13.865  36.168  41.378  1.00 36.58           C  
ATOM    236  CB  ASN L  33      13.743  34.668  41.683  1.00 37.91           C  
ATOM    237  CG  ASN L  33      12.871  34.048  40.612  1.00 41.07           C  
ATOM    238  OD1 ASN L  33      12.293  34.754  39.789  1.00 41.71           O  
ATOM    239  ND2 ASN L  33      12.762  32.692  40.624  1.00 37.00           N  
ATOM    240  C   ASN L  33      14.556  36.776  42.547  1.00 35.28           C  
ATOM    241  O   ASN L  33      13.910  37.155  43.526  1.00 39.16           O  
ATOM    242  N   GLY L  34      15.894  36.907  42.470  1.00 33.55           N  
ATOM    243  CA  GLY L  34      16.606  37.405  43.609  1.00 34.60           C  
ATOM    244  C   GLY L  34      17.265  36.239  44.269  1.00 33.50           C  
ATOM    245  O   GLY L  34      17.482  36.240  45.480  1.00 35.31           O  
ATOM    246  N   ASN L  35      17.555  35.185  43.477  1.00 33.27           N  
ATOM    247  CA  ASN L  35      18.227  34.036  44.009  1.00 31.24           C  
ATOM    248  CB  ASN L  35      17.342  32.781  44.098  1.00 33.92           C  
ATOM    249  CG  ASN L  35      16.116  33.070  44.941  1.00 33.29           C  
ATOM    250  OD1 ASN L  35      14.988  32.864  44.497  1.00 34.48           O  
ATOM    251  ND2 ASN L  35      16.335  33.555  46.191  1.00 28.74           N  
ATOM    252  C   ASN L  35      19.285  33.642  43.028  1.00 33.77           C  
ATOM    253  O   ASN L  35      19.146  33.856  41.824  1.00 35.91           O  
ATOM    254  N   THR L  36      20.375  33.039  43.534  1.00 31.43           N  
ATOM    255  CA  THR L  36      21.415  32.534  42.691  1.00 28.20           C  
ATOM    256  CB  THR L  36      22.781  32.661  43.308  1.00 26.43           C  
ATOM    257  OG1 THR L  36      23.058  34.019  43.615  1.00 28.89           O  
ATOM    258  CG2 THR L  36      23.833  32.116  42.326  1.00 13.86           C  
ATOM    259  C   THR L  36      21.106  31.070  42.586  1.00 25.04           C  
ATOM    260  O   THR L  36      21.049  30.378  43.601  1.00 25.06           O  
ATOM    261  N   TYR L  37      20.875  30.554  41.358  1.00 26.13           N  
ATOM    262  CA  TYR L  37      20.522  29.165  41.252  1.00 24.82           C  
ATOM    263  CB  TYR L  37      19.456  28.877  40.192  1.00 25.62           C  
ATOM    264  CG  TYR L  37      18.175  29.417  40.716  1.00 25.02           C  
ATOM    265  CD1 TYR L  37      17.805  30.721  40.482  1.00 26.96           C  
ATOM    266  CD2 TYR L  37      17.345  28.609  41.456  1.00 25.91           C  
ATOM    267  CE1 TYR L  37      16.618  31.208  40.975  1.00 28.07           C  
ATOM    268  CE2 TYR L  37      16.159  29.089  41.951  1.00 25.60           C  
ATOM    269  CZ  TYR L  37      15.793  30.391  41.710  1.00 29.03           C  
ATOM    270  OH  TYR L  37      14.575  30.888  42.218  1.00 29.95           O  
ATOM    271  C   TYR L  37      21.726  28.433  40.902  1.00 23.69           C  
ATOM    272  O   TYR L  37      21.904  27.794  39.866  1.00 18.52           O  
ATOM    273  N   LEU L  38      22.596  28.467  41.875  1.00 33.79           N  
ATOM    274  CA  LEU L  38      23.856  27.834  41.624  1.00 31.60           C  
ATOM    275  CB  LEU L  38      25.036  28.706  42.111  1.00 28.95           C  
ATOM    276  CG  LEU L  38      26.454  28.137  41.906  1.00 31.38           C  
ATOM    277  CD1 LEU L  38      26.730  26.958  42.852  1.00 27.46           C  
ATOM    278  CD2 LEU L  38      26.723  27.799  40.432  1.00 27.34           C  
ATOM    279  C   LEU L  38      23.837  26.557  42.397  1.00 32.89           C  
ATOM    280  O   LEU L  38      23.635  26.562  43.610  1.00 32.56           O  
ATOM    281  N   GLU L  39      24.020  25.414  41.711  1.00 31.86           N  
ATOM    282  CA  GLU L  39      23.998  24.183  42.440  1.00 29.88           C  
ATOM    283  CB  GLU L  39      22.736  23.329  42.220  1.00 29.60           C  
ATOM    284  CG  GLU L  39      22.387  23.054  40.759  1.00 32.20           C  
ATOM    285  CD  GLU L  39      21.197  23.924  40.382  1.00 12.07           C  
ATOM    286  OE1 GLU L  39      21.137  25.096  40.843  1.00 14.72           O  
ATOM    287  OE2 GLU L  39      20.326  23.420  39.624  1.00 17.62           O1-
ATOM    288  C   GLU L  39      25.210  23.362  42.125  1.00 29.55           C  
ATOM    289  O   GLU L  39      25.984  23.672  41.218  1.00 28.06           O  
ATOM    290  N   TRP L  40      25.421  22.304  42.938  1.00 29.44           N  
ATOM    291  CA  TRP L  40      26.538  21.418  42.770  1.00 28.45           C  
ATOM    292  CB  TRP L  40      27.516  21.446  43.957  1.00 26.29           C  
ATOM    293  CG  TRP L  40      28.219  22.769  44.148  1.00 25.30           C  
ATOM    294  CD2 TRP L  40      29.465  23.121  43.528  1.00 25.30           C  
ATOM    295  CD1 TRP L  40      27.844  23.843  44.901  1.00 25.06           C  
ATOM    296  NE1 TRP L  40      28.777  24.846  44.782  1.00 26.80           N  
ATOM    297  CE2 TRP L  40      29.780  24.415  43.940  1.00 25.18           C  
ATOM    298  CE3 TRP L  40      30.277  22.424  42.680  1.00 26.47           C  
ATOM    299  CZ2 TRP L  40      30.918  25.034  43.509  1.00 26.53           C  
ATOM    300  CZ3 TRP L  40      31.425  23.052  42.250  1.00 27.33           C  
ATOM    301  CH2 TRP L  40      31.740  24.333  42.655  1.00 27.77           C  
ATOM    302  C   TRP L  40      26.010  20.021  42.680  1.00 29.13           C  
ATOM    303  O   TRP L  40      25.134  19.624  43.448  1.00 28.91           O  
ATOM    304  N   TYR L  41      26.555  19.234  41.729  1.00 28.71           N  
ATOM    305  CA  TYR L  41      26.136  17.874  41.517  1.00 27.20           C  
ATOM    306  CB  TYR L  41      25.503  17.626  40.134  1.00 25.92           C  
ATOM    307  CG  TYR L  41      24.250  18.425  40.016  1.00 27.40           C  
ATOM    308  CD1 TYR L  41      24.283  19.725  39.571  1.00 27.66           C  
ATOM    309  CD2 TYR L  41      23.037  17.875  40.347  1.00 26.42           C  
ATOM    310  CE1 TYR L  41      23.124  20.458  39.461  1.00 28.29           C  
ATOM    311  CE2 TYR L  41      21.877  18.605  40.239  1.00 27.83           C  
ATOM    312  CZ  TYR L  41      21.916  19.900  39.795  1.00 26.52           C  
ATOM    313  OH  TYR L  41      20.723  20.646  39.685  1.00 29.94           O  
ATOM    314  C   TYR L  41      27.364  17.017  41.545  1.00 27.61           C  
ATOM    315  O   TYR L  41      28.467  17.479  41.257  1.00 26.51           O  
ATOM    316  N   LEU L  42      27.196  15.737  41.936  1.00 28.25           N  
ATOM    317  CA  LEU L  42      28.284  14.803  41.928  1.00 28.19           C  
ATOM    318  CB  LEU L  42      28.632  14.258  43.324  1.00 29.72           C  
ATOM    319  CG  LEU L  42      29.718  13.168  43.314  1.00 30.42           C  
ATOM    320  CD1 LEU L  42      31.031  13.680  42.702  1.00 23.57           C  
ATOM    321  CD2 LEU L  42      29.917  12.570  44.718  1.00 31.70           C  
ATOM    322  C   LEU L  42      27.866  13.644  41.086  1.00 27.60           C  
ATOM    323  O   LEU L  42      26.771  13.108  41.249  1.00 27.90           O  
ATOM    324  N   GLN L  43      28.729  13.241  40.133  1.00 28.11           N  
ATOM    325  CA  GLN L  43      28.402  12.102  39.331  1.00 28.37           C  
ATOM    326  CB  GLN L  43      28.407  12.382  37.817  1.00 28.01           C  
ATOM    327  CG  GLN L  43      28.025  11.159  36.981  1.00 28.99           C  
ATOM    328  CD  GLN L  43      28.063  11.543  35.509  1.00 30.88           C  
ATOM    329  OE1 GLN L  43      28.999  12.190  35.046  1.00 32.88           O  
ATOM    330  NE2 GLN L  43      27.013  11.136  34.746  1.00 29.07           N  
ATOM    331  C   GLN L  43      29.459  11.084  39.596  1.00 32.84           C  
ATOM    332  O   GLN L  43      30.646  11.331  39.390  1.00 31.17           O  
ATOM    333  N   LYS L  44      29.046   9.902  40.083  1.00 36.57           N  
ATOM    334  CA  LYS L  44      29.990   8.864  40.350  1.00 40.53           C  
ATOM    335  CB  LYS L  44      29.622   7.994  41.563  1.00 42.21           C  
ATOM    336  CG  LYS L  44      29.742   8.783  42.870  1.00 43.80           C  
ATOM    337  CD  LYS L  44      29.113   8.116  44.095  1.00 49.42           C  
ATOM    338  CE  LYS L  44      29.299   8.941  45.373  1.00 55.10           C  
ATOM    339  NZ  LYS L  44      28.691   8.252  46.532  1.00 57.79           N1+
ATOM    340  C   LYS L  44      30.061   8.025  39.124  1.00 42.29           C  
ATOM    341  O   LYS L  44      29.251   8.156  38.207  1.00 41.20           O  
ATOM    342  N   PRO L  45      31.031   7.171  39.080  1.00 44.95           N  
ATOM    343  CA  PRO L  45      31.221   6.389  37.899  1.00 46.31           C  
ATOM    344  CD  PRO L  45      32.258   7.350  39.838  1.00 44.17           C  
ATOM    345  CB  PRO L  45      32.541   5.653  38.110  1.00 46.95           C  
ATOM    346  CG  PRO L  45      33.334   6.596  39.040  1.00 45.35           C  
ATOM    347  C   PRO L  45      30.051   5.507  37.607  1.00 45.79           C  
ATOM    348  O   PRO L  45      29.593   4.793  38.499  1.00 47.44           O  
ATOM    349  N   GLY L  46      29.556   5.557  36.356  1.00 46.30           N  
ATOM    350  CA  GLY L  46      28.491   4.707  35.907  1.00 48.58           C  
ATOM    351  C   GLY L  46      27.180   5.119  36.510  1.00 48.34           C  
ATOM    352  O   GLY L  46      26.208   4.371  36.417  1.00 51.03           O  
ATOM    353  N   GLN L  47      27.089   6.316  37.126  1.00 47.05           N  
ATOM    354  CA  GLN L  47      25.838   6.664  37.745  1.00 42.79           C  
ATOM    355  CB  GLN L  47      25.913   6.812  39.277  1.00 44.12           C  
ATOM    356  CG  GLN L  47      26.240   5.513  40.018  1.00 47.53           C  
ATOM    357  CD  GLN L  47      26.270   5.823  41.509  1.00 51.78           C  
ATOM    358  OE1 GLN L  47      25.320   6.382  42.056  1.00 57.02           O  
ATOM    359  NE2 GLN L  47      27.387   5.458  42.190  1.00 54.91           N  
ATOM    360  C   GLN L  47      25.355   7.981  37.219  1.00 39.29           C  
ATOM    361  O   GLN L  47      26.074   8.697  36.526  1.00 39.12           O  
ATOM    362  N   SER L  48      24.077   8.304  37.518  1.00 38.06           N  
ATOM    363  CA  SER L  48      23.511   9.567  37.138  1.00 35.97           C  
ATOM    364  CB  SER L  48      21.972   9.561  37.075  1.00 37.59           C  
ATOM    365  OG  SER L  48      21.428   9.237  38.344  1.00 43.20           O  
ATOM    366  C   SER L  48      23.953  10.568  38.159  1.00 33.08           C  
ATOM    367  O   SER L  48      24.351  10.207  39.265  1.00 33.87           O  
ATOM    368  N   PRO L  49      23.896  11.824  37.814  1.00 31.04           N  
ATOM    369  CA  PRO L  49      24.351  12.844  38.715  1.00 28.84           C  
ATOM    370  CD  PRO L  49      23.977  12.238  36.423  1.00 31.74           C  
ATOM    371  CB  PRO L  49      24.427  14.125  37.886  1.00 27.31           C  
ATOM    372  CG  PRO L  49      24.648  13.623  36.449  1.00 28.93           C  
ATOM    373  C   PRO L  49      23.422  12.960  39.884  1.00 28.78           C  
ATOM    374  O   PRO L  49      22.239  12.652  39.736  1.00 31.62           O  
ATOM    375  N   LYS L  50      23.935  13.381  41.057  1.00 30.89           N  
ATOM    376  CA  LYS L  50      23.067  13.540  42.185  1.00 31.46           C  
ATOM    377  CB  LYS L  50      23.295  12.511  43.300  1.00 36.35           C  
ATOM    378  CG  LYS L  50      22.952  11.100  42.826  1.00 49.06           C  
ATOM    379  CD  LYS L  50      23.369   9.987  43.782  1.00 54.27           C  
ATOM    380  CE  LYS L  50      23.347   8.612  43.120  1.00 58.66           C  
ATOM    381  NZ  LYS L  50      22.232   8.537  42.148  1.00 58.49           N1+
ATOM    382  C   LYS L  50      23.272  14.912  42.737  1.00 28.51           C  
ATOM    383  O   LYS L  50      24.384  15.439  42.735  1.00 28.36           O  
ATOM    384  N   LEU L  51      22.175  15.531  43.216  1.00 27.50           N  
ATOM    385  CA  LEU L  51      22.207  16.881  43.705  1.00 26.48           C  
ATOM    386  CB  LEU L  51      20.805  17.499  43.801  1.00 25.87           C  
ATOM    387  CG  LEU L  51      20.798  18.928  44.363  1.00 26.20           C  
ATOM    388  CD1 LEU L  51      21.477  19.924  43.408  1.00 24.84           C  
ATOM    389  CD2 LEU L  51      19.378  19.330  44.779  1.00 29.48           C  
ATOM    390  C   LEU L  51      22.803  16.932  45.082  1.00 28.37           C  
ATOM    391  O   LEU L  51      22.319  16.259  45.991  1.00 31.04           O  
ATOM    392  N   LEU L  52      23.965  17.612  45.229  1.00 27.81           N  
ATOM    393  CA  LEU L  52      24.581  17.867  46.506  1.00 28.39           C  
ATOM    394  CB  LEU L  52      26.110  17.994  46.406  1.00 27.51           C  
ATOM    395  CG  LEU L  52      26.818  16.706  45.945  1.00 33.36           C  
ATOM    396  CD1 LEU L  52      28.337  16.905  45.876  1.00 30.77           C  
ATOM    397  CD2 LEU L  52      26.428  15.508  46.822  1.00 32.02           C  
ATOM    398  C   LEU L  52      24.112  19.117  47.212  1.00 30.72           C  
ATOM    399  O   LEU L  52      23.657  19.069  48.355  1.00 32.51           O  
ATOM    400  N   ILE L  53      24.214  20.280  46.522  1.00 30.80           N  
ATOM    401  CA  ILE L  53      23.970  21.569  47.124  1.00 29.70           C  
ATOM    402  CB  ILE L  53      25.233  22.363  47.336  1.00 29.65           C  
ATOM    403  CG1 ILE L  53      26.185  21.654  48.309  1.00 31.27           C  
ATOM    404  CG2 ILE L  53      24.842  23.779  47.786  1.00 29.34           C  
ATOM    405  CD1 ILE L  53      25.626  21.510  49.723  1.00 27.74           C  
ATOM    406  C   ILE L  53      23.151  22.380  46.176  1.00 31.14           C  
ATOM    407  O   ILE L  53      23.369  22.332  44.967  1.00 29.97           O  
ATOM    408  N   TYR L  54      22.193  23.166  46.711  1.00 31.19           N  
ATOM    409  CA  TYR L  54      21.363  23.972  45.865  1.00 32.86           C  
ATOM    410  CB  TYR L  54      19.914  23.443  45.756  1.00 32.81           C  
ATOM    411  CG  TYR L  54      19.274  23.422  47.109  1.00 35.26           C  
ATOM    412  CD1 TYR L  54      19.540  22.406  47.994  1.00 35.39           C  
ATOM    413  CD2 TYR L  54      18.418  24.422  47.507  1.00 35.07           C  
ATOM    414  CE1 TYR L  54      18.955  22.376  49.241  1.00 37.63           C  
ATOM    415  CE2 TYR L  54      17.828  24.400  48.751  1.00 35.01           C  
ATOM    416  CZ  TYR L  54      18.094  23.374  49.624  1.00 39.82           C  
ATOM    417  OH  TYR L  54      17.494  23.348  50.902  1.00 41.25           O  
ATOM    418  C   TYR L  54      21.340  25.361  46.412  1.00 35.56           C  
ATOM    419  O   TYR L  54      21.543  25.574  47.606  1.00 34.60           O  
ATOM    420  N   LYS L  55      21.144  26.343  45.505  1.00 30.02           N  
ATOM    421  CA  LYS L  55      21.084  27.744  45.821  1.00 29.36           C  
ATOM    422  CB  LYS L  55      19.858  28.126  46.662  1.00 28.91           C  
ATOM    423  CG  LYS L  55      18.551  27.997  45.879  1.00 27.44           C  
ATOM    424  CD  LYS L  55      17.307  28.094  46.757  1.00 28.73           C  
ATOM    425  CE  LYS L  55      16.009  27.960  45.965  1.00 31.41           C  
ATOM    426  NZ  LYS L  55      14.848  28.189  46.851  1.00 27.51           N1+
ATOM    427  C   LYS L  55      22.329  28.177  46.532  1.00 27.81           C  
ATOM    428  O   LYS L  55      22.296  28.982  47.458  1.00 30.93           O  
ATOM    429  N   VAL L  56      23.473  27.643  46.080  1.00 26.01           N  
ATOM    430  CA  VAL L  56      24.800  27.988  46.510  1.00 24.08           C  
ATOM    431  CB  VAL L  56      25.008  29.468  46.610  1.00 22.05           C  
ATOM    432  CG1 VAL L  56      26.435  29.729  47.123  1.00 15.39           C  
ATOM    433  CG2 VAL L  56      24.707  30.096  45.239  1.00 20.48           C  
ATOM    434  C   VAL L  56      25.183  27.399  47.843  1.00 24.14           C  
ATOM    435  O   VAL L  56      26.352  27.058  48.015  1.00 27.82           O  
ATOM    436  N   SER L  57      24.260  27.156  48.803  1.00 25.10           N  
ATOM    437  CA  SER L  57      24.838  26.687  50.039  1.00 26.23           C  
ATOM    438  CB  SER L  57      25.156  27.840  51.005  1.00 27.88           C  
ATOM    439  OG  SER L  57      26.047  28.763  50.397  1.00 26.91           O  
ATOM    440  C   SER L  57      23.923  25.766  50.808  1.00 27.37           C  
ATOM    441  O   SER L  57      24.241  25.379  51.929  1.00 30.20           O  
ATOM    442  N   ASN L  58      22.792  25.335  50.228  1.00 33.97           N  
ATOM    443  CA  ASN L  58      21.839  24.555  50.956  1.00 34.08           C  
ATOM    444  CB  ASN L  58      20.388  24.920  50.624  1.00 35.05           C  
ATOM    445  CG  ASN L  58      20.137  26.329  51.141  1.00 41.46           C  
ATOM    446  OD1 ASN L  58      20.021  26.552  52.346  1.00 42.40           O  
ATOM    447  ND2 ASN L  58      20.062  27.308  50.201  1.00 39.06           N  
ATOM    448  C   ASN L  58      22.068  23.127  50.598  1.00 34.19           C  
ATOM    449  O   ASN L  58      22.208  22.780  49.428  1.00 33.91           O  
ATOM    450  N   ARG L  59      22.148  22.256  51.622  1.00 34.66           N  
ATOM    451  CA  ARG L  59      22.388  20.865  51.373  1.00 35.56           C  
ATOM    452  CB  ARG L  59      23.027  20.124  52.562  1.00 36.57           C  
ATOM    453  CG  ARG L  59      24.500  20.480  52.788  1.00 41.70           C  
ATOM    454  CD  ARG L  59      25.147  19.738  53.962  1.00 48.48           C  
ATOM    455  NE  ARG L  59      24.633  20.348  55.222  1.00 55.62           N  
ATOM    456  CZ  ARG L  59      25.348  21.334  55.838  1.00 60.62           C  
ATOM    457  NH1 ARG L  59      26.547  21.728  55.318  1.00 59.79           N1+
ATOM    458  NH2 ARG L  59      24.865  21.927  56.967  1.00 52.60           N  
ATOM    459  C   ARG L  59      21.090  20.196  51.044  1.00 36.52           C  
ATOM    460  O   ARG L  59      20.060  20.447  51.667  1.00 36.55           O  
ATOM    461  N   PHE L  60      21.132  19.304  50.039  1.00 35.34           N  
ATOM    462  CA  PHE L  60      19.993  18.555  49.588  1.00 34.63           C  
ATOM    463  CB  PHE L  60      20.279  17.874  48.229  1.00 34.08           C  
ATOM    464  CG  PHE L  60      19.065  17.261  47.611  1.00 34.15           C  
ATOM    465  CD1 PHE L  60      18.060  18.046  47.089  1.00 34.66           C  
ATOM    466  CD2 PHE L  60      18.957  15.894  47.497  1.00 35.65           C  
ATOM    467  CE1 PHE L  60      16.952  17.480  46.500  1.00 37.14           C  
ATOM    468  CE2 PHE L  60      17.853  15.324  46.910  1.00 36.22           C  
ATOM    469  CZ  PHE L  60      16.844  16.112  46.412  1.00 34.94           C  
ATOM    470  C   PHE L  60      19.748  17.519  50.635  1.00 39.49           C  
ATOM    471  O   PHE L  60      20.653  17.181  51.398  1.00 38.73           O  
ATOM    472  N   PRO L  61      18.553  17.013  50.737  1.00 41.55           N  
ATOM    473  CA  PRO L  61      18.317  16.053  51.772  0.90 45.87           C  
ATOM    474  CD  PRO L  61      17.365  17.798  50.443  1.00  0.00           C  
ATOM    475  CB  PRO L  61      16.804  15.866  51.824  0.90 50.49           C  
ATOM    476  CG  PRO L  61      16.270  17.239  51.370  1.00  0.00           C  
ATOM    477  C   PRO L  61      19.122  14.814  51.559  1.00 44.65           C  
ATOM    478  O   PRO L  61      19.233  14.357  50.423  1.00 43.69           O  
ATOM    479  N   GLY L  62      19.702  14.268  52.648  1.00 45.07           N  
ATOM    480  CA  GLY L  62      20.476  13.063  52.579  1.00 43.00           C  
ATOM    481  C   GLY L  62      21.925  13.393  52.385  1.00 41.53           C  
ATOM    482  O   GLY L  62      22.776  12.508  52.473  1.00 42.23           O  
ATOM    483  N   VAL L  63      22.259  14.671  52.114  1.00 39.60           N  
ATOM    484  CA  VAL L  63      23.642  15.009  51.907  1.00 37.09           C  
ATOM    485  CB  VAL L  63      23.836  16.264  51.104  1.00 33.78           C  
ATOM    486  CG1 VAL L  63      25.341  16.567  51.002  1.00 29.53           C  
ATOM    487  CG2 VAL L  63      23.147  16.078  49.744  1.00 30.70           C  
ATOM    488  C   VAL L  63      24.291  15.219  53.240  1.00 38.03           C  
ATOM    489  O   VAL L  63      23.730  15.860  54.127  1.00 37.84           O  
ATOM    490  N   PRO L  64      25.485  14.702  53.389  1.00 40.28           N  
ATOM    491  CA  PRO L  64      26.211  14.817  54.630  1.00 41.12           C  
ATOM    492  CD  PRO L  64      25.901  13.542  52.622  1.00 37.36           C  
ATOM    493  CB  PRO L  64      27.335  13.779  54.566  1.00 38.12           C  
ATOM    494  CG  PRO L  64      27.339  13.293  53.103  1.00 41.47           C  
ATOM    495  C   PRO L  64      26.675  16.222  54.893  1.00 42.63           C  
ATOM    496  O   PRO L  64      26.868  16.983  53.948  1.00 43.43           O  
ATOM    497  N   ASP L  65      26.876  16.557  56.184  1.00 42.01           N  
ATOM    498  CA  ASP L  65      27.247  17.854  56.688  0.80 42.96           C  
ATOM    499  CB  ASP L  65      27.296  17.901  58.227  0.80 49.97           C  
ATOM    500  CG  ASP L  65      25.871  17.828  58.750  0.80 53.51           C  
ATOM    501  OD1 ASP L  65      24.947  18.175  57.970  0.80 56.71           O  
ATOM    502  OD2 ASP L  65      25.687  17.431  59.932  0.80 57.70           O1-
ATOM    503  C   ASP L  65      28.608  18.226  56.198  1.00 39.04           C  
ATOM    504  O   ASP L  65      28.972  19.400  56.180  1.00 41.47           O  
ATOM    505  N   ARG L  66      29.407  17.225  55.808  1.00 39.23           N  
ATOM    506  CA  ARG L  66      30.759  17.429  55.374  1.00 37.24           C  
ATOM    507  CB  ARG L  66      31.420  16.130  54.895  1.00 35.05           C  
ATOM    508  CG  ARG L  66      31.531  15.054  55.973  1.00 38.63           C  
ATOM    509  CD  ARG L  66      32.093  13.732  55.452  1.00 41.90           C  
ATOM    510  NE  ARG L  66      31.056  13.121  54.577  1.00 41.52           N  
ATOM    511  CZ  ARG L  66      31.430  12.516  53.415  1.00 42.60           C  
ATOM    512  NH1 ARG L  66      32.749  12.504  53.071  1.00 43.57           N1+
ATOM    513  NH2 ARG L  66      30.503  11.929  52.603  1.00 44.42           N  
ATOM    514  C   ARG L  66      30.765  18.351  54.190  1.00 36.55           C  
ATOM    515  O   ARG L  66      31.738  19.076  53.979  1.00 33.86           O  
ATOM    516  N   PHE L  67      29.701  18.310  53.361  1.00 35.71           N  
ATOM    517  CA  PHE L  67      29.642  19.114  52.171  1.00 33.71           C  
ATOM    518  CB  PHE L  67      28.717  18.528  51.089  1.00 33.39           C  
ATOM    519  CG  PHE L  67      29.284  17.247  50.576  1.00 34.01           C  
ATOM    520  CD1 PHE L  67      29.139  16.073  51.277  1.00 35.29           C  
ATOM    521  CD2 PHE L  67      29.951  17.212  49.376  1.00 32.64           C  
ATOM    522  CE1 PHE L  67      29.658  14.894  50.796  1.00 35.96           C  
ATOM    523  CE2 PHE L  67      30.474  16.037  48.890  1.00 34.99           C  
ATOM    524  CZ  PHE L  67      30.330  14.871  49.600  1.00 33.73           C  
ATOM    525  C   PHE L  67      29.080  20.470  52.492  1.00 34.33           C  
ATOM    526  O   PHE L  67      28.052  20.592  53.157  1.00 35.95           O  
ATOM    527  N   SER L  68      29.751  21.538  52.008  1.00 34.55           N  
ATOM    528  CA  SER L  68      29.261  22.867  52.231  1.00 37.00           C  
ATOM    529  CB  SER L  68      29.894  23.553  53.454  1.00 35.58           C  
ATOM    530  OG  SER L  68      31.285  23.734  53.247  1.00 40.51           O  
ATOM    531  C   SER L  68      29.592  23.694  51.025  1.00 35.92           C  
ATOM    532  O   SER L  68      30.584  23.443  50.340  1.00 38.02           O  
ATOM    533  N   GLY L  69      28.761  24.720  50.737  1.00 36.14           N  
ATOM    534  CA  GLY L  69      29.007  25.548  49.589  1.00 34.83           C  
ATOM    535  C   GLY L  69      28.949  26.979  50.018  1.00 35.81           C  
ATOM    536  O   GLY L  69      28.247  27.327  50.966  1.00 35.55           O  
ATOM    537  N   SER L  70      29.688  27.852  49.302  1.00 35.76           N  
ATOM    538  CA  SER L  70      29.738  29.244  49.646  1.00 37.31           C  
ATOM    539  CB  SER L  70      30.952  29.611  50.514  1.00 38.18           C  
ATOM    540  OG  SER L  70      30.963  28.849  51.711  1.00 41.34           O  
ATOM    541  C   SER L  70      29.931  30.013  48.378  1.00 39.07           C  
ATOM    542  O   SER L  70      30.037  29.441  47.294  1.00 38.48           O  
ATOM    543  N   GLY L  71      29.993  31.356  48.498  1.00 40.54           N  
ATOM    544  CA  GLY L  71      30.235  32.178  47.348  1.00 41.03           C  
ATOM    545  C   GLY L  71      29.052  33.049  47.076  1.00 41.20           C  
ATOM    546  O   GLY L  71      27.972  32.872  47.637  1.00 41.11           O  
ATOM    547  N   SER L  72      29.262  34.062  46.211  1.00 41.99           N  
ATOM    548  CA  SER L  72      28.217  34.964  45.839  1.00 42.72           C  
ATOM    549  CB  SER L  72      28.079  36.153  46.806  1.00 46.39           C  
ATOM    550  OG  SER L  72      27.029  37.013  46.392  1.00 49.13           O  
ATOM    551  C   SER L  72      28.574  35.512  44.494  1.00 43.05           C  
ATOM    552  O   SER L  72      29.746  35.553  44.119  1.00 43.69           O  
ATOM    553  N   GLY L  73      27.556  35.931  43.720  1.00 41.57           N  
ATOM    554  CA  GLY L  73      27.787  36.548  42.449  1.00 41.62           C  
ATOM    555  C   GLY L  73      28.411  35.589  41.480  1.00 40.79           C  
ATOM    556  O   GLY L  73      27.761  34.676  40.975  1.00 41.12           O  
ATOM    557  N   THR L  74      29.656  35.919  41.080  1.00 39.66           N  
ATOM    558  CA  THR L  74      30.477  35.211  40.136  1.00 41.39           C  
ATOM    559  CB  THR L  74      31.492  36.109  39.493  1.00 43.34           C  
ATOM    560  OG1 THR L  74      32.407  36.594  40.464  1.00 44.64           O  
ATOM    561  CG2 THR L  74      30.749  37.285  38.838  1.00 44.43           C  
ATOM    562  C   THR L  74      31.224  34.017  40.675  1.00 42.41           C  
ATOM    563  O   THR L  74      31.458  33.067  39.928  1.00 43.96           O  
ATOM    564  N   ASP L  75      31.672  34.035  41.951  1.00 42.42           N  
ATOM    565  CA  ASP L  75      32.556  32.984  42.398  1.00 43.62           C  
ATOM    566  CB  ASP L  75      33.873  33.510  43.002  1.00 49.94           C  
ATOM    567  CG  ASP L  75      34.702  34.152  41.896  1.00 58.74           C  
ATOM    568  OD1 ASP L  75      34.231  34.169  40.729  1.00 63.14           O  
ATOM    569  OD2 ASP L  75      35.824  34.635  42.206  1.00 67.84           O1-
ATOM    570  C   ASP L  75      31.915  32.140  43.456  1.00 42.84           C  
ATOM    571  O   ASP L  75      31.290  32.656  44.382  1.00 42.28           O  
ATOM    572  N   PHE L  76      32.080  30.801  43.347  1.00 38.44           N  
ATOM    573  CA  PHE L  76      31.503  29.921  44.324  1.00 37.30           C  
ATOM    574  CB  PHE L  76      30.195  29.267  43.846  1.00 35.31           C  
ATOM    575  CG  PHE L  76      29.242  30.377  43.558  1.00 34.85           C  
ATOM    576  CD1 PHE L  76      28.419  30.879  44.536  1.00 32.91           C  
ATOM    577  CD2 PHE L  76      29.182  30.931  42.302  1.00 33.58           C  
ATOM    578  CE1 PHE L  76      27.545  31.906  44.268  1.00 33.35           C  
ATOM    579  CE2 PHE L  76      28.311  31.958  42.032  1.00 35.42           C  
ATOM    580  CZ  PHE L  76      27.485  32.452  43.011  1.00 36.36           C  
ATOM    581  C   PHE L  76      32.478  28.823  44.638  1.00 37.45           C  
ATOM    582  O   PHE L  76      33.361  28.510  43.839  1.00 37.27           O  
ATOM    583  N   THR L  77      32.354  28.219  45.842  1.00 35.74           N  
ATOM    584  CA  THR L  77      33.254  27.166  46.215  1.00 33.22           C  
ATOM    585  CB  THR L  77      34.316  27.616  47.177  1.00 34.23           C  
ATOM    586  OG1 THR L  77      35.093  28.658  46.605  1.00 27.95           O  
ATOM    587  CG2 THR L  77      35.211  26.416  47.523  1.00 33.22           C  
ATOM    588  C   THR L  77      32.485  26.084  46.905  1.00 33.06           C  
ATOM    589  O   THR L  77      31.565  26.346  47.681  1.00 32.88           O  
ATOM    590  N   LEU L  78      32.857  24.822  46.616  1.00 31.89           N  
ATOM    591  CA  LEU L  78      32.294  23.679  47.269  1.00 31.42           C  
ATOM    592  CB  LEU L  78      31.888  22.558  46.295  1.00 28.28           C  
ATOM    593  CG  LEU L  78      31.295  21.312  46.978  1.00 30.74           C  
ATOM    594  CD1 LEU L  78      29.967  21.636  47.680  1.00 30.33           C  
ATOM    595  CD2 LEU L  78      31.182  20.141  45.988  1.00 31.61           C  
ATOM    596  C   LEU L  78      33.400  23.147  48.114  1.00 34.18           C  
ATOM    597  O   LEU L  78      34.530  23.011  47.644  1.00 30.23           O  
ATOM    598  N   LYS L  79      33.114  22.862  49.398  1.00 33.66           N  
ATOM    599  CA  LYS L  79      34.152  22.362  50.248  1.00 36.64           C  
ATOM    600  CB  LYS L  79      34.488  23.301  51.416  1.00 39.63           C  
ATOM    601  CG  LYS L  79      35.164  24.589  50.946  1.00 46.32           C  
ATOM    602  CD  LYS L  79      35.218  25.695  51.999  1.00 55.84           C  
ATOM    603  CE  LYS L  79      35.892  26.965  51.478  1.00 61.37           C  
ATOM    604  NZ  LYS L  79      35.723  28.064  52.448  1.00 55.15           N1+
ATOM    605  C   LYS L  79      33.698  21.066  50.820  1.00 35.77           C  
ATOM    606  O   LYS L  79      32.557  20.930  51.261  1.00 35.08           O  
ATOM    607  N   ILE L  80      34.595  20.063  50.800  1.00 36.97           N  
ATOM    608  CA  ILE L  80      34.282  18.783  51.353  1.00 39.12           C  
ATOM    609  CB  ILE L  80      34.508  17.668  50.378  1.00 38.05           C  
ATOM    610  CG1 ILE L  80      33.714  17.931  49.090  1.00 36.56           C  
ATOM    611  CG2 ILE L  80      34.123  16.343  51.057  1.00 37.32           C  
ATOM    612  CD1 ILE L  80      34.142  17.052  47.917  1.00 37.58           C  
ATOM    613  C   ILE L  80      35.248  18.583  52.473  1.00 42.56           C  
ATOM    614  O   ILE L  80      36.455  18.492  52.250  1.00 42.79           O  
ATOM    615  N   ARG L  81      34.740  18.532  53.718  1.00 41.61           N  
ATOM    616  CA  ARG L  81      35.610  18.323  54.839  0.80 45.41           C  
ATOM    617  CB  ARG L  81      35.078  18.921  56.158  0.80 46.00           C  
ATOM    618  CG  ARG L  81      34.774  20.421  56.099  1.00  0.00           C  
ATOM    619  CD  ARG L  81      34.329  21.003  57.444  1.00  0.00           C  
ATOM    620  NE  ARG L  81      33.695  22.327  57.185  1.00  0.00           N  
ATOM    621  CZ  ARG L  81      34.455  23.457  57.096  1.00  0.00           C  
ATOM    622  NH1 ARG L  81      35.814  23.386  57.201  1.00  0.00           N1+
ATOM    623  NH2 ARG L  81      33.849  24.665  56.903  1.00  0.00           N  
ATOM    624  C   ARG L  81      35.695  16.844  55.049  1.00 44.89           C  
ATOM    625  O   ARG L  81      34.755  16.121  54.725  1.00 46.59           O  
ATOM    626  N   ARG L  82      36.837  16.363  55.588  1.00 44.16           N  
ATOM    627  CA  ARG L  82      37.016  14.975  55.931  0.90 44.40           C  
ATOM    628  CB  ARG L  82      36.219  14.581  57.188  0.90 47.10           C  
ATOM    629  CG  ARG L  82      36.597  15.418  58.415  0.90 52.16           C  
ATOM    630  CD  ARG L  82      35.820  15.060  59.685  0.90 56.88           C  
ATOM    631  NE  ARG L  82      34.371  15.284  59.414  0.90 62.36           N  
ATOM    632  CZ  ARG L  82      33.808  16.512  59.607  0.90 63.16           C  
ATOM    633  NH1 ARG L  82      34.579  17.564  60.011  0.90 59.74           N1+
ATOM    634  NH2 ARG L  82      32.472  16.691  59.399  0.90 61.96           N  
ATOM    635  C   ARG L  82      36.593  14.103  54.788  1.00 41.46           C  
ATOM    636  O   ARG L  82      35.598  13.386  54.876  1.00 42.06           O  
ATOM    637  N   VAL L  83      37.354  14.152  53.676  1.00 39.10           N  
ATOM    638  CA  VAL L  83      37.021  13.424  52.484  1.00 36.14           C  
ATOM    639  CB  VAL L  83      38.009  13.637  51.373  1.00 36.87           C  
ATOM    640  CG1 VAL L  83      37.636  12.728  50.191  1.00 33.52           C  
ATOM    641  CG2 VAL L  83      38.023  15.133  51.016  1.00 33.95           C  
ATOM    642  C   VAL L  83      36.962  11.959  52.773  1.00 38.19           C  
ATOM    643  O   VAL L  83      37.767  11.417  53.530  1.00 37.78           O  
ATOM    644  N   GLU L  84      35.968  11.283  52.160  1.00 37.50           N  
ATOM    645  CA  GLU L  84      35.789   9.874  52.342  1.00 38.83           C  
ATOM    646  CB  GLU L  84      34.438   9.522  52.988  1.00 39.49           C  
ATOM    647  CG  GLU L  84      34.326  10.118  54.395  1.00 48.12           C  
ATOM    648  CD  GLU L  84      33.006   9.712  55.030  1.00 52.79           C  
ATOM    649  OE1 GLU L  84      32.205   8.999  54.368  1.00 55.26           O  
ATOM    650  OE2 GLU L  84      32.792  10.108  56.207  1.00 56.77           O1-
ATOM    651  C   GLU L  84      35.867   9.239  50.986  1.00 37.09           C  
ATOM    652  O   GLU L  84      35.752   9.904  49.960  1.00 39.32           O  
ATOM    653  N   ALA L  85      36.068   7.911  50.958  1.00 34.89           N  
ATOM    654  CA  ALA L  85      36.256   7.166  49.746  1.00 35.58           C  
ATOM    655  CB  ALA L  85      36.480   5.667  50.007  1.00 36.64           C  
ATOM    656  C   ALA L  85      35.047   7.297  48.865  1.00 36.41           C  
ATOM    657  O   ALA L  85      35.164   7.349  47.642  1.00 38.24           O  
ATOM    658  N   GLU L  86      33.851   7.353  49.469  1.00 36.45           N  
ATOM    659  CA  GLU L  86      32.605   7.405  48.757  0.90 36.54           C  
ATOM    660  CB  GLU L  86      31.383   7.300  49.686  0.90 37.60           C  
ATOM    661  CG  GLU L  86      31.262   8.431  50.705  0.90 51.35           C  
ATOM    662  CD  GLU L  86      30.079   8.115  51.612  0.90 59.88           C  
ATOM    663  OE1 GLU L  86      29.576   6.961  51.554  0.90 66.29           O  
ATOM    664  OE2 GLU L  86      29.667   9.022  52.382  0.90 64.44           O1-
ATOM    665  C   GLU L  86      32.499   8.673  47.959  1.00 34.43           C  
ATOM    666  O   GLU L  86      31.728   8.736  47.003  1.00 33.96           O  
ATOM    667  N   ASP L  87      33.243   9.721  48.359  1.00 31.48           N  
ATOM    668  CA  ASP L  87      33.237  11.038  47.771  1.00 31.85           C  
ATOM    669  CB  ASP L  87      34.058  12.054  48.577  1.00 30.15           C  
ATOM    670  CG  ASP L  87      33.304  12.376  49.858  1.00 33.80           C  
ATOM    671  OD1 ASP L  87      32.116  11.971  49.972  1.00 33.63           O  
ATOM    672  OD2 ASP L  87      33.909  13.043  50.739  1.00 34.72           O1-
ATOM    673  C   ASP L  87      33.784  11.052  46.369  1.00 32.55           C  
ATOM    674  O   ASP L  87      33.626  12.043  45.657  1.00 29.96           O  
ATOM    675  N   LEU L  88      34.502   9.996  45.954  1.00 30.60           N  
ATOM    676  CA  LEU L  88      35.139   9.942  44.665  0.90 34.72           C  
ATOM    677  CB  LEU L  88      35.887   8.598  44.513  0.90 33.74           C  
ATOM    678  CG  LEU L  88      36.782   8.400  43.276  0.90 41.20           C  
ATOM    679  CD1 LEU L  88      37.508   7.048  43.365  0.90 38.74           C  
ATOM    680  CD2 LEU L  88      36.009   8.533  41.958  0.90 43.89           C  
ATOM    681  C   LEU L  88      34.114  10.110  43.571  1.00 34.63           C  
ATOM    682  O   LEU L  88      33.013   9.565  43.637  1.00 35.45           O  
ATOM    683  N   GLY L  89      34.460  10.911  42.533  1.00 32.15           N  
ATOM    684  CA  GLY L  89      33.567  11.125  41.426  1.00 28.76           C  
ATOM    685  C   GLY L  89      33.869  12.463  40.817  1.00 30.72           C  
ATOM    686  O   GLY L  89      34.875  13.095  41.136  1.00 30.47           O  
ATOM    687  N   VAL L  90      32.991  12.921  39.897  1.00 28.05           N  
ATOM    688  CA  VAL L  90      33.207  14.192  39.270  1.00 26.45           C  
ATOM    689  CB  VAL L  90      33.105  14.154  37.776  1.00 27.98           C  
ATOM    690  CG1 VAL L  90      33.278  15.586  37.242  1.00 26.76           C  
ATOM    691  CG2 VAL L  90      34.148  13.156  37.244  1.00 26.73           C  
ATOM    692  C   VAL L  90      32.166  15.142  39.775  1.00 26.52           C  
ATOM    693  O   VAL L  90      30.979  14.823  39.811  1.00 26.49           O  
ATOM    694  N   TYR L  91      32.600  16.353  40.180  1.00 26.19           N  
ATOM    695  CA  TYR L  91      31.720  17.348  40.726  1.00 26.41           C  
ATOM    696  CB  TYR L  91      32.325  18.096  41.931  1.00 27.46           C  
ATOM    697  CG  TYR L  91      32.465  17.142  43.065  1.00 30.59           C  
ATOM    698  CD1 TYR L  91      33.550  16.298  43.156  1.00 30.64           C  
ATOM    699  CD2 TYR L  91      31.502  17.099  44.046  1.00 29.68           C  
ATOM    700  CE1 TYR L  91      33.665  15.422  44.211  1.00 29.66           C  
ATOM    701  CE2 TYR L  91      31.611  16.228  45.101  1.00 30.59           C  
ATOM    702  CZ  TYR L  91      32.693  15.388  45.183  1.00 30.04           C  
ATOM    703  OH  TYR L  91      32.805  14.491  46.267  1.00 29.57           O  
ATOM    704  C   TYR L  91      31.475  18.388  39.677  1.00 27.22           C  
ATOM    705  O   TYR L  91      32.411  18.849  39.024  1.00 29.21           O  
ATOM    706  N   TYR L  92      30.196  18.777  39.472  1.00 27.68           N  
ATOM    707  CA  TYR L  92      29.907  19.782  38.486  1.00 28.76           C  
ATOM    708  CB  TYR L  92      28.994  19.322  37.330  1.00 30.50           C  
ATOM    709  CG  TYR L  92      29.581  18.200  36.546  1.00 35.49           C  
ATOM    710  CD1 TYR L  92      30.478  18.436  35.532  1.00 37.55           C  
ATOM    711  CD2 TYR L  92      29.225  16.901  36.818  1.00 41.03           C  
ATOM    712  CE1 TYR L  92      31.014  17.399  34.808  1.00 39.66           C  
ATOM    713  CE2 TYR L  92      29.760  15.861  36.095  1.00 41.33           C  
ATOM    714  CZ  TYR L  92      30.659  16.107  35.087  1.00 42.05           C  
ATOM    715  OH  TYR L  92      31.211  15.046  34.338  1.00 17.46           O  
ATOM    716  C   TYR L  92      29.101  20.874  39.125  1.00 29.54           C  
ATOM    717  O   TYR L  92      28.194  20.608  39.910  1.00 29.58           O  
ATOM    718  N   CYS L  93      29.433  22.144  38.812  1.00 28.86           N  
ATOM    719  CA  CYS L  93      28.616  23.248  39.232  1.00 30.29           C  
ATOM    720  CB  CYS L  93      29.401  24.555  39.516  1.00 33.89           C  
ATOM    721  SG  CYS L  93      30.510  25.088  38.172  1.00 38.90           S  
ATOM    722  C   CYS L  93      27.636  23.468  38.117  1.00 29.83           C  
ATOM    723  O   CYS L  93      27.878  23.054  36.983  1.00 29.93           O  
ATOM    724  N   PHE L  94      26.478  24.084  38.421  1.00 31.11           N  
ATOM    725  CA  PHE L  94      25.468  24.297  37.421  1.00 29.74           C  
ATOM    726  CB  PHE L  94      24.447  23.144  37.423  1.00 29.04           C  
ATOM    727  CG  PHE L  94      23.245  23.452  36.599  1.00 29.61           C  
ATOM    728  CD1 PHE L  94      23.240  23.288  35.234  1.00 28.56           C  
ATOM    729  CD2 PHE L  94      22.097  23.885  37.225  1.00 30.42           C  
ATOM    730  CE1 PHE L  94      22.107  23.569  34.505  1.00 28.22           C  
ATOM    731  CE2 PHE L  94      20.963  24.168  36.506  1.00 31.81           C  
ATOM    732  CZ  PHE L  94      20.972  24.009  35.144  1.00 26.40           C  
ATOM    733  C   PHE L  94      24.753  25.570  37.748  1.00 30.73           C  
ATOM    734  O   PHE L  94      24.532  25.868  38.920  1.00 31.46           O  
ATOM    735  N   GLN L  95      24.383  26.364  36.715  1.00 29.95           N  
ATOM    736  CA  GLN L  95      23.666  27.583  36.986  1.00 29.22           C  
ATOM    737  CB  GLN L  95      24.451  28.874  36.670  1.00 32.04           C  
ATOM    738  CG  GLN L  95      24.792  29.084  35.195  1.00 34.38           C  
ATOM    739  CD  GLN L  95      23.588  29.692  34.498  1.00 33.35           C  
ATOM    740  OE1 GLN L  95      22.731  30.305  35.133  1.00 37.79           O  
ATOM    741  NE2 GLN L  95      23.525  29.521  33.150  1.00 36.15           N  
ATOM    742  C   GLN L  95      22.367  27.596  36.225  1.00 31.85           C  
ATOM    743  O   GLN L  95      22.313  27.323  35.026  1.00 30.34           O  
ATOM    744  N   ALA L  96      21.246  27.643  37.010  1.00 10.55           N  
ATOM    745  CA  ALA L  96      19.817  27.702  36.722  1.00 10.56           C  
ATOM    746  CB  ALA L  96      18.956  27.144  37.865  1.00  0.00           C  
ATOM    747  C   ALA L  96      19.264  29.065  36.380  1.00 11.44           C  
ATOM    748  O   ALA L  96      18.158  29.185  35.859  1.00  9.70           O  
ATOM    749  N   SER L  97      19.927  30.145  36.804  1.00 12.01           N  
ATOM    750  CA  SER L  97      19.335  31.447  36.687  1.00 14.35           C  
ATOM    751  CB  SER L  97      20.156  32.513  37.418  1.00 12.70           C  
ATOM    752  OG  SER L  97      20.153  32.222  38.809  1.00 14.92           O  
ATOM    753  C   SER L  97      19.085  31.912  35.275  1.00 16.75           C  
ATOM    754  O   SER L  97      18.022  32.468  35.000  1.00 18.32           O  
ATOM    755  N   HIS L  98      20.021  31.703  34.327  1.00 15.84           N  
ATOM    756  CA  HIS L  98      19.809  32.270  33.024  1.00 16.57           C  
ATOM    757  ND1 HIS L  98      22.185  35.274  33.318  1.00 24.55           N  
ATOM    758  CG  HIS L  98      21.148  34.376  33.436  1.00 21.78           C  
ATOM    759  CB  HIS L  98      20.972  33.168  32.563  1.00 18.11           C  
ATOM    760  NE2 HIS L  98      20.910  35.994  34.992  1.00 23.23           N  
ATOM    761  CD2 HIS L  98      20.379  34.831  34.463  1.00 22.05           C  
ATOM    762  CE1 HIS L  98      21.994  36.220  34.272  1.00 25.83           C  
ATOM    763  C   HIS L  98      19.641  31.184  32.010  1.00 16.70           C  
ATOM    764  O   HIS L  98      19.716  29.999  32.329  1.00 18.73           O  
ATOM    765  N   ASP L  99      19.350  31.577  30.751  1.00 15.51           N  
ATOM    766  CA  ASP L  99      19.180  30.615  29.704  1.00 14.00           C  
ATOM    767  CB  ASP L  99      17.923  30.851  28.854  1.00 13.86           C  
ATOM    768  CG  ASP L  99      16.709  30.705  29.754  1.00  5.23           C  
ATOM    769  OD1 ASP L  99      16.608  31.485  30.737  1.00  0.00           O  
ATOM    770  OD2 ASP L  99      15.858  29.824  29.459  1.00  0.00           O1-
ATOM    771  C   ASP L  99      20.334  30.774  28.769  1.00 14.55           C  
ATOM    772  O   ASP L  99      20.737  31.896  28.463  1.00 14.70           O  
ATOM    773  N   PRO L 100      20.886  29.683  28.302  1.00 12.82           N  
ATOM    774  CA  PRO L 100      20.444  28.379  28.721  1.00 11.00           C  
ATOM    775  CD  PRO L 100      21.419  29.662  26.950  1.00 11.21           C  
ATOM    776  CB  PRO L 100      20.758  27.427  27.563  1.00 10.78           C  
ATOM    777  CG  PRO L 100      21.770  28.191  26.694  1.00 11.51           C  
ATOM    778  C   PRO L 100      21.125  27.994  29.997  1.00 10.84           C  
ATOM    779  O   PRO L 100      22.154  28.586  30.319  1.00  9.17           O  
ATOM    780  N   PRO L 101      20.593  27.034  30.710  1.00 10.86           N  
ATOM    781  CA  PRO L 101      21.231  26.597  31.922  1.00 10.38           C  
ATOM    782  CD  PRO L 101      19.151  26.854  30.761  1.00 10.75           C  
ATOM    783  CB  PRO L 101      20.215  25.704  32.625  1.00  9.14           C  
ATOM    784  CG  PRO L 101      18.861  26.268  32.155  1.00  9.68           C  
ATOM    785  C   PRO L 101      22.494  25.918  31.527  1.00  9.88           C  
ATOM    786  O   PRO L 101      22.532  25.273  30.482  1.00  9.35           O  
ATOM    787  N   THR L 102      23.545  26.035  32.348  1.00 29.34           N  
ATOM    788  CA  THR L 102      24.812  25.516  31.918  0.90 29.84           C  
ATOM    789  CB  THR L 102      25.735  26.586  31.410  0.90 31.24           C  
ATOM    790  OG1 THR L 102      25.948  27.559  32.423  0.90 29.08           O  
ATOM    791  CG2 THR L 102      25.111  27.240  30.164  0.90 32.93           C  
ATOM    792  C   THR L 102      25.515  24.838  33.054  1.00 29.88           C  
ATOM    793  O   THR L 102      25.266  25.120  34.226  1.00 30.37           O  
ATOM    794  N   PHE L 103      26.440  23.918  32.707  1.00 28.67           N  
ATOM    795  CA  PHE L 103      27.179  23.174  33.688  1.00 28.38           C  
ATOM    796  CB  PHE L 103      27.116  21.646  33.497  1.00 26.76           C  
ATOM    797  CG  PHE L 103      25.724  21.139  33.672  1.00 29.63           C  
ATOM    798  CD1 PHE L 103      24.827  21.183  32.632  1.00 30.77           C  
ATOM    799  CD2 PHE L 103      25.313  20.599  34.868  1.00 29.70           C  
ATOM    800  CE1 PHE L 103      23.545  20.709  32.787  1.00 30.54           C  
ATOM    801  CE2 PHE L 103      24.033  20.122  35.028  1.00 32.82           C  
ATOM    802  CZ  PHE L 103      23.142  20.176  33.986  1.00 32.56           C  
ATOM    803  C   PHE L 103      28.630  23.505  33.524  1.00 30.32           C  
ATOM    804  O   PHE L 103      29.079  23.907  32.451  1.00 29.37           O  
ATOM    805  N   GLY L 104      29.403  23.348  34.615  1.00 29.27           N  
ATOM    806  CA  GLY L 104      30.819  23.552  34.546  1.00 29.37           C  
ATOM    807  C   GLY L 104      31.385  22.301  33.943  1.00 30.30           C  
ATOM    808  O   GLY L 104      30.669  21.328  33.723  1.00 30.00           O  
ATOM    809  N   GLY L 105      32.703  22.313  33.666  1.00 30.37           N  
ATOM    810  CA  GLY L 105      33.430  21.242  33.037  1.00 31.95           C  
ATOM    811  C   GLY L 105      33.471  20.018  33.900  1.00 31.85           C  
ATOM    812  O   GLY L 105      33.547  18.901  33.391  1.00 32.41           O  
ATOM    813  N   GLY L 106      33.498  20.196  35.233  1.00 31.06           N  
ATOM    814  CA  GLY L 106      33.553  19.070  36.123  1.00 28.11           C  
ATOM    815  C   GLY L 106      34.932  18.987  36.696  1.00 30.18           C  
ATOM    816  O   GLY L 106      35.919  19.318  36.039  1.00 30.43           O  
ATOM    817  N   THR L 107      35.016  18.550  37.970  1.00 28.90           N  
ATOM    818  CA  THR L 107      36.276  18.377  38.633  1.00 31.55           C  
ATOM    819  CB  THR L 107      36.450  19.281  39.820  1.00 32.16           C  
ATOM    820  OG1 THR L 107      36.361  20.637  39.410  1.00 30.48           O  
ATOM    821  CG2 THR L 107      37.819  19.015  40.469  1.00 31.30           C  
ATOM    822  C   THR L 107      36.302  16.965  39.124  1.00 32.21           C  
ATOM    823  O   THR L 107      35.380  16.513  39.799  1.00 31.60           O  
ATOM    824  N   LYS L 108      37.379  16.230  38.798  1.00 33.17           N  
ATOM    825  CA  LYS L 108      37.470  14.850  39.176  1.00 33.01           C  
ATOM    826  CB  LYS L 108      38.262  14.032  38.143  1.00 34.49           C  
ATOM    827  CG  LYS L 108      38.147  12.518  38.306  1.00 38.28           C  
ATOM    828  CD  LYS L 108      38.653  11.762  37.078  1.00 43.92           C  
ATOM    829  CE  LYS L 108      38.412  10.252  37.125  1.00 49.43           C  
ATOM    830  NZ  LYS L 108      38.759   9.650  35.817  1.00 52.79           N1+
ATOM    831  C   LYS L 108      38.199  14.781  40.479  1.00 33.30           C  
ATOM    832  O   LYS L 108      39.350  15.201  40.585  1.00 34.17           O  
ATOM    833  N   LEU L 109      37.533  14.234  41.514  1.00 33.05           N  
ATOM    834  CA  LEU L 109      38.153  14.145  42.802  1.00 32.26           C  
ATOM    835  CB  LEU L 109      37.145  14.249  43.960  1.00 34.58           C  
ATOM    836  CG  LEU L 109      37.790  14.324  45.355  1.00 36.11           C  
ATOM    837  CD1 LEU L 109      38.571  15.635  45.540  1.00 40.79           C  
ATOM    838  CD2 LEU L 109      36.750  14.101  46.460  1.00 40.09           C  
ATOM    839  C   LEU L 109      38.801  12.803  42.865  1.00 35.35           C  
ATOM    840  O   LEU L 109      38.152  11.774  42.677  1.00 37.34           O  
ATOM    841  N   GLU L 110      40.121  12.791  43.125  1.00 34.15           N  
ATOM    842  CA  GLU L 110      40.860  11.566  43.154  1.00 35.53           C  
ATOM    843  CB  GLU L 110      42.066  11.627  42.201  1.00 35.68           C  
ATOM    844  CG  GLU L 110      42.688  10.278  41.862  1.00 47.37           C  
ATOM    845  CD  GLU L 110      43.807  10.542  40.866  1.00 53.86           C  
ATOM    846  OE1 GLU L 110      43.585  11.341  39.916  1.00 60.58           O  
ATOM    847  OE2 GLU L 110      44.904   9.952  41.051  1.00 54.66           O1-
ATOM    848  C   GLU L 110      41.341  11.374  44.559  1.00 34.69           C  
ATOM    849  O   GLU L 110      41.754  12.326  45.219  1.00 35.58           O  
ATOM    850  N   ILE L 111      41.285  10.123  45.057  1.00 34.93           N  
ATOM    851  CA  ILE L 111      41.660   9.853  46.414  1.00 34.44           C  
ATOM    852  CB  ILE L 111      40.878   8.728  47.031  1.00 34.41           C  
ATOM    853  CG1 ILE L 111      39.376   9.066  47.068  1.00 35.69           C  
ATOM    854  CG2 ILE L 111      41.474   8.448  48.420  1.00 33.94           C  
ATOM    855  CD1 ILE L 111      39.043  10.294  47.914  1.00 39.14           C  
ATOM    856  C   ILE L 111      43.097   9.456  46.438  1.00 36.02           C  
ATOM    857  O   ILE L 111      43.533   8.591  45.680  1.00 34.75           O  
ATOM    858  N   LYS L 112      43.873  10.111  47.321  1.00 33.06           N  
ATOM    859  CA  LYS L 112      45.268   9.822  47.475  1.00 32.88           C  
ATOM    860  CB  LYS L 112      46.061  11.037  47.989  1.00 33.44           C  
ATOM    861  CG  LYS L 112      46.081  12.195  46.989  1.00 38.75           C  
ATOM    862  CD  LYS L 112      46.480  13.543  47.592  1.00 40.95           C  
ATOM    863  CE  LYS L 112      47.989  13.759  47.691  1.00 42.94           C  
ATOM    864  NZ  LYS L 112      48.267  15.104  48.241  1.00 44.67           N1+
ATOM    865  C   LYS L 112      45.358   8.725  48.528  1.00 33.02           C  
ATOM    866  O   LYS L 112      44.831   8.946  49.652  1.00 35.19           O  
ATOM    867  OXT LYS L 112      45.948   7.655  48.225  1.00  0.00           O1-
TER     868      LYS L 112 
ATOM    869  N   GLN H 113       8.574   7.071  46.756  1.00 65.80           N1+
ATOM    870  CA  GLN H 113       9.724   7.951  46.463  1.00 66.52           C  
ATOM    871  CB  GLN H 113      11.040   7.198  46.712  1.00 68.63           C  
ATOM    872  CG  GLN H 113      12.274   8.086  46.572  1.00 73.42           C  
ATOM    873  CD  GLN H 113      12.159   9.178  47.623  1.00 80.29           C  
ATOM    874  OE1 GLN H 113      11.381   9.066  48.569  1.00 81.82           O  
ATOM    875  NE2 GLN H 113      12.949  10.271  47.450  1.00 81.43           N  
ATOM    876  C   GLN H 113       9.683   8.410  45.040  1.00 64.32           C  
ATOM    877  O   GLN H 113       9.000   7.817  44.206  1.00 65.97           O  
ATOM    878  N   ILE H 114      10.415   9.497  44.728  1.00 60.66           N  
ATOM    879  CA  ILE H 114      10.405  10.019  43.394  1.00 57.80           C  
ATOM    880  CB  ILE H 114      10.827  11.458  43.306  1.00 57.68           C  
ATOM    881  CG1 ILE H 114       9.843  12.370  44.059  1.00 56.87           C  
ATOM    882  CG2 ILE H 114      10.956  11.808  41.816  1.00 56.54           C  
ATOM    883  CD1 ILE H 114       9.871  12.211  45.577  1.00 30.43           C  
ATOM    884  C   ILE H 114      11.359   9.223  42.568  1.00 56.09           C  
ATOM    885  O   ILE H 114      12.513   9.026  42.953  1.00 55.32           O  
ATOM    886  N   GLN H 115      10.884   8.722  41.407  1.00 51.12           N  
ATOM    887  CA  GLN H 115      11.740   7.950  40.551  1.00 46.38           C  
ATOM    888  CB  GLN H 115      11.533   6.433  40.656  1.00 48.79           C  
ATOM    889  CG  GLN H 115      11.920   5.843  42.010  1.00 54.81           C  
ATOM    890  CD  GLN H 115      11.689   4.342  41.931  1.00 59.79           C  
ATOM    891  OE1 GLN H 115      10.556   3.876  41.834  1.00 63.74           O  
ATOM    892  NE2 GLN H 115      12.802   3.562  41.963  1.00 61.89           N  
ATOM    893  C   GLN H 115      11.474   8.292  39.117  1.00 42.91           C  
ATOM    894  O   GLN H 115      10.342   8.565  38.717  1.00 40.64           O  
ATOM    895  N   LEU H 116      12.552   8.297  38.309  1.00 38.17           N  
ATOM    896  CA  LEU H 116      12.452   8.520  36.895  0.90 34.32           C  
ATOM    897  CB  LEU H 116      13.232   9.753  36.405  0.90 31.39           C  
ATOM    898  CG  LEU H 116      12.724  11.109  36.933  0.90 29.59           C  
ATOM    899  CD1 LEU H 116      11.301  11.416  36.444  0.90 26.30           C  
ATOM    900  CD2 LEU H 116      12.860  11.214  38.453  0.90 28.62           C  
ATOM    901  C   LEU H 116      13.095   7.337  36.239  1.00 33.93           C  
ATOM    902  O   LEU H 116      14.295   7.116  36.399  1.00 33.79           O  
ATOM    903  N   VAL H 117      12.314   6.546  35.472  1.00 31.65           N  
ATOM    904  CA  VAL H 117      12.878   5.380  34.850  1.00 33.08           C  
ATOM    905  CB  VAL H 117      12.134   4.121  35.187  1.00 34.98           C  
ATOM    906  CG1 VAL H 117      12.736   2.951  34.392  1.00 33.67           C  
ATOM    907  CG2 VAL H 117      12.193   3.927  36.712  1.00 36.46           C  
ATOM    908  C   VAL H 117      12.839   5.564  33.364  1.00 33.89           C  
ATOM    909  O   VAL H 117      11.782   5.782  32.773  1.00 34.00           O  
ATOM    910  N   GLN H 118      14.017   5.462  32.719  1.00 34.61           N  
ATOM    911  CA  GLN H 118      14.138   5.662  31.303  1.00 33.94           C  
ATOM    912  CB  GLN H 118      15.366   6.489  30.886  1.00 35.25           C  
ATOM    913  CG  GLN H 118      15.327   7.920  31.423  1.00 37.64           C  
ATOM    914  CD  GLN H 118      16.600   8.634  30.996  1.00 40.10           C  
ATOM    915  OE1 GLN H 118      17.379   9.087  31.833  1.00 39.65           O  
ATOM    916  NE2 GLN H 118      16.825   8.737  29.658  1.00 31.73           N  
ATOM    917  C   GLN H 118      14.209   4.346  30.599  1.00 34.16           C  
ATOM    918  O   GLN H 118      14.441   3.297  31.201  1.00 34.75           O  
ATOM    919  N   SER H 119      13.999   4.392  29.271  1.00 31.20           N  
ATOM    920  CA  SER H 119      13.996   3.220  28.446  1.00 30.50           C  
ATOM    921  CB  SER H 119      13.359   3.450  27.063  1.00 31.34           C  
ATOM    922  OG  SER H 119      14.073   4.449  26.349  1.00 31.50           O  
ATOM    923  C   SER H 119      15.404   2.743  28.261  1.00 31.43           C  
ATOM    924  O   SER H 119      16.362   3.417  28.638  1.00 32.73           O  
ATOM    925  N   GLY H 120      15.551   1.542  27.664  1.00 34.75           N  
ATOM    926  CA  GLY H 120      16.825   0.887  27.530  1.00 34.77           C  
ATOM    927  C   GLY H 120      17.638   1.512  26.438  1.00 37.41           C  
ATOM    928  O   GLY H 120      17.203   2.413  25.724  1.00 36.68           O  
ATOM    929  N   PRO H 121      18.841   1.008  26.315  1.00 35.47           N  
ATOM    930  CA  PRO H 121      19.770   1.519  25.342  1.00 33.72           C  
ATOM    931  CD  PRO H 121      19.526   0.459  27.475  1.00 36.02           C  
ATOM    932  CB  PRO H 121      21.131   0.935  25.712  1.00 33.89           C  
ATOM    933  CG  PRO H 121      21.023   0.716  27.231  1.00 36.02           C  
ATOM    934  C   PRO H 121      19.334   1.233  23.945  1.00 35.01           C  
ATOM    935  O   PRO H 121      18.652   0.233  23.719  1.00 33.60           O  
ATOM    936  N   GLU H 122      19.704   2.106  22.987  1.00 33.05           N  
ATOM    937  CA  GLU H 122      19.260   1.889  21.645  1.00 35.03           C  
ATOM    938  CB  GLU H 122      18.196   2.908  21.201  1.00 38.79           C  
ATOM    939  CG  GLU H 122      16.898   2.773  21.999  1.00 44.35           C  
ATOM    940  CD  GLU H 122      15.988   3.938  21.646  1.00 50.71           C  
ATOM    941  OE1 GLU H 122      16.407   4.780  20.807  1.00 54.35           O  
ATOM    942  OE2 GLU H 122      14.863   4.004  22.209  1.00 54.76           O1-
ATOM    943  C   GLU H 122      20.422   2.002  20.717  1.00 34.98           C  
ATOM    944  O   GLU H 122      21.344   2.787  20.931  1.00 33.02           O  
ATOM    945  N   LEU H 123      20.404   1.170  19.660  1.00 34.16           N  
ATOM    946  CA  LEU H 123      21.418   1.204  18.648  1.00 32.02           C  
ATOM    947  CB  LEU H 123      22.087  -0.173  18.452  1.00 34.23           C  
ATOM    948  CG  LEU H 123      23.202  -0.264  17.389  1.00 34.50           C  
ATOM    949  CD1 LEU H 123      23.894  -1.629  17.473  1.00 29.45           C  
ATOM    950  CD2 LEU H 123      22.691  -0.011  15.963  1.00 30.94           C  
ATOM    951  C   LEU H 123      20.701   1.603  17.400  1.00 32.36           C  
ATOM    952  O   LEU H 123      19.715   0.976  17.020  1.00 33.11           O  
ATOM    953  N   LYS H 124      21.170   2.676  16.730  1.00 30.22           N  
ATOM    954  CA  LYS H 124      20.478   3.117  15.554  1.00 31.51           C  
ATOM    955  CB  LYS H 124      19.648   4.392  15.783  1.00 31.18           C  
ATOM    956  CG  LYS H 124      18.398   4.194  16.647  1.00 31.10           C  
ATOM    957  CD  LYS H 124      17.337   3.302  15.997  1.00 38.16           C  
ATOM    958  CE  LYS H 124      16.003   3.276  16.742  1.00 41.24           C  
ATOM    959  NZ  LYS H 124      16.174   2.641  18.065  1.00 44.01           N1+
ATOM    960  C   LYS H 124      21.467   3.434  14.480  1.00 32.14           C  
ATOM    961  O   LYS H 124      22.646   3.672  14.738  1.00 32.85           O  
ATOM    962  N   LYS H 125      20.977   3.423  13.226  1.00 35.30           N  
ATOM    963  CA  LYS H 125      21.744   3.718  12.053  0.90 34.94           C  
ATOM    964  CB  LYS H 125      21.209   2.965  10.822  0.90 38.06           C  
ATOM    965  CG  LYS H 125      21.166   1.449  11.032  0.88 44.00           C  
ATOM    966  CD  LYS H 125      20.251   0.706  10.056  0.88 45.31           C  
ATOM    967  CE  LYS H 125      20.144  -0.791  10.350  0.88 50.66           C  
ATOM    968  NZ  LYS H 125      19.140  -1.410   9.458  0.88 53.58           N1+
ATOM    969  C   LYS H 125      21.568   5.181  11.798  1.00 34.33           C  
ATOM    970  O   LYS H 125      20.613   5.791  12.276  1.00 33.73           O  
ATOM    971  N   PRO H 126      22.459   5.778  11.061  0.90 35.92           N  
ATOM    972  CA  PRO H 126      22.330   7.182  10.807  0.90 35.17           C  
ATOM    973  CD  PRO H 126      23.844   5.340  11.043  0.90 34.40           C  
ATOM    974  CB  PRO H 126      23.653   7.609  10.179  0.90 38.04           C  
ATOM    975  CG  PRO H 126      24.668   6.610  10.767  0.90 35.15           C  
ATOM    976  C   PRO H 126      21.131   7.462   9.964  0.90 36.84           C  
ATOM    977  O   PRO H 126      20.810   6.649   9.097  0.90 37.08           O  
ATOM    978  N   GLY H 127      20.451   8.597  10.219  1.00 36.26           N  
ATOM    979  CA  GLY H 127      19.314   8.995   9.440  1.00 35.25           C  
ATOM    980  C   GLY H 127      18.059   8.450  10.053  1.00 35.37           C  
ATOM    981  O   GLY H 127      16.960   8.843   9.663  1.00 34.55           O  
ATOM    982  N   GLU H 128      18.176   7.539  11.038  1.00 34.29           N  
ATOM    983  CA  GLU H 128      16.996   6.965  11.626  1.00 35.14           C  
ATOM    984  CB  GLU H 128      17.167   5.531  12.158  1.00 35.44           C  
ATOM    985  CG  GLU H 128      17.309   4.496  11.035  1.00 37.50           C  
ATOM    986  CD  GLU H 128      17.162   3.102  11.634  1.00 42.92           C  
ATOM    987  OE1 GLU H 128      17.659   2.887  12.770  1.00 41.55           O  
ATOM    988  OE2 GLU H 128      16.539   2.237  10.962  1.00 46.24           O1-
ATOM    989  C   GLU H 128      16.506   7.839  12.739  1.00 35.89           C  
ATOM    990  O   GLU H 128      17.096   8.874  13.045  1.00 34.56           O  
ATOM    991  N   THR H 129      15.355   7.454  13.335  1.00 36.28           N  
ATOM    992  CA  THR H 129      14.754   8.219  14.393  1.00 36.57           C  
ATOM    993  CB  THR H 129      13.337   8.600  14.079  1.00 38.61           C  
ATOM    994  OG1 THR H 129      13.285   9.355  12.878  1.00 42.40           O  
ATOM    995  CG2 THR H 129      12.768   9.422  15.248  1.00 38.76           C  
ATOM    996  C   THR H 129      14.710   7.372  15.633  1.00 34.75           C  
ATOM    997  O   THR H 129      14.561   6.153  15.559  1.00 35.73           O  
ATOM    998  N   VAL H 130      14.863   8.006  16.819  1.00 34.96           N  
ATOM    999  CA  VAL H 130      14.788   7.280  18.060  1.00 34.98           C  
ATOM   1000  CB  VAL H 130      16.073   7.210  18.832  1.00 34.15           C  
ATOM   1001  CG1 VAL H 130      17.142   6.490  18.006  1.00 34.46           C  
ATOM   1002  CG2 VAL H 130      16.464   8.634  19.238  1.00 36.70           C  
ATOM   1003  C   VAL H 130      13.865   8.029  18.966  1.00 35.37           C  
ATOM   1004  O   VAL H 130      13.733   9.248  18.870  1.00 33.01           O  
ATOM   1005  N   LYS H 131      13.184   7.298  19.869  1.00 35.50           N  
ATOM   1006  CA  LYS H 131      12.333   7.932  20.830  1.00 35.90           C  
ATOM   1007  CB  LYS H 131      10.837   7.715  20.536  1.00 38.31           C  
ATOM   1008  CG  LYS H 131       9.893   8.614  21.337  1.00 40.29           C  
ATOM   1009  CD  LYS H 131       8.475   8.650  20.765  1.00 42.62           C  
ATOM   1010  CE  LYS H 131       7.513   9.550  21.545  1.00 52.33           C  
ATOM   1011  NZ  LYS H 131       6.177   9.534  20.911  1.00 52.90           N1+
ATOM   1012  C   LYS H 131      12.658   7.308  22.154  1.00 35.81           C  
ATOM   1013  O   LYS H 131      12.530   6.096  22.322  1.00 36.25           O  
ATOM   1014  N   ILE H 132      13.078   8.138  23.132  1.00 34.91           N  
ATOM   1015  CA  ILE H 132      13.467   7.676  24.437  1.00 36.21           C  
ATOM   1016  CB  ILE H 132      14.756   8.292  24.914  1.00 35.91           C  
ATOM   1017  CG1 ILE H 132      15.913   7.948  23.961  1.00 41.67           C  
ATOM   1018  CG2 ILE H 132      14.997   7.844  26.365  1.00 42.18           C  
ATOM   1019  CD1 ILE H 132      17.171   8.779  24.210  1.00 39.82           C  
ATOM   1020  C   ILE H 132      12.399   8.100  25.397  1.00 35.35           C  
ATOM   1021  O   ILE H 132      11.818   9.173  25.255  1.00 33.13           O  
ATOM   1022  N   SER H 133      12.089   7.247  26.398  1.00 34.96           N  
ATOM   1023  CA  SER H 133      11.038   7.589  27.317  1.00 33.98           C  
ATOM   1024  CB  SER H 133       9.879   6.579  27.335  1.00 32.30           C  
ATOM   1025  OG  SER H 133      10.335   5.319  27.801  1.00 34.66           O  
ATOM   1026  C   SER H 133      11.569   7.673  28.718  1.00 35.26           C  
ATOM   1027  O   SER H 133      12.587   7.072  29.060  1.00 34.06           O  
ATOM   1028  N   CYS H 134      10.873   8.472  29.557  1.00 34.59           N  
ATOM   1029  CA  CYS H 134      11.208   8.646  30.944  1.00 34.74           C  
ATOM   1030  CB  CYS H 134      11.925   9.996  31.206  1.00 39.02           C  
ATOM   1031  SG  CYS H 134      12.357  10.314  32.947  1.00 43.02           S  
ATOM   1032  C   CYS H 134       9.913   8.624  31.706  1.00 35.03           C  
ATOM   1033  O   CYS H 134       9.099   9.539  31.585  1.00 33.73           O  
ATOM   1034  N   LYS H 135       9.687   7.573  32.523  1.00 33.60           N  
ATOM   1035  CA  LYS H 135       8.448   7.481  33.246  1.00 33.84           C  
ATOM   1036  CB  LYS H 135       7.866   6.058  33.315  1.00 34.77           C  
ATOM   1037  CG  LYS H 135       6.534   5.999  34.064  1.00 37.05           C  
ATOM   1038  CD  LYS H 135       5.745   4.712  33.831  1.00 40.34           C  
ATOM   1039  CE  LYS H 135       4.410   4.670  34.578  1.00 47.99           C  
ATOM   1040  NZ  LYS H 135       4.644   4.679  36.039  1.00 51.80           N1+
ATOM   1041  C   LYS H 135       8.686   7.939  34.645  1.00 33.81           C  
ATOM   1042  O   LYS H 135       9.610   7.485  35.316  1.00 31.32           O  
ATOM   1043  N   ALA H 136       7.830   8.860  35.126  1.00 34.49           N  
ATOM   1044  CA  ALA H 136       7.995   9.389  36.446  1.00 36.75           C  
ATOM   1045  CB  ALA H 136       7.807  10.913  36.533  1.00 35.14           C  
ATOM   1046  C   ALA H 136       6.982   8.758  37.339  1.00 40.16           C  
ATOM   1047  O   ALA H 136       5.878   8.418  36.914  1.00 41.17           O  
ATOM   1048  N   SER H 137       7.370   8.546  38.610  1.00 41.89           N  
ATOM   1049  CA  SER H 137       6.466   7.980  39.564  1.00 45.01           C  
ATOM   1050  CB  SER H 137       6.641   6.463  39.754  1.00 48.47           C  
ATOM   1051  OG  SER H 137       7.922   6.185  40.303  1.00 51.45           O  
ATOM   1052  C   SER H 137       6.779   8.605  40.881  1.00 46.12           C  
ATOM   1053  O   SER H 137       7.874   9.126  41.083  1.00 45.83           O  
ATOM   1054  N   GLY H 138       5.796   8.715  41.797  1.00 27.14           N  
ATOM   1055  CA  GLY H 138       6.114   9.253  43.096  1.00 27.25           C  
ATOM   1056  C   GLY H 138       5.753  10.710  43.237  1.00 28.58           C  
ATOM   1057  O   GLY H 138       5.591  11.186  44.360  1.00 29.45           O  
ATOM   1058  N   TYR H 139       5.607  11.475  42.137  1.00 26.40           N  
ATOM   1059  CA  TYR H 139       5.287  12.866  42.331  1.00 26.03           C  
ATOM   1060  CB  TYR H 139       6.472  13.837  42.119  1.00 24.75           C  
ATOM   1061  CG  TYR H 139       7.002  13.792  40.719  1.00 23.80           C  
ATOM   1062  CD1 TYR H 139       6.309  14.352  39.673  1.00 23.19           C  
ATOM   1063  CD2 TYR H 139       8.226  13.229  40.446  1.00 23.95           C  
ATOM   1064  CE1 TYR H 139       6.804  14.327  38.389  1.00 23.03           C  
ATOM   1065  CE2 TYR H 139       8.727  13.201  39.164  1.00 23.41           C  
ATOM   1066  CZ  TYR H 139       8.017  13.749  38.125  1.00 24.01           C  
ATOM   1067  OH  TYR H 139       8.525  13.724  36.808  1.00 23.44           O  
ATOM   1068  C   TYR H 139       4.190  13.243  41.386  1.00 27.88           C  
ATOM   1069  O   TYR H 139       3.779  12.442  40.549  1.00 28.12           O  
ATOM   1070  N   THR H 140       3.665  14.480  41.520  1.00 28.51           N  
ATOM   1071  CA  THR H 140       2.625  14.908  40.632  1.00 29.75           C  
ATOM   1072  CB  THR H 140       1.757  15.991  41.206  1.00 31.03           C  
ATOM   1073  OG1 THR H 140       1.198  15.561  42.438  1.00 34.06           O  
ATOM   1074  CG2 THR H 140       0.624  16.295  40.210  1.00 28.91           C  
ATOM   1075  C   THR H 140       3.337  15.444  39.429  1.00 31.31           C  
ATOM   1076  O   THR H 140       4.053  16.443  39.493  1.00 32.28           O  
ATOM   1077  N   PHE H 141       3.109  14.782  38.285  1.00 30.15           N  
ATOM   1078  CA  PHE H 141       3.804  14.970  37.048  1.00 30.52           C  
ATOM   1079  CB  PHE H 141       3.214  14.020  35.986  1.00 29.14           C  
ATOM   1080  CG  PHE H 141       4.017  14.028  34.736  1.00 28.53           C  
ATOM   1081  CD1 PHE H 141       5.249  13.415  34.690  1.00 29.00           C  
ATOM   1082  CD2 PHE H 141       3.516  14.613  33.597  1.00 28.91           C  
ATOM   1083  CE1 PHE H 141       5.984  13.413  33.528  1.00 28.30           C  
ATOM   1084  CE2 PHE H 141       4.245  14.615  32.433  1.00 29.81           C  
ATOM   1085  CZ  PHE H 141       5.480  14.015  32.399  1.00 28.54           C  
ATOM   1086  C   PHE H 141       3.681  16.390  36.586  1.00 32.93           C  
ATOM   1087  O   PHE H 141       4.673  17.018  36.216  1.00 34.02           O  
ATOM   1088  N   THR H 142       2.461  16.942  36.650  1.00 31.37           N  
ATOM   1089  CA  THR H 142       2.138  18.249  36.152  1.00 31.48           C  
ATOM   1090  CB  THR H 142       0.671  18.557  36.233  1.00 33.43           C  
ATOM   1091  OG1 THR H 142       0.384  19.704  35.450  1.00 33.84           O  
ATOM   1092  CG2 THR H 142       0.282  18.817  37.697  1.00 34.28           C  
ATOM   1093  C   THR H 142       2.871  19.329  36.894  1.00 33.23           C  
ATOM   1094  O   THR H 142       3.114  20.405  36.355  1.00 33.72           O  
ATOM   1095  N   ASN H 143       3.190  19.096  38.174  1.00 31.41           N  
ATOM   1096  CA  ASN H 143       3.803  20.079  39.026  1.00 30.29           C  
ATOM   1097  CB  ASN H 143       3.774  19.666  40.511  1.00 31.91           C  
ATOM   1098  CG  ASN H 143       3.965  20.908  41.373  1.00 38.96           C  
ATOM   1099  OD1 ASN H 143       5.040  21.504  41.410  1.00 39.45           O  
ATOM   1100  ND2 ASN H 143       2.883  21.314  42.090  1.00 38.24           N  
ATOM   1101  C   ASN H 143       5.237  20.405  38.662  1.00 28.03           C  
ATOM   1102  O   ASN H 143       5.681  21.514  38.957  1.00 27.55           O  
ATOM   1103  N   TYR H 144       6.023  19.478  38.054  1.00 23.36           N  
ATOM   1104  CA  TYR H 144       7.437  19.771  37.890  1.00 19.31           C  
ATOM   1105  CB  TYR H 144       8.328  18.818  38.707  1.00 18.89           C  
ATOM   1106  CG  TYR H 144       7.926  18.957  40.136  1.00 18.98           C  
ATOM   1107  CD1 TYR H 144       6.895  18.202  40.648  1.00 18.46           C  
ATOM   1108  CD2 TYR H 144       8.568  19.844  40.965  1.00 18.98           C  
ATOM   1109  CE1 TYR H 144       6.515  18.328  41.964  1.00 18.60           C  
ATOM   1110  CE2 TYR H 144       8.194  19.976  42.282  1.00 19.02           C  
ATOM   1111  CZ  TYR H 144       7.166  19.215  42.785  1.00 20.31           C  
ATOM   1112  OH  TYR H 144       6.779  19.348  44.135  1.00 23.31           O  
ATOM   1113  C   TYR H 144       7.886  19.655  36.446  1.00 19.48           C  
ATOM   1114  O   TYR H 144       7.311  18.837  35.723  1.00 19.74           O  
ATOM   1115  N   GLY H 145       8.936  20.459  36.024  1.00 31.43           N  
ATOM   1116  CA  GLY H 145       9.365  20.514  34.653  1.00 30.87           C  
ATOM   1117  C   GLY H 145      10.238  19.333  34.390  1.00 30.96           C  
ATOM   1118  O   GLY H 145      10.888  18.818  35.298  1.00 30.66           O  
ATOM   1119  N   MET H 146      10.286  18.877  33.120  1.00 29.72           N  
ATOM   1120  CA  MET H 146      11.126  17.764  32.794  0.90 30.66           C  
ATOM   1121  CB  MET H 146      10.389  16.599  32.114  0.90 31.66           C  
ATOM   1122  CG  MET H 146      11.239  15.332  31.996  0.90 34.27           C  
ATOM   1123  SD  MET H 146      11.628  14.532  33.584  0.90 39.42           S  
ATOM   1124  CE  MET H 146       9.950  13.919  33.908  0.90 35.81           C  
ATOM   1125  C   MET H 146      12.183  18.270  31.864  1.00 30.97           C  
ATOM   1126  O   MET H 146      11.887  18.838  30.813  1.00 31.15           O  
ATOM   1127  N   ASN H 147      13.461  18.061  32.239  1.00 28.78           N  
ATOM   1128  CA  ASN H 147      14.564  18.564  31.469  1.00 29.06           C  
ATOM   1129  CB  ASN H 147      15.622  19.280  32.331  1.00 27.63           C  
ATOM   1130  CG  ASN H 147      14.991  20.488  33.006  1.00 33.69           C  
ATOM   1131  OD1 ASN H 147      15.340  21.630  32.716  1.00 34.31           O  
ATOM   1132  ND2 ASN H 147      14.025  20.224  33.928  1.00 30.10           N  
ATOM   1133  C   ASN H 147      15.279  17.398  30.857  1.00 28.05           C  
ATOM   1134  O   ASN H 147      15.205  16.278  31.359  1.00 28.06           O  
ATOM   1135  N   TRP H 148      15.978  17.638  29.727  1.00 27.89           N  
ATOM   1136  CA  TRP H 148      16.747  16.592  29.115  1.00 27.41           C  
ATOM   1137  CB  TRP H 148      16.231  16.185  27.725  1.00 29.51           C  
ATOM   1138  CG  TRP H 148      14.918  15.438  27.786  1.00 27.21           C  
ATOM   1139  CD2 TRP H 148      14.819  14.011  27.907  1.00 25.59           C  
ATOM   1140  CD1 TRP H 148      13.639  15.912  27.757  1.00 28.11           C  
ATOM   1141  NE1 TRP H 148      12.749  14.868  27.851  1.00 26.61           N  
ATOM   1142  CE2 TRP H 148      13.463  13.691  27.943  1.00 28.29           C  
ATOM   1143  CE3 TRP H 148      15.784  13.048  27.981  1.00 29.84           C  
ATOM   1144  CZ2 TRP H 148      13.048  12.394  28.058  1.00 27.37           C  
ATOM   1145  CZ3 TRP H 148      15.362  11.741  28.094  1.00 28.19           C  
ATOM   1146  CH2 TRP H 148      14.021  11.421  28.131  1.00 26.02           C  
ATOM   1147  C   TRP H 148      18.158  17.084  29.002  1.00 27.79           C  
ATOM   1148  O   TRP H 148      18.398  18.228  28.614  1.00 26.70           O  
ATOM   1149  N   MET H 149      19.131  16.219  29.358  1.00 27.46           N  
ATOM   1150  CA  MET H 149      20.519  16.597  29.348  1.00 26.93           C  
ATOM   1151  CB  MET H 149      21.164  16.557  30.742  1.00 28.75           C  
ATOM   1152  CG  MET H 149      20.407  17.331  31.823  1.00  0.00           C  
ATOM   1153  SD  MET H 149      20.386  19.139  31.655  1.00  0.00           S  
ATOM   1154  CE  MET H 149      19.562  19.382  33.257  1.00  0.00           C  
ATOM   1155  C   MET H 149      21.259  15.555  28.565  1.00 28.38           C  
ATOM   1156  O   MET H 149      20.980  14.362  28.676  1.00 27.72           O  
ATOM   1157  N   LYS H 150      22.253  15.996  27.774  1.00 29.89           N  
ATOM   1158  CA  LYS H 150      23.030  15.121  26.940  1.00 28.46           C  
ATOM   1159  CB  LYS H 150      23.158  15.716  25.530  1.00 31.35           C  
ATOM   1160  CG  LYS H 150      24.081  14.982  24.564  1.00 30.27           C  
ATOM   1161  CD  LYS H 150      24.029  15.597  23.164  1.00 33.72           C  
ATOM   1162  CE  LYS H 150      25.102  15.069  22.215  1.00 33.98           C  
ATOM   1163  NZ  LYS H 150      25.050  15.821  20.941  1.00 35.56           N1+
ATOM   1164  C   LYS H 150      24.416  15.032  27.497  1.00 28.20           C  
ATOM   1165  O   LYS H 150      24.983  16.031  27.933  1.00 28.62           O  
ATOM   1166  N   GLN H 151      24.993  13.812  27.524  1.00 29.79           N  
ATOM   1167  CA  GLN H 151      26.358  13.684  27.947  1.00 30.51           C  
ATOM   1168  CB  GLN H 151      26.519  13.069  29.350  1.00 30.98           C  
ATOM   1169  CG  GLN H 151      27.972  13.009  29.830  1.00 30.41           C  
ATOM   1170  CD  GLN H 151      27.991  12.487  31.263  1.00 33.48           C  
ATOM   1171  OE1 GLN H 151      27.186  11.639  31.641  1.00 30.21           O  
ATOM   1172  NE2 GLN H 151      28.933  13.018  32.089  1.00 29.40           N  
ATOM   1173  C   GLN H 151      27.042  12.791  26.956  1.00 31.36           C  
ATOM   1174  O   GLN H 151      26.820  11.581  26.937  1.00 32.41           O  
ATOM   1175  N   ALA H 152      27.909  13.369  26.101  1.00 35.95           N  
ATOM   1176  CA  ALA H 152      28.613  12.593  25.117  1.00 38.62           C  
ATOM   1177  CB  ALA H 152      29.239  13.435  23.993  1.00 41.83           C  
ATOM   1178  C   ALA H 152      29.706  11.862  25.825  1.00 43.03           C  
ATOM   1179  O   ALA H 152      30.072  12.211  26.948  1.00 42.85           O  
ATOM   1180  N   PRO H 153      30.245  10.843  25.212  1.00 47.88           N  
ATOM   1181  CA  PRO H 153      31.257  10.075  25.870  1.00 49.86           C  
ATOM   1182  CD  PRO H 153      29.585  10.100  24.151  1.00 48.05           C  
ATOM   1183  CB  PRO H 153      31.568   8.909  24.933  1.00 50.74           C  
ATOM   1184  CG  PRO H 153      30.245   8.707  24.168  1.00 51.03           C  
ATOM   1185  C   PRO H 153      32.437  10.918  26.225  1.00 53.62           C  
ATOM   1186  O   PRO H 153      33.055  11.498  25.333  1.00 53.14           O  
ATOM   1187  N   GLY H 154      32.774  10.982  27.526  1.00 54.99           N  
ATOM   1188  CA  GLY H 154      33.927  11.710  27.965  1.00 57.02           C  
ATOM   1189  C   GLY H 154      33.700  13.179  27.806  1.00 59.27           C  
ATOM   1190  O   GLY H 154      34.657  13.947  27.726  1.00 61.81           O  
ATOM   1191  N   LYS H 155      32.432  13.625  27.755  1.00 58.97           N  
ATOM   1192  CA  LYS H 155      32.234  15.035  27.605  1.00 56.83           C  
ATOM   1193  CB  LYS H 155      31.621  15.454  26.258  1.00 59.01           C  
ATOM   1194  CG  LYS H 155      32.676  15.500  25.149  1.00 62.61           C  
ATOM   1195  CD  LYS H 155      32.111  15.673  23.741  1.00 65.23           C  
ATOM   1196  CE  LYS H 155      33.163  16.113  22.718  1.00 69.72           C  
ATOM   1197  NZ  LYS H 155      34.248  15.110  22.626  1.00 71.31           N1+
ATOM   1198  C   LYS H 155      31.392  15.555  28.720  1.00 54.66           C  
ATOM   1199  O   LYS H 155      30.921  14.809  29.576  1.00 54.14           O  
ATOM   1200  N   GLY H 156      31.212  16.889  28.742  1.00 48.62           N  
ATOM   1201  CA  GLY H 156      30.483  17.514  29.803  1.00 45.86           C  
ATOM   1202  C   GLY H 156      29.021  17.379  29.540  1.00 43.25           C  
ATOM   1203  O   GLY H 156      28.599  16.820  28.530  1.00 42.32           O  
ATOM   1204  N   PHE H 157      28.211  17.896  30.485  1.00 38.87           N  
ATOM   1205  CA  PHE H 157      26.785  17.844  30.383  1.00 36.03           C  
ATOM   1206  CB  PHE H 157      26.061  17.963  31.734  1.00 33.88           C  
ATOM   1207  CG  PHE H 157      26.270  16.695  32.477  1.00 34.27           C  
ATOM   1208  CD1 PHE H 157      25.481  15.604  32.197  1.00 31.43           C  
ATOM   1209  CD2 PHE H 157      27.238  16.597  33.449  1.00 34.71           C  
ATOM   1210  CE1 PHE H 157      25.657  14.423  32.873  1.00 13.54           C  
ATOM   1211  CE2 PHE H 157      27.419  15.417  34.128  1.00 20.90           C  
ATOM   1212  CZ  PHE H 157      26.629  14.330  33.840  1.00 21.50           C  
ATOM   1213  C   PHE H 157      26.323  18.999  29.553  1.00 36.59           C  
ATOM   1214  O   PHE H 157      26.838  20.112  29.656  1.00 36.50           O  
ATOM   1215  N   LYS H 158      25.315  18.730  28.698  1.00 34.09           N  
ATOM   1216  CA  LYS H 158      24.723  19.712  27.836  0.90 33.67           C  
ATOM   1217  CB  LYS H 158      24.819  19.323  26.350  0.90 36.50           C  
ATOM   1218  CG  LYS H 158      26.176  19.553  25.684  0.90 45.09           C  
ATOM   1219  CD  LYS H 158      26.436  21.004  25.279  0.90 54.56           C  
ATOM   1220  CE  LYS H 158      25.928  21.295  23.863  0.90 55.05           C  
ATOM   1221  NZ  LYS H 158      26.152  22.711  23.493  0.90 58.32           N1+
ATOM   1222  C   LYS H 158      23.253  19.726  28.131  1.00 31.71           C  
ATOM   1223  O   LYS H 158      22.597  18.685  28.114  1.00 31.15           O  
ATOM   1224  N   TRP H 159      22.687  20.918  28.387  1.00 30.83           N  
ATOM   1225  CA  TRP H 159      21.282  21.013  28.666  1.00 32.11           C  
ATOM   1226  CB  TRP H 159      20.973  22.217  29.575  1.00 30.61           C  
ATOM   1227  CG  TRP H 159      19.524  22.404  29.935  1.00 31.45           C  
ATOM   1228  CD2 TRP H 159      18.658  23.342  29.282  1.00 32.66           C  
ATOM   1229  CD1 TRP H 159      18.780  21.793  30.899  1.00 31.79           C  
ATOM   1230  NE1 TRP H 159      17.498  22.288  30.885  1.00 32.03           N  
ATOM   1231  CE2 TRP H 159      17.411  23.245  29.896  1.00 32.02           C  
ATOM   1232  CE3 TRP H 159      18.887  24.218  28.259  1.00 30.88           C  
ATOM   1233  CZ2 TRP H 159      16.366  24.024  29.490  1.00 34.02           C  
ATOM   1234  CZ3 TRP H 159      17.828  24.999  27.851  1.00 31.94           C  
ATOM   1235  CH2 TRP H 159      16.592  24.903  28.455  1.00 32.32           C  
ATOM   1236  C   TRP H 159      20.593  21.200  27.344  1.00 31.20           C  
ATOM   1237  O   TRP H 159      20.868  22.156  26.622  1.00 31.70           O  
ATOM   1238  N   MET H 160      19.763  20.210  26.955  1.00 29.62           N  
ATOM   1239  CA  MET H 160      19.005  20.185  25.732  1.00 29.60           C  
ATOM   1240  CB  MET H 160      18.501  18.770  25.399  1.00 26.95           C  
ATOM   1241  CG  MET H 160      19.654  17.789  25.186  1.00 29.04           C  
ATOM   1242  SD  MET H 160      19.154  16.088  24.786  1.00 30.84           S  
ATOM   1243  CE  MET H 160      18.500  16.508  23.144  1.00 28.64           C  
ATOM   1244  C   MET H 160      17.819  21.103  25.753  1.00 31.45           C  
ATOM   1245  O   MET H 160      17.507  21.755  24.758  1.00 30.49           O  
ATOM   1246  N   GLY H 161      17.106  21.165  26.894  1.00 30.47           N  
ATOM   1247  CA  GLY H 161      15.911  21.957  26.981  1.00 28.68           C  
ATOM   1248  C   GLY H 161      14.996  21.275  27.948  1.00 30.19           C  
ATOM   1249  O   GLY H 161      15.393  20.330  28.628  1.00 28.29           O  
ATOM   1250  N   TRP H 162      13.740  21.756  28.059  1.00 29.95           N  
ATOM   1251  CA  TRP H 162      12.832  21.090  28.950  1.00 30.78           C  
ATOM   1252  CB  TRP H 162      12.917  21.580  30.410  1.00 30.98           C  
ATOM   1253  CG  TRP H 162      12.524  23.020  30.639  1.00 31.69           C  
ATOM   1254  CD2 TRP H 162      11.316  23.442  31.293  1.00 32.08           C  
ATOM   1255  CD1 TRP H 162      13.225  24.156  30.358  1.00 32.48           C  
ATOM   1256  NE1 TRP H 162      12.521  25.259  30.773  1.00 32.02           N  
ATOM   1257  CE2 TRP H 162      11.348  24.834  31.359  1.00 33.76           C  
ATOM   1258  CE3 TRP H 162      10.272  22.728  31.809  1.00 32.39           C  
ATOM   1259  CZ2 TRP H 162      10.331  25.537  31.942  1.00 32.47           C  
ATOM   1260  CZ3 TRP H 162       9.245  23.441  32.387  1.00 29.65           C  
ATOM   1261  CH2 TRP H 162       9.274  24.819  32.452  1.00 31.56           C  
ATOM   1262  C   TRP H 162      11.441  21.288  28.445  1.00 32.37           C  
ATOM   1263  O   TRP H 162      11.198  22.084  27.540  1.00 31.00           O  
ATOM   1264  N   ILE H 163      10.487  20.520  29.003  1.00 29.30           N  
ATOM   1265  CA  ILE H 163       9.121  20.637  28.590  1.00 28.31           C  
ATOM   1266  CB  ILE H 163       8.620  19.399  27.904  1.00 26.91           C  
ATOM   1267  CG1 ILE H 163       7.198  19.608  27.362  1.00 27.07           C  
ATOM   1268  CG2 ILE H 163       8.764  18.214  28.872  1.00 26.48           C  
ATOM   1269  CD1 ILE H 163       6.737  18.496  26.421  1.00 27.73           C  
ATOM   1270  C   ILE H 163       8.276  20.881  29.802  1.00 31.79           C  
ATOM   1271  O   ILE H 163       8.477  20.258  30.846  1.00 30.83           O  
ATOM   1272  N   LYS H 164       7.317  21.827  29.700  1.00 31.95           N  
ATOM   1273  CA  LYS H 164       6.424  22.072  30.799  1.00 31.47           C  
ATOM   1274  CB  LYS H 164       5.711  23.437  30.774  1.00 31.49           C  
ATOM   1275  CG  LYS H 164       6.497  24.595  31.386  1.00 32.56           C  
ATOM   1276  CD  LYS H 164       5.732  25.918  31.310  1.00  0.00           C  
ATOM   1277  CE  LYS H 164       6.250  26.982  32.279  1.00  0.00           C  
ATOM   1278  NZ  LYS H 164       5.304  28.119  32.348  1.00  0.00           N1+
ATOM   1279  C   LYS H 164       5.346  21.042  30.732  1.00 32.98           C  
ATOM   1280  O   LYS H 164       4.651  20.906  29.728  1.00 34.48           O  
ATOM   1281  N   THR H 165       5.272  20.237  31.813  1.00 20.03           N  
ATOM   1282  CA  THR H 165       4.401  19.114  31.994  1.00 20.51           C  
ATOM   1283  CB  THR H 165       4.768  18.305  33.201  1.00 17.31           C  
ATOM   1284  OG1 THR H 165       4.654  19.091  34.378  1.00 16.88           O  
ATOM   1285  CG2 THR H 165       6.218  17.815  33.030  1.00 17.44           C  
ATOM   1286  C   THR H 165       2.989  19.575  32.134  1.00 22.41           C  
ATOM   1287  O   THR H 165       2.058  18.796  31.933  1.00 24.10           O  
ATOM   1288  N   ASN H 166       2.790  20.807  32.635  1.00 26.84           N  
ATOM   1289  CA  ASN H 166       1.456  21.316  32.757  1.00 28.27           C  
ATOM   1290  CB  ASN H 166       1.417  22.572  33.645  1.00 41.29           C  
ATOM   1291  CG  ASN H 166      -0.015  22.821  34.082  1.00 43.27           C  
ATOM   1292  OD1 ASN H 166      -0.926  22.918  33.262  1.00 27.80           O  
ATOM   1293  ND2 ASN H 166      -0.222  22.914  35.423  1.00 25.19           N  
ATOM   1294  C   ASN H 166       0.891  21.688  31.409  1.00 28.11           C  
ATOM   1295  O   ASN H 166      -0.137  21.160  30.988  1.00 27.99           O  
ATOM   1296  N   THR H 167       1.566  22.630  30.714  1.00 25.34           N  
ATOM   1297  CA  THR H 167       1.154  23.166  29.440  1.00 25.52           C  
ATOM   1298  CB  THR H 167       1.858  24.449  29.116  1.00 23.74           C  
ATOM   1299  OG1 THR H 167       1.426  24.942  27.859  1.00 21.45           O  
ATOM   1300  CG2 THR H 167       3.373  24.197  29.099  1.00 21.99           C  
ATOM   1301  C   THR H 167       1.403  22.224  28.306  1.00 26.67           C  
ATOM   1302  O   THR H 167       0.555  22.047  27.431  1.00 27.51           O  
ATOM   1303  N   GLY H 168       2.589  21.595  28.317  1.00 23.25           N  
ATOM   1304  CA  GLY H 168       3.043  20.692  27.302  1.00 23.55           C  
ATOM   1305  C   GLY H 168       4.022  21.373  26.378  1.00 24.16           C  
ATOM   1306  O   GLY H 168       4.589  20.733  25.497  1.00 23.36           O  
ATOM   1307  N   GLU H 169       4.283  22.684  26.543  1.00 37.07           N  
ATOM   1308  CA  GLU H 169       5.140  23.345  25.589  1.00 40.06           C  
ATOM   1309  CB  GLU H 169       4.979  24.869  25.536  1.00 42.21           C  
ATOM   1310  CG  GLU H 169       3.704  25.342  24.854  1.00 58.00           C  
ATOM   1311  CD  GLU H 169       3.901  26.818  24.562  1.00 63.19           C  
ATOM   1312  OE1 GLU H 169       4.667  27.478  25.314  1.00 70.83           O  
ATOM   1313  OE2 GLU H 169       3.291  27.302  23.573  1.00 67.03           O1-
ATOM   1314  C   GLU H 169       6.592  23.114  25.898  1.00 37.40           C  
ATOM   1315  O   GLU H 169       7.035  23.191  27.044  1.00 36.55           O  
ATOM   1316  N   PRO H 170       7.331  22.799  24.860  1.00 36.87           N  
ATOM   1317  CA  PRO H 170       8.750  22.604  25.008  1.00 35.50           C  
ATOM   1318  CD  PRO H 170       6.778  21.939  23.828  1.00 29.38           C  
ATOM   1319  CB  PRO H 170       9.135  21.480  24.048  1.00 35.85           C  
ATOM   1320  CG  PRO H 170       7.993  21.454  23.022  1.00 31.89           C  
ATOM   1321  C   PRO H 170       9.570  23.841  24.783  1.00 35.33           C  
ATOM   1322  O   PRO H 170       9.124  24.750  24.084  1.00 35.39           O  
ATOM   1323  N   THR H 171      10.786  23.875  25.363  1.00 32.06           N  
ATOM   1324  CA  THR H 171      11.739  24.926  25.147  1.00 33.64           C  
ATOM   1325  CB  THR H 171      12.034  25.737  26.368  1.00 35.95           C  
ATOM   1326  OG1 THR H 171      12.429  24.877  27.423  1.00 36.07           O  
ATOM   1327  CG2 THR H 171      10.795  26.545  26.762  1.00 37.38           C  
ATOM   1328  C   THR H 171      13.007  24.231  24.787  1.00 35.05           C  
ATOM   1329  O   THR H 171      13.430  23.310  25.483  1.00 33.36           O  
ATOM   1330  N   TYR H 172      13.667  24.667  23.699  1.00 33.08           N  
ATOM   1331  CA  TYR H 172      14.840  23.956  23.286  1.00 32.87           C  
ATOM   1332  CB  TYR H 172      14.780  23.453  21.833  1.00 30.88           C  
ATOM   1333  CG  TYR H 172      13.642  22.504  21.675  1.00 29.37           C  
ATOM   1334  CD1 TYR H 172      13.770  21.178  22.025  1.00 29.99           C  
ATOM   1335  CD2 TYR H 172      12.448  22.946  21.156  1.00 32.58           C  
ATOM   1336  CE1 TYR H 172      12.713  20.311  21.866  1.00 27.97           C  
ATOM   1337  CE2 TYR H 172      11.390  22.085  20.995  1.00 30.26           C  
ATOM   1338  CZ  TYR H 172      11.523  20.765  21.351  1.00 28.80           C  
ATOM   1339  OH  TYR H 172      10.437  19.881  21.185  1.00 24.69           O  
ATOM   1340  C   TYR H 172      16.002  24.891  23.326  1.00 35.57           C  
ATOM   1341  O   TYR H 172      15.871  26.088  23.081  1.00 35.11           O  
ATOM   1342  N   ALA H 173      17.183  24.342  23.669  1.00 33.38           N  
ATOM   1343  CA  ALA H 173      18.393  25.109  23.651  1.00 36.48           C  
ATOM   1344  CB  ALA H 173      19.585  24.404  24.322  1.00 32.88           C  
ATOM   1345  C   ALA H 173      18.723  25.302  22.205  1.00 36.63           C  
ATOM   1346  O   ALA H 173      18.224  24.576  21.348  1.00 34.32           O  
ATOM   1347  N   GLU H 174      19.582  26.290  21.891  1.00 39.47           N  
ATOM   1348  CA  GLU H 174      19.861  26.625  20.522  1.00 41.30           C  
ATOM   1349  CB  GLU H 174      20.827  27.813  20.369  1.00 46.30           C  
ATOM   1350  CG  GLU H 174      20.137  29.166  20.529  1.00 52.20           C  
ATOM   1351  CD  GLU H 174      19.313  29.397  19.267  1.00  0.00           C  
ATOM   1352  OE1 GLU H 174      19.765  28.956  18.176  1.00  0.00           O  
ATOM   1353  OE2 GLU H 174      18.224  30.021  19.376  1.00  0.00           O1-
ATOM   1354  C   GLU H 174      20.444  25.468  19.772  1.00 43.11           C  
ATOM   1355  O   GLU H 174      20.058  25.220  18.631  1.00 42.74           O  
ATOM   1356  N   ASP H 175      21.371  24.718  20.387  1.00 41.68           N  
ATOM   1357  CA  ASP H 175      22.030  23.642  19.703  1.00 40.11           C  
ATOM   1358  CB  ASP H 175      23.134  22.995  20.555  1.00 43.55           C  
ATOM   1359  CG  ASP H 175      24.281  23.993  20.637  1.00 53.66           C  
ATOM   1360  OD1 ASP H 175      24.687  24.509  19.562  1.00 59.68           O  
ATOM   1361  OD2 ASP H 175      24.755  24.262  21.773  1.00 56.57           O1-
ATOM   1362  C   ASP H 175      21.040  22.576  19.342  1.00 39.11           C  
ATOM   1363  O   ASP H 175      21.222  21.853  18.366  1.00 39.66           O  
ATOM   1364  N   PHE H 176      20.009  22.407  20.179  1.00 36.30           N  
ATOM   1365  CA  PHE H 176      18.995  21.403  20.067  1.00 35.39           C  
ATOM   1366  CB  PHE H 176      18.479  20.908  21.423  1.00 31.88           C  
ATOM   1367  CG  PHE H 176      19.722  20.409  22.075  1.00 29.74           C  
ATOM   1368  CD1 PHE H 176      20.386  19.307  21.594  1.00 28.10           C  
ATOM   1369  CD2 PHE H 176      20.269  21.082  23.136  1.00 29.08           C  
ATOM   1370  CE1 PHE H 176      21.543  18.866  22.191  1.00 30.55           C  
ATOM   1371  CE2 PHE H 176      21.425  20.642  23.736  1.00 31.61           C  
ATOM   1372  CZ  PHE H 176      22.068  19.527  23.269  1.00 29.63           C  
ATOM   1373  C   PHE H 176      17.850  21.700  19.147  1.00 38.26           C  
ATOM   1374  O   PHE H 176      16.988  20.840  18.998  1.00 37.53           O  
ATOM   1375  N   LYS H 177      17.689  22.934  18.632  1.00 40.23           N  
ATOM   1376  CA  LYS H 177      16.533  23.188  17.811  1.00 42.73           C  
ATOM   1377  CB  LYS H 177      16.290  24.683  17.550  1.00 44.76           C  
ATOM   1378  CG  LYS H 177      15.832  25.456  18.788  1.00 46.87           C  
ATOM   1379  CD  LYS H 177      15.888  26.975  18.615  1.00 48.26           C  
ATOM   1380  CE  LYS H 177      15.058  27.733  19.653  1.00 51.11           C  
ATOM   1381  NZ  LYS H 177      15.764  27.751  20.951  1.00 54.26           N1+
ATOM   1382  C   LYS H 177      16.623  22.506  16.471  1.00 45.35           C  
ATOM   1383  O   LYS H 177      17.661  22.534  15.808  1.00 46.50           O  
ATOM   1384  N   GLY H 178      15.491  21.881  16.053  1.00 43.23           N  
ATOM   1385  CA  GLY H 178      15.290  21.302  14.747  1.00 41.33           C  
ATOM   1386  C   GLY H 178      15.017  19.819  14.773  1.00 40.69           C  
ATOM   1387  O   GLY H 178      13.884  19.393  14.562  1.00 42.27           O  
ATOM   1388  N   ARG H 179      16.055  18.999  15.018  1.00 36.74           N  
ATOM   1389  CA  ARG H 179      16.003  17.562  14.991  0.90 35.13           C  
ATOM   1390  CB  ARG H 179      17.388  16.922  14.841  0.90 34.30           C  
ATOM   1391  CG  ARG H 179      17.984  17.217  13.464  0.90 39.70           C  
ATOM   1392  CD  ARG H 179      19.281  16.466  13.176  0.90 34.99           C  
ATOM   1393  NE  ARG H 179      20.286  16.933  14.166  0.90 35.69           N  
ATOM   1394  CZ  ARG H 179      21.105  16.026  14.770  0.90 34.08           C  
ATOM   1395  NH1 ARG H 179      21.002  14.700  14.460  0.90 30.85           N1+
ATOM   1396  NH2 ARG H 179      22.019  16.444  15.693  0.90 32.59           N  
ATOM   1397  C   ARG H 179      15.326  16.967  16.191  1.00 35.68           C  
ATOM   1398  O   ARG H 179      14.898  15.815  16.137  1.00 34.75           O  
ATOM   1399  N   PHE H 180      15.264  17.709  17.315  1.00 35.44           N  
ATOM   1400  CA  PHE H 180      14.815  17.154  18.565  1.00 33.64           C  
ATOM   1401  CB  PHE H 180      15.687  17.631  19.735  1.00 29.97           C  
ATOM   1402  CG  PHE H 180      17.101  17.349  19.361  1.00 32.71           C  
ATOM   1403  CD1 PHE H 180      17.770  18.226  18.539  1.00 32.04           C  
ATOM   1404  CD2 PHE H 180      17.758  16.234  19.825  1.00 31.22           C  
ATOM   1405  CE1 PHE H 180      19.075  17.994  18.175  1.00 30.33           C  
ATOM   1406  CE2 PHE H 180      19.064  15.997  19.465  1.00 30.57           C  
ATOM   1407  CZ  PHE H 180      19.726  16.876  18.639  1.00 29.99           C  
ATOM   1408  C   PHE H 180      13.414  17.587  18.892  1.00 34.53           C  
ATOM   1409  O   PHE H 180      12.997  18.697  18.565  1.00 33.96           O  
ATOM   1410  N   ALA H 181      12.643  16.693  19.556  1.00 33.90           N  
ATOM   1411  CA  ALA H 181      11.307  17.037  19.961  1.00 32.15           C  
ATOM   1412  CB  ALA H 181      10.224  16.551  18.983  1.00 30.89           C  
ATOM   1413  C   ALA H 181      11.024  16.398  21.289  1.00 32.21           C  
ATOM   1414  O   ALA H 181      11.417  15.260  21.543  1.00 30.98           O  
ATOM   1415  N   PHE H 182      10.315  17.129  22.180  1.00 32.40           N  
ATOM   1416  CA  PHE H 182       9.963  16.588  23.464  1.00 31.80           C  
ATOM   1417  CB  PHE H 182      10.299  17.499  24.662  1.00 28.19           C  
ATOM   1418  CG  PHE H 182      11.753  17.833  24.637  1.00 29.95           C  
ATOM   1419  CD1 PHE H 182      12.711  16.847  24.678  1.00 28.75           C  
ATOM   1420  CD2 PHE H 182      12.158  19.147  24.622  1.00 26.66           C  
ATOM   1421  CE1 PHE H 182      14.047  17.172  24.662  1.00 28.44           C  
ATOM   1422  CE2 PHE H 182      13.494  19.477  24.608  1.00 25.43           C  
ATOM   1423  CZ  PHE H 182      14.444  18.486  24.624  1.00 26.54           C  
ATOM   1424  C   PHE H 182       8.471  16.427  23.461  1.00 32.64           C  
ATOM   1425  O   PHE H 182       7.750  17.307  22.991  1.00 33.24           O  
ATOM   1426  N   SER H 183       7.975  15.284  23.986  1.00 33.29           N  
ATOM   1427  CA  SER H 183       6.560  15.012  24.002  1.00 33.41           C  
ATOM   1428  CB  SER H 183       6.131  13.867  23.068  1.00 35.05           C  
ATOM   1429  OG  SER H 183       6.436  14.173  21.719  1.00 29.13           O  
ATOM   1430  C   SER H 183       6.199  14.519  25.368  1.00 35.17           C  
ATOM   1431  O   SER H 183       7.071  14.214  26.179  1.00 32.95           O  
ATOM   1432  N   LEU H 184       4.880  14.446  25.653  1.00 36.88           N  
ATOM   1433  CA  LEU H 184       4.423  13.977  26.931  1.00 39.01           C  
ATOM   1434  CB  LEU H 184       3.880  15.082  27.853  1.00 41.59           C  
ATOM   1435  CG  LEU H 184       4.911  16.096  28.367  1.00 41.06           C  
ATOM   1436  CD1 LEU H 184       4.234  17.138  29.275  1.00 42.45           C  
ATOM   1437  CD2 LEU H 184       6.094  15.394  29.051  1.00 39.54           C  
ATOM   1438  C   LEU H 184       3.248  13.068  26.758  1.00 40.68           C  
ATOM   1439  O   LEU H 184       2.495  13.171  25.790  1.00 39.85           O  
ATOM   1440  N   GLU H 185       3.095  12.113  27.699  1.00 43.23           N  
ATOM   1441  CA  GLU H 185       1.888  11.342  27.791  1.00 44.23           C  
ATOM   1442  CB  GLU H 185       2.034   9.854  27.425  1.00 46.41           C  
ATOM   1443  CG  GLU H 185       0.680   9.143  27.329  1.00 56.44           C  
ATOM   1444  CD  GLU H 185       0.894   7.680  26.962  1.00 59.05           C  
ATOM   1445  OE1 GLU H 185       1.633   7.414  25.979  1.00 64.08           O  
ATOM   1446  OE2 GLU H 185       0.312   6.806  27.660  1.00 63.24           O1-
ATOM   1447  C   GLU H 185       1.520  11.435  29.242  1.00 43.01           C  
ATOM   1448  O   GLU H 185       2.001  10.666  30.071  1.00 41.24           O  
ATOM   1449  N   ALA H 186       0.627  12.384  29.581  1.00 44.22           N  
ATOM   1450  CA  ALA H 186       0.312  12.690  30.950  1.00 45.17           C  
ATOM   1451  CB  ALA H 186      -0.663  13.873  31.084  1.00 46.99           C  
ATOM   1452  C   ALA H 186      -0.303  11.525  31.665  1.00 45.43           C  
ATOM   1453  O   ALA H 186       0.036  11.254  32.816  1.00 44.51           O  
ATOM   1454  N   SER H 187      -1.224  10.792  31.014  1.00 46.23           N  
ATOM   1455  CA  SER H 187      -1.876   9.714  31.706  1.00 46.67           C  
ATOM   1456  CB  SER H 187      -2.915   8.990  30.833  1.00 48.66           C  
ATOM   1457  OG  SER H 187      -2.278   8.371  29.727  1.00 54.54           O  
ATOM   1458  C   SER H 187      -0.835   8.713  32.102  1.00 46.58           C  
ATOM   1459  O   SER H 187      -0.930   8.090  33.160  1.00 48.47           O  
ATOM   1460  N   ALA H 188       0.154   8.521  31.211  1.00 42.84           N  
ATOM   1461  CA  ALA H 188       1.298   7.655  31.324  1.00 39.71           C  
ATOM   1462  CB  ALA H 188       2.056   7.487  29.999  1.00 40.34           C  
ATOM   1463  C   ALA H 188       2.281   8.173  32.334  1.00 40.05           C  
ATOM   1464  O   ALA H 188       3.087   7.412  32.869  1.00 39.55           O  
ATOM   1465  N   ASN H 189       2.299   9.499  32.569  1.00 38.15           N  
ATOM   1466  CA  ASN H 189       3.273  10.075  33.454  1.00 37.14           C  
ATOM   1467  CB  ASN H 189       3.339   9.379  34.825  1.00 37.35           C  
ATOM   1468  CG  ASN H 189       1.958   9.448  35.463  1.00  0.00           C  
ATOM   1469  OD1 ASN H 189       1.023   8.787  35.015  1.00  0.00           O  
ATOM   1470  ND2 ASN H 189       1.822  10.263  36.544  1.00  0.00           N  
ATOM   1471  C   ASN H 189       4.606   9.877  32.806  1.00 36.73           C  
ATOM   1472  O   ASN H 189       5.617   9.694  33.482  1.00 34.93           O  
ATOM   1473  N   THR H 190       4.639   9.933  31.459  1.00 34.69           N  
ATOM   1474  CA  THR H 190       5.864   9.680  30.756  1.00 32.59           C  
ATOM   1475  CB  THR H 190       5.763   8.477  29.863  1.00 33.39           C  
ATOM   1476  OG1 THR H 190       5.399   7.334  30.625  1.00 34.44           O  
ATOM   1477  CG2 THR H 190       7.120   8.237  29.180  1.00 33.11           C  
ATOM   1478  C   THR H 190       6.217  10.855  29.888  1.00 32.74           C  
ATOM   1479  O   THR H 190       5.349  11.521  29.325  1.00 32.73           O  
ATOM   1480  N   ALA H 191       7.536  11.128  29.769  1.00 33.09           N  
ATOM   1481  CA  ALA H 191       8.057  12.178  28.936  1.00 32.07           C  
ATOM   1482  CB  ALA H 191       8.992  13.146  29.680  1.00 28.97           C  
ATOM   1483  C   ALA H 191       8.885  11.497  27.887  1.00 32.85           C  
ATOM   1484  O   ALA H 191       9.504  10.469  28.159  1.00 30.96           O  
ATOM   1485  N   TYR H 192       8.915  12.056  26.655  1.00 31.92           N  
ATOM   1486  CA  TYR H 192       9.624  11.406  25.585  1.00 32.47           C  
ATOM   1487  CB  TYR H 192       8.716  10.967  24.424  1.00 33.32           C  
ATOM   1488  CG  TYR H 192       7.649  10.049  24.915  1.00 34.87           C  
ATOM   1489  CD1 TYR H 192       6.450  10.555  25.360  1.00 36.79           C  
ATOM   1490  CD2 TYR H 192       7.837   8.687  24.928  1.00 36.34           C  
ATOM   1491  CE1 TYR H 192       5.456   9.719  25.809  1.00 38.82           C  
ATOM   1492  CE2 TYR H 192       6.846   7.844  25.376  1.00 37.39           C  
ATOM   1493  CZ  TYR H 192       5.653   8.360  25.818  1.00 41.95           C  
ATOM   1494  OH  TYR H 192       4.635   7.497  26.275  1.00 45.83           O  
ATOM   1495  C   TYR H 192      10.584  12.371  24.953  1.00 32.85           C  
ATOM   1496  O   TYR H 192      10.346  13.577  24.910  1.00 31.81           O  
ATOM   1497  N   LEU H 193      11.720  11.836  24.453  1.00 33.14           N  
ATOM   1498  CA  LEU H 193      12.699  12.607  23.738  1.00 32.83           C  
ATOM   1499  CB  LEU H 193      14.090  12.566  24.405  1.00 33.08           C  
ATOM   1500  CG  LEU H 193      15.130  13.588  23.892  1.00 37.59           C  
ATOM   1501  CD1 LEU H 193      16.519  13.279  24.462  1.00 33.05           C  
ATOM   1502  CD2 LEU H 193      15.158  13.723  22.369  1.00 28.95           C  
ATOM   1503  C   LEU H 193      12.826  11.931  22.405  1.00 33.41           C  
ATOM   1504  O   LEU H 193      13.089  10.731  22.337  1.00 32.11           O  
ATOM   1505  N   GLN H 194      12.642  12.682  21.300  1.00 33.72           N  
ATOM   1506  CA  GLN H 194      12.746  12.070  20.004  1.00 33.66           C  
ATOM   1507  CB  GLN H 194      11.442  12.139  19.190  1.00 33.99           C  
ATOM   1508  CG  GLN H 194      11.554  11.479  17.815  1.00 36.96           C  
ATOM   1509  CD  GLN H 194      10.217  11.596  17.096  1.00 39.31           C  
ATOM   1510  OE1 GLN H 194       9.840  10.722  16.317  1.00 45.54           O  
ATOM   1511  NE2 GLN H 194       9.480  12.708  17.358  1.00 42.86           N  
ATOM   1512  C   GLN H 194      13.805  12.787  19.226  1.00 32.90           C  
ATOM   1513  O   GLN H 194      13.876  14.015  19.235  1.00 31.44           O  
ATOM   1514  N   ILE H 195      14.677  12.020  18.539  1.00 35.16           N  
ATOM   1515  CA  ILE H 195      15.703  12.620  17.735  1.00 34.64           C  
ATOM   1516  CB  ILE H 195      17.093  12.290  18.203  1.00 33.54           C  
ATOM   1517  CG1 ILE H 195      17.286  12.728  19.666  1.00 31.64           C  
ATOM   1518  CG2 ILE H 195      18.088  12.959  17.240  1.00 31.24           C  
ATOM   1519  CD1 ILE H 195      18.563  12.189  20.311  1.00 29.52           C  
ATOM   1520  C   ILE H 195      15.558  12.060  16.351  1.00 36.34           C  
ATOM   1521  O   ILE H 195      15.482  10.846  16.172  1.00 35.65           O  
ATOM   1522  N   ASN H 196      15.522  12.943  15.331  0.90 35.17           N  
ATOM   1523  CA  ASN H 196      15.350  12.524  13.966  0.90 37.63           C  
ATOM   1524  CB  ASN H 196      14.320  13.362  13.190  0.90 42.62           C  
ATOM   1525  CG  ASN H 196      12.958  13.208  13.837  0.90 51.12           C  
ATOM   1526  OD1 ASN H 196      12.754  12.353  14.693  0.90 59.01           O  
ATOM   1527  ND2 ASN H 196      11.989  14.058  13.408  0.90 52.21           N  
ATOM   1528  C   ASN H 196      16.641  12.758  13.245  0.90 36.77           C  
ATOM   1529  O   ASN H 196      17.466  13.559  13.679  0.90 36.23           O  
ATOM   1530  N   ASN H 197      16.835  12.063  12.103  1.00 37.18           N  
ATOM   1531  CA  ASN H 197      18.013  12.263  11.304  1.00 37.93           C  
ATOM   1532  CB  ASN H 197      18.062  13.681  10.699  1.00 40.38           C  
ATOM   1533  CG  ASN H 197      19.200  13.782   9.691  1.00 45.27           C  
ATOM   1534  OD1 ASN H 197      19.767  12.777   9.268  1.00 49.52           O  
ATOM   1535  ND2 ASN H 197      19.554  15.035   9.302  1.00 46.13           N  
ATOM   1536  C   ASN H 197      19.221  12.083  12.168  1.00 35.74           C  
ATOM   1537  O   ASN H 197      20.094  12.948  12.221  1.00 37.66           O  
ATOM   1538  N   LEU H 198      19.320  10.922  12.840  1.00 34.34           N  
ATOM   1539  CA  LEU H 198      20.383  10.658  13.768  1.00 33.73           C  
ATOM   1540  CB  LEU H 198      20.316   9.253  14.385  1.00 32.54           C  
ATOM   1541  CG  LEU H 198      19.099   9.020  15.292  1.00 31.21           C  
ATOM   1542  CD1 LEU H 198      19.106   7.603  15.864  1.00 28.75           C  
ATOM   1543  CD2 LEU H 198      19.020  10.061  16.413  1.00 33.15           C  
ATOM   1544  C   LEU H 198      21.715  10.750  13.096  1.00 36.02           C  
ATOM   1545  O   LEU H 198      21.904  10.302  11.964  1.00 35.99           O  
ATOM   1546  N   LYS H 199      22.678  11.357  13.819  1.00 35.71           N  
ATOM   1547  CA  LYS H 199      24.023  11.517  13.352  1.00 37.55           C  
ATOM   1548  CB  LYS H 199      24.478  12.980  13.268  1.00 36.72           C  
ATOM   1549  CG  LYS H 199      23.674  13.798  12.260  1.00 40.50           C  
ATOM   1550  CD  LYS H 199      23.939  15.298  12.354  1.00 45.64           C  
ATOM   1551  CE  LYS H 199      23.060  16.132  11.423  1.00 52.06           C  
ATOM   1552  NZ  LYS H 199      23.254  15.694  10.025  1.00 55.51           N1+
ATOM   1553  C   LYS H 199      24.915  10.858  14.357  1.00 37.12           C  
ATOM   1554  O   LYS H 199      24.475  10.478  15.439  1.00 37.06           O  
ATOM   1555  N   ASN H 200      26.207  10.708  14.013  1.00 36.69           N  
ATOM   1556  CA  ASN H 200      27.159  10.069  14.879  1.00 36.19           C  
ATOM   1557  CB  ASN H 200      28.569   9.981  14.272  1.00 36.59           C  
ATOM   1558  CG  ASN H 200      28.529   9.028  13.089  1.00 43.04           C  
ATOM   1559  OD1 ASN H 200      27.555   8.306  12.885  1.00 46.10           O  
ATOM   1560  ND2 ASN H 200      29.628   9.020  12.289  1.00 44.49           N  
ATOM   1561  C   ASN H 200      27.291  10.875  16.134  1.00 36.96           C  
ATOM   1562  O   ASN H 200      27.471  10.321  17.218  1.00 35.96           O  
ATOM   1563  N   GLU H 201      27.189  12.211  16.012  1.00 35.33           N  
ATOM   1564  CA  GLU H 201      27.383  13.123  17.105  0.90 37.59           C  
ATOM   1565  CB  GLU H 201      27.265  14.605  16.706  0.90 38.50           C  
ATOM   1566  CG  GLU H 201      28.498  15.151  15.983  0.90 49.17           C  
ATOM   1567  CD  GLU H 201      28.393  14.876  14.491  0.90 48.53           C  
ATOM   1568  OE1 GLU H 201      27.247  14.747  13.986  0.90 54.92           O  
ATOM   1569  OE2 GLU H 201      29.465  14.808  13.832  0.90 55.75           O1-
ATOM   1570  C   GLU H 201      26.372  12.871  18.177  1.00 34.78           C  
ATOM   1571  O   GLU H 201      26.618  13.165  19.344  1.00 34.95           O  
ATOM   1572  N   ASP H 202      25.194  12.353  17.795  1.00 31.36           N  
ATOM   1573  CA  ASP H 202      24.099  12.083  18.681  1.00 32.05           C  
ATOM   1574  CB  ASP H 202      22.822  11.670  17.931  1.00 32.40           C  
ATOM   1575  CG  ASP H 202      22.331  12.894  17.170  1.00 35.43           C  
ATOM   1576  OD1 ASP H 202      22.643  14.031  17.613  1.00 33.86           O  
ATOM   1577  OD2 ASP H 202      21.642  12.706  16.132  1.00 33.29           O1-
ATOM   1578  C   ASP H 202      24.451  10.987  19.645  1.00 33.08           C  
ATOM   1579  O   ASP H 202      23.762  10.801  20.647  1.00 31.89           O  
ATOM   1580  N   THR H 203      25.487  10.181  19.350  1.00 30.17           N  
ATOM   1581  CA  THR H 203      25.795   9.109  20.251  1.00 30.84           C  
ATOM   1582  CB  THR H 203      26.897   8.220  19.734  1.00 28.76           C  
ATOM   1583  OG1 THR H 203      26.890   6.985  20.426  1.00 30.74           O  
ATOM   1584  CG2 THR H 203      28.264   8.902  19.894  1.00 29.14           C  
ATOM   1585  C   THR H 203      26.140   9.693  21.594  1.00 30.89           C  
ATOM   1586  O   THR H 203      27.040  10.522  21.727  1.00 31.00           O  
ATOM   1587  N   ALA H 204      25.387   9.286  22.641  1.00 29.22           N  
ATOM   1588  CA  ALA H 204      25.615   9.826  23.951  1.00 27.92           C  
ATOM   1589  CB  ALA H 204      25.425  11.351  24.022  1.00 26.87           C  
ATOM   1590  C   ALA H 204      24.619   9.220  24.888  1.00 26.62           C  
ATOM   1591  O   ALA H 204      23.795   8.395  24.498  1.00 26.78           O  
ATOM   1592  N   THR H 205      24.701   9.609  26.176  1.00 27.65           N  
ATOM   1593  CA  THR H 205      23.762   9.147  27.154  1.00 27.95           C  
ATOM   1594  CB  THR H 205      24.399   8.797  28.468  1.00 29.80           C  
ATOM   1595  OG1 THR H 205      25.400   7.807  28.278  1.00 33.31           O  
ATOM   1596  CG2 THR H 205      23.314   8.268  29.423  1.00 28.36           C  
ATOM   1597  C   THR H 205      22.851  10.308  27.397  1.00 25.90           C  
ATOM   1598  O   THR H 205      23.310  11.439  27.542  1.00 26.53           O  
ATOM   1599  N   TYR H 206      21.526  10.060  27.427  1.00 26.96           N  
ATOM   1600  CA  TYR H 206      20.598  11.140  27.610  1.00 28.06           C  
ATOM   1601  CB  TYR H 206      19.539  11.249  26.498  1.00 27.12           C  
ATOM   1602  CG  TYR H 206      20.227  11.663  25.240  1.00 28.66           C  
ATOM   1603  CD1 TYR H 206      20.409  12.997  24.962  1.00 27.62           C  
ATOM   1604  CD2 TYR H 206      20.700  10.733  24.344  1.00 26.51           C  
ATOM   1605  CE1 TYR H 206      21.041  13.400  23.809  1.00 25.17           C  
ATOM   1606  CE2 TYR H 206      21.333  11.131  23.188  1.00 27.61           C  
ATOM   1607  CZ  TYR H 206      21.504  12.466  22.917  1.00 25.99           C  
ATOM   1608  OH  TYR H 206      22.153  12.880  21.733  1.00 27.14           O  
ATOM   1609  C   TYR H 206      19.882  10.933  28.908  1.00 28.38           C  
ATOM   1610  O   TYR H 206      19.383   9.844  29.189  1.00 29.95           O  
ATOM   1611  N   PHE H 207      19.819  11.998  29.737  1.00 27.08           N  
ATOM   1612  CA  PHE H 207      19.212  11.910  31.033  1.00 27.80           C  
ATOM   1613  CB  PHE H 207      20.076  12.499  32.167  1.00 25.43           C  
ATOM   1614  CG  PHE H 207      21.344  11.739  32.357  1.00 26.27           C  
ATOM   1615  CD1 PHE H 207      21.383  10.629  33.166  1.00 28.02           C  
ATOM   1616  CD2 PHE H 207      22.504  12.157  31.743  1.00 26.07           C  
ATOM   1617  CE1 PHE H 207      22.559   9.938  33.344  1.00 27.70           C  
ATOM   1618  CE2 PHE H 207      23.682  11.470  31.917  1.00 27.37           C  
ATOM   1619  CZ  PHE H 207      23.710  10.356  32.720  1.00 31.43           C  
ATOM   1620  C   PHE H 207      17.986  12.767  31.046  1.00 29.58           C  
ATOM   1621  O   PHE H 207      17.962  13.845  30.452  1.00 29.80           O  
ATOM   1622  N   CYS H 208      16.923  12.284  31.721  1.00 31.58           N  
ATOM   1623  CA  CYS H 208      15.760  13.087  31.959  1.00 30.82           C  
ATOM   1624  CB  CYS H 208      14.421  12.315  31.855  1.00 35.22           C  
ATOM   1625  SG  CYS H 208      14.325  10.851  32.933  1.00 45.82           S  
ATOM   1626  C   CYS H 208      15.929  13.549  33.375  1.00 31.94           C  
ATOM   1627  O   CYS H 208      16.428  12.801  34.214  1.00 32.92           O  
ATOM   1628  N   ALA H 209      15.579  14.815  33.678  1.00 29.34           N  
ATOM   1629  CA  ALA H 209      15.745  15.251  35.035  1.00 27.96           C  
ATOM   1630  CB  ALA H 209      17.018  16.080  35.265  1.00 26.52           C  
ATOM   1631  C   ALA H 209      14.584  16.119  35.401  1.00 29.94           C  
ATOM   1632  O   ALA H 209      14.179  16.993  34.636  1.00 29.11           O  
ATOM   1633  N   ARG H 210      14.030  15.898  36.607  1.00 29.34           N  
ATOM   1634  CA  ARG H 210      12.918  16.670  37.075  1.00 29.81           C  
ATOM   1635  CB  ARG H 210      12.154  15.978  38.219  1.00 28.64           C  
ATOM   1636  CG  ARG H 210      10.895  16.711  38.686  1.00 29.44           C  
ATOM   1637  CD  ARG H 210      10.175  16.023  39.853  1.00 31.87           C  
ATOM   1638  NE  ARG H 210      10.856  16.437  41.115  1.00 34.55           N  
ATOM   1639  CZ  ARG H 210      10.363  16.069  42.334  1.00 34.15           C  
ATOM   1640  NH1 ARG H 210       9.227  15.317  42.412  1.00 35.49           N1+
ATOM   1641  NH2 ARG H 210      11.002  16.461  43.474  1.00 36.67           N  
ATOM   1642  C   ARG H 210      13.468  17.962  37.570  1.00 30.37           C  
ATOM   1643  O   ARG H 210      14.551  18.011  38.153  1.00 30.76           O  
ATOM   1644  N   LEU H 211      12.723  19.054  37.328  1.00 31.09           N  
ATOM   1645  CA  LEU H 211      13.182  20.345  37.726  1.00 31.09           C  
ATOM   1646  CB  LEU H 211      13.268  21.349  36.565  1.00 21.34           C  
ATOM   1647  CG  LEU H 211      13.739  22.752  36.989  1.00 14.58           C  
ATOM   1648  CD1 LEU H 211      15.183  22.729  37.515  1.00  0.00           C  
ATOM   1649  CD2 LEU H 211      13.532  23.772  35.858  1.00  0.00           C  
ATOM   1650  C   LEU H 211      12.235  20.938  38.704  1.00 32.67           C  
ATOM   1651  O   LEU H 211      11.014  20.866  38.571  1.00 32.06           O  
ATOM   1652  N   ARG H 212      12.904  21.589  39.666  1.00 61.72           N  
ATOM   1653  CA  ARG H 212      12.608  22.469  40.746  1.00 62.21           C  
ATOM   1654  CB  ARG H 212      12.539  21.767  42.113  1.00 63.87           C  
ATOM   1655  CG  ARG H 212      11.326  20.843  42.247  1.00 90.69           C  
ATOM   1656  CD  ARG H 212      11.255  20.081  43.573  1.00  0.00           C  
ATOM   1657  NE  ARG H 212      10.624  20.970  44.590  1.00  0.00           N  
ATOM   1658  CZ  ARG H 212      11.400  21.745  45.404  1.00  0.00           C  
ATOM   1659  NH1 ARG H 212      12.759  21.700  45.294  1.00  0.00           N1+
ATOM   1660  NH2 ARG H 212      10.815  22.564  46.328  1.00  0.00           N  
ATOM   1661  C   ARG H 212      13.916  23.176  40.626  1.00 62.69           C  
ATOM   1662  O   ARG H 212      13.988  24.359  40.292  1.00 63.86           O  
ATOM   1663  N   ALA H 213      14.986  22.389  40.893  1.00 64.49           N  
ATOM   1664  CA  ALA H 213      16.350  22.721  40.585  1.00 64.55           C  
ATOM   1665  CB  ALA H 213      17.077  23.439  41.735  1.00 61.55           C  
ATOM   1666  C   ALA H 213      17.073  21.410  40.351  1.00 64.52           C  
ATOM   1667  O   ALA H 213      17.933  21.023  41.139  1.00 62.44           O  
ATOM   1668  N   VAL H 214      16.748  20.710  39.241  1.00 50.24           N  
ATOM   1669  CA  VAL H 214      17.353  19.466  38.811  1.00 49.74           C  
ATOM   1670  CB  VAL H 214      18.632  19.701  38.052  1.00 51.39           C  
ATOM   1671  CG1 VAL H 214      19.216  18.366  37.579  1.00  0.00           C  
ATOM   1672  CG2 VAL H 214      18.336  20.687  36.911  1.00  0.00           C  
ATOM   1673  C   VAL H 214      17.561  18.555  40.000  1.00 49.24           C  
ATOM   1674  O   VAL H 214      18.662  18.056  40.240  1.00 50.30           O  
ATOM   1675  N   ASP H 215      16.503  18.348  40.812  1.00 58.72           N  
ATOM   1676  CA  ASP H 215      16.579  17.514  41.981  1.00 59.37           C  
ATOM   1677  CB  ASP H 215      15.467  17.805  43.013  1.00 56.11           C  
ATOM   1678  CG  ASP H 215      14.085  17.699  42.388  1.00 57.32           C  
ATOM   1679  OD1 ASP H 215      13.974  17.316  41.194  1.00 57.45           O  
ATOM   1680  OD2 ASP H 215      13.109  18.038  43.108  1.00 58.11           O1-
ATOM   1681  C   ASP H 215      16.644  16.050  41.673  1.00 59.02           C  
ATOM   1682  O   ASP H 215      17.437  15.339  42.291  1.00 54.78           O  
ATOM   1683  N   TYR H 216      15.820  15.527  40.737  1.00 31.00           N  
ATOM   1684  CA  TYR H 216      16.029  14.104  40.499  1.00 33.38           C  
ATOM   1685  CB  TYR H 216      14.821  13.219  40.863  1.00 38.15           C  
ATOM   1686  CG  TYR H 216      14.585  13.366  42.322  1.00 50.94           C  
ATOM   1687  CD1 TYR H 216      15.292  12.610  43.223  1.00 50.68           C  
ATOM   1688  CD2 TYR H 216      13.667  14.277  42.789  1.00 52.87           C  
ATOM   1689  CE1 TYR H 216      15.080  12.753  44.573  1.00 53.27           C  
ATOM   1690  CE2 TYR H 216      13.450  14.424  44.138  1.00 53.28           C  
ATOM   1691  CZ  TYR H 216      14.158  13.659  45.032  1.00 55.12           C  
ATOM   1692  OH  TYR H 216      13.940  13.806  46.418  1.00 56.03           O  
ATOM   1693  C   TYR H 216      16.326  13.799  39.060  1.00 32.92           C  
ATOM   1694  O   TYR H 216      15.767  14.410  38.152  1.00 32.91           O  
ATOM   1695  N   TRP H 217      17.215  12.799  38.833  1.00 30.29           N  
ATOM   1696  CA  TRP H 217      17.648  12.442  37.506  1.00 29.98           C  
ATOM   1697  CB  TRP H 217      19.175  12.556  37.326  1.00 28.38           C  
ATOM   1698  CG  TRP H 217      19.738  13.955  37.444  1.00 28.98           C  
ATOM   1699  CD2 TRP H 217      20.409  14.657  36.386  1.00 28.79           C  
ATOM   1700  CD1 TRP H 217      19.771  14.777  38.532  1.00 28.89           C  
ATOM   1701  NE1 TRP H 217      20.412  15.950  38.217  1.00 29.21           N  
ATOM   1702  CE2 TRP H 217      20.814  15.890  36.901  1.00 29.07           C  
ATOM   1703  CE3 TRP H 217      20.675  14.305  35.094  1.00 28.63           C  
ATOM   1704  CZ2 TRP H 217      21.491  16.791  36.129  1.00 29.84           C  
ATOM   1705  CZ3 TRP H 217      21.353  15.219  34.317  1.00 31.66           C  
ATOM   1706  CH2 TRP H 217      21.753  16.437  34.825  1.00 32.04           C  
ATOM   1707  C   TRP H 217      17.316  11.003  37.225  1.00 31.69           C  
ATOM   1708  O   TRP H 217      17.261  10.168  38.127  1.00 32.98           O  
ATOM   1709  N   GLY H 218      17.086  10.683  35.933  1.00 29.31           N  
ATOM   1710  CA  GLY H 218      16.827   9.330  35.523  1.00 29.40           C  
ATOM   1711  C   GLY H 218      18.157   8.641  35.414  1.00 28.98           C  
ATOM   1712  O   GLY H 218      19.202   9.269  35.570  1.00 29.06           O  
ATOM   1713  N   GLN H 219      18.156   7.316  35.153  1.00 30.14           N  
ATOM   1714  CA  GLN H 219      19.384   6.565  35.070  1.00 31.52           C  
ATOM   1715  CB  GLN H 219      19.242   5.033  35.194  1.00 34.11           C  
ATOM   1716  CG  GLN H 219      18.541   4.347  34.032  1.00 41.62           C  
ATOM   1717  CD  GLN H 219      17.123   4.866  34.000  1.00 40.42           C  
ATOM   1718  OE1 GLN H 219      16.599   5.147  32.928  1.00 40.60           O  
ATOM   1719  NE2 GLN H 219      16.480   4.999  35.191  1.00 43.10           N  
ATOM   1720  C   GLN H 219      20.145   6.905  33.820  1.00 32.49           C  
ATOM   1721  O   GLN H 219      21.361   6.732  33.768  1.00 31.96           O  
ATOM   1722  N   GLY H 220      19.449   7.342  32.751  1.00 30.79           N  
ATOM   1723  CA  GLY H 220      20.125   7.704  31.535  1.00 30.95           C  
ATOM   1724  C   GLY H 220      19.898   6.624  30.527  1.00 33.08           C  
ATOM   1725  O   GLY H 220      19.792   5.447  30.865  1.00 35.65           O  
ATOM   1726  N   THR H 221      19.803   7.024  29.243  1.00 31.88           N  
ATOM   1727  CA  THR H 221      19.622   6.084  28.174  1.00 29.91           C  
ATOM   1728  CB  THR H 221      18.352   6.306  27.400  1.00 33.54           C  
ATOM   1729  OG1 THR H 221      17.227   6.213  28.261  1.00 34.96           O  
ATOM   1730  CG2 THR H 221      18.251   5.244  26.292  1.00 33.88           C  
ATOM   1731  C   THR H 221      20.759   6.292  27.226  1.00 31.76           C  
ATOM   1732  O   THR H 221      21.030   7.417  26.812  1.00 28.90           O  
ATOM   1733  N   THR H 222      21.450   5.203  26.833  1.00 30.86           N  
ATOM   1734  CA  THR H 222      22.574   5.363  25.954  1.00 32.89           C  
ATOM   1735  CB  THR H 222      23.705   4.418  26.244  1.00 34.78           C  
ATOM   1736  OG1 THR H 222      24.183   4.615  27.568  1.00 39.93           O  
ATOM   1737  CG2 THR H 222      24.829   4.662  25.221  1.00 33.39           C  
ATOM   1738  C   THR H 222      22.122   5.092  24.558  1.00 32.20           C  
ATOM   1739  O   THR H 222      21.481   4.080  24.279  1.00 31.46           O  
ATOM   1740  N   LEU H 223      22.433   6.024  23.639  1.00 32.21           N  
ATOM   1741  CA  LEU H 223      22.049   5.841  22.274  1.00 30.75           C  
ATOM   1742  CB  LEU H 223      21.182   7.002  21.744  1.00 30.28           C  
ATOM   1743  CG  LEU H 223      20.501   6.776  20.377  1.00  0.00           C  
ATOM   1744  CD1 LEU H 223      19.674   8.007  19.987  1.00  0.00           C  
ATOM   1745  CD2 LEU H 223      21.490   6.384  19.273  1.00  0.00           C  
ATOM   1746  C   LEU H 223      23.323   5.793  21.496  1.00 31.35           C  
ATOM   1747  O   LEU H 223      24.202   6.636  21.672  1.00 31.31           O  
ATOM   1748  N   THR H 224      23.466   4.769  20.632  1.00 30.71           N  
ATOM   1749  CA  THR H 224      24.644   4.670  19.823  1.00 31.55           C  
ATOM   1750  CB  THR H 224      25.403   3.395  20.024  1.00 33.35           C  
ATOM   1751  OG1 THR H 224      24.562   2.287  19.753  1.00 36.20           O  
ATOM   1752  CG2 THR H 224      25.911   3.331  21.471  1.00 32.58           C  
ATOM   1753  C   THR H 224      24.212   4.715  18.397  1.00 30.38           C  
ATOM   1754  O   THR H 224      23.322   3.979  17.975  1.00 31.18           O  
ATOM   1755  N   VAL H 225      24.839   5.609  17.612  1.00 31.01           N  
ATOM   1756  CA  VAL H 225      24.498   5.700  16.226  1.00 30.65           C  
ATOM   1757  CB  VAL H 225      24.261   7.112  15.786  1.00 32.43           C  
ATOM   1758  CG1 VAL H 225      23.959   7.114  14.281  1.00 31.04           C  
ATOM   1759  CG2 VAL H 225      23.142   7.709  16.659  1.00 30.14           C  
ATOM   1760  C   VAL H 225      25.669   5.192  15.457  1.00 31.74           C  
ATOM   1761  O   VAL H 225      26.767   5.738  15.551  1.00 32.13           O  
ATOM   1762  N   SER H 226      25.470   4.117  14.671  1.00 32.32           N  
ATOM   1763  CA  SER H 226      26.567   3.618  13.899  1.00 33.71           C  
ATOM   1764  CB  SER H 226      27.499   2.674  14.684  1.00 32.67           C  
ATOM   1765  OG  SER H 226      26.802   1.494  15.056  1.00 32.47           O  
ATOM   1766  C   SER H 226      26.016   2.855  12.743  1.00 34.39           C  
ATOM   1767  O   SER H 226      24.866   2.418  12.757  1.00 34.68           O  
ATOM   1768  N   SER H 227      26.840   2.687  11.695  1.00 35.38           N  
ATOM   1769  CA  SER H 227      26.412   1.962  10.539  1.00 35.05           C  
ATOM   1770  CB  SER H 227      27.516   1.829   9.475  1.00 35.66           C  
ATOM   1771  OG  SER H 227      27.036   1.107   8.351  1.00 41.11           O  
ATOM   1772  C   SER H 227      26.046   0.561  11.002  1.00 35.18           C  
ATOM   1773  O   SER H 227      26.966  -0.170  11.451  1.00 35.74           O  
ATOM   1774  OXT SER H 227      24.843   0.199  10.913  1.00  0.00           O1-
TER    1775      SER H 227 
CONECT  161  721
CONECT  721  161
CONECT 1031 1625
CONECT 1625 1031
END
