# Supplementary material for: Fully automated antibody structure prediction using BIOVIA tools: Validation study
Source: PLoS One. 2017 May 18;12(5):e0177923. doi: 10.1371/journal.pone.0177923 (PMC5436848; doi:10.1371/journal.pone.0177923)
Supplement: S2 Dataset — Predicted structures using the Top5 framework method, Chothia CDR definition with canonical filtering and generating 50 models. These were used in the comparison against predictions using no filtering. (ZIP) [file pone.0177923.s004.zip › 4I18_BA_FV_FinalModel.pdb]

REMARK   Accelrys Discovery Studio PDB file
REMARK   Created:  2015-04-10T03:48:05Z
SSBOND   1 CYS L   23    CYS L   88                                     
SSBOND   2 CYS H  131    CYS H  205                                     
ATOM      1  N   ASP L   1      25.977  33.137  25.858  1.00 74.61           N1+
ATOM      2  CA  ASP L   1      25.823  32.045  26.837  1.00 74.50           C  
ATOM      3  CB  ASP L   1      26.262  30.708  26.221  1.00 75.95           C  
ATOM      4  CG  ASP L   1      25.237  30.333  25.158  1.00 77.40           C  
ATOM      5  OD1 ASP L   1      24.064  30.772  25.286  1.00 79.59           O  
ATOM      6  OD2 ASP L   1      25.617  29.605  24.200  1.00 78.35           O1-
ATOM      7  C   ASP L   1      26.641  32.313  28.058  1.00 73.66           C  
ATOM      8  O   ASP L   1      27.621  33.058  28.017  1.00 74.65           O  
ATOM      9  N   ILE L   2      26.232  31.703  29.185  1.00 71.54           N  
ATOM     10  CA  ILE L   2      26.907  31.880  30.434  1.00 70.22           C  
ATOM     11  CB  ILE L   2      25.975  31.795  31.607  1.00 69.95           C  
ATOM     12  CG1 ILE L   2      24.934  32.926  31.535  1.00 69.63           C  
ATOM     13  CG2 ILE L   2      26.814  31.797  32.896  1.00 69.64           C  
ATOM     14  CD1 ILE L   2      23.763  32.759  32.502  1.00 69.54           C  
ATOM     15  C   ILE L   2      27.883  30.758  30.559  1.00 69.15           C  
ATOM     16  O   ILE L   2      27.528  29.591  30.399  1.00 68.35           O  
ATOM     17  N   GLN L   3      29.160  31.080  30.830  1.00 68.48           N  
ATOM     18  CA  GLN L   3      30.104  30.012  30.955  1.00 68.26           C  
ATOM     19  CB  GLN L   3      31.475  30.261  30.302  1.00 69.66           C  
ATOM     20  CG  GLN L   3      31.469  30.227  28.772  1.00 71.72           C  
ATOM     21  CD  GLN L   3      31.426  31.653  28.247  1.00 74.96           C  
ATOM     22  OE1 GLN L   3      31.397  32.611  29.015  1.00 77.49           O  
ATOM     23  NE2 GLN L   3      31.437  31.800  26.894  1.00 75.46           N  
ATOM     24  C   GLN L   3      30.366  29.774  32.402  1.00 66.92           C  
ATOM     25  O   GLN L   3      30.478  30.709  33.195  1.00 67.38           O  
ATOM     26  N   MET L   4      30.442  28.484  32.777  1.00 65.20           N  
ATOM     27  CA  MET L   4      30.769  28.103  34.117  1.00 64.47           C  
ATOM     28  CB  MET L   4      29.861  26.985  34.662  1.00 64.34           C  
ATOM     29  CG  MET L   4      28.422  27.417  34.951  1.00 63.83           C  
ATOM     30  SD  MET L   4      28.146  28.175  36.583  1.00 66.06           S  
ATOM     31  CE  MET L   4      29.202  29.626  36.325  1.00 65.24           C  
ATOM     32  C   MET L   4      32.146  27.523  34.025  1.00 63.76           C  
ATOM     33  O   MET L   4      32.350  26.500  33.375  1.00 63.33           O  
ATOM     34  N   THR L   5      33.134  28.164  34.679  1.00 63.29           N  
ATOM     35  CA  THR L   5      34.477  27.670  34.598  1.00 62.78           C  
ATOM     36  CB  THR L   5      35.492  28.759  34.402  1.00 63.46           C  
ATOM     37  OG1 THR L   5      35.198  29.498  33.226  1.00 64.09           O  
ATOM     38  CG2 THR L   5      36.887  28.119  34.290  1.00 63.40           C  
ATOM     39  C   THR L   5      34.779  27.025  35.906  1.00 61.81           C  
ATOM     40  O   THR L   5      34.816  27.687  36.941  1.00 61.56           O  
ATOM     41  N   GLN L   6      35.014  25.699  35.889  1.00 60.86           N  
ATOM     42  CA  GLN L   6      35.266  25.022  37.124  1.00 60.84           C  
ATOM     43  CB  GLN L   6      34.490  23.697  37.256  1.00 59.74           C  
ATOM     44  CG  GLN L   6      34.521  23.074  38.654  1.00 59.03           C  
ATOM     45  CD  GLN L   6      33.521  21.925  38.662  1.00 57.35           C  
ATOM     46  OE1 GLN L   6      32.877  21.645  37.652  1.00 55.63           O  
ATOM     47  NE2 GLN L   6      33.376  21.245  39.831  1.00 57.07           N  
ATOM     48  C   GLN L   6      36.731  24.742  37.206  1.00 61.35           C  
ATOM     49  O   GLN L   6      37.388  24.500  36.196  1.00 61.27           O  
ATOM     50  N   SER L   7      37.295  24.826  38.429  1.00 62.32           N  
ATOM     51  CA  SER L   7      38.683  24.522  38.613  1.00 63.36           C  
ATOM     52  CB  SER L   7      39.592  25.763  38.612  1.00 64.36           C  
ATOM     53  OG  SER L   7      39.256  26.612  39.699  1.00 66.44           O  
ATOM     54  C   SER L   7      38.807  23.876  39.955  1.00 63.47           C  
ATOM     55  O   SER L   7      38.015  24.159  40.851  1.00 64.37           O  
ATOM     56  N   PRO L   8      39.746  22.989  40.143  1.00 63.42           N  
ATOM     57  CA  PRO L   8      40.635  22.530  39.107  1.00 63.33           C  
ATOM     58  CD  PRO L   8      40.323  22.824  41.466  1.00 63.96           C  
ATOM     59  CB  PRO L   8      41.890  22.022  39.820  1.00 63.62           C  
ATOM     60  CG  PRO L   8      41.445  21.797  41.274  1.00 64.15           C  
ATOM     61  C   PRO L   8      39.955  21.461  38.315  1.00 62.45           C  
ATOM     62  O   PRO L   8      38.886  21.014  38.720  1.00 62.47           O  
ATOM     63  N   SER L   9      40.537  21.060  37.166  1.00 61.90           N  
ATOM     64  CA  SER L   9      39.985  20.001  36.371  1.00 61.65           C  
ATOM     65  CB  SER L   9      40.724  19.812  35.033  1.00 62.68           C  
ATOM     66  OG  SER L   9      42.054  19.367  35.260  1.00 64.75           O  
ATOM     67  C   SER L   9      40.109  18.717  37.136  1.00 60.52           C  
ATOM     68  O   SER L   9      39.166  17.928  37.190  1.00 58.83           O  
ATOM     69  N   SER L  10      41.283  18.475  37.757  1.00 60.71           N  
ATOM     70  CA  SER L  10      41.469  17.261  38.503  1.00 60.81           C  
ATOM     71  CB  SER L  10      42.422  16.252  37.836  1.00 61.52           C  
ATOM     72  OG  SER L  10      43.755  16.740  37.858  1.00 64.12           O  
ATOM     73  C   SER L  10      42.053  17.631  39.832  1.00 60.47           C  
ATOM     74  O   SER L  10      42.582  18.728  40.002  1.00 60.31           O  
ATOM     75  N   LEU L  11      41.930  16.726  40.826  1.00 59.66           N  
ATOM     76  CA  LEU L  11      42.426  17.010  42.142  1.00 59.61           C  
ATOM     77  CB  LEU L  11      41.408  17.839  42.952  1.00 59.76           C  
ATOM     78  CG  LEU L  11      41.798  18.147  44.406  1.00 60.60           C  
ATOM     79  CD1 LEU L  11      43.130  18.906  44.491  1.00 62.64           C  
ATOM     80  CD2 LEU L  11      40.653  18.888  45.117  1.00 60.80           C  
ATOM     81  C   LEU L  11      42.665  15.712  42.855  1.00 59.21           C  
ATOM     82  O   LEU L  11      41.885  14.768  42.717  1.00 58.43           O  
ATOM     83  N   SER L  12      43.763  15.629  43.637  1.00 59.01           N  
ATOM     84  CA  SER L  12      44.044  14.424  44.370  1.00 59.29           C  
ATOM     85  CB  SER L  12      45.380  13.774  43.964  1.00 59.63           C  
ATOM     86  OG  SER L  12      45.611  12.591  44.714  1.00 60.82           O  
ATOM     87  C   SER L  12      44.132  14.797  45.821  1.00 59.68           C  
ATOM     88  O   SER L  12      44.778  15.782  46.181  1.00 60.63           O  
ATOM     89  N   ALA L  13      43.474  14.009  46.698  1.00 58.92           N  
ATOM     90  CA  ALA L  13      43.481  14.317  48.099  1.00 59.08           C  
ATOM     91  CB  ALA L  13      42.290  15.184  48.544  1.00 58.84           C  
ATOM     92  C   ALA L  13      43.402  13.029  48.854  1.00 58.89           C  
ATOM     93  O   ALA L  13      43.142  11.971  48.282  1.00 58.22           O  
ATOM     94  N   SER L  14      43.656  13.086  50.174  1.00 59.27           N  
ATOM     95  CA  SER L  14      43.598  11.900  50.977  1.00 59.50           C  
ATOM     96  CB  SER L  14      44.860  11.668  51.827  1.00 60.16           C  
ATOM     97  OG  SER L  14      45.101  12.786  52.665  1.00 60.83           O  
ATOM     98  C   SER L  14      42.410  12.012  51.874  1.00 59.50           C  
ATOM     99  O   SER L  14      41.805  13.076  51.996  1.00 59.67           O  
ATOM    100  N   VAL L  15      42.024  10.892  52.513  1.00 59.68           N  
ATOM    101  CA  VAL L  15      40.854  10.922  53.338  1.00 60.35           C  
ATOM    102  CB  VAL L  15      40.451   9.579  53.873  1.00 60.59           C  
ATOM    103  CG1 VAL L  15      41.483   9.138  54.921  1.00 61.33           C  
ATOM    104  CG2 VAL L  15      39.020   9.680  54.421  1.00 60.41           C  
ATOM    105  C   VAL L  15      41.120  11.817  54.505  1.00 61.05           C  
ATOM    106  O   VAL L  15      42.195  11.784  55.101  1.00 61.29           O  
ATOM    107  N   GLY L  16      40.122  12.655  54.850  1.00 61.53           N  
ATOM    108  CA  GLY L  16      40.236  13.539  55.971  1.00 62.95           C  
ATOM    109  C   GLY L  16      40.598  14.911  55.495  1.00 63.37           C  
ATOM    110  O   GLY L  16      40.447  15.882  56.235  1.00 63.80           O  
ATOM    111  N   ASP L  17      41.069  15.044  54.240  1.00 63.45           N  
ATOM    112  CA  ASP L  17      41.462  16.346  53.774  1.00 64.06           C  
ATOM    113  CB  ASP L  17      42.297  16.331  52.483  1.00 65.20           C  
ATOM    114  CG  ASP L  17      43.707  15.860  52.800  1.00 67.47           C  
ATOM    115  OD1 ASP L  17      44.084  15.860  54.001  1.00 67.91           O  
ATOM    116  OD2 ASP L  17      44.429  15.496  51.833  1.00 68.49           O1-
ATOM    117  C   ASP L  17      40.244  17.159  53.482  1.00 63.26           C  
ATOM    118  O   ASP L  17      39.161  16.627  53.243  1.00 62.82           O  
ATOM    119  N   ARG L  18      40.408  18.499  53.507  1.00 63.52           N  
ATOM    120  CA  ARG L  18      39.331  19.387  53.181  1.00 63.42           C  
ATOM    121  CB  ARG L  18      39.347  20.696  53.992  1.00 64.75           C  
ATOM    122  CG  ARG L  18      38.150  21.611  53.724  1.00 59.20           C  
ATOM    123  CD  ARG L  18      38.230  22.959  54.447  1.00 61.52           C  
ATOM    124  NE  ARG L  18      38.278  22.690  55.912  1.00 63.66           N  
ATOM    125  CZ  ARG L  18      37.378  23.282  56.752  1.00 64.52           C  
ATOM    126  NH1 ARG L  18      36.410  24.102  56.251  1.00 64.25           N1+
ATOM    127  NH2 ARG L  18      37.453  23.056  58.097  1.00 65.28           N  
ATOM    128  C   ARG L  18      39.542  19.737  51.743  1.00 62.38           C  
ATOM    129  O   ARG L  18      40.618  20.197  51.365  1.00 62.03           O  
ATOM    130  N   VAL L  19      38.516  19.516  50.899  1.00 60.94           N  
ATOM    131  CA  VAL L  19      38.683  19.758  49.496  1.00 59.95           C  
ATOM    132  CB  VAL L  19      38.314  18.564  48.659  1.00 59.36           C  
ATOM    133  CG1 VAL L  19      38.478  18.923  47.176  1.00 59.67           C  
ATOM    134  CG2 VAL L  19      39.172  17.366  49.094  1.00 59.51           C  
ATOM    135  C   VAL L  19      37.780  20.880  49.089  1.00 59.34           C  
ATOM    136  O   VAL L  19      36.638  20.970  49.540  1.00 58.74           O  
ATOM    137  N   THR L  20      38.289  21.783  48.222  1.00 59.24           N  
ATOM    138  CA  THR L  20      37.500  22.892  47.761  1.00 59.59           C  
ATOM    139  CB  THR L  20      38.000  24.229  48.222  1.00 60.75           C  
ATOM    140  OG1 THR L  20      39.362  24.388  47.857  1.00 62.53           O  
ATOM    141  CG2 THR L  20      37.828  24.347  49.741  1.00 61.73           C  
ATOM    142  C   THR L  20      37.512  22.920  46.266  1.00 58.85           C  
ATOM    143  O   THR L  20      38.564  22.832  45.635  1.00 59.29           O  
ATOM    144  N   ILE L  21      36.315  23.056  45.662  1.00 57.49           N  
ATOM    145  CA  ILE L  21      36.192  23.131  44.235  1.00 56.91           C  
ATOM    146  CB  ILE L  21      35.364  22.015  43.668  1.00 56.01           C  
ATOM    147  CG1 ILE L  21      36.037  20.664  43.972  1.00 55.95           C  
ATOM    148  CG2 ILE L  21      35.159  22.276  42.168  1.00 54.73           C  
ATOM    149  CD1 ILE L  21      35.139  19.453  43.714  1.00 56.08           C  
ATOM    150  C   ILE L  21      35.510  24.430  43.937  1.00 57.46           C  
ATOM    151  O   ILE L  21      34.526  24.781  44.587  1.00 56.68           O  
ATOM    152  N   THR L  22      36.022  25.189  42.945  1.00 58.66           N  
ATOM    153  CA  THR L  22      35.453  26.478  42.669  1.00 60.28           C  
ATOM    154  CB  THR L  22      36.441  27.604  42.771  1.00 61.30           C  
ATOM    155  OG1 THR L  22      37.511  27.399  41.861  1.00 63.57           O  
ATOM    156  CG2 THR L  22      36.974  27.681  44.210  1.00 61.34           C  
ATOM    157  C   THR L  22      34.894  26.500  41.280  1.00 60.50           C  
ATOM    158  O   THR L  22      35.352  25.785  40.391  1.00 59.64           O  
ATOM    159  N   CYS L  23      33.848  27.327  41.078  1.00 61.88           N  
ATOM    160  CA  CYS L  23      33.208  27.460  39.800  1.00 62.84           C  
ATOM    161  CB  CYS L  23      31.848  26.708  39.788  1.00 62.73           C  
ATOM    162  SG  CYS L  23      31.000  26.601  38.182  1.00 65.69           S  
ATOM    163  C   CYS L  23      32.992  28.935  39.605  1.00 63.48           C  
ATOM    164  O   CYS L  23      32.380  29.590  40.447  1.00 63.12           O  
ATOM    165  N   ARG L  24      33.498  29.509  38.491  1.00 64.70           N  
ATOM    166  CA  ARG L  24      33.388  30.931  38.298  1.00 65.56           C  
ATOM    167  CB  ARG L  24      34.733  31.588  37.939  1.00 67.40           C  
ATOM    168  CG  ARG L  24      34.669  33.112  37.822  1.00 70.80           C  
ATOM    169  CD  ARG L  24      35.890  33.726  37.133  1.00 75.13           C  
ATOM    170  NE  ARG L  24      37.070  33.523  38.020  1.00 77.73           N  
ATOM    171  CZ  ARG L  24      37.563  34.564  38.751  1.00 79.61           C  
ATOM    172  NH1 ARG L  24      36.985  35.798  38.662  1.00 80.04           N1+
ATOM    173  NH2 ARG L  24      38.641  34.373  39.566  1.00 79.76           N  
ATOM    174  C   ARG L  24      32.452  31.191  37.161  1.00 64.34           C  
ATOM    175  O   ARG L  24      32.648  30.695  36.052  1.00 63.55           O  
ATOM    176  N   ALA L  25      31.393  31.983  37.423  1.00 63.63           N  
ATOM    177  CA  ALA L  25      30.445  32.303  36.395  1.00 63.49           C  
ATOM    178  CB  ALA L  25      29.063  32.709  36.935  1.00 62.99           C  
ATOM    179  C   ALA L  25      30.975  33.447  35.580  1.00 64.24           C  
ATOM    180  O   ALA L  25      31.713  34.299  36.073  1.00 64.87           O  
ATOM    181  N   SER L  26      30.537  33.540  34.294  1.00 73.01           N  
ATOM    182  CA  SER L  26      30.844  34.644  33.406  1.00 74.46           C  
ATOM    183  CB  SER L  26      30.521  34.333  31.932  1.00 74.73           C  
ATOM    184  OG  SER L  26      29.130  34.098  31.766  1.00 73.55           O  
ATOM    185  C   SER L  26      30.057  35.874  33.793  1.00 75.18           C  
ATOM    186  O   SER L  26      30.591  36.983  33.783  1.00 76.72           O  
ATOM    187  N   GLN L  27      28.757  35.710  34.134  1.00 74.16           N  
ATOM    188  CA  GLN L  27      27.886  36.810  34.481  1.00 74.58           C  
ATOM    189  CB  GLN L  27      26.688  36.982  33.533  1.00 74.91           C  
ATOM    190  CG  GLN L  27      27.011  37.249  32.066  1.00 76.79           C  
ATOM    191  CD  GLN L  27      25.676  37.196  31.334  1.00 79.34           C  
ATOM    192  OE1 GLN L  27      25.256  38.163  30.701  1.00 80.60           O  
ATOM    193  NE2 GLN L  27      24.982  36.028  31.429  1.00 80.21           N  
ATOM    194  C   GLN L  27      27.217  36.442  35.772  1.00 72.95           C  
ATOM    195  O   GLN L  27      27.145  35.267  36.119  1.00 71.31           O  
ATOM    196  N   SER L  28      26.677  37.440  36.504  1.00 73.34           N  
ATOM    197  CA  SER L  28      26.045  37.164  37.768  1.00 72.62           C  
ATOM    198  CB  SER L  28      25.580  38.430  38.507  1.00 74.39           C  
ATOM    199  OG  SER L  28      26.699  39.232  38.857  1.00 79.82           O  
ATOM    200  C   SER L  28      24.851  36.285  37.549  1.00 71.16           C  
ATOM    201  O   SER L  28      23.925  36.623  36.814  1.00 70.66           O  
ATOM    202  N   VAL L  29      24.890  35.082  38.152  1.00 70.10           N  
ATOM    203  CA  VAL L  29      23.835  34.114  38.091  1.00 68.67           C  
ATOM    204  CB  VAL L  29      24.303  32.713  38.361  1.00 67.53           C  
ATOM    205  CG1 VAL L  29      23.097  31.769  38.265  1.00 67.03           C  
ATOM    206  CG2 VAL L  29      25.448  32.366  37.391  1.00 65.83           C  
ATOM    207  C   VAL L  29      22.733  34.398  39.053  1.00 68.53           C  
ATOM    208  O   VAL L  29      21.599  34.012  38.806  1.00 68.75           O  
ATOM    209  N   SER L  30      23.053  35.019  40.209  1.00 67.91           N  
ATOM    210  CA  SER L  30      22.163  35.179  41.330  1.00 68.18           C  
ATOM    211  CB  SER L  30      20.638  35.237  41.052  1.00 68.83           C  
ATOM    212  OG  SER L  30      20.078  33.944  40.863  1.00 74.76           O  
ATOM    213  C   SER L  30      22.477  33.961  42.148  1.00 66.72           C  
ATOM    214  O   SER L  30      23.570  33.412  42.019  1.00 67.50           O  
ATOM    215  N   SER L  31      21.554  33.527  43.026  1.00 63.80           N  
ATOM    216  CA  SER L  31      21.747  32.385  43.879  1.00 61.35           C  
ATOM    217  CB  SER L  31      20.745  32.360  45.049  1.00 63.11           C  
ATOM    218  OG  SER L  31      19.419  32.236  44.552  1.00 63.94           O  
ATOM    219  C   SER L  31      21.586  31.071  43.155  1.00 57.54           C  
ATOM    220  O   SER L  31      21.871  30.025  43.735  1.00 57.26           O  
ATOM    221  N   ALA L  32      21.136  31.041  41.888  1.00 53.40           N  
ATOM    222  CA  ALA L  32      20.819  29.743  41.345  1.00 50.24           C  
ATOM    223  CB  ALA L  32      19.796  29.819  40.199  1.00 49.74           C  
ATOM    224  C   ALA L  32      22.009  28.983  40.810  1.00 46.50           C  
ATOM    225  O   ALA L  32      22.316  29.050  39.620  1.00 44.25           O  
ATOM    226  N   VAL L  33      22.654  28.163  41.674  1.00 50.39           N  
ATOM    227  CA  VAL L  33      23.726  27.294  41.277  1.00 49.30           C  
ATOM    228  CB  VAL L  33      25.094  27.820  41.612  1.00 49.45           C  
ATOM    229  CG1 VAL L  33      26.128  26.730  41.289  1.00 49.35           C  
ATOM    230  CG2 VAL L  33      25.328  29.129  40.843  1.00 49.89           C  
ATOM    231  C   VAL L  33      23.567  26.022  42.044  1.00 48.66           C  
ATOM    232  O   VAL L  33      23.177  26.034  43.211  1.00 48.82           O  
ATOM    233  N   ALA L  34      23.864  24.878  41.399  1.00 47.20           N  
ATOM    234  CA  ALA L  34      23.767  23.615  42.078  1.00 47.12           C  
ATOM    235  CB  ALA L  34      22.619  22.718  41.594  1.00 46.88           C  
ATOM    236  C   ALA L  34      25.036  22.849  41.862  1.00 46.51           C  
ATOM    237  O   ALA L  34      25.796  23.111  40.932  1.00 46.84           O  
ATOM    238  N   TRP L  35      25.311  21.887  42.766  1.00 46.10           N  
ATOM    239  CA  TRP L  35      26.484  21.070  42.645  1.00 45.85           C  
ATOM    240  CB  TRP L  35      27.428  21.201  43.852  1.00 47.03           C  
ATOM    241  CG  TRP L  35      28.014  22.586  44.016  1.00 47.34           C  
ATOM    242  CD2 TRP L  35      29.241  23.026  43.413  1.00 46.70           C  
ATOM    243  CD1 TRP L  35      27.528  23.645  44.723  1.00 48.13           C  
ATOM    244  NE1 TRP L  35      28.374  24.721  44.600  1.00 47.44           N  
ATOM    245  CE2 TRP L  35      29.434  24.354  43.797  1.00 48.19           C  
ATOM    246  CE3 TRP L  35      30.134  22.379  42.610  1.00 46.71           C  
ATOM    247  CZ2 TRP L  35      30.527  25.056  43.376  1.00 47.33           C  
ATOM    248  CZ3 TRP L  35      31.236  23.089  42.189  1.00 45.63           C  
ATOM    249  CH2 TRP L  35      31.428  24.403  42.565  1.00 47.05           C  
ATOM    250  C   TRP L  35      26.028  19.648  42.580  1.00 45.00           C  
ATOM    251  O   TRP L  35      25.080  19.262  43.263  1.00 45.50           O  
ATOM    252  N   TYR L  36      26.702  18.831  41.742  1.00 44.14           N  
ATOM    253  CA  TYR L  36      26.321  17.454  41.584  1.00 44.13           C  
ATOM    254  CB  TYR L  36      25.792  17.095  40.190  1.00 42.92           C  
ATOM    255  CG  TYR L  36      24.526  17.829  39.938  1.00 42.11           C  
ATOM    256  CD1 TYR L  36      23.321  17.285  40.301  1.00 42.09           C  
ATOM    257  CD2 TYR L  36      24.539  19.064  39.344  1.00 42.56           C  
ATOM    258  CE1 TYR L  36      22.146  17.955  40.064  1.00 42.79           C  
ATOM    259  CE2 TYR L  36      23.366  19.735  39.107  1.00 41.74           C  
ATOM    260  CZ  TYR L  36      22.164  19.184  39.463  1.00 41.81           C  
ATOM    261  OH  TYR L  36      20.953  19.863  39.222  1.00 41.64           O  
ATOM    262  C   TYR L  36      27.528  16.585  41.755  1.00 44.70           C  
ATOM    263  O   TYR L  36      28.661  17.000  41.512  1.00 45.19           O  
ATOM    264  N   GLN L  37      27.293  15.332  42.193  1.00 45.39           N  
ATOM    265  CA  GLN L  37      28.341  14.366  42.359  1.00 46.27           C  
ATOM    266  CB  GLN L  37      28.360  13.741  43.763  1.00 46.31           C  
ATOM    267  CG  GLN L  37      29.465  12.704  43.959  1.00 47.33           C  
ATOM    268  CD  GLN L  37      29.160  11.945  45.241  1.00 49.60           C  
ATOM    269  OE1 GLN L  37      28.086  11.361  45.382  1.00 49.08           O  
ATOM    270  NE2 GLN L  37      30.122  11.948  46.203  1.00 49.02           N  
ATOM    271  C   GLN L  37      28.036  13.246  41.419  1.00 46.98           C  
ATOM    272  O   GLN L  37      26.904  12.768  41.368  1.00 47.21           O  
ATOM    273  N   GLN L  38      29.031  12.800  40.631  1.00 48.47           N  
ATOM    274  CA  GLN L  38      28.751  11.702  39.750  1.00 49.40           C  
ATOM    275  CB  GLN L  38      28.628  12.094  38.264  1.00 49.45           C  
ATOM    276  CG  GLN L  38      28.179  10.928  37.379  1.00 49.47           C  
ATOM    277  CD  GLN L  38      28.067  11.402  35.936  1.00 50.13           C  
ATOM    278  OE1 GLN L  38      28.654  12.414  35.550  1.00 50.02           O  
ATOM    279  NE2 GLN L  38      27.292  10.649  35.109  1.00 48.58           N  
ATOM    280  C   GLN L  38      29.841  10.679  39.857  1.00 50.34           C  
ATOM    281  O   GLN L  38      31.027  10.999  39.846  1.00 49.49           O  
ATOM    282  N   LYS L  39      29.442   9.397  39.973  1.00 52.02           N  
ATOM    283  CA  LYS L  39      30.369   8.303  40.002  1.00 53.85           C  
ATOM    284  CB  LYS L  39      29.973   7.216  41.014  1.00 54.81           C  
ATOM    285  CG  LYS L  39      30.062   7.739  42.448  1.00 56.35           C  
ATOM    286  CD  LYS L  39      29.366   6.872  43.495  1.00 57.87           C  
ATOM    287  CE  LYS L  39      29.414   7.479  44.900  1.00 59.01           C  
ATOM    288  NZ  LYS L  39      28.701   6.604  45.856  1.00 59.77           N1+
ATOM    289  C   LYS L  39      30.359   7.740  38.610  1.00 55.18           C  
ATOM    290  O   LYS L  39      29.380   7.916  37.886  1.00 55.26           O  
ATOM    291  N   PRO L  40      31.410   7.055  38.227  1.00 56.71           N  
ATOM    292  CA  PRO L  40      31.606   6.637  36.860  1.00 56.95           C  
ATOM    293  CD  PRO L  40      32.156   6.232  39.164  1.00 57.17           C  
ATOM    294  CB  PRO L  40      32.755   5.625  36.899  1.00 57.55           C  
ATOM    295  CG  PRO L  40      32.691   5.058  38.330  1.00 57.83           C  
ATOM    296  C   PRO L  40      30.412   6.123  36.105  1.00 57.10           C  
ATOM    297  O   PRO L  40      30.013   6.757  35.135  1.00 57.17           O  
ATOM    298  N   GLY L  41      29.830   4.989  36.499  1.00 57.54           N  
ATOM    299  CA  GLY L  41      28.701   4.385  35.851  1.00 57.88           C  
ATOM    300  C   GLY L  41      27.406   5.083  36.133  1.00 58.29           C  
ATOM    301  O   GLY L  41      26.464   4.938  35.360  1.00 58.86           O  
ATOM    302  N   LYS L  42      27.302   5.793  37.276  1.00 57.42           N  
ATOM    303  CA  LYS L  42      26.032   6.221  37.809  1.00 57.35           C  
ATOM    304  CB  LYS L  42      26.046   6.161  39.342  1.00 58.65           C  
ATOM    305  CG  LYS L  42      26.757   4.902  39.842  1.00 61.64           C  
ATOM    306  CD  LYS L  42      26.177   3.599  39.294  1.00 64.92           C  
ATOM    307  CE  LYS L  42      27.140   2.414  39.398  1.00 66.72           C  
ATOM    308  NZ  LYS L  42      27.753   2.372  40.743  1.00 68.20           N1+
ATOM    309  C   LYS L  42      25.618   7.616  37.431  1.00 55.65           C  
ATOM    310  O   LYS L  42      26.388   8.408  36.887  1.00 54.98           O  
ATOM    311  N   ALA L  43      24.332   7.926  37.727  1.00 54.22           N  
ATOM    312  CA  ALA L  43      23.708   9.197  37.468  1.00 53.53           C  
ATOM    313  CB  ALA L  43      22.176   9.156  37.576  1.00 53.71           C  
ATOM    314  C   ALA L  43      24.202  10.192  38.471  1.00 52.62           C  
ATOM    315  O   ALA L  43      24.674   9.833  39.546  1.00 52.94           O  
ATOM    316  N   PRO L  44      24.097  11.451  38.123  1.00 51.96           N  
ATOM    317  CA  PRO L  44      24.553  12.501  38.988  1.00 51.70           C  
ATOM    318  CD  PRO L  44      24.132  11.840  36.721  1.00 52.05           C  
ATOM    319  CB  PRO L  44      24.551  13.768  38.137  1.00 51.80           C  
ATOM    320  CG  PRO L  44      24.747  13.248  36.702  1.00 51.35           C  
ATOM    321  C   PRO L  44      23.672  12.590  40.192  1.00 51.84           C  
ATOM    322  O   PRO L  44      22.513  12.185  40.121  1.00 51.28           O  
ATOM    323  N   LYS L  45      24.218  13.096  41.312  1.00 52.27           N  
ATOM    324  CA  LYS L  45      23.466  13.230  42.524  1.00 51.95           C  
ATOM    325  CB  LYS L  45      24.093  12.436  43.681  1.00 53.62           C  
ATOM    326  CG  LYS L  45      23.329  12.532  45.000  1.00 56.43           C  
ATOM    327  CD  LYS L  45      23.948  11.697  46.122  1.00 60.29           C  
ATOM    328  CE  LYS L  45      23.309  11.949  47.490  1.00 61.72           C  
ATOM    329  NZ  LYS L  45      24.160  11.390  48.567  1.00 63.32           N1+
ATOM    330  C   LYS L  45      23.535  14.672  42.906  1.00 50.50           C  
ATOM    331  O   LYS L  45      24.595  15.290  42.827  1.00 48.95           O  
ATOM    332  N   LEU L  46      22.397  15.238  43.358  1.00 49.30           N  
ATOM    333  CA  LEU L  46      22.324  16.632  43.696  1.00 48.46           C  
ATOM    334  CB  LEU L  46      20.889  17.181  43.592  1.00 47.88           C  
ATOM    335  CG  LEU L  46      20.734  18.656  44.000  1.00 47.22           C  
ATOM    336  CD1 LEU L  46      21.581  19.579  43.109  1.00 45.14           C  
ATOM    337  CD2 LEU L  46      19.250  19.063  44.037  1.00 46.96           C  
ATOM    338  C   LEU L  46      22.777  16.837  45.109  1.00 48.45           C  
ATOM    339  O   LEU L  46      22.182  16.299  46.041  1.00 48.77           O  
ATOM    340  N   LEU L  47      23.937  17.507  45.279  1.00 47.80           N  
ATOM    341  CA  LEU L  47      24.465  17.861  46.569  1.00 47.60           C  
ATOM    342  CB  LEU L  47      25.983  18.065  46.493  1.00 46.92           C  
ATOM    343  CG  LEU L  47      26.719  16.820  45.969  1.00 47.45           C  
ATOM    344  CD1 LEU L  47      28.236  17.050  45.903  1.00 48.04           C  
ATOM    345  CD2 LEU L  47      26.339  15.568  46.777  1.00 47.16           C  
ATOM    346  C   LEU L  47      23.891  19.126  47.147  1.00 47.89           C  
ATOM    347  O   LEU L  47      23.349  19.140  48.252  1.00 48.69           O  
ATOM    348  N   ILE L  48      23.995  20.239  46.389  1.00 46.89           N  
ATOM    349  CA  ILE L  48      23.612  21.526  46.902  1.00 47.53           C  
ATOM    350  CB  ILE L  48      24.785  22.386  47.322  1.00 47.39           C  
ATOM    351  CG1 ILE L  48      25.441  21.844  48.605  1.00 48.21           C  
ATOM    352  CG2 ILE L  48      24.309  23.840  47.472  1.00 47.67           C  
ATOM    353  CD1 ILE L  48      26.154  20.507  48.441  1.00 48.96           C  
ATOM    354  C   ILE L  48      22.857  22.253  45.850  1.00 47.47           C  
ATOM    355  O   ILE L  48      23.105  22.082  44.658  1.00 47.42           O  
ATOM    356  N   TYR L  49      21.872  23.066  46.281  1.00 48.23           N  
ATOM    357  CA  TYR L  49      21.136  23.863  45.343  1.00 49.07           C  
ATOM    358  CB  TYR L  49      19.745  23.312  44.944  1.00 50.99           C  
ATOM    359  CG  TYR L  49      18.876  23.189  46.145  1.00 51.87           C  
ATOM    360  CD1 TYR L  49      18.907  22.056  46.924  1.00 52.17           C  
ATOM    361  CD2 TYR L  49      18.020  24.209  46.491  1.00 53.05           C  
ATOM    362  CE1 TYR L  49      18.102  21.944  48.034  1.00 52.57           C  
ATOM    363  CE2 TYR L  49      17.213  24.101  47.599  1.00 53.11           C  
ATOM    364  CZ  TYR L  49      17.253  22.968  48.373  1.00 53.81           C  
ATOM    365  OH  TYR L  49      16.423  22.863  49.508  1.00 54.71           O  
ATOM    366  C   TYR L  49      21.005  25.229  45.940  1.00 49.45           C  
ATOM    367  O   TYR L  49      21.226  25.423  47.135  1.00 49.20           O  
ATOM    368  N   SER L  50      20.678  26.238  45.105  1.00 46.51           N  
ATOM    369  CA  SER L  50      20.542  27.603  45.546  1.00 47.99           C  
ATOM    370  CB  SER L  50      19.427  27.819  46.585  1.00 49.86           C  
ATOM    371  OG  SER L  50      18.153  27.591  46.000  1.00 49.81           O  
ATOM    372  C   SER L  50      21.832  28.073  46.150  1.00 48.77           C  
ATOM    373  O   SER L  50      21.840  28.894  47.064  1.00 50.04           O  
ATOM    374  N   ALA L  51      22.957  27.538  45.640  1.00 48.56           N  
ATOM    375  CA  ALA L  51      24.302  27.926  45.967  1.00 50.27           C  
ATOM    376  CB  ALA L  51      24.509  29.449  45.902  1.00 51.08           C  
ATOM    377  C   ALA L  51      24.740  27.468  47.329  1.00 51.09           C  
ATOM    378  O   ALA L  51      25.911  27.131  47.501  1.00 50.80           O  
ATOM    379  N   SER L  52      23.832  27.347  48.318  1.00 52.65           N  
ATOM    380  CA  SER L  52      24.361  27.008  49.612  1.00 54.59           C  
ATOM    381  CB  SER L  52      24.517  28.236  50.526  1.00 57.55           C  
ATOM    382  OG  SER L  52      23.242  28.794  50.812  1.00 59.66           O  
ATOM    383  C   SER L  52      23.447  26.064  50.330  1.00 54.06           C  
ATOM    384  O   SER L  52      23.808  25.572  51.400  1.00 54.76           O  
ATOM    385  N   SER L  53      22.259  25.758  49.766  1.00 53.52           N  
ATOM    386  CA  SER L  53      21.355  24.924  50.511  1.00 53.82           C  
ATOM    387  CB  SER L  53      19.889  25.038  50.057  1.00 54.53           C  
ATOM    388  OG  SER L  53      19.403  26.348  50.308  1.00 54.76           O  
ATOM    389  C   SER L  53      21.759  23.497  50.340  1.00 53.48           C  
ATOM    390  O   SER L  53      22.034  23.054  49.225  1.00 52.18           O  
ATOM    391  N   LEU L  54      21.771  22.736  51.456  1.00 54.13           N  
ATOM    392  CA  LEU L  54      22.152  21.355  51.404  1.00 54.39           C  
ATOM    393  CB  LEU L  54      22.709  20.838  52.743  1.00 55.16           C  
ATOM    394  CG  LEU L  54      23.263  19.406  52.683  1.00 55.76           C  
ATOM    395  CD1 LEU L  54      24.434  19.305  51.692  1.00 56.04           C  
ATOM    396  CD2 LEU L  54      23.638  18.907  54.088  1.00 55.69           C  
ATOM    397  C   LEU L  54      20.933  20.568  51.034  1.00 54.06           C  
ATOM    398  O   LEU L  54      19.847  20.787  51.568  1.00 54.19           O  
ATOM    399  N   TYR L  55      21.089  19.620  50.087  1.00 53.46           N  
ATOM    400  CA  TYR L  55      19.979  18.841  49.620  1.00 54.09           C  
ATOM    401  CB  TYR L  55      20.228  18.182  48.249  1.00 52.76           C  
ATOM    402  CG  TYR L  55      18.944  17.591  47.776  1.00 52.13           C  
ATOM    403  CD1 TYR L  55      17.922  18.407  47.346  1.00 51.98           C  
ATOM    404  CD2 TYR L  55      18.772  16.228  47.734  1.00 53.03           C  
ATOM    405  CE1 TYR L  55      16.733  17.875  46.904  1.00 53.22           C  
ATOM    406  CE2 TYR L  55      17.587  15.689  47.292  1.00 52.95           C  
ATOM    407  CZ  TYR L  55      16.567  16.512  46.881  1.00 53.36           C  
ATOM    408  OH  TYR L  55      15.350  15.958  46.431  1.00 54.62           O  
ATOM    409  C   TYR L  55      19.708  17.791  50.638  1.00 55.14           C  
ATOM    410  O   TYR L  55      20.624  17.276  51.273  1.00 54.81           O  
ATOM    411  N   SER L  56      18.418  17.476  50.838  1.00 56.26           N  
ATOM    412  CA  SER L  56      18.058  16.547  51.861  1.00 57.48           C  
ATOM    413  CB  SER L  56      16.547  16.271  51.919  1.00 58.90           C  
ATOM    414  OG  SER L  56      16.261  15.342  52.953  1.00 58.41           O  
ATOM    415  C   SER L  56      18.748  15.241  51.628  1.00 56.91           C  
ATOM    416  O   SER L  56      18.798  14.740  50.504  1.00 56.26           O  
ATOM    417  N   GLY L  57      19.312  14.666  52.713  1.00 57.11           N  
ATOM    418  CA  GLY L  57      19.918  13.364  52.677  1.00 57.30           C  
ATOM    419  C   GLY L  57      21.393  13.448  52.416  1.00 57.00           C  
ATOM    420  O   GLY L  57      22.091  12.443  52.531  1.00 57.76           O  
ATOM    421  N   VAL L  58      21.915  14.639  52.063  1.00 56.51           N  
ATOM    422  CA  VAL L  58      23.322  14.763  51.783  1.00 56.04           C  
ATOM    423  CB  VAL L  58      23.646  15.928  50.893  1.00 56.37           C  
ATOM    424  CG1 VAL L  58      25.166  15.974  50.677  1.00 56.00           C  
ATOM    425  CG2 VAL L  58      22.830  15.795  49.594  1.00 55.20           C  
ATOM    426  C   VAL L  58      24.046  14.945  53.085  1.00 56.25           C  
ATOM    427  O   VAL L  58      23.519  15.554  54.015  1.00 55.63           O  
ATOM    428  N   PRO L  59      25.246  14.425  53.180  1.00 56.27           N  
ATOM    429  CA  PRO L  59      26.025  14.523  54.388  1.00 57.23           C  
ATOM    430  CD  PRO L  59      25.695  13.346  52.321  1.00 56.36           C  
ATOM    431  CB  PRO L  59      27.191  13.545  54.220  1.00 56.99           C  
ATOM    432  CG  PRO L  59      27.164  13.153  52.727  1.00 56.98           C  
ATOM    433  C   PRO L  59      26.429  15.940  54.643  1.00 57.67           C  
ATOM    434  O   PRO L  59      26.706  16.669  53.693  1.00 56.99           O  
ATOM    435  N   SER L  60      26.504  16.327  55.930  1.00 59.01           N  
ATOM    436  CA  SER L  60      26.766  17.675  56.354  1.00 59.58           C  
ATOM    437  CB  SER L  60      26.670  17.836  57.881  1.00 60.77           C  
ATOM    438  OG  SER L  60      26.935  19.181  58.248  1.00 55.23           O  
ATOM    439  C   SER L  60      28.145  18.092  55.949  1.00 58.90           C  
ATOM    440  O   SER L  60      28.455  19.283  55.952  1.00 58.51           O  
ATOM    441  N   ARG L  61      29.006  17.129  55.577  1.00 58.51           N  
ATOM    442  CA  ARG L  61      30.363  17.444  55.220  1.00 58.40           C  
ATOM    443  CB  ARG L  61      31.146  16.252  54.643  1.00 58.60           C  
ATOM    444  CG  ARG L  61      31.155  14.962  55.459  1.00 58.36           C  
ATOM    445  CD  ARG L  61      32.024  13.874  54.814  1.00 58.13           C  
ATOM    446  NE  ARG L  61      31.501  13.633  53.439  1.00 57.01           N  
ATOM    447  CZ  ARG L  61      30.791  12.505  53.147  1.00 58.21           C  
ATOM    448  NH1 ARG L  61      30.671  11.505  54.067  1.00 58.74           N1+
ATOM    449  NH2 ARG L  61      30.192  12.378  51.929  1.00 58.82           N  
ATOM    450  C   ARG L  61      30.321  18.386  54.060  1.00 57.32           C  
ATOM    451  O   ARG L  61      31.126  19.312  53.967  1.00 57.72           O  
ATOM    452  N   PHE L  62      29.391  18.127  53.119  1.00 56.55           N  
ATOM    453  CA  PHE L  62      29.279  18.911  51.923  1.00 56.20           C  
ATOM    454  CB  PHE L  62      28.390  18.260  50.845  1.00 55.12           C  
ATOM    455  CG  PHE L  62      29.065  17.045  50.294  1.00 54.51           C  
ATOM    456  CD1 PHE L  62      29.969  17.156  49.261  1.00 53.51           C  
ATOM    457  CD2 PHE L  62      28.794  15.794  50.799  1.00 55.26           C  
ATOM    458  CE1 PHE L  62      30.589  16.041  48.743  1.00 54.18           C  
ATOM    459  CE2 PHE L  62      29.411  14.676  50.285  1.00 54.96           C  
ATOM    460  CZ  PHE L  62      30.314  14.798  49.256  1.00 53.85           C  
ATOM    461  C   PHE L  62      28.671  20.242  52.245  1.00 56.71           C  
ATOM    462  O   PHE L  62      27.740  20.344  53.043  1.00 57.11           O  
ATOM    463  N   SER L  63      29.198  21.312  51.616  1.00 56.97           N  
ATOM    464  CA  SER L  63      28.670  22.626  51.845  1.00 58.20           C  
ATOM    465  CB  SER L  63      29.307  23.329  53.057  1.00 59.32           C  
ATOM    466  OG  SER L  63      30.704  23.494  52.851  1.00 60.55           O  
ATOM    467  C   SER L  63      28.946  23.452  50.626  1.00 58.05           C  
ATOM    468  O   SER L  63      29.859  23.155  49.857  1.00 57.15           O  
ATOM    469  N   GLY L  64      28.149  24.523  50.417  1.00 58.86           N  
ATOM    470  CA  GLY L  64      28.344  25.368  49.274  1.00 59.27           C  
ATOM    471  C   GLY L  64      28.347  26.782  49.754  1.00 60.85           C  
ATOM    472  O   GLY L  64      27.696  27.116  50.743  1.00 61.07           O  
ATOM    473  N   SER L  65      29.086  27.653  49.040  1.00 61.53           N  
ATOM    474  CA  SER L  65      29.199  29.022  49.442  1.00 63.17           C  
ATOM    475  CB  SER L  65      30.466  29.274  50.273  1.00 64.12           C  
ATOM    476  OG  SER L  65      30.551  30.637  50.654  1.00 64.90           O  
ATOM    477  C   SER L  65      29.288  29.849  48.200  1.00 63.54           C  
ATOM    478  O   SER L  65      29.640  29.349  47.133  1.00 63.20           O  
ATOM    479  N   ARG L  66      28.960  31.151  48.308  1.00 64.76           N  
ATOM    480  CA  ARG L  66      28.974  31.994  47.148  1.00 65.01           C  
ATOM    481  CB  ARG L  66      27.550  32.331  46.686  1.00 65.90           C  
ATOM    482  CG  ARG L  66      27.455  33.424  45.625  1.00 65.83           C  
ATOM    483  CD  ARG L  66      26.005  33.805  45.328  1.00 66.13           C  
ATOM    484  NE  ARG L  66      26.016  35.027  44.479  1.00 59.85           N  
ATOM    485  CZ  ARG L  66      24.906  35.819  44.432  1.00 60.54           C  
ATOM    486  NH1 ARG L  66      23.800  35.483  45.157  1.00 62.61           N1+
ATOM    487  NH2 ARG L  66      24.904  36.948  43.664  1.00 62.03           N  
ATOM    488  C   ARG L  66      29.636  33.283  47.495  1.00 65.93           C  
ATOM    489  O   ARG L  66      29.368  33.869  48.541  1.00 66.61           O  
ATOM    490  N   SER L  67      30.552  33.745  46.622  1.00 65.94           N  
ATOM    491  CA  SER L  67      31.150  35.031  46.816  1.00 66.72           C  
ATOM    492  CB  SER L  67      32.665  34.975  47.083  1.00 67.08           C  
ATOM    493  OG  SER L  67      32.928  34.288  48.299  1.00 60.51           O  
ATOM    494  C   SER L  67      30.972  35.732  45.514  1.00 66.74           C  
ATOM    495  O   SER L  67      31.805  35.609  44.618  1.00 66.41           O  
ATOM    496  N   GLY L  68      29.888  36.517  45.384  1.00 66.85           N  
ATOM    497  CA  GLY L  68      29.663  37.168  44.133  1.00 66.59           C  
ATOM    498  C   GLY L  68      29.474  36.104  43.099  1.00 66.12           C  
ATOM    499  O   GLY L  68      28.560  35.286  43.176  1.00 66.45           O  
ATOM    500  N   THR L  69      30.321  36.157  42.061  1.00 65.59           N  
ATOM    501  CA  THR L  69      30.342  35.281  40.926  1.00 64.62           C  
ATOM    502  CB  THR L  69      31.071  35.893  39.779  1.00 64.98           C  
ATOM    503  OG1 THR L  69      30.531  37.170  39.479  1.00 58.37           O  
ATOM    504  CG2 THR L  69      30.859  34.974  38.577  1.00 58.08           C  
ATOM    505  C   THR L  69      30.988  33.953  41.221  1.00 63.76           C  
ATOM    506  O   THR L  69      30.788  32.995  40.476  1.00 63.50           O  
ATOM    507  N   ASP L  70      31.852  33.869  42.253  1.00 63.47           N  
ATOM    508  CA  ASP L  70      32.574  32.643  42.497  1.00 63.05           C  
ATOM    509  CB  ASP L  70      33.957  32.871  43.133  1.00 64.87           C  
ATOM    510  CG  ASP L  70      34.841  33.579  42.116  1.00 67.66           C  
ATOM    511  OD1 ASP L  70      34.431  33.652  40.926  1.00 70.48           O  
ATOM    512  OD2 ASP L  70      35.937  34.057  42.512  1.00 70.21           O1-
ATOM    513  C   ASP L  70      31.804  31.756  43.433  1.00 61.63           C  
ATOM    514  O   ASP L  70      31.372  32.185  44.501  1.00 61.87           O  
ATOM    515  N   PHE L  71      31.628  30.470  43.049  1.00 59.56           N  
ATOM    516  CA  PHE L  71      30.906  29.531  43.863  1.00 58.46           C  
ATOM    517  CB  PHE L  71      29.743  28.852  43.127  1.00 57.00           C  
ATOM    518  CG  PHE L  71      28.750  29.909  42.798  1.00 56.39           C  
ATOM    519  CD1 PHE L  71      28.880  30.651  41.648  1.00 54.56           C  
ATOM    520  CD2 PHE L  71      27.695  30.161  43.641  1.00 55.74           C  
ATOM    521  CE1 PHE L  71      27.966  31.630  41.340  1.00 55.05           C  
ATOM    522  CE2 PHE L  71      26.780  31.139  43.336  1.00 55.93           C  
ATOM    523  CZ  PHE L  71      26.913  31.876  42.184  1.00 55.52           C  
ATOM    524  C   PHE L  71      31.849  28.441  44.260  1.00 57.91           C  
ATOM    525  O   PHE L  71      32.664  27.996  43.455  1.00 57.82           O  
ATOM    526  N   THR L  72      31.755  27.977  45.526  1.00 57.81           N  
ATOM    527  CA  THR L  72      32.661  26.962  45.983  1.00 57.57           C  
ATOM    528  CB  THR L  72      33.639  27.466  47.005  1.00 58.93           C  
ATOM    529  OG1 THR L  72      32.939  28.023  48.108  1.00 59.95           O  
ATOM    530  CG2 THR L  72      34.552  28.520  46.364  1.00 59.43           C  
ATOM    531  C   THR L  72      31.908  25.848  46.640  1.00 56.96           C  
ATOM    532  O   THR L  72      30.962  26.065  47.395  1.00 56.93           O  
ATOM    533  N   LEU L  73      32.336  24.605  46.345  1.00 55.61           N  
ATOM    534  CA  LEU L  73      31.816  23.420  46.960  1.00 55.12           C  
ATOM    535  CB  LEU L  73      31.575  22.281  45.952  1.00 54.49           C  
ATOM    536  CG  LEU L  73      31.082  20.965  46.581  1.00 54.91           C  
ATOM    537  CD1 LEU L  73      29.699  21.131  47.226  1.00 54.69           C  
ATOM    538  CD2 LEU L  73      31.134  19.812  45.566  1.00 54.20           C  
ATOM    539  C   LEU L  73      32.900  22.967  47.885  1.00 55.16           C  
ATOM    540  O   LEU L  73      34.048  22.828  47.466  1.00 54.77           O  
ATOM    541  N   THR L  74      32.575  22.740  49.173  1.00 55.96           N  
ATOM    542  CA  THR L  74      33.612  22.355  50.087  1.00 56.67           C  
ATOM    543  CB  THR L  74      33.855  23.368  51.170  1.00 57.68           C  
ATOM    544  OG1 THR L  74      34.214  24.619  50.602  1.00 58.67           O  
ATOM    545  CG2 THR L  74      34.978  22.860  52.091  1.00 58.42           C  
ATOM    546  C   THR L  74      33.231  21.080  50.766  1.00 56.68           C  
ATOM    547  O   THR L  74      32.087  20.891  51.176  1.00 57.40           O  
ATOM    548  N   ILE L  75      34.203  20.155  50.887  1.00 56.24           N  
ATOM    549  CA  ILE L  75      33.982  18.932  51.599  1.00 56.93           C  
ATOM    550  CB  ILE L  75      34.362  17.713  50.807  1.00 56.45           C  
ATOM    551  CG1 ILE L  75      33.558  17.663  49.496  1.00 50.22           C  
ATOM    552  CG2 ILE L  75      34.133  16.480  51.691  1.00 56.34           C  
ATOM    553  CD1 ILE L  75      34.071  16.626  48.499  1.00 50.06           C  
ATOM    554  C   ILE L  75      34.881  19.020  52.796  1.00 57.96           C  
ATOM    555  O   ILE L  75      36.104  18.987  52.669  1.00 57.15           O  
ATOM    556  N   SER L  76      34.283  19.125  54.000  1.00 59.22           N  
ATOM    557  CA  SER L  76      35.031  19.356  55.205  1.00 60.93           C  
ATOM    558  CB  SER L  76      34.129  19.529  56.442  1.00 61.47           C  
ATOM    559  OG  SER L  76      33.393  18.341  56.692  1.00 64.41           O  
ATOM    560  C   SER L  76      35.981  18.232  55.469  1.00 61.40           C  
ATOM    561  O   SER L  76      37.150  18.474  55.768  1.00 62.65           O  
ATOM    562  N   SER L  77      35.514  16.973  55.391  1.00 60.70           N  
ATOM    563  CA  SER L  77      36.418  15.884  55.618  1.00 60.71           C  
ATOM    564  CB  SER L  77      36.218  15.215  56.989  1.00 61.92           C  
ATOM    565  OG  SER L  77      37.139  14.150  57.160  1.00 63.47           O  
ATOM    566  C   SER L  77      36.125  14.872  54.559  1.00 59.49           C  
ATOM    567  O   SER L  77      35.047  14.279  54.528  1.00 59.62           O  
ATOM    568  N   LEU L  78      37.106  14.617  53.677  1.00 58.26           N  
ATOM    569  CA  LEU L  78      36.901  13.748  52.557  1.00 57.42           C  
ATOM    570  CB  LEU L  78      38.082  13.832  51.570  1.00 56.95           C  
ATOM    571  CG  LEU L  78      37.880  13.130  50.218  1.00 56.90           C  
ATOM    572  CD1 LEU L  78      36.776  13.816  49.397  1.00 56.38           C  
ATOM    573  CD2 LEU L  78      39.208  13.033  49.450  1.00 56.79           C  
ATOM    574  C   LEU L  78      36.771  12.340  53.059  1.00 57.15           C  
ATOM    575  O   LEU L  78      37.512  11.922  53.949  1.00 57.43           O  
ATOM    576  N   GLN L  79      35.806  11.575  52.498  1.00 56.73           N  
ATOM    577  CA  GLN L  79      35.572  10.209  52.889  1.00 57.01           C  
ATOM    578  CB  GLN L  79      34.156   9.958  53.435  1.00 57.43           C  
ATOM    579  CG  GLN L  79      33.887  10.705  54.742  1.00 58.58           C  
ATOM    580  CD  GLN L  79      34.860  10.168  55.783  1.00 60.56           C  
ATOM    581  OE1 GLN L  79      35.154   8.975  55.823  1.00 62.62           O  
ATOM    582  NE2 GLN L  79      35.386  11.077  56.648  1.00 60.46           N  
ATOM    583  C   GLN L  79      35.755   9.346  51.674  1.00 56.60           C  
ATOM    584  O   GLN L  79      35.799   9.837  50.547  1.00 56.07           O  
ATOM    585  N   PRO L  80      35.872   8.062  51.873  1.00 56.86           N  
ATOM    586  CA  PRO L  80      36.131   7.163  50.779  1.00 56.84           C  
ATOM    587  CD  PRO L  80      36.356   7.532  53.138  1.00 57.65           C  
ATOM    588  CB  PRO L  80      36.403   5.807  51.421  1.00 57.15           C  
ATOM    589  CG  PRO L  80      36.993   6.175  52.796  1.00 58.05           C  
ATOM    590  C   PRO L  80      35.062   7.149  49.732  1.00 56.62           C  
ATOM    591  O   PRO L  80      35.379   6.915  48.567  1.00 57.21           O  
ATOM    592  N   GLU L  81      33.801   7.396  50.120  1.00 56.12           N  
ATOM    593  CA  GLU L  81      32.683   7.365  49.221  1.00 55.93           C  
ATOM    594  CB  GLU L  81      31.330   7.571  49.923  1.00 57.59           C  
ATOM    595  CG  GLU L  81      31.082   6.626  51.097  1.00 59.69           C  
ATOM    596  CD  GLU L  81      31.648   7.318  52.328  1.00 62.52           C  
ATOM    597  OE1 GLU L  81      32.021   8.513  52.197  1.00 61.16           O  
ATOM    598  OE2 GLU L  81      31.712   6.679  53.411  1.00 64.16           O1-
ATOM    599  C   GLU L  81      32.795   8.519  48.272  1.00 55.06           C  
ATOM    600  O   GLU L  81      32.253   8.482  47.170  1.00 54.59           O  
ATOM    601  N   ASP L  82      33.474   9.591  48.717  1.00 54.74           N  
ATOM    602  CA  ASP L  82      33.576  10.872  48.074  1.00 55.13           C  
ATOM    603  CB  ASP L  82      34.197  11.939  48.994  1.00 56.30           C  
ATOM    604  CG  ASP L  82      33.194  12.200  50.111  1.00 57.78           C  
ATOM    605  OD1 ASP L  82      32.013  11.792  49.942  1.00 58.31           O  
ATOM    606  OD2 ASP L  82      33.588  12.803  51.145  1.00 59.40           O1-
ATOM    607  C   ASP L  82      34.326  10.871  46.768  1.00 54.48           C  
ATOM    608  O   ASP L  82      34.154  11.814  45.997  1.00 53.72           O  
ATOM    609  N   PHE L  83      35.213   9.893  46.475  1.00 54.08           N  
ATOM    610  CA  PHE L  83      35.923  10.029  45.227  1.00 53.76           C  
ATOM    611  CB  PHE L  83      37.021   8.967  44.956  0.90 55.62           C  
ATOM    612  CG  PHE L  83      36.462   7.625  44.594  1.00 57.62           C  
ATOM    613  CD1 PHE L  83      36.124   7.343  43.289  1.00 59.17           C  
ATOM    614  CD2 PHE L  83      36.303   6.634  45.535  1.00 58.43           C  
ATOM    615  CE1 PHE L  83      35.616   6.112  42.939  1.00 60.54           C  
ATOM    616  CE2 PHE L  83      35.796   5.400  45.192  1.00 59.49           C  
ATOM    617  CZ  PHE L  83      35.446   5.135  43.891  1.00 60.00           C  
ATOM    618  C   PHE L  83      34.916   9.976  44.119  1.00 51.92           C  
ATOM    619  O   PHE L  83      34.111   9.051  44.040  1.00 51.28           O  
ATOM    620  N   ALA L  84      34.934  11.000  43.236  1.00 50.96           N  
ATOM    621  CA  ALA L  84      33.978  11.079  42.168  1.00 49.98           C  
ATOM    622  CB  ALA L  84      32.520  11.150  42.655  1.00 50.19           C  
ATOM    623  C   ALA L  84      34.261  12.341  41.408  1.00 49.63           C  
ATOM    624  O   ALA L  84      35.257  13.018  41.657  1.00 50.22           O  
ATOM    625  N   THR L  85      33.399  12.662  40.422  1.00 48.97           N  
ATOM    626  CA  THR L  85      33.542  13.871  39.662  1.00 48.74           C  
ATOM    627  CB  THR L  85      33.407  13.666  38.182  1.00 49.15           C  
ATOM    628  OG1 THR L  85      34.377  12.735  37.726  1.00 48.66           O  
ATOM    629  CG2 THR L  85      33.615  15.016  37.477  1.00 48.81           C  
ATOM    630  C   THR L  85      32.425  14.776  40.095  1.00 48.30           C  
ATOM    631  O   THR L  85      31.304  14.322  40.321  1.00 48.63           O  
ATOM    632  N   TYR L  86      32.705  16.090  40.234  1.00 47.63           N  
ATOM    633  CA  TYR L  86      31.689  16.991  40.708  1.00 47.17           C  
ATOM    634  CB  TYR L  86      32.063  17.701  42.023  1.00 46.81           C  
ATOM    635  CG  TYR L  86      32.146  16.668  43.099  1.00 46.94           C  
ATOM    636  CD1 TYR L  86      33.263  15.875  43.229  1.00 47.61           C  
ATOM    637  CD2 TYR L  86      31.108  16.496  43.989  1.00 46.53           C  
ATOM    638  CE1 TYR L  86      33.346  14.925  44.220  1.00 47.49           C  
ATOM    639  CE2 TYR L  86      31.183  15.548  44.984  1.00 46.99           C  
ATOM    640  CZ  TYR L  86      32.303  14.759  45.100  1.00 48.09           C  
ATOM    641  OH  TYR L  86      32.385  13.785  46.118  1.00 48.64           O  
ATOM    642  C   TYR L  86      31.452  18.043  39.667  1.00 46.79           C  
ATOM    643  O   TYR L  86      32.382  18.478  38.988  1.00 47.77           O  
ATOM    644  N   TYR L  87      30.177  18.465  39.502  1.00 46.56           N  
ATOM    645  CA  TYR L  87      29.840  19.440  38.498  1.00 47.11           C  
ATOM    646  CB  TYR L  87      28.901  18.899  37.405  1.00 47.62           C  
ATOM    647  CG  TYR L  87      29.538  17.772  36.669  1.00 47.17           C  
ATOM    648  CD1 TYR L  87      30.351  18.002  35.584  1.00 46.83           C  
ATOM    649  CD2 TYR L  87      29.307  16.473  37.061  1.00 47.41           C  
ATOM    650  CE1 TYR L  87      30.928  16.957  34.903  1.00 47.03           C  
ATOM    651  CE2 TYR L  87      29.881  15.423  36.386  1.00 47.76           C  
ATOM    652  CZ  TYR L  87      30.695  15.664  35.304  1.00 46.91           C  
ATOM    653  OH  TYR L  87      31.286  14.590  34.608  1.00 47.83           O  
ATOM    654  C   TYR L  87      29.058  20.553  39.130  1.00 47.02           C  
ATOM    655  O   TYR L  87      28.201  20.318  39.980  1.00 47.17           O  
ATOM    656  N   CYS L  88      29.351  21.808  38.732  1.00 48.42           N  
ATOM    657  CA  CYS L  88      28.564  22.930  39.152  1.00 49.86           C  
ATOM    658  CB  CYS L  88      29.386  24.232  39.354  1.00 52.70           C  
ATOM    659  SG  CYS L  88      30.487  24.633  37.956  1.00 58.86           S  
ATOM    660  C   CYS L  88      27.558  23.159  38.063  1.00 48.86           C  
ATOM    661  O   CYS L  88      27.774  22.764  36.917  1.00 48.02           O  
ATOM    662  N   GLN L  89      26.396  23.758  38.391  1.00 48.73           N  
ATOM    663  CA  GLN L  89      25.435  24.017  37.357  1.00 48.71           C  
ATOM    664  CB  GLN L  89      24.287  22.998  37.312  1.00 48.55           C  
ATOM    665  CG  GLN L  89      23.262  23.276  36.210  1.00 50.42           C  
ATOM    666  CD  GLN L  89      22.196  22.198  36.309  1.00 52.01           C  
ATOM    667  OE1 GLN L  89      22.313  21.269  37.098  1.00 53.50           O  
ATOM    668  NE2 GLN L  89      21.119  22.304  35.492  1.00 54.02           N  
ATOM    669  C   GLN L  89      24.822  25.346  37.658  1.00 48.50           C  
ATOM    670  O   GLN L  89      24.567  25.668  38.816  1.00 49.15           O  
ATOM    671  N   GLN L  90      24.578  26.164  36.616  1.00 48.01           N  
ATOM    672  CA  GLN L  90      23.948  27.435  36.813  1.00 48.36           C  
ATOM    673  CB  GLN L  90      24.745  28.619  36.230  1.00 48.21           C  
ATOM    674  CG  GLN L  90      24.962  28.575  34.711  1.00 49.31           C  
ATOM    675  CD  GLN L  90      23.720  29.074  33.981  1.00 49.78           C  
ATOM    676  OE1 GLN L  90      22.931  29.842  34.525  1.00 51.25           O  
ATOM    677  NE2 GLN L  90      23.535  28.620  32.713  1.00 49.43           N  
ATOM    678  C   GLN L  90      22.624  27.389  36.127  1.00 48.59           C  
ATOM    679  O   GLN L  90      22.498  26.806  35.049  1.00 47.91           O  
ATOM    680  N   TYR L  91      21.605  28.027  36.695  1.00 60.82           N  
ATOM    681  CA  TYR L  91      20.407  28.118  35.934  1.00 60.89           C  
ATOM    682  CB  TYR L  91      19.302  27.086  36.239  1.00 61.17           C  
ATOM    683  CG  TYR L  91      19.279  26.724  37.677  1.00 61.20           C  
ATOM    684  CD1 TYR L  91      18.551  27.435  38.601  1.00 62.07           C  
ATOM    685  CD2 TYR L  91      20.004  25.627  38.079  1.00 61.67           C  
ATOM    686  CE1 TYR L  91      18.563  27.047  39.920  1.00 61.53           C  
ATOM    687  CE2 TYR L  91      20.020  25.235  39.394  1.00 60.53           C  
ATOM    688  CZ  TYR L  91      19.292  25.948  40.312  1.00 61.16           C  
ATOM    689  OH  TYR L  91      19.303  25.550  41.664  1.00 62.15           O  
ATOM    690  C   TYR L  91      19.956  29.530  35.971  1.00 60.52           C  
ATOM    691  O   TYR L  91      20.730  30.433  36.275  1.00 59.71           O  
ATOM    692  N   TYR L  92      18.708  29.750  35.570  1.00 63.66           N  
ATOM    693  CA  TYR L  92      18.089  31.023  35.385  1.00 66.52           C  
ATOM    694  CB  TYR L  92      18.660  32.220  36.169  1.00 67.00           C  
ATOM    695  CG  TYR L  92      17.626  33.280  35.990  1.00  0.00           C  
ATOM    696  CD1 TYR L  92      16.458  33.212  36.715  1.00  0.00           C  
ATOM    697  CD2 TYR L  92      17.801  34.327  35.113  1.00  0.00           C  
ATOM    698  CE1 TYR L  92      15.477  34.164  36.573  1.00  0.00           C  
ATOM    699  CE2 TYR L  92      16.820  35.284  34.967  1.00  0.00           C  
ATOM    700  CZ  TYR L  92      15.656  35.206  35.695  1.00  0.00           C  
ATOM    701  OH  TYR L  92      14.650  36.184  35.545  1.00  0.00           O  
ATOM    702  C   TYR L  92      18.258  31.257  33.926  1.00 67.64           C  
ATOM    703  O   TYR L  92      19.322  31.623  33.427  1.00 69.84           O  
ATOM    704  N   SER L  93      17.138  31.098  33.215  1.00 69.04           N  
ATOM    705  CA  SER L  93      17.129  31.047  31.792  1.00 69.98           C  
ATOM    706  CB  SER L  93      15.716  30.810  31.247  1.00 69.00           C  
ATOM    707  OG  SER L  93      15.195  29.632  31.850  1.00 76.10           O  
ATOM    708  C   SER L  93      17.711  32.289  31.212  1.00 72.50           C  
ATOM    709  O   SER L  93      17.560  33.396  31.722  1.00 74.99           O  
ATOM    710  N   TYR L  94      18.441  32.069  30.109  1.00 71.91           N  
ATOM    711  CA  TYR L  94      19.126  33.038  29.320  1.00 70.96           C  
ATOM    712  CB  TYR L  94      20.634  33.084  29.644  1.00 72.06           C  
ATOM    713  CG  TYR L  94      21.240  34.363  29.164  1.00 72.19           C  
ATOM    714  CD1 TYR L  94      21.114  35.504  29.925  1.00 72.84           C  
ATOM    715  CD2 TYR L  94      21.948  34.431  27.987  1.00 72.18           C  
ATOM    716  CE1 TYR L  94      21.666  36.694  29.517  1.00 72.64           C  
ATOM    717  CE2 TYR L  94      22.506  35.620  27.570  1.00 71.54           C  
ATOM    718  CZ  TYR L  94      22.363  36.753  28.335  1.00 72.57           C  
ATOM    719  OH  TYR L  94      22.934  37.972  27.912  1.00 73.59           O  
ATOM    720  C   TYR L  94      18.936  32.436  27.969  1.00 71.31           C  
ATOM    721  O   TYR L  94      17.817  32.086  27.603  1.00 72.39           O  
ATOM    722  N   TYR L  95      20.002  32.308  27.167  1.00 72.35           N  
ATOM    723  CA  TYR L  95      19.811  31.659  25.904  1.00 72.13           C  
ATOM    724  CB  TYR L  95      21.098  31.607  25.065  1.00 74.44           C  
ATOM    725  CG  TYR L  95      20.743  31.184  23.679  1.00 69.69           C  
ATOM    726  CD1 TYR L  95      20.387  29.887  23.386  1.00 70.63           C  
ATOM    727  CD2 TYR L  95      20.789  32.102  22.655  1.00 71.38           C  
ATOM    728  CE1 TYR L  95      20.068  29.526  22.096  1.00 70.92           C  
ATOM    729  CE2 TYR L  95      20.474  31.748  21.366  1.00 71.30           C  
ATOM    730  CZ  TYR L  95      20.111  30.454  21.083  1.00 71.34           C  
ATOM    731  OH  TYR L  95      19.786  30.080  19.762  1.00 71.06           O  
ATOM    732  C   TYR L  95      19.423  30.238  26.202  1.00 70.84           C  
ATOM    733  O   TYR L  95      18.490  29.698  25.607  1.00 72.28           O  
ATOM    734  N   TYR L  96      20.120  29.602  27.168  1.00 69.24           N  
ATOM    735  CA  TYR L  96      19.879  28.222  27.503  1.00 68.26           C  
ATOM    736  CB  TYR L  96      21.141  27.340  27.475  1.00 69.57           C  
ATOM    737  CG  TYR L  96      21.659  27.200  26.088  1.00 58.09           C  
ATOM    738  CD1 TYR L  96      21.197  26.199  25.264  1.00 59.51           C  
ATOM    739  CD2 TYR L  96      22.616  28.067  25.616  1.00 57.85           C  
ATOM    740  CE1 TYR L  96      21.683  26.067  23.985  1.00 58.55           C  
ATOM    741  CE2 TYR L  96      23.106  27.941  24.338  1.00 57.89           C  
ATOM    742  CZ  TYR L  96      22.639  26.940  23.522  1.00 57.70           C  
ATOM    743  OH  TYR L  96      23.142  26.807  22.211  1.00 58.40           O  
ATOM    744  C   TYR L  96      19.415  28.158  28.923  1.00 66.99           C  
ATOM    745  O   TYR L  96      19.775  28.991  29.755  1.00 67.43           O  
ATOM    746  N   PRO L  97      18.595  27.185  29.217  1.00 64.41           N  
ATOM    747  CA  PRO L  97      18.117  27.050  30.562  1.00 62.76           C  
ATOM    748  CD  PRO L  97      17.643  26.669  28.248  1.00 46.21           C  
ATOM    749  CB  PRO L  97      17.010  26.005  30.506  1.00 64.30           C  
ATOM    750  CG  PRO L  97      16.450  26.164  29.079  1.00 65.21           C  
ATOM    751  C   PRO L  97      19.206  26.777  31.545  1.00 60.34           C  
ATOM    752  O   PRO L  97      19.131  27.288  32.661  1.00 60.00           O  
ATOM    753  N   PHE L  98      20.225  25.977  31.192  1.00 57.76           N  
ATOM    754  CA  PHE L  98      21.249  25.826  32.175  1.00 55.82           C  
ATOM    755  CB  PHE L  98      20.897  24.902  33.359  1.00 54.69           C  
ATOM    756  CG  PHE L  98      20.628  23.517  32.889  1.00 54.46           C  
ATOM    757  CD1 PHE L  98      21.656  22.700  32.475  1.00 54.89           C  
ATOM    758  CD2 PHE L  98      19.346  23.020  32.902  1.00 56.25           C  
ATOM    759  CE1 PHE L  98      21.406  21.416  32.053  1.00 54.33           C  
ATOM    760  CE2 PHE L  98      19.092  21.738  32.483  1.00 53.86           C  
ATOM    761  CZ  PHE L  98      20.120  20.932  32.055  1.00 54.54           C  
ATOM    762  C   PHE L  98      22.515  25.362  31.541  1.00 57.78           C  
ATOM    763  O   PHE L  98      22.518  24.781  30.457  1.00 55.51           O  
ATOM    764  N   THR L  99      23.643  25.638  32.221  1.00 48.25           N  
ATOM    765  CA  THR L  99      24.926  25.258  31.693  1.00 48.23           C  
ATOM    766  CB  THR L  99      25.736  26.447  31.266  1.00 49.21           C  
ATOM    767  OG1 THR L  99      24.999  27.226  30.336  1.00 50.10           O  
ATOM    768  CG2 THR L  99      27.038  25.959  30.612  1.00 49.11           C  
ATOM    769  C   THR L  99      25.684  24.577  32.803  1.00 47.55           C  
ATOM    770  O   THR L  99      25.558  24.941  33.972  1.00 48.16           O  
ATOM    771  N   PHE L 100      26.509  23.564  32.461  1.00 46.83           N  
ATOM    772  CA  PHE L 100      27.273  22.836  33.445  1.00 46.39           C  
ATOM    773  CB  PHE L 100      27.296  21.308  33.244  1.00 45.11           C  
ATOM    774  CG  PHE L 100      25.987  20.688  33.580  1.00 44.02           C  
ATOM    775  CD1 PHE L 100      25.741  20.261  34.863  1.00 44.96           C  
ATOM    776  CD2 PHE L 100      25.015  20.515  32.622  1.00 44.69           C  
ATOM    777  CE1 PHE L 100      24.544  19.678  35.193  1.00 44.65           C  
ATOM    778  CE2 PHE L 100      23.812  19.931  32.948  1.00 43.88           C  
ATOM    779  CZ  PHE L 100      23.574  19.512  34.235  1.00 45.18           C  
ATOM    780  C   PHE L 100      28.717  23.215  33.323  1.00 46.98           C  
ATOM    781  O   PHE L 100      29.167  23.684  32.279  1.00 46.39           O  
ATOM    782  N   GLY L 101      29.480  23.026  34.424  1.00 47.96           N  
ATOM    783  CA  GLY L 101      30.898  23.238  34.410  1.00 48.79           C  
ATOM    784  C   GLY L 101      31.500  21.999  33.809  1.00 49.05           C  
ATOM    785  O   GLY L 101      30.821  20.987  33.653  1.00 47.37           O  
ATOM    786  N   GLN L 102      32.807  22.045  33.475  1.00 50.21           N  
ATOM    787  CA  GLN L 102      33.486  20.938  32.854  1.00 51.48           C  
ATOM    788  CB  GLN L 102      34.916  21.252  32.372  1.00 53.39           C  
ATOM    789  CG  GLN L 102      34.977  21.975  31.021  0.80 57.12           C  
ATOM    790  CD  GLN L 102      34.968  23.482  31.231  0.80 61.44           C  
ATOM    791  OE1 GLN L 102      34.140  24.195  30.666  0.80 64.24           O  
ATOM    792  NE2 GLN L 102      35.936  23.985  32.041  0.80 63.40           N  
ATOM    793  C   GLN L 102      33.565  19.760  33.782  1.00 51.39           C  
ATOM    794  O   GLN L 102      33.540  18.616  33.331  1.00 52.11           O  
ATOM    795  N   GLY L 103      33.698  19.994  35.100  1.00 50.69           N  
ATOM    796  CA  GLY L 103      33.751  18.887  36.016  1.00 49.85           C  
ATOM    797  C   GLY L 103      35.103  18.816  36.664  1.00 49.62           C  
ATOM    798  O   GLY L 103      36.105  19.240  36.091  1.00 49.34           O  
ATOM    799  N   THR L 104      35.139  18.293  37.913  1.00 49.44           N  
ATOM    800  CA  THR L 104      36.355  18.110  38.666  1.00 50.24           C  
ATOM    801  CB  THR L 104      36.390  18.827  39.986  1.00 49.63           C  
ATOM    802  OG1 THR L 104      35.247  18.478  40.750  1.00 50.09           O  
ATOM    803  CG2 THR L 104      36.462  20.340  39.795  1.00 49.25           C  
ATOM    804  C   THR L 104      36.446  16.671  39.054  1.00 50.55           C  
ATOM    805  O   THR L 104      35.550  16.138  39.705  1.00 51.16           O  
ATOM    806  N   LYS L 105      37.554  16.000  38.696  1.00 50.90           N  
ATOM    807  CA  LYS L 105      37.650  14.636  39.112  1.00 51.87           C  
ATOM    808  CB  LYS L 105      38.355  13.706  38.107  1.00 52.62           C  
ATOM    809  CG  LYS L 105      38.146  12.226  38.438  1.00 55.07           C  
ATOM    810  CD  LYS L 105      38.539  11.261  37.318  1.00 57.04           C  
ATOM    811  CE  LYS L 105      38.094   9.819  37.577  1.00 59.20           C  
ATOM    812  NZ  LYS L 105      38.566   9.376  38.909  1.00 59.45           N1+
ATOM    813  C   LYS L 105      38.441  14.627  40.378  1.00 51.78           C  
ATOM    814  O   LYS L 105      39.548  15.160  40.439  1.00 51.66           O  
ATOM    815  N   VAL L 106      37.870  14.028  41.441  1.00 51.65           N  
ATOM    816  CA  VAL L 106      38.558  13.944  42.698  1.00 51.91           C  
ATOM    817  CB  VAL L 106      37.659  14.203  43.874  1.00 52.32           C  
ATOM    818  CG1 VAL L 106      38.433  13.905  45.169  1.00 52.44           C  
ATOM    819  CG2 VAL L 106      37.142  15.650  43.773  1.00 51.90           C  
ATOM    820  C   VAL L 106      39.093  12.546  42.811  1.00 52.29           C  
ATOM    821  O   VAL L 106      38.336  11.576  42.776  1.00 51.56           O  
ATOM    822  N   GLU L 107      40.431  12.417  42.961  1.00 53.08           N  
ATOM    823  CA  GLU L 107      41.070  11.128  43.018  1.00 54.50           C  
ATOM    824  CB  GLU L 107      42.226  10.919  42.019  1.00 56.34           C  
ATOM    825  CG  GLU L 107      41.833  10.757  40.552  1.00 58.82           C  
ATOM    826  CD  GLU L 107      43.077  10.273  39.814  1.00 62.20           C  
ATOM    827  OE1 GLU L 107      43.959   9.668  40.481  1.00 63.83           O  
ATOM    828  OE2 GLU L 107      43.161  10.493  38.576  1.00 62.48           O1-
ATOM    829  C   GLU L 107      41.717  10.945  44.353  1.00 54.55           C  
ATOM    830  O   GLU L 107      41.857  11.883  45.135  1.00 54.40           O  
ATOM    831  N   ILE L 108      42.132   9.691  44.628  1.00 54.18           N  
ATOM    832  CA  ILE L 108      42.768   9.321  45.858  1.00 55.01           C  
ATOM    833  CB  ILE L 108      42.621   7.866  46.183  1.00 55.52           C  
ATOM    834  CG1 ILE L 108      41.145   7.467  46.277  1.00 55.20           C  
ATOM    835  CG2 ILE L 108      43.409   7.592  47.473  1.00 54.50           C  
ATOM    836  CD1 ILE L 108      40.949   5.953  46.268  1.00 55.75           C  
ATOM    837  C   ILE L 108      44.239   9.550  45.713  1.00 55.39           C  
ATOM    838  O   ILE L 108      44.862   9.115  44.745  1.00 55.05           O  
ATOM    839  N   LYS L 109      44.832  10.248  46.699  1.00 55.95           N  
ATOM    840  CA  LYS L 109      46.237  10.522  46.681  1.00 56.37           C  
ATOM    841  CB  LYS L 109      46.623  11.624  47.677  1.00 57.04           C  
ATOM    842  CG  LYS L 109      48.094  12.025  47.609  1.00 58.95           C  
ATOM    843  CD  LYS L 109      48.394  13.323  48.356  1.00 60.95           C  
ATOM    844  CE  LYS L 109      49.827  13.814  48.155  1.00 63.15           C  
ATOM    845  NZ  LYS L 109      49.983  14.343  46.782  1.00 63.96           N1+
ATOM    846  C   LYS L 109      46.954   9.250  47.103  1.00 55.93           C  
ATOM    847  O   LYS L 109      46.751   8.825  48.272  1.00 56.74           O  
ATOM    848  OXT LYS L 109      47.714   8.690  46.269  1.00  0.00           O1-
TER     849      LYS L 109 
ATOM    850  N   GLU H 110       8.299   5.475  47.067  1.00 73.12           N1+
ATOM    851  CA  GLU H 110       9.635   5.703  46.473  1.00 72.64           C  
ATOM    852  CB  GLU H 110      10.329   4.369  46.152  1.00 74.05           C  
ATOM    853  CG  GLU H 110      11.035   3.723  47.341  0.88 76.29           C  
ATOM    854  CD  GLU H 110      12.434   4.322  47.397  0.88 77.86           C  
ATOM    855  OE1 GLU H 110      13.096   4.369  46.327  0.88 78.04           O  
ATOM    856  OE2 GLU H 110      12.856   4.746  48.506  0.88 78.22           O1-
ATOM    857  C   GLU H 110       9.584   6.490  45.210  1.00 71.29           C  
ATOM    858  O   GLU H 110       8.903   6.114  44.257  1.00 71.36           O  
ATOM    859  N   VAL H 111      10.309   7.622  45.181  1.00 69.45           N  
ATOM    860  CA  VAL H 111      10.356   8.397  43.981  1.00 67.53           C  
ATOM    861  CB  VAL H 111      10.792   9.814  44.220  1.00 67.59           C  
ATOM    862  CG1 VAL H 111      10.945  10.525  42.866  1.00 67.31           C  
ATOM    863  CG2 VAL H 111       9.783  10.481  45.170  1.00 68.39           C  
ATOM    864  C   VAL H 111      11.381   7.751  43.105  1.00 65.69           C  
ATOM    865  O   VAL H 111      12.517   7.541  43.529  1.00 65.70           O  
ATOM    866  N   GLN H 112      11.003   7.422  41.852  1.00 63.73           N  
ATOM    867  CA  GLN H 112      11.918   6.764  40.957  1.00 63.10           C  
ATOM    868  CB  GLN H 112      11.641   5.267  40.755  1.00 63.53           C  
ATOM    869  CG  GLN H 112      11.832   4.359  41.964  1.00 64.79           C  
ATOM    870  CD  GLN H 112      11.422   2.962  41.516  1.00 66.86           C  
ATOM    871  OE1 GLN H 112      10.279   2.728  41.125  1.00 68.76           O  
ATOM    872  NE2 GLN H 112      12.384   2.004  41.560  1.00 67.81           N  
ATOM    873  C   GLN H 112      11.713   7.296  39.576  1.00 61.07           C  
ATOM    874  O   GLN H 112      10.608   7.678  39.197  1.00 60.19           O  
ATOM    875  N   LEU H 113      12.805   7.326  38.789  1.00 59.76           N  
ATOM    876  CA  LEU H 113      12.731   7.650  37.392  1.00 59.24           C  
ATOM    877  CB  LEU H 113      13.457   8.951  36.999  1.00 59.03           C  
ATOM    878  CG  LEU H 113      12.741  10.229  37.473  1.00 58.68           C  
ATOM    879  CD1 LEU H 113      13.507  11.491  37.056  1.00 57.16           C  
ATOM    880  CD2 LEU H 113      11.283  10.255  36.990  1.00 57.31           C  
ATOM    881  C   LEU H 113      13.402   6.522  36.676  1.00 58.67           C  
ATOM    882  O   LEU H 113      14.570   6.227  36.923  1.00 58.62           O  
ATOM    883  N   VAL H 114      12.664   5.839  35.780  1.00 58.39           N  
ATOM    884  CA  VAL H 114      13.239   4.756  35.036  1.00 58.73           C  
ATOM    885  CB  VAL H 114      12.577   3.428  35.280  1.00 59.47           C  
ATOM    886  CG1 VAL H 114      13.052   2.886  36.636  1.00 59.27           C  
ATOM    887  CG2 VAL H 114      11.055   3.646  35.270  1.00 59.27           C  
ATOM    888  C   VAL H 114      13.163   5.083  33.584  1.00 58.86           C  
ATOM    889  O   VAL H 114      12.121   5.480  33.065  1.00 58.50           O  
ATOM    890  N   GLU H 115      14.299   4.900  32.888  1.00 58.80           N  
ATOM    891  CA  GLU H 115      14.401   5.259  31.507  1.00 59.37           C  
ATOM    892  CB  GLU H 115      15.638   6.125  31.245  1.00 59.68           C  
ATOM    893  CG  GLU H 115      15.601   7.433  32.031  1.00 61.64           C  
ATOM    894  CD  GLU H 115      17.022   7.954  32.134  1.00 64.10           C  
ATOM    895  OE1 GLU H 115      17.868   7.510  31.316  1.00 64.20           O  
ATOM    896  OE2 GLU H 115      17.285   8.793  33.036  1.00 62.84           O1-
ATOM    897  C   GLU H 115      14.561   4.007  30.707  1.00 59.41           C  
ATOM    898  O   GLU H 115      15.020   2.984  31.215  1.00 59.45           O  
ATOM    899  N   SER H 116      14.142   4.057  29.426  1.00 59.45           N  
ATOM    900  CA  SER H 116      14.287   2.918  28.567  1.00 59.50           C  
ATOM    901  CB  SER H 116      13.216   1.837  28.801  1.00 59.84           C  
ATOM    902  OG  SER H 116      11.922   2.372  28.568  1.00 61.22           O  
ATOM    903  C   SER H 116      14.167   3.377  27.145  1.00 59.04           C  
ATOM    904  O   SER H 116      13.859   4.538  26.878  1.00 58.14           O  
ATOM    905  N   GLY H 117      14.425   2.456  26.191  1.00 59.01           N  
ATOM    906  CA  GLY H 117      14.271   2.755  24.793  1.00 58.89           C  
ATOM    907  C   GLY H 117      15.591   3.043  24.133  1.00 58.26           C  
ATOM    908  O   GLY H 117      15.632   3.243  22.920  1.00 58.25           O  
ATOM    909  N   GLY H 118      16.706   3.074  24.889  1.00 57.77           N  
ATOM    910  CA  GLY H 118      17.978   3.364  24.277  1.00 57.40           C  
ATOM    911  C   GLY H 118      18.487   2.128  23.606  1.00 57.07           C  
ATOM    912  O   GLY H 118      18.012   1.024  23.863  1.00 57.17           O  
ATOM    913  N   GLY H 119      19.500   2.284  22.728  1.00 56.43           N  
ATOM    914  CA  GLY H 119      20.015   1.135  22.037  1.00 56.01           C  
ATOM    915  C   GLY H 119      20.876   1.593  20.901  1.00 55.55           C  
ATOM    916  O   GLY H 119      21.363   2.723  20.881  1.00 55.32           O  
ATOM    917  N   LEU H 120      21.084   0.696  19.917  1.00 55.06           N  
ATOM    918  CA  LEU H 120      21.930   0.970  18.788  1.00 54.83           C  
ATOM    919  CB  LEU H 120      22.742  -0.284  18.385  1.00 54.65           C  
ATOM    920  CG  LEU H 120      23.821  -0.133  17.287  1.00 55.54           C  
ATOM    921  CD1 LEU H 120      24.512  -1.482  17.041  1.00 54.18           C  
ATOM    922  CD2 LEU H 120      23.278   0.455  15.976  1.00 54.64           C  
ATOM    923  C   LEU H 120      21.043   1.376  17.649  1.00 54.11           C  
ATOM    924  O   LEU H 120      20.009   0.757  17.407  1.00 54.08           O  
ATOM    925  N   VAL H 121      21.415   2.464  16.936  1.00 54.09           N  
ATOM    926  CA  VAL H 121      20.643   2.883  15.796  1.00 54.77           C  
ATOM    927  CB  VAL H 121      19.655   3.977  16.089  1.00 55.59           C  
ATOM    928  CG1 VAL H 121      18.582   3.438  17.047  1.00 56.98           C  
ATOM    929  CG2 VAL H 121      20.419   5.191  16.638  1.00 55.05           C  
ATOM    930  C   VAL H 121      21.573   3.398  14.741  1.00 55.25           C  
ATOM    931  O   VAL H 121      22.651   3.915  15.033  1.00 54.69           O  
ATOM    932  N   GLN H 122      21.156   3.262  13.468  1.00 55.37           N  
ATOM    933  CA  GLN H 122      21.925   3.699  12.338  1.00 56.07           C  
ATOM    934  CB  GLN H 122      21.355   3.169  11.009  1.00 57.57           C  
ATOM    935  CG  GLN H 122      22.251   3.392   9.791  1.00 60.69           C  
ATOM    936  CD  GLN H 122      23.211   2.216   9.687  1.00 64.10           C  
ATOM    937  OE1 GLN H 122      23.076   1.218  10.393  1.00 66.72           O  
ATOM    938  NE2 GLN H 122      24.204   2.331   8.766  1.00 65.25           N  
ATOM    939  C   GLN H 122      21.831   5.193  12.300  1.00 55.03           C  
ATOM    940  O   GLN H 122      20.902   5.784  12.847  1.00 54.24           O  
ATOM    941  N   PRO H 123      22.785   5.831  11.683  1.00 54.85           N  
ATOM    942  CA  PRO H 123      22.723   7.259  11.579  1.00 55.14           C  
ATOM    943  CD  PRO H 123      24.155   5.343  11.689  1.00 54.97           C  
ATOM    944  CB  PRO H 123      24.086   7.694  11.048  1.00 55.37           C  
ATOM    945  CG  PRO H 123      25.036   6.600  11.576  1.00 55.58           C  
ATOM    946  C   PRO H 123      21.558   7.625  10.718  1.00 55.01           C  
ATOM    947  O   PRO H 123      21.277   6.910   9.760  1.00 55.11           O  
ATOM    948  N   GLY H 124      20.858   8.723  11.055  1.00 55.29           N  
ATOM    949  CA  GLY H 124      19.721   9.150  10.296  1.00 55.46           C  
ATOM    950  C   GLY H 124      18.523   8.410  10.803  1.00 55.60           C  
ATOM    951  O   GLY H 124      17.400   8.670  10.376  1.00 55.97           O  
ATOM    952  N   GLY H 125      18.731   7.478  11.754  1.00 55.41           N  
ATOM    953  CA  GLY H 125      17.644   6.679  12.247  1.00 55.25           C  
ATOM    954  C   GLY H 125      16.925   7.427  13.325  1.00 55.47           C  
ATOM    955  O   GLY H 125      17.251   8.572  13.633  1.00 55.07           O  
ATOM    956  N   SER H 126      15.904   6.777  13.929  1.00 55.18           N  
ATOM    957  CA  SER H 126      15.134   7.406  14.965  1.00 55.50           C  
ATOM    958  CB  SER H 126      13.681   7.715  14.559  1.00 55.65           C  
ATOM    959  OG  SER H 126      13.652   8.706  13.543  1.00 57.37           O  
ATOM    960  C   SER H 126      15.071   6.486  16.147  1.00 55.04           C  
ATOM    961  O   SER H 126      15.204   5.269  16.015  1.00 55.37           O  
ATOM    962  N   LEU H 127      14.897   7.068  17.353  1.00 54.55           N  
ATOM    963  CA  LEU H 127      14.803   6.288  18.552  1.00 54.57           C  
ATOM    964  CB  LEU H 127      16.192   6.055  19.174  1.00 55.07           C  
ATOM    965  CG  LEU H 127      16.249   5.023  20.312  1.00 55.97           C  
ATOM    966  CD1 LEU H 127      15.916   3.611  19.808  1.00 56.16           C  
ATOM    967  CD2 LEU H 127      17.607   5.072  21.028  1.00 57.06           C  
ATOM    968  C   LEU H 127      13.957   7.089  19.505  1.00 54.07           C  
ATOM    969  O   LEU H 127      14.013   8.318  19.508  1.00 53.83           O  
ATOM    970  N   ARG H 128      13.123   6.422  20.331  1.00 53.58           N  
ATOM    971  CA  ARG H 128      12.290   7.169  21.234  1.00 53.81           C  
ATOM    972  CB  ARG H 128      10.790   6.940  20.997  1.00 54.65           C  
ATOM    973  CG  ARG H 128       9.887   7.840  21.839  1.00 57.05           C  
ATOM    974  CD  ARG H 128       8.403   7.553  21.616  1.00 60.62           C  
ATOM    975  NE  ARG H 128       7.622   8.499  22.458  1.00 63.23           N  
ATOM    976  CZ  ARG H 128       6.306   8.713  22.171  1.00 64.45           C  
ATOM    977  NH1 ARG H 128       5.728   8.047  21.130  1.00 64.69           N1+
ATOM    978  NH2 ARG H 128       5.575   9.597  22.907  1.00 64.68           N  
ATOM    979  C   ARG H 128      12.586   6.714  22.630  1.00 53.08           C  
ATOM    980  O   ARG H 128      12.483   5.531  22.944  1.00 52.42           O  
ATOM    981  N   LEU H 129      12.949   7.665  23.513  1.00 51.99           N  
ATOM    982  CA  LEU H 129      13.278   7.327  24.865  1.00 51.40           C  
ATOM    983  CB  LEU H 129      14.449   8.154  25.429  1.00 51.29           C  
ATOM    984  CG  LEU H 129      15.764   7.982  24.644  1.00 52.05           C  
ATOM    985  CD1 LEU H 129      16.906   8.796  25.275  1.00 51.97           C  
ATOM    986  CD2 LEU H 129      16.110   6.496  24.453  1.00 51.63           C  
ATOM    987  C   LEU H 129      12.084   7.621  25.713  1.00 51.08           C  
ATOM    988  O   LEU H 129      11.299   8.520  25.415  1.00 50.22           O  
ATOM    989  N   SER H 130      11.895   6.839  26.793  1.00 51.35           N  
ATOM    990  CA  SER H 130      10.788   7.106  27.659  1.00 51.70           C  
ATOM    991  CB  SER H 130       9.652   6.077  27.535  1.00 52.40           C  
ATOM    992  OG  SER H 130      10.160   4.766  27.712  1.00 53.81           O  
ATOM    993  C   SER H 130      11.294   7.145  29.065  1.00 51.74           C  
ATOM    994  O   SER H 130      12.252   6.455  29.411  1.00 51.13           O  
ATOM    995  N   CYS H 131      10.681   8.004  29.905  1.00 52.35           N  
ATOM    996  CA  CYS H 131      11.088   8.113  31.276  1.00 52.89           C  
ATOM    997  CB  CYS H 131      11.740   9.484  31.586  1.00 53.65           C  
ATOM    998  SG  CYS H 131      12.295   9.696  33.307  1.00 56.69           S  
ATOM    999  C   CYS H 131       9.848   7.940  32.103  1.00 52.24           C  
ATOM   1000  O   CYS H 131       8.993   8.822  32.153  1.00 51.62           O  
ATOM   1001  N   ALA H 132       9.724   6.784  32.790  1.00 52.04           N  
ATOM   1002  CA  ALA H 132       8.530   6.520  33.544  1.00 52.64           C  
ATOM   1003  CB  ALA H 132       8.166   5.028  33.617  1.00 52.60           C  
ATOM   1004  C   ALA H 132       8.732   7.009  34.940  1.00 53.01           C  
ATOM   1005  O   ALA H 132       9.717   6.676  35.596  1.00 52.92           O  
ATOM   1006  N   ALA H 133       7.773   7.810  35.441  1.00 53.46           N  
ATOM   1007  CA  ALA H 133       7.924   8.372  36.749  1.00 54.03           C  
ATOM   1008  CB  ALA H 133       7.586   9.872  36.814  1.00 54.51           C  
ATOM   1009  C   ALA H 133       7.013   7.669  37.699  1.00 54.89           C  
ATOM   1010  O   ALA H 133       5.893   7.296  37.354  1.00 54.80           O  
ATOM   1011  N   SER H 134       7.507   7.443  38.932  1.00 55.54           N  
ATOM   1012  CA  SER H 134       6.708   6.829  39.948  1.00 56.56           C  
ATOM   1013  CB  SER H 134       6.998   5.330  40.139  1.00 56.59           C  
ATOM   1014  OG  SER H 134       8.350   5.146  40.529  1.00 58.54           O  
ATOM   1015  C   SER H 134       7.024   7.518  41.238  1.00 57.40           C  
ATOM   1016  O   SER H 134       8.130   8.019  41.429  1.00 57.62           O  
ATOM   1017  N   GLY H 135       5.998   7.715  42.099  1.00 54.38           N  
ATOM   1018  CA  GLY H 135       6.201   8.347  43.378  1.00 54.81           C  
ATOM   1019  C   GLY H 135       5.878   9.823  43.392  1.00 55.08           C  
ATOM   1020  O   GLY H 135       5.856  10.416  44.470  1.00 56.27           O  
ATOM   1021  N   PHE H 136       5.628  10.487  42.241  1.00 54.69           N  
ATOM   1022  CA  PHE H 136       5.340  11.900  42.331  1.00 54.55           C  
ATOM   1023  CB  PHE H 136       6.607  12.775  42.319  1.00 53.10           C  
ATOM   1024  CG  PHE H 136       7.321  12.587  41.023  1.00 53.36           C  
ATOM   1025  CD1 PHE H 136       8.101  11.477  40.796  1.00 52.80           C  
ATOM   1026  CD2 PHE H 136       7.229  13.533  40.030  1.00 53.03           C  
ATOM   1027  CE1 PHE H 136       8.762  11.311  39.599  1.00 53.13           C  
ATOM   1028  CE2 PHE H 136       7.888  13.372  38.834  1.00 53.55           C  
ATOM   1029  CZ  PHE H 136       8.656  12.258  38.611  1.00 52.75           C  
ATOM   1030  C   PHE H 136       4.472  12.319  41.176  1.00 55.74           C  
ATOM   1031  O   PHE H 136       4.336  11.590  40.195  1.00 55.86           O  
ATOM   1032  N   ASN H 137       3.857  13.521  41.274  1.00 56.35           N  
ATOM   1033  CA  ASN H 137       3.004  14.029  40.230  1.00 57.02           C  
ATOM   1034  CB  ASN H 137       2.044  15.155  40.650  1.00 58.60           C  
ATOM   1035  CG  ASN H 137       0.751  14.575  41.183  1.00 61.09           C  
ATOM   1036  OD1 ASN H 137       0.744  13.586  41.912  1.00 61.16           O  
ATOM   1037  ND2 ASN H 137      -0.388  15.207  40.791  1.00 60.60           N  
ATOM   1038  C   ASN H 137       3.851  14.640  39.171  1.00 56.57           C  
ATOM   1039  O   ASN H 137       4.415  15.723  39.329  1.00 56.12           O  
ATOM   1040  N   PHE H 138       3.913  13.949  38.027  1.00 56.49           N  
ATOM   1041  CA  PHE H 138       4.684  14.392  36.911  1.00 56.58           C  
ATOM   1042  CB  PHE H 138       4.737  13.342  35.792  1.00 57.27           C  
ATOM   1043  CG  PHE H 138       5.388  13.911  34.588  1.00 57.58           C  
ATOM   1044  CD1 PHE H 138       6.740  14.156  34.556  1.00 57.18           C  
ATOM   1045  CD2 PHE H 138       4.625  14.165  33.475  1.00 57.80           C  
ATOM   1046  CE1 PHE H 138       7.321  14.678  33.425  1.00 50.50           C  
ATOM   1047  CE2 PHE H 138       5.203  14.684  32.346  1.00 52.52           C  
ATOM   1048  CZ  PHE H 138       6.551  14.944  32.317  1.00 50.53           C  
ATOM   1049  C   PHE H 138       4.094  15.659  36.380  1.00 56.29           C  
ATOM   1050  O   PHE H 138       4.817  16.535  35.913  1.00 55.72           O  
ATOM   1051  N   SER H 139       2.757  15.789  36.414  1.00 55.88           N  
ATOM   1052  CA  SER H 139       2.141  16.962  35.865  1.00 55.92           C  
ATOM   1053  CB  SER H 139       0.605  16.900  35.876  1.00 55.76           C  
ATOM   1054  OG  SER H 139       0.116  16.946  37.207  1.00 57.29           O  
ATOM   1055  C   SER H 139       2.545  18.176  36.652  1.00 54.59           C  
ATOM   1056  O   SER H 139       2.683  19.263  36.093  1.00 55.08           O  
ATOM   1057  N   SER H 140       2.730  18.023  37.977  1.00 53.65           N  
ATOM   1058  CA  SER H 140       3.047  19.102  38.873  1.00 52.87           C  
ATOM   1059  CB  SER H 140       2.828  18.736  40.345  1.00 54.11           C  
ATOM   1060  OG  SER H 140       1.468  18.399  40.561  1.00 45.97           O  
ATOM   1061  C   SER H 140       4.486  19.541  38.764  1.00 51.46           C  
ATOM   1062  O   SER H 140       4.842  20.539  39.390  1.00 50.36           O  
ATOM   1063  N   SER H 141       5.357  18.835  37.999  1.00 50.56           N  
ATOM   1064  CA  SER H 141       6.772  19.156  38.068  1.00 48.81           C  
ATOM   1065  CB  SER H 141       7.589  18.101  38.831  1.00 49.05           C  
ATOM   1066  OG  SER H 141       7.525  16.851  38.164  1.00 51.02           O  
ATOM   1067  C   SER H 141       7.404  19.306  36.699  1.00 46.37           C  
ATOM   1068  O   SER H 141       6.679  19.383  35.703  1.00 45.61           O  
ATOM   1069  N   SER H 142       8.778  19.400  36.614  1.00 50.64           N  
ATOM   1070  CA  SER H 142       9.306  19.582  35.299  1.00 49.90           C  
ATOM   1071  CB  SER H 142      10.090  20.886  35.121  1.00 49.31           C  
ATOM   1072  OG  SER H 142       9.273  21.997  35.439  1.00 49.12           O  
ATOM   1073  C   SER H 142      10.310  18.511  35.058  1.00 49.28           C  
ATOM   1074  O   SER H 142      10.903  17.973  35.990  1.00 49.39           O  
ATOM   1075  N   MET H 143      10.536  18.169  33.779  1.00 48.62           N  
ATOM   1076  CA  MET H 143      11.499  17.147  33.506  1.00 47.71           C  
ATOM   1077  CB  MET H 143      10.920  15.824  33.002  1.00 48.01           C  
ATOM   1078  CG  MET H 143      10.284  15.007  34.121  1.00 59.62           C  
ATOM   1079  SD  MET H 143      10.059  13.267  33.677  1.00 65.96           S  
ATOM   1080  CE  MET H 143      11.838  13.032  33.405  1.00 63.93           C  
ATOM   1081  C   MET H 143      12.487  17.626  32.500  1.00 46.37           C  
ATOM   1082  O   MET H 143      12.170  18.387  31.586  1.00 46.00           O  
ATOM   1083  N   HIS H 144      13.743  17.173  32.664  1.00 45.32           N  
ATOM   1084  CA  HIS H 144      14.779  17.569  31.764  1.00 44.87           C  
ATOM   1085  ND1 HIS H 144      15.428  20.821  32.021  1.00 45.69           N  
ATOM   1086  CG  HIS H 144      15.554  19.745  32.871  1.00 45.53           C  
ATOM   1087  CB  HIS H 144      15.922  18.366  32.418  1.00 45.07           C  
ATOM   1088  NE2 HIS H 144      15.045  21.585  34.073  1.00 45.14           N  
ATOM   1089  CD2 HIS H 144      15.314  20.228  34.120  1.00 45.74           C  
ATOM   1090  CE1 HIS H 144      15.125  21.895  32.792  1.00 45.81           C  
ATOM   1091  C   HIS H 144      15.424  16.335  31.248  1.00 44.40           C  
ATOM   1092  O   HIS H 144      15.383  15.276  31.875  1.00 44.70           O  
ATOM   1093  N   TRP H 145      16.002  16.457  30.042  1.00 44.54           N  
ATOM   1094  CA  TRP H 145      16.809  15.407  29.518  1.00 43.71           C  
ATOM   1095  CB  TRP H 145      16.395  14.922  28.117  1.00 43.78           C  
ATOM   1096  CG  TRP H 145      15.114  14.120  28.105  1.00 43.46           C  
ATOM   1097  CD2 TRP H 145      15.057  12.699  28.303  1.00 43.13           C  
ATOM   1098  CD1 TRP H 145      13.827  14.538  27.935  1.00 43.80           C  
ATOM   1099  NE1 TRP H 145      12.971  13.465  28.014  1.00 44.28           N  
ATOM   1100  CE2 TRP H 145      13.714  12.328  28.241  1.00 43.51           C  
ATOM   1101  CE3 TRP H 145      16.042  11.779  28.521  1.00 44.37           C  
ATOM   1102  CZ2 TRP H 145      13.332  11.027  28.401  1.00 44.04           C  
ATOM   1103  CZ3 TRP H 145      15.653  10.467  28.677  1.00 44.54           C  
ATOM   1104  CH2 TRP H 145      14.326  10.100  28.618  1.00 44.11           C  
ATOM   1105  C   TRP H 145      18.184  15.985  29.423  1.00 43.39           C  
ATOM   1106  O   TRP H 145      18.374  17.075  28.882  1.00 42.65           O  
ATOM   1107  N   VAL H 146      19.176  15.276  29.992  1.00 43.39           N  
ATOM   1108  CA  VAL H 146      20.539  15.722  29.956  1.00 43.91           C  
ATOM   1109  CB  VAL H 146      21.082  16.068  31.310  1.00 44.33           C  
ATOM   1110  CG1 VAL H 146      22.580  16.381  31.172  1.00 43.07           C  
ATOM   1111  CG2 VAL H 146      20.260  17.237  31.880  1.00 43.03           C  
ATOM   1112  C   VAL H 146      21.321  14.564  29.429  1.00 44.70           C  
ATOM   1113  O   VAL H 146      20.995  13.411  29.709  1.00 45.01           O  
ATOM   1114  N   ARG H 147      22.374  14.831  28.630  1.00 45.31           N  
ATOM   1115  CA  ARG H 147      23.093  13.713  28.095  1.00 46.08           C  
ATOM   1116  CB  ARG H 147      22.892  13.500  26.585  1.00 46.85           C  
ATOM   1117  CG  ARG H 147      23.365  14.661  25.713  1.00 47.53           C  
ATOM   1118  CD  ARG H 147      23.104  14.420  24.227  1.00 49.16           C  
ATOM   1119  NE  ARG H 147      23.612  15.603  23.480  1.00 49.26           N  
ATOM   1120  CZ  ARG H 147      23.315  15.738  22.155  1.00 50.75           C  
ATOM   1121  NH1 ARG H 147      22.522  14.812  21.541  1.00 50.28           N1+
ATOM   1122  NH2 ARG H 147      23.807  16.796  21.448  1.00 51.49           N  
ATOM   1123  C   ARG H 147      24.553  13.885  28.348  1.00 46.01           C  
ATOM   1124  O   ARG H 147      25.043  14.992  28.565  1.00 45.10           O  
ATOM   1125  N   GLN H 148      25.282  12.750  28.355  1.00 46.85           N  
ATOM   1126  CA  GLN H 148      26.690  12.779  28.609  1.00 48.28           C  
ATOM   1127  CB  GLN H 148      27.010  12.281  30.029  1.00 48.15           C  
ATOM   1128  CG  GLN H 148      28.488  12.293  30.418  1.00 48.10           C  
ATOM   1129  CD  GLN H 148      28.567  11.781  31.853  1.00 49.56           C  
ATOM   1130  OE1 GLN H 148      27.903  10.813  32.217  1.00 48.94           O  
ATOM   1131  NE2 GLN H 148      29.384  12.464  32.700  1.00 49.18           N  
ATOM   1132  C   GLN H 148      27.352  11.865  27.626  1.00 49.14           C  
ATOM   1133  O   GLN H 148      27.176  10.647  27.678  1.00 48.26           O  
ATOM   1134  N   ALA H 149      28.153  12.441  26.710  1.00 50.90           N  
ATOM   1135  CA  ALA H 149      28.849  11.667  25.721  1.00 52.58           C  
ATOM   1136  CB  ALA H 149      29.509  12.515  24.620  1.00 52.45           C  
ATOM   1137  C   ALA H 149      29.924  10.924  26.439  1.00 54.60           C  
ATOM   1138  O   ALA H 149      30.318  11.294  27.544  1.00 54.50           O  
ATOM   1139  N   PRO H 150      30.407   9.867  25.853  1.00 56.51           N  
ATOM   1140  CA  PRO H 150      31.405   9.108  26.537  1.00 57.35           C  
ATOM   1141  CD  PRO H 150      29.617   9.043  24.953  1.00 56.65           C  
ATOM   1142  CB  PRO H 150      31.600   7.841  25.709  1.00 57.64           C  
ATOM   1143  CG  PRO H 150      30.213   7.628  25.069  1.00 57.60           C  
ATOM   1144  C   PRO H 150      32.631   9.922  26.788  1.00 58.36           C  
ATOM   1145  O   PRO H 150      33.177  10.507  25.855  1.00 58.58           O  
ATOM   1146  N   GLY H 151      33.076   9.961  28.056  1.00 58.57           N  
ATOM   1147  CA  GLY H 151      34.269  10.648  28.449  1.00 58.97           C  
ATOM   1148  C   GLY H 151      34.048  12.129  28.437  1.00 59.07           C  
ATOM   1149  O   GLY H 151      35.008  12.897  28.417  1.00 59.79           O  
ATOM   1150  N   GLN H 152      32.780  12.584  28.464  1.00 58.32           N  
ATOM   1151  CA  GLN H 152      32.549  14.001  28.415  1.00 57.71           C  
ATOM   1152  CB  GLN H 152      31.831  14.469  27.135  1.00 59.18           C  
ATOM   1153  CG  GLN H 152      32.706  14.423  25.881  1.00 60.74           C  
ATOM   1154  CD  GLN H 152      33.632  15.634  25.914  1.00 63.28           C  
ATOM   1155  OE1 GLN H 152      33.189  16.760  26.133  1.00  0.00           O  
ATOM   1156  NE2 GLN H 152      34.954  15.400  25.695  1.00  0.00           N  
ATOM   1157  C   GLN H 152      31.697  14.408  29.578  1.00 56.62           C  
ATOM   1158  O   GLN H 152      31.320  13.588  30.415  1.00 55.48           O  
ATOM   1159  N   GLY H 153      31.407  15.724  29.661  1.00 55.30           N  
ATOM   1160  CA  GLY H 153      30.640  16.290  30.736  1.00 54.68           C  
ATOM   1161  C   GLY H 153      29.180  16.254  30.400  1.00 53.43           C  
ATOM   1162  O   GLY H 153      28.768  15.679  29.395  1.00 53.16           O  
ATOM   1163  N   LEU H 154      28.362  16.885  31.273  1.00 52.32           N  
ATOM   1164  CA  LEU H 154      26.929  16.913  31.154  1.00 51.33           C  
ATOM   1165  CB  LEU H 154      26.253  17.129  32.515  1.00 51.10           C  
ATOM   1166  CG  LEU H 154      26.544  15.994  33.514  1.00 51.03           C  
ATOM   1167  CD1 LEU H 154      25.853  16.251  34.860  1.00 51.88           C  
ATOM   1168  CD2 LEU H 154      26.177  14.624  32.920  1.00 49.87           C  
ATOM   1169  C   LEU H 154      26.504  18.023  30.238  1.00 51.08           C  
ATOM   1170  O   LEU H 154      27.109  19.094  30.229  1.00 50.91           O  
ATOM   1171  N   GLU H 155      25.435  17.780  29.440  1.00 50.32           N  
ATOM   1172  CA  GLU H 155      24.916  18.763  28.519  1.00 50.55           C  
ATOM   1173  CB  GLU H 155      25.287  18.461  27.058  1.00 51.27           C  
ATOM   1174  CG  GLU H 155      24.736  19.483  26.061  1.00 54.47           C  
ATOM   1175  CD  GLU H 155      25.111  19.023  24.660  1.00 57.09           C  
ATOM   1176  OE1 GLU H 155      25.054  17.790  24.407  1.00 60.15           O  
ATOM   1177  OE2 GLU H 155      25.463  19.896  23.826  1.00 61.37           O1-
ATOM   1178  C   GLU H 155      23.411  18.744  28.564  1.00 48.23           C  
ATOM   1179  O   GLU H 155      22.802  17.675  28.528  1.00 46.35           O  
ATOM   1180  N   TRP H 156      22.766  19.937  28.614  1.00 47.63           N  
ATOM   1181  CA  TRP H 156      21.323  20.020  28.650  1.00 47.63           C  
ATOM   1182  CB  TRP H 156      20.793  21.379  29.146  1.00 47.99           C  
ATOM   1183  CG  TRP H 156      19.294  21.557  28.998  1.00 47.49           C  
ATOM   1184  CD2 TRP H 156      18.667  22.373  27.994  1.00 47.68           C  
ATOM   1185  CD1 TRP H 156      18.283  21.032  29.746  1.00 47.41           C  
ATOM   1186  NE1 TRP H 156      17.069  21.471  29.281  1.00 47.63           N  
ATOM   1187  CE2 TRP H 156      17.287  22.292  28.200  1.00 46.98           C  
ATOM   1188  CE3 TRP H 156      19.192  23.124  26.984  1.00 48.36           C  
ATOM   1189  CZ2 TRP H 156      16.411  22.964  27.399  1.00 48.27           C  
ATOM   1190  CZ3 TRP H 156      18.305  23.799  26.176  1.00 48.17           C  
ATOM   1191  CH2 TRP H 156      16.942  23.721  26.379  1.00 48.85           C  
ATOM   1192  C   TRP H 156      20.759  19.843  27.260  1.00 47.50           C  
ATOM   1193  O   TRP H 156      21.168  20.548  26.339  1.00 48.21           O  
ATOM   1194  N   VAL H 157      19.900  18.811  27.057  1.00 46.58           N  
ATOM   1195  CA  VAL H 157      19.209  18.531  25.816  1.00 46.06           C  
ATOM   1196  CB  VAL H 157      18.925  17.063  25.665  1.00 45.83           C  
ATOM   1197  CG1 VAL H 157      18.190  16.832  24.340  1.00 46.22           C  
ATOM   1198  CG2 VAL H 157      20.245  16.292  25.798  1.00 44.81           C  
ATOM   1199  C   VAL H 157      17.883  19.232  25.625  1.00 45.82           C  
ATOM   1200  O   VAL H 157      17.672  19.937  24.638  1.00 46.04           O  
ATOM   1201  N   ALA H 158      16.944  19.050  26.590  1.00 45.40           N  
ATOM   1202  CA  ALA H 158      15.593  19.540  26.423  1.00 45.00           C  
ATOM   1203  CB  ALA H 158      14.752  18.707  25.440  1.00 44.36           C  
ATOM   1204  C   ALA H 158      14.870  19.513  27.741  1.00 45.37           C  
ATOM   1205  O   ALA H 158      15.306  18.885  28.703  1.00 44.14           O  
ATOM   1206  N   TYR H 159      13.719  20.219  27.803  1.00 45.96           N  
ATOM   1207  CA  TYR H 159      12.964  20.387  29.019  1.00 46.56           C  
ATOM   1208  CB  TYR H 159      13.393  21.719  29.657  1.00 47.46           C  
ATOM   1209  CG  TYR H 159      12.393  22.282  30.599  1.00 44.91           C  
ATOM   1210  CD1 TYR H 159      12.238  21.785  31.869  1.00 47.34           C  
ATOM   1211  CD2 TYR H 159      11.627  23.352  30.195  1.00 46.96           C  
ATOM   1212  CE1 TYR H 159      11.315  22.349  32.717  1.00 47.92           C  
ATOM   1213  CE2 TYR H 159      10.703  23.919  31.037  1.00 48.30           C  
ATOM   1214  CZ  TYR H 159      10.549  23.414  32.304  1.00 48.89           C  
ATOM   1215  OH  TYR H 159       9.606  23.988  33.179  1.00 50.62           O  
ATOM   1216  C   TYR H 159      11.491  20.429  28.711  1.00 46.69           C  
ATOM   1217  O   TYR H 159      11.095  20.776  27.598  1.00 46.74           O  
ATOM   1218  N   ILE H 160      10.643  20.025  29.691  1.00 46.75           N  
ATOM   1219  CA  ILE H 160       9.212  20.093  29.523  1.00 47.40           C  
ATOM   1220  CB  ILE H 160       8.633  18.813  28.981  1.00 46.95           C  
ATOM   1221  CG1 ILE H 160       7.150  18.986  28.608  1.00 48.08           C  
ATOM   1222  CG2 ILE H 160       8.903  17.695  30.002  1.00 46.84           C  
ATOM   1223  CD1 ILE H 160       6.594  17.835  27.766  1.00 47.14           C  
ATOM   1224  C   ILE H 160       8.572  20.355  30.856  1.00 48.78           C  
ATOM   1225  O   ILE H 160       8.975  19.786  31.869  1.00 48.13           O  
ATOM   1226  N   SER H 161       7.562  21.252  30.894  1.00 49.91           N  
ATOM   1227  CA  SER H 161       6.781  21.454  32.087  1.00 50.43           C  
ATOM   1228  CB  SER H 161       6.842  22.884  32.639  1.00 51.14           C  
ATOM   1229  OG  SER H 161       6.033  22.974  33.801  1.00 54.70           O  
ATOM   1230  C   SER H 161       5.363  21.224  31.675  1.00 50.44           C  
ATOM   1231  O   SER H 161       4.791  22.020  30.934  1.00 50.02           O  
ATOM   1232  N   PRO H 162       4.889  20.066  32.049  1.00 69.12           N  
ATOM   1233  CA  PRO H 162       3.626  19.596  31.569  1.00 68.97           C  
ATOM   1234  CD  PRO H 162       5.753  18.982  32.481  1.00 68.22           C  
ATOM   1235  CB  PRO H 162       3.485  18.173  32.098  1.00 68.69           C  
ATOM   1236  CG  PRO H 162       4.947  17.698  32.216  1.00 68.09           C  
ATOM   1237  C   PRO H 162       2.504  20.509  31.926  1.00 68.92           C  
ATOM   1238  O   PRO H 162       1.661  20.788  31.073  1.00 69.35           O  
ATOM   1239  N   TYR H 163       2.520  21.046  33.152  1.00 69.58           N  
ATOM   1240  CA  TYR H 163       1.409  21.817  33.617  1.00 70.20           C  
ATOM   1241  CB  TYR H 163       1.635  22.313  35.058  1.00 68.72           C  
ATOM   1242  CG  TYR H 163       0.337  22.768  35.628  1.00 73.28           C  
ATOM   1243  CD1 TYR H 163      -0.162  24.021  35.370  1.00 73.82           C  
ATOM   1244  CD2 TYR H 163      -0.378  21.917  36.442  1.00 74.17           C  
ATOM   1245  CE1 TYR H 163      -1.362  24.415  35.914  1.00 72.15           C  
ATOM   1246  CE2 TYR H 163      -1.577  22.305  36.987  1.00 72.99           C  
ATOM   1247  CZ  TYR H 163      -2.072  23.557  36.722  1.00 72.92           C  
ATOM   1248  OH  TYR H 163      -3.303  23.962  37.281  1.00 73.60           O  
ATOM   1249  C   TYR H 163       1.262  22.999  32.715  1.00 71.99           C  
ATOM   1250  O   TYR H 163       0.151  23.380  32.348  1.00 72.95           O  
ATOM   1251  N   TYR H 164       2.383  23.660  32.384  1.00 71.38           N  
ATOM   1252  CA  TYR H 164       2.299  24.752  31.456  1.00 70.35           C  
ATOM   1253  CB  TYR H 164       3.523  25.683  31.512  1.00 69.30           C  
ATOM   1254  CG  TYR H 164       3.460  26.381  32.830  1.00 70.45           C  
ATOM   1255  CD1 TYR H 164       4.031  25.827  33.954  1.00 70.35           C  
ATOM   1256  CD2 TYR H 164       2.816  27.591  32.944  1.00 70.84           C  
ATOM   1257  CE1 TYR H 164       3.966  26.473  35.169  1.00 69.02           C  
ATOM   1258  CE2 TYR H 164       2.748  28.241  34.154  1.00 69.75           C  
ATOM   1259  CZ  TYR H 164       3.324  27.684  35.271  1.00 69.33           C  
ATOM   1260  OH  TYR H 164       3.252  28.354  36.512  1.00 69.75           O  
ATOM   1261  C   TYR H 164       2.118  24.244  30.051  1.00 71.01           C  
ATOM   1262  O   TYR H 164       1.308  24.753  29.279  1.00 71.37           O  
ATOM   1263  N   GLY H 165       2.862  23.180  29.709  1.00 71.42           N  
ATOM   1264  CA  GLY H 165       2.941  22.584  28.409  1.00 71.17           C  
ATOM   1265  C   GLY H 165       4.173  23.115  27.736  1.00 72.09           C  
ATOM   1266  O   GLY H 165       4.459  22.741  26.596  1.00 72.27           O  
ATOM   1267  N   SER H 166       4.965  23.972  28.431  1.00 55.87           N  
ATOM   1268  CA  SER H 166       6.040  24.553  27.700  1.00 55.10           C  
ATOM   1269  CB  SER H 166       6.762  25.678  28.462  1.00 55.59           C  
ATOM   1270  OG  SER H 166       5.863  26.744  28.723  1.00 56.06           O  
ATOM   1271  C   SER H 166       7.061  23.495  27.437  1.00 53.96           C  
ATOM   1272  O   SER H 166       7.214  22.545  28.206  1.00 52.79           O  
ATOM   1273  N   THR H 167       7.760  23.621  26.291  1.00 53.27           N  
ATOM   1274  CA  THR H 167       8.825  22.717  25.973  1.00 52.32           C  
ATOM   1275  CB  THR H 167       8.481  21.665  24.956  1.00 52.70           C  
ATOM   1276  OG1 THR H 167       8.117  22.266  23.724  1.00 53.23           O  
ATOM   1277  CG2 THR H 167       7.335  20.793  25.493  1.00 51.41           C  
ATOM   1278  C   THR H 167       9.927  23.534  25.376  1.00 51.68           C  
ATOM   1279  O   THR H 167       9.671  24.534  24.705  1.00 51.72           O  
ATOM   1280  N   SER H 168      11.194  23.132  25.607  1.00 51.10           N  
ATOM   1281  CA  SER H 168      12.291  23.879  25.056  1.00 51.35           C  
ATOM   1282  CB  SER H 168      12.894  24.890  26.045  1.00 52.08           C  
ATOM   1283  OG  SER H 168      13.416  24.211  27.176  1.00 55.48           O  
ATOM   1284  C   SER H 168      13.381  22.924  24.654  1.00 50.74           C  
ATOM   1285  O   SER H 168      13.550  21.866  25.259  1.00 49.33           O  
ATOM   1286  N   TYR H 169      14.169  23.291  23.616  1.00 50.49           N  
ATOM   1287  CA  TYR H 169      15.182  22.403  23.104  1.00 50.56           C  
ATOM   1288  CB  TYR H 169      14.859  21.859  21.701  1.00 50.16           C  
ATOM   1289  CG  TYR H 169      13.567  21.118  21.756  1.00 50.45           C  
ATOM   1290  CD1 TYR H 169      13.531  19.780  22.074  1.00 50.80           C  
ATOM   1291  CD2 TYR H 169      12.380  21.763  21.491  1.00 50.74           C  
ATOM   1292  CE1 TYR H 169      12.338  19.098  22.124  1.00 50.91           C  
ATOM   1293  CE2 TYR H 169      11.183  21.087  21.539  1.00 52.18           C  
ATOM   1294  CZ  TYR H 169      11.160  19.750  21.854  1.00 51.55           C  
ATOM   1295  OH  TYR H 169       9.935  19.050  21.904  1.00 51.51           O  
ATOM   1296  C   TYR H 169      16.480  23.147  22.964  1.00 50.91           C  
ATOM   1297  O   TYR H 169      16.504  24.370  22.838  1.00 50.78           O  
ATOM   1298  N   ALA H 170      17.607  22.402  23.017  1.00 51.55           N  
ATOM   1299  CA  ALA H 170      18.913  22.963  22.805  1.00 51.99           C  
ATOM   1300  CB  ALA H 170      20.057  22.061  23.297  1.00 52.06           C  
ATOM   1301  C   ALA H 170      19.068  23.140  21.327  1.00 52.95           C  
ATOM   1302  O   ALA H 170      18.467  22.412  20.541  1.00 52.40           O  
ATOM   1303  N   ASP H 171      19.913  24.100  20.907  1.00 54.30           N  
ATOM   1304  CA  ASP H 171      20.057  24.420  19.515  1.00 55.23           C  
ATOM   1305  CB  ASP H 171      21.070  25.555  19.264  1.00 56.63           C  
ATOM   1306  CG  ASP H 171      20.472  26.871  19.755  1.00 58.75           C  
ATOM   1307  OD1 ASP H 171      19.245  26.909  20.033  1.00 60.02           O  
ATOM   1308  OD2 ASP H 171      21.242  27.863  19.852  1.00 61.62           O1-
ATOM   1309  C   ASP H 171      20.532  23.221  18.754  1.00 55.27           C  
ATOM   1310  O   ASP H 171      20.067  22.964  17.646  1.00 54.98           O  
ATOM   1311  N   SER H 172      21.458  22.434  19.328  1.00 55.37           N  
ATOM   1312  CA  SER H 172      22.015  21.332  18.596  1.00 55.56           C  
ATOM   1313  CB  SER H 172      23.094  20.582  19.396  1.00 56.39           C  
ATOM   1314  OG  SER H 172      22.537  20.050  20.590  1.00 56.73           O  
ATOM   1315  C   SER H 172      20.935  20.354  18.235  1.00 55.40           C  
ATOM   1316  O   SER H 172      20.980  19.729  17.177  1.00 55.62           O  
ATOM   1317  N   VAL H 173      19.993  20.142  19.168  1.00 55.25           N  
ATOM   1318  CA  VAL H 173      18.861  19.256  19.081  1.00 55.24           C  
ATOM   1319  CB  VAL H 173      18.376  18.872  20.448  1.00 55.40           C  
ATOM   1320  CG1 VAL H 173      16.997  18.210  20.334  1.00 54.36           C  
ATOM   1321  CG2 VAL H 173      19.435  17.953  21.082  1.00 53.97           C  
ATOM   1322  C   VAL H 173      17.671  19.774  18.318  1.00 55.58           C  
ATOM   1323  O   VAL H 173      16.948  18.986  17.710  1.00 54.77           O  
ATOM   1324  N   LYS H 174      17.409  21.097  18.342  1.00 56.62           N  
ATOM   1325  CA  LYS H 174      16.152  21.613  17.852  1.00 57.54           C  
ATOM   1326  CB  LYS H 174      16.040  23.148  17.850  1.00 58.60           C  
ATOM   1327  CG  LYS H 174      15.853  23.750  19.243  1.00 60.66           C  
ATOM   1328  CD  LYS H 174      15.789  25.276  19.243  1.00 63.17           C  
ATOM   1329  CE  LYS H 174      14.556  25.819  18.521  1.00 65.62           C  
ATOM   1330  NZ  LYS H 174      14.473  27.283  18.700  1.00 67.22           N1+
ATOM   1331  C   LYS H 174      15.809  21.148  16.472  1.00 57.01           C  
ATOM   1332  O   LYS H 174      16.630  21.156  15.557  1.00 57.20           O  
ATOM   1333  N   GLY H 175      14.538  20.710  16.329  1.00 56.50           N  
ATOM   1334  CA  GLY H 175      13.947  20.282  15.095  1.00 55.97           C  
ATOM   1335  C   GLY H 175      13.985  18.788  15.035  1.00 55.48           C  
ATOM   1336  O   GLY H 175      13.019  18.150  14.619  1.00 56.42           O  
ATOM   1337  N   ARG H 176      15.132  18.202  15.420  1.00 54.29           N  
ATOM   1338  CA  ARG H 176      15.350  16.785  15.396  1.00 53.48           C  
ATOM   1339  CB  ARG H 176      16.843  16.438  15.490  1.00 53.50           C  
ATOM   1340  CG  ARG H 176      17.655  17.061  14.351  1.00 54.23           C  
ATOM   1341  CD  ARG H 176      19.133  16.676  14.362  1.00 53.79           C  
ATOM   1342  NE  ARG H 176      19.740  17.209  15.615  1.00 52.77           N  
ATOM   1343  CZ  ARG H 176      20.566  16.402  16.337  1.00 53.50           C  
ATOM   1344  NH1 ARG H 176      20.783  15.124  15.913  1.00 52.49           N1+
ATOM   1345  NH2 ARG H 176      21.164  16.855  17.478  1.00 52.09           N  
ATOM   1346  C   ARG H 176      14.630  16.065  16.504  1.00 52.66           C  
ATOM   1347  O   ARG H 176      14.068  14.994  16.276  1.00 52.26           O  
ATOM   1348  N   PHE H 177      14.622  16.622  17.738  1.00 51.85           N  
ATOM   1349  CA  PHE H 177      14.036  15.880  18.824  1.00 51.57           C  
ATOM   1350  CB  PHE H 177      14.900  15.726  20.099  1.00 51.05           C  
ATOM   1351  CG  PHE H 177      16.192  15.045  19.790  1.00 50.36           C  
ATOM   1352  CD1 PHE H 177      16.279  14.104  18.794  1.00 51.30           C  
ATOM   1353  CD2 PHE H 177      17.310  15.293  20.555  1.00 51.38           C  
ATOM   1354  CE1 PHE H 177      17.472  13.473  18.528  1.00 50.85           C  
ATOM   1355  CE2 PHE H 177      18.505  14.666  20.296  1.00 50.23           C  
ATOM   1356  CZ  PHE H 177      18.590  13.753  19.276  1.00 50.98           C  
ATOM   1357  C   PHE H 177      12.779  16.552  19.276  1.00 51.95           C  
ATOM   1358  O   PHE H 177      12.570  17.742  19.042  1.00 51.63           O  
ATOM   1359  N   THR H 178      11.881  15.764  19.906  1.00 52.31           N  
ATOM   1360  CA  THR H 178      10.659  16.290  20.444  1.00 52.71           C  
ATOM   1361  CB  THR H 178       9.453  15.925  19.628  1.00 53.01           C  
ATOM   1362  OG1 THR H 178       9.600  16.399  18.297  1.00 53.92           O  
ATOM   1363  CG2 THR H 178       8.211  16.553  20.280  1.00 52.65           C  
ATOM   1364  C   THR H 178      10.468  15.691  21.804  1.00 52.71           C  
ATOM   1365  O   THR H 178      10.626  14.486  21.991  1.00 52.49           O  
ATOM   1366  N   ILE H 179      10.102  16.531  22.793  1.00 52.94           N  
ATOM   1367  CA  ILE H 179       9.896  16.069  24.135  1.00 52.92           C  
ATOM   1368  CB  ILE H 179      10.622  16.891  25.165  1.00 53.28           C  
ATOM   1369  CG1 ILE H 179      10.710  16.142  26.500  1.00 53.69           C  
ATOM   1370  CG2 ILE H 179       9.937  18.262  25.278  1.00 53.13           C  
ATOM   1371  CD1 ILE H 179      11.682  16.794  27.483  1.00 52.85           C  
ATOM   1372  C   ILE H 179       8.431  16.167  24.397  1.00 52.81           C  
ATOM   1373  O   ILE H 179       7.779  17.140  24.017  1.00 52.34           O  
ATOM   1374  N   SER H 180       7.861  15.121  25.017  1.00 53.25           N  
ATOM   1375  CA  SER H 180       6.455  15.155  25.276  1.00 53.96           C  
ATOM   1376  CB  SER H 180       5.628  14.426  24.206  1.00 54.73           C  
ATOM   1377  OG  SER H 180       6.010  13.060  24.144  1.00 54.46           O  
ATOM   1378  C   SER H 180       6.209  14.484  26.582  1.00 54.18           C  
ATOM   1379  O   SER H 180       7.128  13.952  27.204  1.00 53.15           O  
ATOM   1380  N   ALA H 181       4.946  14.534  27.051  1.00 55.05           N  
ATOM   1381  CA  ALA H 181       4.622  13.937  28.309  1.00 56.09           C  
ATOM   1382  CB  ALA H 181       4.677  14.943  29.460  1.00 55.70           C  
ATOM   1383  C   ALA H 181       3.214  13.445  28.244  1.00 56.98           C  
ATOM   1384  O   ALA H 181       2.345  14.089  27.656  1.00 57.08           O  
ATOM   1385  N   ASP H 182       2.962  12.270  28.851  1.00 58.28           N  
ATOM   1386  CA  ASP H 182       1.626  11.756  28.915  1.00 59.20           C  
ATOM   1387  CB  ASP H 182       1.493  10.328  28.356  1.00 60.14           C  
ATOM   1388  CG  ASP H 182       0.016   9.963  28.270  1.00 61.75           C  
ATOM   1389  OD1 ASP H 182      -0.804  10.611  28.975  1.00 61.91           O  
ATOM   1390  OD2 ASP H 182      -0.312   9.023  27.498  1.00 62.77           O1-
ATOM   1391  C   ASP H 182       1.281  11.724  30.370  1.00 59.77           C  
ATOM   1392  O   ASP H 182       1.824  10.926  31.130  1.00 59.09           O  
ATOM   1393  N   THR H 183       0.355  12.604  30.790  1.00 60.64           N  
ATOM   1394  CA  THR H 183      -0.004  12.723  32.173  1.00 61.28           C  
ATOM   1395  CB  THR H 183      -1.012  13.811  32.412  1.00 61.98           C  
ATOM   1396  OG1 THR H 183      -0.508  15.055  31.951  1.00 62.94           O  
ATOM   1397  CG2 THR H 183      -1.305  13.888  33.921  1.00 62.21           C  
ATOM   1398  C   THR H 183      -0.602  11.437  32.660  1.00 61.20           C  
ATOM   1399  O   THR H 183      -0.284  10.982  33.757  1.00 61.23           O  
ATOM   1400  N   SER H 184      -1.482  10.801  31.860  1.00 61.22           N  
ATOM   1401  CA  SER H 184      -2.121   9.599  32.325  1.00 61.20           C  
ATOM   1402  CB  SER H 184      -3.163   9.033  31.338  1.00 61.65           C  
ATOM   1403  OG  SER H 184      -2.540   8.568  30.150  1.00 62.82           O  
ATOM   1404  C   SER H 184      -1.078   8.547  32.572  1.00 60.43           C  
ATOM   1405  O   SER H 184      -1.146   7.819  33.562  1.00 60.88           O  
ATOM   1406  N   LYS H 185      -0.096   8.446  31.658  1.00 58.97           N  
ATOM   1407  CA  LYS H 185       1.001   7.515  31.710  1.00 58.02           C  
ATOM   1408  CB  LYS H 185       1.843   7.510  30.423  1.00 59.10           C  
ATOM   1409  CG  LYS H 185       1.136   6.985  29.171  1.00 61.17           C  
ATOM   1410  CD  LYS H 185       0.727   5.515  29.243  1.00 63.00           C  
ATOM   1411  CE  LYS H 185       0.443   4.901  27.869  1.00 64.43           C  
ATOM   1412  NZ  LYS H 185      -0.607   5.672  27.167  1.00 64.67           N1+
ATOM   1413  C   LYS H 185       1.942   7.890  32.819  1.00 56.71           C  
ATOM   1414  O   LYS H 185       2.646   7.036  33.359  1.00 55.62           O  
ATOM   1415  N   ASN H 186       2.005   9.191  33.166  1.00 55.47           N  
ATOM   1416  CA  ASN H 186       2.947   9.653  34.148  1.00 54.47           C  
ATOM   1417  CB  ASN H 186       2.789   8.948  35.507  1.00 55.15           C  
ATOM   1418  CG  ASN H 186       3.451   9.808  36.573  1.00 55.86           C  
ATOM   1419  OD1 ASN H 186       3.466  11.034  36.475  1.00 56.38           O  
ATOM   1420  ND2 ASN H 186       4.011   9.159  37.626  1.00 55.70           N  
ATOM   1421  C   ASN H 186       4.309   9.358  33.600  1.00 52.62           C  
ATOM   1422  O   ASN H 186       5.217   8.945  34.321  1.00 51.30           O  
ATOM   1423  N   THR H 187       4.472   9.568  32.275  1.00 51.62           N  
ATOM   1424  CA  THR H 187       5.721   9.293  31.625  1.00 51.06           C  
ATOM   1425  CB  THR H 187       5.656   8.065  30.763  1.00 51.20           C  
ATOM   1426  OG1 THR H 187       5.291   6.939  31.547  1.00 51.78           O  
ATOM   1427  CG2 THR H 187       7.029   7.833  30.113  1.00 51.53           C  
ATOM   1428  C   THR H 187       6.087  10.442  30.734  1.00 50.02           C  
ATOM   1429  O   THR H 187       5.228  11.188  30.267  1.00 50.08           O  
ATOM   1430  N   ALA H 188       7.405  10.610  30.488  1.00 48.96           N  
ATOM   1431  CA  ALA H 188       7.910  11.632  29.611  1.00 48.92           C  
ATOM   1432  CB  ALA H 188       8.932  12.570  30.277  1.00 48.75           C  
ATOM   1433  C   ALA H 188       8.619  10.924  28.494  1.00 48.43           C  
ATOM   1434  O   ALA H 188       9.143   9.828  28.685  1.00 47.95           O  
ATOM   1435  N   TYR H 189       8.641  11.524  27.283  1.00 48.14           N  
ATOM   1436  CA  TYR H 189       9.259  10.847  26.178  1.00 48.12           C  
ATOM   1437  CB  TYR H 189       8.271  10.432  25.075  1.00 49.35           C  
ATOM   1438  CG  TYR H 189       7.142   9.662  25.668  1.00 49.45           C  
ATOM   1439  CD1 TYR H 189       7.248   8.319  25.935  1.00 48.82           C  
ATOM   1440  CD2 TYR H 189       5.964  10.303  25.966  1.00 50.73           C  
ATOM   1441  CE1 TYR H 189       6.194   7.625  26.480  1.00 49.85           C  
ATOM   1442  CE2 TYR H 189       4.904   9.617  26.510  1.00 50.41           C  
ATOM   1443  CZ  TYR H 189       5.020   8.274  26.767  1.00 50.16           C  
ATOM   1444  OH  TYR H 189       3.941   7.558  27.325  1.00 50.43           O  
ATOM   1445  C   TYR H 189      10.197  11.788  25.485  1.00 47.65           C  
ATOM   1446  O   TYR H 189      10.048  13.007  25.559  1.00 47.28           O  
ATOM   1447  N   LEU H 190      11.221  11.224  24.811  1.00 47.52           N  
ATOM   1448  CA  LEU H 190      12.097  12.026  24.008  1.00 48.28           C  
ATOM   1449  CB  LEU H 190      13.522  12.125  24.583  1.00 47.95           C  
ATOM   1450  CG  LEU H 190      14.489  12.985  23.747  1.00 47.25           C  
ATOM   1451  CD1 LEU H 190      14.036  14.454  23.708  1.00 45.73           C  
ATOM   1452  CD2 LEU H 190      15.938  12.835  24.241  1.00 47.60           C  
ATOM   1453  C   LEU H 190      12.181  11.346  22.674  1.00 49.20           C  
ATOM   1454  O   LEU H 190      12.771  10.274  22.551  1.00 48.77           O  
ATOM   1455  N   GLN H 191      11.583  11.957  21.631  1.00 50.13           N  
ATOM   1456  CA  GLN H 191      11.610  11.383  20.315  1.00 51.22           C  
ATOM   1457  CB  GLN H 191      10.375  11.752  19.475  1.00 52.41           C  
ATOM   1458  CG  GLN H 191      10.438  11.280  18.021  1.00 52.93           C  
ATOM   1459  CD  GLN H 191      10.351   9.761  17.985  1.00 54.69           C  
ATOM   1460  OE1 GLN H 191       9.643   9.146  18.778  1.00 55.09           O  
ATOM   1461  NE2 GLN H 191      11.093   9.137  17.032  1.00 54.22           N  
ATOM   1462  C   GLN H 191      12.814  11.940  19.630  1.00 51.52           C  
ATOM   1463  O   GLN H 191      12.970  13.155  19.518  1.00 51.29           O  
ATOM   1464  N   MET H 192      13.709  11.051  19.154  1.00 52.03           N  
ATOM   1465  CA  MET H 192      14.921  11.505  18.539  1.00 53.09           C  
ATOM   1466  CB  MET H 192      16.172  10.898  19.196  1.00 53.08           C  
ATOM   1467  CG  MET H 192      16.327  11.267  20.673  1.00 54.43           C  
ATOM   1468  SD  MET H 192      17.799  10.558  21.466  1.00 57.20           S  
ATOM   1469  CE  MET H 192      17.213   8.844  21.359  1.00 55.93           C  
ATOM   1470  C   MET H 192      14.924  11.070  17.106  1.00 53.21           C  
ATOM   1471  O   MET H 192      14.828   9.881  16.801  1.00 53.46           O  
ATOM   1472  N   ASN H 193      15.060  12.041  16.181  1.00 53.33           N  
ATOM   1473  CA  ASN H 193      15.045  11.739  14.777  1.00 53.79           C  
ATOM   1474  CB  ASN H 193      13.946  12.491  14.007  1.00 54.07           C  
ATOM   1475  CG  ASN H 193      12.589  12.074  14.559  1.00 55.33           C  
ATOM   1476  OD1 ASN H 193      12.248  10.893  14.582  1.00 56.17           O  
ATOM   1477  ND2 ASN H 193      11.794  13.074  15.025  1.00 56.12           N  
ATOM   1478  C   ASN H 193      16.346  12.213  14.201  1.00 53.99           C  
ATOM   1479  O   ASN H 193      17.037  13.033  14.801  1.00 53.93           O  
ATOM   1480  N   SER H 194      16.714  11.682  13.015  1.00 54.27           N  
ATOM   1481  CA  SER H 194      17.901  12.108  12.324  1.00 54.45           C  
ATOM   1482  CB  SER H 194      17.804  13.550  11.798  1.00 54.97           C  
ATOM   1483  OG  SER H 194      16.749  13.658  10.855  1.00 56.64           O  
ATOM   1484  C   SER H 194      19.075  12.045  13.245  1.00 53.56           C  
ATOM   1485  O   SER H 194      19.837  13.003  13.359  1.00 53.29           O  
ATOM   1486  N   LEU H 195      19.264  10.892  13.911  1.00 52.60           N  
ATOM   1487  CA  LEU H 195      20.337  10.732  14.847  1.00 53.23           C  
ATOM   1488  CB  LEU H 195      20.220   9.432  15.663  1.00 52.59           C  
ATOM   1489  CG  LEU H 195      19.055   9.442  16.667  1.00 53.01           C  
ATOM   1490  CD1 LEU H 195      18.968   8.116  17.442  1.00 51.75           C  
ATOM   1491  CD2 LEU H 195      19.164  10.651  17.609  1.00 52.71           C  
ATOM   1492  C   LEU H 195      21.649  10.690  14.133  1.00 53.76           C  
ATOM   1493  O   LEU H 195      21.763  10.193  13.014  1.00 53.43           O  
ATOM   1494  N   ARG H 196      22.691  11.247  14.775  1.00 54.17           N  
ATOM   1495  CA  ARG H 196      24.013  11.204  14.226  0.90 55.55           C  
ATOM   1496  CB  ARG H 196      24.445  12.504  13.519  0.90 56.54           C  
ATOM   1497  CG  ARG H 196      24.225  13.804  14.290  0.90 58.35           C  
ATOM   1498  CD  ARG H 196      24.337  15.013  13.357  0.90 60.33           C  
ATOM   1499  NE  ARG H 196      23.766  16.203  14.044  0.90 61.15           N  
ATOM   1500  CZ  ARG H 196      23.335  17.263  13.297  0.90 62.43           C  
ATOM   1501  NH1 ARG H 196      23.463  17.237  11.938  0.90 62.86           N1+
ATOM   1502  NH2 ARG H 196      22.767  18.342  13.908  0.90 63.34           N  
ATOM   1503  C   ARG H 196      24.962  10.770  15.297  1.00 55.46           C  
ATOM   1504  O   ARG H 196      24.590  10.654  16.463  1.00 54.42           O  
ATOM   1505  N   ALA H 197      26.223  10.500  14.913  1.00 55.60           N  
ATOM   1506  CA  ALA H 197      27.212   9.940  15.794  1.00 56.00           C  
ATOM   1507  CB  ALA H 197      28.585   9.761  15.122  1.00 55.90           C  
ATOM   1508  C   ALA H 197      27.402  10.846  16.966  1.00 55.69           C  
ATOM   1509  O   ALA H 197      27.617  10.387  18.086  1.00 55.47           O  
ATOM   1510  N   GLU H 198      27.307  12.165  16.735  1.00 55.97           N  
ATOM   1511  CA  GLU H 198      27.521  13.157  17.748  1.00 56.05           C  
ATOM   1512  CB  GLU H 198      27.275  14.571  17.201  1.00 57.76           C  
ATOM   1513  CG  GLU H 198      28.262  14.942  16.094  1.00 61.66           C  
ATOM   1514  CD  GLU H 198      27.679  16.098  15.301  1.00 64.61           C  
ATOM   1515  OE1 GLU H 198      26.671  15.874  14.582  1.00 64.83           O  
ATOM   1516  OE2 GLU H 198      28.240  17.223  15.398  1.00 66.70           O1-
ATOM   1517  C   GLU H 198      26.545  12.921  18.860  1.00 54.66           C  
ATOM   1518  O   GLU H 198      26.838  13.193  20.023  1.00 54.88           O  
ATOM   1519  N   ASP H 199      25.345  12.424  18.513  1.00 52.68           N  
ATOM   1520  CA  ASP H 199      24.270  12.160  19.430  1.00 51.04           C  
ATOM   1521  CB  ASP H 199      22.960  11.793  18.725  1.00 50.32           C  
ATOM   1522  CG  ASP H 199      22.442  13.051  18.053  1.00 51.19           C  
ATOM   1523  OD1 ASP H 199      22.745  14.168  18.554  1.00 51.74           O  
ATOM   1524  OD2 ASP H 199      21.734  12.907  17.022  1.00 50.65           O1-
ATOM   1525  C   ASP H 199      24.595  11.033  20.366  1.00 49.62           C  
ATOM   1526  O   ASP H 199      23.918  10.864  21.377  1.00 48.81           O  
ATOM   1527  N   THR H 200      25.579  10.180  20.036  1.00 49.04           N  
ATOM   1528  CA  THR H 200      25.857   9.074  20.912  1.00 48.41           C  
ATOM   1529  CB  THR H 200      27.010   8.227  20.464  1.00 48.97           C  
ATOM   1530  OG1 THR H 200      26.754   7.689  19.175  1.00 49.61           O  
ATOM   1531  CG2 THR H 200      27.207   7.096  21.485  1.00 48.05           C  
ATOM   1532  C   THR H 200      26.172   9.586  22.283  1.00 48.37           C  
ATOM   1533  O   THR H 200      27.025  10.455  22.463  1.00 48.50           O  
ATOM   1534  N   ALA H 201      25.457   9.057  23.300  1.00 47.66           N  
ATOM   1535  CA  ALA H 201      25.699   9.482  24.646  1.00 47.24           C  
ATOM   1536  CB  ALA H 201      25.445  10.983  24.869  1.00 47.36           C  
ATOM   1537  C   ALA H 201      24.760   8.745  25.545  1.00 46.09           C  
ATOM   1538  O   ALA H 201      23.894   7.997  25.092  1.00 45.22           O  
ATOM   1539  N   VAL H 202      24.953   8.908  26.867  1.00 46.17           N  
ATOM   1540  CA  VAL H 202      24.038   8.335  27.806  1.00 46.21           C  
ATOM   1541  CB  VAL H 202      24.671   7.989  29.122  1.00 46.48           C  
ATOM   1542  CG1 VAL H 202      23.573   7.505  30.084  1.00 45.89           C  
ATOM   1543  CG2 VAL H 202      25.780   6.952  28.875  1.00 46.33           C  
ATOM   1544  C   VAL H 202      23.030   9.407  28.058  1.00 46.36           C  
ATOM   1545  O   VAL H 202      23.399  10.547  28.333  1.00 47.16           O  
ATOM   1546  N   TYR H 203      21.727   9.067  27.984  1.00 45.80           N  
ATOM   1547  CA  TYR H 203      20.703  10.061  28.143  1.00 46.12           C  
ATOM   1548  CB  TYR H 203      19.600   9.993  27.068  1.00 46.02           C  
ATOM   1549  CG  TYR H 203      20.138  10.498  25.773  1.00 45.94           C  
ATOM   1550  CD1 TYR H 203      21.019   9.750  25.027  1.00 45.74           C  
ATOM   1551  CD2 TYR H 203      19.734  11.724  25.294  1.00 45.74           C  
ATOM   1552  CE1 TYR H 203      21.503  10.230  23.831  1.00 45.68           C  
ATOM   1553  CE2 TYR H 203      20.213  12.208  24.100  1.00 46.17           C  
ATOM   1554  CZ  TYR H 203      21.101  11.460  23.367  1.00 45.82           C  
ATOM   1555  OH  TYR H 203      21.596  11.954  22.141  1.00 45.23           O  
ATOM   1556  C   TYR H 203      20.024   9.854  29.456  1.00 46.49           C  
ATOM   1557  O   TYR H 203      19.535   8.765  29.756  1.00 46.80           O  
ATOM   1558  N   TYR H 204      19.960  10.927  30.270  1.00 46.34           N  
ATOM   1559  CA  TYR H 204      19.351  10.827  31.565  1.00 46.68           C  
ATOM   1560  CB  TYR H 204      20.210  11.359  32.732  1.00 45.85           C  
ATOM   1561  CG  TYR H 204      21.500  10.626  32.893  1.00 45.05           C  
ATOM   1562  CD1 TYR H 204      21.589   9.513  33.698  1.00 45.96           C  
ATOM   1563  CD2 TYR H 204      22.636  11.068  32.251  1.00 44.74           C  
ATOM   1564  CE1 TYR H 204      22.785   8.850  33.852  1.00 46.21           C  
ATOM   1565  CE2 TYR H 204      23.834  10.410  32.402  1.00 45.20           C  
ATOM   1566  CZ  TYR H 204      23.911   9.298  33.204  1.00 46.10           C  
ATOM   1567  OH  TYR H 204      25.139   8.622  33.359  1.00 47.40           O  
ATOM   1568  C   TYR H 204      18.158  11.733  31.581  1.00 47.55           C  
ATOM   1569  O   TYR H 204      18.150  12.785  30.946  1.00 48.29           O  
ATOM   1570  N   CYS H 205      17.092  11.301  32.283  1.00 47.89           N  
ATOM   1571  CA  CYS H 205      15.978  12.169  32.531  1.00 49.27           C  
ATOM   1572  CB  CYS H 205      14.583  11.520  32.316  1.00 49.92           C  
ATOM   1573  SG  CYS H 205      14.320   9.952  33.207  1.00 55.78           S  
ATOM   1574  C   CYS H 205      16.123  12.563  33.968  1.00 48.65           C  
ATOM   1575  O   CYS H 205      16.494  11.736  34.801  1.00 48.41           O  
ATOM   1576  N   ALA H 206      15.883  13.852  34.287  1.00 48.85           N  
ATOM   1577  CA  ALA H 206      16.010  14.326  35.635  1.00 48.39           C  
ATOM   1578  CB  ALA H 206      17.225  15.243  35.858  1.00 48.48           C  
ATOM   1579  C   ALA H 206      14.799  15.135  35.929  1.00 48.19           C  
ATOM   1580  O   ALA H 206      14.200  15.732  35.037  1.00 47.35           O  
ATOM   1581  N   ARG H 207      14.418  15.166  37.215  1.00 48.62           N  
ATOM   1582  CA  ARG H 207      13.244  15.846  37.641  1.00 49.87           C  
ATOM   1583  CB  ARG H 207      12.462  15.022  38.674  1.00 51.84           C  
ATOM   1584  CG  ARG H 207      11.182  15.681  39.171  1.00 52.73           C  
ATOM   1585  CD  ARG H 207      10.516  14.918  40.318  1.00 55.01           C  
ATOM   1586  NE  ARG H 207      11.054  15.454  41.601  1.00 55.31           N  
ATOM   1587  CZ  ARG H 207      10.394  15.189  42.767  1.00 57.66           C  
ATOM   1588  NH1 ARG H 207       9.282  14.399  42.751  1.00 59.29           N1+
ATOM   1589  NH2 ARG H 207      10.835  15.706  43.951  1.00 58.45           N  
ATOM   1590  C   ARG H 207      13.668  17.115  38.285  1.00 49.63           C  
ATOM   1591  O   ARG H 207      14.806  17.292  38.720  1.00 49.34           O  
ATOM   1592  N   SER H 208      12.709  18.041  38.307  1.00 49.37           N  
ATOM   1593  CA  SER H 208      12.804  19.376  38.773  1.00 49.45           C  
ATOM   1594  CB  SER H 208      12.555  20.202  37.537  1.00 49.38           C  
ATOM   1595  OG  SER H 208      13.629  20.032  36.626  1.00 70.00           O  
ATOM   1596  C   SER H 208      11.563  19.543  39.597  1.00 49.74           C  
ATOM   1597  O   SER H 208      10.484  19.704  39.034  1.00 49.85           O  
ATOM   1598  N   TYR H 209      11.891  19.550  40.905  1.00 29.23           N  
ATOM   1599  CA  TYR H 209      11.037  19.714  42.020  1.00 30.10           C  
ATOM   1600  CB  TYR H 209      11.287  18.707  43.157  1.00 39.76           C  
ATOM   1601  CG  TYR H 209      10.314  19.015  44.241  1.00  0.00           C  
ATOM   1602  CD1 TYR H 209       8.980  18.729  44.067  1.00  0.00           C  
ATOM   1603  CD2 TYR H 209      10.730  19.570  45.429  1.00  0.00           C  
ATOM   1604  CE1 TYR H 209       8.066  19.001  45.055  1.00  0.00           C  
ATOM   1605  CE2 TYR H 209       9.817  19.844  46.423  1.00  0.00           C  
ATOM   1606  CZ  TYR H 209       8.486  19.564  46.236  1.00  0.00           C  
ATOM   1607  OH  TYR H 209       7.551  19.850  47.255  1.00  0.00           O  
ATOM   1608  C   TYR H 209      11.319  21.072  42.560  1.00 33.70           C  
ATOM   1609  O   TYR H 209      12.468  21.491  42.717  1.00 32.37           O  
ATOM   1610  N   GLY H 210      10.248  21.822  42.837  1.00 34.82           N  
ATOM   1611  CA  GLY H 210      10.440  23.140  43.355  1.00 31.87           C  
ATOM   1612  C   GLY H 210      10.102  23.102  44.804  1.00 32.58           C  
ATOM   1613  O   GLY H 210       9.312  22.272  45.252  1.00 32.45           O  
ATOM   1614  N   TYR H 211      10.695  24.023  45.578  1.00 33.92           N  
ATOM   1615  CA  TYR H 211      10.422  24.071  46.981  1.00 35.57           C  
ATOM   1616  CB  TYR H 211      11.656  24.297  47.851  1.00 35.36           C  
ATOM   1617  CG  TYR H 211      12.412  23.030  47.686  1.00 42.50           C  
ATOM   1618  CD1 TYR H 211      13.315  22.882  46.662  1.00 32.07           C  
ATOM   1619  CD2 TYR H 211      12.183  21.981  48.542  1.00 40.16           C  
ATOM   1620  CE1 TYR H 211      13.996  21.702  46.504  1.00 38.79           C  
ATOM   1621  CE2 TYR H 211      12.860  20.797  48.390  1.00 39.70           C  
ATOM   1622  CZ  TYR H 211      13.768  20.661  47.370  1.00 45.62           C  
ATOM   1623  OH  TYR H 211      14.463  19.448  47.208  1.00 34.38           O  
ATOM   1624  C   TYR H 211       9.500  25.202  47.196  1.00 36.14           C  
ATOM   1625  O   TYR H 211       9.681  26.281  46.634  1.00 34.55           O  
ATOM   1626  N   VAL H 212       8.464  24.943  48.007  1.00 36.86           N  
ATOM   1627  CA  VAL H 212       7.454  25.916  48.254  1.00 38.85           C  
ATOM   1628  CB  VAL H 212       6.166  25.310  48.719  1.00 42.72           C  
ATOM   1629  CG1 VAL H 212       5.177  26.440  49.052  1.00  0.00           C  
ATOM   1630  CG2 VAL H 212       5.679  24.321  47.648  1.00  0.00           C  
ATOM   1631  C   VAL H 212       7.911  26.815  49.337  1.00 39.41           C  
ATOM   1632  O   VAL H 212       8.231  26.390  50.446  1.00 41.74           O  
ATOM   1633  N   TYR H 213       7.969  28.107  48.998  1.00 39.23           N  
ATOM   1634  CA  TYR H 213       8.257  29.125  49.948  1.00 41.17           C  
ATOM   1635  CB  TYR H 213       9.680  29.698  49.832  1.00 43.01           C  
ATOM   1636  CG  TYR H 213      10.648  28.661  50.301  1.00 48.00           C  
ATOM   1637  CD1 TYR H 213      10.992  27.583  49.517  1.00  0.00           C  
ATOM   1638  CD2 TYR H 213      11.227  28.782  51.544  1.00  0.00           C  
ATOM   1639  CE1 TYR H 213      11.891  26.642  49.968  1.00  0.00           C  
ATOM   1640  CE2 TYR H 213      12.126  27.848  52.000  1.00  0.00           C  
ATOM   1641  CZ  TYR H 213      12.461  26.776  51.213  1.00 52.94           C  
ATOM   1642  OH  TYR H 213      13.385  25.817  51.683  1.00  0.00           O  
ATOM   1643  C   TYR H 213       7.278  30.196  49.610  1.00 39.34           C  
ATOM   1644  O   TYR H 213       6.819  30.280  48.472  1.00 39.44           O  
ATOM   1645  N   TRP H 214       6.892  31.031  50.585  1.00 41.42           N  
ATOM   1646  CA  TRP H 214       5.965  32.058  50.229  1.00 42.50           C  
ATOM   1647  CB  TRP H 214       5.573  32.951  51.414  1.00 43.10           C  
ATOM   1648  CG  TRP H 214       4.941  34.240  50.974  1.00 44.17           C  
ATOM   1649  CD2 TRP H 214       5.456  35.524  51.349  1.00 35.08           C  
ATOM   1650  CD1 TRP H 214       3.844  34.472  50.196  1.00 34.79           C  
ATOM   1651  NE1 TRP H 214       3.663  35.827  50.038  1.00  0.00           N  
ATOM   1652  CE2 TRP H 214       4.645  36.486  50.750  1.00 44.11           C  
ATOM   1653  CE3 TRP H 214       6.525  35.868  52.127  1.00  0.00           C  
ATOM   1654  CZ2 TRP H 214       4.892  37.816  50.921  1.00  0.00           C  
ATOM   1655  CZ3 TRP H 214       6.768  37.213  52.302  1.00  0.00           C  
ATOM   1656  CH2 TRP H 214       5.967  38.165  51.707  1.00  0.00           C  
ATOM   1657  C   TRP H 214       6.616  32.908  49.191  1.00 41.68           C  
ATOM   1658  O   TRP H 214       6.031  33.214  48.153  1.00 42.27           O  
ATOM   1659  N   ASN H 215       7.866  33.301  49.457  1.00 40.66           N  
ATOM   1660  CA  ASN H 215       8.574  34.146  48.553  1.00 37.60           C  
ATOM   1661  CB  ASN H 215       9.836  34.757  49.193  1.00 30.74           C  
ATOM   1662  CG  ASN H 215      10.739  33.632  49.686  1.00 28.24           C  
ATOM   1663  OD1 ASN H 215      10.274  32.643  50.250  1.00 22.74           O  
ATOM   1664  ND2 ASN H 215      12.072  33.788  49.473  1.00  0.00           N  
ATOM   1665  C   ASN H 215       8.964  33.450  47.291  1.00 38.33           C  
ATOM   1666  O   ASN H 215       8.712  33.968  46.205  1.00 38.27           O  
ATOM   1667  N   ALA H 216       9.558  32.243  47.366  1.00 34.37           N  
ATOM   1668  CA  ALA H 216      10.061  31.783  46.107  1.00 33.98           C  
ATOM   1669  CB  ALA H 216      11.469  32.313  45.794  1.00 39.56           C  
ATOM   1670  C   ALA H 216      10.148  30.303  46.077  1.00 32.19           C  
ATOM   1671  O   ALA H 216      10.114  29.619  47.098  1.00 31.05           O  
ATOM   1672  N   TYR H 217      10.265  29.785  44.844  1.00 31.77           N  
ATOM   1673  CA  TYR H 217      10.335  28.379  44.668  1.00 29.90           C  
ATOM   1674  CB  TYR H 217       9.187  27.893  43.774  1.00 29.49           C  
ATOM   1675  CG  TYR H 217       8.015  28.358  44.583  1.00 31.09           C  
ATOM   1676  CD1 TYR H 217       7.491  29.625  44.420  1.00 30.02           C  
ATOM   1677  CD2 TYR H 217       7.462  27.536  45.538  1.00 33.24           C  
ATOM   1678  CE1 TYR H 217       6.433  30.068  45.176  1.00 25.45           C  
ATOM   1679  CE2 TYR H 217       6.403  27.971  46.299  1.00 28.99           C  
ATOM   1680  CZ  TYR H 217       5.888  29.232  46.119  1.00 33.70           C  
ATOM   1681  OH  TYR H 217       4.804  29.669  46.908  1.00 45.90           O  
ATOM   1682  C   TYR H 217      11.680  28.130  44.118  1.00 30.16           C  
ATOM   1683  O   TYR H 217      12.027  28.583  43.027  1.00 31.90           O  
ATOM   1684  N   SER H 218      12.495  27.443  44.932  1.00 28.67           N  
ATOM   1685  CA  SER H 218      13.815  27.154  44.505  1.00 28.03           C  
ATOM   1686  CB  SER H 218      14.876  27.238  45.618  1.00 29.65           C  
ATOM   1687  OG  SER H 218      15.024  28.582  46.052  1.00  0.00           O  
ATOM   1688  C   SER H 218      13.736  25.753  44.044  1.00 28.44           C  
ATOM   1689  O   SER H 218      13.227  24.888  44.756  1.00 30.98           O  
ATOM   1690  N   SER H 219      14.213  25.512  42.814  1.00 26.24           N  
ATOM   1691  CA  SER H 219      14.125  24.198  42.273  1.00 28.56           C  
ATOM   1692  CB  SER H 219      13.029  24.042  41.202  1.00 21.22           C  
ATOM   1693  OG  SER H 219      13.341  24.831  40.064  1.00  0.00           O  
ATOM   1694  C   SER H 219      15.427  23.863  41.615  1.00 29.09           C  
ATOM   1695  O   SER H 219      16.272  24.727  41.378  1.00 29.25           O  
ATOM   1696  N   GLY H 220      15.608  22.561  41.321  1.00 28.85           N  
ATOM   1697  CA  GLY H 220      16.792  22.059  40.684  1.00 28.57           C  
ATOM   1698  C   GLY H 220      16.500  20.628  40.368  1.00 28.93           C  
ATOM   1699  O   GLY H 220      15.416  20.142  40.688  1.00 29.28           O  
ATOM   1700  N   MET H 221      17.460  19.909  39.748  1.00 30.20           N  
ATOM   1701  CA  MET H 221      17.215  18.540  39.368  1.00 30.24           C  
ATOM   1702  CB  MET H 221      17.954  18.138  38.075  1.00 27.71           C  
ATOM   1703  CG  MET H 221      17.388  18.816  36.823  1.00 30.63           C  
ATOM   1704  SD  MET H 221      18.305  18.509  35.281  1.00 33.30           S  
ATOM   1705  CE  MET H 221      19.315  20.017  35.353  1.00 35.62           C  
ATOM   1706  C   MET H 221      17.648  17.620  40.477  1.00 31.05           C  
ATOM   1707  O   MET H 221      18.819  17.262  40.594  1.00 30.72           O  
ATOM   1708  N   ASP H 222      16.685  17.254  41.349  1.00 29.03           N  
ATOM   1709  CA  ASP H 222      16.874  16.381  42.476  1.00 28.67           C  
ATOM   1710  CB  ASP H 222      15.782  16.553  43.551  1.00 27.22           C  
ATOM   1711  CG  ASP H 222      14.415  16.237  42.960  1.00 29.08           C  
ATOM   1712  OD1 ASP H 222      14.272  16.301  41.709  1.00 24.77           O  
ATOM   1713  OD2 ASP H 222      13.489  15.934  43.755  1.00 30.18           O1-
ATOM   1714  C   ASP H 222      16.959  14.933  42.111  1.00 30.21           C  
ATOM   1715  O   ASP H 222      17.766  14.208  42.693  1.00 34.12           O  
ATOM   1716  N   TYR H 223      16.135  14.452  41.151  1.00 51.43           N  
ATOM   1717  CA  TYR H 223      16.184  13.024  40.949  1.00 52.33           C  
ATOM   1718  CB  TYR H 223      14.864  12.286  41.246  1.00 54.89           C  
ATOM   1719  CG  TYR H 223      14.645  12.228  42.722  1.00 55.70           C  
ATOM   1720  CD1 TYR H 223      14.058  13.270  43.401  1.00 57.60           C  
ATOM   1721  CD2 TYR H 223      15.028  11.115  43.435  1.00 57.04           C  
ATOM   1722  CE1 TYR H 223      13.858  13.198  44.762  1.00 58.37           C  
ATOM   1723  CE2 TYR H 223      14.832  11.037  44.794  1.00 57.55           C  
ATOM   1724  CZ  TYR H 223      14.244  12.082  45.463  1.00 58.83           C  
ATOM   1725  OH  TYR H 223      14.039  12.006  46.857  1.00 60.10           O  
ATOM   1726  C   TYR H 223      16.523  12.742  39.524  1.00 51.88           C  
ATOM   1727  O   TYR H 223      16.066  13.429  38.614  1.00 51.76           O  
ATOM   1728  N   TRP H 224      17.348  11.699  39.305  1.00 50.79           N  
ATOM   1729  CA  TRP H 224      17.799  11.368  37.984  1.00 49.86           C  
ATOM   1730  CB  TRP H 224      19.314  11.571  37.818  1.00 48.09           C  
ATOM   1731  CG  TRP H 224      19.785  13.002  37.915  1.00 47.35           C  
ATOM   1732  CD2 TRP H 224      20.428  13.715  36.849  1.00 46.61           C  
ATOM   1733  CD1 TRP H 224      19.755  13.849  38.984  1.00 47.07           C  
ATOM   1734  NE1 TRP H 224      20.330  15.050  38.646  1.00 47.72           N  
ATOM   1735  CE2 TRP H 224      20.753  14.981  37.336  1.00 46.72           C  
ATOM   1736  CE3 TRP H 224      20.730  13.343  35.570  1.00 46.66           C  
ATOM   1737  CZ2 TRP H 224      21.385  15.901  36.549  1.00 47.08           C  
ATOM   1738  CZ3 TRP H 224      21.363  14.275  34.778  1.00 46.55           C  
ATOM   1739  CH2 TRP H 224      21.684  15.529  35.257  1.00 46.25           C  
ATOM   1740  C   TRP H 224      17.562   9.908  37.743  1.00 50.00           C  
ATOM   1741  O   TRP H 224      17.564   9.096  38.667  1.00 49.95           O  
ATOM   1742  N   GLY H 225      17.355   9.537  36.464  1.00 50.34           N  
ATOM   1743  CA  GLY H 225      17.173   8.158  36.117  1.00 51.16           C  
ATOM   1744  C   GLY H 225      18.533   7.542  35.999  1.00 51.28           C  
ATOM   1745  O   GLY H 225      19.551   8.225  36.110  1.00 50.64           O  
ATOM   1746  N   GLN H 226      18.571   6.215  35.774  1.00 52.05           N  
ATOM   1747  CA  GLN H 226      19.788   5.464  35.658  1.00 53.40           C  
ATOM   1748  CB  GLN H 226      19.576   3.935  35.621  1.00 55.55           C  
ATOM   1749  CG  GLN H 226      18.881   3.387  34.370  1.00 58.43           C  
ATOM   1750  CD  GLN H 226      17.367   3.516  34.487  1.00 60.90           C  
ATOM   1751  OE1 GLN H 226      16.843   4.327  35.245  1.00 60.64           O  
ATOM   1752  NE2 GLN H 226      16.636   2.683  33.700  1.00 60.73           N  
ATOM   1753  C   GLN H 226      20.501   5.870  34.405  1.00 52.86           C  
ATOM   1754  O   GLN H 226      21.731   5.864  34.355  1.00 52.81           O  
ATOM   1755  N   GLY H 227      19.740   6.194  33.342  1.00 52.71           N  
ATOM   1756  CA  GLY H 227      20.344   6.625  32.112  1.00 52.65           C  
ATOM   1757  C   GLY H 227      20.328   5.486  31.146  1.00 52.92           C  
ATOM   1758  O   GLY H 227      20.527   4.333  31.520  1.00 52.71           O  
ATOM   1759  N   THR H 228      20.091   5.797  29.855  1.00 52.79           N  
ATOM   1760  CA  THR H 228      20.079   4.782  28.842  1.00 53.32           C  
ATOM   1761  CB  THR H 228      18.785   4.712  28.079  1.00 53.80           C  
ATOM   1762  OG1 THR H 228      17.703   4.495  28.970  1.00 56.84           O  
ATOM   1763  CG2 THR H 228      18.862   3.546  27.084  1.00 54.18           C  
ATOM   1764  C   THR H 228      21.137   5.155  27.854  1.00 53.03           C  
ATOM   1765  O   THR H 228      21.307   6.329  27.529  1.00 52.73           O  
ATOM   1766  N   LEU H 229      21.883   4.160  27.338  1.00 52.56           N  
ATOM   1767  CA  LEU H 229      22.936   4.472  26.419  1.00 52.02           C  
ATOM   1768  CB  LEU H 229      24.131   3.503  26.490  1.00 52.47           C  
ATOM   1769  CG  LEU H 229      25.258   3.840  25.494  1.00 53.46           C  
ATOM   1770  CD1 LEU H 229      25.891   5.208  25.789  1.00 53.18           C  
ATOM   1771  CD2 LEU H 229      26.299   2.713  25.430  1.00 52.85           C  
ATOM   1772  C   LEU H 229      22.393   4.405  25.034  1.00 51.08           C  
ATOM   1773  O   LEU H 229      21.766   3.425  24.641  1.00 50.65           O  
ATOM   1774  N   VAL H 230      22.605   5.488  24.265  1.00 50.55           N  
ATOM   1775  CA  VAL H 230      22.185   5.495  22.898  1.00 51.01           C  
ATOM   1776  CB  VAL H 230      21.357   6.694  22.538  1.00 51.11           C  
ATOM   1777  CG1 VAL H 230      21.034   6.638  21.036  1.00 51.06           C  
ATOM   1778  CG2 VAL H 230      20.110   6.713  23.436  1.00 51.47           C  
ATOM   1779  C   VAL H 230      23.433   5.543  22.082  1.00 51.11           C  
ATOM   1780  O   VAL H 230      24.225   6.479  22.192  1.00 51.31           O  
ATOM   1781  N   THR H 231      23.648   4.520  21.235  1.00 51.69           N  
ATOM   1782  CA  THR H 231      24.845   4.524  20.453  1.00 51.76           C  
ATOM   1783  CB  THR H 231      25.716   3.321  20.713  1.00 51.80           C  
ATOM   1784  OG1 THR H 231      27.023   3.540  20.208  1.00 52.62           O  
ATOM   1785  CG2 THR H 231      25.101   2.064  20.081  1.00 50.90           C  
ATOM   1786  C   THR H 231      24.437   4.582  19.013  1.00 51.84           C  
ATOM   1787  O   THR H 231      23.629   3.781  18.542  1.00 52.10           O  
ATOM   1788  N   VAL H 232      24.966   5.572  18.271  1.00 52.45           N  
ATOM   1789  CA  VAL H 232      24.589   5.681  16.894  1.00 53.03           C  
ATOM   1790  CB  VAL H 232      24.258   7.082  16.483  1.00 52.96           C  
ATOM   1791  CG1 VAL H 232      23.947   7.090  14.978  1.00 52.36           C  
ATOM   1792  CG2 VAL H 232      23.105   7.588  17.364  1.00 52.55           C  
ATOM   1793  C   VAL H 232      25.755   5.248  16.074  1.00 54.30           C  
ATOM   1794  O   VAL H 232      26.779   5.927  16.020  1.00 54.66           O  
ATOM   1795  N   SER H 233      25.621   4.097  15.390  1.00 55.27           N  
ATOM   1796  CA  SER H 233      26.709   3.622  14.593  1.00 56.07           C  
ATOM   1797  CB  SER H 233      27.618   2.628  15.334  1.00 56.49           C  
ATOM   1798  OG  SER H 233      28.676   2.207  14.485  1.00 57.50           O  
ATOM   1799  C   SER H 233      26.135   2.914  13.413  1.00 56.88           C  
ATOM   1800  O   SER H 233      24.994   2.455  13.437  1.00 56.68           O  
ATOM   1801  N   SER H 234      26.935   2.814  12.336  1.00 57.98           N  
ATOM   1802  CA  SER H 234      26.487   2.169  11.137  1.00 58.83           C  
ATOM   1803  CB  SER H 234      27.076   2.803   9.865  1.00 59.27           C  
ATOM   1804  OG  SER H 234      28.489   2.668   9.869  1.00 60.76           O  
ATOM   1805  C   SER H 234      26.941   0.715  11.168  1.00 59.09           C  
ATOM   1806  O   SER H 234      27.751   0.357  12.063  1.00 59.74           O  
ATOM   1807  OXT SER H 234      26.485  -0.059  10.283  1.00  0.00           O1-
TER    1808      SER H 234 
CONECT  162  659
CONECT  659  162
CONECT  998 1573
CONECT 1573  998
END
