# Supplementary material for: Fully automated antibody structure prediction using BIOVIA tools: Validation study
Source: PLoS One. 2017 May 18;12(5):e0177923. doi: 10.1371/journal.pone.0177923 (PMC5436848; doi:10.1371/journal.pone.0177923)
Supplement: S2 Dataset — Predicted structures using the Top5 framework method, Chothia CDR definition with canonical filtering and generating 50 models. These were used in the comparison against predictions using no filtering. (ZIP) [file pone.0177923.s004.zip › 4IDJ_LH_FV_FinalModel.pdb]

REMARK   Accelrys Discovery Studio PDB file
REMARK   Created:  2015-04-10T03:36:40Z
SSBOND   1 CYS L   23    CYS L   89                                     
SSBOND   2 CYS H  130    CYS H  204                                     
ATOM      1  N   GLU L   1      25.773  32.457  26.117  1.00 42.33           N1+
ATOM      2  CA  GLU L   1      25.328  31.814  27.371  1.00 41.47           C  
ATOM      3  CB  GLU L   1      25.072  30.312  27.146  1.00 44.01           C  
ATOM      4  CG  GLU L   1      26.299  29.546  26.648  1.00 47.21           C  
ATOM      5  CD  GLU L   1      25.912  28.084  26.467  0.88 89.44           C  
ATOM      6  OE1 GLU L   1      24.764  27.723  26.838  0.88 75.29           O  
ATOM      7  OE2 GLU L   1      26.762  27.307  25.955  0.88 54.15           O1-
ATOM      8  C   GLU L   1      26.360  31.985  28.436  1.00 39.16           C  
ATOM      9  O   GLU L   1      27.486  32.401  28.164  1.00 39.59           O  
ATOM     10  N   THR L   2      25.989  31.690  29.697  1.00 36.63           N  
ATOM     11  CA  THR L   2      26.925  31.845  30.770  1.00 33.36           C  
ATOM     12  CB  THR L   2      26.270  31.907  32.119  1.00 33.54           C  
ATOM     13  OG1 THR L   2      25.364  32.999  32.171  1.00 25.42           O  
ATOM     14  CG2 THR L   2      27.356  32.067  33.196  1.00 28.79           C  
ATOM     15  C   THR L   2      27.828  30.660  30.765  1.00 31.92           C  
ATOM     16  O   THR L   2      27.366  29.520  30.738  1.00 31.01           O  
ATOM     17  N   THR L   3      29.159  30.888  30.801  1.00 30.39           N  
ATOM     18  CA  THR L   3      29.997  29.727  30.811  1.00 29.23           C  
ATOM     19  CB  THR L   3      31.134  29.709  29.824  1.00 30.15           C  
ATOM     20  OG1 THR L   3      31.574  28.372  29.632  1.00  0.00           O  
ATOM     21  CG2 THR L   3      32.308  30.525  30.380  1.00 29.61           C  
ATOM     22  C   THR L   3      30.567  29.605  32.181  1.00 29.61           C  
ATOM     23  O   THR L   3      30.984  30.585  32.797  1.00 30.24           O  
ATOM     24  N   LEU L   4      30.559  28.369  32.708  1.00 28.08           N  
ATOM     25  CA  LEU L   4      31.053  28.134  34.026  1.00 26.32           C  
ATOM     26  CB  LEU L   4      30.117  27.257  34.876  1.00 25.11           C  
ATOM     27  CG  LEU L   4      28.755  27.913  35.176  1.00 25.15           C  
ATOM     28  CD1 LEU L   4      27.864  26.988  36.019  1.00 30.00           C  
ATOM     29  CD2 LEU L   4      28.926  29.299  35.814  1.00 24.45           C  
ATOM     30  C   LEU L   4      32.360  27.428  33.903  1.00 26.49           C  
ATOM     31  O   LEU L   4      32.482  26.451  33.163  1.00 27.32           O  
ATOM     32  N   THR L   5      33.385  27.924  34.622  1.00 25.90           N  
ATOM     33  CA  THR L   5      34.678  27.308  34.580  1.00 26.41           C  
ATOM     34  CB  THR L   5      35.787  28.250  34.230  1.00 27.18           C  
ATOM     35  OG1 THR L   5      35.790  29.351  35.125  1.00 25.68           O  
ATOM     36  CG2 THR L   5      35.605  28.723  32.786  1.00 25.91           C  
ATOM     37  C   THR L   5      34.983  26.780  35.939  1.00 26.45           C  
ATOM     38  O   THR L   5      34.930  27.507  36.930  1.00 25.37           O  
ATOM     39  N   GLN L   6      35.333  25.483  36.009  1.00 25.32           N  
ATOM     40  CA  GLN L   6      35.640  24.899  37.281  1.00 24.98           C  
ATOM     41  CB  GLN L   6      34.947  23.550  37.537  1.00 23.97           C  
ATOM     42  CG  GLN L   6      33.428  23.664  37.681  1.00 22.57           C  
ATOM     43  CD  GLN L   6      32.866  22.273  37.936  1.00 25.69           C  
ATOM     44  OE1 GLN L   6      32.095  21.746  37.134  1.00 23.17           O  
ATOM     45  NE2 GLN L   6      33.262  21.660  39.080  1.00 22.68           N  
ATOM     46  C   GLN L   6      37.113  24.672  37.360  1.00 26.88           C  
ATOM     47  O   GLN L   6      37.786  24.456  36.352  1.00 26.22           O  
ATOM     48  N   SER L   7      37.655  24.763  38.592  1.00 27.52           N  
ATOM     49  CA  SER L   7      39.048  24.510  38.826  0.90 28.62           C  
ATOM     50  CB  SER L   7      39.910  25.784  38.898  0.90 27.06           C  
ATOM     51  OG  SER L   7      39.929  26.448  37.644  0.90 37.28           O  
ATOM     52  C   SER L   7      39.142  23.866  40.171  1.00 28.21           C  
ATOM     53  O   SER L   7      38.326  24.146  41.049  1.00 29.94           O  
ATOM     54  N   PRO L   8      40.099  22.998  40.386  1.00 28.05           N  
ATOM     55  CA  PRO L   8      41.044  22.567  39.389  1.00 28.21           C  
ATOM     56  CD  PRO L   8      40.584  22.762  41.735  1.00 28.30           C  
ATOM     57  CB  PRO L   8      42.269  22.069  40.156  1.00 28.09           C  
ATOM     58  CG  PRO L   8      41.735  21.759  41.564  1.00 28.63           C  
ATOM     59  C   PRO L   8      40.415  21.482  38.573  1.00 28.57           C  
ATOM     60  O   PRO L   8      39.349  20.998  38.953  1.00 28.86           O  
ATOM     61  N   GLY L   9      41.046  21.094  37.448  1.00 28.76           N  
ATOM     62  CA  GLY L   9      40.504  20.042  36.640  1.00 29.62           C  
ATOM     63  C   GLY L   9      40.505  18.774  37.436  1.00 28.96           C  
ATOM     64  O   GLY L   9      39.530  18.023  37.417  1.00 28.83           O  
ATOM     65  N   THR L  10      41.615  18.488  38.149  1.00 29.55           N  
ATOM     66  CA  THR L  10      41.671  17.287  38.936  1.00 29.23           C  
ATOM     67  CB  THR L  10      42.599  16.245  38.376  1.00 29.57           C  
ATOM     68  OG1 THR L  10      42.197  15.887  37.061  1.00 31.27           O  
ATOM     69  CG2 THR L  10      42.561  15.009  39.290  1.00 28.70           C  
ATOM     70  C   THR L  10      42.179  17.653  40.294  1.00 28.71           C  
ATOM     71  O   THR L  10      43.084  18.475  40.429  1.00 29.65           O  
ATOM     72  N   LEU L  11      41.590  17.049  41.346  1.00 28.96           N  
ATOM     73  CA  LEU L  11      42.012  17.339  42.687  1.00 30.27           C  
ATOM     74  CB  LEU L  11      40.876  17.969  43.518  1.00 29.86           C  
ATOM     75  CG  LEU L  11      41.273  18.462  44.919  1.00 34.70           C  
ATOM     76  CD1 LEU L  11      42.264  19.633  44.843  1.00 33.35           C  
ATOM     77  CD2 LEU L  11      40.030  18.803  45.754  1.00 40.92           C  
ATOM     78  C   LEU L  11      42.392  16.029  43.311  1.00 31.38           C  
ATOM     79  O   LEU L  11      41.578  15.111  43.383  1.00 31.47           O  
ATOM     80  N   SER L  12      43.651  15.910  43.781  1.00 31.45           N  
ATOM     81  CA  SER L  12      44.091  14.662  44.341  1.00 33.26           C  
ATOM     82  CB  SER L  12      45.398  14.170  43.697  1.00 33.62           C  
ATOM     83  OG  SER L  12      45.765  12.903  44.215  1.00 42.49           O  
ATOM     84  C   SER L  12      44.345  14.876  45.804  1.00 33.27           C  
ATOM     85  O   SER L  12      45.226  15.646  46.183  1.00 34.10           O  
ATOM     86  N   LEU L  13      43.574  14.180  46.668  1.00 32.61           N  
ATOM     87  CA  LEU L  13      43.716  14.374  48.086  1.00 32.30           C  
ATOM     88  CB  LEU L  13      42.664  15.342  48.656  1.00 32.67           C  
ATOM     89  CG  LEU L  13      42.805  16.776  48.111  1.00 33.40           C  
ATOM     90  CD1 LEU L  13      41.735  17.712  48.696  1.00 37.45           C  
ATOM     91  CD2 LEU L  13      44.230  17.315  48.330  1.00 29.37           C  
ATOM     92  C   LEU L  13      43.546  13.058  48.787  1.00 32.22           C  
ATOM     93  O   LEU L  13      42.987  12.110  48.238  1.00 32.55           O  
ATOM     94  N   SER L  14      44.067  12.972  50.030  1.00 32.31           N  
ATOM     95  CA  SER L  14      43.957  11.789  50.840  1.00 33.14           C  
ATOM     96  CB  SER L  14      45.079  11.649  51.885  1.00 34.37           C  
ATOM     97  OG  SER L  14      46.343  11.563  51.248  1.00 38.44           O  
ATOM     98  C   SER L  14      42.679  11.882  51.611  1.00 32.27           C  
ATOM     99  O   SER L  14      42.049  12.937  51.675  1.00 31.93           O  
ATOM    100  N   PRO L  15      42.280  10.794  52.211  1.00 32.72           N  
ATOM    101  CA  PRO L  15      41.071  10.810  52.984  1.00 34.14           C  
ATOM    102  CD  PRO L  15      42.571   9.474  51.677  1.00 33.54           C  
ATOM    103  CB  PRO L  15      40.746   9.349  53.279  1.00 34.36           C  
ATOM    104  CG  PRO L  15      41.388   8.589  52.103  1.00 33.43           C  
ATOM    105  C   PRO L  15      41.278  11.632  54.212  1.00 34.86           C  
ATOM    106  O   PRO L  15      42.379  11.609  54.762  1.00 35.29           O  
ATOM    107  N   GLY L  16      40.240  12.366  54.656  1.00 34.33           N  
ATOM    108  CA  GLY L  16      40.347  13.141  55.857  1.00 35.01           C  
ATOM    109  C   GLY L  16      40.712  14.554  55.514  1.00 35.34           C  
ATOM    110  O   GLY L  16      40.518  15.458  56.324  1.00 36.20           O  
ATOM    111  N   GLU L  17      41.239  14.788  54.297  1.00 32.76           N  
ATOM    112  CA  GLU L  17      41.640  16.115  53.918  1.00 32.01           C  
ATOM    113  CB  GLU L  17      42.715  16.160  52.817  1.00 31.96           C  
ATOM    114  CG  GLU L  17      44.086  15.693  53.312  1.00 31.93           C  
ATOM    115  CD  GLU L  17      45.071  15.785  52.158  1.00 40.16           C  
ATOM    116  OE1 GLU L  17      45.510  16.925  51.849  1.00 51.86           O  
ATOM    117  OE2 GLU L  17      45.394  14.721  51.567  1.00 42.83           O1-
ATOM    118  C   GLU L  17      40.440  16.877  53.446  1.00 31.76           C  
ATOM    119  O   GLU L  17      39.376  16.310  53.205  1.00 30.42           O  
ATOM    120  N   ARG L  18      40.591  18.213  53.334  1.00 32.02           N  
ATOM    121  CA  ARG L  18      39.520  19.087  52.942  1.00 30.96           C  
ATOM    122  CB  ARG L  18      39.596  20.438  53.675  1.00 31.78           C  
ATOM    123  CG  ARG L  18      38.504  21.449  53.329  1.00 34.22           C  
ATOM    124  CD  ARG L  18      38.671  22.757  54.107  1.00 44.44           C  
ATOM    125  NE  ARG L  18      37.628  23.717  53.650  1.00 48.08           N  
ATOM    126  CZ  ARG L  18      37.670  25.010  54.087  1.00 60.04           C  
ATOM    127  NH1 ARG L  18      38.658  25.403  54.942  1.00 37.30           N1+
ATOM    128  NH2 ARG L  18      36.736  25.912  53.666  0.90 34.26           N  
ATOM    129  C   ARG L  18      39.625  19.359  51.471  1.00 30.04           C  
ATOM    130  O   ARG L  18      40.707  19.625  50.951  1.00 30.50           O  
ATOM    131  N   ALA L  19      38.482  19.288  50.755  1.00 29.06           N  
ATOM    132  CA  ALA L  19      38.504  19.535  49.342  1.00 27.61           C  
ATOM    133  CB  ALA L  19      37.854  18.415  48.510  1.00 26.97           C  
ATOM    134  C   ALA L  19      37.739  20.793  49.073  1.00 26.72           C  
ATOM    135  O   ALA L  19      36.652  21.004  49.609  1.00 27.64           O  
ATOM    136  N   THR L  20      38.317  21.674  48.234  1.00 25.52           N  
ATOM    137  CA  THR L  20      37.668  22.903  47.879  1.00 25.65           C  
ATOM    138  CB  THR L  20      38.430  24.112  48.335  1.00 26.08           C  
ATOM    139  OG1 THR L  20      38.585  24.089  49.747  1.00 30.46           O  
ATOM    140  CG2 THR L  20      37.667  25.374  47.904  1.00 26.15           C  
ATOM    141  C   THR L  20      37.608  22.954  46.383  1.00 25.79           C  
ATOM    142  O   THR L  20      38.641  22.941  45.716  1.00 26.64           O  
ATOM    143  N   LEU L  21      36.387  23.023  45.813  1.00 26.10           N  
ATOM    144  CA  LEU L  21      36.248  23.068  44.383  1.00 25.07           C  
ATOM    145  CB  LEU L  21      35.289  22.007  43.816  1.00 24.24           C  
ATOM    146  CG  LEU L  21      35.764  20.559  44.037  1.00 26.90           C  
ATOM    147  CD1 LEU L  21      35.780  20.189  45.526  1.00 28.14           C  
ATOM    148  CD2 LEU L  21      34.947  19.567  43.199  1.00 29.57           C  
ATOM    149  C   LEU L  21      35.693  24.409  44.013  1.00 25.86           C  
ATOM    150  O   LEU L  21      34.821  24.939  44.698  1.00 27.21           O  
ATOM    151  N   SER L  22      36.182  24.992  42.899  1.00 26.38           N  
ATOM    152  CA  SER L  22      35.737  26.309  42.542  0.90 27.00           C  
ATOM    153  CB  SER L  22      36.888  27.318  42.390  0.90 27.48           C  
ATOM    154  OG  SER L  22      37.737  26.929  41.322  0.90 30.74           O  
ATOM    155  C   SER L  22      34.991  26.283  41.243  1.00 27.23           C  
ATOM    156  O   SER L  22      35.270  25.483  40.351  1.00 26.89           O  
ATOM    157  N   CYS L  23      33.977  27.165  41.134  1.00 27.97           N  
ATOM    158  CA  CYS L  23      33.203  27.315  39.934  1.00 28.14           C  
ATOM    159  CB  CYS L  23      31.805  26.655  40.040  1.00 27.54           C  
ATOM    160  SG  CYS L  23      30.788  26.817  38.538  1.00 30.70           S  
ATOM    161  C   CYS L  23      33.051  28.793  39.700  1.00 29.41           C  
ATOM    162  O   CYS L  23      32.487  29.506  40.530  1.00 29.53           O  
ATOM    163  N   ARG L  24      33.571  29.291  38.555  1.00 28.52           N  
ATOM    164  CA  ARG L  24      33.503  30.697  38.246  1.00 29.17           C  
ATOM    165  CB  ARG L  24      34.852  31.320  37.846  1.00 29.88           C  
ATOM    166  CG  ARG L  24      35.833  31.514  39.002  1.00 37.99           C  
ATOM    167  CD  ARG L  24      37.137  32.187  38.570  1.00 67.11           C  
ATOM    168  NE  ARG L  24      37.955  32.421  39.792  1.00 64.43           N  
ATOM    169  CZ  ARG L  24      39.082  33.187  39.710  1.00 86.16           C  
ATOM    170  NH1 ARG L  24      39.469  33.699  38.506  1.00 55.49           N1+
ATOM    171  NH2 ARG L  24      39.815  33.448  40.832  1.00 53.29           N  
ATOM    172  C   ARG L  24      32.606  30.873  37.064  1.00 28.41           C  
ATOM    173  O   ARG L  24      32.619  30.070  36.134  1.00 28.84           O  
ATOM    174  N   ALA L  25      31.810  31.960  37.066  1.00 27.80           N  
ATOM    175  CA  ALA L  25      30.867  32.198  36.010  1.00 27.94           C  
ATOM    176  CB  ALA L  25      29.451  32.503  36.527  1.00 27.49           C  
ATOM    177  C   ALA L  25      31.310  33.388  35.213  1.00 29.15           C  
ATOM    178  O   ALA L  25      31.939  34.305  35.737  1.00 31.22           O  
ATOM    179  N   SER L  26      31.026  33.381  33.893  1.00 27.67           N  
ATOM    180  CA  SER L  26      31.415  34.447  33.007  1.00 28.35           C  
ATOM    181  CB  SER L  26      31.142  34.120  31.528  1.00 28.11           C  
ATOM    182  OG  SER L  26      29.748  33.973  31.302  1.00 33.14           O  
ATOM    183  C   SER L  26      30.641  35.680  33.356  1.00 31.27           C  
ATOM    184  O   SER L  26      31.126  36.797  33.174  1.00 30.59           O  
ATOM    185  N   GLN L  27      29.400  35.502  33.852  1.00 29.13           N  
ATOM    186  CA  GLN L  27      28.563  36.610  34.221  1.00 31.16           C  
ATOM    187  CB  GLN L  27      27.363  36.810  33.284  1.00 34.80           C  
ATOM    188  CG  GLN L  27      27.745  37.145  31.846  1.00 41.25           C  
ATOM    189  CD  GLN L  27      26.451  37.304  31.062  1.00 52.50           C  
ATOM    190  OE1 GLN L  27      25.511  37.955  31.520  1.00 55.73           O  
ATOM    191  NE2 GLN L  27      26.390  36.682  29.856  1.00 52.02           N  
ATOM    192  C   GLN L  27      27.975  36.267  35.549  1.00 35.80           C  
ATOM    193  O   GLN L  27      28.022  35.118  35.981  1.00 31.45           O  
ATOM    194  N   THR L  28      27.391  37.261  36.240  1.00 32.53           N  
ATOM    195  CA  THR L  28      26.850  36.968  37.529  1.00 35.90           C  
ATOM    196  CB  THR L  28      26.457  38.188  38.312  1.00 44.00           C  
ATOM    197  OG1 THR L  28      26.114  37.825  39.641  1.00  0.00           O  
ATOM    198  CG2 THR L  28      25.263  38.858  37.615  1.00  0.00           C  
ATOM    199  C   THR L  28      25.635  36.122  37.342  1.00 35.13           C  
ATOM    200  O   THR L  28      24.854  36.325  36.413  1.00 33.37           O  
ATOM    201  N   ILE L  29      25.445  35.115  38.219  1.00 32.27           N  
ATOM    202  CA  ILE L  29      24.245  34.354  38.062  1.00 28.42           C  
ATOM    203  CB  ILE L  29      24.358  32.860  37.933  1.00 29.97           C  
ATOM    204  CG1 ILE L  29      25.034  32.213  39.133  1.00 28.40           C  
ATOM    205  CG2 ILE L  29      25.085  32.583  36.606  1.00 27.28           C  
ATOM    206  CD1 ILE L  29      26.520  32.515  39.145  1.00 47.69           C  
ATOM    207  C   ILE L  29      23.293  34.757  39.126  1.00 31.82           C  
ATOM    208  O   ILE L  29      23.617  34.815  40.313  1.00 32.24           O  
ATOM    209  N   SER L  30      22.069  35.068  38.664  1.00 30.88           N  
ATOM    210  CA  SER L  30      21.036  35.664  39.449  1.00 33.00           C  
ATOM    211  CB  SER L  30      19.756  35.970  38.660  1.00 36.12           C  
ATOM    212  OG  SER L  30      20.022  36.953  37.676  1.00 44.99           O  
ATOM    213  C   SER L  30      20.623  34.818  40.595  1.00 31.62           C  
ATOM    214  O   SER L  30      20.517  33.596  40.506  1.00 31.21           O  
ATOM    215  N   ASN L  31      20.410  35.523  41.721  1.00 28.12           N  
ATOM    216  CA  ASN L  31      19.909  35.045  42.972  1.00 28.91           C  
ATOM    217  CB  ASN L  31      18.377  34.943  43.049  1.00 31.01           C  
ATOM    218  CG  ASN L  31      17.932  33.958  42.006  1.00  0.00           C  
ATOM    219  OD1 ASN L  31      18.341  32.803  42.045  1.00  0.00           O  
ATOM    220  ND2 ASN L  31      17.082  34.420  41.049  1.00  0.00           N  
ATOM    221  C   ASN L  31      20.575  33.771  43.367  1.00 28.96           C  
ATOM    222  O   ASN L  31      19.968  32.902  43.989  1.00 27.75           O  
ATOM    223  N   ASN L  32      21.872  33.659  43.045  1.00 29.89           N  
ATOM    224  CA  ASN L  32      22.672  32.531  43.418  1.00 31.05           C  
ATOM    225  CB  ASN L  32      22.976  32.470  44.925  1.00 34.43           C  
ATOM    226  CG  ASN L  32      23.972  33.579  45.225  1.00 20.84           C  
ATOM    227  OD1 ASN L  32      24.841  33.882  44.409  1.00 23.34           O  
ATOM    228  ND2 ASN L  32      23.847  34.201  46.427  1.00 28.23           N  
ATOM    229  C   ASN L  32      22.040  31.239  42.998  1.00 29.54           C  
ATOM    230  O   ASN L  32      22.097  30.262  43.748  1.00 29.04           O  
ATOM    231  N   PHE L  33      21.448  31.177  41.783  1.00 26.52           N  
ATOM    232  CA  PHE L  33      20.908  29.910  41.371  1.00 24.31           C  
ATOM    233  CB  PHE L  33      19.857  29.916  40.239  1.00 25.07           C  
ATOM    234  CG  PHE L  33      18.542  30.441  40.694  1.00 29.78           C  
ATOM    235  CD1 PHE L  33      18.022  30.075  41.914  1.00 29.88           C  
ATOM    236  CD2 PHE L  33      17.793  31.243  39.864  1.00 31.79           C  
ATOM    237  CE1 PHE L  33      16.795  30.547  42.321  1.00 33.43           C  
ATOM    238  CE2 PHE L  33      16.564  31.713  40.263  1.00 32.16           C  
ATOM    239  CZ  PHE L  33      16.066  31.373  41.499  1.00 38.36           C  
ATOM    240  C   PHE L  33      22.027  29.105  40.792  1.00 27.74           C  
ATOM    241  O   PHE L  33      22.212  29.039  39.580  1.00 24.50           O  
ATOM    242  N   VAL L  34      22.786  28.437  41.667  1.00 22.66           N  
ATOM    243  CA  VAL L  34      23.876  27.591  41.296  1.00 22.92           C  
ATOM    244  CB  VAL L  34      25.213  28.169  41.651  1.00 21.79           C  
ATOM    245  CG1 VAL L  34      26.301  27.125  41.347  1.00  0.00           C  
ATOM    246  CG2 VAL L  34      25.383  29.497  40.894  1.00  0.00           C  
ATOM    247  C   VAL L  34      23.721  26.320  42.064  1.00 23.17           C  
ATOM    248  O   VAL L  34      23.393  26.341  43.250  1.00 22.84           O  
ATOM    249  N   ALA L  35      23.963  25.175  41.396  1.00 23.00           N  
ATOM    250  CA  ALA L  35      23.804  23.904  42.039  1.00 21.64           C  
ATOM    251  CB  ALA L  35      22.628  23.086  41.480  1.00 21.09           C  
ATOM    252  C   ALA L  35      25.049  23.099  41.816  1.00 21.45           C  
ATOM    253  O   ALA L  35      25.813  23.356  40.887  1.00 20.66           O  
ATOM    254  N   TRP L  36      25.294  22.118  42.710  1.00 21.41           N  
ATOM    255  CA  TRP L  36      26.431  21.247  42.593  1.00 20.75           C  
ATOM    256  CB  TRP L  36      27.386  21.328  43.796  1.00 20.30           C  
ATOM    257  CG  TRP L  36      28.115  22.646  43.900  1.00 19.37           C  
ATOM    258  CD2 TRP L  36      29.400  22.905  43.312  1.00 17.42           C  
ATOM    259  CD1 TRP L  36      27.739  23.797  44.528  1.00 16.77           C  
ATOM    260  NE1 TRP L  36      28.708  24.759  44.366  1.00 20.41           N  
ATOM    261  CE2 TRP L  36      29.737  24.222  43.621  1.00 22.08           C  
ATOM    262  CE3 TRP L  36      30.232  22.109  42.577  1.00 19.28           C  
ATOM    263  CZ2 TRP L  36      30.915  24.766  43.196  1.00 25.17           C  
ATOM    264  CZ3 TRP L  36      31.419  22.660  42.149  1.00 21.73           C  
ATOM    265  CH2 TRP L  36      31.753  23.963  42.453  1.00 20.10           C  
ATOM    266  C   TRP L  36      25.935  19.833  42.516  1.00 22.05           C  
ATOM    267  O   TRP L  36      24.982  19.458  43.201  1.00 22.32           O  
ATOM    268  N   TYR L  37      26.584  19.010  41.662  1.00 22.24           N  
ATOM    269  CA  TYR L  37      26.191  17.636  41.500  1.00 21.52           C  
ATOM    270  CB  TYR L  37      25.633  17.294  40.105  1.00 20.15           C  
ATOM    271  CG  TYR L  37      24.398  18.089  39.845  1.00 21.82           C  
ATOM    272  CD1 TYR L  37      23.169  17.649  40.275  1.00 21.13           C  
ATOM    273  CD2 TYR L  37      24.466  19.283  39.167  1.00 22.42           C  
ATOM    274  CE1 TYR L  37      22.031  18.384  40.032  1.00 21.16           C  
ATOM    275  CE2 TYR L  37      23.332  20.020  38.921  1.00 20.62           C  
ATOM    276  CZ  TYR L  37      22.109  19.573  39.353  1.00 20.82           C  
ATOM    277  OH  TYR L  37      20.947  20.332  39.100  1.00 25.69           O  
ATOM    278  C   TYR L  37      27.404  16.766  41.660  1.00 21.82           C  
ATOM    279  O   TYR L  37      28.532  17.174  41.376  1.00 22.23           O  
ATOM    280  N   GLN L  38      27.185  15.526  42.144  1.00 20.57           N  
ATOM    281  CA  GLN L  38      28.241  14.565  42.302  1.00 21.51           C  
ATOM    282  CB  GLN L  38      28.301  13.958  43.714  1.00 21.72           C  
ATOM    283  CG  GLN L  38      29.417  12.928  43.902  1.00 22.99           C  
ATOM    284  CD  GLN L  38      29.252  12.298  45.279  1.00 29.71           C  
ATOM    285  OE1 GLN L  38      28.151  11.916  45.670  1.00 25.05           O  
ATOM    286  NE2 GLN L  38      30.374  12.184  46.037  1.00 21.84           N  
ATOM    287  C   GLN L  38      27.939  13.429  41.373  1.00 22.08           C  
ATOM    288  O   GLN L  38      26.800  12.969  41.297  1.00 22.62           O  
ATOM    289  N   GLN L  39      28.949  12.954  40.617  1.00 21.34           N  
ATOM    290  CA  GLN L  39      28.690  11.844  39.744  1.00 22.38           C  
ATOM    291  CB  GLN L  39      28.679  12.227  38.252  1.00 20.48           C  
ATOM    292  CG  GLN L  39      28.388  11.041  37.330  1.00 25.10           C  
ATOM    293  CD  GLN L  39      28.364  11.534  35.889  1.00 21.35           C  
ATOM    294  OE1 GLN L  39      28.997  12.529  35.542  1.00 27.78           O  
ATOM    295  NE2 GLN L  39      27.601  10.816  35.022  1.00 30.62           N  
ATOM    296  C   GLN L  39      29.760  10.817  39.948  1.00 23.46           C  
ATOM    297  O   GLN L  39      30.918  11.026  39.593  1.00 23.01           O  
ATOM    298  N   LYS L  40      29.378   9.659  40.524  1.00 24.49           N  
ATOM    299  CA  LYS L  40      30.307   8.593  40.760  1.00 26.23           C  
ATOM    300  CB  LYS L  40      29.901   7.672  41.923  1.00 25.88           C  
ATOM    301  CG  LYS L  40      29.894   8.388  43.277  1.00 27.98           C  
ATOM    302  CD  LYS L  40      29.176   7.615  44.386  1.00 26.47           C  
ATOM    303  CE  LYS L  40      29.115   8.369  45.717  1.00 32.73           C  
ATOM    304  NZ  LYS L  40      28.229   7.656  46.665  1.00 39.04           N1+
ATOM    305  C   LYS L  40      30.387   7.793  39.499  1.00 28.77           C  
ATOM    306  O   LYS L  40      29.529   7.908  38.626  1.00 29.44           O  
ATOM    307  N   PRO L  41      31.399   6.984  39.357  1.00 30.99           N  
ATOM    308  CA  PRO L  41      31.531   6.277  38.119  1.00 31.62           C  
ATOM    309  CD  PRO L  41      32.692   7.263  39.962  1.00 31.08           C  
ATOM    310  CB  PRO L  41      32.926   5.662  38.139  1.00 32.06           C  
ATOM    311  CG  PRO L  41      33.732   6.652  39.004  1.00 31.00           C  
ATOM    312  C   PRO L  41      30.414   5.326  37.859  1.00 32.35           C  
ATOM    313  O   PRO L  41      30.015   4.593  38.763  1.00 32.03           O  
ATOM    314  N   GLY L  42      29.896   5.339  36.615  1.00 33.56           N  
ATOM    315  CA  GLY L  42      28.873   4.426  36.204  1.00 33.89           C  
ATOM    316  C   GLY L  42      27.546   4.830  36.765  1.00 34.44           C  
ATOM    317  O   GLY L  42      26.616   4.025  36.770  1.00 35.33           O  
ATOM    318  N   GLN L  43      27.396   6.074  37.256  1.00 32.19           N  
ATOM    319  CA  GLN L  43      26.099   6.379  37.785  1.00 29.88           C  
ATOM    320  CB  GLN L  43      25.979   6.150  39.301  1.00 30.07           C  
ATOM    321  CG  GLN L  43      26.932   6.955  40.177  1.00 35.86           C  
ATOM    322  CD  GLN L  43      26.774   6.366  41.570  1.00 53.91           C  
ATOM    323  OE1 GLN L  43      27.750   5.997  42.221  1.00 32.95           O  
ATOM    324  NE2 GLN L  43      25.503   6.254  42.036  1.00 62.93           N  
ATOM    325  C   GLN L  43      25.664   7.758  37.397  1.00 28.51           C  
ATOM    326  O   GLN L  43      26.434   8.545  36.849  1.00 26.54           O  
ATOM    327  N   ALA L  44      24.367   8.052  37.630  1.00 26.85           N  
ATOM    328  CA  ALA L  44      23.779   9.317  37.284  1.00 26.36           C  
ATOM    329  CB  ALA L  44      22.243   9.296  37.244  1.00 27.62           C  
ATOM    330  C   ALA L  44      24.197  10.340  38.296  1.00 26.05           C  
ATOM    331  O   ALA L  44      24.597  10.010  39.410  1.00 24.87           O  
ATOM    332  N   PRO L  45      24.105  11.589  37.915  1.00 25.67           N  
ATOM    333  CA  PRO L  45      24.492  12.667  38.788  1.00 24.41           C  
ATOM    334  CD  PRO L  45      24.226  11.949  36.511  1.00 25.53           C  
ATOM    335  CB  PRO L  45      24.503  13.917  37.909  1.00 24.00           C  
ATOM    336  CG  PRO L  45      24.805  13.372  36.500  1.00 22.91           C  
ATOM    337  C   PRO L  45      23.573  12.763  39.969  1.00 24.70           C  
ATOM    338  O   PRO L  45      22.419  12.347  39.867  1.00 25.25           O  
ATOM    339  N   ARG L  46      24.082  13.285  41.106  1.00 23.99           N  
ATOM    340  CA  ARG L  46      23.319  13.419  42.319  1.00 23.67           C  
ATOM    341  CB  ARG L  46      23.895  12.543  43.446  1.00 24.74           C  
ATOM    342  CG  ARG L  46      23.230  12.706  44.812  1.00 27.59           C  
ATOM    343  CD  ARG L  46      24.033  12.019  45.921  1.00 36.21           C  
ATOM    344  NE  ARG L  46      23.365  12.292  47.224  1.00 40.96           N  
ATOM    345  CZ  ARG L  46      24.113  12.372  48.363  1.00 48.14           C  
ATOM    346  NH1 ARG L  46      25.470  12.218  48.307  1.00 43.68           N1+
ATOM    347  NH2 ARG L  46      23.506  12.619  49.559  1.00 34.52           N  
ATOM    348  C   ARG L  46      23.424  14.847  42.773  1.00 23.21           C  
ATOM    349  O   ARG L  46      24.515  15.411  42.800  1.00 22.22           O  
ATOM    350  N   LEU L  47      22.286  15.467  43.164  1.00 22.70           N  
ATOM    351  CA  LEU L  47      22.262  16.853  43.572  1.00 22.18           C  
ATOM    352  CB  LEU L  47      20.837  17.444  43.549  1.00 22.38           C  
ATOM    353  CG  LEU L  47      20.736  18.908  44.022  1.00 26.56           C  
ATOM    354  CD1 LEU L  47      21.474  19.865  43.073  1.00 15.57           C  
ATOM    355  CD2 LEU L  47      19.272  19.313  44.260  1.00 18.08           C  
ATOM    356  C   LEU L  47      22.767  16.992  44.977  1.00 22.87           C  
ATOM    357  O   LEU L  47      22.202  16.400  45.894  1.00 24.03           O  
ATOM    358  N   LEU L  48      23.930  17.666  45.146  1.00 22.42           N  
ATOM    359  CA  LEU L  48      24.519  17.999  46.421  1.00 23.06           C  
ATOM    360  CB  LEU L  48      26.043  18.164  46.304  1.00 24.11           C  
ATOM    361  CG  LEU L  48      26.777  16.871  45.898  1.00 24.55           C  
ATOM    362  CD1 LEU L  48      28.287  17.100  45.799  1.00 34.01           C  
ATOM    363  CD2 LEU L  48      26.449  15.711  46.848  1.00 25.04           C  
ATOM    364  C   LEU L  48      23.990  19.276  47.031  1.00 23.93           C  
ATOM    365  O   LEU L  48      23.584  19.307  48.194  1.00 23.67           O  
ATOM    366  N   ILE L  49      23.998  20.382  46.248  1.00 22.22           N  
ATOM    367  CA  ILE L  49      23.641  21.666  46.790  1.00 21.79           C  
ATOM    368  CB  ILE L  49      24.837  22.454  47.239  1.00 22.69           C  
ATOM    369  CG1 ILE L  49      25.538  21.703  48.384  1.00 21.88           C  
ATOM    370  CG2 ILE L  49      24.381  23.872  47.617  1.00 23.00           C  
ATOM    371  CD1 ILE L  49      26.890  22.287  48.775  1.00 21.08           C  
ATOM    372  C   ILE L  49      22.906  22.467  45.758  1.00 23.55           C  
ATOM    373  O   ILE L  49      23.126  22.310  44.557  1.00 24.09           O  
ATOM    374  N   TYR L  50      21.978  23.334  46.217  1.00 23.87           N  
ATOM    375  CA  TYR L  50      21.248  24.205  45.338  1.00 24.60           C  
ATOM    376  CB  TYR L  50      19.817  23.729  45.021  1.00 24.54           C  
ATOM    377  CG  TYR L  50      19.004  23.742  46.270  1.00 27.05           C  
ATOM    378  CD1 TYR L  50      19.061  22.696  47.162  1.00 37.45           C  
ATOM    379  CD2 TYR L  50      18.171  24.803  46.540  1.00 33.13           C  
ATOM    380  CE1 TYR L  50      18.302  22.714  48.310  1.00 35.62           C  
ATOM    381  CE2 TYR L  50      17.410  24.827  47.685  1.00 31.93           C  
ATOM    382  CZ  TYR L  50      17.477  23.782  48.573  1.00 31.35           C  
ATOM    383  OH  TYR L  50      16.697  23.804  49.748  1.00 31.92           O  
ATOM    384  C   TYR L  50      21.162  25.541  46.019  1.00 25.15           C  
ATOM    385  O   TYR L  50      21.342  25.638  47.230  1.00 24.92           O  
ATOM    386  N   GLY L  51      20.922  26.608  45.231  1.00 28.89           N  
ATOM    387  CA  GLY L  51      20.804  27.913  45.810  1.00 29.54           C  
ATOM    388  C   GLY L  51      22.154  28.297  46.319  1.00 30.83           C  
ATOM    389  O   GLY L  51      22.284  29.121  47.221  1.00 29.93           O  
ATOM    390  N   ALA L  52      23.190  27.649  45.766  1.00 29.46           N  
ATOM    391  CA  ALA L  52      24.572  27.909  46.047  1.00 27.89           C  
ATOM    392  CB  ALA L  52      24.937  29.399  45.918  1.00 30.13           C  
ATOM    393  C   ALA L  52      24.971  27.461  47.428  1.00 30.31           C  
ATOM    394  O   ALA L  52      26.143  27.152  47.644  1.00 29.64           O  
ATOM    395  N   SER L  53      24.033  27.327  48.391  1.00 30.75           N  
ATOM    396  CA  SER L  53      24.531  26.978  49.697  1.00 32.50           C  
ATOM    397  CB  SER L  53      24.780  28.212  50.583  1.00 35.99           C  
ATOM    398  OG  SER L  53      23.559  28.894  50.827  1.00 35.60           O  
ATOM    399  C   SER L  53      23.564  26.106  50.428  1.00 31.66           C  
ATOM    400  O   SER L  53      23.790  25.773  51.593  1.00 35.01           O  
ATOM    401  N   THR L  54      22.485  25.660  49.767  1.00 25.96           N  
ATOM    402  CA  THR L  54      21.544  24.855  50.497  1.00 26.85           C  
ATOM    403  CB  THR L  54      20.113  25.132  50.133  1.00 27.27           C  
ATOM    404  OG1 THR L  54      19.808  26.500  50.364  1.00 28.62           O  
ATOM    405  CG2 THR L  54      19.204  24.240  50.994  1.00 28.70           C  
ATOM    406  C   THR L  54      21.817  23.410  50.212  1.00 28.02           C  
ATOM    407  O   THR L  54      21.875  22.980  49.062  1.00 27.89           O  
ATOM    408  N   ARG L  55      21.998  22.622  51.291  1.00 28.93           N  
ATOM    409  CA  ARG L  55      22.313  21.226  51.185  1.00 30.29           C  
ATOM    410  CB  ARG L  55      22.901  20.682  52.503  1.00 30.39           C  
ATOM    411  CG  ARG L  55      23.641  19.350  52.388  1.00 32.68           C  
ATOM    412  CD  ARG L  55      24.207  18.852  53.724  1.00 29.80           C  
ATOM    413  NE  ARG L  55      25.106  19.910  54.272  1.00 39.98           N  
ATOM    414  CZ  ARG L  55      24.674  20.744  55.265  1.00 54.75           C  
ATOM    415  NH1 ARG L  55      23.441  20.570  55.823  1.00 40.30           N1+
ATOM    416  NH2 ARG L  55      25.487  21.743  55.718  1.00 44.22           N  
ATOM    417  C   ARG L  55      21.050  20.476  50.863  1.00 31.08           C  
ATOM    418  O   ARG L  55      20.006  20.703  51.471  1.00 31.04           O  
ATOM    419  N   ALA L  56      21.126  19.549  49.885  1.00 30.85           N  
ATOM    420  CA  ALA L  56      19.988  18.771  49.474  1.00 30.99           C  
ATOM    421  CB  ALA L  56      20.178  18.061  48.122  1.00 30.23           C  
ATOM    422  C   ALA L  56      19.725  17.729  50.516  1.00 33.30           C  
ATOM    423  O   ALA L  56      20.586  17.418  51.335  1.00 32.35           O  
ATOM    424  N   THR L  57      18.502  17.160  50.520  1.00 36.39           N  
ATOM    425  CA  THR L  57      18.170  16.206  51.536  1.00 38.23           C  
ATOM    426  CB  THR L  57      16.711  15.860  51.577  1.00 39.86           C  
ATOM    427  OG1 THR L  57      15.936  17.030  51.791  1.00 45.00           O  
ATOM    428  CG2 THR L  57      16.479  14.862  52.722  1.00 43.53           C  
ATOM    429  C   THR L  57      18.934  14.938  51.307  1.00 38.16           C  
ATOM    430  O   THR L  57      19.120  14.499  50.174  1.00 37.55           O  
ATOM    431  N   GLY L  58      19.413  14.329  52.411  1.00 38.73           N  
ATOM    432  CA  GLY L  58      20.098  13.067  52.354  1.00 37.66           C  
ATOM    433  C   GLY L  58      21.564  13.275  52.135  1.00 37.49           C  
ATOM    434  O   GLY L  58      22.324  12.309  52.083  1.00 38.74           O  
ATOM    435  N   ILE L  59      22.013  14.536  52.021  1.00 35.10           N  
ATOM    436  CA  ILE L  59      23.405  14.775  51.768  1.00 32.28           C  
ATOM    437  CB  ILE L  59      23.618  15.919  50.834  1.00 31.58           C  
ATOM    438  CG1 ILE L  59      22.987  15.538  49.488  1.00 29.27           C  
ATOM    439  CG2 ILE L  59      25.120  16.238  50.750  1.00 29.76           C  
ATOM    440  CD1 ILE L  59      22.794  16.715  48.551  1.00 25.20           C  
ATOM    441  C   ILE L  59      24.090  15.040  53.073  1.00 32.67           C  
ATOM    442  O   ILE L  59      23.580  15.746  53.941  1.00 32.18           O  
ATOM    443  N   PRO L  60      25.253  14.457  53.217  1.00 33.24           N  
ATOM    444  CA  PRO L  60      26.000  14.553  54.444  1.00 33.34           C  
ATOM    445  CD  PRO L  60      25.587  13.257  52.466  1.00 34.69           C  
ATOM    446  CB  PRO L  60      27.150  13.557  54.306  1.00 33.97           C  
ATOM    447  CG  PRO L  60      26.598  12.495  53.339  1.00 31.91           C  
ATOM    448  C   PRO L  60      26.453  15.950  54.732  1.00 33.17           C  
ATOM    449  O   PRO L  60      26.655  16.729  53.803  1.00 32.99           O  
ATOM    450  N   ASP L  61      26.646  16.263  56.027  1.00 32.88           N  
ATOM    451  CA  ASP L  61      26.991  17.567  56.520  0.90 32.51           C  
ATOM    452  CB  ASP L  61      26.980  17.669  58.059  0.90 34.06           C  
ATOM    453  CG  ASP L  61      28.053  16.759  58.642  0.83 34.80           C  
ATOM    454  OD1 ASP L  61      28.391  15.737  57.988  0.83 36.61           O  
ATOM    455  OD2 ASP L  61      28.551  17.079  59.755  0.83 37.31           O1-
ATOM    456  C   ASP L  61      28.345  17.985  56.032  1.00 32.31           C  
ATOM    457  O   ASP L  61      28.666  19.172  56.034  1.00 31.84           O  
ATOM    458  N   ARG L  62      29.191  17.023  55.623  1.00 30.88           N  
ATOM    459  CA  ARG L  62      30.534  17.335  55.217  1.00 30.09           C  
ATOM    460  CB  ARG L  62      31.388  16.107  54.840  1.00 30.83           C  
ATOM    461  CG  ARG L  62      30.906  15.324  53.615  1.00 28.99           C  
ATOM    462  CD  ARG L  62      31.884  14.222  53.196  1.00 32.74           C  
ATOM    463  NE  ARG L  62      31.453  12.964  53.864  1.00 25.51           N  
ATOM    464  CZ  ARG L  62      30.653  12.079  53.202  1.00 43.85           C  
ATOM    465  NH1 ARG L  62      30.382  12.261  51.877  1.00 31.60           N1+
ATOM    466  NH2 ARG L  62      30.126  11.011  53.867  1.00 29.60           N  
ATOM    467  C   ARG L  62      30.505  18.236  54.016  1.00 29.61           C  
ATOM    468  O   ARG L  62      31.452  18.991  53.794  1.00 30.26           O  
ATOM    469  N   PHE L  63      29.444  18.140  53.184  1.00 27.45           N  
ATOM    470  CA  PHE L  63      29.353  18.925  51.981  1.00 27.13           C  
ATOM    471  CB  PHE L  63      28.457  18.271  50.910  1.00 27.41           C  
ATOM    472  CG  PHE L  63      29.090  17.005  50.439  1.00 28.54           C  
ATOM    473  CD1 PHE L  63      29.999  17.023  49.407  1.00 27.12           C  
ATOM    474  CD2 PHE L  63      28.775  15.797  51.019  1.00 30.58           C  
ATOM    475  CE1 PHE L  63      30.582  15.860  48.963  1.00 29.76           C  
ATOM    476  CE2 PHE L  63      29.356  14.630  50.579  1.00 34.32           C  
ATOM    477  CZ  PHE L  63      30.264  14.659  49.549  1.00 29.94           C  
ATOM    478  C   PHE L  63      28.741  20.264  52.283  1.00 27.05           C  
ATOM    479  O   PHE L  63      27.740  20.360  52.991  1.00 26.56           O  
ATOM    480  N   SER L  64      29.342  21.349  51.741  1.00 25.45           N  
ATOM    481  CA  SER L  64      28.807  22.668  51.939  1.00 26.96           C  
ATOM    482  CB  SER L  64      29.413  23.399  53.148  1.00 27.72           C  
ATOM    483  OG  SER L  64      30.808  23.580  52.957  1.00 30.69           O  
ATOM    484  C   SER L  64      29.116  23.487  50.720  1.00 26.96           C  
ATOM    485  O   SER L  64      30.094  23.230  50.020  1.00 26.84           O  
ATOM    486  N   GLY L  65      28.280  24.511  50.438  1.00 26.18           N  
ATOM    487  CA  GLY L  65      28.510  25.335  49.286  1.00 27.09           C  
ATOM    488  C   GLY L  65      28.421  26.767  49.710  1.00 27.74           C  
ATOM    489  O   GLY L  65      27.745  27.098  50.682  1.00 27.24           O  
ATOM    490  N   SER L  66      29.117  27.662  48.974  1.00 27.01           N  
ATOM    491  CA  SER L  66      29.090  29.057  49.318  1.00 28.40           C  
ATOM    492  CB  SER L  66      30.130  29.432  50.389  1.00 28.35           C  
ATOM    493  OG  SER L  66      31.442  29.212  49.891  1.00 30.95           O  
ATOM    494  C   SER L  66      29.408  29.862  48.092  1.00 27.86           C  
ATOM    495  O   SER L  66      29.752  29.318  47.044  1.00 26.78           O  
ATOM    496  N   GLY L  67      29.297  31.206  48.202  1.00 26.46           N  
ATOM    497  CA  GLY L  67      29.630  32.062  47.094  1.00 26.14           C  
ATOM    498  C   GLY L  67      28.416  32.759  46.561  1.00 26.95           C  
ATOM    499  O   GLY L  67      27.277  32.396  46.852  1.00 26.28           O  
ATOM    500  N   SER L  68      28.660  33.829  45.779  1.00 27.24           N  
ATOM    501  CA  SER L  68      27.611  34.576  45.148  1.00 28.22           C  
ATOM    502  CB  SER L  68      26.987  35.650  46.059  1.00 26.36           C  
ATOM    503  OG  SER L  68      25.956  36.337  45.364  1.00 33.56           O  
ATOM    504  C   SER L  68      28.217  35.271  43.972  1.00 27.63           C  
ATOM    505  O   SER L  68      29.439  35.357  43.850  1.00 28.50           O  
ATOM    506  N   GLY L  69      27.371  35.786  43.059  1.00 28.19           N  
ATOM    507  CA  GLY L  69      27.888  36.482  41.919  1.00 27.70           C  
ATOM    508  C   GLY L  69      28.543  35.499  40.996  1.00 28.37           C  
ATOM    509  O   GLY L  69      27.905  34.584  40.481  1.00 28.75           O  
ATOM    510  N   THR L  70      29.812  35.784  40.657  1.00 27.52           N  
ATOM    511  CA  THR L  70      30.650  34.998  39.792  1.00 27.62           C  
ATOM    512  CB  THR L  70      31.693  35.831  39.115  1.00 28.61           C  
ATOM    513  OG1 THR L  70      32.401  35.047  38.169  1.00 28.12           O  
ATOM    514  CG2 THR L  70      32.649  36.388  40.180  1.00 26.11           C  
ATOM    515  C   THR L  70      31.358  33.847  40.459  1.00 27.64           C  
ATOM    516  O   THR L  70      31.706  32.883  39.778  1.00 28.49           O  
ATOM    517  N   ASP L  71      31.664  33.929  41.775  1.00 27.81           N  
ATOM    518  CA  ASP L  71      32.503  32.915  42.375  1.00 29.19           C  
ATOM    519  CB  ASP L  71      33.675  33.486  43.192  1.00 30.85           C  
ATOM    520  CG  ASP L  71      34.720  34.060  42.248  1.00 35.52           C  
ATOM    521  OD1 ASP L  71      34.642  33.781  41.021  1.00 40.57           O  
ATOM    522  OD2 ASP L  71      35.622  34.782  42.749  1.00 50.87           O1-
ATOM    523  C   ASP L  71      31.739  32.031  43.314  1.00 28.55           C  
ATOM    524  O   ASP L  71      31.050  32.505  44.215  1.00 28.40           O  
ATOM    525  N   PHE L  72      31.884  30.698  43.136  1.00 26.95           N  
ATOM    526  CA  PHE L  72      31.195  29.756  43.975  1.00 25.90           C  
ATOM    527  CB  PHE L  72      30.017  29.074  43.258  1.00 24.89           C  
ATOM    528  CG  PHE L  72      29.006  30.117  42.917  1.00 24.42           C  
ATOM    529  CD1 PHE L  72      29.136  30.878  41.778  1.00 21.49           C  
ATOM    530  CD2 PHE L  72      27.921  30.332  43.736  1.00 17.90           C  
ATOM    531  CE1 PHE L  72      28.202  31.839  41.461  1.00 20.16           C  
ATOM    532  CE2 PHE L  72      26.984  31.290  43.425  1.00 23.73           C  
ATOM    533  CZ  PHE L  72      27.124  32.047  42.287  1.00 21.10           C  
ATOM    534  C   PHE L  72      32.158  28.673  44.362  1.00 25.84           C  
ATOM    535  O   PHE L  72      33.092  28.370  43.619  1.00 24.85           O  
ATOM    536  N   THR L  73      31.957  28.060  45.553  1.00 25.03           N  
ATOM    537  CA  THR L  73      32.850  27.021  45.978  1.00 25.56           C  
ATOM    538  CB  THR L  73      33.844  27.487  47.003  1.00 26.17           C  
ATOM    539  OG1 THR L  73      34.611  28.565  46.490  1.00 28.06           O  
ATOM    540  CG2 THR L  73      34.769  26.314  47.353  1.00 24.70           C  
ATOM    541  C   THR L  73      32.071  25.910  46.614  1.00 25.98           C  
ATOM    542  O   THR L  73      31.062  26.133  47.283  1.00 26.02           O  
ATOM    543  N   LEU L  74      32.537  24.663  46.398  1.00 24.68           N  
ATOM    544  CA  LEU L  74      31.972  23.496  47.013  1.00 24.72           C  
ATOM    545  CB  LEU L  74      31.653  22.380  46.005  1.00 24.11           C  
ATOM    546  CG  LEU L  74      31.090  21.094  46.636  1.00 24.39           C  
ATOM    547  CD1 LEU L  74      29.717  21.329  47.286  1.00 18.84           C  
ATOM    548  CD2 LEU L  74      31.086  19.944  45.617  1.00 23.09           C  
ATOM    549  C   LEU L  74      33.032  22.980  47.930  1.00 25.52           C  
ATOM    550  O   LEU L  74      34.186  22.836  47.527  1.00 25.01           O  
ATOM    551  N   THR L  75      32.676  22.701  49.199  1.00 25.03           N  
ATOM    552  CA  THR L  75      33.680  22.244  50.116  1.00 25.65           C  
ATOM    553  CB  THR L  75      33.898  23.186  51.262  1.00 25.91           C  
ATOM    554  OG1 THR L  75      34.288  24.463  50.779  1.00 25.87           O  
ATOM    555  CG2 THR L  75      34.987  22.607  52.180  1.00 25.91           C  
ATOM    556  C   THR L  75      33.268  20.933  50.705  1.00 26.26           C  
ATOM    557  O   THR L  75      32.122  20.745  51.110  1.00 25.56           O  
ATOM    558  N   ILE L  76      34.220  19.979  50.743  1.00 26.53           N  
ATOM    559  CA  ILE L  76      34.005  18.716  51.383  1.00 27.24           C  
ATOM    560  CB  ILE L  76      34.393  17.551  50.513  1.00 26.32           C  
ATOM    561  CG1 ILE L  76      33.605  17.593  49.192  1.00 26.34           C  
ATOM    562  CG2 ILE L  76      34.155  16.255  51.307  1.00 26.00           C  
ATOM    563  CD1 ILE L  76      34.138  16.638  48.123  1.00 20.62           C  
ATOM    564  C   ILE L  76      34.927  18.765  52.563  1.00 28.68           C  
ATOM    565  O   ILE L  76      36.145  18.673  52.413  1.00 29.24           O  
ATOM    566  N   SER L  77      34.355  18.900  53.777  1.00 31.11           N  
ATOM    567  CA  SER L  77      35.126  19.137  54.967  1.00 33.57           C  
ATOM    568  CB  SER L  77      34.251  19.235  56.229  1.00 32.39           C  
ATOM    569  OG  SER L  77      33.608  17.994  56.477  1.00 33.04           O  
ATOM    570  C   SER L  77      36.128  18.049  55.191  1.00 35.98           C  
ATOM    571  O   SER L  77      37.322  18.327  55.287  1.00 38.88           O  
ATOM    572  N   SER L  78      35.674  16.785  55.299  1.00 34.90           N  
ATOM    573  CA  SER L  78      36.617  15.719  55.488  1.00 35.54           C  
ATOM    574  CB  SER L  78      36.505  15.041  56.864  1.00 36.78           C  
ATOM    575  OG  SER L  78      37.465  14.002  56.979  1.00 49.21           O  
ATOM    576  C   SER L  78      36.299  14.688  54.454  1.00 33.93           C  
ATOM    577  O   SER L  78      35.244  14.060  54.492  1.00 34.26           O  
ATOM    578  N   LEU L  79      37.242  14.458  53.523  1.00 31.87           N  
ATOM    579  CA  LEU L  79      37.007  13.566  52.424  1.00 32.37           C  
ATOM    580  CB  LEU L  79      38.123  13.567  51.366  1.00 32.42           C  
ATOM    581  CG  LEU L  79      38.203  14.846  50.515  1.00 35.76           C  
ATOM    582  CD1 LEU L  79      39.342  14.754  49.491  1.00 31.89           C  
ATOM    583  CD2 LEU L  79      36.859  15.159  49.844  1.00 32.11           C  
ATOM    584  C   LEU L  79      36.873  12.154  52.886  1.00 33.07           C  
ATOM    585  O   LEU L  79      37.598  11.684  53.761  1.00 32.67           O  
ATOM    586  N   GLU L  80      35.911  11.446  52.261  1.00 32.83           N  
ATOM    587  CA  GLU L  80      35.657  10.055  52.500  1.00 32.26           C  
ATOM    588  CB  GLU L  80      34.171   9.747  52.761  1.00 32.70           C  
ATOM    589  CG  GLU L  80      33.625  10.353  54.056  1.00 40.80           C  
ATOM    590  CD  GLU L  80      34.166   9.543  55.223  1.00 41.65           C  
ATOM    591  OE1 GLU L  80      34.822   8.502  54.959  1.00 46.02           O  
ATOM    592  OE2 GLU L  80      33.932   9.951  56.391  1.00 60.72           O1-
ATOM    593  C   GLU L  80      36.023   9.369  51.219  1.00 32.31           C  
ATOM    594  O   GLU L  80      36.021   9.991  50.158  1.00 31.10           O  
ATOM    595  N   PRO L  81      36.360   8.113  51.275  1.00 33.58           N  
ATOM    596  CA  PRO L  81      36.738   7.414  50.077  1.00 31.89           C  
ATOM    597  CD  PRO L  81      36.983   7.544  52.460  1.00 34.10           C  
ATOM    598  CB  PRO L  81      37.293   6.071  50.545  1.00 32.26           C  
ATOM    599  CG  PRO L  81      37.852   6.382  51.947  1.00 34.11           C  
ATOM    600  C   PRO L  81      35.597   7.315  49.113  1.00 30.40           C  
ATOM    601  O   PRO L  81      35.840   7.198  47.912  1.00 31.09           O  
ATOM    602  N   GLU L  82      34.352   7.367  49.620  1.00 29.73           N  
ATOM    603  CA  GLU L  82      33.161   7.251  48.825  1.00 30.33           C  
ATOM    604  CB  GLU L  82      31.859   7.179  49.645  1.00 31.61           C  
ATOM    605  CG  GLU L  82      31.505   8.475  50.374  1.00 39.03           C  
ATOM    606  CD  GLU L  82      30.091   8.328  50.925  1.00 63.07           C  
ATOM    607  OE1 GLU L  82      29.874   7.408  51.756  1.00 46.40           O  
ATOM    608  OE2 GLU L  82      29.209   9.130  50.517  1.00 51.40           O1-
ATOM    609  C   GLU L  82      33.046   8.452  47.938  1.00 30.09           C  
ATOM    610  O   GLU L  82      32.346   8.417  46.930  1.00 31.44           O  
ATOM    611  N   ASP L  83      33.700   9.558  48.335  1.00 28.97           N  
ATOM    612  CA  ASP L  83      33.649  10.845  47.696  1.00 27.99           C  
ATOM    613  CB  ASP L  83      34.321  11.945  48.536  1.00 28.04           C  
ATOM    614  CG  ASP L  83      33.441  12.176  49.760  1.00 30.96           C  
ATOM    615  OD1 ASP L  83      32.250  11.764  49.717  1.00 28.46           O  
ATOM    616  OD2 ASP L  83      33.944  12.762  50.755  1.00 27.54           O1-
ATOM    617  C   ASP L  83      34.259  10.841  46.321  1.00 28.03           C  
ATOM    618  O   ASP L  83      34.055  11.791  45.568  1.00 28.55           O  
ATOM    619  N   PHE L  84      35.083   9.831  45.974  1.00 26.32           N  
ATOM    620  CA  PHE L  84      35.685   9.787  44.664  1.00 26.11           C  
ATOM    621  CB  PHE L  84      36.428   8.457  44.416  1.00 27.72           C  
ATOM    622  CG  PHE L  84      36.928   8.386  43.011  1.00 28.99           C  
ATOM    623  CD1 PHE L  84      38.095   9.011  42.636  1.00 33.54           C  
ATOM    624  CD2 PHE L  84      36.231   7.667  42.067  1.00 38.94           C  
ATOM    625  CE1 PHE L  84      38.545   8.930  41.338  1.00 37.34           C  
ATOM    626  CE2 PHE L  84      36.677   7.582  40.768  1.00 59.25           C  
ATOM    627  CZ  PHE L  84      37.837   8.217  40.400  1.00 32.29           C  
ATOM    628  C   PHE L  84      34.612   9.939  43.628  1.00 26.08           C  
ATOM    629  O   PHE L  84      33.683   9.136  43.549  1.00 25.97           O  
ATOM    630  N   ALA L  85      34.724  11.000  42.795  1.00 25.18           N  
ATOM    631  CA  ALA L  85      33.730  11.237  41.786  1.00 24.35           C  
ATOM    632  CB  ALA L  85      32.316  11.434  42.360  1.00 24.69           C  
ATOM    633  C   ALA L  85      34.089  12.491  41.053  1.00 24.43           C  
ATOM    634  O   ALA L  85      35.099  13.134  41.336  1.00 25.55           O  
ATOM    635  N   VAL L  86      33.265  12.845  40.046  1.00 23.17           N  
ATOM    636  CA  VAL L  86      33.443  14.066  39.318  1.00 22.85           C  
ATOM    637  CB  VAL L  86      33.270  13.911  37.836  1.00 23.17           C  
ATOM    638  CG1 VAL L  86      33.406  15.295  37.179  1.00 19.66           C  
ATOM    639  CG2 VAL L  86      34.287  12.875  37.328  1.00 22.51           C  
ATOM    640  C   VAL L  86      32.361  14.978  39.810  1.00 23.13           C  
ATOM    641  O   VAL L  86      31.227  14.547  40.008  1.00 23.72           O  
ATOM    642  N   TYR L  87      32.685  16.269  40.033  1.00 22.52           N  
ATOM    643  CA  TYR L  87      31.707  17.180  40.562  1.00 21.57           C  
ATOM    644  CB  TYR L  87      32.162  17.876  41.859  1.00 20.51           C  
ATOM    645  CG  TYR L  87      32.290  16.842  42.928  1.00 21.88           C  
ATOM    646  CD1 TYR L  87      33.398  16.027  42.990  1.00 20.20           C  
ATOM    647  CD2 TYR L  87      31.304  16.695  43.876  1.00 21.67           C  
ATOM    648  CE1 TYR L  87      33.515  15.078  43.979  1.00 21.38           C  
ATOM    649  CE2 TYR L  87      31.415  15.748  44.867  1.00 17.10           C  
ATOM    650  CZ  TYR L  87      32.523  14.937  44.918  1.00 20.57           C  
ATOM    651  OH  TYR L  87      32.644  13.963  45.931  1.00 24.47           O  
ATOM    652  C   TYR L  87      31.460  18.255  39.546  1.00 21.21           C  
ATOM    653  O   TYR L  87      32.396  18.773  38.939  1.00 22.10           O  
ATOM    654  N   TYR L  88      30.169  18.613  39.345  1.00 20.74           N  
ATOM    655  CA  TYR L  88      29.800  19.589  38.353  1.00 20.05           C  
ATOM    656  CB  TYR L  88      28.866  19.041  37.256  1.00 20.55           C  
ATOM    657  CG  TYR L  88      29.547  18.008  36.425  1.00 22.27           C  
ATOM    658  CD1 TYR L  88      30.325  18.373  35.351  1.00 19.51           C  
ATOM    659  CD2 TYR L  88      29.390  16.671  36.709  1.00 18.23           C  
ATOM    660  CE1 TYR L  88      30.947  17.420  34.579  1.00 26.87           C  
ATOM    661  CE2 TYR L  88      30.009  15.713  35.941  1.00 21.21           C  
ATOM    662  CZ  TYR L  88      30.789  16.087  34.873  1.00 21.30           C  
ATOM    663  OH  TYR L  88      31.425  15.108  34.082  1.00 26.31           O  
ATOM    664  C   TYR L  88      28.993  20.680  38.994  1.00 20.73           C  
ATOM    665  O   TYR L  88      28.192  20.434  39.894  1.00 20.21           O  
ATOM    666  N   CYS L  89      29.198  21.932  38.533  1.00 21.01           N  
ATOM    667  CA  CYS L  89      28.388  23.031  38.974  1.00 22.01           C  
ATOM    668  CB  CYS L  89      29.183  24.318  39.325  1.00 21.47           C  
ATOM    669  SG  CYS L  89      30.284  24.912  38.002  1.00 24.57           S  
ATOM    670  C   CYS L  89      27.431  23.316  37.853  1.00 22.45           C  
ATOM    671  O   CYS L  89      27.691  22.965  36.702  1.00 22.40           O  
ATOM    672  N   GLN L  90      26.263  23.909  38.173  1.00 21.99           N  
ATOM    673  CA  GLN L  90      25.273  24.192  37.168  1.00 21.58           C  
ATOM    674  CB  GLN L  90      24.119  23.182  37.124  1.00 21.65           C  
ATOM    675  CG  GLN L  90      23.059  23.585  36.100  1.00 21.80           C  
ATOM    676  CD  GLN L  90      21.719  23.001  36.524  1.00 22.45           C  
ATOM    677  OE1 GLN L  90      21.636  22.200  37.454  1.00 23.97           O  
ATOM    678  NE2 GLN L  90      20.631  23.442  35.836  1.00 26.58           N  
ATOM    679  C   GLN L  90      24.595  25.467  37.543  1.00 22.38           C  
ATOM    680  O   GLN L  90      24.234  25.662  38.702  1.00 23.56           O  
ATOM    681  N   GLN L  91      24.372  26.361  36.560  1.00 22.08           N  
ATOM    682  CA  GLN L  91      23.691  27.584  36.873  1.00 22.32           C  
ATOM    683  CB  GLN L  91      24.450  28.836  36.394  1.00 22.97           C  
ATOM    684  CG  GLN L  91      24.610  28.937  34.875  1.00 20.42           C  
ATOM    685  CD  GLN L  91      23.388  29.647  34.318  1.00 25.58           C  
ATOM    686  OE1 GLN L  91      22.872  30.582  34.929  1.00 28.15           O  
ATOM    687  NE2 GLN L  91      22.908  29.198  33.128  1.00 24.24           N  
ATOM    688  C   GLN L  91      22.351  27.540  36.211  1.00 22.57           C  
ATOM    689  O   GLN L  91      22.218  27.046  35.093  1.00 22.68           O  
ATOM    690  N   TYR L  92      21.294  27.942  36.951  1.00 19.64           N  
ATOM    691  CA  TYR L  92      20.001  28.013  36.337  1.00 23.68           C  
ATOM    692  CB  TYR L  92      19.038  26.901  36.807  1.00 22.80           C  
ATOM    693  CG  TYR L  92      19.008  26.822  38.296  1.00 22.68           C  
ATOM    694  CD1 TYR L  92      18.117  27.563  39.035  1.00 21.96           C  
ATOM    695  CD2 TYR L  92      19.878  25.984  38.956  1.00 23.21           C  
ATOM    696  CE1 TYR L  92      18.101  27.471  40.408  1.00 20.43           C  
ATOM    697  CE2 TYR L  92      19.867  25.888  40.327  1.00 23.05           C  
ATOM    698  CZ  TYR L  92      18.975  26.632  41.057  1.00 25.58           C  
ATOM    699  OH  TYR L  92      18.958  26.538  42.465  1.00 23.02           O  
ATOM    700  C   TYR L  92      19.412  29.372  36.561  1.00 25.06           C  
ATOM    701  O   TYR L  92      18.193  29.534  36.623  1.00 25.24           O  
ATOM    702  N   GLY L  93      20.283  30.392  36.696  1.00 26.19           N  
ATOM    703  CA  GLY L  93      19.871  31.760  36.835  1.00 27.42           C  
ATOM    704  C   GLY L  93      19.366  32.254  35.520  1.00 29.39           C  
ATOM    705  O   GLY L  93      18.426  33.045  35.466  1.00 29.81           O  
ATOM    706  N   SER L  94      20.021  31.828  34.419  1.00 25.18           N  
ATOM    707  CA  SER L  94      19.647  32.302  33.119  1.00 31.45           C  
ATOM    708  CB  SER L  94      20.641  33.327  32.547  1.00 34.36           C  
ATOM    709  OG  SER L  94      20.221  33.756  31.261  1.00 50.68           O  
ATOM    710  C   SER L  94      19.616  31.139  32.173  1.00 31.58           C  
ATOM    711  O   SER L  94      20.261  30.118  32.400  1.00 27.40           O  
ATOM    712  N   SER L  95      18.847  31.267  31.073  1.00 30.23           N  
ATOM    713  CA  SER L  95      18.758  30.200  30.116  1.00 34.28           C  
ATOM    714  CB  SER L  95      17.362  30.046  29.486  1.00 36.76           C  
ATOM    715  OG  SER L  95      16.408  29.682  30.473  1.00 45.32           O  
ATOM    716  C   SER L  95      19.700  30.519  29.000  1.00 32.89           C  
ATOM    717  O   SER L  95      19.957  31.685  28.701  1.00 33.94           O  
ATOM    718  N   PRO L  96      20.241  29.509  28.369  1.00 34.34           N  
ATOM    719  CA  PRO L  96      19.984  28.142  28.736  1.00 32.30           C  
ATOM    720  CD  PRO L  96      20.629  29.633  26.976  1.00 36.61           C  
ATOM    721  CB  PRO L  96      20.293  27.300  27.495  1.00 36.81           C  
ATOM    722  CG  PRO L  96      21.120  28.230  26.592  1.00 39.20           C  
ATOM    723  C   PRO L  96      20.803  27.755  29.925  1.00 29.44           C  
ATOM    724  O   PRO L  96      21.808  28.407  30.201  1.00 26.31           O  
ATOM    725  N   TYR L  97      20.393  26.685  30.636  1.00 27.21           N  
ATOM    726  CA  TYR L  97      21.102  26.235  31.799  1.00 25.34           C  
ATOM    727  CB  TYR L  97      20.350  25.159  32.596  1.00 25.63           C  
ATOM    728  CG  TYR L  97      19.009  25.727  32.910  1.00 26.58           C  
ATOM    729  CD1 TYR L  97      18.885  26.838  33.712  1.00 27.61           C  
ATOM    730  CD2 TYR L  97      17.874  25.131  32.411  1.00 28.87           C  
ATOM    731  CE1 TYR L  97      17.643  27.354  34.000  1.00 25.81           C  
ATOM    732  CE2 TYR L  97      16.629  25.643  32.696  1.00 31.20           C  
ATOM    733  CZ  TYR L  97      16.514  26.757  33.492  1.00 28.99           C  
ATOM    734  OH  TYR L  97      15.239  27.286  33.787  1.00 31.55           O  
ATOM    735  C   TYR L  97      22.381  25.634  31.310  1.00 26.97           C  
ATOM    736  O   TYR L  97      22.413  24.982  30.268  1.00 28.57           O  
ATOM    737  N   THR L  98      23.484  25.871  32.047  1.00 24.64           N  
ATOM    738  CA  THR L  98      24.786  25.435  31.624  1.00 23.53           C  
ATOM    739  CB  THR L  98      25.650  26.565  31.148  1.00 24.07           C  
ATOM    740  OG1 THR L  98      25.847  27.509  32.192  1.00 24.41           O  
ATOM    741  CG2 THR L  98      24.952  27.238  29.956  1.00 24.08           C  
ATOM    742  C   THR L  98      25.491  24.778  32.772  1.00 23.33           C  
ATOM    743  O   THR L  98      25.202  25.050  33.936  1.00 23.28           O  
ATOM    744  N   PHE L  99      26.450  23.881  32.450  1.00 22.25           N  
ATOM    745  CA  PHE L  99      27.189  23.156  33.449  1.00 22.00           C  
ATOM    746  CB  PHE L  99      27.136  21.623  33.294  1.00 20.49           C  
ATOM    747  CG  PHE L  99      25.767  21.088  33.544  1.00 22.68           C  
ATOM    748  CD1 PHE L  99      24.845  21.016  32.527  1.00 21.47           C  
ATOM    749  CD2 PHE L  99      25.410  20.636  34.793  1.00 17.49           C  
ATOM    750  CE1 PHE L  99      23.584  20.513  32.754  1.00 23.07           C  
ATOM    751  CE2 PHE L  99      24.152  20.132  35.026  1.00 21.00           C  
ATOM    752  CZ  PHE L  99      23.235  20.069  34.005  1.00 20.86           C  
ATOM    753  C   PHE L  99      28.644  23.477  33.302  1.00 22.07           C  
ATOM    754  O   PHE L  99      29.107  23.884  32.238  1.00 22.97           O  
ATOM    755  N   GLY L 100      29.407  23.307  34.399  1.00 22.18           N  
ATOM    756  CA  GLY L 100      30.826  23.489  34.339  1.00 21.45           C  
ATOM    757  C   GLY L 100      31.381  22.229  33.742  1.00 23.30           C  
ATOM    758  O   GLY L 100      30.666  21.243  33.578  1.00 21.88           O  
ATOM    759  N   GLN L 101      32.687  22.242  33.402  1.00 22.81           N  
ATOM    760  CA  GLN L 101      33.383  21.139  32.795  1.00 25.42           C  
ATOM    761  CB  GLN L 101      34.796  21.494  32.288  1.00 25.46           C  
ATOM    762  CG  GLN L 101      35.805  21.861  33.380  1.00 34.60           C  
ATOM    763  CD  GLN L 101      35.706  23.350  33.685  1.00 96.69           C  
ATOM    764  OE1 GLN L 101      34.644  23.869  34.022  1.00 45.41           O  
ATOM    765  NE2 GLN L 101      36.856  24.062  33.563  1.00 38.00           N  
ATOM    766  C   GLN L 101      33.513  20.001  33.767  1.00 25.98           C  
ATOM    767  O   GLN L 101      33.645  18.847  33.364  1.00 27.07           O  
ATOM    768  N   GLY L 102      33.559  20.297  35.079  1.00 25.12           N  
ATOM    769  CA  GLY L 102      33.642  19.250  36.060  1.00 24.39           C  
ATOM    770  C   GLY L 102      35.026  19.185  36.630  1.00 25.23           C  
ATOM    771  O   GLY L 102      36.011  19.522  35.976  1.00 25.95           O  
ATOM    772  N   THR L 103      35.111  18.749  37.906  1.00 24.15           N  
ATOM    773  CA  THR L 103      36.370  18.573  38.575  1.00 24.01           C  
ATOM    774  CB  THR L 103      36.534  19.439  39.792  1.00 23.95           C  
ATOM    775  OG1 THR L 103      36.459  20.810  39.433  1.00 25.80           O  
ATOM    776  CG2 THR L 103      37.890  19.135  40.449  1.00 20.90           C  
ATOM    777  C   THR L 103      36.419  17.151  39.035  1.00 24.15           C  
ATOM    778  O   THR L 103      35.481  16.659  39.661  1.00 23.29           O  
ATOM    779  N   LYS L 104      37.525  16.443  38.734  1.00 24.15           N  
ATOM    780  CA  LYS L 104      37.614  15.074  39.150  1.00 25.99           C  
ATOM    781  CB  LYS L 104      38.356  14.154  38.166  1.00 26.10           C  
ATOM    782  CG  LYS L 104      38.417  12.711  38.671  1.00 33.23           C  
ATOM    783  CD  LYS L 104      38.793  11.671  37.616  1.00 52.19           C  
ATOM    784  CE  LYS L 104      38.835  10.253  38.192  1.00 55.30           C  
ATOM    785  NZ  LYS L 104      38.905   9.254  37.106  1.00 53.63           N1+
ATOM    786  C   LYS L 104      38.355  15.020  40.445  1.00 26.26           C  
ATOM    787  O   LYS L 104      39.455  15.554  40.574  1.00 28.00           O  
ATOM    788  N   VAL L 105      37.751  14.363  41.454  1.00 26.25           N  
ATOM    789  CA  VAL L 105      38.399  14.253  42.727  1.00 26.73           C  
ATOM    790  CB  VAL L 105      37.481  14.532  43.884  1.00 26.82           C  
ATOM    791  CG1 VAL L 105      38.217  14.222  45.200  1.00 25.85           C  
ATOM    792  CG2 VAL L 105      37.001  15.990  43.780  1.00 26.67           C  
ATOM    793  C   VAL L 105      38.890  12.847  42.860  1.00 27.77           C  
ATOM    794  O   VAL L 105      38.103  11.901  42.840  1.00 28.37           O  
ATOM    795  N   ASP L 106      40.223  12.680  42.988  1.00 28.32           N  
ATOM    796  CA  ASP L 106      40.783  11.368  43.142  1.00 29.49           C  
ATOM    797  CB  ASP L 106      41.872  11.003  42.111  1.00 30.12           C  
ATOM    798  CG  ASP L 106      43.046  11.957  42.237  1.00 32.37           C  
ATOM    799  OD1 ASP L 106      42.811  13.192  42.282  1.00  0.00           O  
ATOM    800  OD2 ASP L 106      44.202  11.460  42.293  1.00  0.00           O1-
ATOM    801  C   ASP L 106      41.353  11.254  44.521  1.00 30.56           C  
ATOM    802  O   ASP L 106      41.771  12.243  45.120  1.00 30.69           O  
ATOM    803  N   ILE L 107      41.375  10.017  45.061  1.00 29.91           N  
ATOM    804  CA  ILE L 107      41.815   9.801  46.411  1.00 30.42           C  
ATOM    805  CB  ILE L 107      40.987   8.783  47.141  1.00 29.42           C  
ATOM    806  CG1 ILE L 107      39.522   9.235  47.231  1.00 33.00           C  
ATOM    807  CG2 ILE L 107      41.645   8.527  48.506  1.00 31.61           C  
ATOM    808  CD1 ILE L 107      39.331  10.551  47.980  1.00 42.02           C  
ATOM    809  C   ILE L 107      43.200   9.250  46.378  1.00 31.27           C  
ATOM    810  O   ILE L 107      43.472   8.251  45.713  1.00 31.33           O  
ATOM    811  N   LYS L 108      44.125   9.906  47.105  1.00 31.40           N  
ATOM    812  CA  LYS L 108      45.466   9.411  47.150  1.00 31.62           C  
ATOM    813  CB  LYS L 108      46.548  10.502  47.012  1.00 31.42           C  
ATOM    814  CG  LYS L 108      46.546  11.543  48.132  1.00 33.15           C  
ATOM    815  CD  LYS L 108      47.829  12.376  48.204  1.00 35.58           C  
ATOM    816  CE  LYS L 108      47.977  13.404  47.081  1.00 55.29           C  
ATOM    817  NZ  LYS L 108      49.237  14.163  47.257  1.00 68.04           N1+
ATOM    818  C   LYS L 108      45.665   8.717  48.492  1.00 31.96           C  
ATOM    819  O   LYS L 108      44.688   8.659  49.284  1.00 31.81           O  
ATOM    820  OXT LYS L 108      46.801   8.229  48.742  1.00  0.00           O1-
TER     821      LYS L 108 
ATOM    822  N   GLN H 109       6.447   7.484  45.609  1.00 38.79           N1+
ATOM    823  CA  GLN H 109       7.796   6.995  45.197  1.00 37.77           C  
ATOM    824  CB  GLN H 109       7.706   5.529  44.758  1.00 38.34           C  
ATOM    825  CG  GLN H 109       6.749   5.326  43.585  1.00 38.75           C  
ATOM    826  CD  GLN H 109       6.747   3.849  43.228  0.00 46.11           C  
ATOM    827  OE1 GLN H 109       5.778   3.132  43.471  0.00 50.46           O  
ATOM    828  NE2 GLN H 109       7.871   3.375  42.631  0.00 50.29           N  
ATOM    829  C   GLN H 109       8.339   7.812  44.061  1.00 36.88           C  
ATOM    830  O   GLN H 109       7.685   7.971  43.037  1.00 36.42           O  
ATOM    831  N   VAL H 110       9.565   8.349  44.223  1.00 47.63           N  
ATOM    832  CA  VAL H 110      10.159   9.297  43.314  1.00 46.63           C  
ATOM    833  CB  VAL H 110      11.326  10.009  43.937  1.00 47.09           C  
ATOM    834  CG1 VAL H 110      11.886  11.003  42.913  1.00 40.40           C  
ATOM    835  CG2 VAL H 110      10.856  10.665  45.249  1.00 42.44           C  
ATOM    836  C   VAL H 110      10.605   8.776  41.954  1.00 45.01           C  
ATOM    837  O   VAL H 110      10.546   9.523  40.984  1.00 44.81           O  
ATOM    838  N   GLN H 111      11.064   7.516  41.831  1.00 54.25           N  
ATOM    839  CA  GLN H 111      11.704   6.910  40.672  1.00 53.33           C  
ATOM    840  CB  GLN H 111      11.501   5.391  40.657  1.00 54.65           C  
ATOM    841  CG  GLN H 111      10.028   5.009  40.514  1.00 56.23           C  
ATOM    842  CD  GLN H 111       9.923   3.498  40.620  1.00 93.88           C  
ATOM    843  OE1 GLN H 111      10.295   2.910  41.633  1.00 79.15           O  
ATOM    844  NE2 GLN H 111       9.403   2.848  39.544  1.00 42.68           N  
ATOM    845  C   GLN H 111      11.329   7.432  39.299  1.00 51.17           C  
ATOM    846  O   GLN H 111      10.186   7.773  39.002  1.00 51.23           O  
ATOM    847  N   LEU H 112      12.354   7.512  38.412  1.00 47.80           N  
ATOM    848  CA  LEU H 112      12.216   7.874  37.021  1.00 44.60           C  
ATOM    849  CB  LEU H 112      12.972   9.154  36.630  1.00 45.06           C  
ATOM    850  CG  LEU H 112      12.411  10.440  37.263  1.00 41.80           C  
ATOM    851  CD1 LEU H 112      13.217  11.673  36.826  1.00 39.64           C  
ATOM    852  CD2 LEU H 112      10.910  10.595  36.970  1.00 38.00           C  
ATOM    853  C   LEU H 112      12.840   6.766  36.226  1.00 42.97           C  
ATOM    854  O   LEU H 112      14.046   6.539  36.312  1.00 42.88           O  
ATOM    855  N   VAL H 113      12.038   6.061  35.401  1.00 40.47           N  
ATOM    856  CA  VAL H 113      12.565   4.946  34.663  1.00 38.14           C  
ATOM    857  CB  VAL H 113      11.715   3.714  34.775  1.00 39.90           C  
ATOM    858  CG1 VAL H 113      12.325   2.610  33.896  1.00 33.86           C  
ATOM    859  CG2 VAL H 113      11.597   3.335  36.263  1.00 39.03           C  
ATOM    860  C   VAL H 113      12.634   5.323  33.216  1.00 34.93           C  
ATOM    861  O   VAL H 113      11.686   5.870  32.657  1.00 35.04           O  
ATOM    862  N   GLN H 114      13.776   5.015  32.566  1.00 32.01           N  
ATOM    863  CA  GLN H 114      13.967   5.397  31.197  1.00 30.87           C  
ATOM    864  CB  GLN H 114      15.274   6.178  30.971  1.00 29.72           C  
ATOM    865  CG  GLN H 114      15.314   7.487  31.769  1.00 26.48           C  
ATOM    866  CD  GLN H 114      16.630   8.201  31.493  1.00 27.57           C  
ATOM    867  OE1 GLN H 114      17.188   8.863  32.366  1.00 33.13           O  
ATOM    868  NE2 GLN H 114      17.130   8.078  30.235  1.00 27.08           N  
ATOM    869  C   GLN H 114      13.988   4.176  30.331  1.00 31.59           C  
ATOM    870  O   GLN H 114      14.135   3.051  30.808  1.00 31.40           O  
ATOM    871  N   SER H 115      13.814   4.387  29.009  1.00 31.67           N  
ATOM    872  CA  SER H 115      13.783   3.320  28.050  1.00 32.04           C  
ATOM    873  CB  SER H 115      13.264   3.761  26.670  1.00 31.76           C  
ATOM    874  OG  SER H 115      14.105   4.770  26.130  1.00 31.49           O  
ATOM    875  C   SER H 115      15.169   2.780  27.886  1.00 32.76           C  
ATOM    876  O   SER H 115      16.144   3.387  28.324  1.00 31.69           O  
ATOM    877  N   GLY H 116      15.280   1.601  27.240  1.00 31.60           N  
ATOM    878  CA  GLY H 116      16.532   0.910  27.096  1.00 30.35           C  
ATOM    879  C   GLY H 116      17.379   1.547  26.041  1.00 30.34           C  
ATOM    880  O   GLY H 116      16.916   2.351  25.234  1.00 30.39           O  
ATOM    881  N   ALA H 117      18.670   1.152  26.022  1.00 30.67           N  
ATOM    882  CA  ALA H 117      19.640   1.689  25.112  1.00 30.01           C  
ATOM    883  CB  ALA H 117      21.076   1.215  25.397  1.00 29.98           C  
ATOM    884  C   ALA H 117      19.291   1.280  23.720  1.00 31.49           C  
ATOM    885  O   ALA H 117      18.704   0.222  23.498  1.00 31.84           O  
ATOM    886  N   GLU H 118      19.638   2.137  22.736  1.00 30.70           N  
ATOM    887  CA  GLU H 118      19.316   1.817  21.376  1.00 30.42           C  
ATOM    888  CB  GLU H 118      18.058   2.527  20.849  1.00 32.59           C  
ATOM    889  CG  GLU H 118      16.769   2.061  21.521  1.00 36.34           C  
ATOM    890  CD  GLU H 118      15.609   2.822  20.899  1.00 50.39           C  
ATOM    891  OE1 GLU H 118      15.809   3.401  19.799  1.00 37.36           O  
ATOM    892  OE2 GLU H 118      14.509   2.830  21.512  1.00 48.60           O1-
ATOM    893  C   GLU H 118      20.437   2.230  20.477  1.00 30.79           C  
ATOM    894  O   GLU H 118      21.262   3.077  20.816  1.00 29.47           O  
ATOM    895  N   VAL H 119      20.488   1.597  19.288  1.00 30.57           N  
ATOM    896  CA  VAL H 119      21.455   1.917  18.279  1.00 30.29           C  
ATOM    897  CB  VAL H 119      22.136   0.703  17.714  1.00 30.58           C  
ATOM    898  CG1 VAL H 119      23.056   1.137  16.562  1.00 29.91           C  
ATOM    899  CG2 VAL H 119      22.872  -0.020  18.853  1.00 33.73           C  
ATOM    900  C   VAL H 119      20.679   2.548  17.166  1.00 30.96           C  
ATOM    901  O   VAL H 119      19.607   2.064  16.803  1.00 30.97           O  
ATOM    902  N   LYS H 120      21.189   3.664  16.610  1.00 30.69           N  
ATOM    903  CA  LYS H 120      20.477   4.317  15.547  1.00 32.00           C  
ATOM    904  CB  LYS H 120      19.821   5.640  15.977  1.00 31.89           C  
ATOM    905  CG  LYS H 120      18.629   5.460  16.918  1.00 32.15           C  
ATOM    906  CD  LYS H 120      17.492   4.654  16.288  1.00 26.00           C  
ATOM    907  CE  LYS H 120      16.171   4.745  17.052  1.00 49.42           C  
ATOM    908  NZ  LYS H 120      15.118   4.001  16.327  1.00 37.31           N1+
ATOM    909  C   LYS H 120      21.440   4.646  14.449  1.00 32.81           C  
ATOM    910  O   LYS H 120      22.604   4.956  14.696  1.00 32.00           O  
ATOM    911  N   LYS H 121      20.963   4.577  13.190  1.00 33.66           N  
ATOM    912  CA  LYS H 121      21.778   4.898  12.054  1.00 34.72           C  
ATOM    913  CB  LYS H 121      21.205   4.395  10.718  1.00 36.71           C  
ATOM    914  CG  LYS H 121      21.222   2.874  10.563  1.00 44.25           C  
ATOM    915  CD  LYS H 121      20.328   2.376   9.426  1.00 51.17           C  
ATOM    916  CE  LYS H 121      20.507   3.148   8.117  1.00 74.19           C  
ATOM    917  NZ  LYS H 121      21.841   2.869   7.539  1.00 43.63           N1+
ATOM    918  C   LYS H 121      21.838   6.386  11.962  1.00 33.37           C  
ATOM    919  O   LYS H 121      20.963   7.089  12.464  1.00 33.92           O  
ATOM    920  N   PRO H 122      22.862   6.893  11.338  1.00 32.43           N  
ATOM    921  CA  PRO H 122      22.994   8.311  11.205  1.00 33.45           C  
ATOM    922  CD  PRO H 122      24.134   6.207  11.217  1.00 31.76           C  
ATOM    923  CB  PRO H 122      24.422   8.561  10.709  1.00 33.16           C  
ATOM    924  CG  PRO H 122      24.961   7.161  10.342  1.00 32.59           C  
ATOM    925  C   PRO H 122      21.913   8.847  10.326  1.00 35.09           C  
ATOM    926  O   PRO H 122      21.578   8.206   9.331  1.00 36.14           O  
ATOM    927  N   GLY H 123      21.354  10.020  10.686  1.00 34.86           N  
ATOM    928  CA  GLY H 123      20.329  10.641   9.899  1.00 33.46           C  
ATOM    929  C   GLY H 123      18.976  10.263  10.427  1.00 33.48           C  
ATOM    930  O   GLY H 123      17.973  10.859  10.040  1.00 34.74           O  
ATOM    931  N   SER H 124      18.905   9.270  11.334  1.00 31.43           N  
ATOM    932  CA  SER H 124      17.630   8.844  11.844  1.00 31.50           C  
ATOM    933  CB  SER H 124      17.575   7.354  12.233  1.00 31.07           C  
ATOM    934  OG  SER H 124      18.443   7.089  13.325  1.00 36.10           O  
ATOM    935  C   SER H 124      17.283   9.658  13.053  1.00 32.72           C  
ATOM    936  O   SER H 124      17.946  10.646  13.364  1.00 31.43           O  
ATOM    937  N   SER H 125      16.184   9.276  13.741  1.00 33.23           N  
ATOM    938  CA  SER H 125      15.747   9.979  14.915  1.00 34.48           C  
ATOM    939  CB  SER H 125      14.400  10.699  14.740  1.00 35.64           C  
ATOM    940  OG  SER H 125      14.515  11.734  13.776  1.00 40.14           O  
ATOM    941  C   SER H 125      15.539   8.981  16.013  1.00 34.14           C  
ATOM    942  O   SER H 125      15.266   7.809  15.759  1.00 34.87           O  
ATOM    943  N   VAL H 126      15.668   9.434  17.279  1.00 33.20           N  
ATOM    944  CA  VAL H 126      15.484   8.555  18.398  1.00 32.23           C  
ATOM    945  CB  VAL H 126      16.762   8.273  19.139  1.00 32.88           C  
ATOM    946  CG1 VAL H 126      17.301   9.597  19.707  1.00 27.66           C  
ATOM    947  CG2 VAL H 126      16.487   7.203  20.210  1.00 31.99           C  
ATOM    948  C   VAL H 126      14.532   9.205  19.353  1.00 31.09           C  
ATOM    949  O   VAL H 126      14.460  10.430  19.445  1.00 30.11           O  
ATOM    950  N   LYS H 127      13.748   8.376  20.073  1.00 30.40           N  
ATOM    951  CA  LYS H 127      12.811   8.880  21.032  1.00 32.15           C  
ATOM    952  CB  LYS H 127      11.355   8.560  20.653  1.00 33.56           C  
ATOM    953  CG  LYS H 127      10.300   9.313  21.466  1.00 35.72           C  
ATOM    954  CD  LYS H 127       8.908   9.232  20.835  1.00 52.71           C  
ATOM    955  CE  LYS H 127       7.818   9.971  21.615  1.00 49.50           C  
ATOM    956  NZ  LYS H 127       6.519   9.830  20.919  1.00 49.85           N1+
ATOM    957  C   LYS H 127      13.110   8.192  22.330  1.00 33.02           C  
ATOM    958  O   LYS H 127      13.055   6.967  22.418  1.00 33.89           O  
ATOM    959  N   VAL H 128      13.432   8.972  23.380  1.00 32.62           N  
ATOM    960  CA  VAL H 128      13.751   8.401  24.658  1.00 31.96           C  
ATOM    961  CB  VAL H 128      14.986   9.000  25.270  1.00 32.21           C  
ATOM    962  CG1 VAL H 128      15.170   8.448  26.693  1.00 32.64           C  
ATOM    963  CG2 VAL H 128      16.172   8.710  24.335  1.00 26.18           C  
ATOM    964  C   VAL H 128      12.605   8.701  25.570  1.00 32.07           C  
ATOM    965  O   VAL H 128      12.052   9.797  25.538  1.00 32.59           O  
ATOM    966  N   SER H 129      12.220   7.722  26.417  1.00 31.39           N  
ATOM    967  CA  SER H 129      11.086   7.905  27.279  1.00 31.50           C  
ATOM    968  CB  SER H 129      10.062   6.760  27.186  1.00 32.09           C  
ATOM    969  OG  SER H 129      10.634   5.553  27.666  1.00 34.58           O  
ATOM    970  C   SER H 129      11.547   7.957  28.704  1.00 31.49           C  
ATOM    971  O   SER H 129      12.587   7.402  29.057  1.00 30.09           O  
ATOM    972  N   CYS H 130      10.773   8.667  29.554  1.00 31.99           N  
ATOM    973  CA  CYS H 130      11.065   8.816  30.951  1.00 33.34           C  
ATOM    974  CB  CYS H 130      11.646  10.212  31.251  1.00 33.71           C  
ATOM    975  SG  CYS H 130      11.962  10.547  33.006  1.00 38.71           S  
ATOM    976  C   CYS H 130       9.761   8.685  31.676  1.00 33.86           C  
ATOM    977  O   CYS H 130       8.890   9.543  31.548  1.00 32.76           O  
ATOM    978  N   LYS H 131       9.597   7.613  32.478  1.00 35.44           N  
ATOM    979  CA  LYS H 131       8.335   7.406  33.127  1.00 37.76           C  
ATOM    980  CB  LYS H 131       7.874   5.939  33.122  1.00 38.74           C  
ATOM    981  CG  LYS H 131       6.477   5.747  33.712  1.00 36.51           C  
ATOM    982  CD  LYS H 131       5.851   4.393  33.374  1.00 53.85           C  
ATOM    983  CE  LYS H 131       4.441   4.219  33.939  1.00 40.90           C  
ATOM    984  NZ  LYS H 131       3.878   2.924  33.497  1.00 53.01           N1+
ATOM    985  C   LYS H 131       8.454   7.837  34.547  1.00 39.01           C  
ATOM    986  O   LYS H 131       9.350   7.406  35.273  1.00 38.61           O  
ATOM    987  N   THR H 132       7.525   8.712  34.975  1.00 41.84           N  
ATOM    988  CA  THR H 132       7.549   9.193  36.321  1.00 45.05           C  
ATOM    989  CB  THR H 132       6.979  10.571  36.472  1.00 44.53           C  
ATOM    990  OG1 THR H 132       5.609  10.576  36.096  1.00  0.00           O  
ATOM    991  CG2 THR H 132       7.778  11.534  35.579  1.00  0.00           C  
ATOM    992  C   THR H 132       6.701   8.269  37.125  1.00 48.50           C  
ATOM    993  O   THR H 132       5.643   7.824  36.682  1.00 48.64           O  
ATOM    994  N   SER H 133       7.178   7.935  38.334  1.00 52.72           N  
ATOM    995  CA  SER H 133       6.452   7.044  39.182  1.00 56.68           C  
ATOM    996  CB  SER H 133       7.350   6.235  40.133  1.00 57.62           C  
ATOM    997  OG  SER H 133       6.578   5.257  40.811  1.00 61.42           O  
ATOM    998  C   SER H 133       5.496   7.854  39.998  1.00 58.07           C  
ATOM    999  O   SER H 133       5.574   9.081  40.052  1.00 58.46           O  
ATOM   1000  N   GLY H 134       4.453   7.340  40.642  1.00 76.84           N  
ATOM   1001  CA  GLY H 134       3.739   8.127  41.655  1.00 73.80           C  
ATOM   1002  C   GLY H 134       3.474   9.618  41.445  1.00 68.03           C  
ATOM   1003  O   GLY H 134       3.277  10.095  40.325  1.00 67.42           O  
ATOM   1004  N   GLY H 135       3.556  10.378  42.559  1.00 64.89           N  
ATOM   1005  CA  GLY H 135       3.537  11.813  42.595  1.00 68.60           C  
ATOM   1006  C   GLY H 135       2.460  12.323  41.706  1.00 71.40           C  
ATOM   1007  O   GLY H 135       1.525  11.612  41.342  1.00 75.85           O  
ATOM   1008  N   THR H 136       2.586  13.607  41.323  1.00 69.80           N  
ATOM   1009  CA  THR H 136       1.639  14.155  40.408  1.00 71.12           C  
ATOM   1010  CB  THR H 136       0.875  15.330  40.936  1.00 74.48           C  
ATOM   1011  OG1 THR H 136       0.269  15.005  42.177  1.00 81.42           O  
ATOM   1012  CG2 THR H 136      -0.237  15.649  39.924  1.00 75.30           C  
ATOM   1013  C   THR H 136       2.466  14.615  39.250  1.00 71.53           C  
ATOM   1014  O   THR H 136       3.479  15.290  39.427  1.00 75.85           O  
ATOM   1015  N   PHE H 137       2.044  14.257  38.028  1.00 68.70           N  
ATOM   1016  CA  PHE H 137       2.814  14.509  36.843  1.00 64.31           C  
ATOM   1017  CB  PHE H 137       2.198  13.830  35.607  1.00 57.03           C  
ATOM   1018  CG  PHE H 137       3.261  13.706  34.570  1.00 60.09           C  
ATOM   1019  CD1 PHE H 137       4.279  12.797  34.753  1.00 60.67           C  
ATOM   1020  CD2 PHE H 137       3.236  14.457  33.419  1.00 60.64           C  
ATOM   1021  CE1 PHE H 137       5.271  12.647  33.815  1.00 59.19           C  
ATOM   1022  CE2 PHE H 137       4.227  14.309  32.478  1.00 60.71           C  
ATOM   1023  CZ  PHE H 137       5.244  13.408  32.674  1.00 59.42           C  
ATOM   1024  C   PHE H 137       2.937  15.987  36.592  1.00 64.66           C  
ATOM   1025  O   PHE H 137       3.979  16.459  36.133  1.00 64.25           O  
ATOM   1026  N   ASN H 138       1.874  16.767  36.875  1.00 65.61           N  
ATOM   1027  CA  ASN H 138       1.916  18.176  36.596  1.00 67.71           C  
ATOM   1028  CB  ASN H 138       0.597  18.921  36.888  1.00 68.09           C  
ATOM   1029  CG  ASN H 138       0.364  19.005  38.391  1.00  0.00           C  
ATOM   1030  OD1 ASN H 138       0.711  18.097  39.143  1.00  0.00           O  
ATOM   1031  ND2 ASN H 138      -0.241  20.135  38.844  1.00  0.00           N  
ATOM   1032  C   ASN H 138       2.990  18.816  37.419  1.00 67.33           C  
ATOM   1033  O   ASN H 138       3.560  19.828  37.015  1.00 71.30           O  
ATOM   1034  N   ASN H 139       3.268  18.255  38.610  1.00 58.65           N  
ATOM   1035  CA  ASN H 139       4.228  18.794  39.539  1.00 61.95           C  
ATOM   1036  CB  ASN H 139       4.196  18.086  40.904  1.00 64.24           C  
ATOM   1037  CG  ASN H 139       2.902  18.495  41.596  1.00 68.33           C  
ATOM   1038  OD1 ASN H 139       2.375  19.580  41.357  1.00 67.49           O  
ATOM   1039  ND2 ASN H 139       2.376  17.606  42.480  1.00 68.62           N  
ATOM   1040  C   ASN H 139       5.636  18.736  39.026  1.00 60.50           C  
ATOM   1041  O   ASN H 139       6.452  19.582  39.386  1.00 62.35           O  
ATOM   1042  N   VAL H 140       6.010  17.739  38.208  1.00 58.35           N  
ATOM   1043  CA  VAL H 140       7.408  17.732  37.879  1.00 58.35           C  
ATOM   1044  CB  VAL H 140       7.928  16.353  37.591  1.00 57.41           C  
ATOM   1045  CG1 VAL H 140       7.769  15.492  38.855  1.00  0.00           C  
ATOM   1046  CG2 VAL H 140       7.187  15.800  36.362  1.00  0.00           C  
ATOM   1047  C   VAL H 140       7.691  18.572  36.664  1.00 62.07           C  
ATOM   1048  O   VAL H 140       6.853  18.648  35.771  1.00 67.16           O  
ATOM   1049  N   ALA H 141       8.796  19.368  36.643  1.00 31.68           N  
ATOM   1050  CA  ALA H 141       9.233  19.560  35.286  1.00 29.33           C  
ATOM   1051  CB  ALA H 141       9.969  20.890  35.063  1.00 16.49           C  
ATOM   1052  C   ALA H 141      10.210  18.464  34.984  1.00 28.84           C  
ATOM   1053  O   ALA H 141      10.837  17.922  35.892  1.00 29.58           O  
ATOM   1054  N   ILE H 142      10.335  18.076  33.696  1.00 26.81           N  
ATOM   1055  CA  ILE H 142      11.252  17.025  33.338  1.00 25.98           C  
ATOM   1056  CB  ILE H 142      10.589  15.873  32.641  1.00 26.99           C  
ATOM   1057  CG1 ILE H 142       9.585  15.175  33.575  1.00 22.25           C  
ATOM   1058  CG2 ILE H 142      11.697  14.948  32.112  1.00 29.38           C  
ATOM   1059  CD1 ILE H 142      10.224  14.581  34.829  1.00 26.71           C  
ATOM   1060  C   ILE H 142      12.252  17.587  32.373  1.00 25.53           C  
ATOM   1061  O   ILE H 142      11.885  18.157  31.346  1.00 26.35           O  
ATOM   1062  N   ASN H 143      13.557  17.415  32.672  1.00 25.36           N  
ATOM   1063  CA  ASN H 143      14.585  17.959  31.830  1.00 25.50           C  
ATOM   1064  CB  ASN H 143      15.526  18.921  32.575  1.00 25.80           C  
ATOM   1065  CG  ASN H 143      14.724  20.166  32.946  1.00 27.05           C  
ATOM   1066  OD1 ASN H 143      14.650  21.123  32.177  1.00 25.48           O  
ATOM   1067  ND2 ASN H 143      14.091  20.149  34.150  1.00 27.58           N  
ATOM   1068  C   ASN H 143      15.406  16.834  31.282  1.00 25.18           C  
ATOM   1069  O   ASN H 143      15.440  15.739  31.841  1.00 26.24           O  
ATOM   1070  N   TRP H 144      16.053  17.078  30.125  1.00 24.41           N  
ATOM   1071  CA  TRP H 144      16.898  16.093  29.524  1.00 24.69           C  
ATOM   1072  CB  TRP H 144      16.447  15.675  28.115  1.00 26.11           C  
ATOM   1073  CG  TRP H 144      15.287  14.706  28.120  1.00 29.41           C  
ATOM   1074  CD2 TRP H 144      13.903  15.051  28.284  1.00 31.03           C  
ATOM   1075  CD1 TRP H 144      15.328  13.352  28.001  1.00 27.34           C  
ATOM   1076  NE1 TRP H 144      14.062  12.830  28.075  1.00 30.67           N  
ATOM   1077  CE2 TRP H 144      13.175  13.860  28.251  1.00 26.32           C  
ATOM   1078  CE3 TRP H 144      13.291  16.255  28.452  1.00 30.27           C  
ATOM   1079  CZ2 TRP H 144      11.819  13.852  28.382  1.00 35.99           C  
ATOM   1080  CZ3 TRP H 144      11.922  16.242  28.587  1.00 29.25           C  
ATOM   1081  CH2 TRP H 144      11.199  15.067  28.552  1.00 36.86           C  
ATOM   1082  C   TRP H 144      18.287  16.642  29.451  1.00 25.18           C  
ATOM   1083  O   TRP H 144      18.520  17.740  28.943  1.00 25.17           O  
ATOM   1084  N   VAL H 145      19.250  15.869  29.989  1.00 24.11           N  
ATOM   1085  CA  VAL H 145      20.632  16.253  29.991  1.00 23.36           C  
ATOM   1086  CB  VAL H 145      21.154  16.515  31.373  1.00 23.69           C  
ATOM   1087  CG1 VAL H 145      22.658  16.819  31.293  1.00 22.26           C  
ATOM   1088  CG2 VAL H 145      20.317  17.644  31.999  1.00 21.90           C  
ATOM   1089  C   VAL H 145      21.390  15.091  29.428  1.00 24.11           C  
ATOM   1090  O   VAL H 145      21.105  13.939  29.757  1.00 25.34           O  
ATOM   1091  N   ARG H 146      22.387  15.352  28.556  1.00 22.23           N  
ATOM   1092  CA  ARG H 146      23.083  14.228  27.993  1.00 22.42           C  
ATOM   1093  CB  ARG H 146      22.943  14.068  26.469  1.00 22.17           C  
ATOM   1094  CG  ARG H 146      23.549  15.198  25.639  1.00 20.54           C  
ATOM   1095  CD  ARG H 146      23.400  14.946  24.138  1.00 23.09           C  
ATOM   1096  NE  ARG H 146      24.197  15.973  23.412  1.00 26.95           N  
ATOM   1097  CZ  ARG H 146      24.330  15.889  22.056  1.00 32.54           C  
ATOM   1098  NH1 ARG H 146      23.713  14.884  21.370  1.00 28.04           N1+
ATOM   1099  NH2 ARG H 146      25.082  16.810  21.386  1.00 26.61           N  
ATOM   1100  C   ARG H 146      24.543  14.341  28.289  1.00 23.34           C  
ATOM   1101  O   ARG H 146      25.045  15.408  28.639  1.00 21.93           O  
ATOM   1102  N   GLN H 147      25.256  13.198  28.191  1.00 23.33           N  
ATOM   1103  CA  GLN H 147      26.662  13.190  28.453  1.00 23.10           C  
ATOM   1104  CB  GLN H 147      26.976  12.723  29.886  1.00 22.60           C  
ATOM   1105  CG  GLN H 147      28.459  12.737  30.262  1.00 23.90           C  
ATOM   1106  CD  GLN H 147      28.568  12.249  31.703  1.00 24.55           C  
ATOM   1107  OE1 GLN H 147      27.701  11.523  32.190  1.00 29.53           O  
ATOM   1108  NE2 GLN H 147      29.653  12.662  32.408  1.00 25.53           N  
ATOM   1109  C   GLN H 147      27.319  12.235  27.503  1.00 23.93           C  
ATOM   1110  O   GLN H 147      27.011  11.044  27.491  1.00 24.11           O  
ATOM   1111  N   ALA H 148      28.254  12.748  26.677  1.00 25.56           N  
ATOM   1112  CA  ALA H 148      28.993  11.902  25.785  1.00 27.44           C  
ATOM   1113  CB  ALA H 148      29.780  12.672  24.712  1.00 27.29           C  
ATOM   1114  C   ALA H 148      29.965  11.165  26.650  1.00 29.14           C  
ATOM   1115  O   ALA H 148      30.322  11.640  27.726  1.00 29.98           O  
ATOM   1116  N   PRO H 149      30.417  10.020  26.227  1.00 30.85           N  
ATOM   1117  CA  PRO H 149      31.277   9.253  27.080  1.00 31.45           C  
ATOM   1118  CD  PRO H 149      29.680   9.186  25.292  1.00 32.27           C  
ATOM   1119  CB  PRO H 149      31.449   7.906  26.383  1.00 31.70           C  
ATOM   1120  CG  PRO H 149      30.134   7.745  25.592  1.00 32.43           C  
ATOM   1121  C   PRO H 149      32.546   9.972  27.399  1.00 32.23           C  
ATOM   1122  O   PRO H 149      33.209  10.454  26.483  1.00 30.82           O  
ATOM   1123  N   GLY H 150      32.899  10.044  28.698  1.00 32.60           N  
ATOM   1124  CA  GLY H 150      34.121  10.666  29.119  1.00 33.93           C  
ATOM   1125  C   GLY H 150      33.991  12.153  29.006  1.00 34.34           C  
ATOM   1126  O   GLY H 150      34.989  12.870  29.067  1.00 34.68           O  
ATOM   1127  N   GLN H 151      32.753  12.664  28.859  1.00 32.92           N  
ATOM   1128  CA  GLN H 151      32.576  14.079  28.689  1.00 31.73           C  
ATOM   1129  CB  GLN H 151      31.873  14.465  27.374  1.00 32.21           C  
ATOM   1130  CG  GLN H 151      32.675  14.157  26.107  1.00 35.12           C  
ATOM   1131  CD  GLN H 151      33.783  15.192  25.965  1.00 83.40           C  
ATOM   1132  OE1 GLN H 151      34.292  15.721  26.952  1.00 94.46           O  
ATOM   1133  NE2 GLN H 151      34.166  15.495  24.696  1.00 44.43           N  
ATOM   1134  C   GLN H 151      31.711  14.602  29.792  1.00 29.54           C  
ATOM   1135  O   GLN H 151      31.340  13.878  30.716  1.00 28.24           O  
ATOM   1136  N   GLY H 152      31.385  15.911  29.709  1.00 27.50           N  
ATOM   1137  CA  GLY H 152      30.613  16.591  30.711  1.00 27.48           C  
ATOM   1138  C   GLY H 152      29.145  16.491  30.420  1.00 26.70           C  
ATOM   1139  O   GLY H 152      28.710  15.752  29.539  1.00 27.78           O  
ATOM   1140  N   LEU H 153      28.345  17.269  31.182  1.00 25.57           N  
ATOM   1141  CA  LEU H 153      26.912  17.261  31.096  1.00 24.51           C  
ATOM   1142  CB  LEU H 153      26.246  17.410  32.476  1.00 23.05           C  
ATOM   1143  CG  LEU H 153      26.537  16.255  33.457  1.00 25.72           C  
ATOM   1144  CD1 LEU H 153      25.866  16.505  34.816  1.00 20.85           C  
ATOM   1145  CD2 LEU H 153      26.135  14.896  32.861  1.00 21.82           C  
ATOM   1146  C   LEU H 153      26.464  18.438  30.279  1.00 25.71           C  
ATOM   1147  O   LEU H 153      27.028  19.525  30.394  1.00 26.30           O  
ATOM   1148  N   GLU H 154      25.451  18.237  29.401  1.00 24.77           N  
ATOM   1149  CA  GLU H 154      24.909  19.348  28.667  1.00 25.96           C  
ATOM   1150  CB  GLU H 154      25.362  19.470  27.198  1.00 27.79           C  
ATOM   1151  CG  GLU H 154      24.906  18.365  26.249  1.00 30.71           C  
ATOM   1152  CD  GLU H 154      25.390  18.775  24.863  1.00 77.86           C  
ATOM   1153  OE1 GLU H 154      25.050  19.911  24.439  1.00 37.95           O  
ATOM   1154  OE2 GLU H 154      26.112  17.973  24.214  1.00 40.06           O1-
ATOM   1155  C   GLU H 154      23.411  19.269  28.707  1.00 26.38           C  
ATOM   1156  O   GLU H 154      22.822  18.210  28.488  1.00 26.09           O  
ATOM   1157  N   TRP H 155      22.757  20.415  28.995  1.00 25.99           N  
ATOM   1158  CA  TRP H 155      21.324  20.494  29.121  1.00 25.65           C  
ATOM   1159  CB  TRP H 155      20.906  21.666  30.027  1.00 25.18           C  
ATOM   1160  CG  TRP H 155      19.424  21.919  30.126  1.00 27.05           C  
ATOM   1161  CD2 TRP H 155      18.756  22.979  29.427  1.00 24.16           C  
ATOM   1162  CD1 TRP H 155      18.472  21.283  30.869  1.00 19.14           C  
ATOM   1163  NE1 TRP H 155      17.251  21.880  30.673  1.00 26.64           N  
ATOM   1164  CE2 TRP H 155      17.411  22.927  29.788  1.00 24.82           C  
ATOM   1165  CE3 TRP H 155      19.228  23.925  28.562  1.00 25.05           C  
ATOM   1166  CZ2 TRP H 155      16.513  23.824  29.285  1.00 31.60           C  
ATOM   1167  CZ3 TRP H 155      18.318  24.824  28.050  1.00 27.03           C  
ATOM   1168  CH2 TRP H 155      16.986  24.774  28.406  1.00 21.22           C  
ATOM   1169  C   TRP H 155      20.713  20.703  27.767  1.00 25.58           C  
ATOM   1170  O   TRP H 155      21.103  21.614  27.042  1.00 25.74           O  
ATOM   1171  N   MET H 156      19.841  19.763  27.341  1.00 24.53           N  
ATOM   1172  CA  MET H 156      19.095  19.805  26.109  1.00 26.13           C  
ATOM   1173  CB  MET H 156      18.724  18.393  25.633  1.00 27.64           C  
ATOM   1174  CG  MET H 156      19.969  17.551  25.343  1.00 30.17           C  
ATOM   1175  SD  MET H 156      19.641  15.850  24.801  1.00 35.66           S  
ATOM   1176  CE  MET H 156      19.062  16.314  23.144  1.00 30.85           C  
ATOM   1177  C   MET H 156      17.841  20.638  26.143  1.00 26.27           C  
ATOM   1178  O   MET H 156      17.544  21.363  25.194  1.00 27.17           O  
ATOM   1179  N   GLY H 157      17.055  20.546  27.238  1.00 24.94           N  
ATOM   1180  CA  GLY H 157      15.791  21.234  27.294  1.00 25.33           C  
ATOM   1181  C   GLY H 157      14.908  20.535  28.287  1.00 25.69           C  
ATOM   1182  O   GLY H 157      15.334  19.605  28.971  1.00 25.67           O  
ATOM   1183  N   GLY H 158      13.631  20.966  28.396  1.00 26.71           N  
ATOM   1184  CA  GLY H 158      12.771  20.325  29.353  1.00 26.87           C  
ATOM   1185  C   GLY H 158      11.353  20.732  29.111  1.00 27.73           C  
ATOM   1186  O   GLY H 158      11.072  21.587  28.272  1.00 27.90           O  
ATOM   1187  N   ILE H 159      10.413  20.085  29.838  1.00 27.71           N  
ATOM   1188  CA  ILE H 159       9.018  20.400  29.719  1.00 27.39           C  
ATOM   1189  CB  ILE H 159       8.272  19.441  28.834  1.00 27.65           C  
ATOM   1190  CG1 ILE H 159       6.852  19.957  28.547  1.00 28.72           C  
ATOM   1191  CG2 ILE H 159       8.322  18.051  29.490  1.00 25.00           C  
ATOM   1192  CD1 ILE H 159       6.146  19.194  27.426  1.00 28.90           C  
ATOM   1193  C   ILE H 159       8.382  20.341  31.077  1.00 28.66           C  
ATOM   1194  O   ILE H 159       8.722  19.497  31.906  1.00 28.99           O  
ATOM   1195  N   ILE H 160       7.441  21.266  31.348  1.00 28.41           N  
ATOM   1196  CA  ILE H 160       6.690  21.217  32.571  1.00 30.01           C  
ATOM   1197  CB  ILE H 160       6.622  22.544  33.270  1.00 29.52           C  
ATOM   1198  CG1 ILE H 160       8.039  23.034  33.610  1.00 31.70           C  
ATOM   1199  CG2 ILE H 160       5.716  22.399  34.505  1.00 27.96           C  
ATOM   1200  CD1 ILE H 160       8.098  24.505  34.012  1.00 44.51           C  
ATOM   1201  C   ILE H 160       5.313  20.874  32.123  1.00 31.49           C  
ATOM   1202  O   ILE H 160       4.616  21.723  31.575  1.00 31.27           O  
ATOM   1203  N   PRO H 161       5.014  19.538  32.264  1.00 49.83           N  
ATOM   1204  CA  PRO H 161       3.947  18.707  31.677  1.00 50.59           C  
ATOM   1205  CD  PRO H 161       5.853  18.750  33.146  1.00 48.41           C  
ATOM   1206  CB  PRO H 161       4.083  17.328  32.315  1.00 48.52           C  
ATOM   1207  CG  PRO H 161       5.523  17.280  32.843  1.00 50.06           C  
ATOM   1208  C   PRO H 161       2.508  19.107  31.658  1.00 58.01           C  
ATOM   1209  O   PRO H 161       1.901  19.052  30.589  1.00 57.38           O  
ATOM   1210  N   GLY H 162       1.902  19.434  32.805  1.00 59.92           N  
ATOM   1211  CA  GLY H 162       0.513  19.776  32.732  1.00 61.30           C  
ATOM   1212  C   GLY H 162       0.366  21.067  31.988  1.00 63.59           C  
ATOM   1213  O   GLY H 162      -0.470  21.188  31.094  1.00 65.38           O  
ATOM   1214  N   LEU H 163       1.206  22.054  32.361  1.00 60.13           N  
ATOM   1215  CA  LEU H 163       1.207  23.408  31.870  1.00 60.07           C  
ATOM   1216  CB  LEU H 163       2.134  24.326  32.684  1.00 61.49           C  
ATOM   1217  CG  LEU H 163       2.115  25.791  32.214  1.00 60.99           C  
ATOM   1218  CD1 LEU H 163       0.720  26.410  32.397  1.00 60.90           C  
ATOM   1219  CD2 LEU H 163       3.222  26.610  32.896  1.00 57.54           C  
ATOM   1220  C   LEU H 163       1.663  23.434  30.459  1.00 61.67           C  
ATOM   1221  O   LEU H 163       1.248  24.253  29.642  1.00 65.05           O  
ATOM   1222  N   ASP H 164       2.548  22.495  30.150  1.00 59.75           N  
ATOM   1223  CA  ASP H 164       3.168  22.343  28.879  1.00 61.21           C  
ATOM   1224  CB  ASP H 164       2.345  21.611  27.787  1.00 56.25           C  
ATOM   1225  CG  ASP H 164       1.068  22.346  27.411  1.00 73.20           C  
ATOM   1226  OD1 ASP H 164       0.154  22.421  28.272  1.00 69.68           O  
ATOM   1227  OD2 ASP H 164       0.982  22.825  26.248  1.00 60.07           O1-
ATOM   1228  C   ASP H 164       3.832  23.545  28.314  1.00 61.42           C  
ATOM   1229  O   ASP H 164       3.367  24.128  27.332  1.00 61.93           O  
ATOM   1230  N   THR H 165       4.911  23.979  28.999  1.00 34.32           N  
ATOM   1231  CA  THR H 165       5.868  24.814  28.334  1.00 33.00           C  
ATOM   1232  CB  THR H 165       6.191  26.078  29.075  1.00 33.47           C  
ATOM   1233  OG1 THR H 165       6.622  25.777  30.394  1.00 44.08           O  
ATOM   1234  CG2 THR H 165       4.953  26.984  29.096  1.00 34.62           C  
ATOM   1235  C   THR H 165       7.150  24.046  28.183  1.00 31.51           C  
ATOM   1236  O   THR H 165       7.719  23.578  29.172  1.00 30.77           O  
ATOM   1237  N   PRO H 166       7.548  23.808  26.950  1.00 30.26           N  
ATOM   1238  CA  PRO H 166       8.848  23.226  26.721  1.00 30.73           C  
ATOM   1239  CD  PRO H 166       6.567  23.304  26.002  1.00  0.00           C  
ATOM   1240  CB  PRO H 166       8.670  22.178  25.623  1.00 30.83           C  
ATOM   1241  CG  PRO H 166       7.385  22.614  24.901  1.00  0.00           C  
ATOM   1242  C   PRO H 166       9.810  24.306  26.318  1.00 30.70           C  
ATOM   1243  O   PRO H 166       9.389  25.281  25.697  1.00 29.42           O  
ATOM   1244  N   ASN H 167      11.110  24.140  26.612  1.00 30.51           N  
ATOM   1245  CA  ASN H 167      12.095  25.082  26.163  1.00 30.84           C  
ATOM   1246  CB  ASN H 167      12.415  26.187  27.187  1.00 33.12           C  
ATOM   1247  CG  ASN H 167      12.897  25.564  28.488  1.00 38.38           C  
ATOM   1248  OD1 ASN H 167      12.938  24.344  28.633  1.00 33.92           O  
ATOM   1249  ND2 ASN H 167      13.249  26.431  29.474  1.00 34.51           N  
ATOM   1250  C   ASN H 167      13.326  24.289  25.863  1.00 30.06           C  
ATOM   1251  O   ASN H 167      13.497  23.192  26.392  1.00 28.53           O  
ATOM   1252  N   TYR H 168      14.205  24.807  24.977  1.00 29.82           N  
ATOM   1253  CA  TYR H 168      15.343  24.012  24.610  1.00 29.60           C  
ATOM   1254  CB  TYR H 168      15.206  23.368  23.214  1.00 30.20           C  
ATOM   1255  CG  TYR H 168      13.910  22.629  23.105  1.00 32.21           C  
ATOM   1256  CD1 TYR H 168      13.781  21.332  23.545  1.00 42.95           C  
ATOM   1257  CD2 TYR H 168      12.807  23.245  22.557  1.00 57.53           C  
ATOM   1258  CE1 TYR H 168      12.578  20.670  23.436  1.00 34.49           C  
ATOM   1259  CE2 TYR H 168      11.603  22.589  22.444  1.00 34.45           C  
ATOM   1260  CZ  TYR H 168      11.484  21.295  22.883  1.00 56.15           C  
ATOM   1261  OH  TYR H 168      10.249  20.622  22.769  1.00 39.94           O  
ATOM   1262  C   TYR H 168      16.557  24.886  24.514  1.00 29.85           C  
ATOM   1263  O   TYR H 168      16.470  26.113  24.495  1.00 28.86           O  
ATOM   1264  N   ALA H 169      17.744  24.245  24.488  1.00 30.25           N  
ATOM   1265  CA  ALA H 169      18.976  24.947  24.273  1.00 31.95           C  
ATOM   1266  CB  ALA H 169      20.227  24.123  24.626  1.00 31.05           C  
ATOM   1267  C   ALA H 169      19.025  25.243  22.805  1.00 32.80           C  
ATOM   1268  O   ALA H 169      18.488  24.492  21.995  1.00 31.90           O  
ATOM   1269  N   GLN H 170      19.694  26.346  22.424  1.00 33.97           N  
ATOM   1270  CA  GLN H 170      19.756  26.781  21.055  1.00 36.74           C  
ATOM   1271  CB  GLN H 170      20.474  28.129  20.871  1.00 38.78           C  
ATOM   1272  CG  GLN H 170      19.582  29.337  21.153  1.00 46.30           C  
ATOM   1273  CD  GLN H 170      18.697  29.528  19.924  0.90 90.81           C  
ATOM   1274  OE1 GLN H 170      19.105  29.235  18.800  0.90 55.52           O  
ATOM   1275  NE2 GLN H 170      17.452  30.031  20.136  0.90 42.40           N  
ATOM   1276  C   GLN H 170      20.458  25.778  20.198  1.00 36.18           C  
ATOM   1277  O   GLN H 170      20.123  25.625  19.026  1.00 37.61           O  
ATOM   1278  N   LYS H 171      21.451  25.064  20.750  1.00 36.04           N  
ATOM   1279  CA  LYS H 171      22.217  24.160  19.940  1.00 37.07           C  
ATOM   1280  CB  LYS H 171      23.239  23.365  20.772  1.00 37.73           C  
ATOM   1281  CG  LYS H 171      24.082  22.386  19.953  1.00 41.57           C  
ATOM   1282  CD  LYS H 171      25.255  21.784  20.731  1.00 45.82           C  
ATOM   1283  CE  LYS H 171      26.040  20.737  19.937  1.00 62.98           C  
ATOM   1284  NZ  LYS H 171      27.132  20.183  20.768  1.00 46.55           N1+
ATOM   1285  C   LYS H 171      21.297  23.161  19.300  1.00 37.45           C  
ATOM   1286  O   LYS H 171      21.467  22.798  18.139  1.00 37.75           O  
ATOM   1287  N   PHE H 172      20.338  22.659  20.089  1.00 36.62           N  
ATOM   1288  CA  PHE H 172      19.350  21.658  19.782  1.00 38.63           C  
ATOM   1289  CB  PHE H 172      18.918  20.895  21.040  1.00 37.89           C  
ATOM   1290  CG  PHE H 172      20.117  20.120  21.466  1.00 36.57           C  
ATOM   1291  CD1 PHE H 172      21.126  20.706  22.190  1.00 33.67           C  
ATOM   1292  CD2 PHE H 172      20.234  18.797  21.135  1.00 31.73           C  
ATOM   1293  CE1 PHE H 172      22.233  19.989  22.577  1.00 40.69           C  
ATOM   1294  CE2 PHE H 172      21.338  18.076  21.521  1.00 69.48           C  
ATOM   1295  CZ  PHE H 172      22.342  18.665  22.246  1.00 27.18           C  
ATOM   1296  C   PHE H 172      18.096  22.129  19.086  1.00 41.75           C  
ATOM   1297  O   PHE H 172      17.364  21.294  18.557  1.00 41.87           O  
ATOM   1298  N   GLN H 173      17.797  23.443  19.045  1.00 43.93           N  
ATOM   1299  CA  GLN H 173      16.447  23.915  18.834  1.00 45.17           C  
ATOM   1300  CB  GLN H 173      16.392  25.445  18.645  1.00 47.08           C  
ATOM   1301  CG  GLN H 173      17.081  25.963  17.381  1.00 52.42           C  
ATOM   1302  CD  GLN H 173      16.014  26.200  16.323  1.00 92.26           C  
ATOM   1303  OE1 GLN H 173      14.945  26.732  16.613  1.00 57.11           O  
ATOM   1304  NE2 GLN H 173      16.312  25.799  15.058  1.00 68.46           N  
ATOM   1305  C   GLN H 173      15.655  23.268  17.726  1.00 44.66           C  
ATOM   1306  O   GLN H 173      14.555  22.791  18.000  1.00 45.53           O  
ATOM   1307  N   GLY H 174      16.153  23.203  16.480  1.00 42.98           N  
ATOM   1308  CA  GLY H 174      15.387  22.637  15.395  1.00 42.34           C  
ATOM   1309  C   GLY H 174      15.205  21.153  15.540  1.00 41.47           C  
ATOM   1310  O   GLY H 174      14.212  20.590  15.080  1.00 42.52           O  
ATOM   1311  N   ARG H 175      16.238  20.492  16.091  1.00 39.27           N  
ATOM   1312  CA  ARG H 175      16.412  19.071  16.227  1.00 37.16           C  
ATOM   1313  CB  ARG H 175      17.871  18.743  16.561  1.00 37.32           C  
ATOM   1314  CG  ARG H 175      18.842  19.342  15.542  1.00 37.22           C  
ATOM   1315  CD  ARG H 175      20.297  18.960  15.797  1.00 38.36           C  
ATOM   1316  NE  ARG H 175      20.404  17.513  15.470  1.00 33.44           N  
ATOM   1317  CZ  ARG H 175      21.343  16.727  16.070  1.00 40.78           C  
ATOM   1318  NH1 ARG H 175      22.230  17.257  16.961  1.00 26.50           N1+
ATOM   1319  NH2 ARG H 175      21.380  15.398  15.775  1.00 25.12           N  
ATOM   1320  C   ARG H 175      15.549  18.377  17.251  1.00 35.18           C  
ATOM   1321  O   ARG H 175      15.148  17.234  17.025  1.00 34.35           O  
ATOM   1322  N   VAL H 176      15.256  19.008  18.411  1.00 34.45           N  
ATOM   1323  CA  VAL H 176      14.613  18.274  19.473  0.90 34.53           C  
ATOM   1324  CB  VAL H 176      15.315  18.393  20.793  0.90 35.36           C  
ATOM   1325  CG1 VAL H 176      16.644  17.638  20.725  0.90 34.40           C  
ATOM   1326  CG2 VAL H 176      15.494  19.887  21.107  0.90 35.83           C  
ATOM   1327  C   VAL H 176      13.204  18.701  19.721  1.00 34.35           C  
ATOM   1328  O   VAL H 176      12.816  19.840  19.467  1.00 35.06           O  
ATOM   1329  N   THR H 177      12.393  17.735  20.212  1.00 32.79           N  
ATOM   1330  CA  THR H 177      11.033  17.982  20.598  1.00 32.40           C  
ATOM   1331  CB  THR H 177      10.031  17.450  19.619  1.00 33.22           C  
ATOM   1332  OG1 THR H 177      10.235  18.038  18.342  1.00 35.69           O  
ATOM   1333  CG2 THR H 177       8.619  17.780  20.132  1.00 30.00           C  
ATOM   1334  C   THR H 177      10.810  17.265  21.895  1.00 31.91           C  
ATOM   1335  O   THR H 177      11.199  16.106  22.037  1.00 32.54           O  
ATOM   1336  N   ILE H 178      10.176  17.939  22.881  1.00 31.52           N  
ATOM   1337  CA  ILE H 178       9.922  17.318  24.152  1.00 31.11           C  
ATOM   1338  CB  ILE H 178      10.551  18.039  25.312  1.00 30.88           C  
ATOM   1339  CG1 ILE H 178      12.087  18.053  25.199  1.00 29.49           C  
ATOM   1340  CG2 ILE H 178      10.061  17.357  26.597  1.00 26.69           C  
ATOM   1341  CD1 ILE H 178      12.724  16.672  25.300  1.00 31.83           C  
ATOM   1342  C   ILE H 178       8.441  17.332  24.370  1.00 31.58           C  
ATOM   1343  O   ILE H 178       7.786  18.358  24.186  1.00 32.07           O  
ATOM   1344  N   THR H 179       7.867  16.175  24.757  1.00 31.49           N  
ATOM   1345  CA  THR H 179       6.450  16.107  24.977  1.00 33.04           C  
ATOM   1346  CB  THR H 179       5.687  15.484  23.848  1.00 33.40           C  
ATOM   1347  OG1 THR H 179       6.177  14.176  23.585  1.00 36.92           O  
ATOM   1348  CG2 THR H 179       5.826  16.376  22.604  1.00 31.25           C  
ATOM   1349  C   THR H 179       6.181  15.303  26.209  1.00 34.73           C  
ATOM   1350  O   THR H 179       7.076  14.669  26.766  1.00 34.97           O  
ATOM   1351  N   ALA H 180       4.919  15.336  26.684  1.00 35.94           N  
ATOM   1352  CA  ALA H 180       4.560  14.628  27.880  1.00 37.43           C  
ATOM   1353  CB  ALA H 180       4.447  15.554  29.103  1.00 37.43           C  
ATOM   1354  C   ALA H 180       3.209  14.010  27.681  1.00 39.47           C  
ATOM   1355  O   ALA H 180       2.326  14.605  27.064  1.00 39.73           O  
ATOM   1356  N   ASP H 181       3.024  12.783  28.215  1.00 40.46           N  
ATOM   1357  CA  ASP H 181       1.775  12.081  28.107  1.00 42.43           C  
ATOM   1358  CB  ASP H 181       1.937  10.682  27.487  1.00 43.81           C  
ATOM   1359  CG  ASP H 181       0.562  10.110  27.172  1.00 47.65           C  
ATOM   1360  OD1 ASP H 181      -0.453  10.712  27.610  1.00 64.70           O  
ATOM   1361  OD2 ASP H 181       0.511   9.061  26.478  1.00 57.06           O1-
ATOM   1362  C   ASP H 181       1.237  11.907  29.495  1.00 43.43           C  
ATOM   1363  O   ASP H 181       1.801  11.178  30.307  1.00 42.53           O  
ATOM   1364  N   LYS H 182       0.118  12.585  29.800  1.00 45.20           N  
ATOM   1365  CA  LYS H 182      -0.460  12.542  31.113  1.00 47.25           C  
ATOM   1366  CB  LYS H 182      -1.619  13.539  31.291  1.00 48.27           C  
ATOM   1367  CG  LYS H 182      -1.137  14.991  31.366  1.00 51.83           C  
ATOM   1368  CD  LYS H 182      -2.252  16.034  31.261  0.90115.96           C  
ATOM   1369  CE  LYS H 182      -2.649  16.373  29.823  1.00  0.00           C  
ATOM   1370  NZ  LYS H 182      -3.736  17.379  29.824  1.00  0.00           N1+
ATOM   1371  C   LYS H 182      -0.965  11.167  31.428  1.00 47.46           C  
ATOM   1372  O   LYS H 182      -0.853  10.706  32.562  1.00 47.94           O  
ATOM   1373  N   SER H 183      -1.530  10.463  30.430  1.00 47.66           N  
ATOM   1374  CA  SER H 183      -2.131   9.184  30.682  1.00 48.01           C  
ATOM   1375  CB  SER H 183      -2.624   8.522  29.387  1.00 47.98           C  
ATOM   1376  OG  SER H 183      -3.494   9.404  28.697  1.00 57.23           O  
ATOM   1377  C   SER H 183      -1.113   8.250  31.266  1.00 47.43           C  
ATOM   1378  O   SER H 183      -1.359   7.608  32.285  1.00 47.62           O  
ATOM   1379  N   THR H 184       0.035   8.124  30.577  1.00 45.99           N  
ATOM   1380  CA  THR H 184       1.146   7.273  30.906  1.00 45.06           C  
ATOM   1381  CB  THR H 184       1.996   6.930  29.715  1.00 45.19           C  
ATOM   1382  OG1 THR H 184       2.545   8.106  29.141  1.00 46.65           O  
ATOM   1383  CG2 THR H 184       1.121   6.196  28.685  1.00 45.94           C  
ATOM   1384  C   THR H 184       2.050   7.830  31.975  1.00 43.92           C  
ATOM   1385  O   THR H 184       2.842   7.077  32.539  1.00 43.82           O  
ATOM   1386  N   THR H 185       2.011   9.156  32.234  1.00 41.60           N  
ATOM   1387  CA  THR H 185       2.902   9.850  33.137  0.90 39.52           C  
ATOM   1388  CB  THR H 185       2.813   9.464  34.598  0.90 40.26           C  
ATOM   1389  OG1 THR H 185       3.275   8.142  34.828  1.00  0.00           O  
ATOM   1390  CG2 THR H 185       1.349   9.600  35.048  1.00  0.00           C  
ATOM   1391  C   THR H 185       4.307   9.663  32.651  1.00 37.20           C  
ATOM   1392  O   THR H 185       5.237   9.449  33.429  1.00 36.83           O  
ATOM   1393  N   SER H 186       4.491   9.753  31.316  1.00 34.74           N  
ATOM   1394  CA  SER H 186       5.798   9.600  30.747  1.00 33.35           C  
ATOM   1395  CB  SER H 186       5.931   8.357  29.851  1.00 33.88           C  
ATOM   1396  OG  SER H 186       5.709   7.179  30.612  1.00  0.00           O  
ATOM   1397  C   SER H 186       6.105  10.796  29.887  1.00 32.05           C  
ATOM   1398  O   SER H 186       5.235  11.339  29.207  1.00 31.27           O  
ATOM   1399  N   THR H 187       7.385  11.230  29.894  1.00 30.39           N  
ATOM   1400  CA  THR H 187       7.809  12.355  29.107  1.00 28.97           C  
ATOM   1401  CB  THR H 187       8.556  13.386  29.898  1.00 30.11           C  
ATOM   1402  OG1 THR H 187       9.746  12.827  30.436  1.00 22.54           O  
ATOM   1403  CG2 THR H 187       7.639  13.890  31.027  1.00 20.68           C  
ATOM   1404  C   THR H 187       8.746  11.827  28.065  1.00 28.34           C  
ATOM   1405  O   THR H 187       9.412  10.816  28.283  1.00 29.42           O  
ATOM   1406  N   TYR H 188       8.809  12.492  26.888  1.00 27.61           N  
ATOM   1407  CA  TYR H 188       9.642  11.971  25.840  1.00 28.06           C  
ATOM   1408  CB  TYR H 188       8.872  11.407  24.629  1.00 29.51           C  
ATOM   1409  CG  TYR H 188       8.009  10.261  25.042  1.00 32.47           C  
ATOM   1410  CD1 TYR H 188       8.543   9.010  25.241  1.00 25.25           C  
ATOM   1411  CD2 TYR H 188       6.661  10.439  25.240  1.00 27.38           C  
ATOM   1412  CE1 TYR H 188       7.744   7.956  25.618  1.00 38.06           C  
ATOM   1413  CE2 TYR H 188       5.856   9.389  25.616  1.00 38.25           C  
ATOM   1414  CZ  TYR H 188       6.398   8.142  25.808  1.00 37.87           C  
ATOM   1415  OH  TYR H 188       5.576   7.062  26.195  1.00 39.28           O  
ATOM   1416  C   TYR H 188      10.497  13.059  25.273  1.00 28.77           C  
ATOM   1417  O   TYR H 188      10.155  14.240  25.314  1.00 28.89           O  
ATOM   1418  N   LEU H 189      11.670  12.660  24.744  1.00 28.77           N  
ATOM   1419  CA  LEU H 189      12.544  13.570  24.071  1.00 29.35           C  
ATOM   1420  CB  LEU H 189      13.860  13.822  24.844  1.00 30.11           C  
ATOM   1421  CG  LEU H 189      14.831  14.886  24.268  1.00 32.93           C  
ATOM   1422  CD1 LEU H 189      16.072  15.009  25.164  1.00  0.00           C  
ATOM   1423  CD2 LEU H 189      15.224  14.644  22.802  1.00  0.00           C  
ATOM   1424  C   LEU H 189      12.862  12.907  22.770  1.00 29.64           C  
ATOM   1425  O   LEU H 189      13.296  11.757  22.740  1.00 29.76           O  
ATOM   1426  N   GLU H 190      12.635  13.619  21.650  1.00 29.51           N  
ATOM   1427  CA  GLU H 190      12.940  13.050  20.371  1.00 29.30           C  
ATOM   1428  CB  GLU H 190      11.725  12.985  19.426  1.00 30.83           C  
ATOM   1429  CG  GLU H 190      11.972  12.163  18.160  1.00 35.01           C  
ATOM   1430  CD  GLU H 190      10.652  12.049  17.412  1.00 52.03           C  
ATOM   1431  OE1 GLU H 190       9.764  12.912  17.643  1.00 50.26           O  
ATOM   1432  OE2 GLU H 190      10.511  11.095  16.600  1.00 59.48           O1-
ATOM   1433  C   GLU H 190      13.989  13.914  19.742  1.00 29.34           C  
ATOM   1434  O   GLU H 190      13.844  15.131  19.656  1.00 30.78           O  
ATOM   1435  N   LEU H 191      15.097  13.281  19.302  1.00 29.09           N  
ATOM   1436  CA  LEU H 191      16.186  13.987  18.686  1.00 29.22           C  
ATOM   1437  CB  LEU H 191      17.519  13.737  19.415  1.00 28.09           C  
ATOM   1438  CG  LEU H 191      18.740  14.459  18.820  1.00 27.18           C  
ATOM   1439  CD1 LEU H 191      18.561  15.984  18.862  1.00 25.30           C  
ATOM   1440  CD2 LEU H 191      20.035  14.014  19.515  1.00 29.98           C  
ATOM   1441  C   LEU H 191      16.304  13.451  17.289  1.00 30.72           C  
ATOM   1442  O   LEU H 191      16.338  12.241  17.086  1.00 31.77           O  
ATOM   1443  N   SER H 192      16.383  14.350  16.284  1.00 30.88           N  
ATOM   1444  CA  SER H 192      16.415  13.922  14.911  1.00 31.77           C  
ATOM   1445  CB  SER H 192      15.337  14.598  14.045  1.00 32.20           C  
ATOM   1446  OG  SER H 192      15.554  16.002  14.010  1.00 38.24           O  
ATOM   1447  C   SER H 192      17.745  14.259  14.304  1.00 32.37           C  
ATOM   1448  O   SER H 192      18.592  14.889  14.933  1.00 32.46           O  
ATOM   1449  N   SER H 193      17.954  13.812  13.044  1.00 32.66           N  
ATOM   1450  CA  SER H 193      19.157  14.047  12.292  1.00 34.02           C  
ATOM   1451  CB  SER H 193      19.320  15.501  11.804  1.00 35.48           C  
ATOM   1452  OG  SER H 193      19.503  16.382  12.901  1.00 44.49           O  
ATOM   1453  C   SER H 193      20.343  13.673  13.122  1.00 33.72           C  
ATOM   1454  O   SER H 193      21.277  14.454  13.289  1.00 33.84           O  
ATOM   1455  N   LEU H 194      20.340  12.431  13.636  1.00 32.44           N  
ATOM   1456  CA  LEU H 194      21.375  11.951  14.504  1.00 31.98           C  
ATOM   1457  CB  LEU H 194      21.073  10.553  15.074  1.00 30.14           C  
ATOM   1458  CG  LEU H 194      19.857  10.514  16.019  1.00 28.88           C  
ATOM   1459  CD1 LEU H 194      19.604   9.094  16.550  1.00 22.22           C  
ATOM   1460  CD2 LEU H 194      20.012  11.532  17.160  1.00 28.13           C  
ATOM   1461  C   LEU H 194      22.678  11.858  13.774  1.00 33.11           C  
ATOM   1462  O   LEU H 194      22.743  11.482  12.604  1.00 33.70           O  
ATOM   1463  N   ARG H 195      23.761  12.219  14.492  1.00 32.90           N  
ATOM   1464  CA  ARG H 195      25.109  12.159  14.005  1.00 34.83           C  
ATOM   1465  CB  ARG H 195      25.745  13.538  13.767  1.00 35.98           C  
ATOM   1466  CG  ARG H 195      25.235  14.218  12.498  1.00 41.62           C  
ATOM   1467  CD  ARG H 195      25.808  15.617  12.269  1.00 65.38           C  
ATOM   1468  NE  ARG H 195      25.074  16.542  13.174  1.00 77.43           N  
ATOM   1469  CZ  ARG H 195      23.956  17.181  12.721  1.00 86.60           C  
ATOM   1470  NH1 ARG H 195      23.573  17.050  11.418  1.00 55.65           N1+
ATOM   1471  NH2 ARG H 195      23.215  17.947  13.572  1.00 84.40           N  
ATOM   1472  C   ARG H 195      25.916  11.468  15.061  1.00 34.98           C  
ATOM   1473  O   ARG H 195      25.430  11.200  16.157  1.00 33.88           O  
ATOM   1474  N   SER H 196      27.191  11.167  14.751  1.00 35.21           N  
ATOM   1475  CA  SER H 196      28.039  10.428  15.643  0.90 35.57           C  
ATOM   1476  CB  SER H 196      29.433  10.149  15.051  0.90 35.43           C  
ATOM   1477  OG  SER H 196      30.138  11.363  14.841  0.90 39.72           O  
ATOM   1478  C   SER H 196      28.227  11.174  16.932  1.00 35.34           C  
ATOM   1479  O   SER H 196      28.380  10.559  17.986  1.00 36.35           O  
ATOM   1480  N   ASP H 197      28.197  12.519  16.889  1.00 34.30           N  
ATOM   1481  CA  ASP H 197      28.430  13.321  18.059  1.00 33.44           C  
ATOM   1482  CB  ASP H 197      28.575  14.832  17.762  1.00 33.85           C  
ATOM   1483  CG  ASP H 197      27.290  15.398  17.173  1.00 39.53           C  
ATOM   1484  OD1 ASP H 197      26.421  14.593  16.748  1.00 24.04           O  
ATOM   1485  OD2 ASP H 197      27.166  16.652  17.133  1.00 25.72           O1-
ATOM   1486  C   ASP H 197      27.335  13.106  19.062  1.00 32.30           C  
ATOM   1487  O   ASP H 197      27.523  13.353  20.252  1.00 31.85           O  
ATOM   1488  N   ASP H 198      26.150  12.677  18.589  1.00 29.77           N  
ATOM   1489  CA  ASP H 198      24.966  12.444  19.372  1.00 27.52           C  
ATOM   1490  CB  ASP H 198      23.724  12.239  18.496  1.00 27.77           C  
ATOM   1491  CG  ASP H 198      23.437  13.583  17.850  1.00 29.43           C  
ATOM   1492  OD1 ASP H 198      23.537  14.620  18.561  1.00 30.56           O  
ATOM   1493  OD2 ASP H 198      23.133  13.595  16.629  1.00 36.63           O1-
ATOM   1494  C   ASP H 198      25.116  11.250  20.272  1.00 26.82           C  
ATOM   1495  O   ASP H 198      24.294  11.054  21.164  1.00 26.04           O  
ATOM   1496  N   THR H 199      26.099  10.365  20.023  1.00 26.93           N  
ATOM   1497  CA  THR H 199      26.232   9.220  20.883  1.00 26.61           C  
ATOM   1498  CB  THR H 199      27.378   8.325  20.504  1.00 27.54           C  
ATOM   1499  OG1 THR H 199      27.216   7.861  19.171  1.00 30.74           O  
ATOM   1500  CG2 THR H 199      27.419   7.132  21.474  1.00 24.00           C  
ATOM   1501  C   THR H 199      26.470   9.715  22.277  1.00 26.11           C  
ATOM   1502  O   THR H 199      27.425  10.447  22.536  1.00 26.18           O  
ATOM   1503  N   ALA H 200      25.584   9.330  23.222  1.00 23.68           N  
ATOM   1504  CA  ALA H 200      25.747   9.790  24.571  1.00 23.40           C  
ATOM   1505  CB  ALA H 200      25.539  11.307  24.724  1.00 23.47           C  
ATOM   1506  C   ALA H 200      24.724   9.126  25.435  1.00 24.02           C  
ATOM   1507  O   ALA H 200      23.820   8.446  24.950  1.00 24.47           O  
ATOM   1508  N   VAL H 201      24.875   9.286  26.766  1.00 23.31           N  
ATOM   1509  CA  VAL H 201      23.896   8.774  27.677  1.00 23.04           C  
ATOM   1510  CB  VAL H 201      24.462   8.395  29.015  1.00 22.71           C  
ATOM   1511  CG1 VAL H 201      23.307   7.965  29.936  1.00 20.53           C  
ATOM   1512  CG2 VAL H 201      25.524   7.303  28.806  1.00 23.30           C  
ATOM   1513  C   VAL H 201      22.932   9.898  27.880  1.00 24.66           C  
ATOM   1514  O   VAL H 201      23.335  11.024  28.168  1.00 25.11           O  
ATOM   1515  N   TYR H 202      21.623   9.624  27.733  1.00 24.08           N  
ATOM   1516  CA  TYR H 202      20.655  10.672  27.867  1.00 24.52           C  
ATOM   1517  CB  TYR H 202      19.595  10.683  26.750  1.00 23.93           C  
ATOM   1518  CG  TYR H 202      20.249  11.117  25.481  1.00 24.58           C  
ATOM   1519  CD1 TYR H 202      20.938  10.230  24.686  1.00 22.50           C  
ATOM   1520  CD2 TYR H 202      20.168  12.428  25.080  1.00 23.15           C  
ATOM   1521  CE1 TYR H 202      21.533  10.648  23.517  1.00 22.84           C  
ATOM   1522  CE2 TYR H 202      20.760  12.852  23.914  1.00 20.77           C  
ATOM   1523  CZ  TYR H 202      21.446  11.962  23.128  1.00 26.55           C  
ATOM   1524  OH  TYR H 202      22.054  12.394  21.930  1.00 25.33           O  
ATOM   1525  C   TYR H 202      19.947  10.468  29.167  1.00 24.90           C  
ATOM   1526  O   TYR H 202      19.381   9.404  29.415  1.00 25.27           O  
ATOM   1527  N   TYR H 203      19.956  11.510  30.027  1.00 23.82           N  
ATOM   1528  CA  TYR H 203      19.373  11.385  31.331  1.00 24.09           C  
ATOM   1529  CB  TYR H 203      20.226  11.923  32.500  1.00 23.53           C  
ATOM   1530  CG  TYR H 203      21.584  11.308  32.582  1.00 24.08           C  
ATOM   1531  CD1 TYR H 203      21.771  10.031  33.058  1.00 21.56           C  
ATOM   1532  CD2 TYR H 203      22.684  12.023  32.175  1.00 21.47           C  
ATOM   1533  CE1 TYR H 203      23.030   9.482  33.132  1.00 24.49           C  
ATOM   1534  CE2 TYR H 203      23.946  11.481  32.248  1.00 19.65           C  
ATOM   1535  CZ  TYR H 203      24.121  10.206  32.729  1.00 25.18           C  
ATOM   1536  OH  TYR H 203      25.411   9.640  32.808  1.00 31.30           O  
ATOM   1537  C   TYR H 203      18.159  12.253  31.396  1.00 24.92           C  
ATOM   1538  O   TYR H 203      18.105  13.336  30.816  1.00 24.44           O  
ATOM   1539  N   CYS H 204      17.138  11.754  32.114  1.00 25.21           N  
ATOM   1540  CA  CYS H 204      15.937  12.471  32.404  0.90 25.79           C  
ATOM   1541  CB  CYS H 204      14.731  11.510  32.381  0.90 27.88           C  
ATOM   1542  SG  CYS H 204      13.154  12.192  32.951  0.92 35.55           S  
ATOM   1543  C   CYS H 204      16.146  12.969  33.805  1.00 25.35           C  
ATOM   1544  O   CYS H 204      16.634  12.225  34.656  1.00 25.15           O  
ATOM   1545  N   ALA H 205      15.840  14.256  34.073  1.00 24.85           N  
ATOM   1546  CA  ALA H 205      16.041  14.775  35.403  1.00 25.28           C  
ATOM   1547  CB  ALA H 205      17.265  15.699  35.523  1.00 24.95           C  
ATOM   1548  C   ALA H 205      14.843  15.592  35.786  1.00 26.28           C  
ATOM   1549  O   ALA H 205      14.344  16.385  34.991  1.00 26.66           O  
ATOM   1550  N   ARG H 206      14.370  15.422  37.039  1.00 26.28           N  
ATOM   1551  CA  ARG H 206      13.197  16.094  37.536  1.00 27.38           C  
ATOM   1552  CB  ARG H 206      12.444  15.240  38.577  1.00 27.65           C  
ATOM   1553  CG  ARG H 206      11.178  15.879  39.150  1.00 30.47           C  
ATOM   1554  CD  ARG H 206      10.631  15.154  40.386  1.00 35.65           C  
ATOM   1555  NE  ARG H 206      11.339  15.703  41.577  1.00 54.48           N  
ATOM   1556  CZ  ARG H 206      11.032  15.252  42.830  1.00 59.54           C  
ATOM   1557  NH1 ARG H 206      10.106  14.263  42.992  1.00 83.43           N1+
ATOM   1558  NH2 ARG H 206      11.647  15.793  43.922  1.00 41.49           N  
ATOM   1559  C   ARG H 206      13.588  17.378  38.207  1.00 27.80           C  
ATOM   1560  O   ARG H 206      14.611  17.464  38.883  1.00 28.56           O  
ATOM   1561  N   GLU H 207      12.751  18.417  38.025  1.00 28.44           N  
ATOM   1562  CA  GLU H 207      12.944  19.706  38.627  1.00 29.72           C  
ATOM   1563  CB  GLU H 207      13.294  20.777  37.579  1.00 30.01           C  
ATOM   1564  CG  GLU H 207      13.805  22.098  38.145  1.00 34.91           C  
ATOM   1565  CD  GLU H 207      14.088  23.008  36.958  1.00  0.00           C  
ATOM   1566  OE1 GLU H 207      15.215  22.922  36.400  1.00  0.00           O  
ATOM   1567  OE2 GLU H 207      13.175  23.790  36.585  1.00  0.00           O1-
ATOM   1568  C   GLU H 207      11.604  20.062  39.208  1.00 31.04           C  
ATOM   1569  O   GLU H 207      10.571  19.660  38.671  1.00 29.94           O  
ATOM   1570  N   MET H 208      12.052  19.996  40.499  1.00 48.04           N  
ATOM   1571  CA  MET H 208      11.652  19.902  41.866  1.00 49.18           C  
ATOM   1572  CB  MET H 208      12.874  19.847  42.801  1.00 32.12           C  
ATOM   1573  CG  MET H 208      12.526  19.743  44.285  1.00 35.01           C  
ATOM   1574  SD  MET H 208      13.981  19.696  45.375  1.00  0.00           S  
ATOM   1575  CE  MET H 208      13.029  19.670  46.920  1.00  0.00           C  
ATOM   1576  C   MET H 208      10.845  21.020  42.302  1.00 49.96           C  
ATOM   1577  O   MET H 208       9.959  20.842  43.133  1.00 50.33           O  
ATOM   1578  N   GLU H 209      11.118  22.232  41.843  1.00 50.03           N  
ATOM   1579  CA  GLU H 209      10.194  23.049  42.516  1.00 51.07           C  
ATOM   1580  CB  GLU H 209      10.700  24.388  43.007  1.00 53.48           C  
ATOM   1581  CG  GLU H 209      11.498  24.198  44.300  1.00 56.26           C  
ATOM   1582  CD  GLU H 209      10.737  23.285  45.252  1.00 60.90           C  
ATOM   1583  OE1 GLU H 209       9.478  23.303  45.230  1.00 42.88           O  
ATOM   1584  OE2 GLU H 209      11.418  22.542  46.007  1.00 37.46           O1-
ATOM   1585  C   GLU H 209       8.926  23.180  41.774  1.00 51.44           C  
ATOM   1586  O   GLU H 209       8.849  23.002  40.558  1.00 52.01           O  
ATOM   1587  N   VAL H 210       7.873  23.409  42.575  1.00 52.30           N  
ATOM   1588  CA  VAL H 210       6.558  23.648  42.096  1.00 52.11           C  
ATOM   1589  CB  VAL H 210       5.554  22.666  42.614  1.00 52.44           C  
ATOM   1590  CG1 VAL H 210       4.153  23.119  42.172  1.00 51.91           C  
ATOM   1591  CG2 VAL H 210       5.948  21.263  42.120  1.00 52.99           C  
ATOM   1592  C   VAL H 210       6.186  24.989  42.619  1.00 51.97           C  
ATOM   1593  O   VAL H 210       6.023  25.187  43.822  1.00 52.34           O  
ATOM   1594  N   SER H 211       6.032  25.944  41.694  1.00 50.06           N  
ATOM   1595  CA  SER H 211       5.746  27.309  42.007  1.00 50.72           C  
ATOM   1596  CB  SER H 211       5.936  28.182  40.750  1.00 49.78           C  
ATOM   1597  OG  SER H 211       5.013  27.797  39.743  1.00  0.00           O  
ATOM   1598  C   SER H 211       4.352  27.405  42.558  1.00 50.75           C  
ATOM   1599  O   SER H 211       4.001  28.367  43.240  1.00 50.39           O  
ATOM   1600  N   GLY H 212       3.517  26.388  42.276  1.00 61.45           N  
ATOM   1601  CA  GLY H 212       2.164  26.365  42.754  1.00 63.07           C  
ATOM   1602  C   GLY H 212       2.144  26.295  44.257  1.00 63.24           C  
ATOM   1603  O   GLY H 212       1.274  26.890  44.894  1.00 64.14           O  
ATOM   1604  N   ARG H 213       3.087  25.543  44.864  1.00 63.46           N  
ATOM   1605  CA  ARG H 213       3.080  25.331  46.290  1.00 65.07           C  
ATOM   1606  CB  ARG H 213       3.631  23.938  46.623  1.00 51.48           C  
ATOM   1607  CG  ARG H 213       2.871  22.796  45.949  1.00 58.20           C  
ATOM   1608  CD  ARG H 213       3.779  21.625  45.558  1.00 63.11           C  
ATOM   1609  NE  ARG H 213       4.611  21.265  46.738  1.00 73.38           N  
ATOM   1610  CZ  ARG H 213       4.211  20.261  47.574  1.00 76.59           C  
ATOM   1611  NH1 ARG H 213       3.068  19.568  47.303  1.00 79.16           N1+
ATOM   1612  NH2 ARG H 213       4.960  19.945  48.669  1.00 77.42           N  
ATOM   1613  C   ARG H 213       4.032  26.295  46.936  1.00 65.69           C  
ATOM   1614  O   ARG H 213       4.484  26.059  48.056  1.00 66.59           O  
ATOM   1615  N   TRP H 214       4.332  27.410  46.245  1.00 56.97           N  
ATOM   1616  CA  TRP H 214       5.156  28.500  46.703  1.00 57.76           C  
ATOM   1617  CB  TRP H 214       4.606  29.255  47.938  1.00 58.97           C  
ATOM   1618  CG  TRP H 214       4.655  28.511  49.257  1.00 61.23           C  
ATOM   1619  CD2 TRP H 214       3.528  27.870  49.879  1.00 91.02           C  
ATOM   1620  CD1 TRP H 214       5.715  28.320  50.094  1.00 92.83           C  
ATOM   1621  NE1 TRP H 214       5.323  27.596  51.196  1.00  0.00           N  
ATOM   1622  CE2 TRP H 214       3.979  27.314  51.078  1.00 91.87           C  
ATOM   1623  CE3 TRP H 214       2.226  27.755  49.486  1.00  0.00           C  
ATOM   1624  CZ2 TRP H 214       3.130  26.630  51.901  1.00  0.00           C  
ATOM   1625  CZ3 TRP H 214       1.373  27.067  50.320  1.00  0.00           C  
ATOM   1626  CH2 TRP H 214       1.816  26.515  51.504  1.00  0.00           C  
ATOM   1627  C   TRP H 214       6.563  28.086  47.030  1.00 57.07           C  
ATOM   1628  O   TRP H 214       7.214  28.750  47.835  1.00 57.73           O  
ATOM   1629  N   ARG H 215       7.090  26.998  46.435  1.00 55.94           N  
ATOM   1630  CA  ARG H 215       8.468  26.693  46.713  1.00 55.43           C  
ATOM   1631  CB  ARG H 215       8.664  25.355  47.454  1.00 55.79           C  
ATOM   1632  CG  ARG H 215      10.124  24.990  47.741  1.00 40.71           C  
ATOM   1633  CD  ARG H 215      10.266  23.761  48.646  1.00  0.00           C  
ATOM   1634  NE  ARG H 215      11.672  23.279  48.551  1.00  0.00           N  
ATOM   1635  CZ  ARG H 215      12.639  23.716  49.411  1.00 52.04           C  
ATOM   1636  NH1 ARG H 215      12.321  24.565  50.432  1.00  0.00           N1+
ATOM   1637  NH2 ARG H 215      13.927  23.296  49.244  1.00  0.00           N  
ATOM   1638  C   ARG H 215       9.173  26.616  45.402  1.00 54.47           C  
ATOM   1639  O   ARG H 215       8.932  25.704  44.613  1.00 53.91           O  
ATOM   1640  N   PRO H 216       9.975  27.613  45.130  1.00 59.97           N  
ATOM   1641  CA  PRO H 216      10.731  27.614  43.904  1.00 59.61           C  
ATOM   1642  CD  PRO H 216       9.536  28.955  45.481  1.00  0.00           C  
ATOM   1643  CB  PRO H 216      10.736  29.053  43.391  1.00 60.62           C  
ATOM   1644  CG  PRO H 216      10.400  29.894  44.631  1.00 69.37           C  
ATOM   1645  C   PRO H 216      12.115  27.062  44.044  1.00 59.21           C  
ATOM   1646  O   PRO H 216      12.724  27.212  45.101  1.00 59.51           O  
ATOM   1647  N   THR H 217      12.631  26.421  42.980  1.00 53.41           N  
ATOM   1648  CA  THR H 217      13.980  25.954  42.910  1.00 53.15           C  
ATOM   1649  CB  THR H 217      14.324  24.747  43.747  1.00 63.99           C  
ATOM   1650  OG1 THR H 217      14.037  24.995  45.114  1.00  0.00           O  
ATOM   1651  CG2 THR H 217      15.827  24.442  43.610  1.00  0.00           C  
ATOM   1652  C   THR H 217      14.125  25.547  41.502  1.00 53.39           C  
ATOM   1653  O   THR H 217      13.131  25.382  40.800  1.00 54.82           O  
ATOM   1654  N   GLU H 218      15.363  25.425  41.012  1.00 54.58           N  
ATOM   1655  CA  GLU H 218      15.407  24.897  39.699  1.00 54.12           C  
ATOM   1656  CB  GLU H 218      15.667  25.968  38.639  1.00 58.85           C  
ATOM   1657  CG  GLU H 218      14.439  26.863  38.464  1.00 90.95           C  
ATOM   1658  CD  GLU H 218      14.835  28.042  37.586  1.00  0.00           C  
ATOM   1659  OE1 GLU H 218      15.488  28.980  38.115  1.00  0.00           O  
ATOM   1660  OE2 GLU H 218      14.493  28.015  36.374  1.00  0.00           O1-
ATOM   1661  C   GLU H 218      16.479  23.874  39.678  1.00 53.55           C  
ATOM   1662  O   GLU H 218      17.337  23.858  38.799  1.00 53.85           O  
ATOM   1663  N   ALA H 219      16.405  22.925  40.622  1.00 51.54           N  
ATOM   1664  CA  ALA H 219      17.446  21.955  40.700  1.00 51.04           C  
ATOM   1665  CB  ALA H 219      18.000  21.761  42.122  1.00 51.32           C  
ATOM   1666  C   ALA H 219      16.900  20.646  40.257  1.00 51.04           C  
ATOM   1667  O   ALA H 219      15.715  20.360  40.423  1.00 51.38           O  
ATOM   1668  N   PHE H 220      17.780  19.830  39.643  1.00 50.38           N  
ATOM   1669  CA  PHE H 220      17.399  18.517  39.218  1.00 49.51           C  
ATOM   1670  CB  PHE H 220      18.246  17.989  38.045  1.00 49.79           C  
ATOM   1671  CG  PHE H 220      18.105  18.963  36.926  1.00 50.46           C  
ATOM   1672  CD1 PHE H 220      17.001  18.944  36.109  1.00 50.64           C  
ATOM   1673  CD2 PHE H 220      19.073  19.917  36.709  1.00 51.31           C  
ATOM   1674  CE1 PHE H 220      16.875  19.849  35.082  1.00 64.93           C  
ATOM   1675  CE2 PHE H 220      18.953  20.824  35.682  1.00 64.13           C  
ATOM   1676  CZ  PHE H 220      17.851  20.790  34.864  1.00 64.25           C  
ATOM   1677  C   PHE H 220      17.649  17.631  40.394  1.00 49.88           C  
ATOM   1678  O   PHE H 220      18.764  17.154  40.609  1.00 49.09           O  
ATOM   1679  N   GLU H 221      16.605  17.423  41.217  1.00 56.57           N  
ATOM   1680  CA  GLU H 221      16.757  16.623  42.394  1.00 57.08           C  
ATOM   1681  CB  GLU H 221      15.609  16.795  43.399  1.00 58.21           C  
ATOM   1682  CG  GLU H 221      15.897  16.094  44.726  1.00 61.23           C  
ATOM   1683  CD  GLU H 221      14.885  16.574  45.753  1.00 43.72           C  
ATOM   1684  OE1 GLU H 221      13.723  16.089  45.720  1.00 48.53           O  
ATOM   1685  OE2 GLU H 221      15.269  17.436  46.588  1.00 47.36           O1-
ATOM   1686  C   GLU H 221      16.859  15.184  42.047  1.00 56.76           C  
ATOM   1687  O   GLU H 221      17.634  14.447  42.652  1.00 57.40           O  
ATOM   1688  N   ILE H 222      16.077  14.733  41.054  1.00 28.38           N  
ATOM   1689  CA  ILE H 222      16.134  13.303  40.831  1.00 29.55           C  
ATOM   1690  CB  ILE H 222      14.875  12.529  41.077  1.00 31.61           C  
ATOM   1691  CG1 ILE H 222      15.212  11.036  40.884  1.00  0.00           C  
ATOM   1692  CG2 ILE H 222      13.776  13.045  40.133  1.00  0.00           C  
ATOM   1693  CD1 ILE H 222      14.092  10.055  41.213  1.00 61.72           C  
ATOM   1694  C   ILE H 222      16.482  13.025  39.407  1.00 29.42           C  
ATOM   1695  O   ILE H 222      16.042  13.727  38.498  1.00 29.44           O  
ATOM   1696  N   TRP H 223      17.271  11.953  39.182  1.00 27.98           N  
ATOM   1697  CA  TRP H 223      17.700  11.636  37.852  1.00 27.19           C  
ATOM   1698  CB  TRP H 223      19.226  11.757  37.685  1.00 25.84           C  
ATOM   1699  CG  TRP H 223      19.754  13.164  37.856  1.00 24.19           C  
ATOM   1700  CD2 TRP H 223      20.426  13.919  36.834  1.00 23.30           C  
ATOM   1701  CD1 TRP H 223      19.744  13.950  38.972  1.00 18.82           C  
ATOM   1702  NE1 TRP H 223      20.351  15.153  38.705  1.00 23.22           N  
ATOM   1703  CE2 TRP H 223      20.781  15.146  37.396  1.00 21.55           C  
ATOM   1704  CE3 TRP H 223      20.728  13.614  35.539  1.00 24.31           C  
ATOM   1705  CZ2 TRP H 223      21.445  16.091  36.665  1.00 24.22           C  
ATOM   1706  CZ3 TRP H 223      21.393  14.571  34.804  1.00 22.37           C  
ATOM   1707  CH2 TRP H 223      21.744  15.786  35.357  1.00 25.16           C  
ATOM   1708  C   TRP H 223      17.337  10.217  37.531  1.00 28.24           C  
ATOM   1709  O   TRP H 223      17.247   9.360  38.411  1.00 28.90           O  
ATOM   1710  N   GLY H 224      17.108   9.943  36.230  1.00 28.00           N  
ATOM   1711  CA  GLY H 224      16.809   8.616  35.777  1.00 27.90           C  
ATOM   1712  C   GLY H 224      18.119   7.904  35.642  1.00 28.65           C  
ATOM   1713  O   GLY H 224      19.178   8.500  35.832  1.00 27.89           O  
ATOM   1714  N   GLN H 225      18.069   6.599  35.309  1.00 28.87           N  
ATOM   1715  CA  GLN H 225      19.239   5.770  35.178  1.00 29.14           C  
ATOM   1716  CB  GLN H 225      18.944   4.262  35.031  1.00 31.50           C  
ATOM   1717  CG  GLN H 225      18.230   3.856  33.739  1.00 36.20           C  
ATOM   1718  CD  GLN H 225      16.730   3.842  33.985  1.00 74.27           C  
ATOM   1719  OE1 GLN H 225      16.220   4.535  34.864  1.00 39.50           O  
ATOM   1720  NE2 GLN H 225      15.999   3.020  33.187  1.00 39.87           N  
ATOM   1721  C   GLN H 225      20.057   6.186  33.990  1.00 28.13           C  
ATOM   1722  O   GLN H 225      21.274   6.009  33.985  1.00 29.55           O  
ATOM   1723  N   GLY H 226      19.410   6.703  32.928  1.00 26.29           N  
ATOM   1724  CA  GLY H 226      20.129   7.108  31.750  1.00 25.49           C  
ATOM   1725  C   GLY H 226      19.863   6.122  30.651  1.00 26.59           C  
ATOM   1726  O   GLY H 226      19.601   4.946  30.901  1.00 26.34           O  
ATOM   1727  N   THR H 227      19.904   6.608  29.390  1.00 25.54           N  
ATOM   1728  CA  THR H 227      19.704   5.769  28.240  1.00 24.88           C  
ATOM   1729  CB  THR H 227      18.440   6.082  27.493  1.00 25.21           C  
ATOM   1730  OG1 THR H 227      17.317   5.924  28.348  1.00 26.24           O  
ATOM   1731  CG2 THR H 227      18.326   5.138  26.285  1.00 25.70           C  
ATOM   1732  C   THR H 227      20.846   6.007  27.298  1.00 25.60           C  
ATOM   1733  O   THR H 227      21.106   7.136  26.889  1.00 25.02           O  
ATOM   1734  N   MET H 228      21.551   4.931  26.901  1.00 24.60           N  
ATOM   1735  CA  MET H 228      22.674   5.102  26.025  1.00 25.46           C  
ATOM   1736  CB  MET H 228      23.747   4.012  26.189  1.00 25.12           C  
ATOM   1737  CG  MET H 228      24.417   4.001  27.563  1.00 29.98           C  
ATOM   1738  SD  MET H 228      25.656   2.688  27.776  1.00  0.00           S  
ATOM   1739  CE  MET H 228      25.969   3.053  29.527  1.00  0.00           C  
ATOM   1740  C   MET H 228      22.183   5.002  24.620  1.00 26.28           C  
ATOM   1741  O   MET H 228      21.558   4.015  24.236  1.00 26.75           O  
ATOM   1742  N   VAL H 229      22.445   6.048  23.813  1.00 25.11           N  
ATOM   1743  CA  VAL H 229      22.068   6.011  22.433  1.00 24.47           C  
ATOM   1744  CB  VAL H 229      21.266   7.204  21.998  1.00 25.20           C  
ATOM   1745  CG1 VAL H 229      21.041   7.119  20.479  1.00 26.71           C  
ATOM   1746  CG2 VAL H 229      19.961   7.240  22.811  1.00 25.64           C  
ATOM   1747  C   VAL H 229      23.338   6.012  21.649  1.00 25.18           C  
ATOM   1748  O   VAL H 229      24.162   6.918  21.779  1.00 24.49           O  
ATOM   1749  N   THR H 230      23.532   4.983  20.803  1.00 25.92           N  
ATOM   1750  CA  THR H 230      24.735   4.921  20.030  1.00 27.20           C  
ATOM   1751  CB  THR H 230      25.419   3.589  20.104  1.00 26.77           C  
ATOM   1752  OG1 THR H 230      25.734   3.274  21.453  1.00 28.25           O  
ATOM   1753  CG2 THR H 230      26.704   3.648  19.262  1.00 24.80           C  
ATOM   1754  C   THR H 230      24.357   5.144  18.604  1.00 28.45           C  
ATOM   1755  O   THR H 230      23.522   4.431  18.051  1.00 28.42           O  
ATOM   1756  N   VAL H 231      24.970   6.161  17.969  1.00 29.04           N  
ATOM   1757  CA  VAL H 231      24.658   6.427  16.598  1.00 30.02           C  
ATOM   1758  CB  VAL H 231      24.625   7.891  16.274  1.00 30.11           C  
ATOM   1759  CG1 VAL H 231      24.394   8.059  14.764  1.00 29.67           C  
ATOM   1760  CG2 VAL H 231      23.550   8.560  17.150  1.00 24.45           C  
ATOM   1761  C   VAL H 231      25.734   5.802  15.776  1.00 32.47           C  
ATOM   1762  O   VAL H 231      26.882   6.245  15.797  1.00 31.72           O  
ATOM   1763  N   SER H 232      25.382   4.741  15.024  1.00 32.99           N  
ATOM   1764  CA  SER H 232      26.372   4.087  14.221  1.00 34.36           C  
ATOM   1765  CB  SER H 232      27.146   2.992  14.974  1.00 34.45           C  
ATOM   1766  OG  SER H 232      27.887   3.559  16.043  1.00 32.47           O  
ATOM   1767  C   SER H 232      25.676   3.418  13.082  1.00 35.17           C  
ATOM   1768  O   SER H 232      24.478   3.140  13.140  1.00 33.91           O  
ATOM   1769  N   SER H 233      26.432   3.144  12.003  1.00 37.52           N  
ATOM   1770  CA  SER H 233      25.865   2.492  10.862  1.00 39.75           C  
ATOM   1771  CB  SER H 233      26.595   2.821   9.550  1.00 41.19           C  
ATOM   1772  OG  SER H 233      25.978   2.142   8.467  1.00 47.48           O  
ATOM   1773  C   SER H 233      25.998   0.995  11.092  1.00 39.35           C  
ATOM   1774  O   SER H 233      27.149   0.536  11.319  1.00 40.08           O  
ATOM   1775  OXT SER H 233      24.956   0.289  11.037  1.00  0.00           O1-
TER    1776      SER H 233 
CONECT  160  669
CONECT  669  160
CONECT  975 1542
CONECT 1542  975
END
