# Supplementary material for: Fully automated antibody structure prediction using BIOVIA tools: Validation study
Source: PLoS One. 2017 May 18;12(5):e0177923. doi: 10.1371/journal.pone.0177923 (PMC5436848; doi:10.1371/journal.pone.0177923)
Supplement: S2 Dataset — Predicted structures using the Top5 framework method, Chothia CDR definition with canonical filtering and generating 50 models. These were used in the comparison against predictions using no filtering. (ZIP) [file pone.0177923.s004.zip › 4IJ3_BC_FV_FinalModel.pdb]

REMARK   Accelrys Discovery Studio PDB file
REMARK   Created:  2015-04-10T03:30:26Z
SSBOND   1 CYS L   23    CYS L   88                                     
SSBOND   2 CYS H  129    CYS H  202                                     
ATOM      1  N   ASP L   1      24.629  32.874  26.252  1.00 50.36           N1+
ATOM      2  CA  ASP L   1      24.522  31.978  27.424  1.00 48.88           C  
ATOM      3  CB  ASP L   1      24.678  30.510  26.995  1.00 49.79           C  
ATOM      4  CG  ASP L   1      23.472  30.143  26.142  1.00 49.22           C  
ATOM      5  OD1 ASP L   1      22.433  30.848  26.251  1.00 49.14           O  
ATOM      6  OD2 ASP L   1      23.576  29.156  25.365  1.00 48.47           O1-
ATOM      7  C   ASP L   1      25.588  32.306  28.412  1.00 47.78           C  
ATOM      8  O   ASP L   1      26.439  33.159  28.161  1.00 48.40           O  
ATOM      9  N   VAL L   2      25.553  31.635  29.579  1.00 43.21           N  
ATOM     10  CA  VAL L   2      26.531  31.894  30.587  1.00 36.81           C  
ATOM     11  CB  VAL L   2      25.954  32.028  31.967  1.00 35.92           C  
ATOM     12  CG1 VAL L   2      25.006  33.239  31.985  1.00 35.93           C  
ATOM     13  CG2 VAL L   2      25.285  30.698  32.349  1.00 33.82           C  
ATOM     14  C   VAL L   2      27.464  30.731  30.610  1.00 35.83           C  
ATOM     15  O   VAL L   2      27.060  29.586  30.411  1.00 38.93           O  
ATOM     16  N   VAL L   3      28.760  31.006  30.842  1.00 33.56           N  
ATOM     17  CA  VAL L   3      29.708  29.937  30.854  1.00 33.16           C  
ATOM     18  CB  VAL L   3      30.973  30.229  30.100  1.00 33.39           C  
ATOM     19  CG1 VAL L   3      31.796  31.271  30.878  1.00 33.27           C  
ATOM     20  CG2 VAL L   3      31.711  28.903  29.864  1.00 34.69           C  
ATOM     21  C   VAL L   3      30.096  29.707  32.273  1.00 32.87           C  
ATOM     22  O   VAL L   3      30.244  30.647  33.051  1.00 33.60           O  
ATOM     23  N   MET L   4      30.238  28.427  32.656  1.00 31.51           N  
ATOM     24  CA  MET L   4      30.651  28.130  33.992  1.00 29.42           C  
ATOM     25  CB  MET L   4      29.742  27.109  34.698  1.00 28.71           C  
ATOM     26  CG  MET L   4      28.299  27.595  34.852  1.00 29.48           C  
ATOM     27  SD  MET L   4      28.092  29.068  35.898  1.00 31.36           S  
ATOM     28  CE  MET L   4      28.033  28.163  37.470  1.00 31.72           C  
ATOM     29  C   MET L   4      32.014  27.527  33.887  1.00 28.69           C  
ATOM     30  O   MET L   4      32.220  26.561  33.155  1.00 30.83           O  
ATOM     31  N   THR L   5      32.995  28.092  34.620  1.00 28.42           N  
ATOM     32  CA  THR L   5      34.331  27.577  34.538  1.00 28.28           C  
ATOM     33  CB  THR L   5      35.366  28.618  34.237  1.00 29.09           C  
ATOM     34  OG1 THR L   5      35.287  29.671  35.186  1.00 21.55           O  
ATOM     35  CG2 THR L   5      35.152  29.152  32.817  1.00 18.90           C  
ATOM     36  C   THR L   5      34.699  26.969  35.849  1.00 27.67           C  
ATOM     37  O   THR L   5      34.601  27.606  36.897  1.00 28.37           O  
ATOM     38  N   GLN L   6      35.147  25.698  35.809  1.00 27.68           N  
ATOM     39  CA  GLN L   6      35.535  25.035  37.018  1.00 26.79           C  
ATOM     40  CB  GLN L   6      35.011  23.595  37.177  1.00 26.89           C  
ATOM     41  CG  GLN L   6      33.526  23.512  37.525  1.00 27.62           C  
ATOM     42  CD  GLN L   6      33.156  22.051  37.733  1.00 27.09           C  
ATOM     43  OE1 GLN L   6      32.245  21.535  37.092  1.00 27.19           O  
ATOM     44  NE2 GLN L   6      33.868  21.366  38.667  1.00 26.81           N  
ATOM     45  C   GLN L   6      37.020  24.964  37.078  1.00 27.28           C  
ATOM     46  O   GLN L   6      37.686  24.586  36.112  1.00 26.46           O  
ATOM     47  N   SER L   7      37.566  25.324  38.255  1.00 27.66           N  
ATOM     48  CA  SER L   7      38.976  25.324  38.462  1.00 28.94           C  
ATOM     49  CB  SER L   7      39.504  26.527  39.254  1.00 30.21           C  
ATOM     50  OG  SER L   7      39.321  27.722  38.511  1.00 37.55           O  
ATOM     51  C   SER L   7      39.294  24.131  39.251  1.00 28.83           C  
ATOM     52  O   SER L   7      38.685  23.872  40.295  1.00 29.23           O  
ATOM     53  N   HIS L   8      40.300  23.428  38.705  1.00 28.30           N  
ATOM     54  CA  HIS L   8      40.832  22.185  39.124  1.00 27.50           C  
ATOM     55  ND1 HIS L   8      40.928  23.048  42.816  1.00 23.43           N  
ATOM     56  CG  HIS L   8      41.358  22.734  41.546  1.00 28.77           C  
ATOM     57  CB  HIS L   8      40.605  21.847  40.605  1.00 27.86           C  
ATOM     58  NE2 HIS L   8      42.879  24.074  42.532  1.00 23.83           N  
ATOM     59  CD2 HIS L   8      42.550  23.368  41.389  1.00 23.33           C  
ATOM     60  CE1 HIS L   8      41.875  23.851  43.360  1.00 24.51           C  
ATOM     61  C   HIS L   8      40.075  21.168  38.346  1.00 28.22           C  
ATOM     62  O   HIS L   8      38.968  20.794  38.722  1.00 29.32           O  
ATOM     63  N   LYS L   9      40.628  20.723  37.208  1.00 28.24           N  
ATOM     64  CA  LYS L   9      39.979  19.701  36.445  1.00 27.01           C  
ATOM     65  CB  LYS L   9      40.652  19.429  35.091  1.00 28.56           C  
ATOM     66  CG  LYS L   9      39.939  18.340  34.292  1.00 29.53           C  
ATOM     67  CD  LYS L   9      38.538  18.746  33.835  1.00 36.26           C  
ATOM     68  CE  LYS L   9      37.775  17.631  33.119  1.00 40.52           C  
ATOM     69  NZ  LYS L   9      37.397  16.577  34.088  1.00 42.87           N1+
ATOM     70  C   LYS L   9      40.046  18.443  37.245  1.00 25.62           C  
ATOM     71  O   LYS L   9      39.120  17.634  37.233  1.00 24.09           O  
ATOM     72  N   PHE L  10      41.174  18.236  37.952  1.00 26.50           N  
ATOM     73  CA  PHE L  10      41.326  17.046  38.741  1.00 27.31           C  
ATOM     74  CB  PHE L  10      42.289  16.013  38.129  1.00 28.42           C  
ATOM     75  CG  PHE L  10      41.815  15.629  36.769  1.00 26.07           C  
ATOM     76  CD1 PHE L  10      40.912  14.608  36.590  1.00 29.52           C  
ATOM     77  CD2 PHE L  10      42.277  16.301  35.663  1.00 25.18           C  
ATOM     78  CE1 PHE L  10      40.484  14.261  35.331  1.00 30.67           C  
ATOM     79  CE2 PHE L  10      41.853  15.958  34.401  1.00 28.20           C  
ATOM     80  CZ  PHE L  10      40.954  14.935  34.231  1.00 30.45           C  
ATOM     81  C   PHE L  10      41.962  17.448  40.035  1.00 28.98           C  
ATOM     82  O   PHE L  10      42.684  18.443  40.102  1.00 30.32           O  
ATOM     83  N   MET L  11      41.692  16.687  41.116  0.90 28.53           N  
ATOM     84  CA  MET L  11      42.336  16.993  42.360  0.90 28.19           C  
ATOM     85  CB  MET L  11      41.540  17.975  43.236  0.90 29.38           C  
ATOM     86  CG  MET L  11      40.110  17.539  43.535  0.90 31.13           C  
ATOM     87  SD  MET L  11      39.132  18.836  44.342  0.50 27.31           S  
ATOM     88  CE  MET L  11      39.228  19.981  42.936  0.50 20.55           C  
ATOM     89  C   MET L  11      42.552  15.722  43.114  0.90 28.61           C  
ATOM     90  O   MET L  11      41.643  14.904  43.243  0.90 28.15           O  
ATOM     91  N   SER L  12      43.776  15.519  43.642  1.00 28.08           N  
ATOM     92  CA  SER L  12      44.030  14.312  44.376  1.00 29.49           C  
ATOM     93  CB  SER L  12      45.327  13.585  43.989  1.00 30.28           C  
ATOM     94  OG  SER L  12      46.447  14.303  44.483  1.00 35.28           O  
ATOM     95  C   SER L  12      44.183  14.697  45.808  1.00 30.37           C  
ATOM     96  O   SER L  12      44.889  15.652  46.129  1.00 31.68           O  
ATOM     97  N   THR L  13      43.504  13.957  46.705  1.00 29.76           N  
ATOM     98  CA  THR L  13      43.570  14.263  48.102  1.00 29.76           C  
ATOM     99  CB  THR L  13      42.441  15.155  48.530  1.00 30.41           C  
ATOM    100  OG1 THR L  13      42.603  15.564  49.879  1.00 28.01           O  
ATOM    101  CG2 THR L  13      41.121  14.384  48.352  1.00 31.26           C  
ATOM    102  C   THR L  13      43.456  12.982  48.868  1.00 30.48           C  
ATOM    103  O   THR L  13      42.908  11.994  48.383  1.00 29.25           O  
ATOM    104  N   SER L  14      43.996  12.970  50.101  1.00 28.97           N  
ATOM    105  CA  SER L  14      43.925  11.807  50.934  1.00 29.04           C  
ATOM    106  CB  SER L  14      45.090  11.708  51.932  1.00 30.28           C  
ATOM    107  OG  SER L  14      46.317  11.577  51.230  1.00 32.31           O  
ATOM    108  C   SER L  14      42.651  11.884  51.716  1.00 28.36           C  
ATOM    109  O   SER L  14      42.020  12.935  51.800  1.00 29.96           O  
ATOM    110  N   VAL L  15      42.237  10.751  52.315  1.00 28.28           N  
ATOM    111  CA  VAL L  15      41.019  10.758  53.066  1.00 28.95           C  
ATOM    112  CB  VAL L  15      40.537   9.385  53.445  1.00 29.60           C  
ATOM    113  CG1 VAL L  15      39.312   9.532  54.361  1.00 24.34           C  
ATOM    114  CG2 VAL L  15      40.262   8.585  52.159  1.00 24.09           C  
ATOM    115  C   VAL L  15      41.262  11.521  54.325  1.00 30.70           C  
ATOM    116  O   VAL L  15      42.290  11.354  54.979  1.00 31.69           O  
ATOM    117  N   GLY L  16      40.302  12.392  54.694  1.00 30.03           N  
ATOM    118  CA  GLY L  16      40.420  13.156  55.902  1.00 32.74           C  
ATOM    119  C   GLY L  16      40.822  14.565  55.582  1.00 33.52           C  
ATOM    120  O   GLY L  16      40.659  15.455  56.415  1.00 36.87           O  
ATOM    121  N   ASP L  17      41.353  14.820  54.368  1.00 31.69           N  
ATOM    122  CA  ASP L  17      41.761  16.161  54.044  1.00 32.47           C  
ATOM    123  CB  ASP L  17      42.769  16.244  52.881  1.00 33.25           C  
ATOM    124  CG  ASP L  17      44.111  15.701  53.358  1.00 38.45           C  
ATOM    125  OD1 ASP L  17      44.251  15.473  54.590  1.00 32.10           O  
ATOM    126  OD2 ASP L  17      45.012  15.507  52.500  1.00 34.21           O1-
ATOM    127  C   ASP L  17      40.552  16.955  53.652  1.00 32.88           C  
ATOM    128  O   ASP L  17      39.475  16.403  53.426  1.00 30.63           O  
ATOM    129  N   ARG L  18      40.708  18.294  53.579  0.90 33.45           N  
ATOM    130  CA  ARG L  18      39.630  19.164  53.202  0.90 32.42           C  
ATOM    131  CB  ARG L  18      39.553  20.434  54.065  0.90 34.15           C  
ATOM    132  CG  ARG L  18      38.388  21.359  53.713  0.88 38.41           C  
ATOM    133  CD  ARG L  18      38.413  22.686  54.474  0.88 39.71           C  
ATOM    134  NE  ARG L  18      37.138  23.396  54.178  0.75 23.65           N  
ATOM    135  CZ  ARG L  18      37.111  24.760  54.131  0.75 24.74           C  
ATOM    136  NH1 ARG L  18      38.259  25.474  54.313  0.75 27.42           N1+
ATOM    137  NH2 ARG L  18      35.935  25.411  53.892  0.75 25.35           N  
ATOM    138  C   ARG L  18      39.912  19.603  51.801  0.90 32.40           C  
ATOM    139  O   ARG L  18      41.068  19.797  51.429  0.90 33.28           O  
ATOM    140  N   VAL L  19      38.860  19.754  50.970  1.00 30.95           N  
ATOM    141  CA  VAL L  19      39.105  20.135  49.611  1.00 31.14           C  
ATOM    142  CB  VAL L  19      38.976  18.971  48.668  1.00 32.68           C  
ATOM    143  CG1 VAL L  19      37.494  18.583  48.555  1.00 33.54           C  
ATOM    144  CG2 VAL L  19      39.648  19.325  47.335  1.00 33.71           C  
ATOM    145  C   VAL L  19      38.110  21.190  49.224  1.00 29.76           C  
ATOM    146  O   VAL L  19      37.020  21.268  49.794  1.00 30.94           O  
ATOM    147  N   SER L  20      38.489  22.058  48.258  1.00 28.72           N  
ATOM    148  CA  SER L  20      37.614  23.098  47.792  1.00 29.59           C  
ATOM    149  CB  SER L  20      38.037  24.509  48.236  1.00 31.64           C  
ATOM    150  OG  SER L  20      37.951  24.632  49.647  1.00 25.06           O  
ATOM    151  C   SER L  20      37.670  23.100  46.296  1.00 29.71           C  
ATOM    152  O   SER L  20      38.729  22.898  45.704  1.00 30.78           O  
ATOM    153  N   ILE L  21      36.513  23.333  45.646  1.00 29.06           N  
ATOM    154  CA  ILE L  21      36.460  23.358  44.212  1.00 29.37           C  
ATOM    155  CB  ILE L  21      35.595  22.265  43.654  1.00 29.97           C  
ATOM    156  CG1 ILE L  21      36.149  20.891  44.072  1.00 19.40           C  
ATOM    157  CG2 ILE L  21      35.494  22.451  42.131  1.00 19.08           C  
ATOM    158  CD1 ILE L  21      35.182  19.733  43.826  1.00 20.04           C  
ATOM    159  C   ILE L  21      35.835  24.653  43.832  1.00 28.84           C  
ATOM    160  O   ILE L  21      34.795  25.023  44.372  1.00 30.01           O  
ATOM    161  N   THR L  22      36.443  25.371  42.870  1.00 28.90           N  
ATOM    162  CA  THR L  22      35.920  26.658  42.525  1.00 30.21           C  
ATOM    163  CB  THR L  22      36.973  27.723  42.400  1.00 31.27           C  
ATOM    164  OG1 THR L  22      37.915  27.364  41.400  1.00 24.95           O  
ATOM    165  CG2 THR L  22      37.677  27.899  43.753  1.00 23.26           C  
ATOM    166  C   THR L  22      35.209  26.578  41.214  1.00 30.13           C  
ATOM    167  O   THR L  22      35.567  25.803  40.328  1.00 30.71           O  
ATOM    168  N   CYS L  23      34.131  27.375  41.093  1.00 29.51           N  
ATOM    169  CA  CYS L  23      33.363  27.463  39.887  1.00 30.43           C  
ATOM    170  CB  CYS L  23      32.031  26.663  39.982  0.94 30.65           C  
ATOM    171  SG  CYS L  23      30.969  26.702  38.498  0.94 37.85           S  
ATOM    172  C   CYS L  23      33.082  28.925  39.688  1.00 30.77           C  
ATOM    173  O   CYS L  23      32.506  29.577  40.559  1.00 31.41           O  
ATOM    174  N   LYS L  24      33.510  29.490  38.536  1.00 30.48           N  
ATOM    175  CA  LYS L  24      33.296  30.891  38.282  1.00 31.59           C  
ATOM    176  CB  LYS L  24      34.584  31.654  37.933  1.00 33.76           C  
ATOM    177  CG  LYS L  24      35.543  31.780  39.118  1.00 38.35           C  
ATOM    178  CD  LYS L  24      36.961  32.199  38.728  1.00 42.94           C  
ATOM    179  CE  LYS L  24      37.898  32.358  39.926  1.00 46.85           C  
ATOM    180  NZ  LYS L  24      37.950  31.097  40.700  1.00 48.10           N1+
ATOM    181  C   LYS L  24      32.363  31.011  37.117  1.00 31.20           C  
ATOM    182  O   LYS L  24      32.473  30.273  36.141  1.00 31.49           O  
ATOM    183  N   ALA L  25      31.410  31.964  37.200  1.00 31.06           N  
ATOM    184  CA  ALA L  25      30.440  32.145  36.158  1.00 29.73           C  
ATOM    185  CB  ALA L  25      29.004  32.332  36.676  1.00 31.05           C  
ATOM    186  C   ALA L  25      30.800  33.375  35.386  1.00 29.86           C  
ATOM    187  O   ALA L  25      31.399  34.309  35.917  1.00 30.95           O  
ATOM    188  N   SER L  26      30.493  33.394  34.074  1.00 18.15           N  
ATOM    189  CA  SER L  26      30.867  34.487  33.211  1.00 19.03           C  
ATOM    190  CB  SER L  26      30.549  34.213  31.729  1.00 17.54           C  
ATOM    191  OG  SER L  26      29.148  34.074  31.546  1.00 17.35           O  
ATOM    192  C   SER L  26      30.137  35.729  33.609  1.00 19.44           C  
ATOM    193  O   SER L  26      30.606  36.838  33.350  1.00 17.76           O  
ATOM    194  N   GLN L  27      28.954  35.576  34.230  0.83 20.67           N  
ATOM    195  CA  GLN L  27      28.183  36.721  34.625  0.83 21.24           C  
ATOM    196  CB  GLN L  27      26.989  36.965  33.692  0.83 21.65           C  
ATOM    197  CG  GLN L  27      27.409  37.227  32.247  0.83 23.73           C  
ATOM    198  CD  GLN L  27      26.154  37.214  31.389  0.83 26.27           C  
ATOM    199  OE1 GLN L  27      25.355  38.149  31.414  0.83 25.84           O  
ATOM    200  NE2 GLN L  27      25.971  36.112  30.613  0.83 26.10           N  
ATOM    201  C   GLN L  27      27.629  36.437  35.988  0.83 20.51           C  
ATOM    202  O   GLN L  27      27.615  35.293  36.440  0.83 21.24           O  
ATOM    203  N   ASP L  28      27.165  37.487  36.692  1.00 18.66           N  
ATOM    204  CA  ASP L  28      26.620  37.304  38.007  1.00 17.59           C  
ATOM    205  CB  ASP L  28      26.217  38.643  38.657  1.00 17.36           C  
ATOM    206  CG  ASP L  28      25.890  38.435  40.128  1.00 20.38           C  
ATOM    207  OD1 ASP L  28      25.625  37.269  40.524  1.00 22.31           O  
ATOM    208  OD2 ASP L  28      25.899  39.448  40.877  1.00 24.51           O1-
ATOM    209  C   ASP L  28      25.393  36.448  37.878  1.00 17.97           C  
ATOM    210  O   ASP L  28      24.459  36.805  37.161  1.00 21.60           O  
ATOM    211  N   VAL L  29      25.362  35.279  38.558  1.00 16.61           N  
ATOM    212  CA  VAL L  29      24.188  34.459  38.460  1.00 16.18           C  
ATOM    213  CB  VAL L  29      24.487  33.050  38.037  1.00 16.32           C  
ATOM    214  CG1 VAL L  29      25.070  33.076  36.614  1.00 16.08           C  
ATOM    215  CG2 VAL L  29      25.410  32.409  39.086  1.00 14.48           C  
ATOM    216  C   VAL L  29      23.547  34.376  39.805  1.00 16.26           C  
ATOM    217  O   VAL L  29      22.978  33.342  40.154  1.00 16.68           O  
ATOM    218  N   SER L  30      23.566  35.490  40.567  1.00 17.84           N  
ATOM    219  CA  SER L  30      22.956  35.491  41.866  1.00 17.90           C  
ATOM    220  CB  SER L  30      21.422  35.391  41.833  1.00 17.72           C  
ATOM    221  OG  SER L  30      20.862  36.580  41.296  1.00 24.13           O  
ATOM    222  C   SER L  30      23.507  34.334  42.630  1.00 17.31           C  
ATOM    223  O   SER L  30      24.679  33.992  42.498  1.00 16.65           O  
ATOM    224  N   THR L  31      22.690  33.716  43.498  1.00 16.70           N  
ATOM    225  CA  THR L  31      23.216  32.557  44.150  1.00 16.96           C  
ATOM    226  CB  THR L  31      22.919  32.507  45.622  1.00 17.24           C  
ATOM    227  OG1 THR L  31      21.517  32.500  45.843  1.00 17.41           O  
ATOM    228  CG2 THR L  31      23.564  33.725  46.303  1.00 16.75           C  
ATOM    229  C   THR L  31      22.549  31.373  43.531  1.00 16.29           C  
ATOM    230  O   THR L  31      22.393  30.339  44.181  1.00 16.85           O  
ATOM    231  N   ALA L  32      22.170  31.470  42.237  1.00 16.07           N  
ATOM    232  CA  ALA L  32      21.498  30.332  41.687  1.00 14.73           C  
ATOM    233  CB  ALA L  32      20.458  30.684  40.609  1.00 15.58           C  
ATOM    234  C   ALA L  32      22.515  29.447  41.051  1.00 14.53           C  
ATOM    235  O   ALA L  32      22.746  29.481  39.846  1.00 13.66           O  
ATOM    236  N   VAL L  33      23.115  28.575  41.864  1.00 25.96           N  
ATOM    237  CA  VAL L  33      24.100  27.644  41.403  1.00 24.70           C  
ATOM    238  CB  VAL L  33      25.506  28.052  41.737  1.00 23.55           C  
ATOM    239  CG1 VAL L  33      26.465  26.909  41.363  1.00 16.72           C  
ATOM    240  CG2 VAL L  33      25.814  29.374  41.017  1.00 17.62           C  
ATOM    241  C   VAL L  33      23.844  26.354  42.114  1.00 25.33           C  
ATOM    242  O   VAL L  33      23.516  26.347  43.299  1.00 26.06           O  
ATOM    243  N   ALA L  34      23.994  25.222  41.398  1.00 25.57           N  
ATOM    244  CA  ALA L  34      23.775  23.929  41.980  1.00 24.52           C  
ATOM    245  CB  ALA L  34      22.642  23.141  41.301  1.00 23.71           C  
ATOM    246  C   ALA L  34      25.033  23.132  41.823  1.00 23.35           C  
ATOM    247  O   ALA L  34      25.845  23.397  40.935  1.00 23.12           O  
ATOM    248  N   TRP L  35      25.251  22.155  42.728  1.00 23.63           N  
ATOM    249  CA  TRP L  35      26.398  21.293  42.626  1.00 23.55           C  
ATOM    250  CB  TRP L  35      27.368  21.404  43.813  1.00 23.85           C  
ATOM    251  CG  TRP L  35      28.112  22.716  43.854  1.00 24.36           C  
ATOM    252  CD2 TRP L  35      29.385  22.935  43.225  1.00 25.23           C  
ATOM    253  CD1 TRP L  35      27.764  23.893  44.446  1.00 24.31           C  
ATOM    254  NE1 TRP L  35      28.741  24.835  44.225  1.00 25.38           N  
ATOM    255  CE2 TRP L  35      29.745  24.258  43.476  1.00 25.00           C  
ATOM    256  CE3 TRP L  35      30.189  22.102  42.500  1.00 24.71           C  
ATOM    257  CZ2 TRP L  35      30.920  24.772  43.002  1.00 24.71           C  
ATOM    258  CZ3 TRP L  35      31.372  22.621  42.023  1.00 25.23           C  
ATOM    259  CH2 TRP L  35      31.731  23.930  42.270  1.00 24.49           C  
ATOM    260  C   TRP L  35      25.916  19.875  42.567  1.00 24.31           C  
ATOM    261  O   TRP L  35      24.998  19.491  43.289  1.00 24.21           O  
ATOM    262  N   TYR L  36      26.547  19.053  41.698  1.00 23.20           N  
ATOM    263  CA  TYR L  36      26.159  17.677  41.512  1.00 22.17           C  
ATOM    264  CB  TYR L  36      25.641  17.372  40.093  1.00 22.05           C  
ATOM    265  CG  TYR L  36      24.391  18.140  39.804  1.00 22.10           C  
ATOM    266  CD1 TYR L  36      23.149  17.623  40.098  1.00 22.24           C  
ATOM    267  CD2 TYR L  36      24.464  19.386  39.224  1.00 21.67           C  
ATOM    268  CE1 TYR L  36      22.003  18.333  39.818  1.00 23.83           C  
ATOM    269  CE2 TYR L  36      23.324  20.101  38.942  1.00 24.00           C  
ATOM    270  CZ  TYR L  36      22.091  19.575  39.237  1.00 24.89           C  
ATOM    271  OH  TYR L  36      20.922  20.311  38.946  1.00 26.00           O  
ATOM    272  C   TYR L  36      27.368  16.803  41.693  1.00 22.33           C  
ATOM    273  O   TYR L  36      28.505  17.236  41.510  1.00 22.51           O  
ATOM    274  N   GLN L  37      27.133  15.533  42.083  1.00 22.43           N  
ATOM    275  CA  GLN L  37      28.194  14.579  42.253  1.00 22.61           C  
ATOM    276  CB  GLN L  37      28.245  13.988  43.673  1.00 23.03           C  
ATOM    277  CG  GLN L  37      29.370  12.971  43.869  1.00 23.37           C  
ATOM    278  CD  GLN L  37      29.215  12.356  45.252  1.00 24.78           C  
ATOM    279  OE1 GLN L  37      28.124  11.942  45.642  1.00 25.06           O  
ATOM    280  NE2 GLN L  37      30.337  12.292  46.017  1.00 26.08           N  
ATOM    281  C   GLN L  37      27.912  13.439  41.325  1.00 23.22           C  
ATOM    282  O   GLN L  37      26.800  12.917  41.292  1.00 23.59           O  
ATOM    283  N   GLN L  38      28.918  13.022  40.531  1.00 23.45           N  
ATOM    284  CA  GLN L  38      28.703  11.931  39.625  1.00 22.97           C  
ATOM    285  CB  GLN L  38      28.866  12.338  38.149  1.00 22.88           C  
ATOM    286  CG  GLN L  38      28.636  11.190  37.164  1.00 23.48           C  
ATOM    287  CD  GLN L  38      28.665  11.767  35.756  1.00 24.81           C  
ATOM    288  OE1 GLN L  38      29.491  12.621  35.435  1.00 24.85           O  
ATOM    289  NE2 GLN L  38      27.733  11.293  34.888  1.00 25.62           N  
ATOM    290  C   GLN L  38      29.721  10.875  39.923  1.00 23.07           C  
ATOM    291  O   GLN L  38      30.913  11.050  39.676  1.00 22.40           O  
ATOM    292  N   LYS L  39      29.250   9.737  40.471  1.00 23.62           N  
ATOM    293  CA  LYS L  39      30.091   8.615  40.778  1.00 25.07           C  
ATOM    294  CB  LYS L  39      29.462   7.652  41.799  1.00 25.64           C  
ATOM    295  CG  LYS L  39      29.230   8.275  43.176  1.00 26.25           C  
ATOM    296  CD  LYS L  39      28.288   7.451  44.056  0.92 26.77           C  
ATOM    297  CE  LYS L  39      28.046   8.051  45.441  1.00 30.41           C  
ATOM    298  NZ  LYS L  39      29.189   7.742  46.331  1.00 31.47           N1+
ATOM    299  C   LYS L  39      30.255   7.863  39.496  1.00 26.79           C  
ATOM    300  O   LYS L  39      29.450   8.008  38.579  1.00 25.82           O  
ATOM    301  N   SER L  40      31.312   7.035  39.392  1.00 28.10           N  
ATOM    302  CA  SER L  40      31.564   6.348  38.158  1.00 28.02           C  
ATOM    303  CB  SER L  40      32.880   5.551  38.163  1.00 28.60           C  
ATOM    304  OG  SER L  40      33.067   4.904  36.914  1.00  0.00           O  
ATOM    305  C   SER L  40      30.451   5.399  37.843  1.00 28.43           C  
ATOM    306  O   SER L  40      30.031   4.605  38.684  1.00 28.69           O  
ATOM    307  N   GLY L  41      29.947   5.481  36.594  1.00 31.08           N  
ATOM    308  CA  GLY L  41      28.944   4.582  36.096  1.00 32.54           C  
ATOM    309  C   GLY L  41      27.605   4.924  36.665  1.00 32.96           C  
ATOM    310  O   GLY L  41      26.660   4.149  36.519  1.00 33.91           O  
ATOM    311  N   GLN L  42      27.477   6.088  37.330  1.00 29.51           N  
ATOM    312  CA  GLN L  42      26.206   6.438  37.890  1.00 28.25           C  
ATOM    313  CB  GLN L  42      26.176   6.475  39.427  1.00 29.06           C  
ATOM    314  CG  GLN L  42      26.339   5.098  40.072  1.00 31.59           C  
ATOM    315  CD  GLN L  42      26.168   5.263  41.575  1.00 33.17           C  
ATOM    316  OE1 GLN L  42      25.536   6.211  42.039  1.00 34.81           O  
ATOM    317  NE2 GLN L  42      26.740   4.311  42.359  1.00 32.54           N  
ATOM    318  C   GLN L  42      25.840   7.798  37.404  1.00 26.63           C  
ATOM    319  O   GLN L  42      26.697   8.574  36.986  1.00 27.69           O  
ATOM    320  N   SER L  43      24.529   8.104  37.434  0.90 26.78           N  
ATOM    321  CA  SER L  43      24.043   9.375  36.991  0.90 25.52           C  
ATOM    322  CB  SER L  43      22.531   9.379  36.729  0.90 27.27           C  
ATOM    323  OG  SER L  43      22.242   8.446  35.699  0.90 31.06           O  
ATOM    324  C   SER L  43      24.357  10.371  38.062  0.90 24.86           C  
ATOM    325  O   SER L  43      24.699  10.005  39.183  0.90 26.97           O  
ATOM    326  N   PRO L  44      24.250  11.632  37.738  1.00 24.01           N  
ATOM    327  CA  PRO L  44      24.601  12.665  38.677  1.00 24.08           C  
ATOM    328  CD  PRO L  44      24.380  12.073  36.359  1.00 23.43           C  
ATOM    329  CB  PRO L  44      24.652  13.959  37.869  1.00 24.39           C  
ATOM    330  CG  PRO L  44      24.972  13.491  36.439  1.00 24.46           C  
ATOM    331  C   PRO L  44      23.623  12.724  39.805  1.00 24.42           C  
ATOM    332  O   PRO L  44      22.480  12.301  39.630  1.00 25.49           O  
ATOM    333  N   LYS L  45      24.064  13.217  40.980  1.00 24.29           N  
ATOM    334  CA  LYS L  45      23.193  13.340  42.110  1.00 24.86           C  
ATOM    335  CB  LYS L  45      23.565  12.387  43.257  1.00 27.02           C  
ATOM    336  CG  LYS L  45      22.565  12.371  44.414  1.00 19.97           C  
ATOM    337  CD  LYS L  45      22.761  11.175  45.348  1.00 21.53           C  
ATOM    338  CE  LYS L  45      24.165  11.098  45.950  1.00 23.77           C  
ATOM    339  NZ  LYS L  45      24.322   9.836  46.707  1.00 24.95           N1+
ATOM    340  C   LYS L  45      23.323  14.749  42.611  1.00 23.99           C  
ATOM    341  O   LYS L  45      24.423  15.292  42.676  1.00 24.95           O  
ATOM    342  N   LEU L  46      22.188  15.381  42.976  1.00 23.33           N  
ATOM    343  CA  LEU L  46      22.183  16.751  43.420  1.00 22.11           C  
ATOM    344  CB  LEU L  46      20.767  17.356  43.403  1.00 22.27           C  
ATOM    345  CG  LEU L  46      20.683  18.810  43.897  1.00 23.20           C  
ATOM    346  CD1 LEU L  46      21.470  19.763  42.986  1.00 16.98           C  
ATOM    347  CD2 LEU L  46      19.219  19.238  44.091  1.00 15.77           C  
ATOM    348  C   LEU L  46      22.684  16.846  44.835  1.00 22.98           C  
ATOM    349  O   LEU L  46      22.151  16.196  45.734  1.00 22.22           O  
ATOM    350  N   LEU L  47      23.826  17.544  45.041  1.00 22.96           N  
ATOM    351  CA  LEU L  47      24.327  17.836  46.360  1.00 23.86           C  
ATOM    352  CB  LEU L  47      25.863  17.903  46.389  1.00 23.97           C  
ATOM    353  CG  LEU L  47      26.522  16.551  46.057  1.00 25.68           C  
ATOM    354  CD1 LEU L  47      28.053  16.650  46.093  1.00 27.93           C  
ATOM    355  CD2 LEU L  47      25.982  15.428  46.956  1.00 25.71           C  
ATOM    356  C   LEU L  47      23.806  19.116  46.967  1.00 24.10           C  
ATOM    357  O   LEU L  47      23.330  19.132  48.100  1.00 25.37           O  
ATOM    358  N   ILE L  48      23.887  20.236  46.208  1.00 24.13           N  
ATOM    359  CA  ILE L  48      23.592  21.533  46.759  1.00 24.05           C  
ATOM    360  CB  ILE L  48      24.837  22.315  47.074  1.00 23.38           C  
ATOM    361  CG1 ILE L  48      25.725  21.568  48.083  1.00 24.22           C  
ATOM    362  CG2 ILE L  48      24.408  23.714  47.547  1.00 25.10           C  
ATOM    363  CD1 ILE L  48      25.072  21.360  49.447  1.00 24.65           C  
ATOM    364  C   ILE L  48      22.867  22.340  45.728  1.00 25.40           C  
ATOM    365  O   ILE L  48      23.123  22.202  44.533  1.00 26.67           O  
ATOM    366  N   HIS L  49      21.938  23.213  46.172  1.00 25.59           N  
ATOM    367  CA  HIS L  49      21.238  24.089  45.275  1.00 25.54           C  
ATOM    368  ND1 HIS L  49      18.385  24.211  47.050  1.00  0.00           N  
ATOM    369  CG  HIS L  49      19.034  23.302  46.245  1.00 27.91           C  
ATOM    370  CB  HIS L  49      19.787  23.656  44.997  1.00 26.50           C  
ATOM    371  NE2 HIS L  49      18.090  22.213  47.981  1.00  0.00           N  
ATOM    372  CD2 HIS L  49      18.844  22.086  46.829  1.00 29.46           C  
ATOM    373  CE1 HIS L  49      17.838  23.507  48.073  1.00 30.27           C  
ATOM    374  C   HIS L  49      21.215  25.453  45.904  1.00 25.20           C  
ATOM    375  O   HIS L  49      21.444  25.595  47.102  1.00 26.09           O  
ATOM    376  N   SER L  50      20.981  26.513  45.107  1.00 28.86           N  
ATOM    377  CA  SER L  50      20.933  27.854  45.631  1.00 29.39           C  
ATOM    378  CB  SER L  50      19.793  28.071  46.639  1.00 31.09           C  
ATOM    379  OG  SER L  50      18.538  27.935  45.988  1.00 38.11           O  
ATOM    380  C   SER L  50      22.233  28.196  46.288  1.00 28.86           C  
ATOM    381  O   SER L  50      22.278  28.958  47.254  1.00 27.94           O  
ATOM    382  N   ALA L  51      23.319  27.601  45.774  1.00 26.78           N  
ATOM    383  CA  ALA L  51      24.679  27.876  46.139  1.00 26.56           C  
ATOM    384  CB  ALA L  51      25.017  29.378  46.082  1.00 26.70           C  
ATOM    385  C   ALA L  51      25.023  27.387  47.509  1.00 25.80           C  
ATOM    386  O   ALA L  51      26.179  27.036  47.737  1.00 26.87           O  
ATOM    387  N   SER L  52      24.054  27.259  48.440  1.00 27.50           N  
ATOM    388  CA  SER L  52      24.519  26.893  49.751  1.00 27.76           C  
ATOM    389  CB  SER L  52      24.749  28.122  50.645  1.00 27.98           C  
ATOM    390  OG  SER L  52      23.517  28.791  50.872  1.00 31.49           O  
ATOM    391  C   SER L  52      23.538  26.016  50.490  1.00 28.06           C  
ATOM    392  O   SER L  52      23.765  25.729  51.663  1.00 29.33           O  
ATOM    393  N   TYR L  53      22.460  25.516  49.847  1.00 25.57           N  
ATOM    394  CA  TYR L  53      21.501  24.707  50.553  1.00 27.10           C  
ATOM    395  CB  TYR L  53      20.042  25.015  50.180  1.00 28.51           C  
ATOM    396  CG  TYR L  53      19.740  26.417  50.579  1.00 25.16           C  
ATOM    397  CD1 TYR L  53      19.351  26.715  51.863  1.00 34.12           C  
ATOM    398  CD2 TYR L  53      19.852  27.434  49.661  1.00 23.94           C  
ATOM    399  CE1 TYR L  53      19.072  28.011  52.226  1.00 37.04           C  
ATOM    400  CE2 TYR L  53      19.573  28.732  50.018  1.00 30.69           C  
ATOM    401  CZ  TYR L  53      19.184  29.021  51.302  1.00 38.48           C  
ATOM    402  OH  TYR L  53      18.897  30.353  51.674  1.00 39.36           O  
ATOM    403  C   TYR L  53      21.717  23.276  50.189  1.00 28.20           C  
ATOM    404  O   TYR L  53      21.792  22.923  49.013  1.00 27.85           O  
ATOM    405  N   ARG L  54      21.828  22.411  51.216  1.00 29.03           N  
ATOM    406  CA  ARG L  54      22.028  21.010  50.981  1.00 29.67           C  
ATOM    407  CB  ARG L  54      22.542  20.234  52.206  1.00 29.98           C  
ATOM    408  CG  ARG L  54      23.940  20.632  52.673  1.00 34.29           C  
ATOM    409  CD  ARG L  54      24.500  19.716  53.763  1.00 35.99           C  
ATOM    410  NE  ARG L  54      23.642  19.856  54.975  1.00 40.33           N  
ATOM    411  CZ  ARG L  54      23.942  20.792  55.924  1.00 42.90           C  
ATOM    412  NH1 ARG L  54      25.008  21.626  55.752  1.00 42.80           N1+
ATOM    413  NH2 ARG L  54      23.179  20.885  57.052  1.00 44.33           N  
ATOM    414  C   ARG L  54      20.704  20.396  50.644  1.00 30.37           C  
ATOM    415  O   ARG L  54      19.683  20.729  51.241  1.00 32.42           O  
ATOM    416  N   TYR L  55      20.709  19.465  49.670  1.00 29.47           N  
ATOM    417  CA  TYR L  55      19.548  18.729  49.260  1.00 30.26           C  
ATOM    418  CB  TYR L  55      19.709  18.034  47.895  1.00 29.94           C  
ATOM    419  CG  TYR L  55      18.377  17.502  47.487  1.00 28.46           C  
ATOM    420  CD1 TYR L  55      17.405  18.359  47.023  1.00 19.76           C  
ATOM    421  CD2 TYR L  55      18.103  16.155  47.544  1.00 22.69           C  
ATOM    422  CE1 TYR L  55      16.173  17.885  46.640  1.00 19.78           C  
ATOM    423  CE2 TYR L  55      16.872  15.674  47.161  1.00 21.14           C  
ATOM    424  CZ  TYR L  55      15.906  16.539  46.711  1.00 21.83           C  
ATOM    425  OH  TYR L  55      14.643  16.049  46.320  1.00 25.74           O  
ATOM    426  C   TYR L  55      19.308  17.694  50.315  1.00 32.73           C  
ATOM    427  O   TYR L  55      20.229  17.284  51.018  1.00 35.21           O  
ATOM    428  N   THR L  56      18.045  17.265  50.492  1.00 35.42           N  
ATOM    429  CA  THR L  56      17.761  16.359  51.568  1.00 37.61           C  
ATOM    430  CB  THR L  56      16.319  15.947  51.645  1.00 40.18           C  
ATOM    431  OG1 THR L  56      15.495  17.092  51.805  1.00 35.04           O  
ATOM    432  CG2 THR L  56      16.139  14.999  52.844  1.00 35.48           C  
ATOM    433  C   THR L  56      18.591  15.118  51.451  1.00 36.59           C  
ATOM    434  O   THR L  56      18.776  14.566  50.367  1.00 37.20           O  
ATOM    435  N   GLY L  57      19.147  14.672  52.598  1.00 35.41           N  
ATOM    436  CA  GLY L  57      19.877  13.436  52.675  1.00 35.50           C  
ATOM    437  C   GLY L  57      21.349  13.648  52.475  1.00 34.51           C  
ATOM    438  O   GLY L  57      22.139  12.733  52.713  1.00 36.81           O  
ATOM    439  N   VAL L  58      21.776  14.851  52.048  1.00 32.54           N  
ATOM    440  CA  VAL L  58      23.177  15.068  51.798  1.00 31.25           C  
ATOM    441  CB  VAL L  58      23.447  16.294  50.968  1.00 30.70           C  
ATOM    442  CG1 VAL L  58      24.968  16.497  50.862  1.00 29.94           C  
ATOM    443  CG2 VAL L  58      22.749  16.133  49.606  1.00 29.62           C  
ATOM    444  C   VAL L  58      23.886  15.242  53.109  1.00 32.18           C  
ATOM    445  O   VAL L  58      23.390  15.915  54.011  1.00 32.57           O  
ATOM    446  N   PRO L  59      25.057  14.660  53.214  1.00 31.86           N  
ATOM    447  CA  PRO L  59      25.830  14.717  54.431  1.00 31.85           C  
ATOM    448  CD  PRO L  59      25.352  13.464  52.441  1.00 31.74           C  
ATOM    449  CB  PRO L  59      26.965  13.710  54.245  1.00 33.26           C  
ATOM    450  CG  PRO L  59      26.376  12.673  53.273  1.00 32.87           C  
ATOM    451  C   PRO L  59      26.309  16.105  54.738  1.00 32.68           C  
ATOM    452  O   PRO L  59      26.483  16.905  53.822  1.00 31.44           O  
ATOM    453  N   ASP L  60      26.549  16.390  56.032  1.00 35.25           N  
ATOM    454  CA  ASP L  60      26.942  17.673  56.552  1.00 36.07           C  
ATOM    455  CB  ASP L  60      27.033  17.693  58.088  1.00 38.51           C  
ATOM    456  CG  ASP L  60      25.628  17.557  58.660  1.00 42.54           C  
ATOM    457  OD1 ASP L  60      24.652  17.581  57.866  1.00 44.39           O  
ATOM    458  OD2 ASP L  60      25.513  17.429  59.908  1.00 43.55           O1-
ATOM    459  C   ASP L  60      28.293  18.055  56.024  1.00 32.56           C  
ATOM    460  O   ASP L  60      28.643  19.234  55.988  1.00 31.94           O  
ATOM    461  N   ARG L  61      29.095  17.063  55.610  1.00 31.73           N  
ATOM    462  CA  ARG L  61      30.445  17.289  55.178  1.00 30.44           C  
ATOM    463  CB  ARG L  61      31.137  16.019  54.659  1.00 31.26           C  
ATOM    464  CG  ARG L  61      31.142  14.846  55.634  1.00 32.24           C  
ATOM    465  CD  ARG L  61      32.117  13.740  55.224  1.00 34.13           C  
ATOM    466  NE  ARG L  61      31.725  13.233  53.876  1.00 33.78           N  
ATOM    467  CZ  ARG L  61      30.899  12.151  53.759  1.00 32.82           C  
ATOM    468  NH1 ARG L  61      30.366  11.576  54.875  1.00 36.46           N1+
ATOM    469  NH2 ARG L  61      30.607  11.641  52.526  1.00 31.35           N  
ATOM    470  C   ARG L  61      30.459  18.220  54.003  1.00 29.19           C  
ATOM    471  O   ARG L  61      31.427  18.955  53.818  1.00 28.75           O  
ATOM    472  N   PHE L  62      29.410  18.179  53.157  1.00 29.58           N  
ATOM    473  CA  PHE L  62      29.404  18.948  51.942  1.00 29.45           C  
ATOM    474  CB  PHE L  62      28.529  18.307  50.847  1.00 30.05           C  
ATOM    475  CG  PHE L  62      29.114  16.991  50.458  1.00 30.52           C  
ATOM    476  CD1 PHE L  62      28.899  15.858  51.207  1.00 31.02           C  
ATOM    477  CD2 PHE L  62      29.874  16.884  49.322  1.00 33.04           C  
ATOM    478  CE1 PHE L  62      29.441  14.648  50.834  1.00 32.46           C  
ATOM    479  CE2 PHE L  62      30.418  15.682  48.943  1.00 32.60           C  
ATOM    480  CZ  PHE L  62      30.204  14.557  49.698  1.00 31.60           C  
ATOM    481  C   PHE L  62      28.838  20.319  52.182  1.00 29.00           C  
ATOM    482  O   PHE L  62      27.741  20.465  52.719  1.00 30.15           O  
ATOM    483  N   THR L  63      29.586  21.371  51.771  1.00 28.73           N  
ATOM    484  CA  THR L  63      29.117  22.722  51.922  1.00 29.82           C  
ATOM    485  CB  THR L  63      29.792  23.482  53.029  1.00 30.88           C  
ATOM    486  OG1 THR L  63      31.194  23.525  52.811  1.00 32.29           O  
ATOM    487  CG2 THR L  63      29.479  22.802  54.371  1.00 31.58           C  
ATOM    488  C   THR L  63      29.362  23.478  50.649  1.00 29.30           C  
ATOM    489  O   THR L  63      30.287  23.184  49.894  1.00 29.06           O  
ATOM    490  N   GLY L  64      28.509  24.487  50.374  1.00 28.83           N  
ATOM    491  CA  GLY L  64      28.686  25.299  49.204  1.00 28.47           C  
ATOM    492  C   GLY L  64      28.544  26.723  49.641  1.00 30.11           C  
ATOM    493  O   GLY L  64      27.816  27.019  50.587  1.00 30.76           O  
ATOM    494  N   SER L  65      29.248  27.650  48.958  1.00 30.11           N  
ATOM    495  CA  SER L  65      29.157  29.030  49.341  1.00 30.63           C  
ATOM    496  CB  SER L  65      30.159  29.421  50.440  1.00 33.52           C  
ATOM    497  OG  SER L  65      31.489  29.258  49.969  1.00 37.04           O  
ATOM    498  C   SER L  65      29.447  29.891  48.148  1.00 30.09           C  
ATOM    499  O   SER L  65      29.819  29.405  47.082  1.00 29.99           O  
ATOM    500  N   GLY L  66      29.265  31.218  48.316  1.00 29.72           N  
ATOM    501  CA  GLY L  66      29.575  32.151  47.269  1.00 29.20           C  
ATOM    502  C   GLY L  66      28.325  32.739  46.697  1.00 29.03           C  
ATOM    503  O   GLY L  66      27.238  32.177  46.786  1.00 28.20           O  
ATOM    504  N   SER L  67      28.478  33.937  46.101  0.90 30.49           N  
ATOM    505  CA  SER L  67      27.405  34.631  45.460  0.90 30.79           C  
ATOM    506  CB  SER L  67      26.719  35.679  46.355  0.90 32.14           C  
ATOM    507  OG  SER L  67      25.672  36.323  45.645  0.88 34.34           O  
ATOM    508  C   SER L  67      28.040  35.365  44.330  0.90 31.49           C  
ATOM    509  O   SER L  67      29.262  35.490  44.266  0.90 31.48           O  
ATOM    510  N   GLY L  68      27.217  35.873  43.398  1.00 32.89           N  
ATOM    511  CA  GLY L  68      27.772  36.614  42.307  1.00 31.83           C  
ATOM    512  C   GLY L  68      28.411  35.667  41.338  1.00 30.97           C  
ATOM    513  O   GLY L  68      27.735  34.849  40.718  1.00 30.92           O  
ATOM    514  N   THR L  69      29.705  35.906  41.057  1.00 31.24           N  
ATOM    515  CA  THR L  69      30.523  35.130  40.162  1.00 31.82           C  
ATOM    516  CB  THR L  69      31.607  35.947  39.532  1.00 33.85           C  
ATOM    517  OG1 THR L  69      31.055  37.033  38.804  1.00 34.22           O  
ATOM    518  CG2 THR L  69      32.407  35.039  38.589  1.00 34.40           C  
ATOM    519  C   THR L  69      31.217  33.925  40.749  1.00 30.86           C  
ATOM    520  O   THR L  69      31.403  32.935  40.042  1.00 29.74           O  
ATOM    521  N   ASP L  70      31.667  33.983  42.026  1.00 30.98           N  
ATOM    522  CA  ASP L  70      32.555  32.961  42.538  1.00 31.03           C  
ATOM    523  CB  ASP L  70      33.702  33.545  43.382  1.00 33.75           C  
ATOM    524  CG  ASP L  70      34.607  34.375  42.488  1.00 39.63           C  
ATOM    525  OD1 ASP L  70      34.907  33.912  41.356  1.00 41.76           O  
ATOM    526  OD2 ASP L  70      35.003  35.490  42.923  1.00 41.29           O1-
ATOM    527  C   ASP L  70      31.838  32.016  43.454  1.00 30.32           C  
ATOM    528  O   ASP L  70      31.230  32.440  44.434  1.00 31.30           O  
ATOM    529  N   PHE L  71      31.926  30.692  43.178  1.00 30.39           N  
ATOM    530  CA  PHE L  71      31.269  29.746  44.038  1.00 29.02           C  
ATOM    531  CB  PHE L  71      30.084  29.017  43.380  1.00 28.21           C  
ATOM    532  CG  PHE L  71      29.067  30.041  43.014  1.00 27.42           C  
ATOM    533  CD1 PHE L  71      28.213  30.561  43.958  1.00 27.34           C  
ATOM    534  CD2 PHE L  71      28.981  30.502  41.721  1.00 26.79           C  
ATOM    535  CE1 PHE L  71      27.277  31.509  43.617  1.00 26.32           C  
ATOM    536  CE2 PHE L  71      28.046  31.449  41.377  1.00 25.92           C  
ATOM    537  CZ  PHE L  71      27.189  31.955  42.322  1.00 25.85           C  
ATOM    538  C   PHE L  71      32.252  28.689  44.431  1.00 28.91           C  
ATOM    539  O   PHE L  71      33.143  28.336  43.659  1.00 30.26           O  
ATOM    540  N   THR L  72      32.103  28.152  45.663  1.00 27.31           N  
ATOM    541  CA  THR L  72      33.010  27.155  46.144  1.00 27.99           C  
ATOM    542  CB  THR L  72      33.874  27.644  47.267  1.00 29.77           C  
ATOM    543  OG1 THR L  72      34.624  28.774  46.847  1.00 31.65           O  
ATOM    544  CG2 THR L  72      34.820  26.510  47.692  1.00 31.21           C  
ATOM    545  C   THR L  72      32.221  25.997  46.666  1.00 28.04           C  
ATOM    546  O   THR L  72      31.126  26.153  47.207  1.00 29.05           O  
ATOM    547  N   PHE L  73      32.775  24.788  46.473  1.00 26.15           N  
ATOM    548  CA  PHE L  73      32.230  23.561  46.965  1.00 25.70           C  
ATOM    549  CB  PHE L  73      31.981  22.578  45.809  1.00 24.62           C  
ATOM    550  CG  PHE L  73      31.499  21.270  46.319  1.00 24.04           C  
ATOM    551  CD1 PHE L  73      30.183  21.084  46.675  1.00 25.66           C  
ATOM    552  CD2 PHE L  73      32.379  20.218  46.415  1.00 24.12           C  
ATOM    553  CE1 PHE L  73      29.758  19.861  47.135  1.00 18.73           C  
ATOM    554  CE2 PHE L  73      31.960  18.994  46.875  1.00 16.51           C  
ATOM    555  CZ  PHE L  73      30.648  18.819  47.236  1.00 17.36           C  
ATOM    556  C   PHE L  73      33.303  23.016  47.852  1.00 27.04           C  
ATOM    557  O   PHE L  73      34.461  22.944  47.447  1.00 27.20           O  
ATOM    558  N   THR L  74      32.961  22.642  49.100  1.00 27.38           N  
ATOM    559  CA  THR L  74      34.002  22.182  49.973  1.00 27.92           C  
ATOM    560  CB  THR L  74      34.341  23.166  51.057  1.00 28.05           C  
ATOM    561  OG1 THR L  74      34.782  24.390  50.488  1.00 28.73           O  
ATOM    562  CG2 THR L  74      35.439  22.571  51.952  1.00 28.53           C  
ATOM    563  C   THR L  74      33.581  20.916  50.643  1.00 27.64           C  
ATOM    564  O   THR L  74      32.415  20.731  50.985  1.00 28.45           O  
ATOM    565  N   ILE L  75      34.550  19.997  50.823  1.00 28.73           N  
ATOM    566  CA  ILE L  75      34.307  18.792  51.559  1.00 28.55           C  
ATOM    567  CB  ILE L  75      34.626  17.530  50.807  1.00 28.28           C  
ATOM    568  CG1 ILE L  75      33.782  17.443  49.527  1.00 27.66           C  
ATOM    569  CG2 ILE L  75      34.393  16.344  51.758  1.00 28.19           C  
ATOM    570  CD1 ILE L  75      34.224  16.329  48.580  1.00 26.30           C  
ATOM    571  C   ILE L  75      35.227  18.864  52.740  1.00 30.23           C  
ATOM    572  O   ILE L  75      36.441  18.998  52.584  1.00 32.02           O  
ATOM    573  N   SER L  76      34.658  18.795  53.960  1.00 31.34           N  
ATOM    574  CA  SER L  76      35.420  18.954  55.167  1.00 33.93           C  
ATOM    575  CB  SER L  76      34.550  18.884  56.432  1.00 35.20           C  
ATOM    576  OG  SER L  76      33.581  19.919  56.419  1.00 38.22           O  
ATOM    577  C   SER L  76      36.443  17.879  55.291  1.00 34.32           C  
ATOM    578  O   SER L  76      37.637  18.167  55.339  1.00 35.77           O  
ATOM    579  N   SER L  77      35.997  16.611  55.377  1.00 33.97           N  
ATOM    580  CA  SER L  77      36.913  15.511  55.460  1.00 35.13           C  
ATOM    581  CB  SER L  77      36.876  14.771  56.809  1.00 34.32           C  
ATOM    582  OG  SER L  77      37.350  15.615  57.847  1.00 36.96           O  
ATOM    583  C   SER L  77      36.463  14.543  54.416  1.00 33.87           C  
ATOM    584  O   SER L  77      35.400  13.938  54.539  1.00 36.64           O  
ATOM    585  N   VAL L  78      37.284  14.346  53.368  1.00 33.22           N  
ATOM    586  CA  VAL L  78      36.871  13.508  52.283  1.00 32.06           C  
ATOM    587  CB  VAL L  78      37.713  13.650  51.044  1.00 32.62           C  
ATOM    588  CG1 VAL L  78      37.483  15.043  50.447  1.00 33.40           C  
ATOM    589  CG2 VAL L  78      39.179  13.391  51.412  1.00 33.37           C  
ATOM    590  C   VAL L  78      36.888  12.074  52.688  1.00 31.39           C  
ATOM    591  O   VAL L  78      37.811  11.601  53.351  1.00 31.99           O  
ATOM    592  N   GLN L  79      35.827  11.347  52.288  1.00 31.07           N  
ATOM    593  CA  GLN L  79      35.715   9.948  52.572  1.00 33.59           C  
ATOM    594  CB  GLN L  79      34.286   9.505  52.932  1.00 35.92           C  
ATOM    595  CG  GLN L  79      33.673  10.267  54.111  1.00 37.97           C  
ATOM    596  CD  GLN L  79      34.475   9.987  55.374  1.00 42.74           C  
ATOM    597  OE1 GLN L  79      35.514   9.332  55.337  1.00 48.32           O  
ATOM    598  NE2 GLN L  79      33.981  10.503  56.530  1.00 45.97           N  
ATOM    599  C   GLN L  79      36.086   9.234  51.311  1.00 32.45           C  
ATOM    600  O   GLN L  79      36.049   9.806  50.223  1.00 30.73           O  
ATOM    601  N   ALA L  80      36.440   7.944  51.431  1.00 32.12           N  
ATOM    602  CA  ALA L  80      36.846   7.141  50.313  1.00 30.98           C  
ATOM    603  CB  ALA L  80      37.202   5.700  50.716  1.00 31.50           C  
ATOM    604  C   ALA L  80      35.710   7.076  49.337  1.00 30.19           C  
ATOM    605  O   ALA L  80      35.919   7.047  48.126  1.00 30.11           O  
ATOM    606  N   GLU L  81      34.469   7.053  49.854  1.00 31.26           N  
ATOM    607  CA  GLU L  81      33.266   6.928  49.073  1.00 31.88           C  
ATOM    608  CB  GLU L  81      31.987   6.864  49.930  1.00 34.09           C  
ATOM    609  CG  GLU L  81      31.865   5.615  50.808  1.00 38.86           C  
ATOM    610  CD  GLU L  81      32.484   5.901  52.168  1.00 45.51           C  
ATOM    611  OE1 GLU L  81      33.104   6.987  52.319  1.00 46.16           O  
ATOM    612  OE2 GLU L  81      32.339   5.044  53.080  1.00 46.80           O1-
ATOM    613  C   GLU L  81      33.100   8.109  48.162  1.00 30.09           C  
ATOM    614  O   GLU L  81      32.453   8.008  47.122  1.00 30.00           O  
ATOM    615  N   ASP L  82      33.674   9.261  48.546  1.00 28.69           N  
ATOM    616  CA  ASP L  82      33.525  10.539  47.901  1.00 28.98           C  
ATOM    617  CB  ASP L  82      34.134  11.684  48.728  1.00 29.30           C  
ATOM    618  CG  ASP L  82      33.241  11.879  49.950  1.00 28.94           C  
ATOM    619  OD1 ASP L  82      32.108  11.326  49.948  1.00 31.14           O  
ATOM    620  OD2 ASP L  82      33.673  12.586  50.898  1.00 30.77           O1-
ATOM    621  C   ASP L  82      34.099  10.577  46.510  1.00 28.68           C  
ATOM    622  O   ASP L  82      33.888  11.555  45.794  1.00 28.66           O  
ATOM    623  N   LEU L  83      34.893   9.569  46.104  1.00 28.42           N  
ATOM    624  CA  LEU L  83      35.483   9.568  44.788  1.00 27.94           C  
ATOM    625  CB  LEU L  83      36.165   8.220  44.487  1.00 29.17           C  
ATOM    626  CG  LEU L  83      36.924   8.149  43.151  1.00 33.41           C  
ATOM    627  CD1 LEU L  83      38.220   8.969  43.208  1.00 34.62           C  
ATOM    628  CD2 LEU L  83      37.162   6.698  42.711  1.00 36.40           C  
ATOM    629  C   LEU L  83      34.391   9.775  43.770  1.00 26.92           C  
ATOM    630  O   LEU L  83      33.409   9.035  43.734  1.00 27.59           O  
ATOM    631  N   ALA L  84      34.545  10.813  42.910  1.00 25.68           N  
ATOM    632  CA  ALA L  84      33.559  11.122  41.904  1.00 24.43           C  
ATOM    633  CB  ALA L  84      32.164  11.412  42.483  1.00 24.05           C  
ATOM    634  C   ALA L  84      34.005  12.360  41.174  1.00 23.78           C  
ATOM    635  O   ALA L  84      35.072  12.904  41.446  1.00 24.23           O  
ATOM    636  N   VAL L  85      33.196  12.800  40.180  1.00 24.24           N  
ATOM    637  CA  VAL L  85      33.459  14.020  39.464  1.00 23.91           C  
ATOM    638  CB  VAL L  85      33.332  13.877  37.976  1.00 23.82           C  
ATOM    639  CG1 VAL L  85      33.625  15.236  37.323  1.00 23.19           C  
ATOM    640  CG2 VAL L  85      34.252  12.744  37.504  1.00 22.92           C  
ATOM    641  C   VAL L  85      32.380  14.968  39.904  1.00 24.51           C  
ATOM    642  O   VAL L  85      31.217  14.587  39.970  1.00 24.56           O  
ATOM    643  N   TYR L  86      32.734  16.235  40.211  1.00 23.39           N  
ATOM    644  CA  TYR L  86      31.756  17.153  40.726  1.00 23.83           C  
ATOM    645  CB  TYR L  86      32.191  17.841  42.036  1.00 23.44           C  
ATOM    646  CG  TYR L  86      32.329  16.797  43.095  1.00 23.30           C  
ATOM    647  CD1 TYR L  86      33.502  16.093  43.244  1.00 23.27           C  
ATOM    648  CD2 TYR L  86      31.284  16.519  43.944  1.00 22.48           C  
ATOM    649  CE1 TYR L  86      33.631  15.133  44.220  1.00 22.92           C  
ATOM    650  CE2 TYR L  86      31.407  15.559  44.923  1.00 21.47           C  
ATOM    651  CZ  TYR L  86      32.582  14.863  45.062  1.00 22.06           C  
ATOM    652  OH  TYR L  86      32.711  13.877  46.065  1.00 23.09           O  
ATOM    653  C   TYR L  86      31.521  18.229  39.712  1.00 24.56           C  
ATOM    654  O   TYR L  86      32.467  18.772  39.141  1.00 25.76           O  
ATOM    655  N   TYR L  87      30.230  18.553  39.461  1.00 24.66           N  
ATOM    656  CA  TYR L  87      29.896  19.536  38.469  1.00 25.28           C  
ATOM    657  CB  TYR L  87      29.013  19.029  37.313  1.00 26.04           C  
ATOM    658  CG  TYR L  87      29.597  17.837  36.636  1.00 26.78           C  
ATOM    659  CD1 TYR L  87      30.712  17.933  35.841  1.00 27.25           C  
ATOM    660  CD2 TYR L  87      29.029  16.599  36.812  1.00 29.25           C  
ATOM    661  CE1 TYR L  87      31.232  16.822  35.223  1.00 27.37           C  
ATOM    662  CE2 TYR L  87      29.547  15.485  36.194  1.00 28.89           C  
ATOM    663  CZ  TYR L  87      30.653  15.595  35.390  1.00 28.81           C  
ATOM    664  OH  TYR L  87      31.197  14.464  34.747  1.00 32.84           O  
ATOM    665  C   TYR L  87      29.042  20.599  39.098  1.00 25.77           C  
ATOM    666  O   TYR L  87      28.198  20.318  39.950  1.00 27.41           O  
ATOM    667  N   CYS L  88      29.255  21.862  38.666  1.00 26.09           N  
ATOM    668  CA  CYS L  88      28.454  22.976  39.091  1.00 26.94           C  
ATOM    669  CB  CYS L  88      29.284  24.252  39.420  0.94 27.15           C  
ATOM    670  SG  CYS L  88      30.442  24.759  38.102  0.94 29.37           S  
ATOM    671  C   CYS L  88      27.507  23.284  37.965  1.00 26.75           C  
ATOM    672  O   CYS L  88      27.794  22.991  36.805  1.00 26.09           O  
ATOM    673  N   GLN L  89      26.316  23.838  38.285  1.00 25.71           N  
ATOM    674  CA  GLN L  89      25.372  24.181  37.251  1.00 25.51           C  
ATOM    675  CB  GLN L  89      24.182  23.216  37.120  1.00 26.05           C  
ATOM    676  CG  GLN L  89      23.212  23.652  36.019  1.00 25.98           C  
ATOM    677  CD  GLN L  89      21.847  23.045  36.297  1.00 33.65           C  
ATOM    678  OE1 GLN L  89      21.725  22.052  37.008  1.00 18.14           O  
ATOM    679  NE2 GLN L  89      20.782  23.677  35.735  1.00 14.56           N  
ATOM    680  C   GLN L  89      24.743  25.489  37.608  1.00 26.40           C  
ATOM    681  O   GLN L  89      24.403  25.742  38.761  1.00 28.08           O  
ATOM    682  N   GLN L  90      24.555  26.358  36.602  1.00 25.07           N  
ATOM    683  CA  GLN L  90      23.916  27.621  36.813  1.00 25.24           C  
ATOM    684  CB  GLN L  90      24.552  28.700  35.914  1.00 24.79           C  
ATOM    685  CG  GLN L  90      23.822  30.035  35.836  1.00 25.47           C  
ATOM    686  CD  GLN L  90      22.995  30.006  34.558  1.00 25.62           C  
ATOM    687  OE1 GLN L  90      22.188  30.898  34.304  1.00 27.07           O  
ATOM    688  NE2 GLN L  90      23.204  28.953  33.725  1.00 26.56           N  
ATOM    689  C   GLN L  90      22.462  27.435  36.493  1.00 26.79           C  
ATOM    690  O   GLN L  90      22.118  26.818  35.485  1.00 25.89           O  
ATOM    691  N   HIS L  91      21.594  27.878  37.440  1.00 43.01           N  
ATOM    692  CA  HIS L  91      20.149  27.988  37.418  1.00 45.27           C  
ATOM    693  ND1 HIS L  91      20.610  26.507  40.580  1.00 47.55           N  
ATOM    694  CG  HIS L  91      19.701  26.639  39.556  1.00 46.42           C  
ATOM    695  CB  HIS L  91      19.490  27.903  38.799  1.00 45.37           C  
ATOM    696  NE2 HIS L  91      19.552  24.560  40.406  1.00 45.69           N  
ATOM    697  CD2 HIS L  91      19.067  25.442  39.459  1.00 45.85           C  
ATOM    698  CE1 HIS L  91      20.478  25.244  41.055  1.00 46.83           C  
ATOM    699  C   HIS L  91      19.654  29.321  36.913  1.00 46.08           C  
ATOM    700  O   HIS L  91      18.472  29.465  36.615  1.00 46.39           O  
ATOM    701  N   TYR L  92      20.512  30.355  36.879  1.00 46.16           N  
ATOM    702  CA  TYR L  92      20.066  31.722  36.734  1.00 47.45           C  
ATOM    703  CB  TYR L  92      21.253  32.705  36.710  1.00 48.85           C  
ATOM    704  CG  TYR L  92      20.744  34.105  36.606  1.00 50.68           C  
ATOM    705  CD1 TYR L  92      20.225  34.742  37.711  1.00 53.18           C  
ATOM    706  CD2 TYR L  92      20.806  34.791  35.414  1.00 51.96           C  
ATOM    707  CE1 TYR L  92      19.761  36.033  37.619  1.00 55.23           C  
ATOM    708  CE2 TYR L  92      20.344  36.082  35.315  1.00 54.71           C  
ATOM    709  CZ  TYR L  92      19.819  36.704  36.420  1.00 55.97           C  
ATOM    710  OH  TYR L  92      19.346  38.029  36.315  1.00 58.86           O  
ATOM    711  C   TYR L  92      19.230  31.955  35.506  1.00 47.42           C  
ATOM    712  O   TYR L  92      18.184  32.595  35.603  1.00 47.54           O  
ATOM    713  N   SER L  93      19.641  31.461  34.323  1.00 47.63           N  
ATOM    714  CA  SER L  93      18.864  31.720  33.141  1.00 48.68           C  
ATOM    715  CB  SER L  93      19.379  32.896  32.293  1.00 65.43           C  
ATOM    716  OG  SER L  93      19.175  34.124  32.973  1.00109.63           O  
ATOM    717  C   SER L  93      18.929  30.522  32.257  1.00 49.03           C  
ATOM    718  O   SER L  93      19.516  29.499  32.601  1.00 50.35           O  
ATOM    719  N   ILE L  94      18.293  30.634  31.077  1.00 49.07           N  
ATOM    720  CA  ILE L  94      18.273  29.577  30.114  1.00 49.65           C  
ATOM    721  CB  ILE L  94      16.897  29.311  29.563  1.00 50.26           C  
ATOM    722  CG1 ILE L  94      16.911  28.086  28.633  1.00  0.00           C  
ATOM    723  CG2 ILE L  94      16.382  30.597  28.893  1.00 50.75           C  
ATOM    724  CD1 ILE L  94      15.525  27.566  28.258  1.00  0.00           C  
ATOM    725  C   ILE L  94      19.132  30.043  28.986  1.00 48.50           C  
ATOM    726  O   ILE L  94      19.161  31.236  28.686  1.00 50.15           O  
ATOM    727  N   PRO L  95      19.868  29.163  28.355  1.00 46.50           N  
ATOM    728  CA  PRO L  95      19.875  27.774  28.729  1.00 45.98           C  
ATOM    729  CD  PRO L  95      20.047  29.332  26.922  1.00 46.48           C  
ATOM    730  CB  PRO L  95      20.403  27.010  27.514  1.00 45.26           C  
ATOM    731  CG  PRO L  95      20.042  27.917  26.328  1.00 45.97           C  
ATOM    732  C   PRO L  95      20.667  27.504  29.967  1.00 44.93           C  
ATOM    733  O   PRO L  95      21.547  28.293  30.305  1.00 46.42           O  
ATOM    734  N   LEU L  96      20.368  26.384  30.653  1.00 43.44           N  
ATOM    735  CA  LEU L  96      21.083  26.026  31.841  1.00 42.87           C  
ATOM    736  CB  LEU L  96      20.405  24.886  32.618  1.00 42.35           C  
ATOM    737  CG  LEU L  96      18.976  25.234  33.078  1.00 42.95           C  
ATOM    738  CD1 LEU L  96      18.354  24.088  33.884  1.00 42.43           C  
ATOM    739  CD2 LEU L  96      18.928  26.581  33.814  1.00 43.36           C  
ATOM    740  C   LEU L  96      22.437  25.558  31.402  1.00 42.54           C  
ATOM    741  O   LEU L  96      22.580  25.003  30.314  1.00 41.98           O  
ATOM    742  N   THR L  97      23.484  25.782  32.223  1.00 22.00           N  
ATOM    743  CA  THR L  97      24.788  25.404  31.758  1.00 22.69           C  
ATOM    744  CB  THR L  97      25.568  26.569  31.225  0.91 23.69           C  
ATOM    745  OG1 THR L  97      25.685  27.577  32.218  1.00 27.62           O  
ATOM    746  CG2 THR L  97      24.845  27.122  29.983  1.00 25.65           C  
ATOM    747  C   THR L  97      25.568  24.791  32.881  1.00 23.04           C  
ATOM    748  O   THR L  97      25.422  25.168  34.044  1.00 23.39           O  
ATOM    749  N   PHE L  98      26.445  23.826  32.526  1.00 23.08           N  
ATOM    750  CA  PHE L  98      27.206  23.095  33.500  1.00 22.14           C  
ATOM    751  CB  PHE L  98      27.161  21.566  33.312  1.00 21.21           C  
ATOM    752  CG  PHE L  98      25.759  21.075  33.409  1.00 22.43           C  
ATOM    753  CD1 PHE L  98      25.217  20.729  34.622  1.00 22.48           C  
ATOM    754  CD2 PHE L  98      24.980  20.957  32.282  1.00 22.62           C  
ATOM    755  CE1 PHE L  98      23.923  20.273  34.707  1.00 25.07           C  
ATOM    756  CE2 PHE L  98      23.685  20.500  32.364  1.00 23.78           C  
ATOM    757  CZ  PHE L  98      23.151  20.156  33.580  1.00 25.39           C  
ATOM    758  C   PHE L  98      28.657  23.435  33.357  1.00 22.38           C  
ATOM    759  O   PHE L  98      29.117  23.870  32.302  1.00 22.94           O  
ATOM    760  N   GLY L  99      29.416  23.250  34.457  1.00 22.59           N  
ATOM    761  CA  GLY L  99      30.834  23.446  34.424  1.00 23.03           C  
ATOM    762  C   GLY L  99      31.436  22.201  33.842  1.00 22.91           C  
ATOM    763  O   GLY L  99      30.749  21.202  33.636  1.00 23.41           O  
ATOM    764  N   ALA L 100      32.754  22.256  33.566  1.00 23.89           N  
ATOM    765  CA  ALA L 100      33.532  21.195  32.987  1.00 23.01           C  
ATOM    766  CB  ALA L 100      34.978  21.622  32.674  1.00 27.16           C  
ATOM    767  C   ALA L 100      33.601  20.027  33.925  1.00 23.88           C  
ATOM    768  O   ALA L 100      33.675  18.881  33.489  1.00 24.44           O  
ATOM    769  N   GLY L 101      33.639  20.288  35.245  1.00 23.28           N  
ATOM    770  CA  GLY L 101      33.690  19.204  36.182  1.00 23.31           C  
ATOM    771  C   GLY L 101      35.057  19.112  36.779  1.00 23.26           C  
ATOM    772  O   GLY L 101      36.056  19.508  36.178  1.00 22.47           O  
ATOM    773  N   THR L 102      35.110  18.589  38.022  1.00 23.66           N  
ATOM    774  CA  THR L 102      36.353  18.392  38.704  1.00 24.23           C  
ATOM    775  CB  THR L 102      36.527  19.319  39.877  1.00 24.65           C  
ATOM    776  OG1 THR L 102      37.838  19.199  40.395  1.00 24.50           O  
ATOM    777  CG2 THR L 102      35.502  19.005  40.976  1.00 25.60           C  
ATOM    778  C   THR L 102      36.379  16.972  39.186  1.00 24.88           C  
ATOM    779  O   THR L 102      35.469  16.514  39.874  1.00 23.65           O  
ATOM    780  N   LYS L 103      37.438  16.220  38.836  1.00 24.88           N  
ATOM    781  CA  LYS L 103      37.495  14.849  39.249  1.00 26.19           C  
ATOM    782  CB  LYS L 103      38.187  13.939  38.223  1.00 27.92           C  
ATOM    783  CG  LYS L 103      38.230  12.468  38.636  1.00 32.89           C  
ATOM    784  CD  LYS L 103      38.611  11.541  37.483  1.00 37.75           C  
ATOM    785  CE  LYS L 103      38.659  10.063  37.871  1.00 40.11           C  
ATOM    786  NZ  LYS L 103      38.912   9.238  36.670  1.00 40.71           N1+
ATOM    787  C   LYS L 103      38.282  14.783  40.514  1.00 26.46           C  
ATOM    788  O   LYS L 103      39.401  15.284  40.600  1.00 26.98           O  
ATOM    789  N   LEU L 104      37.693  14.149  41.541  1.00 25.22           N  
ATOM    790  CA  LEU L 104      38.369  14.038  42.795  1.00 25.76           C  
ATOM    791  CB  LEU L 104      37.416  14.245  43.986  1.00 27.16           C  
ATOM    792  CG  LEU L 104      38.067  14.146  45.375  1.00 30.24           C  
ATOM    793  CD1 LEU L 104      39.114  15.248  45.590  1.00 31.79           C  
ATOM    794  CD2 LEU L 104      36.995  14.141  46.475  1.00 30.56           C  
ATOM    795  C   LEU L 104      38.929  12.657  42.850  1.00 26.65           C  
ATOM    796  O   LEU L 104      38.197  11.674  42.771  1.00 27.09           O  
ATOM    797  N   GLU L 105      40.267  12.556  42.969  0.90 27.90           N  
ATOM    798  CA  GLU L 105      40.923  11.283  43.016  0.90 27.82           C  
ATOM    799  CB  GLU L 105      42.089  11.199  42.018  0.90 28.82           C  
ATOM    800  CG  GLU L 105      41.603  11.310  40.571  0.90 31.31           C  
ATOM    801  CD  GLU L 105      42.812  11.342  39.650  0.90 35.98           C  
ATOM    802  OE1 GLU L 105      43.511  10.298  39.558  0.90 38.47           O  
ATOM    803  OE2 GLU L 105      43.054  12.411  39.029  0.90 37.39           O1-
ATOM    804  C   GLU L 105      41.458  11.136  44.403  0.90 27.34           C  
ATOM    805  O   GLU L 105      41.820  12.120  45.044  0.90 27.27           O  
ATOM    806  N   LEU L 106      41.498   9.899  44.931  1.00 26.90           N  
ATOM    807  CA  LEU L 106      41.964   9.784  46.281  1.00 28.03           C  
ATOM    808  CB  LEU L 106      41.025   9.001  47.219  1.00 28.20           C  
ATOM    809  CG  LEU L 106      39.690   9.719  47.511  1.00 44.93           C  
ATOM    810  CD1 LEU L 106      38.838   8.925  48.508  1.00 32.27           C  
ATOM    811  CD2 LEU L 106      39.907  11.168  47.968  1.00 43.80           C  
ATOM    812  C   LEU L 106      43.298   9.119  46.307  1.00 28.91           C  
ATOM    813  O   LEU L 106      43.551   8.147  45.597  1.00 28.68           O  
ATOM    814  N   LYS L 107      44.205   9.665  47.138  1.00 28.75           N  
ATOM    815  CA  LYS L 107      45.496   9.073  47.303  1.00 27.54           C  
ATOM    816  CB  LYS L 107      46.541  10.027  47.903  1.00 30.46           C  
ATOM    817  CG  LYS L 107      46.965  11.157  46.964  1.00 33.55           C  
ATOM    818  CD  LYS L 107      47.746  12.261  47.677  1.00 36.35           C  
ATOM    819  CE  LYS L 107      48.185  13.404  46.765  1.00 39.07           C  
ATOM    820  NZ  LYS L 107      48.893  14.433  47.559  1.00 42.34           N1+
ATOM    821  C   LYS L 107      45.293   7.945  48.306  1.00 27.24           C  
ATOM    822  O   LYS L 107      44.803   8.242  49.429  1.00 27.56           O  
ATOM    823  OXT LYS L 107      45.616   6.776  47.965  1.00  0.00           O1-
TER     824      LYS L 107 
ATOM    825  N   GLN H 108       9.215   5.502  45.345  1.00 40.20           N1+
ATOM    826  CA  GLN H 108       9.323   6.967  45.212  1.00 41.86           C  
ATOM    827  CB  GLN H 108      10.501   7.501  46.047  1.00 44.41           C  
ATOM    828  CG  GLN H 108      10.287   7.295  47.551  1.00 47.79           C  
ATOM    829  CD  GLN H 108      11.481   7.851  48.317  1.00 54.47           C  
ATOM    830  OE1 GLN H 108      12.419   8.394  47.735  1.00 63.61           O  
ATOM    831  NE2 GLN H 108      11.442   7.717  49.670  1.00 62.61           N  
ATOM    832  C   GLN H 108       9.482   7.357  43.778  1.00 40.47           C  
ATOM    833  O   GLN H 108       8.981   6.679  42.883  1.00 37.90           O  
ATOM    834  N   VAL H 109      10.183   8.476  43.522  1.00 33.40           N  
ATOM    835  CA  VAL H 109      10.308   8.944  42.173  1.00 31.39           C  
ATOM    836  CB  VAL H 109      10.700  10.388  42.074  1.00 31.76           C  
ATOM    837  CG1 VAL H 109       9.531  11.278  42.510  1.00 31.47           C  
ATOM    838  CG2 VAL H 109      11.939  10.571  42.956  1.00 32.62           C  
ATOM    839  C   VAL H 109      11.352   8.172  41.432  1.00 31.92           C  
ATOM    840  O   VAL H 109      12.471   7.980  41.906  1.00 32.21           O  
ATOM    841  N   GLN H 110      10.987   7.710  40.217  1.00 29.63           N  
ATOM    842  CA  GLN H 110      11.927   7.032  39.376  1.00 29.19           C  
ATOM    843  CB  GLN H 110      11.798   5.499  39.351  1.00 32.88           C  
ATOM    844  CG  GLN H 110      12.257   4.816  40.639  1.00 38.67           C  
ATOM    845  CD  GLN H 110      12.188   3.312  40.419  1.00 43.64           C  
ATOM    846  OE1 GLN H 110      11.146   2.773  40.050  1.00 45.71           O  
ATOM    847  NE2 GLN H 110      13.334   2.614  40.642  1.00 43.96           N  
ATOM    848  C   GLN H 110      11.724   7.500  37.972  1.00 28.65           C  
ATOM    849  O   GLN H 110      10.612   7.836  37.564  1.00 27.28           O  
ATOM    850  N   LEU H 111      12.831   7.559  37.207  1.00 27.77           N  
ATOM    851  CA  LEU H 111      12.807   7.939  35.824  1.00 26.30           C  
ATOM    852  CB  LEU H 111      13.554   9.258  35.563  1.00 26.56           C  
ATOM    853  CG  LEU H 111      12.986  10.459  36.346  1.00 27.17           C  
ATOM    854  CD1 LEU H 111      13.766  11.747  36.050  1.00 26.47           C  
ATOM    855  CD2 LEU H 111      11.486  10.637  36.094  1.00 26.25           C  
ATOM    856  C   LEU H 111      13.564   6.870  35.096  1.00 27.94           C  
ATOM    857  O   LEU H 111      14.644   6.469  35.536  1.00 28.98           O  
ATOM    858  N   LYS H 112      13.020   6.362  33.971  1.00 28.16           N  
ATOM    859  CA  LYS H 112      13.734   5.334  33.268  1.00 28.38           C  
ATOM    860  CB  LYS H 112      13.166   3.930  33.536  1.00 30.24           C  
ATOM    861  CG  LYS H 112      14.053   2.794  33.028  1.00 34.94           C  
ATOM    862  CD  LYS H 112      13.664   1.432  33.605  1.00 39.71           C  
ATOM    863  CE  LYS H 112      14.532   0.276  33.110  1.00 42.74           C  
ATOM    864  NZ  LYS H 112      14.131  -0.975  33.793  1.00 44.18           N1+
ATOM    865  C   LYS H 112      13.644   5.607  31.795  1.00 28.61           C  
ATOM    866  O   LYS H 112      12.554   5.689  31.231  1.00 29.55           O  
ATOM    867  N   GLN H 113      14.807   5.754  31.128  1.00 27.92           N  
ATOM    868  CA  GLN H 113      14.811   6.031  29.721  1.00 26.31           C  
ATOM    869  CB  GLN H 113      15.804   7.144  29.327  1.00 26.49           C  
ATOM    870  CG  GLN H 113      17.246   6.892  29.760  1.00 26.14           C  
ATOM    871  CD  GLN H 113      17.337   7.006  31.276  1.00 28.84           C  
ATOM    872  OE1 GLN H 113      17.293   8.099  31.838  1.00 30.63           O  
ATOM    873  NE2 GLN H 113      17.467   5.838  31.960  1.00  0.00           N  
ATOM    874  C   GLN H 113      15.034   4.776  28.935  1.00 27.69           C  
ATOM    875  O   GLN H 113      15.653   3.824  29.412  1.00 27.95           O  
ATOM    876  N   SER H 114      14.466   4.729  27.711  1.00 27.42           N  
ATOM    877  CA  SER H 114      14.635   3.598  26.843  1.00 28.30           C  
ATOM    878  CB  SER H 114      13.373   2.729  26.704  1.00 30.37           C  
ATOM    879  OG  SER H 114      12.327   3.477  26.105  1.00 33.14           O  
ATOM    880  C   SER H 114      14.960   4.147  25.490  1.00 28.09           C  
ATOM    881  O   SER H 114      14.374   5.134  25.053  1.00 28.83           O  
ATOM    882  N   GLY H 115      15.906   3.507  24.778  1.00 27.32           N  
ATOM    883  CA  GLY H 115      16.294   4.050  23.509  1.00 27.37           C  
ATOM    884  C   GLY H 115      16.832   2.954  22.650  1.00 28.52           C  
ATOM    885  O   GLY H 115      17.050   1.830  23.101  1.00 28.48           O  
ATOM    886  N   PRO H 116      17.042   3.294  21.403  1.00 27.50           N  
ATOM    887  CA  PRO H 116      17.552   2.367  20.422  1.00 28.47           C  
ATOM    888  CD  PRO H 116      16.261   4.358  20.792  1.00 27.23           C  
ATOM    889  CB  PRO H 116      17.408   3.076  19.074  1.00 29.12           C  
ATOM    890  CG  PRO H 116      16.221   4.029  19.293  1.00 28.14           C  
ATOM    891  C   PRO H 116      18.925   1.818  20.650  1.00 30.02           C  
ATOM    892  O   PRO H 116      19.179   0.674  20.279  1.00 32.69           O  
ATOM    893  N   GLY H 117      19.843   2.619  21.206  1.00 27.45           N  
ATOM    894  CA  GLY H 117      21.159   2.130  21.487  1.00 27.57           C  
ATOM    895  C   GLY H 117      22.065   2.464  20.341  1.00 27.26           C  
ATOM    896  O   GLY H 117      23.203   2.882  20.556  1.00 28.92           O  
ATOM    897  N   LEU H 118      21.585   2.307  19.090  1.00 28.00           N  
ATOM    898  CA  LEU H 118      22.424   2.554  17.950  1.00 26.93           C  
ATOM    899  CB  LEU H 118      22.856   1.245  17.266  1.00 27.97           C  
ATOM    900  CG  LEU H 118      23.755   1.420  16.033  1.00 30.61           C  
ATOM    901  CD1 LEU H 118      25.151   1.921  16.429  1.00 29.63           C  
ATOM    902  CD2 LEU H 118      23.791   0.142  15.181  1.00 31.01           C  
ATOM    903  C   LEU H 118      21.615   3.321  16.949  1.00 26.47           C  
ATOM    904  O   LEU H 118      20.482   2.946  16.646  1.00 28.52           O  
ATOM    905  N   VAL H 119      22.173   4.425  16.410  1.00 26.96           N  
ATOM    906  CA  VAL H 119      21.447   5.173  15.422  1.00 28.26           C  
ATOM    907  CB  VAL H 119      20.889   6.451  15.977  1.00 28.91           C  
ATOM    908  CG1 VAL H 119      22.056   7.348  16.415  1.00 30.82           C  
ATOM    909  CG2 VAL H 119      19.961   7.090  14.936  1.00 30.16           C  
ATOM    910  C   VAL H 119      22.382   5.501  14.293  1.00 29.32           C  
ATOM    911  O   VAL H 119      23.519   5.916  14.513  1.00 28.77           O  
ATOM    912  N   ALA H 120      21.922   5.312  13.037  1.00 29.56           N  
ATOM    913  CA  ALA H 120      22.755   5.589  11.896  1.00 29.02           C  
ATOM    914  CB  ALA H 120      22.264   4.934  10.593  1.00 28.84           C  
ATOM    915  C   ALA H 120      22.792   7.069  11.688  1.00 28.09           C  
ATOM    916  O   ALA H 120      21.862   7.793  12.048  1.00 28.79           O  
ATOM    917  N   PRO H 121      23.849   7.548  11.096  1.00 28.64           N  
ATOM    918  CA  PRO H 121      23.962   8.962  10.893  1.00 28.49           C  
ATOM    919  CD  PRO H 121      25.150   6.913  11.238  1.00 28.62           C  
ATOM    920  CB  PRO H 121      25.399   9.201  10.437  1.00 28.84           C  
ATOM    921  CG  PRO H 121      26.178   8.053  11.109  1.00 27.94           C  
ATOM    922  C   PRO H 121      22.916   9.454   9.948  1.00 30.29           C  
ATOM    923  O   PRO H 121      22.500   8.705   9.065  1.00 31.42           O  
ATOM    924  N   SER H 122      22.495  10.720  10.121  1.00 31.69           N  
ATOM    925  CA  SER H 122      21.487  11.332   9.303  1.00 32.38           C  
ATOM    926  CB  SER H 122      21.792  11.222   7.800  1.00 34.02           C  
ATOM    927  OG  SER H 122      23.008  11.890   7.502  1.00 37.85           O  
ATOM    928  C   SER H 122      20.154  10.692   9.545  1.00 33.99           C  
ATOM    929  O   SER H 122      19.239  10.832   8.736  1.00 33.90           O  
ATOM    930  N   GLN H 123      19.989   9.992  10.684  1.00 31.04           N  
ATOM    931  CA  GLN H 123      18.709   9.417  10.988  1.00 31.57           C  
ATOM    932  CB  GLN H 123      18.714   7.898  11.228  1.00 31.72           C  
ATOM    933  CG  GLN H 123      18.930   7.075   9.956  1.00 34.93           C  
ATOM    934  CD  GLN H 123      18.711   5.611  10.308  1.00 38.66           C  
ATOM    935  OE1 GLN H 123      18.855   4.726   9.465  1.00 39.36           O  
ATOM    936  NE2 GLN H 123      18.343   5.343  11.590  1.00 39.52           N  
ATOM    937  C   GLN H 123      18.217  10.065  12.243  1.00 30.94           C  
ATOM    938  O   GLN H 123      18.867  10.955  12.787  1.00 30.72           O  
ATOM    939  N   SER H 124      17.025   9.647  12.719  0.90 32.73           N  
ATOM    940  CA  SER H 124      16.433  10.261  13.874  0.90 32.28           C  
ATOM    941  CB  SER H 124      14.917  10.466  13.738  0.90 34.02           C  
ATOM    942  OG  SER H 124      14.647  11.341  12.653  0.90 39.02           O  
ATOM    943  C   SER H 124      16.642   9.412  15.090  0.90 32.17           C  
ATOM    944  O   SER H 124      16.941   8.223  15.004  0.90 32.85           O  
ATOM    945  N   LEU H 125      16.498  10.046  16.273  1.00 30.10           N  
ATOM    946  CA  LEU H 125      16.628   9.380  17.539  1.00 27.55           C  
ATOM    947  CB  LEU H 125      17.751   9.971  18.409  1.00 27.01           C  
ATOM    948  CG  LEU H 125      17.882   9.341  19.808  1.00 25.66           C  
ATOM    949  CD1 LEU H 125      18.287   7.861  19.732  1.00 27.92           C  
ATOM    950  CD2 LEU H 125      18.816  10.179  20.697  1.00 26.39           C  
ATOM    951  C   LEU H 125      15.346   9.564  18.292  1.00 27.98           C  
ATOM    952  O   LEU H 125      14.773  10.653  18.305  1.00 28.17           O  
ATOM    953  N   SER H 126      14.845   8.480  18.924  1.00 26.61           N  
ATOM    954  CA  SER H 126      13.653   8.594  19.717  1.00 26.96           C  
ATOM    955  CB  SER H 126      12.424   7.889  19.115  1.00 29.29           C  
ATOM    956  OG  SER H 126      12.004   8.546  17.929  1.00 31.35           O  
ATOM    957  C   SER H 126      13.918   7.929  21.032  1.00 25.72           C  
ATOM    958  O   SER H 126      14.254   6.747  21.081  1.00 26.58           O  
ATOM    959  N   ILE H 127      13.766   8.680  22.141  1.00 24.82           N  
ATOM    960  CA  ILE H 127      13.976   8.108  23.440  1.00 26.18           C  
ATOM    961  CB  ILE H 127      15.183   8.657  24.151  1.00 25.35           C  
ATOM    962  CG1 ILE H 127      16.460   8.358  23.348  1.00 25.23           C  
ATOM    963  CG2 ILE H 127      15.209   8.070  25.572  1.00 24.54           C  
ATOM    964  CD1 ILE H 127      17.690   9.107  23.859  1.00 27.12           C  
ATOM    965  C   ILE H 127      12.782   8.425  24.282  1.00 25.82           C  
ATOM    966  O   ILE H 127      12.258   9.537  24.244  1.00 26.91           O  
ATOM    967  N   THR H 128      12.318   7.438  25.072  1.00 25.69           N  
ATOM    968  CA  THR H 128      11.181   7.647  25.918  1.00 25.61           C  
ATOM    969  CB  THR H 128      10.135   6.579  25.779  1.00 26.15           C  
ATOM    970  OG1 THR H 128       9.697   6.487  24.432  1.00 36.03           O  
ATOM    971  CG2 THR H 128       8.949   6.928  26.691  1.00 33.67           C  
ATOM    972  C   THR H 128      11.662   7.584  27.334  1.00 26.13           C  
ATOM    973  O   THR H 128      12.555   6.805  27.663  1.00 26.71           O  
ATOM    974  N   CYS H 129      11.097   8.447  28.203  1.00 26.73           N  
ATOM    975  CA  CYS H 129      11.417   8.436  29.602  1.00 26.98           C  
ATOM    976  CB  CYS H 129      11.956   9.796  30.111  1.00 26.78           C  
ATOM    977  SG  CYS H 129      12.341   9.831  31.893  1.00 28.77           S  
ATOM    978  C   CYS H 129      10.136   8.118  30.315  1.00 26.52           C  
ATOM    979  O   CYS H 129       9.150   8.842  30.186  1.00 27.33           O  
ATOM    980  N   THR H 130      10.111   7.009  31.084  1.00 26.62           N  
ATOM    981  CA  THR H 130       8.911   6.623  31.772  1.00 26.34           C  
ATOM    982  CB  THR H 130       8.649   5.146  31.706  1.00 26.57           C  
ATOM    983  OG1 THR H 130       8.559   4.734  30.350  1.00 33.64           O  
ATOM    984  CG2 THR H 130       7.330   4.835  32.434  1.00 34.63           C  
ATOM    985  C   THR H 130       9.101   7.005  33.203  1.00 25.54           C  
ATOM    986  O   THR H 130      10.154   6.748  33.784  1.00 26.07           O  
ATOM    987  N   VAL H 131       8.077   7.639  33.813  1.00 25.49           N  
ATOM    988  CA  VAL H 131       8.253   8.131  35.149  1.00 25.38           C  
ATOM    989  CB  VAL H 131       8.096   9.621  35.248  1.00 25.79           C  
ATOM    990  CG1 VAL H 131       9.144  10.288  34.342  1.00 26.59           C  
ATOM    991  CG2 VAL H 131       6.647   9.989  34.889  1.00 26.00           C  
ATOM    992  C   VAL H 131       7.217   7.549  36.053  1.00 27.52           C  
ATOM    993  O   VAL H 131       6.124   7.176  35.625  1.00 27.10           O  
ATOM    994  N   SER H 132       7.574   7.434  37.348  1.00 28.32           N  
ATOM    995  CA  SER H 132       6.663   6.967  38.349  1.00 28.58           C  
ATOM    996  CB  SER H 132       6.845   5.480  38.705  1.00 30.13           C  
ATOM    997  OG  SER H 132       8.107   5.281  39.326  1.00 31.70           O  
ATOM    998  C   SER H 132       6.964   7.747  39.589  1.00 29.20           C  
ATOM    999  O   SER H 132       8.079   8.235  39.770  1.00 27.67           O  
ATOM   1000  N   GLY H 133       5.941   7.831  40.470  1.00 14.49           N  
ATOM   1001  CA  GLY H 133       6.043   8.438  41.763  1.00 13.89           C  
ATOM   1002  C   GLY H 133       5.420   9.799  41.760  1.00 15.28           C  
ATOM   1003  O   GLY H 133       5.058  10.306  42.820  1.00 17.68           O  
ATOM   1004  N   PHE H 134       5.272  10.435  40.579  1.00 15.04           N  
ATOM   1005  CA  PHE H 134       4.705  11.757  40.570  1.00 14.05           C  
ATOM   1006  CB  PHE H 134       5.750  12.880  40.739  1.00 13.53           C  
ATOM   1007  CG  PHE H 134       6.663  12.862  39.562  1.00 12.75           C  
ATOM   1008  CD1 PHE H 134       7.637  11.897  39.446  1.00 14.01           C  
ATOM   1009  CD2 PHE H 134       6.560  13.823  38.582  1.00 11.63           C  
ATOM   1010  CE1 PHE H 134       8.484  11.880  38.363  1.00 12.95           C  
ATOM   1011  CE2 PHE H 134       7.403  13.811  37.497  1.00 11.66           C  
ATOM   1012  CZ  PHE H 134       8.367  12.836  37.384  1.00 13.11           C  
ATOM   1013  C   PHE H 134       3.970  11.977  39.282  1.00 14.48           C  
ATOM   1014  O   PHE H 134       3.989  11.134  38.383  1.00 16.18           O  
ATOM   1015  N   SER H 135       3.276  13.132  39.175  1.00 15.33           N  
ATOM   1016  CA  SER H 135       2.501  13.414  38.001  1.00 17.20           C  
ATOM   1017  CB  SER H 135       1.117  14.017  38.292  1.00 18.26           C  
ATOM   1018  OG  SER H 135       0.427  14.271  37.076  1.00 23.46           O  
ATOM   1019  C   SER H 135       3.239  14.405  37.160  1.00 15.03           C  
ATOM   1020  O   SER H 135       3.874  15.333  37.653  1.00 15.13           O  
ATOM   1021  N   LEU H 136       3.146  14.212  35.833  1.00 14.50           N  
ATOM   1022  CA  LEU H 136       3.798  15.011  34.836  1.00 14.62           C  
ATOM   1023  CB  LEU H 136       3.606  14.453  33.413  1.00 14.36           C  
ATOM   1024  CG  LEU H 136       4.233  13.059  33.191  1.00 13.74           C  
ATOM   1025  CD1 LEU H 136       4.006  12.569  31.750  1.00 14.84           C  
ATOM   1026  CD2 LEU H 136       5.715  13.037  33.605  1.00 13.25           C  
ATOM   1027  C   LEU H 136       3.241  16.403  34.861  1.00 15.91           C  
ATOM   1028  O   LEU H 136       3.899  17.355  34.446  1.00 15.68           O  
ATOM   1029  N   THR H 137       1.974  16.557  35.279  1.00 15.79           N  
ATOM   1030  CA  THR H 137       1.367  17.857  35.290  1.00 16.62           C  
ATOM   1031  CB  THR H 137      -0.091  17.812  35.642  1.00 16.98           C  
ATOM   1032  OG1 THR H 137      -0.269  17.309  36.958  1.00 18.18           O  
ATOM   1033  CG2 THR H 137      -0.814  16.911  34.624  1.00 19.21           C  
ATOM   1034  C   THR H 137       2.052  18.747  36.289  1.00 16.29           C  
ATOM   1035  O   THR H 137       2.207  19.945  36.055  1.00 17.69           O  
ATOM   1036  N   GLY H 138       2.422  18.185  37.456  1.00 15.11           N  
ATOM   1037  CA  GLY H 138       3.024  18.898  38.551  1.00 13.24           C  
ATOM   1038  C   GLY H 138       4.433  19.324  38.290  1.00 13.23           C  
ATOM   1039  O   GLY H 138       4.857  20.376  38.766  1.00 13.52           O  
ATOM   1040  N   TYR H 139       5.226  18.495  37.588  1.00 12.84           N  
ATOM   1041  CA  TYR H 139       6.599  18.847  37.441  1.00 13.54           C  
ATOM   1042  CB  TYR H 139       7.555  17.960  38.258  1.00 13.33           C  
ATOM   1043  CG  TYR H 139       7.275  18.289  39.682  1.00 13.54           C  
ATOM   1044  CD1 TYR H 139       6.246  17.677  40.360  1.00 12.27           C  
ATOM   1045  CD2 TYR H 139       8.037  19.231  40.334  1.00 12.66           C  
ATOM   1046  CE1 TYR H 139       5.988  17.992  41.674  1.00 13.65           C  
ATOM   1047  CE2 TYR H 139       7.785  19.553  41.646  1.00 14.83           C  
ATOM   1048  CZ  TYR H 139       6.759  18.933  42.317  1.00 14.27           C  
ATOM   1049  OH  TYR H 139       6.500  19.261  43.666  1.00 17.62           O  
ATOM   1050  C   TYR H 139       6.988  18.770  36.020  1.00 13.04           C  
ATOM   1051  O   TYR H 139       6.332  18.208  35.148  1.00 14.23           O  
ATOM   1052  N   GLY H 140       8.087  19.449  35.747  1.00 26.89           N  
ATOM   1053  CA  GLY H 140       8.671  19.489  34.432  1.00 25.56           C  
ATOM   1054  C   GLY H 140       9.735  18.436  34.322  1.00 23.62           C  
ATOM   1055  O   GLY H 140      10.344  18.045  35.316  1.00 23.48           O  
ATOM   1056  N   VAL H 141      10.010  17.985  33.078  1.00 22.02           N  
ATOM   1057  CA  VAL H 141      11.022  16.996  32.830  1.00 21.80           C  
ATOM   1058  CB  VAL H 141      10.490  15.733  32.214  1.00 21.96           C  
ATOM   1059  CG1 VAL H 141      11.671  14.815  31.857  1.00 21.53           C  
ATOM   1060  CG2 VAL H 141       9.493  15.097  33.198  1.00 22.17           C  
ATOM   1061  C   VAL H 141      12.011  17.594  31.879  1.00 22.89           C  
ATOM   1062  O   VAL H 141      11.648  18.313  30.950  1.00 21.93           O  
ATOM   1063  N   ASN H 142      13.307  17.301  32.086  1.00 22.40           N  
ATOM   1064  CA  ASN H 142      14.324  17.902  31.272  1.00 21.81           C  
ATOM   1065  CB  ASN H 142      15.270  18.822  32.062  1.00 23.34           C  
ATOM   1066  CG  ASN H 142      14.433  19.976  32.597  1.00 14.05           C  
ATOM   1067  OD1 ASN H 142      13.219  20.013  32.402  1.00  0.00           O  
ATOM   1068  ND2 ASN H 142      15.093  20.949  33.280  1.00  0.00           N  
ATOM   1069  C   ASN H 142      15.151  16.810  30.684  1.00 22.11           C  
ATOM   1070  O   ASN H 142      15.086  15.660  31.116  1.00 22.15           O  
ATOM   1071  N   TRP H 143      15.924  17.145  29.633  1.00 22.78           N  
ATOM   1072  CA  TRP H 143      16.791  16.181  29.028  1.00 21.33           C  
ATOM   1073  CB  TRP H 143      16.431  15.877  27.563  1.00 21.51           C  
ATOM   1074  CG  TRP H 143      15.124  15.135  27.414  1.00 22.68           C  
ATOM   1075  CD2 TRP H 143      15.005  13.706  27.474  1.00 23.68           C  
ATOM   1076  CD1 TRP H 143      13.862  15.620  27.221  1.00 23.30           C  
ATOM   1077  NE1 TRP H 143      12.964  14.581  27.159  1.00 23.86           N  
ATOM   1078  CE2 TRP H 143      13.656  13.396  27.313  1.00 23.20           C  
ATOM   1079  CE3 TRP H 143      15.948  12.733  27.651  1.00 23.40           C  
ATOM   1080  CZ2 TRP H 143      13.227  12.101  27.327  1.00 24.28           C  
ATOM   1081  CZ3 TRP H 143      15.514  11.426  27.663  1.00 24.80           C  
ATOM   1082  CH2 TRP H 143      14.178  11.120  27.505  1.00 25.14           C  
ATOM   1083  C   TRP H 143      18.181  16.733  29.070  1.00 20.70           C  
ATOM   1084  O   TRP H 143      18.409  17.898  28.750  1.00 21.48           O  
ATOM   1085  N   VAL H 144      19.147  15.896  29.497  1.00 20.16           N  
ATOM   1086  CA  VAL H 144      20.519  16.312  29.573  1.00 19.94           C  
ATOM   1087  CB  VAL H 144      21.008  16.469  30.984  1.00 19.90           C  
ATOM   1088  CG1 VAL H 144      22.491  16.872  30.954  0.93 19.78           C  
ATOM   1089  CG2 VAL H 144      20.096  17.474  31.708  1.00 20.08           C  
ATOM   1090  C   VAL H 144      21.319  15.212  28.947  1.00 20.27           C  
ATOM   1091  O   VAL H 144      20.980  14.036  29.085  1.00 21.36           O  
ATOM   1092  N   ARG H 145      22.403  15.559  28.223  1.00 20.66           N  
ATOM   1093  CA  ARG H 145      23.173  14.498  27.638  1.00 20.97           C  
ATOM   1094  CB  ARG H 145      23.127  14.407  26.103  1.00 21.42           C  
ATOM   1095  CG  ARG H 145      23.726  15.589  25.349  1.00 21.58           C  
ATOM   1096  CD  ARG H 145      23.655  15.403  23.832  1.00 23.03           C  
ATOM   1097  NE  ARG H 145      24.265  16.606  23.202  1.00 24.14           N  
ATOM   1098  CZ  ARG H 145      24.334  16.711  21.843  1.00 26.75           C  
ATOM   1099  NH1 ARG H 145      23.828  15.720  21.053  1.00 25.17           N1+
ATOM   1100  NH2 ARG H 145      24.903  17.814  21.274  1.00 28.66           N  
ATOM   1101  C   ARG H 145      24.600  14.663  28.039  1.00 20.51           C  
ATOM   1102  O   ARG H 145      25.025  15.745  28.445  1.00 22.35           O  
ATOM   1103  N   GLN H 146      25.370  13.557  27.984  1.00 21.04           N  
ATOM   1104  CA  GLN H 146      26.759  13.608  28.330  1.00 20.67           C  
ATOM   1105  CB  GLN H 146      27.018  13.140  29.774  1.00 20.74           C  
ATOM   1106  CG  GLN H 146      28.473  13.250  30.232  1.00 22.02           C  
ATOM   1107  CD  GLN H 146      28.530  12.821  31.694  1.00 22.30           C  
ATOM   1108  OE1 GLN H 146      27.841  11.891  32.113  1.00 24.05           O  
ATOM   1109  NE2 GLN H 146      29.368  13.528  32.497  1.00 22.13           N  
ATOM   1110  C   GLN H 146      27.497  12.692  27.404  1.00 21.55           C  
ATOM   1111  O   GLN H 146      27.236  11.491  27.363  1.00 23.66           O  
ATOM   1112  N   SER H 147      28.455  13.247  26.634  1.00 23.40           N  
ATOM   1113  CA  SER H 147      29.229  12.451  25.727  1.00 25.30           C  
ATOM   1114  CB  SER H 147      29.966  13.282  24.663  1.00 25.48           C  
ATOM   1115  OG  SER H 147      29.030  13.954  23.833  1.00 17.12           O  
ATOM   1116  C   SER H 147      30.250  11.726  26.538  1.00 26.20           C  
ATOM   1117  O   SER H 147      30.599  12.152  27.640  1.00 24.99           O  
ATOM   1118  N   PRO H 148      30.754  10.641  26.019  1.00 27.93           N  
ATOM   1119  CA  PRO H 148      31.682   9.872  26.788  1.00 29.11           C  
ATOM   1120  CD  PRO H 148      30.015   9.817  25.073  1.00 28.53           C  
ATOM   1121  CB  PRO H 148      31.887   8.572  26.013  1.00 28.90           C  
ATOM   1122  CG  PRO H 148      30.545   8.385  25.276  1.00 29.53           C  
ATOM   1123  C   PRO H 148      32.925  10.643  27.081  1.00 27.93           C  
ATOM   1124  O   PRO H 148      33.527  11.196  26.162  1.00 28.14           O  
ATOM   1125  N   GLY H 149      33.323  10.684  28.364  1.00 29.12           N  
ATOM   1126  CA  GLY H 149      34.536  11.337  28.747  1.00 30.08           C  
ATOM   1127  C   GLY H 149      34.331  12.817  28.765  1.00 31.00           C  
ATOM   1128  O   GLY H 149      35.294  13.569  28.914  1.00 31.78           O  
ATOM   1129  N   LYS H 150      33.078  13.290  28.628  1.00 28.68           N  
ATOM   1130  CA  LYS H 150      32.910  14.713  28.612  1.00 28.12           C  
ATOM   1131  CB  LYS H 150      32.496  15.280  27.247  1.00 30.44           C  
ATOM   1132  CG  LYS H 150      33.669  15.251  26.269  1.00 32.89           C  
ATOM   1133  CD  LYS H 150      33.310  15.598  24.827  1.00 37.22           C  
ATOM   1134  CE  LYS H 150      34.544  15.703  23.931  1.00 53.04           C  
ATOM   1135  NZ  LYS H 150      35.445  16.767  24.434  1.00 55.96           N1+
ATOM   1136  C   LYS H 150      31.917  15.130  29.649  1.00 25.60           C  
ATOM   1137  O   LYS H 150      31.410  14.316  30.420  1.00 24.99           O  
ATOM   1138  N   GLY H 151      31.655  16.453  29.706  1.00 26.46           N  
ATOM   1139  CA  GLY H 151      30.789  17.029  30.696  1.00 26.43           C  
ATOM   1140  C   GLY H 151      29.361  16.983  30.239  1.00 25.87           C  
ATOM   1141  O   GLY H 151      29.046  16.486  29.159  1.00 24.02           O  
ATOM   1142  N   LEU H 152      28.458  17.520  31.088  1.00 23.77           N  
ATOM   1143  CA  LEU H 152      27.039  17.510  30.855  1.00 22.24           C  
ATOM   1144  CB  LEU H 152      26.223  17.593  32.158  1.00 22.22           C  
ATOM   1145  CG  LEU H 152      26.500  16.441  33.144  1.00 22.55           C  
ATOM   1146  CD1 LEU H 152      25.615  16.548  34.391  1.00 23.00           C  
ATOM   1147  CD2 LEU H 152      26.390  15.073  32.462  1.00 23.77           C  
ATOM   1148  C   LEU H 152      26.634  18.680  30.001  1.00 22.27           C  
ATOM   1149  O   LEU H 152      27.299  19.715  29.980  1.00 23.38           O  
ATOM   1150  N   GLU H 153      25.515  18.518  29.254  1.00 22.15           N  
ATOM   1151  CA  GLU H 153      24.965  19.555  28.421  1.00 22.10           C  
ATOM   1152  CB  GLU H 153      25.337  19.393  26.936  1.00 23.59           C  
ATOM   1153  CG  GLU H 153      24.854  20.537  26.041  1.00 26.57           C  
ATOM   1154  CD  GLU H 153      25.297  20.234  24.614  1.00 29.02           C  
ATOM   1155  OE1 GLU H 153      25.390  19.029  24.266  1.00 31.88           O  
ATOM   1156  OE2 GLU H 153      25.544  21.206  23.849  1.00 30.38           O1-
ATOM   1157  C   GLU H 153      23.464  19.452  28.528  1.00 22.95           C  
ATOM   1158  O   GLU H 153      22.913  18.353  28.496  1.00 24.19           O  
ATOM   1159  N   TRP H 154      22.763  20.604  28.638  1.00 23.10           N  
ATOM   1160  CA  TRP H 154      21.328  20.628  28.814  1.00 22.43           C  
ATOM   1161  CB  TRP H 154      20.864  21.813  29.687  1.00 23.68           C  
ATOM   1162  CG  TRP H 154      19.371  21.956  29.880  1.00 24.52           C  
ATOM   1163  CD2 TRP H 154      18.550  22.909  29.184  1.00 24.52           C  
ATOM   1164  CD1 TRP H 154      18.541  21.283  30.730  1.00 24.34           C  
ATOM   1165  NE1 TRP H 154      17.257  21.754  30.604  1.00 23.46           N  
ATOM   1166  CE2 TRP H 154      17.246  22.756  29.656  1.00 24.47           C  
ATOM   1167  CE3 TRP H 154      18.855  23.840  28.232  1.00 25.06           C  
ATOM   1168  CZ2 TRP H 154      16.226  23.532  29.182  1.00 24.91           C  
ATOM   1169  CZ3 TRP H 154      17.823  24.617  27.752  1.00 26.55           C  
ATOM   1170  CH2 TRP H 154      16.534  24.466  28.218  1.00 26.76           C  
ATOM   1171  C   TRP H 154      20.660  20.775  27.474  1.00 22.15           C  
ATOM   1172  O   TRP H 154      20.951  21.702  26.721  1.00 23.20           O  
ATOM   1173  N   LEU H 155      19.821  19.783  27.111  1.00 21.26           N  
ATOM   1174  CA  LEU H 155      19.079  19.751  25.875  1.00 21.95           C  
ATOM   1175  CB  LEU H 155      18.716  18.314  25.466  1.00 22.34           C  
ATOM   1176  CG  LEU H 155      19.956  17.441  25.200  1.00 21.84           C  
ATOM   1177  CD1 LEU H 155      19.560  16.043  24.699  1.00 22.06           C  
ATOM   1178  CD2 LEU H 155      20.954  18.150  24.271  1.00 22.64           C  
ATOM   1179  C   LEU H 155      17.812  20.570  25.838  1.00 22.05           C  
ATOM   1180  O   LEU H 155      17.586  21.317  24.885  1.00 23.36           O  
ATOM   1181  N   GLY H 156      16.938  20.455  26.866  1.00 22.49           N  
ATOM   1182  CA  GLY H 156      15.669  21.138  26.794  1.00 21.36           C  
ATOM   1183  C   GLY H 156      14.767  20.641  27.885  1.00 21.48           C  
ATOM   1184  O   GLY H 156      15.134  19.758  28.660  1.00 22.21           O  
ATOM   1185  N   MET H 157      13.541  21.208  27.974  1.00 20.76           N  
ATOM   1186  CA  MET H 157      12.641  20.812  29.025  1.00 20.48           C  
ATOM   1187  CB  MET H 157      12.799  21.697  30.274  1.00 19.78           C  
ATOM   1188  CG  MET H 157      12.358  23.142  30.043  1.00 18.69           C  
ATOM   1189  SD  MET H 157      13.111  24.346  31.175  1.00 26.75           S  
ATOM   1190  CE  MET H 157      12.789  23.368  32.667  1.00 15.93           C  
ATOM   1191  C   MET H 157      11.224  20.935  28.558  1.00 21.00           C  
ATOM   1192  O   MET H 157      10.917  21.696  27.642  1.00 20.92           O  
ATOM   1193  N   ILE H 158      10.327  20.132  29.168  1.00 21.41           N  
ATOM   1194  CA  ILE H 158       8.916  20.232  28.919  1.00 21.05           C  
ATOM   1195  CB  ILE H 158       8.312  19.003  28.288  1.00 20.60           C  
ATOM   1196  CG1 ILE H 158       6.847  19.274  27.915  1.00 18.99           C  
ATOM   1197  CG2 ILE H 158       8.525  17.793  29.212  1.00 20.35           C  
ATOM   1198  CD1 ILE H 158       6.254  18.241  26.960  1.00 18.55           C  
ATOM   1199  C   ILE H 158       8.292  20.469  30.262  1.00 22.44           C  
ATOM   1200  O   ILE H 158       8.472  19.686  31.194  1.00 23.17           O  
ATOM   1201  N   TRP H 159       7.535  21.575  30.386  1.00 25.92           N  
ATOM   1202  CA  TRP H 159       6.968  22.011  31.633  1.00 28.66           C  
ATOM   1203  CB  TRP H 159       6.595  23.501  31.647  1.00 29.75           C  
ATOM   1204  CG  TRP H 159       7.793  24.416  31.645  1.00 32.36           C  
ATOM   1205  CD2 TRP H 159       8.563  24.713  32.818  1.00 35.13           C  
ATOM   1206  CD1 TRP H 159       8.374  25.098  30.617  1.00 33.17           C  
ATOM   1207  NE1 TRP H 159       9.457  25.808  31.078  1.00 35.37           N  
ATOM   1208  CE2 TRP H 159       9.585  25.580  32.432  1.00 36.59           C  
ATOM   1209  CE3 TRP H 159       8.428  24.298  34.110  1.00 36.48           C  
ATOM   1210  CZ2 TRP H 159      10.491  26.046  33.340  1.00 37.64           C  
ATOM   1211  CZ3 TRP H 159       9.342  24.767  35.025  1.00 38.61           C  
ATOM   1212  CH2 TRP H 159      10.353  25.626  34.646  1.00 38.87           C  
ATOM   1213  C   TRP H 159       5.748  21.224  31.975  1.00 30.12           C  
ATOM   1214  O   TRP H 159       5.320  20.348  31.229  1.00 30.01           O  
ATOM   1215  N   GLY H 160       5.270  21.402  33.218  1.00 11.18           N  
ATOM   1216  CA  GLY H 160       4.121  20.653  33.613  1.00 12.79           C  
ATOM   1217  C   GLY H 160       3.008  21.015  32.676  1.00 14.01           C  
ATOM   1218  O   GLY H 160       2.209  20.162  32.291  1.00 13.84           O  
ATOM   1219  N   ASP H 161       2.924  22.306  32.298  1.00 14.17           N  
ATOM   1220  CA  ASP H 161       1.836  22.795  31.486  1.00 14.01           C  
ATOM   1221  CB  ASP H 161       1.654  24.322  31.464  1.00 13.39           C  
ATOM   1222  CG  ASP H 161       2.666  24.922  30.515  1.00 15.14           C  
ATOM   1223  OD1 ASP H 161       3.897  24.736  30.713  1.00 13.38           O  
ATOM   1224  OD2 ASP H 161       2.187  25.559  29.540  1.00 13.77           O1-
ATOM   1225  C   ASP H 161       1.906  22.349  30.041  1.00 15.00           C  
ATOM   1226  O   ASP H 161       0.874  22.327  29.373  1.00 16.27           O  
ATOM   1227  N   GLY H 162       3.096  22.034  29.476  1.00 14.52           N  
ATOM   1228  CA  GLY H 162       3.105  21.615  28.086  1.00 12.44           C  
ATOM   1229  C   GLY H 162       4.013  22.477  27.211  1.00 12.34           C  
ATOM   1230  O   GLY H 162       4.641  21.944  26.301  1.00 13.42           O  
ATOM   1231  N   ARG H 163       4.056  23.819  27.401  1.00 33.26           N  
ATOM   1232  CA  ARG H 163       5.158  24.627  26.941  1.00 33.47           C  
ATOM   1233  CB  ARG H 163       5.287  25.941  27.730  1.00 33.98           C  
ATOM   1234  CG  ARG H 163       4.042  26.824  27.624  1.00 14.11           C  
ATOM   1235  CD  ARG H 163       4.026  27.985  28.618  1.00  0.00           C  
ATOM   1236  NE  ARG H 163       4.050  27.385  29.983  1.00  0.00           N  
ATOM   1237  CZ  ARG H 163       3.472  28.028  31.039  1.00  0.00           C  
ATOM   1238  NH1 ARG H 163       2.844  29.225  30.849  1.00  0.00           N1+
ATOM   1239  NH2 ARG H 163       3.520  27.474  32.285  1.00  0.00           N  
ATOM   1240  C   ARG H 163       6.473  23.907  27.027  1.00 32.04           C  
ATOM   1241  O   ARG H 163       6.737  23.149  27.960  1.00 30.34           O  
ATOM   1242  N   THR H 164       7.334  24.127  26.005  1.00 31.05           N  
ATOM   1243  CA  THR H 164       8.630  23.510  25.968  1.00 28.49           C  
ATOM   1244  CB  THR H 164       8.758  22.406  24.960  1.00 29.04           C  
ATOM   1245  OG1 THR H 164       8.529  22.912  23.654  1.00 31.58           O  
ATOM   1246  CG2 THR H 164       7.755  21.293  25.291  1.00 30.13           C  
ATOM   1247  C   THR H 164       9.656  24.525  25.574  1.00 28.33           C  
ATOM   1248  O   THR H 164       9.398  25.415  24.765  1.00 30.08           O  
ATOM   1249  N   ASP H 165      10.860  24.420  26.170  1.00 27.48           N  
ATOM   1250  CA  ASP H 165      11.947  25.262  25.772  1.00 28.86           C  
ATOM   1251  CB  ASP H 165      12.348  26.334  26.811  1.00 29.79           C  
ATOM   1252  CG  ASP H 165      12.764  25.720  28.137  1.00 33.19           C  
ATOM   1253  OD1 ASP H 165      13.538  24.728  28.143  1.00 37.18           O  
ATOM   1254  OD2 ASP H 165      12.300  26.253  29.180  1.00 38.55           O1-
ATOM   1255  C   ASP H 165      13.097  24.362  25.440  1.00 27.66           C  
ATOM   1256  O   ASP H 165      13.285  23.317  26.060  1.00 27.16           O  
ATOM   1257  N   TYR H 166      13.880  24.732  24.409  1.00 26.95           N  
ATOM   1258  CA  TYR H 166      14.964  23.897  23.972  1.00 25.84           C  
ATOM   1259  CB  TYR H 166      14.802  23.374  22.532  1.00 25.47           C  
ATOM   1260  CG  TYR H 166      13.526  22.614  22.403  1.00 26.66           C  
ATOM   1261  CD1 TYR H 166      13.407  21.333  22.887  1.00 26.40           C  
ATOM   1262  CD2 TYR H 166      12.447  23.188  21.769  1.00 27.70           C  
ATOM   1263  CE1 TYR H 166      12.224  20.642  22.751  1.00 26.14           C  
ATOM   1264  CE2 TYR H 166      11.264  22.503  21.630  1.00 27.91           C  
ATOM   1265  CZ  TYR H 166      11.149  21.226  22.123  1.00 27.32           C  
ATOM   1266  OH  TYR H 166       9.938  20.517  21.985  1.00 26.88           O  
ATOM   1267  C   TYR H 166      16.191  24.749  23.932  1.00 26.49           C  
ATOM   1268  O   TYR H 166      16.103  25.975  23.987  1.00 27.51           O  
ATOM   1269  N   LYS H 167      17.376  24.105  23.875  1.00 26.21           N  
ATOM   1270  CA  LYS H 167      18.605  24.838  23.782  1.00 27.21           C  
ATOM   1271  CB  LYS H 167      19.850  24.029  24.178  1.00 27.40           C  
ATOM   1272  CG  LYS H 167      21.136  24.851  24.077  1.00 28.24           C  
ATOM   1273  CD  LYS H 167      22.335  24.210  24.775  1.00  0.00           C  
ATOM   1274  CE  LYS H 167      23.606  25.055  24.685  1.00  0.00           C  
ATOM   1275  NZ  LYS H 167      24.720  24.372  25.380  1.00  0.00           N1+
ATOM   1276  C   LYS H 167      18.764  25.277  22.359  1.00 29.59           C  
ATOM   1277  O   LYS H 167      18.562  24.507  21.422  1.00 29.53           O  
ATOM   1278  N   SER H 168      19.161  26.547  22.171  0.90 30.63           N  
ATOM   1279  CA  SER H 168      19.267  27.136  20.865  0.90 33.01           C  
ATOM   1280  CB  SER H 168      19.569  28.640  20.923  0.90 33.80           C  
ATOM   1281  OG  SER H 168      19.657  29.168  19.609  0.90 34.17           O  
ATOM   1282  C   SER H 168      20.365  26.477  20.088  0.90 33.59           C  
ATOM   1283  O   SER H 168      20.338  26.478  18.856  0.90 35.32           O  
ATOM   1284  N   ALA H 169      21.344  25.867  20.784  1.00 32.63           N  
ATOM   1285  CA  ALA H 169      22.463  25.273  20.109  1.00 32.14           C  
ATOM   1286  CB  ALA H 169      23.427  24.550  21.065  1.00 31.92           C  
ATOM   1287  C   ALA H 169      21.914  24.259  19.163  1.00 32.31           C  
ATOM   1288  O   ALA H 169      22.400  24.124  18.042  1.00 33.01           O  
ATOM   1289  N   LEU H 170      20.879  23.513  19.592  1.00 30.13           N  
ATOM   1290  CA  LEU H 170      20.248  22.628  18.662  1.00 29.88           C  
ATOM   1291  CB  LEU H 170      19.391  21.548  19.346  1.00 27.98           C  
ATOM   1292  CG  LEU H 170      20.197  20.581  20.239  1.00 30.32           C  
ATOM   1293  CD1 LEU H 170      21.184  19.740  19.422  1.00 30.60           C  
ATOM   1294  CD2 LEU H 170      20.887  21.312  21.397  1.00 29.26           C  
ATOM   1295  C   LEU H 170      19.345  23.538  17.881  1.00 29.97           C  
ATOM   1296  O   LEU H 170      18.401  24.102  18.430  1.00 28.44           O  
ATOM   1297  N   LYS H 171      19.613  23.721  16.570  1.00 33.47           N  
ATOM   1298  CA  LYS H 171      18.879  24.710  15.828  1.00 35.37           C  
ATOM   1299  CB  LYS H 171      19.277  24.793  14.346  1.00 38.35           C  
ATOM   1300  CG  LYS H 171      18.476  25.855  13.588  1.00 42.86           C  
ATOM   1301  CD  LYS H 171      18.903  26.033  12.130  1.00 76.46           C  
ATOM   1302  CE  LYS H 171      18.036  25.224  11.163  1.00 45.80           C  
ATOM   1303  NZ  LYS H 171      18.521  25.398   9.775  1.00 83.41           N1+
ATOM   1304  C   LYS H 171      17.413  24.412  15.847  1.00 36.33           C  
ATOM   1305  O   LYS H 171      16.621  25.229  16.310  1.00 38.08           O  
ATOM   1306  N   SER H 172      16.996  23.230  15.364  1.00 36.06           N  
ATOM   1307  CA  SER H 172      15.590  22.947  15.389  1.00 35.51           C  
ATOM   1308  CB  SER H 172      14.837  23.538  14.185  1.00 37.22           C  
ATOM   1309  OG  SER H 172      15.274  22.924  12.981  1.00 41.01           O  
ATOM   1310  C   SER H 172      15.449  21.468  15.300  1.00 33.97           C  
ATOM   1311  O   SER H 172      14.374  20.943  15.023  1.00 34.32           O  
ATOM   1312  N   ARG H 173      16.557  20.762  15.556  1.00 30.97           N  
ATOM   1313  CA  ARG H 173      16.623  19.339  15.438  1.00 30.65           C  
ATOM   1314  CB  ARG H 173      18.070  18.832  15.374  1.00 30.92           C  
ATOM   1315  CG  ARG H 173      18.915  19.213  16.581  1.00 30.84           C  
ATOM   1316  CD  ARG H 173      20.403  19.330  16.258  1.00 28.14           C  
ATOM   1317  NE  ARG H 173      20.819  18.070  15.591  1.00 27.42           N  
ATOM   1318  CZ  ARG H 173      22.086  17.597  15.762  1.00 27.13           C  
ATOM   1319  NH1 ARG H 173      22.960  18.242  16.588  1.00 26.79           N1+
ATOM   1320  NH2 ARG H 173      22.474  16.466  15.107  1.00 26.13           N  
ATOM   1321  C   ARG H 173      15.858  18.631  16.517  1.00 28.90           C  
ATOM   1322  O   ARG H 173      15.399  17.510  16.315  1.00 30.21           O  
ATOM   1323  N   LEU H 174      15.702  19.255  17.696  1.00 27.83           N  
ATOM   1324  CA  LEU H 174      15.165  18.583  18.846  1.00 26.70           C  
ATOM   1325  CB  LEU H 174      16.001  18.994  20.069  1.00 27.44           C  
ATOM   1326  CG  LEU H 174      15.680  18.328  21.406  1.00 28.41           C  
ATOM   1327  CD1 LEU H 174      15.873  16.808  21.342  1.00 29.69           C  
ATOM   1328  CD2 LEU H 174      16.528  18.962  22.518  1.00 29.48           C  
ATOM   1329  C   LEU H 174      13.719  18.933  19.081  1.00 27.01           C  
ATOM   1330  O   LEU H 174      13.290  20.060  18.842  1.00 28.06           O  
ATOM   1331  N   SER H 175      12.912  17.936  19.528  1.00 25.53           N  
ATOM   1332  CA  SER H 175      11.530  18.154  19.878  1.00 26.61           C  
ATOM   1333  CB  SER H 175      10.514  17.695  18.818  1.00 27.01           C  
ATOM   1334  OG  SER H 175      10.556  18.542  17.682  1.00 29.89           O  
ATOM   1335  C   SER H 175      11.230  17.331  21.095  1.00 26.96           C  
ATOM   1336  O   SER H 175      11.624  16.170  21.186  1.00 28.78           O  
ATOM   1337  N   ILE H 176      10.509  17.917  22.072  1.00 25.68           N  
ATOM   1338  CA  ILE H 176      10.155  17.179  23.249  1.00 23.50           C  
ATOM   1339  CB  ILE H 176      10.691  17.765  24.526  1.00 22.15           C  
ATOM   1340  CG1 ILE H 176      12.229  17.768  24.522  1.00 22.18           C  
ATOM   1341  CG2 ILE H 176      10.086  16.977  25.700  1.00 21.77           C  
ATOM   1342  CD1 ILE H 176      12.834  18.607  25.647  1.00 22.22           C  
ATOM   1343  C   ILE H 176       8.667  17.222  23.357  1.00 24.10           C  
ATOM   1344  O   ILE H 176       8.055  18.283  23.240  1.00 24.82           O  
ATOM   1345  N   THR H 177       8.046  16.047  23.572  1.00 24.60           N  
ATOM   1346  CA  THR H 177       6.622  15.966  23.725  1.00 25.19           C  
ATOM   1347  CB  THR H 177       5.920  15.395  22.527  1.00 24.69           C  
ATOM   1348  OG1 THR H 177       6.348  14.062  22.291  1.00  0.00           O  
ATOM   1349  CG2 THR H 177       6.237  16.276  21.307  1.00  0.00           C  
ATOM   1350  C   THR H 177       6.370  15.039  24.870  1.00 27.43           C  
ATOM   1351  O   THR H 177       7.303  14.432  25.392  1.00 26.32           O  
ATOM   1352  N   LYS H 178       5.104  14.935  25.325  1.00 27.89           N  
ATOM   1353  CA  LYS H 178       4.843  14.035  26.409  1.00 28.81           C  
ATOM   1354  CB  LYS H 178       5.091  14.655  27.796  1.00 27.09           C  
ATOM   1355  CG  LYS H 178       4.196  15.852  28.127  1.00 26.47           C  
ATOM   1356  CD  LYS H 178       4.306  16.292  29.589  1.00 25.55           C  
ATOM   1357  CE  LYS H 178       3.425  17.491  29.945  1.00 26.71           C  
ATOM   1358  NZ  LYS H 178       3.616  17.855  31.368  1.00 27.00           N1+
ATOM   1359  C   LYS H 178       3.417  13.577  26.353  1.00 30.93           C  
ATOM   1360  O   LYS H 178       2.587  14.150  25.646  1.00 33.18           O  
ATOM   1361  N   ASP H 179       3.126  12.476  27.078  1.00 32.14           N  
ATOM   1362  CA  ASP H 179       1.798  11.942  27.201  1.00 34.39           C  
ATOM   1363  CB  ASP H 179       1.659  10.535  26.592  1.00 36.00           C  
ATOM   1364  CG  ASP H 179       0.193  10.125  26.618  1.00 40.20           C  
ATOM   1365  OD1 ASP H 179      -0.624  10.870  27.221  1.00 56.77           O  
ATOM   1366  OD2 ASP H 179      -0.128   9.055  26.035  1.00 59.71           O1-
ATOM   1367  C   ASP H 179       1.542  11.833  28.677  1.00 33.89           C  
ATOM   1368  O   ASP H 179       2.059  10.932  29.334  1.00 35.30           O  
ATOM   1369  N   ASN H 180       0.726  12.746  29.240  1.00 32.40           N  
ATOM   1370  CA  ASN H 180       0.500  12.771  30.661  1.00 32.23           C  
ATOM   1371  CB  ASN H 180      -0.441  13.907  31.110  1.00 31.31           C  
ATOM   1372  CG  ASN H 180       0.316  15.225  31.056  1.00 32.25           C  
ATOM   1373  OD1 ASN H 180       1.425  15.341  31.576  1.00 30.64           O  
ATOM   1374  ND2 ASN H 180      -0.302  16.253  30.415  1.00 33.01           N  
ATOM   1375  C   ASN H 180      -0.134  11.493  31.110  1.00 32.25           C  
ATOM   1376  O   ASN H 180       0.244  10.932  32.137  1.00 32.50           O  
ATOM   1377  N   SER H 181      -1.113  10.992  30.340  1.00 33.81           N  
ATOM   1378  CA  SER H 181      -1.838   9.817  30.725  1.00 33.52           C  
ATOM   1379  CB  SER H 181      -2.864   9.412  29.657  1.00 33.51           C  
ATOM   1380  OG  SER H 181      -3.519   8.219  30.048  1.00 34.77           O  
ATOM   1381  C   SER H 181      -0.893   8.667  30.891  1.00 32.85           C  
ATOM   1382  O   SER H 181      -0.955   7.940  31.881  1.00 35.04           O  
ATOM   1383  N   LYS H 182      -0.010   8.472  29.896  1.00 29.63           N  
ATOM   1384  CA  LYS H 182       0.962   7.413  29.845  1.00 29.37           C  
ATOM   1385  CB  LYS H 182       1.549   7.172  28.444  1.00 30.84           C  
ATOM   1386  CG  LYS H 182       0.580   6.409  27.538  1.00 35.41           C  
ATOM   1387  CD  LYS H 182       0.174   5.056  28.127  1.00 37.71           C  
ATOM   1388  CE  LYS H 182      -0.818   4.264  27.274  1.00 39.18           C  
ATOM   1389  NZ  LYS H 182      -1.143   2.987  27.949  1.00 39.88           N1+
ATOM   1390  C   LYS H 182       2.079   7.633  30.822  1.00 27.80           C  
ATOM   1391  O   LYS H 182       2.810   6.696  31.142  1.00 26.03           O  
ATOM   1392  N   SER H 183       2.270   8.873  31.312  1.00 25.85           N  
ATOM   1393  CA  SER H 183       3.372   9.141  32.196  1.00 25.45           C  
ATOM   1394  CB  SER H 183       3.398   8.238  33.443  1.00 26.91           C  
ATOM   1395  OG  SER H 183       2.289   8.526  34.282  1.00 42.71           O  
ATOM   1396  C   SER H 183       4.652   8.926  31.448  1.00 24.90           C  
ATOM   1397  O   SER H 183       5.606   8.352  31.972  1.00 22.56           O  
ATOM   1398  N   GLN H 184       4.695   9.391  30.182  1.00 24.95           N  
ATOM   1399  CA  GLN H 184       5.889   9.247  29.399  1.00 24.34           C  
ATOM   1400  CB  GLN H 184       5.755   8.173  28.307  1.00 25.79           C  
ATOM   1401  CG  GLN H 184       5.600   6.769  28.898  1.00 27.43           C  
ATOM   1402  CD  GLN H 184       5.280   5.798  27.773  1.00 30.63           C  
ATOM   1403  OE1 GLN H 184       4.625   6.156  26.797  1.00 33.02           O  
ATOM   1404  NE2 GLN H 184       5.750   4.529  27.909  1.00 31.84           N  
ATOM   1405  C   GLN H 184       6.223  10.555  28.742  1.00 25.15           C  
ATOM   1406  O   GLN H 184       5.342  11.328  28.367  1.00 23.92           O  
ATOM   1407  N   VAL H 185       7.541  10.832  28.616  1.00 24.82           N  
ATOM   1408  CA  VAL H 185       8.042  12.011  27.963  1.00 24.44           C  
ATOM   1409  CB  VAL H 185       8.931  12.842  28.842  1.00 23.80           C  
ATOM   1410  CG1 VAL H 185       9.439  14.050  28.036  1.00 23.69           C  
ATOM   1411  CG2 VAL H 185       8.145  13.225  30.105  1.00 25.38           C  
ATOM   1412  C   VAL H 185       8.878  11.523  26.817  1.00 25.64           C  
ATOM   1413  O   VAL H 185       9.621  10.551  26.959  1.00 24.27           O  
ATOM   1414  N   PHE H 186       8.781  12.189  25.644  1.00 25.31           N  
ATOM   1415  CA  PHE H 186       9.493  11.694  24.500  1.00 25.45           C  
ATOM   1416  CB  PHE H 186       8.594  11.428  23.276  1.00 25.76           C  
ATOM   1417  CG  PHE H 186       7.474  10.525  23.669  1.00 25.42           C  
ATOM   1418  CD1 PHE H 186       7.665   9.173  23.827  1.00 25.58           C  
ATOM   1419  CD2 PHE H 186       6.220  11.043  23.898  1.00 26.63           C  
ATOM   1420  CE1 PHE H 186       6.621   8.355  24.192  1.00 26.55           C  
ATOM   1421  CE2 PHE H 186       5.172  10.229  24.261  1.00 27.15           C  
ATOM   1422  CZ  PHE H 186       5.370   8.878  24.408  1.00 26.32           C  
ATOM   1423  C   PHE H 186      10.490  12.717  24.050  1.00 25.71           C  
ATOM   1424  O   PHE H 186      10.242  13.920  24.092  1.00 25.02           O  
ATOM   1425  N   LEU H 187      11.665  12.231  23.605  1.00 24.74           N  
ATOM   1426  CA  LEU H 187      12.729  13.049  23.098  1.00 24.77           C  
ATOM   1427  CB  LEU H 187      14.043  12.755  23.862  1.00 23.78           C  
ATOM   1428  CG  LEU H 187      15.321  13.537  23.478  1.00 24.16           C  
ATOM   1429  CD1 LEU H 187      15.755  13.301  22.034  1.00 24.93           C  
ATOM   1430  CD2 LEU H 187      15.222  15.021  23.835  1.00 25.19           C  
ATOM   1431  C   LEU H 187      12.918  12.622  21.671  1.00 25.93           C  
ATOM   1432  O   LEU H 187      13.123  11.439  21.400  1.00 26.81           O  
ATOM   1433  N   LYS H 188      12.838  13.568  20.715  1.00 26.22           N  
ATOM   1434  CA  LYS H 188      13.039  13.244  19.328  1.00 27.17           C  
ATOM   1435  CB  LYS H 188      11.806  13.507  18.450  1.00 28.99           C  
ATOM   1436  CG  LYS H 188      12.037  13.157  16.982  1.00 32.00           C  
ATOM   1437  CD  LYS H 188      10.762  13.140  16.143  1.00 35.69           C  
ATOM   1438  CE  LYS H 188      11.012  12.854  14.661  1.00 37.84           C  
ATOM   1439  NZ  LYS H 188       9.729  12.854  13.921  1.00 38.66           N1+
ATOM   1440  C   LYS H 188      14.127  14.138  18.827  1.00 27.90           C  
ATOM   1441  O   LYS H 188      14.088  15.349  19.039  1.00 28.82           O  
ATOM   1442  N   MET H 189      15.139  13.560  18.149  1.00 28.23           N  
ATOM   1443  CA  MET H 189      16.235  14.347  17.659  1.00 29.00           C  
ATOM   1444  CB  MET H 189      17.494  14.136  18.517  1.00 29.00           C  
ATOM   1445  CG  MET H 189      18.639  15.119  18.284  1.00 32.51           C  
ATOM   1446  SD  MET H 189      19.955  14.953  19.527  1.00 39.67           S  
ATOM   1447  CE  MET H 189      21.050  16.213  18.822  1.00 29.41           C  
ATOM   1448  C   MET H 189      16.524  13.883  16.261  1.00 30.34           C  
ATOM   1449  O   MET H 189      16.611  12.684  16.004  1.00 30.26           O  
ATOM   1450  N   ASN H 190      16.695  14.839  15.321  1.00 30.88           N  
ATOM   1451  CA  ASN H 190      16.894  14.500  13.936  1.00 31.68           C  
ATOM   1452  CB  ASN H 190      16.050  15.347  12.965  1.00 33.61           C  
ATOM   1453  CG  ASN H 190      14.580  15.018  13.128  1.00 35.71           C  
ATOM   1454  OD1 ASN H 190      14.160  13.884  12.915  1.00 37.39           O  
ATOM   1455  ND2 ASN H 190      13.772  16.040  13.517  1.00 38.56           N  
ATOM   1456  C   ASN H 190      18.303  14.814  13.543  1.00 30.92           C  
ATOM   1457  O   ASN H 190      19.039  15.479  14.268  1.00 31.83           O  
ATOM   1458  N   SER H 191      18.694  14.311  12.352  1.00 31.04           N  
ATOM   1459  CA  SER H 191      19.956  14.585  11.717  1.00 29.70           C  
ATOM   1460  CB  SER H 191      20.068  16.044  11.240  1.00 29.14           C  
ATOM   1461  OG  SER H 191      19.051  16.331  10.293  1.00 29.52           O  
ATOM   1462  C   SER H 191      21.105  14.345  12.645  1.00 27.91           C  
ATOM   1463  O   SER H 191      21.950  15.221  12.812  1.00 27.45           O  
ATOM   1464  N   LEU H 192      21.199  13.148  13.252  1.00 27.83           N  
ATOM   1465  CA  LEU H 192      22.278  12.946  14.177  1.00 28.19           C  
ATOM   1466  CB  LEU H 192      22.156  11.715  15.095  1.00 29.83           C  
ATOM   1467  CG  LEU H 192      20.975  11.740  16.080  1.00 31.02           C  
ATOM   1468  CD1 LEU H 192      19.656  11.382  15.382  1.00 31.64           C  
ATOM   1469  CD2 LEU H 192      21.266  10.890  17.326  1.00 31.00           C  
ATOM   1470  C   LEU H 192      23.588  12.787  13.479  1.00 28.22           C  
ATOM   1471  O   LEU H 192      23.684  12.214  12.394  1.00 28.68           O  
ATOM   1472  N   GLN H 193      24.644  13.314  14.131  1.00 29.12           N  
ATOM   1473  CA  GLN H 193      25.994  13.176  13.675  1.00 30.39           C  
ATOM   1474  CB  GLN H 193      26.700  14.510  13.380  1.00 33.30           C  
ATOM   1475  CG  GLN H 193      26.111  15.234  12.167  1.00 35.20           C  
ATOM   1476  CD  GLN H 193      26.297  14.333  10.952  1.00 36.00           C  
ATOM   1477  OE1 GLN H 193      26.930  13.282  11.034  1.00 36.37           O  
ATOM   1478  NE2 GLN H 193      25.728  14.748   9.788  1.00 35.45           N  
ATOM   1479  C   GLN H 193      26.726  12.485  14.785  1.00 29.12           C  
ATOM   1480  O   GLN H 193      26.142  12.167  15.819  1.00 28.70           O  
ATOM   1481  N   THR H 194      28.033  12.232  14.592  1.00 29.39           N  
ATOM   1482  CA  THR H 194      28.844  11.512  15.538  1.00 30.79           C  
ATOM   1483  CB  THR H 194      30.248  11.289  15.052  1.00 32.54           C  
ATOM   1484  OG1 THR H 194      30.902  12.532  14.837  1.00 33.49           O  
ATOM   1485  CG2 THR H 194      30.193  10.484  13.745  1.00 34.41           C  
ATOM   1486  C   THR H 194      28.922  12.277  16.824  1.00 30.24           C  
ATOM   1487  O   THR H 194      29.059  11.688  17.894  1.00 30.91           O  
ATOM   1488  N   ASP H 195      28.838  13.616  16.748  1.00 30.55           N  
ATOM   1489  CA  ASP H 195      28.954  14.481  17.891  1.00 32.37           C  
ATOM   1490  CB  ASP H 195      28.752  15.961  17.528  1.00 35.14           C  
ATOM   1491  CG  ASP H 195      29.889  16.374  16.609  1.00 39.98           C  
ATOM   1492  OD1 ASP H 195      31.003  15.808  16.759  1.00 43.92           O  
ATOM   1493  OD2 ASP H 195      29.656  17.255  15.739  1.00 43.20           O1-
ATOM   1494  C   ASP H 195      27.879  14.136  18.876  1.00 29.71           C  
ATOM   1495  O   ASP H 195      28.046  14.327  20.079  1.00 30.89           O  
ATOM   1496  N   ASP H 196      26.735  13.648  18.368  1.00 27.08           N  
ATOM   1497  CA  ASP H 196      25.550  13.314  19.107  1.00 26.54           C  
ATOM   1498  CB  ASP H 196      24.347  13.064  18.192  1.00 27.13           C  
ATOM   1499  CG  ASP H 196      24.036  14.385  17.510  1.00 29.80           C  
ATOM   1500  OD1 ASP H 196      24.578  15.433  17.952  1.00 32.11           O  
ATOM   1501  OD2 ASP H 196      23.256  14.358  16.523  1.00 30.30           O1-
ATOM   1502  C   ASP H 196      25.738  12.095  19.967  1.00 26.59           C  
ATOM   1503  O   ASP H 196      24.870  11.800  20.784  1.00 25.93           O  
ATOM   1504  N   THR H 197      26.797  11.288  19.757  1.00 25.98           N  
ATOM   1505  CA  THR H 197      26.946  10.131  20.600  1.00 24.85           C  
ATOM   1506  CB  THR H 197      28.141   9.278  20.286  1.00 25.04           C  
ATOM   1507  OG1 THR H 197      29.331  10.046  20.357  1.00 26.20           O  
ATOM   1508  CG2 THR H 197      27.980   8.687  18.887  1.00 24.99           C  
ATOM   1509  C   THR H 197      27.094  10.576  22.016  1.00 24.85           C  
ATOM   1510  O   THR H 197      27.960  11.389  22.339  1.00 26.81           O  
ATOM   1511  N   ALA H 198      26.236  10.040  22.909  1.00 23.85           N  
ATOM   1512  CA  ALA H 198      26.317  10.428  24.286  1.00 23.75           C  
ATOM   1513  CB  ALA H 198      25.949  11.903  24.527  1.00 23.91           C  
ATOM   1514  C   ALA H 198      25.341   9.614  25.064  1.00 22.90           C  
ATOM   1515  O   ALA H 198      24.567   8.835  24.507  1.00 23.62           O  
ATOM   1516  N   ARG H 199      25.412   9.737  26.405  0.90 22.39           N  
ATOM   1517  CA  ARG H 199      24.442   9.124  27.257  0.90 22.86           C  
ATOM   1518  CB  ARG H 199      24.994   8.789  28.650  0.90 23.41           C  
ATOM   1519  CG  ARG H 199      26.175   7.815  28.575  0.83 31.19           C  
ATOM   1520  CD  ARG H 199      26.740   7.399  29.934  1.00  0.00           C  
ATOM   1521  NE  ARG H 199      27.883   6.478  29.676  1.00  0.00           N  
ATOM   1522  CZ  ARG H 199      27.665   5.144  29.481  1.00  0.00           C  
ATOM   1523  NH1 ARG H 199      26.395   4.644  29.499  1.00  0.00           N1+
ATOM   1524  NH2 ARG H 199      28.724   4.309  29.263  1.00  0.00           N  
ATOM   1525  C   ARG H 199      23.356  10.148  27.375  0.90 22.44           C  
ATOM   1526  O   ARG H 199      23.641  11.342  27.470  0.90 23.51           O  
ATOM   1527  N   TYR H 200      22.078   9.723  27.348  1.00 22.17           N  
ATOM   1528  CA  TYR H 200      21.006  10.677  27.410  1.00 22.54           C  
ATOM   1529  CB  TYR H 200      20.036  10.583  26.216  1.00 21.34           C  
ATOM   1530  CG  TYR H 200      20.721  11.144  25.012  1.00 22.21           C  
ATOM   1531  CD1 TYR H 200      21.745  10.467  24.388  1.00 22.50           C  
ATOM   1532  CD2 TYR H 200      20.321  12.354  24.493  1.00 22.65           C  
ATOM   1533  CE1 TYR H 200      22.365  10.997  23.278  1.00 21.85           C  
ATOM   1534  CE2 TYR H 200      20.935  12.889  23.384  1.00 22.71           C  
ATOM   1535  CZ  TYR H 200      21.961  12.210  22.775  1.00 23.43           C  
ATOM   1536  OH  TYR H 200      22.593  12.755  21.637  1.00 24.82           O  
ATOM   1537  C   TYR H 200      20.226  10.440  28.663  1.00 22.45           C  
ATOM   1538  O   TYR H 200      19.737   9.339  28.910  1.00 24.42           O  
ATOM   1539  N   PHE H 201      20.077  11.494  29.493  1.00 22.34           N  
ATOM   1540  CA  PHE H 201      19.393  11.321  30.741  1.00 22.17           C  
ATOM   1541  CB  PHE H 201      20.139  11.872  31.974  1.00 21.21           C  
ATOM   1542  CG  PHE H 201      21.523  11.333  32.106  1.00 21.03           C  
ATOM   1543  CD1 PHE H 201      21.771  10.096  32.649  1.00 22.82           C  
ATOM   1544  CD2 PHE H 201      22.590  12.087  31.681  1.00 22.05           C  
ATOM   1545  CE1 PHE H 201      23.058   9.623  32.767  1.00 24.15           C  
ATOM   1546  CE2 PHE H 201      23.878  11.624  31.798  1.00 23.26           C  
ATOM   1547  CZ  PHE H 201      24.118  10.387  32.342  1.00 24.72           C  
ATOM   1548  C   PHE H 201      18.158  12.169  30.722  1.00 22.74           C  
ATOM   1549  O   PHE H 201      18.125  13.235  30.106  1.00 22.50           O  
ATOM   1550  N   CYS H 202      17.092  11.688  31.390  1.00 23.30           N  
ATOM   1551  CA  CYS H 202      15.930  12.496  31.619  1.00 24.25           C  
ATOM   1552  CB  CYS H 202      14.587  11.810  31.262  1.00 23.76           C  
ATOM   1553  SG  CYS H 202      14.347  10.175  32.023  1.00 27.39           S  
ATOM   1554  C   CYS H 202      15.981  12.811  33.084  1.00 24.16           C  
ATOM   1555  O   CYS H 202      16.448  11.996  33.881  1.00 24.31           O  
ATOM   1556  N   ALA H 203      15.548  14.024  33.484  1.00 23.17           N  
ATOM   1557  CA  ALA H 203      15.665  14.376  34.874  1.00 23.81           C  
ATOM   1558  CB  ALA H 203      16.929  15.196  35.189  1.00 22.97           C  
ATOM   1559  C   ALA H 203      14.483  15.204  35.277  1.00 25.23           C  
ATOM   1560  O   ALA H 203      13.816  15.814  34.443  1.00 26.15           O  
ATOM   1561  N   SER H 204      14.195  15.235  36.595  1.00 26.28           N  
ATOM   1562  CA  SER H 204      13.067  15.975  37.076  1.00 26.32           C  
ATOM   1563  CB  SER H 204      12.089  15.121  37.898  1.00 26.49           C  
ATOM   1564  OG  SER H 204      11.000  15.919  38.338  1.00 18.64           O  
ATOM   1565  C   SER H 204      13.580  17.065  37.955  1.00 26.16           C  
ATOM   1566  O   SER H 204      14.521  16.884  38.729  1.00 26.22           O  
ATOM   1567  N   ASP H 205      12.941  18.244  37.830  1.00 32.94           N  
ATOM   1568  CA  ASP H 205      13.357  19.422  38.519  1.00 33.71           C  
ATOM   1569  CB  ASP H 205      12.971  20.723  37.794  1.00 33.92           C  
ATOM   1570  CG  ASP H 205      13.826  20.845  36.542  1.00 41.83           C  
ATOM   1571  OD1 ASP H 205      14.863  20.135  36.462  1.00  0.00           O  
ATOM   1572  OD2 ASP H 205      13.451  21.649  35.647  1.00  0.00           O1-
ATOM   1573  C   ASP H 205      12.733  19.465  39.859  1.00 36.20           C  
ATOM   1574  O   ASP H 205      11.824  18.699  40.177  1.00 36.78           O  
ATOM   1575  N   TYR H 206      13.363  20.196  40.798  1.00 15.80           N  
ATOM   1576  CA  TYR H 206      12.821  20.179  42.124  1.00 15.21           C  
ATOM   1577  CB  TYR H 206      13.840  20.710  43.147  1.00 15.65           C  
ATOM   1578  CG  TYR H 206      13.436  20.268  44.509  1.00 18.68           C  
ATOM   1579  CD1 TYR H 206      13.665  18.966  44.894  1.00 19.69           C  
ATOM   1580  CD2 TYR H 206      12.861  21.135  45.409  1.00 20.71           C  
ATOM   1581  CE1 TYR H 206      13.314  18.529  46.149  1.00 18.89           C  
ATOM   1582  CE2 TYR H 206      12.507  20.702  46.667  1.00 21.84           C  
ATOM   1583  CZ  TYR H 206      12.733  19.399  47.037  1.00 23.59           C  
ATOM   1584  OH  TYR H 206      12.372  18.956  48.327  1.00 25.39           O  
ATOM   1585  C   TYR H 206      11.598  21.042  42.176  1.00 15.94           C  
ATOM   1586  O   TYR H 206      10.514  20.592  42.543  1.00 18.20           O  
ATOM   1587  N   TYR H 207      11.762  22.316  41.766  1.00 16.79           N  
ATOM   1588  CA  TYR H 207      10.724  23.311  41.757  1.00 18.23           C  
ATOM   1589  CB  TYR H 207      10.508  24.076  43.083  1.00 17.51           C  
ATOM   1590  CG  TYR H 207       9.766  23.265  44.090  1.00 19.73           C  
ATOM   1591  CD1 TYR H 207       8.408  23.071  43.959  1.00 19.51           C  
ATOM   1592  CD2 TYR H 207      10.407  22.739  45.186  1.00 20.25           C  
ATOM   1593  CE1 TYR H 207       7.706  22.340  44.889  1.00 20.59           C  
ATOM   1594  CE2 TYR H 207       9.711  22.008  46.119  1.00 21.19           C  
ATOM   1595  CZ  TYR H 207       8.360  21.803  45.971  1.00 23.16           C  
ATOM   1596  OH  TYR H 207       7.655  21.053  46.936  1.00 24.94           O  
ATOM   1597  C   TYR H 207      11.137  24.365  40.779  1.00 17.94           C  
ATOM   1598  O   TYR H 207      12.168  24.251  40.118  1.00 17.13           O  
ATOM   1599  N   GLY H 208      10.345  25.451  40.700  1.00 15.83           N  
ATOM   1600  CA  GLY H 208      10.636  26.522  39.794  1.00 17.49           C  
ATOM   1601  C   GLY H 208      11.997  27.030  40.142  1.00 17.68           C  
ATOM   1602  O   GLY H 208      12.779  27.376  39.257  1.00 16.27           O  
ATOM   1603  N   SER H 209      12.311  27.128  41.448  1.00 15.95           N  
ATOM   1604  CA  SER H 209      13.657  27.484  41.790  1.00 16.33           C  
ATOM   1605  CB  SER H 209      13.754  28.514  42.933  1.00 20.52           C  
ATOM   1606  OG  SER H 209      13.100  28.034  44.098  1.00 21.95           O  
ATOM   1607  C   SER H 209      14.295  26.204  42.220  1.00 17.42           C  
ATOM   1608  O   SER H 209      14.353  25.890  43.407  1.00 16.58           O  
ATOM   1609  N   GLY H 210      14.820  25.426  41.248  1.00 15.33           N  
ATOM   1610  CA  GLY H 210      15.381  24.171  41.640  1.00 14.44           C  
ATOM   1611  C   GLY H 210      16.113  23.541  40.510  1.00 15.65           C  
ATOM   1612  O   GLY H 210      15.786  23.714  39.336  1.00 14.70           O  
ATOM   1613  N   SER H 211      17.115  22.737  40.900  1.00 14.74           N  
ATOM   1614  CA  SER H 211      18.014  22.036  40.043  1.00 12.90           C  
ATOM   1615  CB  SER H 211      19.358  21.753  40.729  1.00 12.51           C  
ATOM   1616  OG  SER H 211      19.168  20.892  41.843  1.00  0.00           O  
ATOM   1617  C   SER H 211      17.392  20.734  39.653  1.00 14.38           C  
ATOM   1618  O   SER H 211      16.184  20.541  39.765  1.00 13.63           O  
ATOM   1619  N   PHE H 212      18.215  19.806  39.130  1.00 12.44           N  
ATOM   1620  CA  PHE H 212      17.695  18.538  38.708  1.00 13.34           C  
ATOM   1621  CB  PHE H 212      18.493  17.959  37.534  1.00 12.09           C  
ATOM   1622  CG  PHE H 212      18.297  18.889  36.389  1.00 11.17           C  
ATOM   1623  CD1 PHE H 212      18.958  20.096  36.339  1.00 12.98           C  
ATOM   1624  CD2 PHE H 212      17.459  18.546  35.359  1.00 11.94           C  
ATOM   1625  CE1 PHE H 212      18.774  20.947  35.275  1.00 14.89           C  
ATOM   1626  CE2 PHE H 212      17.273  19.394  34.294  1.00 13.97           C  
ATOM   1627  CZ  PHE H 212      17.930  20.599  34.249  1.00 15.15           C  
ATOM   1628  C   PHE H 212      17.814  17.591  39.861  1.00 13.65           C  
ATOM   1629  O   PHE H 212      18.879  17.041  40.140  1.00 13.43           O  
ATOM   1630  N   ALA H 213      16.691  17.395  40.569  1.00 13.07           N  
ATOM   1631  CA  ALA H 213      16.635  16.586  41.750  1.00 14.96           C  
ATOM   1632  CB  ALA H 213      15.302  16.741  42.495  1.00 14.52           C  
ATOM   1633  C   ALA H 213      16.820  15.118  41.490  1.00 15.78           C  
ATOM   1634  O   ALA H 213      17.550  14.440  42.208  1.00 16.11           O  
ATOM   1635  N   TYR H 214      16.158  14.591  40.445  1.00 26.97           N  
ATOM   1636  CA  TYR H 214      16.085  13.179  40.168  1.00 24.83           C  
ATOM   1637  CB  TYR H 214      14.646  12.637  40.214  1.00 26.64           C  
ATOM   1638  CG  TYR H 214      14.029  13.069  41.500  1.00 15.53           C  
ATOM   1639  CD1 TYR H 214      14.251  12.375  42.665  1.00 17.00           C  
ATOM   1640  CD2 TYR H 214      13.239  14.196  41.537  1.00 18.61           C  
ATOM   1641  CE1 TYR H 214      13.675  12.788  43.846  1.00 19.24           C  
ATOM   1642  CE2 TYR H 214      12.661  14.613  42.712  1.00 18.88           C  
ATOM   1643  CZ  TYR H 214      12.877  13.906  43.870  1.00 19.33           C  
ATOM   1644  OH  TYR H 214      12.287  14.330  45.079  1.00 22.65           O  
ATOM   1645  C   TYR H 214      16.565  12.936  38.766  1.00 24.33           C  
ATOM   1646  O   TYR H 214      16.259  13.705  37.858  1.00 23.73           O  
ATOM   1647  N   TRP H 215      17.329  11.838  38.557  1.00 23.27           N  
ATOM   1648  CA  TRP H 215      17.847  11.542  37.245  1.00 21.94           C  
ATOM   1649  CB  TRP H 215      19.373  11.706  37.159  1.00 21.50           C  
ATOM   1650  CG  TRP H 215      19.870  13.113  37.385  1.00 20.29           C  
ATOM   1651  CD2 TRP H 215      20.528  13.916  36.393  1.00 18.68           C  
ATOM   1652  CD1 TRP H 215      19.846  13.854  38.529  1.00 20.18           C  
ATOM   1653  NE1 TRP H 215      20.440  15.073  38.311  1.00 20.51           N  
ATOM   1654  CE2 TRP H 215      20.869  15.124  37.003  1.00 20.66           C  
ATOM   1655  CE3 TRP H 215      20.831  13.668  35.087  1.00 19.41           C  
ATOM   1656  CZ2 TRP H 215      21.519  16.106  36.310  1.00 20.30           C  
ATOM   1657  CZ3 TRP H 215      21.482  14.662  34.390  1.00 20.33           C  
ATOM   1658  CH2 TRP H 215      21.820  15.858  34.990  1.00 20.14           C  
ATOM   1659  C   TRP H 215      17.598  10.097  36.936  1.00 20.69           C  
ATOM   1660  O   TRP H 215      17.516   9.258  37.830  1.00 22.99           O  
ATOM   1661  N   GLY H 216      17.480   9.769  35.633  1.00 21.04           N  
ATOM   1662  CA  GLY H 216      17.321   8.404  35.223  1.00 22.53           C  
ATOM   1663  C   GLY H 216      18.692   7.803  35.195  1.00 23.74           C  
ATOM   1664  O   GLY H 216      19.680   8.485  35.458  1.00 21.68           O  
ATOM   1665  N   GLN H 217      18.777   6.493  34.895  1.00 25.00           N  
ATOM   1666  CA  GLN H 217      20.032   5.797  34.796  1.00 25.62           C  
ATOM   1667  CB  GLN H 217      19.870   4.277  34.654  1.00 25.77           C  
ATOM   1668  CG  GLN H 217      21.212   3.552  34.552  1.00 23.21           C  
ATOM   1669  CD  GLN H 217      21.973   3.781  35.854  1.00 28.52           C  
ATOM   1670  OE1 GLN H 217      21.457   3.540  36.944  1.00 29.61           O  
ATOM   1671  NE2 GLN H 217      23.238   4.270  35.733  1.00 27.89           N  
ATOM   1672  C   GLN H 217      20.773   6.295  33.593  1.00 25.37           C  
ATOM   1673  O   GLN H 217      22.003   6.354  33.590  1.00 27.01           O  
ATOM   1674  N   GLY H 218      20.035   6.645  32.520  1.00 24.21           N  
ATOM   1675  CA  GLY H 218      20.626   7.127  31.300  1.00 24.02           C  
ATOM   1676  C   GLY H 218      20.568   6.028  30.283  1.00 24.66           C  
ATOM   1677  O   GLY H 218      20.532   4.849  30.627  1.00 25.39           O  
ATOM   1678  N   THR H 219      20.525   6.412  28.988  1.00 24.55           N  
ATOM   1679  CA  THR H 219      20.529   5.484  27.889  1.00 25.08           C  
ATOM   1680  CB  THR H 219      19.292   5.546  27.033  1.00 26.72           C  
ATOM   1681  OG1 THR H 219      18.152   5.163  27.779  1.00 27.53           O  
ATOM   1682  CG2 THR H 219      19.452   4.617  25.826  1.00 28.16           C  
ATOM   1683  C   THR H 219      21.670   5.869  27.001  1.00 25.10           C  
ATOM   1684  O   THR H 219      21.809   7.031  26.628  1.00 25.32           O  
ATOM   1685  N   LEU H 220      22.508   4.889  26.613  1.00 25.14           N  
ATOM   1686  CA  LEU H 220      23.650   5.213  25.806  1.00 23.98           C  
ATOM   1687  CB  LEU H 220      24.840   4.263  26.035  1.00 23.56           C  
ATOM   1688  CG  LEU H 220      26.061   4.552  25.143  1.00 16.27           C  
ATOM   1689  CD1 LEU H 220      26.608   5.972  25.361  1.00 15.13           C  
ATOM   1690  CD2 LEU H 220      27.139   3.470  25.325  1.00 15.73           C  
ATOM   1691  C   LEU H 220      23.270   5.146  24.363  1.00 23.39           C  
ATOM   1692  O   LEU H 220      22.716   4.155  23.891  1.00 24.88           O  
ATOM   1693  N   VAL H 221      23.565   6.234  23.623  1.00 23.73           N  
ATOM   1694  CA  VAL H 221      23.261   6.293  22.224  1.00 24.08           C  
ATOM   1695  CB  VAL H 221      22.415   7.478  21.853  1.00 24.15           C  
ATOM   1696  CG1 VAL H 221      22.281   7.525  20.322  1.00 23.67           C  
ATOM   1697  CG2 VAL H 221      21.068   7.372  22.591  1.00 24.35           C  
ATOM   1698  C   VAL H 221      24.549   6.421  21.479  1.00 25.10           C  
ATOM   1699  O   VAL H 221      25.385   7.268  21.794  1.00 25.87           O  
ATOM   1700  N   THR H 222      24.741   5.562  20.459  1.00 24.61           N  
ATOM   1701  CA  THR H 222      25.940   5.639  19.679  1.00 24.40           C  
ATOM   1702  CB  THR H 222      26.729   4.361  19.666  1.00 25.21           C  
ATOM   1703  OG1 THR H 222      27.048   3.967  20.991  1.00 25.63           O  
ATOM   1704  CG2 THR H 222      28.027   4.601  18.880  1.00 23.61           C  
ATOM   1705  C   THR H 222      25.525   5.917  18.271  1.00 23.28           C  
ATOM   1706  O   THR H 222      24.640   5.257  17.729  1.00 23.24           O  
ATOM   1707  N   VAL H 223      26.158   6.929  17.649  1.00 24.01           N  
ATOM   1708  CA  VAL H 223      25.850   7.289  16.298  1.00 25.54           C  
ATOM   1709  CB  VAL H 223      25.846   8.776  16.097  1.00 26.07           C  
ATOM   1710  CG1 VAL H 223      25.536   9.077  14.623  1.00 28.33           C  
ATOM   1711  CG2 VAL H 223      24.850   9.399  17.091  1.00 27.01           C  
ATOM   1712  C   VAL H 223      26.939   6.727  15.448  1.00 25.88           C  
ATOM   1713  O   VAL H 223      28.069   7.212  15.469  1.00 26.87           O  
ATOM   1714  N   SER H 224      26.621   5.671  14.674  1.00 26.02           N  
ATOM   1715  CA  SER H 224      27.619   5.095  13.826  1.00 26.97           C  
ATOM   1716  CB  SER H 224      28.524   4.078  14.543  1.00 27.28           C  
ATOM   1717  OG  SER H 224      27.762   2.955  14.959  1.00 28.07           O  
ATOM   1718  C   SER H 224      26.917   4.373  12.725  1.00 27.92           C  
ATOM   1719  O   SER H 224      25.771   3.950  12.873  1.00 28.11           O  
ATOM   1720  N   ALA H 225      27.603   4.228  11.577  1.00 28.84           N  
ATOM   1721  CA  ALA H 225      27.034   3.539  10.459  1.00 29.47           C  
ATOM   1722  CB  ALA H 225      27.313   4.239   9.117  0.90 29.18           C  
ATOM   1723  C   ALA H 225      27.702   2.172  10.400  1.00 30.00           C  
ATOM   1724  O   ALA H 225      27.003   1.181  10.057  1.00 31.33           O  
ATOM   1725  OXT ALA H 225      28.927   2.105  10.690  1.00  0.00           O1-
TER    1726      ALA H 225 
CONECT  171  670
CONECT  670  171
CONECT  977 1553
CONECT 1553  977
END
