# Supplementary material for: Fully automated antibody structure prediction using BIOVIA tools: Validation study
Source: PLoS One. 2017 May 18;12(5):e0177923. doi: 10.1371/journal.pone.0177923 (PMC5436848; doi:10.1371/journal.pone.0177923)
Supplement: S2 Dataset — Predicted structures using the Top5 framework method, Chothia CDR definition with canonical filtering and generating 50 models. These were used in the comparison against predictions using no filtering. (ZIP) [file pone.0177923.s004.zip › 4IOF_FE_FV_FinalModel.pdb]

REMARK   Accelrys Discovery Studio PDB file
REMARK   Created:  2015-04-10T03:47:59Z
SSBOND   1 CYS L   20    CYS L   85                                     
SSBOND   2 CYS H  127    CYS H  201                                     
ATOM      1  N   MET L   1      31.136  28.590  32.027  1.00 68.01           N1+
ATOM      2  CA  MET L   1      31.345  28.307  33.461  1.00 66.58           C  
ATOM      3  CB  MET L   1      30.208  27.414  33.980  1.00 65.29           C  
ATOM      4  CG  MET L   1      30.178  27.310  35.498  1.00 66.34           C  
ATOM      5  SD  MET L   1      29.684  28.838  36.353  1.00 69.04           S  
ATOM      6  CE  MET L   1      27.923  28.683  35.948  1.00 69.08           C  
ATOM      7  C   MET L   1      32.656  27.622  33.638  1.00 66.34           C  
ATOM      8  O   MET L   1      32.895  26.556  33.072  1.00 66.43           O  
ATOM      9  N   THR L   2      33.554  28.237  34.430  1.00 73.06           N  
ATOM     10  CA  THR L   2      34.855  27.666  34.583  1.00 72.19           C  
ATOM     11  CB  THR L   2      35.966  28.671  34.495  1.00 73.32           C  
ATOM     12  OG1 THR L   2      35.920  29.345  33.246  1.00 72.96           O  
ATOM     13  CG2 THR L   2      37.307  27.932  34.643  1.00 73.53           C  
ATOM     14  C   THR L   2      34.932  27.038  35.926  1.00 71.67           C  
ATOM     15  O   THR L   2      34.797  27.700  36.954  1.00 73.01           O  
ATOM     16  N   GLN L   3      35.159  25.717  35.935  1.00 70.09           N  
ATOM     17  CA  GLN L   3      35.265  25.009  37.167  1.00 69.45           C  
ATOM     18  CB  GLN L   3      34.460  23.702  37.145  1.00 68.01           C  
ATOM     19  CG  GLN L   3      34.301  23.044  38.512  1.00 66.50           C  
ATOM     20  CD  GLN L   3      33.293  21.919  38.344  1.00 65.32           C  
ATOM     21  OE1 GLN L   3      32.412  21.983  37.488  1.00 63.21           O  
ATOM     22  NE2 GLN L   3      33.422  20.858  39.183  1.00 63.68           N  
ATOM     23  C   GLN L   3      36.718  24.702  37.346  1.00 70.53           C  
ATOM     24  O   GLN L   3      37.416  24.392  36.383  1.00 71.32           O  
ATOM     25  N   SER L   4      37.224  24.821  38.589  1.00 71.12           N  
ATOM     26  CA  SER L   4      38.619  24.569  38.807  1.00 71.59           C  
ATOM     27  CB  SER L   4      39.444  25.870  38.838  1.00 72.29           C  
ATOM     28  OG  SER L   4      40.817  25.590  39.053  1.00 69.06           O  
ATOM     29  C   SER L   4      38.757  23.920  40.149  1.00 71.60           C  
ATOM     30  O   SER L   4      37.990  24.220  41.064  1.00 71.74           O  
ATOM     31  N   PRO L   5      39.702  23.025  40.311  1.00 71.70           N  
ATOM     32  CA  PRO L   5      40.562  22.580  39.243  1.00 72.18           C  
ATOM     33  CD  PRO L   5      40.318  22.843  41.613  1.00 71.95           C  
ATOM     34  CB  PRO L   5      41.854  22.104  39.908  1.00 72.56           C  
ATOM     35  CG  PRO L   5      41.457  21.844  41.370  1.00 73.39           C  
ATOM     36  C   PRO L   5      39.868  21.489  38.486  1.00 72.06           C  
ATOM     37  O   PRO L   5      38.851  20.991  38.966  1.00 72.33           O  
ATOM     38  N   SER L   6      40.382  21.121  37.294  1.00 71.77           N  
ATOM     39  CA  SER L   6      39.803  20.059  36.521  1.00 70.91           C  
ATOM     40  CB  SER L   6      40.429  19.924  35.120  1.00 72.00           C  
ATOM     41  OG  SER L   6      41.793  19.549  35.222  1.00 74.08           O  
ATOM     42  C   SER L   6      40.011  18.765  37.248  1.00 70.02           C  
ATOM     43  O   SER L   6      39.112  17.927  37.304  1.00 68.46           O  
ATOM     44  N   SER L   7      41.214  18.565  37.827  1.00 69.55           N  
ATOM     45  CA  SER L   7      41.497  17.349  38.540  1.00 69.47           C  
ATOM     46  CB  SER L   7      42.536  16.436  37.866  1.00 70.92           C  
ATOM     47  OG  SER L   7      41.986  15.817  36.715  1.00 73.18           O  
ATOM     48  C   SER L   7      42.077  17.706  39.868  1.00 69.64           C  
ATOM     49  O   SER L   7      42.640  18.785  40.048  1.00 70.68           O  
ATOM     50  N   LEU L   8      41.925  16.792  40.846  1.00 69.01           N  
ATOM     51  CA  LEU L   8      42.436  17.035  42.162  1.00 70.18           C  
ATOM     52  CB  LEU L   8      41.414  17.800  43.023  1.00 69.85           C  
ATOM     53  CG  LEU L   8      41.803  17.994  44.497  1.00 70.22           C  
ATOM     54  CD1 LEU L   8      43.124  18.763  44.648  1.00 74.61           C  
ATOM     55  CD2 LEU L   8      40.650  18.650  45.271  1.00 72.62           C  
ATOM     56  C   LEU L   8      42.721  15.715  42.816  1.00 69.55           C  
ATOM     57  O   LEU L   8      41.949  14.768  42.674  1.00 68.39           O  
ATOM     58  N   SER L   9      43.855  15.621  43.545  1.00 70.30           N  
ATOM     59  CA  SER L   9      44.197  14.412  44.244  1.00 71.53           C  
ATOM     60  CB  SER L   9      45.600  13.871  43.912  1.00 73.64           C  
ATOM     61  OG  SER L   9      45.683  13.484  42.549  1.00 76.46           O  
ATOM     62  C   SER L   9      44.233  14.748  45.701  1.00 72.59           C  
ATOM     63  O   SER L   9      44.898  15.699  46.111  1.00 73.85           O  
ATOM     64  N   ALA L  10      43.527  13.952  46.531  1.00 71.85           N  
ATOM     65  CA  ALA L  10      43.494  14.237  47.937  1.00 72.27           C  
ATOM     66  CB  ALA L  10      42.259  15.046  48.371  1.00 71.88           C  
ATOM     67  C   ALA L  10      43.464  12.939  48.682  1.00 72.95           C  
ATOM     68  O   ALA L  10      43.331  11.868  48.095  1.00 72.24           O  
ATOM     69  N   SER L  11      43.629  13.019  50.018  1.00 75.09           N  
ATOM     70  CA  SER L  11      43.620  11.856  50.855  1.00 76.08           C  
ATOM     71  CB  SER L  11      44.866  11.732  51.748  1.00 77.57           C  
ATOM     72  OG  SER L  11      46.025  11.563  50.948  1.00 78.82           O  
ATOM     73  C   SER L  11      42.441  11.977  51.767  1.00 75.96           C  
ATOM     74  O   SER L  11      41.871  13.055  51.925  1.00 75.44           O  
ATOM     75  N   VAL L  12      42.040  10.853  52.390  1.00 76.23           N  
ATOM     76  CA  VAL L  12      40.894  10.876  53.250  1.00 75.02           C  
ATOM     77  CB  VAL L  12      40.551   9.532  53.831  1.00 74.44           C  
ATOM     78  CG1 VAL L  12      39.359   9.700  54.788  1.00 73.83           C  
ATOM     79  CG2 VAL L  12      40.295   8.544  52.684  1.00 72.47           C  
ATOM     80  C   VAL L  12      41.189  11.791  54.395  1.00 75.91           C  
ATOM     81  O   VAL L  12      42.280  11.766  54.963  1.00 77.71           O  
ATOM     82  N   GLY L  13      40.196  12.633  54.752  1.00 76.42           N  
ATOM     83  CA  GLY L  13      40.323  13.537  55.858  1.00 77.12           C  
ATOM     84  C   GLY L  13      40.676  14.909  55.371  1.00 76.93           C  
ATOM     85  O   GLY L  13      40.606  15.871  56.133  1.00 78.58           O  
ATOM     86  N   ASP L  14      41.045  15.050  54.083  1.00 75.93           N  
ATOM     87  CA  ASP L  14      41.448  16.340  53.591  1.00 75.84           C  
ATOM     88  CB  ASP L  14      42.174  16.288  52.231  1.00 75.01           C  
ATOM     89  CG  ASP L  14      43.557  15.680  52.416  1.00 76.22           C  
ATOM     90  OD1 ASP L  14      43.988  15.526  53.589  1.00 77.31           O  
ATOM     91  OD2 ASP L  14      44.209  15.371  51.381  1.00 75.37           O1-
ATOM     92  C   ASP L  14      40.242  17.209  53.404  1.00 75.81           C  
ATOM     93  O   ASP L  14      39.115  16.730  53.279  1.00 75.37           O  
ATOM     94  N   ARG L  15      40.473  18.539  53.397  1.00 76.87           N  
ATOM     95  CA  ARG L  15      39.431  19.495  53.168  1.00 77.04           C  
ATOM     96  CB  ARG L  15      39.602  20.763  54.019  1.00 79.41           C  
ATOM     97  CG  ARG L  15      38.424  21.735  53.964  1.00 78.45           C  
ATOM     98  CD  ARG L  15      38.643  22.980  54.827  1.00 82.37           C  
ATOM     99  NE  ARG L  15      37.424  23.828  54.716  1.00 85.40           N  
ATOM    100  CZ  ARG L  15      37.536  25.183  54.812  1.00 87.17           C  
ATOM    101  NH1 ARG L  15      38.768  25.756  54.934  1.00 88.64           N1+
ATOM    102  NH2 ARG L  15      36.419  25.966  54.792  1.00 87.15           N  
ATOM    103  C   ARG L  15      39.571  19.880  51.727  1.00 76.55           C  
ATOM    104  O   ARG L  15      40.630  20.339  51.303  1.00 76.44           O  
ATOM    105  N   VAL L  16      38.502  19.689  50.928  1.00 75.43           N  
ATOM    106  CA  VAL L  16      38.611  19.962  49.524  1.00 74.21           C  
ATOM    107  CB  VAL L  16      38.263  18.767  48.679  1.00 73.18           C  
ATOM    108  CG1 VAL L  16      38.275  19.176  47.199  1.00 72.51           C  
ATOM    109  CG2 VAL L  16      39.239  17.627  49.011  1.00 73.61           C  
ATOM    110  C   VAL L  16      37.657  21.057  49.160  1.00 73.61           C  
ATOM    111  O   VAL L  16      36.521  21.092  49.629  1.00 73.63           O  
ATOM    112  N   THR L  17      38.119  21.998  48.308  1.00 72.80           N  
ATOM    113  CA  THR L  17      37.284  23.074  47.858  1.00 71.75           C  
ATOM    114  CB  THR L  17      37.754  24.422  48.325  1.00 73.56           C  
ATOM    115  OG1 THR L  17      37.819  24.457  49.743  1.00 74.76           O  
ATOM    116  CG2 THR L  17      36.767  25.488  47.826  1.00 74.05           C  
ATOM    117  C   THR L  17      37.337  23.089  46.357  1.00 70.51           C  
ATOM    118  O   THR L  17      38.409  22.996  45.761  1.00 70.92           O  
ATOM    119  N   ILE L  18      36.160  23.196  45.706  1.00 68.57           N  
ATOM    120  CA  ILE L  18      36.088  23.258  44.271  1.00 67.16           C  
ATOM    121  CB  ILE L  18      35.281  22.137  43.678  1.00 66.51           C  
ATOM    122  CG1 ILE L  18      35.942  20.785  43.993  1.00 66.59           C  
ATOM    123  CG2 ILE L  18      35.110  22.403  42.174  1.00 65.18           C  
ATOM    124  CD1 ILE L  18      35.055  19.579  43.689  1.00 66.10           C  
ATOM    125  C   ILE L  18      35.406  24.551  43.928  1.00 67.32           C  
ATOM    126  O   ILE L  18      34.391  24.894  44.531  1.00 67.41           O  
ATOM    127  N   THR L  19      35.948  25.308  42.946  1.00 68.02           N  
ATOM    128  CA  THR L  19      35.395  26.597  42.609  1.00 69.62           C  
ATOM    129  CB  THR L  19      36.401  27.714  42.593  1.00 70.97           C  
ATOM    130  OG1 THR L  19      37.503  27.364  41.773  1.00 71.72           O  
ATOM    131  CG2 THR L  19      36.863  28.039  44.017  1.00 71.19           C  
ATOM    132  C   THR L  19      34.783  26.580  41.243  1.00 69.62           C  
ATOM    133  O   THR L  19      35.251  25.899  40.333  1.00 68.74           O  
ATOM    134  N   CYS L  20      33.689  27.359  41.088  1.00 71.03           N  
ATOM    135  CA  CYS L  20      32.972  27.481  39.849  1.00 71.12           C  
ATOM    136  CB  CYS L  20      31.624  26.735  39.948  1.00 70.34           C  
ATOM    137  SG  CYS L  20      30.695  26.660  38.400  1.00 71.58           S  
ATOM    138  C   CYS L  20      32.738  28.958  39.622  1.00 72.28           C  
ATOM    139  O   CYS L  20      32.126  29.633  40.450  1.00 71.76           O  
ATOM    140  N   ARG L  21      33.235  29.503  38.485  1.00 74.41           N  
ATOM    141  CA  ARG L  21      33.114  30.909  38.186  1.00 76.83           C  
ATOM    142  CB  ARG L  21      34.464  31.587  37.898  1.00 77.26           C  
ATOM    143  CG  ARG L  21      35.396  31.693  39.102  1.00 79.51           C  
ATOM    144  CD  ARG L  21      36.795  32.184  38.732  1.00 83.31           C  
ATOM    145  NE  ARG L  21      36.648  33.530  38.110  1.00 85.00           N  
ATOM    146  CZ  ARG L  21      37.672  34.058  37.381  1.00 85.96           C  
ATOM    147  NH1 ARG L  21      38.826  33.348  37.211  1.00 85.54           N1+
ATOM    148  NH2 ARG L  21      37.543  35.294  36.816  1.00 87.82           N  
ATOM    149  C   ARG L  21      32.335  31.058  36.918  1.00 77.75           C  
ATOM    150  O   ARG L  21      32.597  30.379  35.928  1.00 78.37           O  
ATOM    151  N   ALA L  22      31.367  31.989  36.903  1.00 78.24           N  
ATOM    152  CA  ALA L  22      30.581  32.162  35.718  1.00 78.89           C  
ATOM    153  CB  ALA L  22      29.067  32.232  35.985  1.00 77.87           C  
ATOM    154  C   ALA L  22      30.977  33.441  35.053  1.00 81.29           C  
ATOM    155  O   ALA L  22      31.377  34.404  35.707  1.00 82.96           O  
ATOM    156  N   SER L  23      30.952  33.467  33.706  1.00 58.34           N  
ATOM    157  CA  SER L  23      31.266  34.680  33.008  1.00 59.49           C  
ATOM    158  CB  SER L  23      31.336  34.511  31.483  1.00 59.81           C  
ATOM    159  OG  SER L  23      30.056  34.179  30.967  1.00 57.07           O  
ATOM    160  C   SER L  23      30.169  35.645  33.323  1.00 60.31           C  
ATOM    161  O   SER L  23      30.408  36.835  33.524  1.00 61.22           O  
ATOM    162  N   GLN L  24      28.921  35.138  33.379  1.00 59.12           N  
ATOM    163  CA  GLN L  24      27.786  35.948  33.723  1.00 59.59           C  
ATOM    164  CB  GLN L  24      26.704  35.915  32.634  1.00 59.86           C  
ATOM    165  CG  GLN L  24      26.147  34.521  32.350  1.00 63.14           C  
ATOM    166  CD  GLN L  24      25.319  34.652  31.081  1.00 60.85           C  
ATOM    167  OE1 GLN L  24      25.149  35.748  30.553  1.00 62.21           O  
ATOM    168  NE2 GLN L  24      24.794  33.508  30.566  1.00 62.07           N  
ATOM    169  C   GLN L  24      27.241  35.395  35.008  1.00 58.18           C  
ATOM    170  O   GLN L  24      26.911  34.212  35.099  1.00 56.31           O  
ATOM    171  N   SER L  25      27.127  36.257  36.040  1.00 58.39           N  
ATOM    172  CA  SER L  25      26.761  35.811  37.357  1.00 58.36           C  
ATOM    173  CB  SER L  25      27.159  36.792  38.475  1.00 59.82           C  
ATOM    174  OG  SER L  25      26.497  38.033  38.292  1.00 59.26           O  
ATOM    175  C   SER L  25      25.292  35.554  37.466  1.00 57.15           C  
ATOM    176  O   SER L  25      24.505  35.891  36.585  1.00 56.87           O  
ATOM    177  N   VAL L  26      24.920  34.926  38.600  1.00 56.24           N  
ATOM    178  CA  VAL L  26      23.606  34.463  38.935  1.00 54.79           C  
ATOM    179  CB  VAL L  26      23.629  32.967  38.959  1.00 53.81           C  
ATOM    180  CG1 VAL L  26      24.960  32.531  39.569  1.00 52.32           C  
ATOM    181  CG2 VAL L  26      22.434  32.440  39.761  1.00 50.88           C  
ATOM    182  C   VAL L  26      23.275  34.927  40.321  1.00 55.61           C  
ATOM    183  O   VAL L  26      24.160  35.138  41.148  1.00 55.34           O  
ATOM    184  N   SER L  27      21.974  35.134  40.602  1.00 54.70           N  
ATOM    185  CA  SER L  27      21.557  35.542  41.912  1.00 55.76           C  
ATOM    186  CB  SER L  27      20.046  35.809  41.981  1.00 55.66           C  
ATOM    187  OG  SER L  27      19.692  36.804  41.032  1.00 42.25           O  
ATOM    188  C   SER L  27      21.875  34.449  42.887  1.00 54.56           C  
ATOM    189  O   SER L  27      22.624  34.658  43.840  1.00 55.56           O  
ATOM    190  N   SER L  28      21.316  33.236  42.673  1.00 52.34           N  
ATOM    191  CA  SER L  28      21.587  32.183  43.609  1.00 50.99           C  
ATOM    192  CB  SER L  28      20.637  32.214  44.820  1.00 51.58           C  
ATOM    193  OG  SER L  28      19.295  32.027  44.393  1.00 53.86           O  
ATOM    194  C   SER L  28      21.389  30.859  42.944  1.00 47.82           C  
ATOM    195  O   SER L  28      21.639  29.821  43.559  1.00 46.68           O  
ATOM    196  N   ALA L  29      20.990  30.841  41.657  1.00 45.49           N  
ATOM    197  CA  ALA L  29      20.656  29.564  41.102  1.00 44.10           C  
ATOM    198  CB  ALA L  29      19.711  29.662  39.893  1.00 43.46           C  
ATOM    199  C   ALA L  29      21.885  28.835  40.658  1.00 42.49           C  
ATOM    200  O   ALA L  29      22.187  28.759  39.468  1.00 41.01           O  
ATOM    201  N   VAL L  30      22.606  28.226  41.620  1.00 62.36           N  
ATOM    202  CA  VAL L  30      23.709  27.364  41.260  1.00 61.11           C  
ATOM    203  CB  VAL L  30      25.048  27.921  41.646  1.00 61.16           C  
ATOM    204  CG1 VAL L  30      26.126  26.877  41.315  1.00 59.69           C  
ATOM    205  CG2 VAL L  30      25.246  29.260  40.920  1.00 62.04           C  
ATOM    206  C   VAL L  30      23.546  26.059  41.995  1.00 60.90           C  
ATOM    207  O   VAL L  30      23.199  26.040  43.175  1.00 62.24           O  
ATOM    208  N   ALA L  31      23.818  24.919  41.320  1.00 58.92           N  
ATOM    209  CA  ALA L  31      23.654  23.636  41.949  1.00 58.52           C  
ATOM    210  CB  ALA L  31      22.498  22.801  41.372  1.00 57.56           C  
ATOM    211  C   ALA L  31      24.915  22.852  41.754  1.00 58.47           C  
ATOM    212  O   ALA L  31      25.691  23.123  40.839  1.00 57.68           O  
ATOM    213  N   TRP L  32      25.164  21.871  42.651  1.00 58.29           N  
ATOM    214  CA  TRP L  32      26.339  21.050  42.554  1.00 57.65           C  
ATOM    215  CB  TRP L  32      27.288  21.211  43.755  1.00 57.78           C  
ATOM    216  CG  TRP L  32      27.925  22.580  43.837  1.00 57.59           C  
ATOM    217  CD2 TRP L  32      29.190  22.920  43.247  1.00 57.40           C  
ATOM    218  CD1 TRP L  32      27.466  23.711  44.447  1.00 58.02           C  
ATOM    219  NE1 TRP L  32      28.365  24.737  44.273  1.00 58.97           N  
ATOM    220  CE2 TRP L  32      29.431  24.264  43.537  1.00 58.25           C  
ATOM    221  CE3 TRP L  32      30.078  22.175  42.524  1.00 56.70           C  
ATOM    222  CZ2 TRP L  32      30.570  24.885  43.104  1.00 58.91           C  
ATOM    223  CZ3 TRP L  32      31.224  22.804  42.092  1.00 57.74           C  
ATOM    224  CH2 TRP L  32      31.465  24.132  42.377  1.00 58.42           C  
ATOM    225  C   TRP L  32      25.905  19.617  42.502  1.00 57.07           C  
ATOM    226  O   TRP L  32      24.965  19.214  43.188  1.00 57.93           O  
ATOM    227  N   TYR L  33      26.595  18.804  41.671  1.00 56.68           N  
ATOM    228  CA  TYR L  33      26.232  17.420  41.524  1.00 56.98           C  
ATOM    229  CB  TYR L  33      25.681  17.057  40.132  1.00 56.96           C  
ATOM    230  CG  TYR L  33      24.440  17.839  39.871  1.00 55.76           C  
ATOM    231  CD1 TYR L  33      23.217  17.399  40.318  1.00 55.25           C  
ATOM    232  CD2 TYR L  33      24.495  19.022  39.179  1.00 56.59           C  
ATOM    233  CE1 TYR L  33      22.074  18.122  40.071  1.00 55.55           C  
ATOM    234  CE2 TYR L  33      23.354  19.745  38.931  1.00 56.87           C  
ATOM    235  CZ  TYR L  33      22.137  19.298  39.375  1.00 55.46           C  
ATOM    236  OH  TYR L  33      20.964  20.040  39.122  1.00 55.42           O  
ATOM    237  C   TYR L  33      27.451  16.562  41.699  1.00 57.36           C  
ATOM    238  O   TYR L  33      28.583  16.991  41.470  1.00 57.35           O  
ATOM    239  N   GLN L  34      27.226  15.304  42.131  1.00 57.73           N  
ATOM    240  CA  GLN L  34      28.274  14.336  42.300  1.00 58.24           C  
ATOM    241  CB  GLN L  34      28.290  13.712  43.706  1.00 59.49           C  
ATOM    242  CG  GLN L  34      29.392  12.676  43.921  1.00 59.84           C  
ATOM    243  CD  GLN L  34      29.155  12.026  45.278  1.00 62.41           C  
ATOM    244  OE1 GLN L  34      28.024  11.938  45.752  1.00 62.74           O  
ATOM    245  NE2 GLN L  34      30.252  11.555  45.928  1.00 62.15           N  
ATOM    246  C   GLN L  34      27.980  13.220  41.349  1.00 58.02           C  
ATOM    247  O   GLN L  34      26.841  12.761  41.259  1.00 59.14           O  
ATOM    248  N   GLN L  35      28.997  12.754  40.597  1.00 58.07           N  
ATOM    249  CA  GLN L  35      28.751  11.675  39.684  1.00 58.48           C  
ATOM    250  CB  GLN L  35      28.708  12.119  38.210  1.00 57.41           C  
ATOM    251  CG  GLN L  35      28.340  10.986  37.249  1.00 56.90           C  
ATOM    252  CD  GLN L  35      28.328  11.532  35.825  1.00 57.56           C  
ATOM    253  OE1 GLN L  35      29.001  12.512  35.515  1.00 56.72           O  
ATOM    254  NE2 GLN L  35      27.542  10.875  34.931  1.00 56.78           N  
ATOM    255  C   GLN L  35      29.846  10.663  39.819  1.00 60.67           C  
ATOM    256  O   GLN L  35      31.025  11.004  39.910  1.00 61.43           O  
ATOM    257  N   LYS L  36      29.463   9.371  39.835  1.00 62.17           N  
ATOM    258  CA  LYS L  36      30.409   8.298  39.911  1.00 64.28           C  
ATOM    259  CB  LYS L  36      30.100   7.286  41.030  1.00 65.18           C  
ATOM    260  CG  LYS L  36      30.363   7.875  42.420  1.00 66.79           C  
ATOM    261  CD  LYS L  36      29.805   7.056  43.587  1.00 69.32           C  
ATOM    262  CE  LYS L  36      28.519   7.629  44.183  1.00 70.77           C  
ATOM    263  NZ  LYS L  36      28.158   6.886  45.411  1.00 72.03           N1+
ATOM    264  C   LYS L  36      30.367   7.609  38.586  1.00 65.50           C  
ATOM    265  O   LYS L  36      29.405   7.750  37.830  1.00 64.78           O  
ATOM    266  N   PRO L  37      31.390   6.873  38.265  1.00 67.43           N  
ATOM    267  CA  PRO L  37      31.436   6.277  36.965  1.00 67.14           C  
ATOM    268  CD  PRO L  37      32.717   7.121  38.808  1.00 68.15           C  
ATOM    269  CB  PRO L  37      32.840   5.691  36.837  1.00 68.17           C  
ATOM    270  CG  PRO L  37      33.696   6.609  37.736  1.00 69.39           C  
ATOM    271  C   PRO L  37      30.321   5.309  36.735  1.00 67.47           C  
ATOM    272  O   PRO L  37      30.068   4.464  37.592  1.00 67.68           O  
ATOM    273  N   GLY L  38      29.643   5.430  35.575  1.00 68.10           N  
ATOM    274  CA  GLY L  38      28.600   4.523  35.194  1.00 68.17           C  
ATOM    275  C   GLY L  38      27.343   4.794  35.967  1.00 68.11           C  
ATOM    276  O   GLY L  38      26.436   3.962  35.972  1.00 68.80           O  
ATOM    277  N   LYS L  39      27.239   5.960  36.635  1.00 66.65           N  
ATOM    278  CA  LYS L  39      26.060   6.232  37.416  1.00 64.65           C  
ATOM    279  CB  LYS L  39      26.335   6.255  38.932  1.00 66.60           C  
ATOM    280  CG  LYS L  39      26.559   4.887  39.579  1.00 70.12           C  
ATOM    281  CD  LYS L  39      25.296   4.030  39.662  1.00 73.96           C  
ATOM    282  CE  LYS L  39      24.213   4.658  40.541  1.00 80.58           C  
ATOM    283  NZ  LYS L  39      24.759   4.963  41.882  1.00 79.59           N1+
ATOM    284  C   LYS L  39      25.550   7.600  37.080  1.00 61.50           C  
ATOM    285  O   LYS L  39      26.281   8.442  36.559  1.00 61.28           O  
ATOM    286  N   ALA L  40      24.255   7.843  37.378  1.00 59.38           N  
ATOM    287  CA  ALA L  40      23.623   9.113  37.146  1.00 58.17           C  
ATOM    288  CB  ALA L  40      22.087   9.046  37.211  1.00 57.73           C  
ATOM    289  C   ALA L  40      24.098  10.070  38.202  1.00 58.00           C  
ATOM    290  O   ALA L  40      24.498   9.662  39.290  1.00 59.39           O  
ATOM    291  N   PRO L  41      24.067  11.345  37.903  1.00 57.18           N  
ATOM    292  CA  PRO L  41      24.523  12.336  38.844  1.00 56.80           C  
ATOM    293  CD  PRO L  41      24.218  11.789  36.525  1.00 56.82           C  
ATOM    294  CB  PRO L  41      24.651  13.633  38.049  1.00 56.31           C  
ATOM    295  CG  PRO L  41      24.912  13.159  36.608  1.00 55.85           C  
ATOM    296  C   PRO L  41      23.589  12.460  40.006  1.00 58.07           C  
ATOM    297  O   PRO L  41      22.413  12.123  39.864  1.00 57.16           O  
ATOM    298  N   LYS L  42      24.101  12.912  41.171  1.00 58.87           N  
ATOM    299  CA  LYS L  42      23.261  13.123  42.318  1.00 60.56           C  
ATOM    300  CB  LYS L  42      23.564  12.205  43.514  1.00 62.02           C  
ATOM    301  CG  LYS L  42      23.109  10.760  43.293  1.00 64.83           C  
ATOM    302  CD  LYS L  42      23.561   9.791  44.386  1.00 73.64           C  
ATOM    303  CE  LYS L  42      25.018   9.350  44.249  1.00 76.09           C  
ATOM    304  NZ  LYS L  42      25.382   8.469  45.379  1.00 77.03           N1+
ATOM    305  C   LYS L  42      23.436  14.543  42.771  1.00 59.77           C  
ATOM    306  O   LYS L  42      24.534  15.094  42.721  1.00 60.44           O  
ATOM    307  N   LEU L  43      22.332  15.165  43.240  1.00 58.14           N  
ATOM    308  CA  LEU L  43      22.308  16.551  43.639  1.00 57.34           C  
ATOM    309  CB  LEU L  43      20.888  17.145  43.577  1.00 56.93           C  
ATOM    310  CG  LEU L  43      20.785  18.620  44.002  1.00 57.13           C  
ATOM    311  CD1 LEU L  43      21.580  19.544  43.064  1.00 55.19           C  
ATOM    312  CD2 LEU L  43      19.315  19.042  44.145  1.00 56.09           C  
ATOM    313  C   LEU L  43      22.799  16.705  45.053  1.00 58.63           C  
ATOM    314  O   LEU L  43      22.279  16.069  45.969  1.00 59.10           O  
ATOM    315  N   LEU L  44      23.931  17.426  45.232  1.00 58.49           N  
ATOM    316  CA  LEU L  44      24.462  17.780  46.524  1.00 59.55           C  
ATOM    317  CB  LEU L  44      25.980  17.987  46.461  1.00 59.49           C  
ATOM    318  CG  LEU L  44      26.752  16.731  46.024  1.00 60.21           C  
ATOM    319  CD1 LEU L  44      28.263  16.999  45.980  1.00 61.08           C  
ATOM    320  CD2 LEU L  44      26.395  15.524  46.905  1.00 60.21           C  
ATOM    321  C   LEU L  44      23.890  19.051  47.098  1.00 59.87           C  
ATOM    322  O   LEU L  44      23.328  19.067  48.195  1.00 59.35           O  
ATOM    323  N   ILE L  45      24.010  20.159  46.326  1.00 59.60           N  
ATOM    324  CA  ILE L  45      23.675  21.470  46.814  1.00 59.77           C  
ATOM    325  CB  ILE L  45      24.880  22.343  47.026  1.00 60.18           C  
ATOM    326  CG1 ILE L  45      25.834  21.728  48.067  1.00 61.09           C  
ATOM    327  CG2 ILE L  45      24.380  23.746  47.405  1.00 59.80           C  
ATOM    328  CD1 ILE L  45      25.232  21.588  49.463  1.00 62.21           C  
ATOM    329  C   ILE L  45      22.824  22.174  45.801  1.00 58.74           C  
ATOM    330  O   ILE L  45      22.987  22.006  44.592  1.00 58.24           O  
ATOM    331  N   TYR L  46      21.868  22.987  46.292  1.00 57.49           N  
ATOM    332  CA  TYR L  46      21.004  23.733  45.420  1.00 57.09           C  
ATOM    333  CB  TYR L  46      19.583  23.145  45.324  1.00 55.79           C  
ATOM    334  CG  TYR L  46      19.014  23.028  46.701  1.00 57.94           C  
ATOM    335  CD1 TYR L  46      19.421  22.006  47.527  1.00 58.34           C  
ATOM    336  CD2 TYR L  46      18.068  23.916  47.161  1.00 58.44           C  
ATOM    337  CE1 TYR L  46      18.908  21.873  48.795  1.00 58.79           C  
ATOM    338  CE2 TYR L  46      17.553  23.786  48.430  1.00 59.27           C  
ATOM    339  CZ  TYR L  46      17.972  22.766  49.250  1.00 59.91           C  
ATOM    340  OH  TYR L  46      17.444  22.634  50.551  1.00 61.41           O  
ATOM    341  C   TYR L  46      20.900  25.127  45.957  1.00 60.06           C  
ATOM    342  O   TYR L  46      21.045  25.353  47.155  1.00 60.20           O  
ATOM    343  N   SER L  47      20.647  26.114  45.065  1.00 43.66           N  
ATOM    344  CA  SER L  47      20.511  27.498  45.441  1.00 44.65           C  
ATOM    345  CB  SER L  47      19.257  27.787  46.290  1.00 45.17           C  
ATOM    346  OG  SER L  47      18.087  27.662  45.490  1.00 45.02           O  
ATOM    347  C   SER L  47      21.741  27.968  46.168  1.00 46.03           C  
ATOM    348  O   SER L  47      21.659  28.684  47.162  1.00 46.99           O  
ATOM    349  N   THR L  48      22.913  27.530  45.670  1.00 45.50           N  
ATOM    350  CA  THR L  48      24.257  27.892  46.049  1.00 46.54           C  
ATOM    351  CB  THR L  48      24.567  29.362  45.953  1.00 46.96           C  
ATOM    352  OG1 THR L  48      23.767  30.121  46.847  1.00  0.00           O  
ATOM    353  CG2 THR L  48      24.317  29.804  44.505  1.00  0.00           C  
ATOM    354  C   THR L  48      24.655  27.422  47.420  1.00 47.40           C  
ATOM    355  O   THR L  48      25.821  27.080  47.615  1.00 47.49           O  
ATOM    356  N   SER L  49      23.725  27.286  48.389  1.00 48.08           N  
ATOM    357  CA  SER L  49      24.231  26.946  49.695  1.00 49.77           C  
ATOM    358  CB  SER L  49      24.353  28.164  50.625  1.00 50.50           C  
ATOM    359  OG  SER L  49      25.323  29.068  50.121  1.00 54.03           O  
ATOM    360  C   SER L  49      23.327  25.987  50.400  1.00 49.45           C  
ATOM    361  O   SER L  49      23.670  25.487  51.471  1.00 50.38           O  
ATOM    362  N   SER L  50      22.148  25.688  49.829  1.00 67.66           N  
ATOM    363  CA  SER L  50      21.255  24.795  50.518  1.00 68.03           C  
ATOM    364  CB  SER L  50      19.787  24.952  50.089  1.00 68.60           C  
ATOM    365  OG  SER L  50      19.321  26.252  50.415  1.00 71.50           O  
ATOM    366  C   SER L  50      21.665  23.383  50.254  1.00 67.40           C  
ATOM    367  O   SER L  50      21.939  23.003  49.117  1.00 66.81           O  
ATOM    368  N   LEU L  51      21.661  22.557  51.321  1.00 67.43           N  
ATOM    369  CA  LEU L  51      22.112  21.198  51.257  1.00 66.35           C  
ATOM    370  CB  LEU L  51      22.771  20.804  52.598  1.00 66.90           C  
ATOM    371  CG  LEU L  51      23.616  19.521  52.613  1.00 68.27           C  
ATOM    372  CD1 LEU L  51      22.760  18.285  52.365  1.00 68.17           C  
ATOM    373  CD2 LEU L  51      24.826  19.634  51.670  1.00 69.70           C  
ATOM    374  C   LEU L  51      20.900  20.346  50.987  1.00 65.39           C  
ATOM    375  O   LEU L  51      19.879  20.466  51.661  1.00 65.77           O  
ATOM    376  N   TYR L  52      20.998  19.465  49.969  1.00 64.00           N  
ATOM    377  CA  TYR L  52      19.940  18.605  49.501  1.00 64.87           C  
ATOM    378  CB  TYR L  52      20.325  17.941  48.161  1.00 64.53           C  
ATOM    379  CG  TYR L  52      19.236  17.076  47.624  1.00 64.82           C  
ATOM    380  CD1 TYR L  52      18.069  17.629  47.151  1.00 64.84           C  
ATOM    381  CD2 TYR L  52      19.401  15.711  47.546  1.00 65.36           C  
ATOM    382  CE1 TYR L  52      17.071  16.834  46.639  1.00 65.17           C  
ATOM    383  CE2 TYR L  52      18.408  14.909  47.033  1.00 65.39           C  
ATOM    384  CZ  TYR L  52      17.239  15.472  46.580  1.00 65.67           C  
ATOM    385  OH  TYR L  52      16.218  14.653  46.052  1.00 66.47           O  
ATOM    386  C   TYR L  52      19.681  17.555  50.537  1.00 66.62           C  
ATOM    387  O   TYR L  52      20.603  17.066  51.187  1.00 66.04           O  
ATOM    388  N   SER L  53      18.401  17.188  50.735  1.00 68.02           N  
ATOM    389  CA  SER L  53      18.072  16.261  51.781  1.00 70.30           C  
ATOM    390  CB  SER L  53      16.571  15.932  51.862  1.00 71.81           C  
ATOM    391  OG  SER L  53      16.148  15.270  50.678  1.00 73.64           O  
ATOM    392  C   SER L  53      18.819  14.978  51.588  1.00 70.25           C  
ATOM    393  O   SER L  53      18.914  14.450  50.482  1.00 68.12           O  
ATOM    394  N   GLY L  54      19.383  14.453  52.697  1.00 71.52           N  
ATOM    395  CA  GLY L  54      20.057  13.185  52.696  1.00 71.64           C  
ATOM    396  C   GLY L  54      21.530  13.355  52.471  1.00 71.16           C  
ATOM    397  O   GLY L  54      22.286  12.396  52.615  1.00 72.04           O  
ATOM    398  N   VAL L  55      21.989  14.570  52.112  1.00 70.24           N  
ATOM    399  CA  VAL L  55      23.398  14.747  51.875  1.00 68.98           C  
ATOM    400  CB  VAL L  55      23.714  15.888  50.951  1.00 68.38           C  
ATOM    401  CG1 VAL L  55      25.240  16.035  50.843  1.00 67.76           C  
ATOM    402  CG2 VAL L  55      23.005  15.651  49.609  1.00 66.33           C  
ATOM    403  C   VAL L  55      24.082  14.994  53.189  1.00 70.36           C  
ATOM    404  O   VAL L  55      23.529  15.634  54.083  1.00 70.49           O  
ATOM    405  N   PRO L  56      25.287  14.496  53.322  1.00 71.02           N  
ATOM    406  CA  PRO L  56      26.017  14.631  54.558  1.00 72.79           C  
ATOM    407  CD  PRO L  56      25.673  13.296  52.596  1.00 70.17           C  
ATOM    408  CB  PRO L  56      27.210  13.687  54.440  1.00 72.65           C  
ATOM    409  CG  PRO L  56      26.708  12.588  53.487  1.00 71.28           C  
ATOM    410  C   PRO L  56      26.396  16.053  54.837  1.00 73.69           C  
ATOM    411  O   PRO L  56      26.585  16.821  53.896  1.00 73.67           O  
ATOM    412  N   SER L  57      26.532  16.408  56.130  1.00 74.96           N  
ATOM    413  CA  SER L  57      26.796  17.746  56.583  1.00 75.56           C  
ATOM    414  CB  SER L  57      26.744  17.874  58.114  1.00 77.28           C  
ATOM    415  OG  SER L  57      25.430  17.610  58.583  1.00 74.64           O  
ATOM    416  C   SER L  57      28.155  18.198  56.148  1.00 74.74           C  
ATOM    417  O   SER L  57      28.433  19.396  56.134  1.00 75.72           O  
ATOM    418  N   ARG L  58      29.044  17.258  55.787  1.00 73.93           N  
ATOM    419  CA  ARG L  58      30.378  17.620  55.403  1.00 73.80           C  
ATOM    420  CB  ARG L  58      31.313  16.412  55.191  1.00 72.95           C  
ATOM    421  CG  ARG L  58      30.867  15.383  54.151  1.00 72.59           C  
ATOM    422  CD  ARG L  58      31.867  14.228  54.026  1.00 73.43           C  
ATOM    423  NE  ARG L  58      31.371  13.268  53.001  1.00 72.14           N  
ATOM    424  CZ  ARG L  58      30.608  12.203  53.382  1.00 72.19           C  
ATOM    425  NH1 ARG L  58      30.257  12.051  54.694  1.00 72.74           N1+
ATOM    426  NH2 ARG L  58      30.205  11.285  52.459  1.00 70.71           N  
ATOM    427  C   ARG L  58      30.337  18.463  54.161  1.00 72.43           C  
ATOM    428  O   ARG L  58      31.211  19.307  53.957  1.00 72.53           O  
ATOM    429  N   PHE L  59      29.339  18.233  53.282  1.00 70.72           N  
ATOM    430  CA  PHE L  59      29.213  19.002  52.072  1.00 69.44           C  
ATOM    431  CB  PHE L  59      28.295  18.348  51.024  1.00 67.23           C  
ATOM    432  CG  PHE L  59      28.946  17.104  50.525  1.00 66.75           C  
ATOM    433  CD1 PHE L  59      29.872  17.165  49.510  1.00 66.07           C  
ATOM    434  CD2 PHE L  59      28.633  15.876  51.058  1.00 67.41           C  
ATOM    435  CE1 PHE L  59      30.478  16.024  49.039  1.00 65.78           C  
ATOM    436  CE2 PHE L  59      29.235  14.732  50.589  1.00 65.86           C  
ATOM    437  CZ  PHE L  59      30.160  14.802  49.577  1.00 65.75           C  
ATOM    438  C   PHE L  59      28.602  20.338  52.385  1.00 70.59           C  
ATOM    439  O   PHE L  59      27.661  20.439  53.171  1.00 72.24           O  
ATOM    440  N   SER L  60      29.129  21.412  51.755  1.00 70.82           N  
ATOM    441  CA  SER L  60      28.600  22.731  51.968  1.00 71.54           C  
ATOM    442  CB  SER L  60      29.262  23.466  53.146  1.00 73.03           C  
ATOM    443  OG  SER L  60      30.652  23.628  52.899  1.00 73.14           O  
ATOM    444  C   SER L  60      28.848  23.542  50.728  1.00 70.98           C  
ATOM    445  O   SER L  60      29.708  23.201  49.916  1.00 70.03           O  
ATOM    446  N   GLY L  61      28.086  24.644  50.545  1.00 71.44           N  
ATOM    447  CA  GLY L  61      28.279  25.469  49.385  1.00 70.98           C  
ATOM    448  C   GLY L  61      28.194  26.903  49.808  1.00 73.01           C  
ATOM    449  O   GLY L  61      27.422  27.256  50.698  1.00 73.92           O  
ATOM    450  N   SER L  62      28.991  27.777  49.159  1.00 73.83           N  
ATOM    451  CA  SER L  62      28.965  29.167  49.515  1.00 75.08           C  
ATOM    452  CB  SER L  62      30.051  29.571  50.527  1.00 76.57           C  
ATOM    453  OG  SER L  62      31.338  29.433  49.942  1.00 78.16           O  
ATOM    454  C   SER L  62      29.187  29.983  48.281  1.00 75.08           C  
ATOM    455  O   SER L  62      29.659  29.482  47.262  1.00 73.73           O  
ATOM    456  N   ARG L  63      28.812  31.277  48.335  1.00 76.59           N  
ATOM    457  CA  ARG L  63      29.037  32.109  47.191  1.00 77.45           C  
ATOM    458  CB  ARG L  63      27.762  32.462  46.411  1.00 76.81           C  
ATOM    459  CG  ARG L  63      28.039  33.377  45.218  1.00 77.37           C  
ATOM    460  CD  ARG L  63      26.779  33.853  44.498  1.00 77.44           C  
ATOM    461  NE  ARG L  63      25.871  34.423  45.526  1.00 71.84           N  
ATOM    462  CZ  ARG L  63      25.167  35.559  45.256  1.00 73.34           C  
ATOM    463  NH1 ARG L  63      25.376  36.231  44.086  1.00 74.94           N1+
ATOM    464  NH2 ARG L  63      24.251  36.016  46.157  1.00 73.71           N  
ATOM    465  C   ARG L  63      29.633  33.400  47.637  1.00 79.33           C  
ATOM    466  O   ARG L  63      29.129  34.052  48.549  1.00 81.65           O  
ATOM    467  N   SER L  64      30.754  33.791  47.000  1.00 80.04           N  
ATOM    468  CA  SER L  64      31.331  35.066  47.284  1.00 81.98           C  
ATOM    469  CB  SER L  64      32.709  34.994  47.962  1.00 82.59           C  
ATOM    470  OG  SER L  64      32.589  34.439  49.263  1.00 75.18           O  
ATOM    471  C   SER L  64      31.527  35.724  45.961  1.00 82.29           C  
ATOM    472  O   SER L  64      32.354  35.297  45.159  1.00 82.18           O  
ATOM    473  N   GLY L  65      30.765  36.802  45.702  1.00 82.67           N  
ATOM    474  CA  GLY L  65      30.907  37.475  44.449  1.00 82.88           C  
ATOM    475  C   GLY L  65      30.474  36.540  43.361  1.00 81.51           C  
ATOM    476  O   GLY L  65      29.404  35.940  43.422  1.00 81.50           O  
ATOM    477  N   THR L  66      31.300  36.465  42.301  1.00 80.62           N  
ATOM    478  CA  THR L  66      31.118  35.652  41.129  1.00 78.75           C  
ATOM    479  CB  THR L  66      32.004  36.076  39.992  1.00 79.49           C  
ATOM    480  OG1 THR L  66      33.372  35.933  40.348  1.00 77.46           O  
ATOM    481  CG2 THR L  66      31.696  37.545  39.655  1.00 76.69           C  
ATOM    482  C   THR L  66      31.407  34.208  41.404  1.00 77.20           C  
ATOM    483  O   THR L  66      30.897  33.331  40.708  1.00 74.82           O  
ATOM    484  N   ASP L  67      32.278  33.922  42.392  1.00 78.22           N  
ATOM    485  CA  ASP L  67      32.729  32.578  42.622  1.00 77.98           C  
ATOM    486  CB  ASP L  67      34.094  32.508  43.330  1.00 81.34           C  
ATOM    487  CG  ASP L  67      35.166  33.049  42.395  1.00 84.14           C  
ATOM    488  OD1 ASP L  67      34.828  33.364  41.223  1.00 86.27           O  
ATOM    489  OD2 ASP L  67      36.338  33.152  42.842  1.00 85.69           O1-
ATOM    490  C   ASP L  67      31.783  31.802  43.488  1.00 76.00           C  
ATOM    491  O   ASP L  67      31.298  32.290  44.508  1.00 77.15           O  
ATOM    492  N   PHE L  68      31.520  30.539  43.084  1.00 73.42           N  
ATOM    493  CA  PHE L  68      30.701  29.635  43.841  1.00 72.02           C  
ATOM    494  CB  PHE L  68      29.554  28.999  43.032  1.00 71.84           C  
ATOM    495  CG  PHE L  68      28.611  30.061  42.583  1.00 71.95           C  
ATOM    496  CD1 PHE L  68      28.817  30.729  41.399  1.00 72.87           C  
ATOM    497  CD2 PHE L  68      27.513  30.384  43.343  1.00 72.02           C  
ATOM    498  CE1 PHE L  68      27.943  31.706  40.984  1.00 73.52           C  
ATOM    499  CE2 PHE L  68      26.638  31.360  42.930  1.00 72.97           C  
ATOM    500  CZ  PHE L  68      26.850  32.027  41.750  1.00 73.59           C  
ATOM    501  C   PHE L  68      31.600  28.495  44.224  1.00 71.28           C  
ATOM    502  O   PHE L  68      32.346  27.989  43.387  1.00 71.41           O  
ATOM    503  N   THR L  69      31.557  28.051  45.500  1.00 70.40           N  
ATOM    504  CA  THR L  69      32.452  26.999  45.891  1.00 69.00           C  
ATOM    505  CB  THR L  69      33.537  27.456  46.825  1.00 69.70           C  
ATOM    506  OG1 THR L  69      32.970  28.024  47.997  1.00 70.94           O  
ATOM    507  CG2 THR L  69      34.415  28.490  46.102  1.00 70.29           C  
ATOM    508  C   THR L  69      31.709  25.893  46.572  1.00 68.65           C  
ATOM    509  O   THR L  69      30.733  26.108  47.289  1.00 71.14           O  
ATOM    510  N   LEU L  70      32.170  24.651  46.320  1.00 67.13           N  
ATOM    511  CA  LEU L  70      31.671  23.467  46.954  1.00 67.07           C  
ATOM    512  CB  LEU L  70      31.396  22.327  45.958  1.00 66.96           C  
ATOM    513  CG  LEU L  70      30.871  21.037  46.614  1.00 66.96           C  
ATOM    514  CD1 LEU L  70      29.487  21.240  47.245  1.00 67.77           C  
ATOM    515  CD2 LEU L  70      30.909  19.858  45.633  1.00 66.65           C  
ATOM    516  C   LEU L  70      32.776  23.006  47.854  1.00 68.39           C  
ATOM    517  O   LEU L  70      33.916  22.868  47.413  1.00 68.85           O  
ATOM    518  N   THR L  71      32.481  22.770  49.149  1.00 69.41           N  
ATOM    519  CA  THR L  71      33.546  22.369  50.029  1.00 70.01           C  
ATOM    520  CB  THR L  71      33.895  23.395  51.073  1.00 71.18           C  
ATOM    521  OG1 THR L  71      34.299  24.611  50.462  1.00 71.42           O  
ATOM    522  CG2 THR L  71      35.038  22.845  51.940  1.00 71.46           C  
ATOM    523  C   THR L  71      33.170  21.123  50.768  1.00 70.57           C  
ATOM    524  O   THR L  71      32.039  20.960  51.225  1.00 71.69           O  
ATOM    525  N   ILE L  72      34.146  20.201  50.894  1.00 70.35           N  
ATOM    526  CA  ILE L  72      33.967  18.992  51.643  1.00 70.80           C  
ATOM    527  CB  ILE L  72      34.348  17.764  50.864  1.00 69.72           C  
ATOM    528  CG1 ILE L  72      33.508  17.675  49.578  1.00 64.83           C  
ATOM    529  CG2 ILE L  72      34.178  16.537  51.774  1.00 69.74           C  
ATOM    530  CD1 ILE L  72      34.022  16.637  48.581  1.00 63.47           C  
ATOM    531  C   ILE L  72      34.900  19.128  52.809  1.00 73.15           C  
ATOM    532  O   ILE L  72      36.117  19.180  52.640  1.00 74.07           O  
ATOM    533  N   SER L  73      34.343  19.200  54.035  1.00 74.76           N  
ATOM    534  CA  SER L  73      35.136  19.450  55.208  1.00 77.10           C  
ATOM    535  CB  SER L  73      34.284  19.624  56.479  1.00 77.45           C  
ATOM    536  OG  SER L  73      33.565  18.432  56.761  1.00 77.33           O  
ATOM    537  C   SER L  73      36.124  18.345  55.435  1.00 78.58           C  
ATOM    538  O   SER L  73      37.302  18.612  55.665  1.00 81.16           O  
ATOM    539  N   SER L  74      35.677  17.072  55.399  1.00 77.06           N  
ATOM    540  CA  SER L  74      36.608  15.992  55.570  1.00 77.08           C  
ATOM    541  CB  SER L  74      36.543  15.317  56.950  1.00 78.59           C  
ATOM    542  OG  SER L  74      35.301  14.650  57.120  1.00 79.11           O  
ATOM    543  C   SER L  74      36.264  14.958  54.546  1.00 75.90           C  
ATOM    544  O   SER L  74      35.162  14.413  54.541  1.00 75.60           O  
ATOM    545  N   LEU L  75      37.231  14.634  53.673  1.00 75.15           N  
ATOM    546  CA  LEU L  75      36.990  13.757  52.568  1.00 74.52           C  
ATOM    547  CB  LEU L  75      38.148  13.825  51.555  1.00 74.36           C  
ATOM    548  CG  LEU L  75      37.852  13.204  50.183  1.00 72.65           C  
ATOM    549  CD1 LEU L  75      36.726  13.972  49.469  1.00 70.94           C  
ATOM    550  CD2 LEU L  75      39.129  13.127  49.328  1.00 72.60           C  
ATOM    551  C   LEU L  75      36.835  12.351  53.077  1.00 75.17           C  
ATOM    552  O   LEU L  75      37.570  11.911  53.959  1.00 76.64           O  
ATOM    553  N   GLN L  76      35.844  11.615  52.522  1.00 73.95           N  
ATOM    554  CA  GLN L  76      35.571  10.254  52.902  1.00 74.65           C  
ATOM    555  CB  GLN L  76      34.121  10.039  53.369  1.00 74.93           C  
ATOM    556  CG  GLN L  76      33.740  10.852  54.609  1.00 77.10           C  
ATOM    557  CD  GLN L  76      34.410  10.224  55.821  1.00 78.93           C  
ATOM    558  OE1 GLN L  76      35.116   9.225  55.709  1.00 79.99           O  
ATOM    559  NE2 GLN L  76      34.182  10.824  57.019  1.00 79.34           N  
ATOM    560  C   GLN L  76      35.759   9.415  51.668  1.00 74.02           C  
ATOM    561  O   GLN L  76      35.686   9.922  50.551  1.00 73.40           O  
ATOM    562  N   PRO L  77      35.997   8.141  51.827  1.00 74.44           N  
ATOM    563  CA  PRO L  77      36.250   7.248  50.723  1.00 73.47           C  
ATOM    564  CD  PRO L  77      35.697   7.437  53.062  1.00 75.54           C  
ATOM    565  CB  PRO L  77      36.406   5.865  51.353  1.00 74.60           C  
ATOM    566  CG  PRO L  77      35.578   5.960  52.649  1.00 75.70           C  
ATOM    567  C   PRO L  77      35.169   7.276  49.676  1.00 72.52           C  
ATOM    568  O   PRO L  77      35.476   7.038  48.509  1.00 72.39           O  
ATOM    569  N   GLU L  78      33.907   7.528  50.070  1.00 72.40           N  
ATOM    570  CA  GLU L  78      32.771   7.558  49.185  1.00 71.29           C  
ATOM    571  CB  GLU L  78      31.431   7.723  49.924  1.00 72.60           C  
ATOM    572  CG  GLU L  78      31.118   6.617  50.931  1.00 74.66           C  
ATOM    573  CD  GLU L  78      31.755   6.997  52.259  1.00 78.64           C  
ATOM    574  OE1 GLU L  78      31.231   7.936  52.918  1.00 79.50           O  
ATOM    575  OE2 GLU L  78      32.777   6.363  52.630  1.00 79.03           O1-
ATOM    576  C   GLU L  78      32.866   8.750  48.277  1.00 70.22           C  
ATOM    577  O   GLU L  78      32.329   8.738  47.171  1.00 69.81           O  
ATOM    578  N   ASP L  79      33.523   9.821  48.758  1.00 69.39           N  
ATOM    579  CA  ASP L  79      33.602  11.122  48.145  1.00 67.98           C  
ATOM    580  CB  ASP L  79      34.238  12.162  49.080  1.00 68.67           C  
ATOM    581  CG  ASP L  79      33.247  12.364  50.219  1.00 70.23           C  
ATOM    582  OD1 ASP L  79      32.066  11.962  50.042  1.00 70.19           O  
ATOM    583  OD2 ASP L  79      33.652  12.918  51.276  1.00 70.53           O1-
ATOM    584  C   ASP L  79      34.344  11.130  46.841  1.00 67.36           C  
ATOM    585  O   ASP L  79      34.143  12.033  46.031  1.00 66.85           O  
ATOM    586  N   PHE L  80      35.270  10.186  46.624  0.90 66.65           N  
ATOM    587  CA  PHE L  80      35.984  10.111  45.379  0.90 65.94           C  
ATOM    588  CB  PHE L  80      36.837   8.827  45.392  0.90 66.45           C  
ATOM    589  CG  PHE L  80      37.342   8.466  44.045  1.00 68.11           C  
ATOM    590  CD1 PHE L  80      38.513   8.986  43.558  1.00 69.48           C  
ATOM    591  CD2 PHE L  80      36.633   7.571  43.274  1.00 68.24           C  
ATOM    592  CE1 PHE L  80      38.957   8.622  42.307  1.00 70.74           C  
ATOM    593  CE2 PHE L  80      37.074   7.205  42.024  1.00 69.52           C  
ATOM    594  CZ  PHE L  80      38.243   7.736  41.534  1.00 70.29           C  
ATOM    595  C   PHE L  80      34.964  10.034  44.272  0.90 64.65           C  
ATOM    596  O   PHE L  80      34.228   9.055  44.177  0.90 65.22           O  
ATOM    597  N   ALA L  81      34.908  11.069  43.394  1.00 63.27           N  
ATOM    598  CA  ALA L  81      33.944  11.111  42.320  1.00 61.38           C  
ATOM    599  CB  ALA L  81      32.485  11.173  42.808  1.00 60.70           C  
ATOM    600  C   ALA L  81      34.203  12.358  41.523  1.00 61.45           C  
ATOM    601  O   ALA L  81      35.185  13.060  41.757  1.00 62.98           O  
ATOM    602  N   THR L  82      33.338  12.642  40.522  1.00 59.82           N  
ATOM    603  CA  THR L  82      33.474  13.831  39.724  1.00 58.95           C  
ATOM    604  CB  THR L  82      33.359  13.573  38.250  1.00 58.78           C  
ATOM    605  OG1 THR L  82      34.355  12.648  37.834  1.00 59.09           O  
ATOM    606  CG2 THR L  82      33.529  14.905  37.500  1.00 57.54           C  
ATOM    607  C   THR L  82      32.357  14.754  40.117  1.00 59.54           C  
ATOM    608  O   THR L  82      31.228  14.314  40.331  1.00 60.88           O  
ATOM    609  N   TYR L  83      32.647  16.071  40.226  1.00 58.96           N  
ATOM    610  CA  TYR L  83      31.651  17.007  40.675  1.00 58.68           C  
ATOM    611  CB  TYR L  83      32.048  17.752  41.964  1.00 59.47           C  
ATOM    612  CG  TYR L  83      32.121  16.773  43.088  1.00 61.06           C  
ATOM    613  CD1 TYR L  83      33.247  16.006  43.286  1.00 61.41           C  
ATOM    614  CD2 TYR L  83      31.062  16.628  43.957  1.00 61.26           C  
ATOM    615  CE1 TYR L  83      33.311  15.107  44.326  1.00 62.51           C  
ATOM    616  CE2 TYR L  83      31.120  15.732  44.998  1.00 62.17           C  
ATOM    617  CZ  TYR L  83      32.247  14.970  45.185  1.00 62.82           C  
ATOM    618  OH  TYR L  83      32.307  14.051  46.253  1.00 62.69           O  
ATOM    619  C   TYR L  83      31.426  18.044  39.613  1.00 58.73           C  
ATOM    620  O   TYR L  83      32.354  18.436  38.907  1.00 58.50           O  
ATOM    621  N   TYR L  84      30.157  18.496  39.462  1.00 57.57           N  
ATOM    622  CA  TYR L  84      29.817  19.479  38.467  1.00 56.69           C  
ATOM    623  CB  TYR L  84      28.940  18.937  37.323  1.00 56.32           C  
ATOM    624  CG  TYR L  84      29.681  17.914  36.530  1.00 54.88           C  
ATOM    625  CD1 TYR L  84      30.525  18.292  35.509  1.00 54.21           C  
ATOM    626  CD2 TYR L  84      29.519  16.574  36.800  1.00 54.27           C  
ATOM    627  CE1 TYR L  84      31.202  17.346  34.774  1.00 53.23           C  
ATOM    628  CE2 TYR L  84      30.193  15.625  36.068  1.00 54.01           C  
ATOM    629  CZ  TYR L  84      31.035  16.012  35.053  1.00 53.70           C  
ATOM    630  OH  TYR L  84      31.727  15.039  34.300  1.00 54.73           O  
ATOM    631  C   TYR L  84      28.988  20.558  39.096  1.00 57.23           C  
ATOM    632  O   TYR L  84      28.147  20.299  39.956  1.00 58.24           O  
ATOM    633  N   CYS L  85      29.213  21.815  38.666  1.00 58.21           N  
ATOM    634  CA  CYS L  85      28.402  22.914  39.099  1.00 59.88           C  
ATOM    635  CB  CYS L  85      29.208  24.190  39.430  1.00 61.90           C  
ATOM    636  SG  CYS L  85      30.323  24.684  38.082  1.00 67.56           S  
ATOM    637  C   CYS L  85      27.484  23.207  37.959  1.00 58.97           C  
ATOM    638  O   CYS L  85      27.811  22.952  36.801  1.00 56.80           O  
ATOM    639  N   GLN L  86      26.269  23.692  38.261  1.00 58.83           N  
ATOM    640  CA  GLN L  86      25.383  24.030  37.193  1.00 57.76           C  
ATOM    641  CB  GLN L  86      24.168  23.101  37.028  1.00 57.37           C  
ATOM    642  CG  GLN L  86      23.197  23.161  38.205  1.00 57.76           C  
ATOM    643  CD  GLN L  86      21.853  22.613  37.750  1.00 59.45           C  
ATOM    644  OE1 GLN L  86      21.775  21.574  37.098  1.00 59.97           O  
ATOM    645  NE2 GLN L  86      20.756  23.347  38.075  1.00 59.06           N  
ATOM    646  C   GLN L  86      24.832  25.376  37.496  1.00 57.27           C  
ATOM    647  O   GLN L  86      24.524  25.694  38.645  1.00 57.04           O  
ATOM    648  N   GLN L  87      24.648  26.208  36.454  1.00 57.90           N  
ATOM    649  CA  GLN L  87      24.068  27.501  36.669  1.00 58.88           C  
ATOM    650  CB  GLN L  87      24.996  28.678  36.307  1.00 59.91           C  
ATOM    651  CG  GLN L  87      24.362  30.052  36.540  1.00 62.85           C  
ATOM    652  CD  GLN L  87      25.367  31.132  36.154  1.00 64.93           C  
ATOM    653  OE1 GLN L  87      26.255  31.476  36.929  1.00 66.30           O  
ATOM    654  NE2 GLN L  87      25.220  31.690  34.920  1.00 65.34           N  
ATOM    655  C   GLN L  87      22.862  27.602  35.796  1.00 58.67           C  
ATOM    656  O   GLN L  87      22.829  27.031  34.709  1.00 58.18           O  
ATOM    657  N   SER L  88      21.807  28.080  36.544  1.00 24.19           N  
ATOM    658  CA  SER L  88      20.434  28.441  36.263  1.00 25.24           C  
ATOM    659  CB  SER L  88      19.465  27.921  37.342  1.00 24.51           C  
ATOM    660  OG  SER L  88      18.126  28.282  37.030  1.00  0.00           O  
ATOM    661  C   SER L  88      20.127  29.914  36.076  1.00 26.63           C  
ATOM    662  O   SER L  88      19.092  30.212  35.481  1.00 27.66           O  
ATOM    663  N   SER L  89      20.946  30.880  36.565  1.00 27.36           N  
ATOM    664  CA  SER L  89      20.447  32.242  36.546  1.00 28.89           C  
ATOM    665  CB  SER L  89      21.351  33.300  37.168  1.00 29.97           C  
ATOM    666  OG  SER L  89      20.737  34.575  37.074  1.00 40.28           O  
ATOM    667  C   SER L  89      20.171  32.699  35.156  1.00 29.30           C  
ATOM    668  O   SER L  89      19.136  33.317  34.921  1.00 29.99           O  
ATOM    669  N   PRO L  90      21.051  32.483  34.224  1.00 29.79           N  
ATOM    670  CA  PRO L  90      20.679  32.812  32.881  1.00 30.31           C  
ATOM    671  CD  PRO L  90      22.477  32.654  34.444  1.00  0.00           C  
ATOM    672  CB  PRO L  90      21.970  33.174  32.146  1.00 31.96           C  
ATOM    673  CG  PRO L  90      23.089  32.613  33.038  1.00 35.45           C  
ATOM    674  C   PRO L  90      19.980  31.613  32.325  1.00 29.84           C  
ATOM    675  O   PRO L  90      20.228  30.503  32.783  1.00 30.09           O  
ATOM    676  N   SER L  91      19.108  31.799  31.332  1.00 28.62           N  
ATOM    677  CA  SER L  91      18.417  30.699  30.737  1.00 27.81           C  
ATOM    678  CB  SER L  91      17.016  30.473  31.332  1.00 26.75           C  
ATOM    679  OG  SER L  91      17.095  30.226  32.729  1.00  0.00           O  
ATOM    680  C   SER L  91      18.220  31.184  29.351  1.00 27.97           C  
ATOM    681  O   SER L  91      18.691  32.274  29.031  1.00 28.78           O  
ATOM    682  N   PHE L  92      17.540  30.426  28.475  1.00 27.87           N  
ATOM    683  CA  PHE L  92      16.975  29.131  28.700  1.00 27.77           C  
ATOM    684  CB  PHE L  92      16.067  28.738  27.522  1.00 27.61           C  
ATOM    685  CG  PHE L  92      16.840  29.017  26.277  1.00 27.36           C  
ATOM    686  CD1 PHE L  92      16.815  30.283  25.737  1.00  0.00           C  
ATOM    687  CD2 PHE L  92      17.595  28.049  25.657  1.00  0.00           C  
ATOM    688  CE1 PHE L  92      17.517  30.584  24.595  1.00  0.00           C  
ATOM    689  CE2 PHE L  92      18.301  28.350  24.514  1.00  0.00           C  
ATOM    690  CZ  PHE L  92      18.265  29.613  23.979  1.00  0.00           C  
ATOM    691  C   PHE L  92      18.059  28.124  28.850  1.00 27.22           C  
ATOM    692  O   PHE L  92      17.985  27.239  29.703  1.00 28.39           O  
ATOM    693  N   LEU L  93      19.109  28.263  28.025  1.00 26.63           N  
ATOM    694  CA  LEU L  93      20.165  27.305  27.992  1.00 25.82           C  
ATOM    695  CB  LEU L  93      21.288  27.758  27.035  1.00 26.11           C  
ATOM    696  CG  LEU L  93      22.403  26.732  26.771  1.00 31.19           C  
ATOM    697  CD1 LEU L  93      23.191  26.394  28.046  1.00  0.00           C  
ATOM    698  CD2 LEU L  93      21.851  25.499  26.043  1.00  0.00           C  
ATOM    699  C   LEU L  93      20.705  27.232  29.380  1.00 25.91           C  
ATOM    700  O   LEU L  93      21.133  28.238  29.941  1.00 26.37           O  
ATOM    701  N   ILE L  94      20.701  26.024  29.977  1.00 24.60           N  
ATOM    702  CA  ILE L  94      21.208  25.917  31.312  1.00 23.98           C  
ATOM    703  CB  ILE L  94      20.450  24.983  32.217  1.00 24.38           C  
ATOM    704  CG1 ILE L  94      20.729  25.341  33.684  1.00 24.15           C  
ATOM    705  CG2 ILE L  94      20.823  23.537  31.869  1.00 24.76           C  
ATOM    706  CD1 ILE L  94      19.735  24.730  34.667  1.00 14.99           C  
ATOM    707  C   ILE L  94      22.603  25.438  31.152  1.00 23.79           C  
ATOM    708  O   ILE L  94      22.892  24.628  30.274  1.00 23.46           O  
ATOM    709  N   THR L  95      23.532  25.957  31.968  1.00 58.59           N  
ATOM    710  CA  THR L  95      24.912  25.582  31.642  1.00 58.03           C  
ATOM    711  CB  THR L  95      25.783  26.761  31.316  1.00 59.04           C  
ATOM    712  OG1 THR L  95      25.902  27.610  32.447  1.00 60.15           O  
ATOM    713  CG2 THR L  95      25.161  27.535  30.145  1.00 58.82           C  
ATOM    714  C   THR L  95      25.613  24.847  32.786  1.00 57.49           C  
ATOM    715  O   THR L  95      25.351  25.107  33.960  1.00 57.79           O  
ATOM    716  N   PHE L  96      26.578  23.933  32.457  1.00 56.79           N  
ATOM    717  CA  PHE L  96      27.318  23.145  33.430  1.00 56.57           C  
ATOM    718  CB  PHE L  96      27.220  21.619  33.226  1.00 56.45           C  
ATOM    719  CG  PHE L  96      25.878  21.092  33.609  1.00 56.62           C  
ATOM    720  CD1 PHE L  96      25.583  20.809  34.921  1.00 56.88           C  
ATOM    721  CD2 PHE L  96      24.918  20.848  32.656  1.00 58.10           C  
ATOM    722  CE1 PHE L  96      24.351  20.311  35.275  1.00 57.26           C  
ATOM    723  CE2 PHE L  96      23.685  20.349  33.006  1.00 58.72           C  
ATOM    724  CZ  PHE L  96      23.394  20.079  34.319  1.00 58.24           C  
ATOM    725  C   PHE L  96      28.793  23.440  33.331  1.00 56.58           C  
ATOM    726  O   PHE L  96      29.294  23.870  32.293  1.00 57.60           O  
ATOM    727  N   GLY L  97      29.527  23.216  34.447  1.00 55.83           N  
ATOM    728  CA  GLY L  97      30.955  23.386  34.480  1.00 56.52           C  
ATOM    729  C   GLY L  97      31.570  22.144  33.902  1.00 57.54           C  
ATOM    730  O   GLY L  97      30.897  21.134  33.708  1.00 56.20           O  
ATOM    731  N   GLN L  98      32.896  22.194  33.663  1.00 59.17           N  
ATOM    732  CA  GLN L  98      33.692  21.165  33.045  1.00 60.60           C  
ATOM    733  CB  GLN L  98      35.167  21.582  32.927  1.00 62.76           C  
ATOM    734  CG  GLN L  98      35.388  22.808  32.046  0.90 65.87           C  
ATOM    735  CD  GLN L  98      35.117  22.369  30.622  0.90 68.90           C  
ATOM    736  OE1 GLN L  98      35.629  21.346  30.172  0.90 69.71           O  
ATOM    737  NE2 GLN L  98      34.277  23.153  29.893  0.90 71.07           N  
ATOM    738  C   GLN L  98      33.689  19.924  33.880  1.00 60.12           C  
ATOM    739  O   GLN L  98      33.720  18.815  33.348  1.00 61.79           O  
ATOM    740  N   GLY L  99      33.687  20.073  35.217  1.00 58.26           N  
ATOM    741  CA  GLY L  99      33.712  18.929  36.084  1.00 58.11           C  
ATOM    742  C   GLY L  99      35.047  18.858  36.758  1.00 59.80           C  
ATOM    743  O   GLY L  99      36.065  19.280  36.210  1.00 61.16           O  
ATOM    744  N   THR L 100      35.058  18.338  38.003  1.00 59.34           N  
ATOM    745  CA  THR L 100      36.283  18.170  38.731  1.00 60.91           C  
ATOM    746  CB  THR L 100      36.374  19.044  39.950  1.00 61.46           C  
ATOM    747  OG1 THR L 100      36.275  20.410  39.579  1.00 61.91           O  
ATOM    748  CG2 THR L 100      37.717  18.786  40.656  1.00 61.62           C  
ATOM    749  C   THR L 100      36.331  16.749  39.194  1.00 60.71           C  
ATOM    750  O   THR L 100      35.421  16.277  39.874  1.00 59.90           O  
ATOM    751  N   LYS L 101      37.408  16.022  38.840  1.00 61.16           N  
ATOM    752  CA  LYS L 101      37.501  14.660  39.273  1.00 61.88           C  
ATOM    753  CB  LYS L 101      38.109  13.714  38.223  1.00 63.02           C  
ATOM    754  CG  LYS L 101      38.153  12.256  38.686  1.00 65.31           C  
ATOM    755  CD  LYS L 101      38.494  11.257  37.580  1.00 67.75           C  
ATOM    756  CE  LYS L 101      38.526   9.806  38.064  1.00 72.95           C  
ATOM    757  NZ  LYS L 101      38.896   8.907  36.950  1.00 73.29           N1+
ATOM    758  C   LYS L 101      38.386  14.626  40.477  1.00 62.11           C  
ATOM    759  O   LYS L 101      39.535  15.062  40.434  1.00 62.29           O  
ATOM    760  N   VAL L 102      37.850  14.104  41.598  1.00 61.85           N  
ATOM    761  CA  VAL L 102      38.613  13.998  42.808  1.00 62.13           C  
ATOM    762  CB  VAL L 102      37.803  14.260  44.044  1.00 62.29           C  
ATOM    763  CG1 VAL L 102      38.677  13.968  45.275  1.00 62.85           C  
ATOM    764  CG2 VAL L 102      37.272  15.704  43.982  1.00 61.31           C  
ATOM    765  C   VAL L 102      39.114  12.591  42.880  1.00 63.24           C  
ATOM    766  O   VAL L 102      38.330  11.643  42.900  1.00 62.75           O  
ATOM    767  N   GLU L 103      40.453  12.436  42.935  1.00 64.96           N  
ATOM    768  CA  GLU L 103      41.078  11.143  42.926  1.00 66.03           C  
ATOM    769  CB  GLU L 103      42.119  10.989  41.799  1.00 67.15           C  
ATOM    770  CG  GLU L 103      41.498  10.990  40.400  1.00 69.08           C  
ATOM    771  CD  GLU L 103      42.611  10.904  39.365  1.00 72.39           C  
ATOM    772  OE1 GLU L 103      43.787  11.158  39.739  1.00 74.52           O  
ATOM    773  OE2 GLU L 103      42.301  10.586  38.185  1.00 71.82           O1-
ATOM    774  C   GLU L 103      41.790  10.944  44.228  1.00 66.32           C  
ATOM    775  O   GLU L 103      42.075  11.894  44.954  1.00 65.64           O  
ATOM    776  N   ILE L 104      42.086   9.670  44.554  1.00 66.06           N  
ATOM    777  CA  ILE L 104      42.722   9.332  45.793  1.00 66.74           C  
ATOM    778  CB  ILE L 104      42.425   7.920  46.211  1.00 66.84           C  
ATOM    779  CG1 ILE L 104      40.909   7.681  46.301  1.00 69.90           C  
ATOM    780  CG2 ILE L 104      43.164   7.654  47.531  1.00 69.78           C  
ATOM    781  CD1 ILE L 104      40.538   6.200  46.393  1.00 69.31           C  
ATOM    782  C   ILE L 104      44.202   9.430  45.598  1.00 66.42           C  
ATOM    783  O   ILE L 104      44.764   8.833  44.681  1.00 65.17           O  
ATOM    784  N   LYS L 105      44.877  10.208  46.467  1.00 66.68           N  
ATOM    785  CA  LYS L 105      46.301  10.330  46.363  1.00 68.03           C  
ATOM    786  CB  LYS L 105      46.886  11.476  47.204  1.00 69.90           C  
ATOM    787  CG  LYS L 105      48.405  11.591  47.078  1.00 72.66           C  
ATOM    788  CD  LYS L 105      48.984  12.856  47.710  1.00 74.93           C  
ATOM    789  CE  LYS L 105      50.506  12.948  47.594  1.00 77.19           C  
ATOM    790  NZ  LYS L 105      50.989  14.181  48.249  1.00 77.50           N1+
ATOM    791  C   LYS L 105      46.876   9.035  46.918  1.00 67.77           C  
ATOM    792  O   LYS L 105      46.627   8.755  48.122  1.00 68.79           O  
ATOM    793  OXT LYS L 105      47.563   8.311  46.148  1.00  0.00           O1-
TER     794      LYS L 105 
ATOM    795  N   GLU H 106       7.755   5.258  45.389  1.00 81.04           N1+
ATOM    796  CA  GLU H 106       9.000   6.059  45.343  1.00 80.86           C  
ATOM    797  CB  GLU H 106      10.217   5.140  45.555  1.00 82.35           C  
ATOM    798  CG  GLU H 106      11.541   5.883  45.739  1.00 86.97           C  
ATOM    799  CD  GLU H 106      12.629   4.838  45.933  1.00 88.37           C  
ATOM    800  OE1 GLU H 106      12.280   3.628  45.990  1.00 88.53           O  
ATOM    801  OE2 GLU H 106      13.822   5.233  46.025  1.00 90.37           O1-
ATOM    802  C   GLU H 106       9.118   6.738  44.019  1.00 77.53           C  
ATOM    803  O   GLU H 106       8.555   6.282  43.025  1.00 76.87           O  
ATOM    804  N   VAL H 107       9.847   7.868  43.979  1.00 74.45           N  
ATOM    805  CA  VAL H 107       9.988   8.598  42.754  1.00 71.10           C  
ATOM    806  CB  VAL H 107      10.524   9.985  42.957  1.00 70.74           C  
ATOM    807  CG1 VAL H 107      10.780  10.622  41.583  1.00 69.12           C  
ATOM    808  CG2 VAL H 107       9.540  10.770  43.838  1.00 71.04           C  
ATOM    809  C   VAL H 107      10.970   7.886  41.885  1.00 69.60           C  
ATOM    810  O   VAL H 107      12.056   7.517  42.332  1.00 69.31           O  
ATOM    811  N   GLN H 108      10.607   7.666  40.604  1.00 68.02           N  
ATOM    812  CA  GLN H 108      11.539   7.029  39.719  1.00 66.65           C  
ATOM    813  CB  GLN H 108      11.419   5.497  39.666  1.00 68.76           C  
ATOM    814  CG  GLN H 108      11.840   4.828  40.974  1.00 73.09           C  
ATOM    815  CD  GLN H 108      11.851   3.322  40.771  1.00 76.09           C  
ATOM    816  OE1 GLN H 108      11.057   2.777  40.004  1.00 76.94           O  
ATOM    817  NE2 GLN H 108      12.780   2.626  41.478  1.00 76.11           N  
ATOM    818  C   GLN H 108      11.333   7.539  38.330  1.00 63.79           C  
ATOM    819  O   GLN H 108      10.224   7.899  37.936  1.00 63.93           O  
ATOM    820  N   LEU H 109      12.435   7.613  37.559  1.00 61.24           N  
ATOM    821  CA  LEU H 109      12.368   7.996  36.180  1.00 58.92           C  
ATOM    822  CB  LEU H 109      13.098   9.310  35.862  1.00 57.28           C  
ATOM    823  CG  LEU H 109      12.420  10.547  36.479  1.00 55.68           C  
ATOM    824  CD1 LEU H 109      13.186  11.833  36.134  1.00 54.55           C  
ATOM    825  CD2 LEU H 109      10.940  10.627  36.080  1.00 55.18           C  
ATOM    826  C   LEU H 109      13.038   6.907  35.405  1.00 58.76           C  
ATOM    827  O   LEU H 109      14.224   6.639  35.591  1.00 60.38           O  
ATOM    828  N   VAL H 110      12.280   6.247  34.506  1.00 57.79           N  
ATOM    829  CA  VAL H 110      12.842   5.174  33.740  1.00 57.79           C  
ATOM    830  CB  VAL H 110      12.035   3.912  33.834  1.00 58.71           C  
ATOM    831  CG1 VAL H 110      12.662   2.852  32.915  1.00 57.36           C  
ATOM    832  CG2 VAL H 110      11.962   3.491  35.311  1.00 59.58           C  
ATOM    833  C   VAL H 110      12.841   5.606  32.312  1.00 58.18           C  
ATOM    834  O   VAL H 110      11.806   5.970  31.756  1.00 57.76           O  
ATOM    835  N   GLU H 111      14.015   5.555  31.668  1.00 58.05           N  
ATOM    836  CA  GLU H 111      14.107   6.019  30.317  1.00 58.78           C  
ATOM    837  CB  GLU H 111      15.198   7.086  30.154  1.00 58.89           C  
ATOM    838  CG  GLU H 111      16.510   6.703  30.833  1.00 60.92           C  
ATOM    839  CD  GLU H 111      17.234   8.001  31.140  1.00 61.99           C  
ATOM    840  OE1 GLU H 111      17.322   8.858  30.222  1.00 61.69           O  
ATOM    841  OE2 GLU H 111      17.692   8.164  32.302  1.00 60.17           O1-
ATOM    842  C   GLU H 111      14.344   4.860  29.408  1.00 59.08           C  
ATOM    843  O   GLU H 111      14.821   3.809  29.829  1.00 60.06           O  
ATOM    844  N   SER H 112      13.942   5.022  28.130  1.00 58.75           N  
ATOM    845  CA  SER H 112      14.094   3.971  27.167  1.00 58.63           C  
ATOM    846  CB  SER H 112      12.966   2.930  27.232  1.00 59.01           C  
ATOM    847  OG  SER H 112      11.723   3.549  26.935  1.00 59.57           O  
ATOM    848  C   SER H 112      14.054   4.580  25.797  1.00 58.70           C  
ATOM    849  O   SER H 112      13.830   5.781  25.643  1.00 57.25           O  
ATOM    850  N   GLY H 113      14.278   3.746  24.757  1.00 59.15           N  
ATOM    851  CA  GLY H 113      14.210   4.205  23.395  1.00 59.57           C  
ATOM    852  C   GLY H 113      15.581   4.452  22.834  1.00 59.32           C  
ATOM    853  O   GLY H 113      15.709   4.841  21.674  1.00 60.19           O  
ATOM    854  N   GLY H 114      16.648   4.228  23.621  1.00 58.40           N  
ATOM    855  CA  GLY H 114      17.972   4.474  23.117  1.00 57.67           C  
ATOM    856  C   GLY H 114      18.380   3.332  22.242  1.00 57.74           C  
ATOM    857  O   GLY H 114      17.666   2.336  22.122  1.00 57.72           O  
ATOM    858  N   GLY H 115      19.555   3.450  21.592  1.00 57.55           N  
ATOM    859  CA  GLY H 115      19.991   2.372  20.753  1.00 56.99           C  
ATOM    860  C   GLY H 115      20.879   2.909  19.675  1.00 56.80           C  
ATOM    861  O   GLY H 115      21.411   4.016  19.768  1.00 57.55           O  
ATOM    862  N   LEU H 116      21.052   2.105  18.608  1.00 56.72           N  
ATOM    863  CA  LEU H 116      21.912   2.420  17.502  1.00 57.41           C  
ATOM    864  CB  LEU H 116      22.635   1.156  16.983  1.00 57.82           C  
ATOM    865  CG  LEU H 116      23.550   1.316  15.749  1.00 58.05           C  
ATOM    866  CD1 LEU H 116      22.739   1.510  14.460  1.00 56.04           C  
ATOM    867  CD2 LEU H 116      24.608   2.407  15.962  1.00 57.34           C  
ATOM    868  C   LEU H 116      21.086   2.999  16.392  1.00 58.06           C  
ATOM    869  O   LEU H 116      20.013   2.489  16.074  1.00 58.40           O  
ATOM    870  N   VAL H 117      21.562   4.116  15.794  1.00 57.99           N  
ATOM    871  CA  VAL H 117      20.887   4.713  14.672  1.00 59.01           C  
ATOM    872  CB  VAL H 117      20.011   5.881  15.018  1.00 59.18           C  
ATOM    873  CG1 VAL H 117      18.833   5.384  15.862  1.00 60.00           C  
ATOM    874  CG2 VAL H 117      20.870   6.946  15.716  1.00 58.78           C  
ATOM    875  C   VAL H 117      21.922   5.229  13.722  1.00 59.66           C  
ATOM    876  O   VAL H 117      23.038   5.565  14.113  1.00 60.24           O  
ATOM    877  N   GLN H 118      21.572   5.300  12.423  1.00 60.02           N  
ATOM    878  CA  GLN H 118      22.521   5.795  11.470  1.00 61.09           C  
ATOM    879  CB  GLN H 118      22.297   5.314  10.029  1.00 64.05           C  
ATOM    880  CG  GLN H 118      22.519   3.811   9.876  1.00 68.01           C  
ATOM    881  CD  GLN H 118      22.543   3.492   8.392  1.00 71.84           C  
ATOM    882  OE1 GLN H 118      22.686   4.382   7.557  1.00 73.94           O  
ATOM    883  NE2 GLN H 118      22.411   2.183   8.054  1.00 73.13           N  
ATOM    884  C   GLN H 118      22.460   7.282  11.491  1.00 59.53           C  
ATOM    885  O   GLN H 118      21.516   7.881  12.002  1.00 57.95           O  
ATOM    886  N   PRO H 119      23.479   7.896  10.963  1.00 59.24           N  
ATOM    887  CA  PRO H 119      23.547   9.324  10.921  1.00 59.32           C  
ATOM    888  CD  PRO H 119      24.774   7.270  10.769  1.00 59.13           C  
ATOM    889  CB  PRO H 119      24.969   9.667  10.462  1.00 60.03           C  
ATOM    890  CG  PRO H 119      25.560   8.326   9.977  1.00 59.91           C  
ATOM    891  C   PRO H 119      22.457   9.848  10.048  1.00 59.76           C  
ATOM    892  O   PRO H 119      22.197   9.263   8.997  1.00 61.00           O  
ATOM    893  N   GLY H 120      21.804  10.946  10.476  1.00 59.39           N  
ATOM    894  CA  GLY H 120      20.743  11.541   9.719  1.00 58.97           C  
ATOM    895  C   GLY H 120      19.451  10.888  10.108  1.00 58.27           C  
ATOM    896  O   GLY H 120      18.382  11.318   9.680  1.00 58.12           O  
ATOM    897  N   GLY H 121      19.513   9.843  10.955  1.00 57.33           N  
ATOM    898  CA  GLY H 121      18.327   9.121  11.325  1.00 56.68           C  
ATOM    899  C   GLY H 121      17.676   9.796  12.490  1.00 56.47           C  
ATOM    900  O   GLY H 121      18.087  10.879  12.905  1.00 56.91           O  
ATOM    901  N   SER H 122      16.621   9.159  13.043  1.00 56.19           N  
ATOM    902  CA  SER H 122      15.926   9.747  14.152  1.00 55.83           C  
ATOM    903  CB  SER H 122      14.613  10.442  13.752  1.00 56.27           C  
ATOM    904  OG  SER H 122      13.722   9.509  13.164  1.00 59.10           O  
ATOM    905  C   SER H 122      15.600   8.693  15.172  1.00 55.31           C  
ATOM    906  O   SER H 122      15.513   7.506  14.857  1.00 55.30           O  
ATOM    907  N   LEU H 123      15.460   9.124  16.449  1.00 55.28           N  
ATOM    908  CA  LEU H 123      15.100   8.274  17.559  1.00 56.15           C  
ATOM    909  CB  LEU H 123      16.268   7.828  18.460  1.00 56.90           C  
ATOM    910  CG  LEU H 123      17.131   6.684  17.917  1.00 58.32           C  
ATOM    911  CD1 LEU H 123      18.257   6.332  18.904  1.00 58.48           C  
ATOM    912  CD2 LEU H 123      16.265   5.463  17.570  1.00 59.54           C  
ATOM    913  C   LEU H 123      14.216   9.050  18.480  1.00 56.81           C  
ATOM    914  O   LEU H 123      14.286  10.276  18.542  1.00 57.49           O  
ATOM    915  N   ARG H 124      13.353   8.338  19.230  1.00 57.09           N  
ATOM    916  CA  ARG H 124      12.503   8.990  20.184  1.00 56.81           C  
ATOM    917  CB  ARG H 124      11.009   8.782  19.879  1.00 57.59           C  
ATOM    918  CG  ARG H 124      10.060   9.655  20.701  1.00 60.76           C  
ATOM    919  CD  ARG H 124       8.587   9.377  20.391  1.00 64.61           C  
ATOM    920  NE  ARG H 124       7.754  10.350  21.150  1.00 68.73           N  
ATOM    921  CZ  ARG H 124       6.428  10.094  21.355  1.00 70.58           C  
ATOM    922  NH1 ARG H 124       5.883   8.915  20.936  1.00 70.28           N1+
ATOM    923  NH2 ARG H 124       5.645  11.021  21.980  1.00 71.51           N  
ATOM    924  C   ARG H 124      12.778   8.369  21.522  1.00 55.44           C  
ATOM    925  O   ARG H 124      12.637   7.158  21.697  1.00 55.83           O  
ATOM    926  N   LEU H 125      13.177   9.193  22.514  1.00 53.95           N  
ATOM    927  CA  LEU H 125      13.469   8.689  23.828  1.00 53.87           C  
ATOM    928  CB  LEU H 125      14.666   9.382  24.498  1.00 52.98           C  
ATOM    929  CG  LEU H 125      15.985   9.206  23.726  1.00 52.98           C  
ATOM    930  CD1 LEU H 125      17.145   9.916  24.439  1.00 51.19           C  
ATOM    931  CD2 LEU H 125      16.282   7.727  23.442  1.00 52.45           C  
ATOM    932  C   LEU H 125      12.277   8.941  24.695  1.00 54.77           C  
ATOM    933  O   LEU H 125      11.561   9.925  24.512  1.00 55.03           O  
ATOM    934  N   SER H 126      12.032   8.038  25.666  1.00 54.78           N  
ATOM    935  CA  SER H 126      10.901   8.184  26.537  1.00 54.57           C  
ATOM    936  CB  SER H 126       9.925   6.997  26.466  1.00 55.03           C  
ATOM    937  OG  SER H 126       9.405   6.867  25.152  1.00 56.18           O  
ATOM    938  C   SER H 126      11.408   8.226  27.943  1.00 55.38           C  
ATOM    939  O   SER H 126      12.432   7.620  28.265  1.00 55.14           O  
ATOM    940  N   CYS H 127      10.717   8.987  28.815  1.00 56.46           N  
ATOM    941  CA  CYS H 127      11.075   9.024  30.204  1.00 56.85           C  
ATOM    942  CB  CYS H 127      11.755  10.352  30.624  1.00 57.63           C  
ATOM    943  SG  CYS H 127      12.211  10.420  32.386  1.00 60.52           S  
ATOM    944  C   CYS H 127       9.797   8.853  30.970  1.00 57.27           C  
ATOM    945  O   CYS H 127       9.005   9.787  31.094  1.00 57.61           O  
ATOM    946  N   ALA H 128       9.561   7.639  31.508  1.00 56.53           N  
ATOM    947  CA  ALA H 128       8.344   7.378  32.221  1.00 56.47           C  
ATOM    948  CB  ALA H 128       7.894   5.908  32.154  1.00 55.89           C  
ATOM    949  C   ALA H 128       8.567   7.722  33.656  1.00 56.53           C  
ATOM    950  O   ALA H 128       9.574   7.339  34.249  1.00 57.25           O  
ATOM    951  N   ALA H 129       7.609   8.451  34.260  1.00 55.98           N  
ATOM    952  CA  ALA H 129       7.793   8.865  35.619  1.00 56.13           C  
ATOM    953  CB  ALA H 129       7.581  10.374  35.832  1.00 55.83           C  
ATOM    954  C   ALA H 129       6.812   8.154  36.489  1.00 57.36           C  
ATOM    955  O   ALA H 129       5.676   7.892  36.092  1.00 57.93           O  
ATOM    956  N   SER H 130       7.262   7.801  37.711  1.00 57.51           N  
ATOM    957  CA  SER H 130       6.425   7.149  38.675  1.00 59.43           C  
ATOM    958  CB  SER H 130       6.788   5.672  38.911  1.00 60.21           C  
ATOM    959  OG  SER H 130       6.643   4.921  37.715  1.00 61.21           O  
ATOM    960  C   SER H 130       6.673   7.829  39.983  1.00 59.97           C  
ATOM    961  O   SER H 130       7.756   8.362  40.220  1.00 58.86           O  
ATOM    962  N   GLY H 131       5.611   7.941  40.805  1.00 55.21           N  
ATOM    963  CA  GLY H 131       5.719   8.529  42.109  1.00 57.23           C  
ATOM    964  C   GLY H 131       5.282   9.971  42.142  1.00 56.82           C  
ATOM    965  O   GLY H 131       4.969  10.477  43.219  1.00 63.00           O  
ATOM    966  N   PHE H 132       5.222  10.692  41.002  1.00 45.39           N  
ATOM    967  CA  PHE H 132       4.871  12.083  41.121  1.00 62.80           C  
ATOM    968  CB  PHE H 132       6.099  13.002  41.292  1.00 61.33           C  
ATOM    969  CG  PHE H 132       7.005  12.856  40.107  1.00 55.38           C  
ATOM    970  CD1 PHE H 132       7.942  11.852  40.060  1.00 50.66           C  
ATOM    971  CD2 PHE H 132       6.922  13.718  39.035  1.00 52.32           C  
ATOM    972  CE1 PHE H 132       8.777  11.721  38.974  1.00 50.93           C  
ATOM    973  CE2 PHE H 132       7.751  13.601  37.947  1.00 55.43           C  
ATOM    974  CZ  PHE H 132       8.681  12.593  37.918  1.00 57.46           C  
ATOM    975  C   PHE H 132       4.101  12.544  39.914  1.00 60.00           C  
ATOM    976  O   PHE H 132       3.962  11.811  38.939  1.00 56.13           O  
ATOM    977  N   ASN H 133       3.567  13.791  39.963  1.00 54.08           N  
ATOM    978  CA  ASN H 133       2.788  14.361  38.887  1.00 48.31           C  
ATOM    979  CB  ASN H 133       1.655  15.289  39.373  1.00 54.60           C  
ATOM    980  CG  ASN H 133       0.505  14.455  39.920  1.00 76.37           C  
ATOM    981  OD1 ASN H 133       0.352  14.284  41.130  1.00 76.75           O  
ATOM    982  ND2 ASN H 133      -0.340  13.927  38.995  1.00 79.42           N  
ATOM    983  C   ASN H 133       3.688  15.210  38.027  1.00 52.54           C  
ATOM    984  O   ASN H 133       4.335  16.139  38.505  1.00 57.70           O  
ATOM    985  N   VAL H 134       3.714  14.910  36.713  1.00 47.45           N  
ATOM    986  CA  VAL H 134       4.543  15.526  35.707  1.00 47.58           C  
ATOM    987  CB  VAL H 134       4.309  14.890  34.364  1.00 50.70           C  
ATOM    988  CG1 VAL H 134       5.133  15.615  33.293  1.00 52.53           C  
ATOM    989  CG2 VAL H 134       4.600  13.388  34.464  1.00 34.51           C  
ATOM    990  C   VAL H 134       4.172  16.958  35.548  1.00 48.35           C  
ATOM    991  O   VAL H 134       5.019  17.832  35.342  1.00 46.32           O  
ATOM    992  N   SER H 135       2.863  17.226  35.622  1.00 43.25           N  
ATOM    993  CA  SER H 135       2.412  18.561  35.429  1.00 41.97           C  
ATOM    994  CB  SER H 135       0.899  18.713  35.644  1.00 38.51           C  
ATOM    995  OG  SER H 135       0.585  18.460  37.005  1.00 72.05           O  
ATOM    996  C   SER H 135       3.097  19.434  36.439  1.00 41.17           C  
ATOM    997  O   SER H 135       3.620  20.481  36.083  1.00 47.88           O  
ATOM    998  N   SER H 136       3.185  18.968  37.698  1.00 41.05           N  
ATOM    999  CA  SER H 136       3.668  19.662  38.861  1.00 42.46           C  
ATOM   1000  CB  SER H 136       3.416  18.815  40.109  1.00 43.12           C  
ATOM   1001  OG  SER H 136       2.027  18.572  40.263  1.00 55.15           O  
ATOM   1002  C   SER H 136       5.152  19.997  38.826  1.00 42.03           C  
ATOM   1003  O   SER H 136       5.596  20.822  39.625  1.00 38.84           O  
ATOM   1004  N   TYR H 137       5.976  19.368  37.952  1.00 37.52           N  
ATOM   1005  CA  TYR H 137       7.419  19.613  37.943  1.00 38.14           C  
ATOM   1006  CB  TYR H 137       8.265  18.365  38.229  1.00 38.27           C  
ATOM   1007  CG  TYR H 137       7.900  17.671  39.485  1.00  5.68           C  
ATOM   1008  CD1 TYR H 137       6.825  16.821  39.484  1.00  6.18           C  
ATOM   1009  CD2 TYR H 137       8.604  17.860  40.649  1.00  7.16           C  
ATOM   1010  CE1 TYR H 137       6.466  16.142  40.617  1.00  8.38           C  
ATOM   1011  CE2 TYR H 137       8.249  17.176  41.788  1.00  9.10           C  
ATOM   1012  CZ  TYR H 137       7.176  16.315  41.767  1.00  8.16           C  
ATOM   1013  OH  TYR H 137       6.801  15.593  42.921  1.00  9.23           O  
ATOM   1014  C   TYR H 137       7.901  19.925  36.518  1.00 34.68           C  
ATOM   1015  O   TYR H 137       7.116  19.724  35.598  1.00 37.11           O  
ATOM   1016  N   SER H 138       9.161  20.472  36.300  1.00 55.67           N  
ATOM   1017  CA  SER H 138       9.790  20.508  35.020  1.00 54.47           C  
ATOM   1018  CB  SER H 138      10.610  21.765  34.740  1.00 54.50           C  
ATOM   1019  OG  SER H 138       9.729  22.872  34.609  1.00 63.98           O  
ATOM   1020  C   SER H 138      10.634  19.297  34.811  1.00 53.11           C  
ATOM   1021  O   SER H 138      11.135  18.681  35.748  1.00 53.27           O  
ATOM   1022  N   ILE H 139      10.785  18.917  33.529  1.00 51.60           N  
ATOM   1023  CA  ILE H 139      11.535  17.752  33.163  1.00 51.21           C  
ATOM   1024  CB  ILE H 139      10.715  16.744  32.407  1.00 51.18           C  
ATOM   1025  CG1 ILE H 139       9.546  16.240  33.275  1.00 58.54           C  
ATOM   1026  CG2 ILE H 139      11.650  15.623  31.924  1.00 58.75           C  
ATOM   1027  CD1 ILE H 139       9.982  15.507  34.543  1.00 60.65           C  
ATOM   1028  C   ILE H 139      12.652  18.190  32.266  1.00 51.48           C  
ATOM   1029  O   ILE H 139      12.484  19.081  31.431  1.00 50.97           O  
ATOM   1030  N   HIS H 140      13.839  17.569  32.433  1.00 51.19           N  
ATOM   1031  CA  HIS H 140      14.983  17.969  31.665  1.00 50.36           C  
ATOM   1032  ND1 HIS H 140      15.224  20.810  33.133  1.00 52.82           N  
ATOM   1033  CG  HIS H 140      15.720  19.577  33.480  1.00 51.56           C  
ATOM   1034  CB  HIS H 140      16.134  18.533  32.505  1.00 50.47           C  
ATOM   1035  NE2 HIS H 140      15.314  20.759  35.352  1.00 51.95           N  
ATOM   1036  CD2 HIS H 140      15.765  19.560  34.838  1.00 51.81           C  
ATOM   1037  CE1 HIS H 140      14.999  21.473  34.290  1.00 53.44           C  
ATOM   1038  C   HIS H 140      15.613  16.761  31.047  1.00 51.12           C  
ATOM   1039  O   HIS H 140      15.470  15.643  31.536  1.00 51.17           O  
ATOM   1040  N   TRP H 141      16.332  16.981  29.926  1.00 51.99           N  
ATOM   1041  CA  TRP H 141      17.132  15.955  29.330  1.00 51.70           C  
ATOM   1042  CB  TRP H 141      16.774  15.643  27.867  1.00 51.63           C  
ATOM   1043  CG  TRP H 141      15.444  14.948  27.706  1.00 51.96           C  
ATOM   1044  CD2 TRP H 141      15.262  13.527  27.799  1.00 51.31           C  
ATOM   1045  CD1 TRP H 141      14.210  15.480  27.469  1.00 51.24           C  
ATOM   1046  NE1 TRP H 141      13.270  14.478  27.410  1.00 51.99           N  
ATOM   1047  CE2 TRP H 141      13.904  13.270  27.611  1.00 51.38           C  
ATOM   1048  CE3 TRP H 141      16.154  12.517  28.025  1.00 51.40           C  
ATOM   1049  CZ2 TRP H 141      13.414  11.995  27.647  1.00 52.04           C  
ATOM   1050  CZ3 TRP H 141      15.657  11.232  28.059  1.00 52.06           C  
ATOM   1051  CH2 TRP H 141      14.314  10.977  27.874  1.00 52.45           C  
ATOM   1052  C   TRP H 141      18.536  16.482  29.359  1.00 52.14           C  
ATOM   1053  O   TRP H 141      18.787  17.631  28.998  1.00 51.82           O  
ATOM   1054  N   VAL H 142      19.482  15.653  29.845  1.00 52.60           N  
ATOM   1055  CA  VAL H 142      20.867  16.031  29.902  1.00 51.62           C  
ATOM   1056  CB  VAL H 142      21.358  16.259  31.304  1.00 51.31           C  
ATOM   1057  CG1 VAL H 142      22.853  16.621  31.265  1.00 50.55           C  
ATOM   1058  CG2 VAL H 142      20.471  17.333  31.958  1.00 50.51           C  
ATOM   1059  C   VAL H 142      21.645  14.885  29.332  1.00 50.73           C  
ATOM   1060  O   VAL H 142      21.327  13.723  29.587  1.00 51.15           O  
ATOM   1061  N   ARG H 143      22.699  15.177  28.541  1.00 50.81           N  
ATOM   1062  CA  ARG H 143      23.429  14.097  27.939  1.00 51.25           C  
ATOM   1063  CB  ARG H 143      23.296  14.038  26.406  1.00 51.15           C  
ATOM   1064  CG  ARG H 143      23.776  15.293  25.672  1.00 51.86           C  
ATOM   1065  CD  ARG H 143      23.623  15.180  24.153  1.00 52.63           C  
ATOM   1066  NE  ARG H 143      24.063  16.466  23.545  1.00 53.21           N  
ATOM   1067  CZ  ARG H 143      24.012  16.616  22.188  1.00 54.44           C  
ATOM   1068  NH1 ARG H 143      23.564  15.591  21.410  1.00 55.17           N1+
ATOM   1069  NH2 ARG H 143      24.400  17.787  21.607  1.00 55.11           N  
ATOM   1070  C   ARG H 143      24.882  14.202  28.276  1.00 52.02           C  
ATOM   1071  O   ARG H 143      25.382  15.260  28.654  1.00 51.56           O  
ATOM   1072  N   GLN H 144      25.589  13.054  28.191  1.00 51.90           N  
ATOM   1073  CA  GLN H 144      26.994  13.042  28.468  1.00 53.45           C  
ATOM   1074  CB  GLN H 144      27.315  12.530  29.886  1.00 52.91           C  
ATOM   1075  CG  GLN H 144      28.788  12.645  30.283  1.00 52.59           C  
ATOM   1076  CD  GLN H 144      28.920  12.205  31.736  1.00 54.75           C  
ATOM   1077  OE1 GLN H 144      28.238  11.288  32.188  1.00 56.46           O  
ATOM   1078  NE2 GLN H 144      29.820  12.885  32.495  1.00 53.74           N  
ATOM   1079  C   GLN H 144      27.650  12.135  27.474  1.00 54.26           C  
ATOM   1080  O   GLN H 144      27.390  10.933  27.444  1.00 53.91           O  
ATOM   1081  N   ALA H 145      28.538  12.704  26.635  1.00 55.66           N  
ATOM   1082  CA  ALA H 145      29.255  11.947  25.648  1.00 57.47           C  
ATOM   1083  CB  ALA H 145      29.972  12.817  24.602  1.00 56.93           C  
ATOM   1084  C   ALA H 145      30.291  11.158  26.376  1.00 59.57           C  
ATOM   1085  O   ALA H 145      30.628  11.459  27.521  1.00 60.15           O  
ATOM   1086  N   PRO H 146      30.811  10.145  25.747  1.00 61.45           N  
ATOM   1087  CA  PRO H 146      31.762   9.314  26.418  1.00 62.42           C  
ATOM   1088  CD  PRO H 146      30.110   9.439  24.687  1.00 61.25           C  
ATOM   1089  CB  PRO H 146      32.031   8.151  25.467  1.00 61.74           C  
ATOM   1090  CG  PRO H 146      30.705   8.018  24.690  1.00 62.13           C  
ATOM   1091  C   PRO H 146      32.971  10.088  26.841  1.00 63.37           C  
ATOM   1092  O   PRO H 146      33.562  10.784  26.017  1.00 65.20           O  
ATOM   1093  N   GLY H 147      33.348   9.963  28.131  1.00 62.98           N  
ATOM   1094  CA  GLY H 147      34.516  10.607  28.660  1.00 64.73           C  
ATOM   1095  C   GLY H 147      34.330  12.088  28.592  1.00 65.64           C  
ATOM   1096  O   GLY H 147      35.289  12.829  28.375  1.00 67.38           O  
ATOM   1097  N   LYS H 148      33.088  12.566  28.791  1.00 63.40           N  
ATOM   1098  CA  LYS H 148      32.856  13.970  28.628  1.00 62.34           C  
ATOM   1099  CB  LYS H 148      32.080  14.246  27.333  1.00 62.85           C  
ATOM   1100  CG  LYS H 148      32.194  15.681  26.850  1.00 66.24           C  
ATOM   1101  CD  LYS H 148      33.605  16.036  26.389  1.00 71.00           C  
ATOM   1102  CE  LYS H 148      33.732  17.487  25.934  1.00 74.11           C  
ATOM   1103  NZ  LYS H 148      35.123  17.772  25.527  1.00 74.29           N1+
ATOM   1104  C   LYS H 148      32.023  14.461  29.774  1.00 61.80           C  
ATOM   1105  O   LYS H 148      31.579  13.679  30.613  1.00 62.12           O  
ATOM   1106  N   GLY H 149      31.805  15.793  29.833  1.00 61.02           N  
ATOM   1107  CA  GLY H 149      31.044  16.408  30.886  1.00 59.23           C  
ATOM   1108  C   GLY H 149      29.583  16.368  30.548  1.00 57.64           C  
ATOM   1109  O   GLY H 149      29.177  15.838  29.515  1.00 58.50           O  
ATOM   1110  N   LEU H 150      28.756  16.939  31.449  1.00 57.79           N  
ATOM   1111  CA  LEU H 150      27.329  16.972  31.307  1.00 56.43           C  
ATOM   1112  CB  LEU H 150      26.616  17.234  32.648  1.00 54.80           C  
ATOM   1113  CG  LEU H 150      26.846  16.142  33.711  1.00 53.39           C  
ATOM   1114  CD1 LEU H 150      26.111  16.474  35.018  1.00 51.19           C  
ATOM   1115  CD2 LEU H 150      26.474  14.751  33.172  1.00 50.99           C  
ATOM   1116  C   LEU H 150      26.949  18.103  30.403  1.00 56.84           C  
ATOM   1117  O   LEU H 150      27.515  19.196  30.471  1.00 58.23           O  
ATOM   1118  N   GLU H 151      25.959  17.855  29.524  1.00 55.84           N  
ATOM   1119  CA  GLU H 151      25.471  18.881  28.651  1.00 57.16           C  
ATOM   1120  CB  GLU H 151      25.822  18.661  27.169  1.00 57.35           C  
ATOM   1121  CG  GLU H 151      25.298  19.770  26.249  1.00 58.75           C  
ATOM   1122  CD  GLU H 151      25.707  19.433  24.821  1.00 62.16           C  
ATOM   1123  OE1 GLU H 151      26.430  18.419  24.636  1.00 64.98           O  
ATOM   1124  OE2 GLU H 151      25.300  20.184  23.894  1.00 62.08           O1-
ATOM   1125  C   GLU H 151      23.975  18.858  28.736  1.00 55.53           C  
ATOM   1126  O   GLU H 151      23.346  17.823  28.531  1.00 56.15           O  
ATOM   1127  N   TRP H 152      23.363  20.013  29.052  1.00 55.41           N  
ATOM   1128  CA  TRP H 152      21.929  20.112  29.124  1.00 53.97           C  
ATOM   1129  CB  TRP H 152      21.477  21.365  29.887  1.00 54.32           C  
ATOM   1130  CG  TRP H 152      20.011  21.661  29.748  1.00 54.65           C  
ATOM   1131  CD2 TRP H 152      19.488  22.563  28.761  1.00 54.71           C  
ATOM   1132  CD1 TRP H 152      18.945  21.199  30.460  1.00 53.77           C  
ATOM   1133  NE1 TRP H 152      17.785  21.757  29.976  1.00 54.73           N  
ATOM   1134  CE2 TRP H 152      18.106  22.601  28.930  1.00 54.39           C  
ATOM   1135  CE3 TRP H 152      20.112  23.308  27.798  1.00 55.31           C  
ATOM   1136  CZ2 TRP H 152      17.322  23.386  28.136  1.00 55.12           C  
ATOM   1137  CZ3 TRP H 152      19.317  24.096  26.994  1.00 54.51           C  
ATOM   1138  CH2 TRP H 152      17.948  24.133  27.161  1.00 55.81           C  
ATOM   1139  C   TRP H 152      21.384  20.216  27.727  1.00 54.42           C  
ATOM   1140  O   TRP H 152      21.845  21.049  26.950  1.00 55.07           O  
ATOM   1141  N   VAL H 153      20.479  19.284  27.342  1.00 52.99           N  
ATOM   1142  CA  VAL H 153      19.819  19.254  26.060  1.00 51.62           C  
ATOM   1143  CB  VAL H 153      19.440  17.858  25.673  1.00 51.76           C  
ATOM   1144  CG1 VAL H 153      18.723  17.898  24.314  1.00 52.31           C  
ATOM   1145  CG2 VAL H 153      20.713  16.997  25.683  1.00 51.47           C  
ATOM   1146  C   VAL H 153      18.572  20.097  25.942  1.00 51.41           C  
ATOM   1147  O   VAL H 153      18.475  20.948  25.058  1.00 51.19           O  
ATOM   1148  N   ALA H 154      17.576  19.879  26.840  1.00 50.99           N  
ATOM   1149  CA  ALA H 154      16.303  20.554  26.719  1.00 50.49           C  
ATOM   1150  CB  ALA H 154      15.432  20.003  25.576  1.00 48.81           C  
ATOM   1151  C   ALA H 154      15.507  20.400  27.990  1.00 50.99           C  
ATOM   1152  O   ALA H 154      15.801  19.547  28.827  1.00 52.07           O  
ATOM   1153  N   SER H 155      14.468  21.253  28.168  1.00 51.00           N  
ATOM   1154  CA  SER H 155      13.637  21.197  29.347  1.00 51.58           C  
ATOM   1155  CB  SER H 155      13.974  22.279  30.389  1.00 51.60           C  
ATOM   1156  OG  SER H 155      15.325  22.170  30.802  1.00 48.40           O  
ATOM   1157  C   SER H 155      12.226  21.482  28.933  1.00 52.10           C  
ATOM   1158  O   SER H 155      11.987  22.102  27.897  1.00 51.48           O  
ATOM   1159  N   ILE H 156      11.246  21.004  29.731  1.00 52.43           N  
ATOM   1160  CA  ILE H 156       9.870  21.275  29.425  1.00 52.66           C  
ATOM   1161  CB  ILE H 156       9.220  20.195  28.606  1.00 51.63           C  
ATOM   1162  CG1 ILE H 156       7.832  20.644  28.118  1.00 52.55           C  
ATOM   1163  CG2 ILE H 156       9.198  18.906  29.443  1.00 50.61           C  
ATOM   1164  CD1 ILE H 156       7.242  19.740  27.036  1.00 52.13           C  
ATOM   1165  C   ILE H 156       9.078  21.398  30.689  1.00 53.68           C  
ATOM   1166  O   ILE H 156       9.370  20.742  31.689  1.00 54.53           O  
ATOM   1167  N   SER H 157       8.064  22.287  30.678  1.00 54.63           N  
ATOM   1168  CA  SER H 157       7.141  22.338  31.777  1.00 55.25           C  
ATOM   1169  CB  SER H 157       7.234  23.614  32.635  1.00 55.56           C  
ATOM   1170  OG  SER H 157       6.777  24.740  31.902  1.00 55.04           O  
ATOM   1171  C   SER H 157       5.778  22.298  31.162  1.00 55.68           C  
ATOM   1172  O   SER H 157       5.405  23.176  30.386  1.00 55.78           O  
ATOM   1173  N   SER H 158       5.031  21.245  31.509  1.00 62.88           N  
ATOM   1174  CA  SER H 158       3.706  21.096  31.011  1.00 61.03           C  
ATOM   1175  CB  SER H 158       3.121  19.703  31.297  1.00 62.96           C  
ATOM   1176  OG  SER H 158       3.850  18.719  30.580  1.00 61.47           O  
ATOM   1177  C   SER H 158       2.794  22.125  31.631  1.00 64.84           C  
ATOM   1178  O   SER H 158       1.797  22.515  31.026  1.00 62.19           O  
ATOM   1179  N   TYR H 159       3.089  22.600  32.858  1.00 61.27           N  
ATOM   1180  CA  TYR H 159       2.163  23.500  33.501  1.00 66.30           C  
ATOM   1181  CB  TYR H 159       2.598  23.848  34.940  1.00 60.60           C  
ATOM   1182  CG  TYR H 159       1.443  24.462  35.663  1.00 64.67           C  
ATOM   1183  CD1 TYR H 159       1.208  25.819  35.641  1.00 65.59           C  
ATOM   1184  CD2 TYR H 159       0.584  23.654  36.374  1.00 61.88           C  
ATOM   1185  CE1 TYR H 159       0.134  26.352  36.321  1.00 61.48           C  
ATOM   1186  CE2 TYR H 159      -0.488  24.178  37.053  1.00 65.70           C  
ATOM   1187  CZ  TYR H 159      -0.717  25.533  37.025  1.00 63.52           C  
ATOM   1188  OH  TYR H 159      -1.820  26.074  37.722  1.00 61.50           O  
ATOM   1189  C   TYR H 159       2.080  24.776  32.707  1.00 68.23           C  
ATOM   1190  O   TYR H 159       0.989  25.257  32.399  1.00 70.92           O  
ATOM   1191  N   TYR H 160       3.252  25.376  32.408  1.00 66.18           N  
ATOM   1192  CA  TYR H 160       3.387  26.573  31.623  1.00 63.77           C  
ATOM   1193  CB  TYR H 160       4.714  27.311  31.857  1.00 63.83           C  
ATOM   1194  CG  TYR H 160       4.610  27.949  33.197  1.00 69.14           C  
ATOM   1195  CD1 TYR H 160       4.876  27.237  34.345  1.00 68.79           C  
ATOM   1196  CD2 TYR H 160       4.238  29.269  33.291  1.00 69.27           C  
ATOM   1197  CE1 TYR H 160       4.770  27.841  35.577  1.00 67.40           C  
ATOM   1198  CE2 TYR H 160       4.132  29.874  34.520  1.00 64.90           C  
ATOM   1199  CZ  TYR H 160       4.399  29.161  35.666  1.00 71.27           C  
ATOM   1200  OH  TYR H 160       4.290  29.776  36.934  1.00 67.58           O  
ATOM   1201  C   TYR H 160       3.255  26.288  30.164  1.00 65.99           C  
ATOM   1202  O   TYR H 160       2.663  27.076  29.427  1.00 69.22           O  
ATOM   1203  N   GLY H 161       3.813  25.143  29.719  1.00 65.77           N  
ATOM   1204  CA  GLY H 161       3.863  24.817  28.324  1.00 65.82           C  
ATOM   1205  C   GLY H 161       5.144  25.369  27.773  1.00 69.05           C  
ATOM   1206  O   GLY H 161       5.266  25.583  26.567  1.00 70.82           O  
ATOM   1207  N   SER H 162       6.137  25.633  28.651  1.00 57.41           N  
ATOM   1208  CA  SER H 162       7.365  26.199  28.185  1.00 56.80           C  
ATOM   1209  CB  SER H 162       8.075  27.056  29.247  1.00 58.08           C  
ATOM   1210  OG  SER H 162       8.372  26.264  30.386  1.00 63.11           O  
ATOM   1211  C   SER H 162       8.296  25.102  27.785  1.00 56.07           C  
ATOM   1212  O   SER H 162       8.302  24.016  28.365  1.00 55.66           O  
ATOM   1213  N   THR H 163       9.091  25.373  26.733  1.00 55.33           N  
ATOM   1214  CA  THR H 163      10.051  24.431  26.254  1.00 53.65           C  
ATOM   1215  CB  THR H 163       9.667  23.829  24.938  1.00 52.97           C  
ATOM   1216  OG1 THR H 163       8.403  23.194  25.020  1.00 53.42           O  
ATOM   1217  CG2 THR H 163      10.726  22.791  24.579  1.00 51.74           C  
ATOM   1218  C   THR H 163      11.311  25.205  26.020  1.00 54.07           C  
ATOM   1219  O   THR H 163      11.265  26.357  25.594  1.00 55.47           O  
ATOM   1220  N   SER H 164      12.478  24.593  26.310  1.00 53.16           N  
ATOM   1221  CA  SER H 164      13.722  25.272  26.079  1.00 53.26           C  
ATOM   1222  CB  SER H 164      14.363  25.846  27.354  1.00 53.28           C  
ATOM   1223  OG  SER H 164      14.740  24.791  28.225  1.00 60.69           O  
ATOM   1224  C   SER H 164      14.684  24.276  25.507  1.00 53.53           C  
ATOM   1225  O   SER H 164      14.651  23.098  25.863  1.00 53.83           O  
ATOM   1226  N   TYR H 165      15.572  24.737  24.597  1.00 53.77           N  
ATOM   1227  CA  TYR H 165      16.494  23.844  23.950  1.00 53.06           C  
ATOM   1228  CB  TYR H 165      16.185  23.608  22.457  1.00 53.37           C  
ATOM   1229  CG  TYR H 165      14.835  22.994  22.292  1.00 53.93           C  
ATOM   1230  CD1 TYR H 165      14.684  21.627  22.289  1.00 54.20           C  
ATOM   1231  CD2 TYR H 165      13.716  23.784  22.137  1.00 53.22           C  
ATOM   1232  CE1 TYR H 165      13.442  21.057  22.129  1.00 53.81           C  
ATOM   1233  CE2 TYR H 165      12.472  23.219  21.976  1.00 53.96           C  
ATOM   1234  CZ  TYR H 165      12.333  21.852  21.973  1.00 53.58           C  
ATOM   1235  OH  TYR H 165      11.058  21.268  21.808  1.00 54.03           O  
ATOM   1236  C   TYR H 165      17.865  24.456  23.960  1.00 53.62           C  
ATOM   1237  O   TYR H 165      18.018  25.674  24.024  1.00 54.06           O  
ATOM   1238  N   ALA H 166      18.909  23.602  23.915  1.00 54.19           N  
ATOM   1239  CA  ALA H 166      20.265  24.065  23.810  1.00 54.42           C  
ATOM   1240  CB  ALA H 166      21.313  23.006  24.195  1.00 52.76           C  
ATOM   1241  C   ALA H 166      20.477  24.422  22.371  1.00 55.98           C  
ATOM   1242  O   ALA H 166      19.790  23.910  21.490  1.00 54.58           O  
ATOM   1243  N   ASP H 167      21.447  25.312  22.093  1.00 58.91           N  
ATOM   1244  CA  ASP H 167      21.675  25.788  20.759  1.00 61.09           C  
ATOM   1245  CB  ASP H 167      22.799  26.834  20.677  1.00 63.27           C  
ATOM   1246  CG  ASP H 167      22.328  28.109  21.362  1.00 66.41           C  
ATOM   1247  OD1 ASP H 167      21.184  28.117  21.893  1.00 68.61           O  
ATOM   1248  OD2 ASP H 167      23.109  29.096  21.361  1.00 68.96           O1-
ATOM   1249  C   ASP H 167      22.071  24.653  19.869  1.00 60.86           C  
ATOM   1250  O   ASP H 167      21.652  24.591  18.715  1.00 61.87           O  
ATOM   1251  N   SER H 168      22.883  23.710  20.380  1.00 59.96           N  
ATOM   1252  CA  SER H 168      23.378  22.664  19.533  1.00 59.47           C  
ATOM   1253  CB  SER H 168      24.341  21.705  20.259  1.00 58.93           C  
ATOM   1254  OG  SER H 168      23.657  20.988  21.277  1.00 60.21           O  
ATOM   1255  C   SER H 168      22.252  21.843  18.971  1.00 58.81           C  
ATOM   1256  O   SER H 168      22.308  21.434  17.812  1.00 59.56           O  
ATOM   1257  N   VAL H 169      21.251  21.508  19.808  1.00 58.26           N  
ATOM   1258  CA  VAL H 169      20.107  20.701  19.459  1.00 57.65           C  
ATOM   1259  CB  VAL H 169      19.556  19.920  20.615  1.00 55.95           C  
ATOM   1260  CG1 VAL H 169      20.655  18.979  21.131  1.00 54.59           C  
ATOM   1261  CG2 VAL H 169      19.012  20.887  21.672  1.00 54.95           C  
ATOM   1262  C   VAL H 169      18.966  21.439  18.816  1.00 58.34           C  
ATOM   1263  O   VAL H 169      18.091  20.816  18.219  1.00 57.25           O  
ATOM   1264  N   LYS H 170      18.884  22.770  18.978  1.00 59.12           N  
ATOM   1265  CA  LYS H 170      17.727  23.500  18.537  1.00 61.20           C  
ATOM   1266  CB  LYS H 170      17.909  25.016  18.728  1.00 63.02           C  
ATOM   1267  CG  LYS H 170      16.642  25.853  18.544  1.00 65.95           C  
ATOM   1268  CD  LYS H 170      16.797  27.273  19.090  1.00 69.50           C  
ATOM   1269  CE  LYS H 170      15.552  28.144  18.926  1.00 71.44           C  
ATOM   1270  NZ  LYS H 170      15.780  29.466  19.550  1.00 72.70           N1+
ATOM   1271  C   LYS H 170      17.414  23.231  17.091  1.00 60.92           C  
ATOM   1272  O   LYS H 170      18.287  23.269  16.226  1.00 61.90           O  
ATOM   1273  N   GLY H 171      16.124  22.928  16.817  1.00 59.10           N  
ATOM   1274  CA  GLY H 171      15.578  22.728  15.502  1.00 60.13           C  
ATOM   1275  C   GLY H 171      15.419  21.262  15.223  1.00 59.95           C  
ATOM   1276  O   GLY H 171      14.392  20.824  14.708  1.00 61.37           O  
ATOM   1277  N   ARG H 172      16.471  20.477  15.516  1.00 57.94           N  
ATOM   1278  CA  ARG H 172      16.516  19.058  15.301  1.00 56.72           C  
ATOM   1279  CB  ARG H 172      17.967  18.556  15.198  1.00 57.03           C  
ATOM   1280  CG  ARG H 172      18.826  18.889  16.416  1.00 58.37           C  
ATOM   1281  CD  ARG H 172      20.214  19.432  16.072  1.00 59.36           C  
ATOM   1282  NE  ARG H 172      20.902  18.415  15.235  1.00 60.28           N  
ATOM   1283  CZ  ARG H 172      21.531  17.363  15.831  1.00 60.91           C  
ATOM   1284  NH1 ARG H 172      21.489  17.213  17.186  1.00 59.84           N1+
ATOM   1285  NH2 ARG H 172      22.202  16.450  15.071  1.00 61.03           N  
ATOM   1286  C   ARG H 172      15.749  18.265  16.330  1.00 55.45           C  
ATOM   1287  O   ARG H 172      15.172  17.227  16.006  1.00 55.87           O  
ATOM   1288  N   PHE H 173      15.730  18.727  17.599  1.00 54.59           N  
ATOM   1289  CA  PHE H 173      15.148  17.987  18.694  1.00 53.93           C  
ATOM   1290  CB  PHE H 173      16.063  17.979  19.933  1.00 53.96           C  
ATOM   1291  CG  PHE H 173      17.209  17.047  19.732  1.00 53.82           C  
ATOM   1292  CD1 PHE H 173      17.994  17.104  18.607  1.00 53.64           C  
ATOM   1293  CD2 PHE H 173      17.540  16.148  20.717  1.00 53.80           C  
ATOM   1294  CE1 PHE H 173      19.057  16.247  18.445  1.00 54.50           C  
ATOM   1295  CE2 PHE H 173      18.603  15.290  20.564  1.00 53.47           C  
ATOM   1296  CZ  PHE H 173      19.363  15.334  19.423  1.00 53.76           C  
ATOM   1297  C   PHE H 173      13.878  18.636  19.147  1.00 53.85           C  
ATOM   1298  O   PHE H 173      13.722  19.855  19.075  1.00 53.41           O  
ATOM   1299  N   THR H 174      12.916  17.809  19.614  1.00 53.50           N  
ATOM   1300  CA  THR H 174      11.692  18.328  20.153  1.00 54.67           C  
ATOM   1301  CB  THR H 174      10.505  18.112  19.259  1.00 55.52           C  
ATOM   1302  OG1 THR H 174      10.719  18.734  18.001  1.00 57.38           O  
ATOM   1303  CG2 THR H 174       9.262  18.706  19.938  1.00 55.46           C  
ATOM   1304  C   THR H 174      11.418  17.611  21.440  1.00 54.51           C  
ATOM   1305  O   THR H 174      11.443  16.383  21.501  1.00 55.69           O  
ATOM   1306  N   ILE H 175      11.134  18.377  22.510  1.00 52.59           N  
ATOM   1307  CA  ILE H 175      10.828  17.797  23.787  1.00 51.67           C  
ATOM   1308  CB  ILE H 175      11.515  18.465  24.944  1.00 50.18           C  
ATOM   1309  CG1 ILE H 175      11.340  17.639  26.229  1.00 49.11           C  
ATOM   1310  CG2 ILE H 175      10.973  19.896  25.051  1.00 48.34           C  
ATOM   1311  CD1 ILE H 175      12.224  18.114  27.381  1.00 48.50           C  
ATOM   1312  C   ILE H 175       9.357  17.955  23.988  1.00 53.74           C  
ATOM   1313  O   ILE H 175       8.784  18.984  23.629  1.00 55.16           O  
ATOM   1314  N   SER H 176       8.697  16.910  24.524  1.00 53.97           N  
ATOM   1315  CA  SER H 176       7.277  16.981  24.723  1.00 55.35           C  
ATOM   1316  CB  SER H 176       6.478  16.472  23.513  1.00 56.02           C  
ATOM   1317  OG  SER H 176       6.825  15.123  23.240  1.00 55.70           O  
ATOM   1318  C   SER H 176       6.917  16.127  25.897  1.00 56.15           C  
ATOM   1319  O   SER H 176       7.762  15.430  26.457  1.00 55.76           O  
ATOM   1320  N   ALA H 177       5.637  16.198  26.324  1.00 56.51           N  
ATOM   1321  CA  ALA H 177       5.198  15.411  27.437  1.00 57.08           C  
ATOM   1322  CB  ALA H 177       5.284  16.153  28.783  1.00 56.44           C  
ATOM   1323  C   ALA H 177       3.765  15.040  27.228  1.00 58.78           C  
ATOM   1324  O   ALA H 177       2.993  15.782  26.620  1.00 59.56           O  
ATOM   1325  N   ASP H 178       3.391  13.842  27.721  1.00 59.27           N  
ATOM   1326  CA  ASP H 178       2.039  13.372  27.677  1.00 59.64           C  
ATOM   1327  CB  ASP H 178       1.903  12.012  26.964  1.00 60.37           C  
ATOM   1328  CG  ASP H 178       0.427  11.670  26.797  1.00 62.02           C  
ATOM   1329  OD1 ASP H 178      -0.403  12.180  27.595  1.00 61.18           O  
ATOM   1330  OD2 ASP H 178       0.109  10.890  25.863  1.00 62.82           O1-
ATOM   1331  C   ASP H 178       1.645  13.192  29.111  1.00 60.38           C  
ATOM   1332  O   ASP H 178       2.090  12.255  29.770  1.00 60.63           O  
ATOM   1333  N   THR H 179       0.794  14.099  29.627  1.00 60.60           N  
ATOM   1334  CA  THR H 179       0.413  14.073  31.010  1.00 61.26           C  
ATOM   1335  CB  THR H 179      -0.444  15.240  31.413  1.00 61.82           C  
ATOM   1336  OG1 THR H 179      -1.656  15.243  30.674  1.00 62.95           O  
ATOM   1337  CG2 THR H 179       0.337  16.541  31.159  1.00 61.43           C  
ATOM   1338  C   THR H 179      -0.345  12.816  31.310  1.00 61.89           C  
ATOM   1339  O   THR H 179      -0.146  12.208  32.360  1.00 62.16           O  
ATOM   1340  N   SER H 180      -1.232  12.380  30.396  1.00 61.83           N  
ATOM   1341  CA  SER H 180      -2.022  11.213  30.675  1.00 62.23           C  
ATOM   1342  CB  SER H 180      -3.001  10.859  29.538  1.00 63.26           C  
ATOM   1343  OG  SER H 180      -2.291  10.498  28.362  1.00 64.35           O  
ATOM   1344  C   SER H 180      -1.106  10.044  30.887  1.00 60.96           C  
ATOM   1345  O   SER H 180      -1.337   9.220  31.770  1.00 61.72           O  
ATOM   1346  N   LYS H 181      -0.059   9.934  30.047  1.00 58.67           N  
ATOM   1347  CA  LYS H 181       0.939   8.899  30.106  1.00 57.78           C  
ATOM   1348  CB  LYS H 181       1.755   8.778  28.811  1.00 57.35           C  
ATOM   1349  CG  LYS H 181       0.923   8.215  27.658  1.00 59.01           C  
ATOM   1350  CD  LYS H 181       1.586   8.334  26.286  1.00 60.74           C  
ATOM   1351  CE  LYS H 181       0.733   7.761  25.153  1.00 62.54           C  
ATOM   1352  NZ  LYS H 181       0.590   6.300  25.329  1.00 62.79           N1+
ATOM   1353  C   LYS H 181       1.876   9.116  31.260  1.00 56.37           C  
ATOM   1354  O   LYS H 181       2.520   8.177  31.725  1.00 55.14           O  
ATOM   1355  N   ASN H 182       2.005  10.372  31.732  1.00 56.02           N  
ATOM   1356  CA  ASN H 182       2.927  10.667  32.791  1.00 56.01           C  
ATOM   1357  CB  ASN H 182       2.646   9.836  34.061  1.00 56.53           C  
ATOM   1358  CG  ASN H 182       3.360  10.468  35.251  1.00 56.78           C  
ATOM   1359  OD1 ASN H 182       4.565  10.309  35.434  1.00 56.54           O  
ATOM   1360  ND2 ASN H 182       2.590  11.209  36.092  1.00 56.23           N  
ATOM   1361  C   ASN H 182       4.303  10.366  32.279  1.00 55.36           C  
ATOM   1362  O   ASN H 182       5.163   9.869  33.006  1.00 54.85           O  
ATOM   1363  N   THR H 183       4.541  10.674  30.985  1.00 54.49           N  
ATOM   1364  CA  THR H 183       5.823  10.414  30.391  1.00 53.94           C  
ATOM   1365  CB  THR H 183       5.797   9.257  29.437  1.00 54.37           C  
ATOM   1366  OG1 THR H 183       5.368   8.078  30.105  1.00 54.59           O  
ATOM   1367  CG2 THR H 183       7.208   9.054  28.863  1.00 53.16           C  
ATOM   1368  C   THR H 183       6.266  11.621  29.613  1.00 53.41           C  
ATOM   1369  O   THR H 183       5.448  12.409  29.138  1.00 53.30           O  
ATOM   1370  N   ALA H 184       7.600  11.792  29.468  1.00 51.86           N  
ATOM   1371  CA  ALA H 184       8.173  12.879  28.718  1.00 51.05           C  
ATOM   1372  CB  ALA H 184       9.151  13.740  29.536  1.00 49.73           C  
ATOM   1373  C   ALA H 184       8.954  12.261  27.594  1.00 50.77           C  
ATOM   1374  O   ALA H 184       9.469  11.154  27.734  1.00 51.62           O  
ATOM   1375  N   TYR H 185       9.052  12.954  26.435  1.00 49.68           N  
ATOM   1376  CA  TYR H 185       9.724  12.347  25.318  1.00 49.84           C  
ATOM   1377  CB  TYR H 185       8.795  11.983  24.148  1.00 50.60           C  
ATOM   1378  CG  TYR H 185       7.653  11.161  24.644  1.00 50.42           C  
ATOM   1379  CD1 TYR H 185       7.807   9.843  24.995  1.00 48.70           C  
ATOM   1380  CD2 TYR H 185       6.411  11.733  24.777  1.00 51.37           C  
ATOM   1381  CE1 TYR H 185       6.736   9.107  25.451  1.00 50.08           C  
ATOM   1382  CE2 TYR H 185       5.337  11.006  25.231  1.00 51.27           C  
ATOM   1383  CZ  TYR H 185       5.499   9.686  25.568  1.00 51.86           C  
ATOM   1384  OH  TYR H 185       4.401   8.932  26.035  1.00 53.42           O  
ATOM   1385  C   TYR H 185      10.717  13.305  24.735  1.00 50.14           C  
ATOM   1386  O   TYR H 185      10.632  14.519  24.930  1.00 50.52           O  
ATOM   1387  N   LEU H 186      11.723  12.749  24.024  1.00 50.13           N  
ATOM   1388  CA  LEU H 186      12.680  13.563  23.337  1.00 50.66           C  
ATOM   1389  CB  LEU H 186      14.080  13.505  23.972  1.00 50.30           C  
ATOM   1390  CG  LEU H 186      15.101  14.449  23.317  1.00 50.28           C  
ATOM   1391  CD1 LEU H 186      14.680  15.919  23.485  1.00 48.39           C  
ATOM   1392  CD2 LEU H 186      16.521  14.180  23.842  1.00 49.23           C  
ATOM   1393  C   LEU H 186      12.782  13.038  21.937  1.00 51.77           C  
ATOM   1394  O   LEU H 186      13.342  11.966  21.703  1.00 51.88           O  
ATOM   1395  N   GLN H 187      12.242  13.794  20.963  1.00 53.11           N  
ATOM   1396  CA  GLN H 187      12.302  13.391  19.585  1.00 54.39           C  
ATOM   1397  CB  GLN H 187      11.151  13.963  18.737  1.00 55.20           C  
ATOM   1398  CG  GLN H 187      11.225  13.586  17.255  1.00 56.40           C  
ATOM   1399  CD  GLN H 187      11.029  12.083  17.132  1.00 57.79           C  
ATOM   1400  OE1 GLN H 187      10.043  11.531  17.619  1.00 57.69           O  
ATOM   1401  NE2 GLN H 187      11.995  11.398  16.465  1.00 56.80           N  
ATOM   1402  C   GLN H 187      13.581  13.933  19.037  1.00 55.39           C  
ATOM   1403  O   GLN H 187      13.832  15.135  19.097  1.00 56.88           O  
ATOM   1404  N   MET H 188      14.432  13.045  18.491  1.00 55.46           N  
ATOM   1405  CA  MET H 188      15.701  13.479  17.985  1.00 56.56           C  
ATOM   1406  CB  MET H 188      16.877  12.696  18.588  1.00 56.58           C  
ATOM   1407  CG  MET H 188      17.000  12.855  20.105  1.00 57.66           C  
ATOM   1408  SD  MET H 188      18.382  11.945  20.859  1.00 62.06           S  
ATOM   1409  CE  MET H 188      17.577  10.318  20.794  1.00 60.22           C  
ATOM   1410  C   MET H 188      15.721  13.221  16.510  1.00 56.44           C  
ATOM   1411  O   MET H 188      15.466  12.105  16.060  1.00 57.22           O  
ATOM   1412  N   ASN H 189      16.049  14.261  15.716  1.00 56.08           N  
ATOM   1413  CA  ASN H 189      16.063  14.111  14.289  1.00 56.84           C  
ATOM   1414  CB  ASN H 189      14.996  14.963  13.577  1.00 57.96           C  
ATOM   1415  CG  ASN H 189      13.615  14.477  13.999  1.00 59.45           C  
ATOM   1416  OD1 ASN H 189      13.299  13.292  13.904  1.00 60.34           O  
ATOM   1417  ND2 ASN H 189      12.766  15.422  14.485  1.00 59.29           N  
ATOM   1418  C   ASN H 189      17.393  14.590  13.790  1.00 57.13           C  
ATOM   1419  O   ASN H 189      18.119  15.288  14.494  1.00 57.49           O  
ATOM   1420  N   SER H 190      17.748  14.202  12.548  1.00 57.39           N  
ATOM   1421  CA  SER H 190      18.976  14.633  11.937  1.00 58.28           C  
ATOM   1422  CB  SER H 190      18.998  16.142  11.633  1.00 59.49           C  
ATOM   1423  OG  SER H 190      17.967  16.470  10.715  1.00 61.45           O  
ATOM   1424  C   SER H 190      20.113  14.343  12.863  1.00 57.79           C  
ATOM   1425  O   SER H 190      20.975  15.194  13.074  1.00 57.81           O  
ATOM   1426  N   LEU H 191      20.159  13.117  13.417  1.00 57.05           N  
ATOM   1427  CA  LEU H 191      21.170  12.746  14.367  1.00 56.17           C  
ATOM   1428  CB  LEU H 191      20.918  11.365  15.000  1.00 55.57           C  
ATOM   1429  CG  LEU H 191      19.724  11.329  15.971  1.00 54.72           C  
ATOM   1430  CD1 LEU H 191      19.467   9.909  16.491  1.00 52.56           C  
ATOM   1431  CD2 LEU H 191      19.924  12.323  17.127  1.00 54.69           C  
ATOM   1432  C   LEU H 191      22.514  12.695  13.710  1.00 55.89           C  
ATOM   1433  O   LEU H 191      22.650  12.344  12.539  1.00 55.83           O  
ATOM   1434  N   ARG H 192      23.554  13.068  14.483  1.00 56.78           N  
ATOM   1435  CA  ARG H 192      24.907  13.058  14.009  0.90 59.46           C  
ATOM   1436  CB  ARG H 192      25.443  14.466  13.699  0.90 62.45           C  
ATOM   1437  CG  ARG H 192      25.326  15.436  14.873  0.90 65.18           C  
ATOM   1438  CD  ARG H 192      25.616  16.890  14.497  0.90 68.15           C  
ATOM   1439  NE  ARG H 192      25.309  17.724  15.694  0.90 70.29           N  
ATOM   1440  CZ  ARG H 192      25.287  19.082  15.585  0.88 76.77           C  
ATOM   1441  NH1 ARG H 192      25.545  19.672  14.381  0.88 76.81           N1+
ATOM   1442  NH2 ARG H 192      25.003  19.854  16.675  0.88 77.40           N  
ATOM   1443  C   ARG H 192      25.764  12.397  15.048  1.00 58.28           C  
ATOM   1444  O   ARG H 192      25.341  12.178  16.182  1.00 57.98           O  
ATOM   1445  N   ALA H 193      27.018  12.080  14.678  1.00 59.80           N  
ATOM   1446  CA  ALA H 193      27.914  11.328  15.513  1.00 60.13           C  
ATOM   1447  CB  ALA H 193      29.302  11.138  14.876  1.00 59.29           C  
ATOM   1448  C   ALA H 193      28.111  12.037  16.816  1.00 60.52           C  
ATOM   1449  O   ALA H 193      28.187  11.398  17.865  1.00 61.67           O  
ATOM   1450  N   GLU H 194      28.170  13.380  16.786  1.00 61.97           N  
ATOM   1451  CA  GLU H 194      28.426  14.162  17.964  1.00 61.96           C  
ATOM   1452  CB  GLU H 194      28.433  15.681  17.718  1.00 64.20           C  
ATOM   1453  CG  GLU H 194      29.581  16.190  16.843  1.00 68.90           C  
ATOM   1454  CD  GLU H 194      29.091  16.317  15.408  1.00 73.70           C  
ATOM   1455  OE1 GLU H 194      28.779  15.270  14.781  1.00 74.12           O  
ATOM   1456  OE2 GLU H 194      29.023  17.475  14.916  1.00 76.78           O1-
ATOM   1457  C   GLU H 194      27.349  13.905  18.973  1.00 59.66           C  
ATOM   1458  O   GLU H 194      27.569  14.073  20.170  1.00 60.07           O  
ATOM   1459  N   ASP H 195      26.144  13.544  18.503  1.00 57.10           N  
ATOM   1460  CA  ASP H 195      25.001  13.290  19.337  1.00 56.76           C  
ATOM   1461  CB  ASP H 195      23.700  13.121  18.533  1.00 56.70           C  
ATOM   1462  CG  ASP H 195      23.306  14.492  18.001  1.00 57.53           C  
ATOM   1463  OD1 ASP H 195      23.527  15.501  18.722  1.00 56.72           O  
ATOM   1464  OD2 ASP H 195      22.783  14.549  16.856  1.00 56.90           O1-
ATOM   1465  C   ASP H 195      25.190  12.063  20.187  1.00 55.38           C  
ATOM   1466  O   ASP H 195      24.478  11.882  21.172  1.00 53.59           O  
ATOM   1467  N   THR H 196      26.108  11.150  19.816  1.00 54.34           N  
ATOM   1468  CA  THR H 196      26.277   9.938  20.577  1.00 54.77           C  
ATOM   1469  CB  THR H 196      27.418   9.094  20.085  1.00 55.23           C  
ATOM   1470  OG1 THR H 196      27.220   8.756  18.720  1.00 54.74           O  
ATOM   1471  CG2 THR H 196      27.501   7.819  20.941  1.00 53.77           C  
ATOM   1472  C   THR H 196      26.541  10.278  22.015  1.00 54.30           C  
ATOM   1473  O   THR H 196      27.431  11.068  22.326  1.00 56.76           O  
ATOM   1474  N   ALA H 197      25.747   9.686  22.938  1.00 53.03           N  
ATOM   1475  CA  ALA H 197      25.942   9.970  24.332  1.00 53.04           C  
ATOM   1476  CB  ALA H 197      25.753  11.456  24.681  1.00 52.34           C  
ATOM   1477  C   ALA H 197      24.934   9.212  25.140  1.00 52.67           C  
ATOM   1478  O   ALA H 197      24.060   8.529  24.603  1.00 51.43           O  
ATOM   1479  N   VAL H 198      25.071   9.288  26.479  1.00 52.23           N  
ATOM   1480  CA  VAL H 198      24.109   8.705  27.364  1.00 50.99           C  
ATOM   1481  CB  VAL H 198      24.695   8.226  28.660  1.00 50.71           C  
ATOM   1482  CG1 VAL H 198      23.553   7.727  29.562  1.00 49.63           C  
ATOM   1483  CG2 VAL H 198      25.756   7.156  28.356  1.00 48.82           C  
ATOM   1484  C   VAL H 198      23.162   9.817  27.684  1.00 51.72           C  
ATOM   1485  O   VAL H 198      23.582  10.892  28.108  1.00 53.40           O  
ATOM   1486  N   TYR H 199      21.847   9.583  27.500  1.00 51.89           N  
ATOM   1487  CA  TYR H 199      20.884  10.623  27.724  1.00 52.17           C  
ATOM   1488  CB  TYR H 199      19.830  10.744  26.605  1.00 52.33           C  
ATOM   1489  CG  TYR H 199      20.457  11.329  25.386  1.00 52.26           C  
ATOM   1490  CD1 TYR H 199      21.299  10.594  24.583  1.00 51.63           C  
ATOM   1491  CD2 TYR H 199      20.179  12.629  25.033  1.00 52.22           C  
ATOM   1492  CE1 TYR H 199      21.857  11.154  23.457  1.00 51.17           C  
ATOM   1493  CE2 TYR H 199      20.734  13.194  23.910  1.00 51.79           C  
ATOM   1494  CZ  TYR H 199      21.579  12.457  23.120  1.00 52.32           C  
ATOM   1495  OH  TYR H 199      22.152  13.032  21.967  1.00 52.49           O  
ATOM   1496  C   TYR H 199      20.140  10.323  28.985  1.00 52.22           C  
ATOM   1497  O   TYR H 199      19.600   9.232  29.161  1.00 52.23           O  
ATOM   1498  N   TYR H 200      20.091  11.318  29.899  1.00 52.05           N  
ATOM   1499  CA  TYR H 200      19.427  11.149  31.160  1.00 52.75           C  
ATOM   1500  CB  TYR H 200      20.261  11.561  32.393  1.00 53.48           C  
ATOM   1501  CG  TYR H 200      21.556  10.828  32.505  1.00 54.18           C  
ATOM   1502  CD1 TYR H 200      21.645   9.633  33.180  1.00 55.16           C  
ATOM   1503  CD2 TYR H 200      22.696  11.352  31.942  1.00 54.41           C  
ATOM   1504  CE1 TYR H 200      22.847   8.973  33.290  1.00 56.36           C  
ATOM   1505  CE2 TYR H 200      23.902  10.699  32.048  1.00 56.04           C  
ATOM   1506  CZ  TYR H 200      23.980   9.506  32.724  1.00 57.15           C  
ATOM   1507  OH  TYR H 200      25.215   8.831  32.837  1.00 58.13           O  
ATOM   1508  C   TYR H 200      18.284  12.120  31.200  1.00 53.40           C  
ATOM   1509  O   TYR H 200      18.365  13.218  30.651  1.00 54.18           O  
ATOM   1510  N   CYS H 201      17.161  11.711  31.823  1.00 53.81           N  
ATOM   1511  CA  CYS H 201      16.089  12.630  32.078  1.00 55.38           C  
ATOM   1512  CB  CYS H 201      14.682  12.101  31.695  1.00 56.60           C  
ATOM   1513  SG  CYS H 201      14.252  10.492  32.430  1.00 63.06           S  
ATOM   1514  C   CYS H 201      16.146  12.903  33.554  1.00 55.29           C  
ATOM   1515  O   CYS H 201      16.529  12.030  34.335  1.00 56.84           O  
ATOM   1516  N   ALA H 202      15.815  14.144  33.967  1.00 54.40           N  
ATOM   1517  CA  ALA H 202      15.865  14.515  35.356  1.00 53.59           C  
ATOM   1518  CB  ALA H 202      17.135  15.293  35.740  1.00 53.59           C  
ATOM   1519  C   ALA H 202      14.700  15.405  35.621  1.00 53.54           C  
ATOM   1520  O   ALA H 202      14.100  15.944  34.691  1.00 53.96           O  
ATOM   1521  N   ARG H 203      14.331  15.570  36.909  1.00 52.56           N  
ATOM   1522  CA  ARG H 203      13.191  16.385  37.187  1.00 53.67           C  
ATOM   1523  CB  ARG H 203      12.003  15.662  37.835  1.00 53.74           C  
ATOM   1524  CG  ARG H 203      12.333  15.162  39.237  1.00 54.11           C  
ATOM   1525  CD  ARG H 203      11.099  14.809  40.064  1.00 55.02           C  
ATOM   1526  NE  ARG H 203      11.573  14.583  41.457  1.00 57.02           N  
ATOM   1527  CZ  ARG H 203      10.672  14.477  42.475  1.00 59.43           C  
ATOM   1528  NH1 ARG H 203       9.335  14.536  42.214  1.00 60.41           N1+
ATOM   1529  NH2 ARG H 203      11.115  14.312  43.757  1.00 59.78           N  
ATOM   1530  C   ARG H 203      13.571  17.426  38.160  1.00 55.01           C  
ATOM   1531  O   ARG H 203      14.584  17.367  38.859  1.00 56.20           O  
ATOM   1532  N   ASP H 204      12.720  18.446  38.208  1.00 54.38           N  
ATOM   1533  CA  ASP H 204      12.988  19.533  39.059  1.00 55.05           C  
ATOM   1534  CB  ASP H 204      13.630  20.569  38.151  1.00 55.80           C  
ATOM   1535  CG  ASP H 204      12.694  21.101  37.082  1.00 61.38           C  
ATOM   1536  OD1 ASP H 204      11.914  22.044  37.378  1.00  0.00           O  
ATOM   1537  OD2 ASP H 204      12.774  20.590  35.938  1.00  0.00           O1-
ATOM   1538  C   ASP H 204      11.650  19.882  39.652  1.00 56.53           C  
ATOM   1539  O   ASP H 204      10.802  20.416  38.955  1.00 56.26           O  
ATOM   1540  N   ARG H 205      11.994  20.163  40.919  1.00 44.56           N  
ATOM   1541  CA  ARG H 205      11.106  20.858  41.754  1.00 43.89           C  
ATOM   1542  CB  ARG H 205      11.134  20.328  43.198  1.00 20.30           C  
ATOM   1543  CG  ARG H 205      10.342  19.007  43.266  1.00 34.47           C  
ATOM   1544  CD  ARG H 205      10.358  18.249  44.595  1.00  0.00           C  
ATOM   1545  NE  ARG H 205       9.306  17.196  44.520  1.00  0.00           N  
ATOM   1546  CZ  ARG H 205       9.044  16.394  45.596  1.00 33.45           C  
ATOM   1547  NH1 ARG H 205       9.807  16.473  46.724  1.00  0.00           N1+
ATOM   1548  NH2 ARG H 205       8.000  15.519  45.536  1.00  0.00           N  
ATOM   1549  C   ARG H 205      11.415  22.336  41.605  1.00 44.75           C  
ATOM   1550  O   ARG H 205      12.528  22.795  41.872  1.00 44.34           O  
ATOM   1551  N   VAL H 206      10.399  23.096  41.122  1.00 44.54           N  
ATOM   1552  CA  VAL H 206      10.402  24.514  40.818  1.00 44.87           C  
ATOM   1553  CB  VAL H 206       9.722  24.855  39.531  1.00 47.70           C  
ATOM   1554  CG1 VAL H 206      10.548  24.238  38.389  1.00  0.00           C  
ATOM   1555  CG2 VAL H 206       8.270  24.351  39.581  1.00 92.93           C  
ATOM   1556  C   VAL H 206       9.659  25.138  41.936  1.00 46.34           C  
ATOM   1557  O   VAL H 206       9.780  24.593  43.012  1.00 46.43           O  
ATOM   1558  N   MET H 207       9.096  26.364  41.824  1.00 45.67           N  
ATOM   1559  CA  MET H 207       8.261  26.922  42.868  1.00 47.13           C  
ATOM   1560  CB  MET H 207       8.241  28.458  42.879  1.00 48.66           C  
ATOM   1561  CG  MET H 207       7.308  29.074  41.838  1.00 54.42           C  
ATOM   1562  SD  MET H 207       7.027  30.858  42.063  1.00  0.00           S  
ATOM   1563  CE  MET H 207       5.415  30.893  41.232  1.00  0.00           C  
ATOM   1564  C   MET H 207       6.837  26.462  42.773  1.00 49.42           C  
ATOM   1565  O   MET H 207       6.151  26.256  43.767  1.00 48.82           O  
ATOM   1566  N   TYR H 208       6.354  26.313  41.530  1.00 50.05           N  
ATOM   1567  CA  TYR H 208       5.013  25.968  41.203  1.00 50.62           C  
ATOM   1568  CB  TYR H 208       4.808  25.987  39.680  1.00 51.05           C  
ATOM   1569  CG  TYR H 208       3.886  24.866  39.519  1.00 51.50           C  
ATOM   1570  CD1 TYR H 208       2.555  24.973  39.835  1.00 52.92           C  
ATOM   1571  CD2 TYR H 208       4.421  23.696  39.047  1.00 51.33           C  
ATOM   1572  CE1 TYR H 208       1.778  23.855  39.705  1.00 53.68           C  
ATOM   1573  CE2 TYR H 208       3.636  22.596  38.917  1.00 52.06           C  
ATOM   1574  CZ  TYR H 208       2.322  22.678  39.256  1.00 55.37           C  
ATOM   1575  OH  TYR H 208       1.532  21.528  39.124  1.00 57.07           O  
ATOM   1576  C   TYR H 208       4.737  24.634  41.802  1.00 53.84           C  
ATOM   1577  O   TYR H 208       3.624  24.344  42.238  1.00 55.03           O  
ATOM   1578  N   TYR H 209       5.772  23.787  41.863  1.00 54.47           N  
ATOM   1579  CA  TYR H 209       5.550  22.514  42.450  1.00 56.43           C  
ATOM   1580  CB  TYR H 209       6.685  21.492  42.230  1.00 57.45           C  
ATOM   1581  CG  TYR H 209       6.081  20.230  42.730  1.00121.52           C  
ATOM   1582  CD1 TYR H 209       4.758  19.975  42.476  1.00  0.00           C  
ATOM   1583  CD2 TYR H 209       6.813  19.274  43.382  1.00120.21           C  
ATOM   1584  CE1 TYR H 209       4.163  18.827  42.937  1.00127.70           C  
ATOM   1585  CE2 TYR H 209       6.218  18.131  43.847  1.00  0.00           C  
ATOM   1586  CZ  TYR H 209       4.886  17.900  43.639  1.00  0.00           C  
ATOM   1587  OH  TYR H 209       4.291  16.714  44.125  1.00  0.00           O  
ATOM   1588  C   TYR H 209       5.056  22.729  43.875  1.00 57.61           C  
ATOM   1589  O   TYR H 209       4.384  21.863  44.431  1.00 56.43           O  
ATOM   1590  N   TRP H 210       5.381  23.886  44.505  1.00 57.91           N  
ATOM   1591  CA  TRP H 210       4.887  24.277  45.816  1.00 59.10           C  
ATOM   1592  CB  TRP H 210       5.478  25.620  46.322  1.00 60.25           C  
ATOM   1593  CG  TRP H 210       5.357  25.883  47.798  1.00 61.95           C  
ATOM   1594  CD2 TRP H 210       6.329  26.645  48.536  1.00  7.26           C  
ATOM   1595  CD1 TRP H 210       4.434  25.453  48.702  1.00  8.29           C  
ATOM   1596  NE1 TRP H 210       4.766  25.905  49.960  1.00  0.00           N  
ATOM   1597  CE2 TRP H 210       5.931  26.637  49.869  1.00 12.10           C  
ATOM   1598  CE3 TRP H 210       7.466  27.287  48.132  1.00  0.00           C  
ATOM   1599  CZ2 TRP H 210       6.668  27.279  50.825  1.00  0.00           C  
ATOM   1600  CZ3 TRP H 210       8.207  27.941  49.089  1.00  0.00           C  
ATOM   1601  CH2 TRP H 210       7.809  27.934  50.411  1.00  0.00           C  
ATOM   1602  C   TRP H 210       3.444  24.479  45.845  1.00 63.77           C  
ATOM   1603  O   TRP H 210       2.744  23.884  46.661  1.00 64.31           O  
ATOM   1604  N   SER H 211       2.962  25.343  44.956  1.00 64.67           N  
ATOM   1605  CA  SER H 211       1.574  25.598  45.053  1.00 65.74           C  
ATOM   1606  CB  SER H 211       1.082  26.716  44.127  1.00 66.61           C  
ATOM   1607  OG  SER H 211       1.434  27.965  44.700  1.00164.94           O  
ATOM   1608  C   SER H 211       0.852  24.343  44.741  1.00 67.42           C  
ATOM   1609  O   SER H 211      -0.116  23.996  45.412  1.00 69.60           O  
ATOM   1610  N   PHE H 212       1.316  23.609  43.719  1.00 64.88           N  
ATOM   1611  CA  PHE H 212       0.539  22.465  43.369  1.00 66.09           C  
ATOM   1612  CB  PHE H 212       1.129  21.723  42.163  1.00 28.66           C  
ATOM   1613  CG  PHE H 212       0.100  20.759  41.695  1.00 28.96           C  
ATOM   1614  CD1 PHE H 212       0.021  19.485  42.210  1.00 32.26           C  
ATOM   1615  CD2 PHE H 212      -0.800  21.151  40.731  1.00 26.46           C  
ATOM   1616  CE1 PHE H 212      -0.943  18.609  41.763  1.00 13.77           C  
ATOM   1617  CE2 PHE H 212      -1.764  20.282  40.282  1.00  4.60           C  
ATOM   1618  CZ  PHE H 212      -1.833  19.007  40.794  1.00  9.67           C  
ATOM   1619  C   PHE H 212       0.493  21.457  44.481  1.00 65.91           C  
ATOM   1620  O   PHE H 212      -0.516  21.323  45.168  1.00 64.24           O  
ATOM   1621  N   SER H 213       1.617  20.748  44.720  1.00 65.51           N  
ATOM   1622  CA  SER H 213       1.607  19.667  45.672  1.00 67.53           C  
ATOM   1623  CB  SER H 213       2.451  18.446  45.287  1.00 72.16           C  
ATOM   1624  OG  SER H 213       1.897  17.783  44.163  1.00 87.61           O  
ATOM   1625  C   SER H 213       2.062  20.027  47.046  1.00 69.06           C  
ATOM   1626  O   SER H 213       1.889  19.215  47.952  1.00 70.06           O  
ATOM   1627  N   LYS H 214       2.619  21.230  47.279  1.00 66.83           N  
ATOM   1628  CA  LYS H 214       3.239  21.408  48.563  1.00 63.85           C  
ATOM   1629  CB  LYS H 214       2.267  21.271  49.745  1.00 63.48           C  
ATOM   1630  CG  LYS H 214       1.206  22.367  49.754  1.00 94.32           C  
ATOM   1631  CD  LYS H 214       1.779  23.774  49.907  1.00  0.00           C  
ATOM   1632  CE  LYS H 214       0.770  24.865  49.545  1.00  0.00           C  
ATOM   1633  NZ  LYS H 214      -0.527  24.613  50.213  1.00  0.00           N1+
ATOM   1634  C   LYS H 214       4.281  20.337  48.681  1.00 62.31           C  
ATOM   1635  O   LYS H 214       4.121  19.331  49.364  1.00 63.27           O  
ATOM   1636  N   TYR H 215       5.397  20.573  47.978  1.00 58.69           N  
ATOM   1637  CA  TYR H 215       6.534  19.728  47.725  1.00 57.39           C  
ATOM   1638  CB  TYR H 215       6.831  19.849  46.225  1.00 60.86           C  
ATOM   1639  CG  TYR H 215       7.351  21.235  45.890  1.00102.54           C  
ATOM   1640  CD1 TYR H 215       7.063  22.357  46.625  1.00 50.96           C  
ATOM   1641  CD2 TYR H 215       8.122  21.469  44.788  1.00 51.22           C  
ATOM   1642  CE1 TYR H 215       7.533  23.582  46.385  1.00 53.55           C  
ATOM   1643  CE2 TYR H 215       8.582  22.733  44.520  1.00 53.32           C  
ATOM   1644  CZ  TYR H 215       8.294  23.811  45.331  1.00 54.39           C  
ATOM   1645  OH  TYR H 215       8.695  25.158  45.204  1.00 54.31           O  
ATOM   1646  C   TYR H 215       7.698  20.336  48.460  1.00 55.52           C  
ATOM   1647  O   TYR H 215       7.521  21.354  49.128  1.00 55.23           O  
ATOM   1648  N   GLY H 216       8.908  19.772  48.337  1.00 53.25           N  
ATOM   1649  CA  GLY H 216      10.040  20.540  48.769  1.00 51.22           C  
ATOM   1650  C   GLY H 216      10.714  20.894  47.473  1.00 50.50           C  
ATOM   1651  O   GLY H 216      10.809  20.048  46.591  1.00 50.47           O  
ATOM   1652  N   TYR H 217      11.193  22.145  47.299  1.00 47.27           N  
ATOM   1653  CA  TYR H 217      11.795  22.497  46.035  1.00 46.84           C  
ATOM   1654  CB  TYR H 217      11.201  23.736  45.375  1.00 46.26           C  
ATOM   1655  CG  TYR H 217      11.243  24.887  46.321  1.00 46.19           C  
ATOM   1656  CD1 TYR H 217      10.396  24.936  47.405  1.00 49.54           C  
ATOM   1657  CD2 TYR H 217      12.135  25.914  46.127  1.00 50.91           C  
ATOM   1658  CE1 TYR H 217      10.429  25.995  48.281  1.00 51.17           C  
ATOM   1659  CE2 TYR H 217      12.172  26.976  46.997  1.00 51.87           C  
ATOM   1660  CZ  TYR H 217      11.316  27.021  48.071  1.00 56.15           C  
ATOM   1661  OH  TYR H 217      11.355  28.112  48.965  1.00 58.56           O  
ATOM   1662  C   TYR H 217      13.237  22.833  46.186  1.00 49.77           C  
ATOM   1663  O   TYR H 217      13.649  23.696  46.961  1.00 50.43           O  
ATOM   1664  N   PRO H 218      13.990  22.052  45.465  1.00 48.63           N  
ATOM   1665  CA  PRO H 218      15.411  22.264  45.347  1.00 48.21           C  
ATOM   1666  CD  PRO H 218      13.644  20.641  45.408  1.00  0.00           C  
ATOM   1667  CB  PRO H 218      16.012  20.897  45.030  1.00 50.51           C  
ATOM   1668  CG  PRO H 218      14.973  19.890  45.542  1.00 30.85           C  
ATOM   1669  C   PRO H 218      15.839  23.286  44.323  1.00 47.70           C  
ATOM   1670  O   PRO H 218      16.987  23.718  44.381  1.00 47.13           O  
ATOM   1671  N   TYR H 219      14.966  23.675  43.370  1.00 46.52           N  
ATOM   1672  CA  TYR H 219      15.365  24.502  42.257  1.00 44.85           C  
ATOM   1673  CB  TYR H 219      15.737  25.965  42.526  1.00 43.72           C  
ATOM   1674  CG  TYR H 219      14.552  26.670  43.057  1.00 43.09           C  
ATOM   1675  CD1 TYR H 219      13.314  26.525  42.474  1.00 43.32           C  
ATOM   1676  CD2 TYR H 219      14.713  27.530  44.116  1.00 43.85           C  
ATOM   1677  CE1 TYR H 219      12.235  27.205  42.989  1.00 43.41           C  
ATOM   1678  CE2 TYR H 219      13.641  28.214  44.631  1.00 43.90           C  
ATOM   1679  CZ  TYR H 219      12.400  28.043  44.067  1.00 45.69           C  
ATOM   1680  OH  TYR H 219      11.285  28.738  44.580  1.00 46.22           O  
ATOM   1681  C   TYR H 219      16.583  23.886  41.665  1.00 47.33           C  
ATOM   1682  O   TYR H 219      17.571  24.567  41.392  1.00 50.42           O  
ATOM   1683  N   GLY H 220      16.532  22.562  41.455  1.00 45.47           N  
ATOM   1684  CA  GLY H 220      17.645  21.860  40.894  1.00 46.29           C  
ATOM   1685  C   GLY H 220      17.107  20.561  40.403  1.00 48.48           C  
ATOM   1686  O   GLY H 220      15.910  20.298  40.502  1.00 47.70           O  
ATOM   1687  N   MET H 221      17.993  19.714  39.846  1.00 48.29           N  
ATOM   1688  CA  MET H 221      17.568  18.445  39.335  1.00 48.53           C  
ATOM   1689  CB  MET H 221      18.399  17.996  38.121  1.00 51.44           C  
ATOM   1690  CG  MET H 221      18.249  18.934  36.919  1.00 53.78           C  
ATOM   1691  SD  MET H 221      19.472  18.651  35.602  1.00 56.98           S  
ATOM   1692  CE  MET H 221      19.002  20.054  34.551  1.00 54.93           C  
ATOM   1693  C   MET H 221      17.767  17.454  40.438  1.00 49.91           C  
ATOM   1694  O   MET H 221      18.870  16.949  40.641  1.00 51.18           O  
ATOM   1695  N   ASP H 222      16.691  17.188  41.205  1.00 48.64           N  
ATOM   1696  CA  ASP H 222      16.719  16.311  42.342  1.00 49.15           C  
ATOM   1697  CB  ASP H 222      15.716  16.685  43.453  1.00 50.59           C  
ATOM   1698  CG  ASP H 222      14.293  16.733  42.943  1.00 53.06           C  
ATOM   1699  OD1 ASP H 222      13.844  15.753  42.292  1.00 51.87           O  
ATOM   1700  OD2 ASP H 222      13.631  17.774  43.203  1.00 56.25           O1-
ATOM   1701  C   ASP H 222      16.681  14.849  42.029  1.00 50.05           C  
ATOM   1702  O   ASP H 222      17.070  14.027  42.855  1.00 52.40           O  
ATOM   1703  N   TYR H 223      16.158  14.460  40.865  1.00 60.11           N  
ATOM   1704  CA  TYR H 223      16.090  13.035  40.655  1.00 60.00           C  
ATOM   1705  CB  TYR H 223      14.661  12.508  40.875  1.00 60.92           C  
ATOM   1706  CG  TYR H 223      14.728  11.036  41.049  1.00 62.94           C  
ATOM   1707  CD1 TYR H 223      15.009  10.515  42.289  1.00 64.89           C  
ATOM   1708  CD2 TYR H 223      14.507  10.184  39.994  1.00 64.76           C  
ATOM   1709  CE1 TYR H 223      15.076   9.156  42.474  1.00 66.52           C  
ATOM   1710  CE2 TYR H 223      14.573   8.823  40.175  1.00 66.15           C  
ATOM   1711  CZ  TYR H 223      14.860   8.309  41.415  1.00 66.82           C  
ATOM   1712  OH  TYR H 223      14.929   6.912  41.601  1.00 68.31           O  
ATOM   1713  C   TYR H 223      16.475  12.756  39.228  1.00 59.78           C  
ATOM   1714  O   TYR H 223      16.020  13.448  38.320  1.00 60.52           O  
ATOM   1715  N   TRP H 224      17.312  11.716  38.989  1.00 58.12           N  
ATOM   1716  CA  TRP H 224      17.787  11.438  37.655  1.00 56.02           C  
ATOM   1717  CB  TRP H 224      19.307  11.646  37.526  1.00 54.09           C  
ATOM   1718  CG  TRP H 224      19.777  13.068  37.722  1.00 53.98           C  
ATOM   1719  CD2 TRP H 224      20.498  13.831  36.743  1.00 52.74           C  
ATOM   1720  CD1 TRP H 224      19.673  13.860  38.828  1.00 54.08           C  
ATOM   1721  NE1 TRP H 224      20.273  15.073  38.595  1.00 53.85           N  
ATOM   1722  CE2 TRP H 224      20.790  15.069  37.316  1.00 53.39           C  
ATOM   1723  CE3 TRP H 224      20.892  13.524  35.473  1.00 51.82           C  
ATOM   1724  CZ2 TRP H 224      21.482  16.022  36.624  1.00 53.06           C  
ATOM   1725  CZ3 TRP H 224      21.584  14.489  34.776  1.00 52.57           C  
ATOM   1726  CH2 TRP H 224      21.873  15.715  35.340  1.00 51.88           C  
ATOM   1727  C   TRP H 224      17.551   9.991  37.326  1.00 57.33           C  
ATOM   1728  O   TRP H 224      17.616   9.119  38.192  1.00 58.85           O  
ATOM   1729  N   GLY H 225      17.286   9.707  36.032  1.00 57.28           N  
ATOM   1730  CA  GLY H 225      17.089   8.361  35.570  1.00 57.71           C  
ATOM   1731  C   GLY H 225      18.445   7.755  35.376  1.00 58.15           C  
ATOM   1732  O   GLY H 225      19.462   8.435  35.478  1.00 58.94           O  
ATOM   1733  N   GLN H 226      18.481   6.438  35.097  1.00 58.56           N  
ATOM   1734  CA  GLN H 226      19.713   5.720  34.950  1.00 60.14           C  
ATOM   1735  CB  GLN H 226      19.532   4.198  35.002  1.00 62.15           C  
ATOM   1736  CG  GLN H 226      20.824   3.521  35.447  1.00 64.65           C  
ATOM   1737  CD  GLN H 226      21.194   4.175  36.776  1.00 66.35           C  
ATOM   1738  OE1 GLN H 226      22.306   4.672  36.948  1.00 66.87           O  
ATOM   1739  NE2 GLN H 226      20.235   4.191  37.740  1.00 65.42           N  
ATOM   1740  C   GLN H 226      20.415   6.112  33.681  1.00 59.32           C  
ATOM   1741  O   GLN H 226      21.642   6.062  33.611  1.00 60.91           O  
ATOM   1742  N   GLY H 227      19.658   6.464  32.622  1.00 57.54           N  
ATOM   1743  CA  GLY H 227      20.251   6.916  31.391  1.00 56.24           C  
ATOM   1744  C   GLY H 227      20.150   5.846  30.345  1.00 56.56           C  
ATOM   1745  O   GLY H 227      20.128   4.655  30.647  1.00 57.24           O  
ATOM   1746  N   THR H 228      20.073   6.270  29.065  1.00 55.85           N  
ATOM   1747  CA  THR H 228      20.017   5.343  27.969  1.00 55.73           C  
ATOM   1748  CB  THR H 228      18.698   5.349  27.252  1.00 55.78           C  
ATOM   1749  OG1 THR H 228      18.656   4.305  26.291  1.00 57.54           O  
ATOM   1750  CG2 THR H 228      18.502   6.717  26.577  1.00 54.98           C  
ATOM   1751  C   THR H 228      21.080   5.748  26.994  1.00 55.29           C  
ATOM   1752  O   THR H 228      21.288   6.935  26.750  1.00 55.43           O  
ATOM   1753  N   LEU H 229      21.782   4.764  26.397  1.00 54.19           N  
ATOM   1754  CA  LEU H 229      22.866   5.085  25.512  1.00 53.50           C  
ATOM   1755  CB  LEU H 229      24.014   4.057  25.558  1.00 53.86           C  
ATOM   1756  CG  LEU H 229      25.195   4.381  24.617  1.00 54.73           C  
ATOM   1757  CD1 LEU H 229      25.882   5.697  24.998  1.00 54.67           C  
ATOM   1758  CD2 LEU H 229      26.181   3.201  24.537  1.00 54.15           C  
ATOM   1759  C   LEU H 229      22.378   5.155  24.102  1.00 53.44           C  
ATOM   1760  O   LEU H 229      21.753   4.229  23.589  1.00 53.43           O  
ATOM   1761  N   VAL H 230      22.659   6.297  23.441  1.00 52.06           N  
ATOM   1762  CA  VAL H 230      22.305   6.476  22.066  1.00 50.77           C  
ATOM   1763  CB  VAL H 230      21.573   7.760  21.807  1.00 50.48           C  
ATOM   1764  CG1 VAL H 230      21.381   7.933  20.292  1.00 48.68           C  
ATOM   1765  CG2 VAL H 230      20.255   7.737  22.597  1.00 49.58           C  
ATOM   1766  C   VAL H 230      23.591   6.537  21.310  1.00 51.92           C  
ATOM   1767  O   VAL H 230      24.460   7.355  21.608  1.00 52.53           O  
ATOM   1768  N   THR H 231      23.749   5.650  20.308  1.00 52.36           N  
ATOM   1769  CA  THR H 231      24.963   5.657  19.551  1.00 52.82           C  
ATOM   1770  CB  THR H 231      25.728   4.367  19.657  1.00 53.30           C  
ATOM   1771  OG1 THR H 231      26.990   4.488  19.021  1.00 54.25           O  
ATOM   1772  CG2 THR H 231      24.915   3.224  19.034  1.00 52.09           C  
ATOM   1773  C   THR H 231      24.612   5.915  18.121  1.00 52.37           C  
ATOM   1774  O   THR H 231      23.782   5.220  17.531  1.00 52.70           O  
ATOM   1775  N   VAL H 232      25.239   6.949  17.523  1.00 52.62           N  
ATOM   1776  CA  VAL H 232      24.930   7.270  16.162  1.00 53.36           C  
ATOM   1777  CB  VAL H 232      24.732   8.740  15.941  1.00 52.44           C  
ATOM   1778  CG1 VAL H 232      24.423   8.977  14.456  1.00 52.66           C  
ATOM   1779  CG2 VAL H 232      23.639   9.236  16.900  1.00 50.90           C  
ATOM   1780  C   VAL H 232      26.095   6.854  15.325  1.00 55.27           C  
ATOM   1781  O   VAL H 232      27.155   7.480  15.354  1.00 56.49           O  
ATOM   1782  N   SER H 233      25.919   5.778  14.534  1.00 56.47           N  
ATOM   1783  CA  SER H 233      26.993   5.323  13.702  1.00 58.40           C  
ATOM   1784  CB  SER H 233      27.897   4.280  14.377  1.00 58.45           C  
ATOM   1785  OG  SER H 233      27.155   3.102  14.657  1.00 61.29           O  
ATOM   1786  C   SER H 233      26.395   4.670  12.499  1.00 59.33           C  
ATOM   1787  O   SER H 233      25.225   4.295  12.496  1.00 59.36           O  
ATOM   1788  N   SER H 234      27.201   4.534  11.430  1.00 61.43           N  
ATOM   1789  CA  SER H 234      26.725   3.920  10.227  1.00 62.98           C  
ATOM   1790  CB  SER H 234      27.701   4.062   9.051  1.00 64.03           C  
ATOM   1791  OG  SER H 234      27.168   3.434   7.896  1.00 65.34           O  
ATOM   1792  C   SER H 234      26.557   2.434  10.501  1.00 63.99           C  
ATOM   1793  O   SER H 234      27.282   1.636   9.845  1.00 65.34           O  
ATOM   1794  OXT SER H 234      25.711   2.076  11.361  1.00  0.00           O1-
TER    1795      SER H 234 
CONECT  137  636
CONECT  636  137
CONECT  943 1513
CONECT 1513  943
END
