# Supplementary material for: Fully automated antibody structure prediction using BIOVIA tools: Validation study
Source: PLoS One. 2017 May 18;12(5):e0177923. doi: 10.1371/journal.pone.0177923 (PMC5436848; doi:10.1371/journal.pone.0177923)
Supplement: S2 Dataset — Predicted structures using the Top5 framework method, Chothia CDR definition with canonical filtering and generating 50 models. These were used in the comparison against predictions using no filtering. (ZIP) [file pone.0177923.s004.zip › 4IOI_AB_FV_FinalModel.pdb]

REMARK   Accelrys Discovery Studio PDB file
REMARK   Created:  2015-04-10T03:34:34Z
SSBOND   1 CYS L   23    CYS L   88                                     
SSBOND   2 CYS H  129    CYS H  203                                     
ATOM      1  N   ASP L   1      25.102  32.840  26.314  1.00 63.31           N1+
ATOM      2  CA  ASP L   1      25.219  31.760  27.318  1.00 61.77           C  
ATOM      3  CB  ASP L   1      25.719  30.454  26.676  1.00 65.02           C  
ATOM      4  CG  ASP L   1      24.606  29.860  25.828  1.00 67.52           C  
ATOM      5  OD1 ASP L   1      23.486  30.437  25.826  1.00 67.52           O  
ATOM      6  OD2 ASP L   1      24.858  28.810  25.178  1.00 69.11           O1-
ATOM      7  C   ASP L   1      26.185  32.128  28.388  1.00 58.94           C  
ATOM      8  O   ASP L   1      27.183  32.801  28.137  1.00 59.95           O  
ATOM      9  N   ILE L   2      25.900  31.683  29.622  1.00 54.15           N  
ATOM     10  CA  ILE L   2      26.764  31.972  30.722  1.00 48.31           C  
ATOM     11  CB  ILE L   2      26.013  32.147  32.010  1.00 45.19           C  
ATOM     12  CG1 ILE L   2      25.042  33.335  31.887  1.00 40.71           C  
ATOM     13  CG2 ILE L   2      27.028  32.288  33.155  1.00 45.03           C  
ATOM     14  CD1 ILE L   2      24.023  33.421  33.022  1.00 40.27           C  
ATOM     15  C   ILE L   2      27.660  30.786  30.865  1.00 47.15           C  
ATOM     16  O   ILE L   2      27.197  29.647  30.919  1.00 47.51           O  
ATOM     17  N   GLN L   3      28.985  31.024  30.906  1.00 45.63           N  
ATOM     18  CA  GLN L   3      29.870  29.904  31.007  1.00 45.37           C  
ATOM     19  CB  GLN L   3      31.156  30.014  30.174  1.00 50.78           C  
ATOM     20  CG  GLN L   3      30.931  29.947  28.668  1.00 57.31           C  
ATOM     21  CD  GLN L   3      32.306  29.852  28.026  1.00 63.28           C  
ATOM     22  OE1 GLN L   3      32.751  28.770  27.648  1.00 62.68           O  
ATOM     23  NE2 GLN L   3      33.009  31.011  27.916  1.00 65.88           N  
ATOM     24  C   GLN L   3      30.311  29.766  32.420  1.00 41.88           C  
ATOM     25  O   GLN L   3      30.594  30.747  33.105  1.00 42.76           O  
ATOM     26  N   MET L   4      30.364  28.510  32.894  1.00 39.21           N  
ATOM     27  CA  MET L   4      30.835  28.265  34.218  1.00 36.26           C  
ATOM     28  CB  MET L   4      29.936  27.305  35.015  1.00 34.30           C  
ATOM     29  CG  MET L   4      28.510  27.828  35.194  1.00 32.18           C  
ATOM     30  SD  MET L   4      28.377  29.378  36.135  1.00 36.53           S  
ATOM     31  CE  MET L   4      28.561  28.604  37.766  1.00 28.28           C  
ATOM     32  C   MET L   4      32.165  27.607  34.052  1.00 34.64           C  
ATOM     33  O   MET L   4      32.273  26.564  33.409  1.00 36.81           O  
ATOM     34  N   THR L   5      33.225  28.217  34.616  1.00 33.87           N  
ATOM     35  CA  THR L   5      34.531  27.639  34.504  1.00 34.58           C  
ATOM     36  CB  THR L   5      35.601  28.610  34.093  1.00 36.03           C  
ATOM     37  OG1 THR L   5      35.589  29.743  34.944  1.00 38.36           O  
ATOM     38  CG2 THR L   5      35.384  29.027  32.631  1.00 38.80           C  
ATOM     39  C   THR L   5      34.879  27.076  35.838  1.00 33.81           C  
ATOM     40  O   THR L   5      34.803  27.758  36.858  1.00 35.93           O  
ATOM     41  N   GLN L   6      35.284  25.793  35.856  1.00 32.02           N  
ATOM     42  CA  GLN L   6      35.510  25.129  37.102  1.00 31.38           C  
ATOM     43  CB  GLN L   6      34.659  23.847  37.206  1.00 29.29           C  
ATOM     44  CG  GLN L   6      34.656  23.160  38.570  1.00 29.04           C  
ATOM     45  CD  GLN L   6      33.648  22.019  38.492  1.00 27.42           C  
ATOM     46  OE1 GLN L   6      32.827  21.962  37.579  1.00 27.96           O  
ATOM     47  NE2 GLN L   6      33.705  21.084  39.478  1.00 28.19           N  
ATOM     48  C   GLN L   6      36.959  24.767  37.220  1.00 32.60           C  
ATOM     49  O   GLN L   6      37.596  24.370  36.246  1.00 34.37           O  
ATOM     50  N   SER L   7      37.523  24.933  38.434  1.00 33.23           N  
ATOM     51  CA  SER L   7      38.892  24.568  38.672  1.00 32.86           C  
ATOM     52  CB  SER L   7      39.861  25.762  38.669  1.00 34.81           C  
ATOM     53  OG  SER L   7      39.560  26.639  39.744  1.00 41.12           O  
ATOM     54  C   SER L   7      38.953  23.939  40.030  1.00 31.08           C  
ATOM     55  O   SER L   7      38.169  24.298  40.909  1.00 30.57           O  
ATOM     56  N   PRO L   8      39.843  23.007  40.267  1.00 30.90           N  
ATOM     57  CA  PRO L   8      40.777  22.503  39.291  1.00 31.79           C  
ATOM     58  CD  PRO L   8      40.313  22.795  41.625  1.00 30.97           C  
ATOM     59  CB  PRO L   8      41.968  21.960  40.083  1.00 30.05           C  
ATOM     60  CG  PRO L   8      41.415  21.732  41.498  1.00 31.11           C  
ATOM     61  C   PRO L   8      40.137  21.450  38.446  1.00 33.23           C  
ATOM     62  O   PRO L   8      38.998  21.076  38.717  1.00 36.29           O  
ATOM     63  N   ILE L   9      40.840  20.998  37.389  1.00 34.30           N  
ATOM     64  CA  ILE L   9      40.348  19.952  36.542  1.00 35.40           C  
ATOM     65  CB  ILE L   9      41.179  19.769  35.303  1.00 39.18           C  
ATOM     66  CG1 ILE L   9      40.503  18.771  34.347  1.00  0.00           C  
ATOM     67  CG2 ILE L   9      42.609  19.386  35.717  1.00  0.00           C  
ATOM     68  CD1 ILE L   9      41.115  18.759  32.947  1.00  0.00           C  
ATOM     69  C   ILE L   9      40.312  18.655  37.298  1.00 34.22           C  
ATOM     70  O   ILE L   9      39.324  17.928  37.233  1.00 33.79           O  
ATOM     71  N   LEU L  10      41.394  18.323  38.035  1.00 34.72           N  
ATOM     72  CA  LEU L  10      41.434  17.082  38.762  1.00 33.59           C  
ATOM     73  CB  LEU L  10      42.187  15.974  38.006  1.00 34.68           C  
ATOM     74  CG  LEU L  10      41.628  15.672  36.602  1.00  0.00           C  
ATOM     75  CD1 LEU L  10      42.428  14.554  35.917  1.00  0.00           C  
ATOM     76  CD2 LEU L  10      40.122  15.376  36.633  1.00  0.00           C  
ATOM     77  C   LEU L  10      42.210  17.331  40.019  1.00 32.86           C  
ATOM     78  O   LEU L  10      43.017  18.257  40.078  1.00 31.48           O  
ATOM     79  N   LEU L  11      41.969  16.532  41.081  1.00 32.64           N  
ATOM     80  CA  LEU L  11      42.750  16.734  42.268  1.00 32.28           C  
ATOM     81  CB  LEU L  11      42.191  17.835  43.199  1.00 31.89           C  
ATOM     82  CG  LEU L  11      40.783  17.585  43.784  1.00 32.59           C  
ATOM     83  CD1 LEU L  11      40.779  16.488  44.861  1.00 32.20           C  
ATOM     84  CD2 LEU L  11      40.150  18.896  44.271  1.00 30.99           C  
ATOM     85  C   LEU L  11      42.841  15.452  43.034  1.00 32.72           C  
ATOM     86  O   LEU L  11      41.924  14.631  43.010  1.00 31.84           O  
ATOM     87  N   SER L  12      43.983  15.244  43.721  1.00 32.65           N  
ATOM     88  CA  SER L  12      44.148  14.098  44.565  1.00 30.86           C  
ATOM     89  CB  SER L  12      45.452  13.314  44.332  1.00 32.40           C  
ATOM     90  OG  SER L  12      45.446  12.696  43.056  1.00 38.20           O  
ATOM     91  C   SER L  12      44.232  14.638  45.952  1.00 30.93           C  
ATOM     92  O   SER L  12      44.935  15.616  46.200  1.00 32.80           O  
ATOM     93  N   ALA L  13      43.493  14.020  46.893  1.00 28.97           N  
ATOM     94  CA  ALA L  13      43.524  14.470  48.251  1.00 28.75           C  
ATOM     95  CB  ALA L  13      42.348  15.390  48.624  1.00 27.61           C  
ATOM     96  C   ALA L  13      43.428  13.255  49.114  1.00 29.70           C  
ATOM     97  O   ALA L  13      42.875  12.233  48.710  1.00 29.98           O  
ATOM     98  N   SER L  14      43.980  13.341  50.337  1.00 30.27           N  
ATOM     99  CA  SER L  14      43.986  12.209  51.213  1.00 31.35           C  
ATOM    100  CB  SER L  14      45.156  12.243  52.213  1.00 34.15           C  
ATOM    101  OG  SER L  14      45.313  10.975  52.829  1.00 39.71           O  
ATOM    102  C   SER L  14      42.698  12.192  51.971  1.00 29.60           C  
ATOM    103  O   SER L  14      41.949  13.169  51.971  1.00 30.60           O  
ATOM    104  N   VAL L  15      42.393  11.061  52.636  1.00 26.49           N  
ATOM    105  CA  VAL L  15      41.156  11.001  53.349  1.00 26.55           C  
ATOM    106  CB  VAL L  15      40.751   9.618  53.769  1.00 27.55           C  
ATOM    107  CG1 VAL L  15      41.610   9.179  54.963  1.00 27.17           C  
ATOM    108  CG2 VAL L  15      39.239   9.621  54.038  1.00 26.23           C  
ATOM    109  C   VAL L  15      41.292  11.845  54.571  1.00 28.11           C  
ATOM    110  O   VAL L  15      42.326  11.831  55.241  1.00 32.79           O  
ATOM    111  N   GLY L  16      40.236  12.620  54.882  1.00 28.16           N  
ATOM    112  CA  GLY L  16      40.241  13.464  56.039  1.00 27.21           C  
ATOM    113  C   GLY L  16      40.605  14.861  55.631  1.00 27.97           C  
ATOM    114  O   GLY L  16      40.452  15.795  56.415  1.00 27.74           O  
ATOM    115  N   ASP L  17      41.080  15.053  54.386  1.00 26.60           N  
ATOM    116  CA  ASP L  17      41.489  16.368  53.979  1.00 29.49           C  
ATOM    117  CB  ASP L  17      42.422  16.379  52.758  1.00 31.55           C  
ATOM    118  CG  ASP L  17      43.770  15.837  53.202  1.00 36.95           C  
ATOM    119  OD1 ASP L  17      44.191  16.158  54.345  1.00 41.25           O  
ATOM    120  OD2 ASP L  17      44.399  15.097  52.403  1.00 39.49           O1-
ATOM    121  C   ASP L  17      40.299  17.196  53.623  1.00 29.75           C  
ATOM    122  O   ASP L  17      39.205  16.688  53.379  1.00 30.35           O  
ATOM    123  N   ARG L  18      40.505  18.527  53.598  1.00 30.76           N  
ATOM    124  CA  ARG L  18      39.465  19.436  53.228  1.00 31.90           C  
ATOM    125  CB  ARG L  18      39.493  20.736  54.054  1.00 32.60           C  
ATOM    126  CG  ARG L  18      38.312  21.674  53.801  1.00 34.41           C  
ATOM    127  CD  ARG L  18      38.240  22.829  54.804  1.00 37.96           C  
ATOM    128  NE  ARG L  18      37.057  23.664  54.455  1.00 40.96           N  
ATOM    129  CZ  ARG L  18      36.200  24.076  55.436  1.00 43.90           C  
ATOM    130  NH1 ARG L  18      36.404  23.694  56.730  1.00 44.40           N1+
ATOM    131  NH2 ARG L  18      35.137  24.871  55.123  1.00 44.78           N  
ATOM    132  C   ARG L  18      39.724  19.773  51.792  1.00 31.99           C  
ATOM    133  O   ARG L  18      40.847  20.115  51.426  1.00 35.20           O  
ATOM    134  N   VAL L  19      38.695  19.644  50.928  1.00 31.57           N  
ATOM    135  CA  VAL L  19      38.871  19.942  49.533  1.00 30.24           C  
ATOM    136  CB  VAL L  19      38.560  18.805  48.603  1.00 31.42           C  
ATOM    137  CG1 VAL L  19      39.709  17.795  48.632  1.00 31.96           C  
ATOM    138  CG2 VAL L  19      37.238  18.176  49.055  1.00 32.27           C  
ATOM    139  C   VAL L  19      37.977  21.072  49.153  1.00 28.63           C  
ATOM    140  O   VAL L  19      36.882  21.224  49.691  1.00 29.38           O  
ATOM    141  N   THR L  20      38.457  21.915  48.212  1.00 29.04           N  
ATOM    142  CA  THR L  20      37.699  23.046  47.766  1.00 31.53           C  
ATOM    143  CB  THR L  20      38.312  24.351  48.192  1.00 34.83           C  
ATOM    144  OG1 THR L  20      38.443  24.393  49.605  1.00 41.51           O  
ATOM    145  CG2 THR L  20      37.417  25.505  47.714  1.00 33.79           C  
ATOM    146  C   THR L  20      37.687  23.041  46.264  1.00 30.39           C  
ATOM    147  O   THR L  20      38.733  22.964  45.625  1.00 31.97           O  
ATOM    148  N   ILE L  21      36.485  23.140  45.657  1.00 30.39           N  
ATOM    149  CA  ILE L  21      36.358  23.174  44.225  1.00 28.03           C  
ATOM    150  CB  ILE L  21      35.504  22.062  43.689  1.00 26.11           C  
ATOM    151  CG1 ILE L  21      36.141  20.703  44.034  1.00 23.46           C  
ATOM    152  CG2 ILE L  21      35.309  22.287  42.181  1.00 26.38           C  
ATOM    153  CD1 ILE L  21      35.209  19.510  43.820  1.00 23.93           C  
ATOM    154  C   ILE L  21      35.693  24.479  43.902  1.00 26.96           C  
ATOM    155  O   ILE L  21      34.780  24.905  44.608  1.00 26.45           O  
ATOM    156  N   THR L  22      36.145  25.164  42.832  1.00 27.43           N  
ATOM    157  CA  THR L  22      35.593  26.462  42.565  1.00 30.29           C  
ATOM    158  CB  THR L  22      36.621  27.545  42.713  1.00 32.36           C  
ATOM    159  OG1 THR L  22      36.001  28.818  42.763  1.00 37.51           O  
ATOM    160  CG2 THR L  22      37.591  27.472  41.529  1.00 35.50           C  
ATOM    161  C   THR L  22      35.029  26.513  41.175  1.00 29.76           C  
ATOM    162  O   THR L  22      35.504  25.839  40.263  1.00 27.68           O  
ATOM    163  N   CYS L  23      33.959  27.315  40.997  1.00 29.88           N  
ATOM    164  CA  CYS L  23      33.313  27.464  39.723  1.00 32.15           C  
ATOM    165  CB  CYS L  23      31.986  26.663  39.701  1.00 34.64           C  
ATOM    166  SG  CYS L  23      31.090  26.646  38.120  1.00 41.81           S  
ATOM    167  C   CYS L  23      33.051  28.938  39.564  1.00 32.20           C  
ATOM    168  O   CYS L  23      32.456  29.557  40.444  1.00 33.19           O  
ATOM    169  N   ARG L  24      33.509  29.566  38.455  1.00 35.04           N  
ATOM    170  CA  ARG L  24      33.247  30.978  38.360  1.00 36.18           C  
ATOM    171  CB  ARG L  24      34.477  31.889  38.200  1.00 39.38           C  
ATOM    172  CG  ARG L  24      35.272  31.683  36.916  1.00 46.82           C  
ATOM    173  CD  ARG L  24      36.297  32.793  36.678  1.00 52.17           C  
ATOM    174  NE  ARG L  24      37.143  32.891  37.900  1.00 54.57           N  
ATOM    175  CZ  ARG L  24      37.752  34.072  38.212  1.00 54.17           C  
ATOM    176  NH1 ARG L  24      37.557  35.168  37.422  1.00 52.11           N1+
ATOM    177  NH2 ARG L  24      38.553  34.158  39.313  1.00 56.20           N  
ATOM    178  C   ARG L  24      32.345  31.243  37.201  1.00 35.80           C  
ATOM    179  O   ARG L  24      32.569  30.763  36.090  1.00 35.83           O  
ATOM    180  N   ALA L  25      31.276  32.022  37.463  1.00 35.59           N  
ATOM    181  CA  ALA L  25      30.307  32.372  36.466  1.00 36.44           C  
ATOM    182  CB  ALA L  25      28.962  32.828  37.061  1.00 35.53           C  
ATOM    183  C   ALA L  25      30.848  33.497  35.637  1.00 37.74           C  
ATOM    184  O   ALA L  25      31.602  34.339  36.120  1.00 39.01           O  
ATOM    185  N   SER L  26      30.470  33.496  34.345  1.00 16.90           N  
ATOM    186  CA  SER L  26      30.879  34.491  33.397  1.00 20.06           C  
ATOM    187  CB  SER L  26      30.493  34.119  31.955  1.00 18.39           C  
ATOM    188  OG  SER L  26      31.119  32.901  31.584  1.00 17.64           O  
ATOM    189  C   SER L  26      30.188  35.779  33.714  1.00 22.25           C  
ATOM    190  O   SER L  26      30.742  36.862  33.517  1.00 26.08           O  
ATOM    191  N   GLN L  27      28.938  35.679  34.208  1.00 21.11           N  
ATOM    192  CA  GLN L  27      28.135  36.831  34.504  1.00 21.79           C  
ATOM    193  CB  GLN L  27      26.975  37.028  33.514  1.00 26.58           C  
ATOM    194  CG  GLN L  27      27.433  37.314  32.082  1.00 34.34           C  
ATOM    195  CD  GLN L  27      26.193  37.442  31.209  1.00 38.82           C  
ATOM    196  OE1 GLN L  27      25.952  38.483  30.600  1.00 40.36           O  
ATOM    197  NE2 GLN L  27      25.384  36.351  31.146  1.00 42.47           N  
ATOM    198  C   GLN L  27      27.516  36.602  35.847  1.00 22.55           C  
ATOM    199  O   GLN L  27      27.714  35.555  36.462  1.00 22.19           O  
ATOM    200  N   ASP L  28      26.756  37.604  36.339  1.00 23.25           N  
ATOM    201  CA  ASP L  28      26.112  37.519  37.622  1.00 22.72           C  
ATOM    202  CB  ASP L  28      25.642  38.882  38.162  1.00 26.71           C  
ATOM    203  CG  ASP L  28      25.060  38.695  39.559  1.00 30.27           C  
ATOM    204  OD1 ASP L  28      25.088  37.545  40.073  1.00 33.60           O  
ATOM    205  OD2 ASP L  28      24.575  39.708  40.131  1.00 33.07           O1-
ATOM    206  C   ASP L  28      24.901  36.649  37.486  1.00 20.63           C  
ATOM    207  O   ASP L  28      23.885  37.033  36.910  1.00 22.73           O  
ATOM    208  N   VAL L  29      25.050  35.402  37.956  1.00 16.37           N  
ATOM    209  CA  VAL L  29      24.059  34.371  37.997  1.00 13.87           C  
ATOM    210  CB  VAL L  29      24.659  33.000  37.898  1.00 13.31           C  
ATOM    211  CG1 VAL L  29      25.270  32.604  39.247  1.00 13.85           C  
ATOM    212  CG2 VAL L  29      23.599  32.044  37.337  1.00 11.77           C  
ATOM    213  C   VAL L  29      23.183  34.484  39.216  1.00 15.73           C  
ATOM    214  O   VAL L  29      22.211  33.741  39.351  1.00 15.56           O  
ATOM    215  N   ASN L  30      23.591  35.308  40.206  1.00 18.25           N  
ATOM    216  CA  ASN L  30      22.819  35.467  41.408  1.00 19.59           C  
ATOM    217  CB  ASN L  30      21.291  35.528  41.204  1.00 26.13           C  
ATOM    218  CG  ASN L  30      20.679  36.113  42.469  1.00 35.63           C  
ATOM    219  OD1 ASN L  30      21.186  35.917  43.570  1.00 39.51           O  
ATOM    220  ND2 ASN L  30      19.553  36.860  42.306  1.00 38.59           N  
ATOM    221  C   ASN L  30      23.173  34.295  42.264  1.00 18.68           C  
ATOM    222  O   ASN L  30      24.353  34.014  42.470  1.00 19.18           O  
ATOM    223  N   THR L  31      22.169  33.600  42.837  1.00 18.74           N  
ATOM    224  CA  THR L  31      22.513  32.435  43.598  1.00 17.20           C  
ATOM    225  CB  THR L  31      21.913  32.425  44.975  1.00 19.72           C  
ATOM    226  OG1 THR L  31      20.497  32.398  44.893  1.00 22.03           O  
ATOM    227  CG2 THR L  31      22.365  33.675  45.741  1.00 21.28           C  
ATOM    228  C   THR L  31      21.956  31.227  42.903  1.00 16.74           C  
ATOM    229  O   THR L  31      21.680  30.221  43.557  1.00 19.77           O  
ATOM    230  N   ALA L  32      21.814  31.252  41.560  1.00 13.52           N  
ATOM    231  CA  ALA L  32      21.218  30.102  40.943  1.00 12.32           C  
ATOM    232  CB  ALA L  32      20.394  30.468  39.697  1.00 10.88           C  
ATOM    233  C   ALA L  32      22.303  29.166  40.505  1.00 11.14           C  
ATOM    234  O   ALA L  32      22.593  29.049  39.313  1.00  9.82           O  
ATOM    235  N   VAL L  33      22.876  28.415  41.469  1.00 21.91           N  
ATOM    236  CA  VAL L  33      23.935  27.496  41.161  1.00 21.05           C  
ATOM    237  CB  VAL L  33      25.300  28.003  41.534  1.00 20.17           C  
ATOM    238  CG1 VAL L  33      26.322  26.869  41.341  1.00 18.61           C  
ATOM    239  CG2 VAL L  33      25.602  29.246  40.681  1.00 18.91           C  
ATOM    240  C   VAL L  33      23.682  26.253  41.955  1.00 20.16           C  
ATOM    241  O   VAL L  33      23.321  26.310  43.130  1.00 20.15           O  
ATOM    242  N   ALA L  34      23.868  25.086  41.311  1.00 18.83           N  
ATOM    243  CA  ALA L  34      23.678  23.828  41.972  1.00 17.67           C  
ATOM    244  CB  ALA L  34      22.504  23.013  41.405  1.00 16.95           C  
ATOM    245  C   ALA L  34      24.925  23.035  41.738  1.00 18.40           C  
ATOM    246  O   ALA L  34      25.655  23.288  40.783  1.00 21.18           O  
ATOM    247  N   TRP L  35      25.224  22.076  42.637  1.00 16.80           N  
ATOM    248  CA  TRP L  35      26.397  21.257  42.479  1.00 16.85           C  
ATOM    249  CB  TRP L  35      27.399  21.391  43.638  1.00 18.70           C  
ATOM    250  CG  TRP L  35      28.102  22.726  43.693  1.00 18.10           C  
ATOM    251  CD2 TRP L  35      29.387  22.980  43.106  1.00 17.65           C  
ATOM    252  CD1 TRP L  35      27.705  23.894  44.277  1.00 19.86           C  
ATOM    253  NE1 TRP L  35      28.665  24.862  44.088  1.00 22.28           N  
ATOM    254  CE2 TRP L  35      29.705  24.311  43.370  1.00 18.79           C  
ATOM    255  CE3 TRP L  35      30.234  22.168  42.405  1.00 18.69           C  
ATOM    256  CZ2 TRP L  35      30.880  24.854  42.935  1.00 18.51           C  
ATOM    257  CZ3 TRP L  35      31.417  22.719  41.967  1.00 18.64           C  
ATOM    258  CH2 TRP L  35      31.734  24.037  42.228  1.00 19.41           C  
ATOM    259  C   TRP L  35      25.948  19.827  42.430  1.00 16.87           C  
ATOM    260  O   TRP L  35      25.066  19.423  43.186  1.00 16.91           O  
ATOM    261  N   TYR L  36      26.570  19.021  41.540  1.00 17.85           N  
ATOM    262  CA  TYR L  36      26.171  17.650  41.342  1.00 17.91           C  
ATOM    263  CB  TYR L  36      25.645  17.370  39.921  1.00 15.08           C  
ATOM    264  CG  TYR L  36      24.395  18.149  39.691  1.00 15.28           C  
ATOM    265  CD1 TYR L  36      23.170  17.624  40.028  1.00 14.91           C  
ATOM    266  CD2 TYR L  36      24.447  19.404  39.131  1.00 16.50           C  
ATOM    267  CE1 TYR L  36      22.016  18.340  39.814  1.00 15.96           C  
ATOM    268  CE2 TYR L  36      23.296  20.125  38.915  1.00 15.99           C  
ATOM    269  CZ  TYR L  36      22.076  19.594  39.256  1.00 16.10           C  
ATOM    270  OH  TYR L  36      20.893  20.330  39.035  1.00 16.12           O  
ATOM    271  C   TYR L  36      27.355  16.743  41.515  1.00 17.82           C  
ATOM    272  O   TYR L  36      28.501  17.136  41.303  1.00 18.51           O  
ATOM    273  N   GLN L  37      27.083  15.484  41.927  1.00 16.79           N  
ATOM    274  CA  GLN L  37      28.106  14.487  42.095  1.00 17.66           C  
ATOM    275  CB  GLN L  37      28.105  13.844  43.492  1.00 18.08           C  
ATOM    276  CG  GLN L  37      29.189  12.780  43.679  1.00 16.52           C  
ATOM    277  CD  GLN L  37      28.899  12.040  44.978  1.00 18.83           C  
ATOM    278  OE1 GLN L  37      27.787  11.563  45.200  1.00 21.50           O  
ATOM    279  NE2 GLN L  37      29.927  11.939  45.862  1.00 21.30           N  
ATOM    280  C   GLN L  37      27.805  13.373  41.146  1.00 19.84           C  
ATOM    281  O   GLN L  37      26.671  12.904  41.064  1.00 21.87           O  
ATOM    282  N   GLN L  38      28.817  12.914  40.389  1.00 20.59           N  
ATOM    283  CA  GLN L  38      28.545  11.820  39.508  1.00 21.65           C  
ATOM    284  CB  GLN L  38      28.578  12.192  38.015  1.00 21.63           C  
ATOM    285  CG  GLN L  38      28.164  11.037  37.100  1.00 20.76           C  
ATOM    286  CD  GLN L  38      28.231  11.515  35.655  1.00 20.49           C  
ATOM    287  OE1 GLN L  38      29.026  12.387  35.314  1.00 22.99           O  
ATOM    288  NE2 GLN L  38      27.373  10.921  34.781  1.00 24.43           N  
ATOM    289  C   GLN L  38      29.583  10.767  39.719  1.00 24.06           C  
ATOM    290  O   GLN L  38      30.771  10.982  39.471  1.00 22.64           O  
ATOM    291  N   ARG L  39      29.143   9.593  40.205  1.00 26.79           N  
ATOM    292  CA  ARG L  39      30.010   8.464  40.347  1.00 30.61           C  
ATOM    293  CB  ARG L  39      29.570   7.482  41.449  1.00 32.13           C  
ATOM    294  CG  ARG L  39      28.122   7.014  41.313  1.00 33.97           C  
ATOM    295  CD  ARG L  39      27.203   7.567  42.404  1.00 37.78           C  
ATOM    296  NE  ARG L  39      27.592   6.901  43.679  1.00  0.00           N  
ATOM    297  CZ  ARG L  39      27.061   5.686  43.999  1.00  0.00           C  
ATOM    298  NH1 ARG L  39      26.157   5.095  43.165  1.00  0.00           N1+
ATOM    299  NH2 ARG L  39      27.441   5.054  45.148  1.00  0.00           N  
ATOM    300  C   ARG L  39      30.027   7.788  39.013  1.00 31.96           C  
ATOM    301  O   ARG L  39      29.127   7.982  38.199  1.00 31.94           O  
ATOM    302  N   THR L  40      31.062   6.974  38.740  1.00 36.18           N  
ATOM    303  CA  THR L  40      31.205   6.407  37.432  1.00 37.45           C  
ATOM    304  CB  THR L  40      32.441   5.571  37.283  1.00 38.34           C  
ATOM    305  OG1 THR L  40      32.631   5.213  35.922  1.00  0.00           O  
ATOM    306  CG2 THR L  40      32.290   4.311  38.151  1.00  0.00           C  
ATOM    307  C   THR L  40      30.028   5.548  37.077  1.00 37.91           C  
ATOM    308  O   THR L  40      29.548   4.743  37.874  1.00 39.21           O  
ATOM    309  N   ASN L  41      29.565   5.700  35.817  1.00 37.31           N  
ATOM    310  CA  ASN L  41      28.481   4.951  35.243  1.00 35.34           C  
ATOM    311  CB  ASN L  41      28.727   3.432  35.287  1.00  0.00           C  
ATOM    312  CG  ASN L  41      29.971   3.118  34.470  1.00  0.00           C  
ATOM    313  OD1 ASN L  41      30.945   2.575  34.990  1.00  0.00           O  
ATOM    314  ND2 ASN L  41      29.943   3.467  33.157  1.00  0.00           N  
ATOM    315  C   ASN L  41      27.202   5.208  35.978  1.00 35.05           C  
ATOM    316  O   ASN L  41      26.362   4.315  36.083  1.00 37.29           O  
ATOM    317  N   GLY L  42      26.987   6.439  36.479  1.00 33.39           N  
ATOM    318  CA  GLY L  42      25.761   6.683  37.182  1.00 32.50           C  
ATOM    319  C   GLY L  42      25.285   8.061  36.851  1.00 28.85           C  
ATOM    320  O   GLY L  42      26.035   8.886  36.331  1.00 27.08           O  
ATOM    321  N   SER L  43      24.003   8.337  37.160  1.00 26.77           N  
ATOM    322  CA  SER L  43      23.429   9.621  36.881  1.00 27.07           C  
ATOM    323  CB  SER L  43      21.892   9.625  36.913  1.00 27.88           C  
ATOM    324  OG  SER L  43      21.431   9.331  38.223  1.00  0.00           O  
ATOM    325  C   SER L  43      23.914  10.590  37.914  1.00 25.20           C  
ATOM    326  O   SER L  43      24.357  10.206  38.995  1.00 26.68           O  
ATOM    327  N   PRO L  44      23.837  11.852  37.586  1.00 24.30           N  
ATOM    328  CA  PRO L  44      24.264  12.869  38.505  1.00 25.46           C  
ATOM    329  CD  PRO L  44      23.990  12.269  36.201  1.00 22.27           C  
ATOM    330  CB  PRO L  44      24.328  14.159  37.691  1.00 25.89           C  
ATOM    331  CG  PRO L  44      24.619  13.670  36.260  1.00 24.91           C  
ATOM    332  C   PRO L  44      23.324  12.925  39.665  1.00 26.20           C  
ATOM    333  O   PRO L  44      22.187  12.474  39.536  1.00 28.84           O  
ATOM    334  N   ARG L  45      23.794  13.434  40.819  1.00 28.79           N  
ATOM    335  CA  ARG L  45      22.973  13.540  41.988  1.00 27.69           C  
ATOM    336  CB  ARG L  45      23.410  12.581  43.107  1.00 30.95           C  
ATOM    337  CG  ARG L  45      22.553  12.666  44.368  1.00 38.95           C  
ATOM    338  CD  ARG L  45      22.978  11.661  45.437  1.00 44.67           C  
ATOM    339  NE  ARG L  45      22.713  10.304  44.884  1.00  0.00           N  
ATOM    340  CZ  ARG L  45      23.425   9.228  45.328  1.00  0.00           C  
ATOM    341  NH1 ARG L  45      24.397   9.394  46.272  1.00  0.00           N1+
ATOM    342  NH2 ARG L  45      23.163   7.985  44.829  1.00  0.00           N  
ATOM    343  C   ARG L  45      23.134  14.938  42.500  1.00 25.43           C  
ATOM    344  O   ARG L  45      24.224  15.507  42.440  1.00 24.48           O  
ATOM    345  N   LEU L  46      22.045  15.530  43.026  1.00 22.79           N  
ATOM    346  CA  LEU L  46      22.083  16.897  43.477  1.00 21.53           C  
ATOM    347  CB  LEU L  46      20.686  17.547  43.471  1.00 18.42           C  
ATOM    348  CG  LEU L  46      20.643  19.011  43.944  1.00 17.66           C  
ATOM    349  CD1 LEU L  46      21.446  19.931  43.012  1.00 17.00           C  
ATOM    350  CD2 LEU L  46      19.192  19.479  44.135  1.00 17.25           C  
ATOM    351  C   LEU L  46      22.596  16.957  44.886  1.00 22.26           C  
ATOM    352  O   LEU L  46      22.048  16.304  45.774  1.00 24.42           O  
ATOM    353  N   LEU L  47      23.769  17.606  45.078  1.00 21.18           N  
ATOM    354  CA  LEU L  47      24.334  17.893  46.374  1.00 19.36           C  
ATOM    355  CB  LEU L  47      25.863  18.017  46.307  1.00 15.53           C  
ATOM    356  CG  LEU L  47      26.559  16.707  45.900  1.00 14.54           C  
ATOM    357  CD1 LEU L  47      28.084  16.886  45.857  1.00 17.36           C  
ATOM    358  CD2 LEU L  47      26.132  15.539  46.808  1.00 13.38           C  
ATOM    359  C   LEU L  47      23.827  19.174  46.989  1.00 21.23           C  
ATOM    360  O   LEU L  47      23.356  19.187  48.126  1.00 22.91           O  
ATOM    361  N   ILE L  48      23.913  20.293  46.224  1.00 21.03           N  
ATOM    362  CA  ILE L  48      23.638  21.612  46.744  1.00 21.12           C  
ATOM    363  CB  ILE L  48      24.889  22.429  46.914  1.00 20.36           C  
ATOM    364  CG1 ILE L  48      25.843  21.782  47.926  1.00 20.75           C  
ATOM    365  CG2 ILE L  48      24.476  23.858  47.296  1.00 20.36           C  
ATOM    366  CD1 ILE L  48      25.287  21.758  49.341  1.00 20.32           C  
ATOM    367  C   ILE L  48      22.822  22.375  45.744  1.00 22.51           C  
ATOM    368  O   ILE L  48      23.055  22.279  44.542  1.00 23.55           O  
ATOM    369  N   TYR L  49      21.849  23.177  46.223  1.00 22.07           N  
ATOM    370  CA  TYR L  49      21.060  23.978  45.333  1.00 23.29           C  
ATOM    371  CB  TYR L  49      19.622  23.454  45.155  1.00 24.59           C  
ATOM    372  CG  TYR L  49      18.901  23.482  46.461  1.00 24.08           C  
ATOM    373  CD1 TYR L  49      19.100  22.500  47.401  1.00 25.35           C  
ATOM    374  CD2 TYR L  49      18.030  24.499  46.758  1.00 25.14           C  
ATOM    375  CE1 TYR L  49      18.436  22.519  48.604  1.00 25.12           C  
ATOM    376  CE2 TYR L  49      17.359  24.526  47.959  1.00 23.73           C  
ATOM    377  CZ  TYR L  49      17.558  23.535  48.886  1.00 25.37           C  
ATOM    378  OH  TYR L  49      16.872  23.557  50.119  1.00 27.47           O  
ATOM    379  C   TYR L  49      21.027  25.373  45.878  1.00 24.06           C  
ATOM    380  O   TYR L  49      21.249  25.590  47.068  1.00 26.65           O  
ATOM    381  N   SER L  50      20.739  26.390  45.044  1.00 22.40           N  
ATOM    382  CA  SER L  50      20.667  27.742  45.542  1.00 23.64           C  
ATOM    383  CB  SER L  50      19.547  27.966  46.575  1.00 28.59           C  
ATOM    384  OG  SER L  50      18.280  27.877  45.941  1.00 33.22           O  
ATOM    385  C   SER L  50      21.975  28.139  46.158  1.00 25.36           C  
ATOM    386  O   SER L  50      22.025  28.922  47.105  1.00 23.42           O  
ATOM    387  N   ALA L  51      23.065  27.565  45.627  1.00 23.47           N  
ATOM    388  CA  ALA L  51      24.424  27.883  45.951  1.00 24.52           C  
ATOM    389  CB  ALA L  51      24.726  29.385  45.807  1.00 20.37           C  
ATOM    390  C   ALA L  51      24.826  27.469  47.340  1.00 25.16           C  
ATOM    391  O   ALA L  51      26.010  27.220  47.562  1.00 23.79           O  
ATOM    392  N   SER L  52      23.893  27.298  48.304  1.00 22.53           N  
ATOM    393  CA  SER L  52      24.427  27.025  49.615  1.00 22.34           C  
ATOM    394  CB  SER L  52      24.648  28.327  50.404  1.00 25.91           C  
ATOM    395  OG  SER L  52      25.194  28.053  51.684  1.00 29.69           O  
ATOM    396  C   SER L  52      23.508  26.156  50.420  1.00 22.69           C  
ATOM    397  O   SER L  52      23.745  25.928  51.605  1.00 24.53           O  
ATOM    398  N   PHE L  53      22.437  25.611  49.824  1.00 27.18           N  
ATOM    399  CA  PHE L  53      21.635  24.778  50.680  1.00 28.68           C  
ATOM    400  CB  PHE L  53      20.124  25.033  50.560  1.00 30.81           C  
ATOM    401  CG  PHE L  53      19.859  26.408  51.070  1.00 29.02           C  
ATOM    402  CD1 PHE L  53      20.033  27.501  50.251  1.00 31.19           C  
ATOM    403  CD2 PHE L  53      19.434  26.607  52.362  1.00 31.92           C  
ATOM    404  CE1 PHE L  53      19.790  28.772  50.717  1.00 34.63           C  
ATOM    405  CE2 PHE L  53      19.189  27.874  52.833  1.00 33.86           C  
ATOM    406  CZ  PHE L  53      19.366  28.961  52.009  1.00 33.51           C  
ATOM    407  C   PHE L  53      21.880  23.341  50.341  1.00 28.36           C  
ATOM    408  O   PHE L  53      22.018  22.980  49.174  1.00 30.21           O  
ATOM    409  N   LEU L  54      21.960  22.487  51.386  1.00 29.73           N  
ATOM    410  CA  LEU L  54      22.179  21.077  51.215  1.00 30.03           C  
ATOM    411  CB  LEU L  54      22.621  20.324  52.486  1.00 29.10           C  
ATOM    412  CG  LEU L  54      24.081  20.521  52.925  1.00 30.84           C  
ATOM    413  CD1 LEU L  54      24.374  19.715  54.197  1.00 29.21           C  
ATOM    414  CD2 LEU L  54      25.057  20.155  51.798  1.00 30.90           C  
ATOM    415  C   LEU L  54      20.900  20.412  50.823  1.00 31.25           C  
ATOM    416  O   LEU L  54      19.825  20.735  51.326  1.00 31.53           O  
ATOM    417  N   TYR L  55      21.014  19.424  49.918  1.00 32.19           N  
ATOM    418  CA  TYR L  55      19.904  18.638  49.470  1.00 31.74           C  
ATOM    419  CB  TYR L  55      20.180  17.983  48.102  1.00 30.69           C  
ATOM    420  CG  TYR L  55      18.986  17.231  47.623  1.00 32.66           C  
ATOM    421  CD1 TYR L  55      17.853  17.896  47.211  1.00 35.97           C  
ATOM    422  CD2 TYR L  55      19.014  15.858  47.546  1.00 35.15           C  
ATOM    423  CE1 TYR L  55      16.757  17.202  46.755  1.00 34.14           C  
ATOM    424  CE2 TYR L  55      17.921  15.158  47.091  1.00 33.66           C  
ATOM    425  CZ  TYR L  55      16.789  15.830  46.697  1.00 35.79           C  
ATOM    426  OH  TYR L  55      15.667  15.113  46.228  1.00 36.80           O  
ATOM    427  C   TYR L  55      19.712  17.587  50.517  1.00 32.58           C  
ATOM    428  O   TYR L  55      20.678  17.103  51.104  1.00 31.96           O  
ATOM    429  N   SER L  56      18.446  17.236  50.811  1.00 33.72           N  
ATOM    430  CA  SER L  56      18.186  16.295  51.861  1.00 34.35           C  
ATOM    431  CB  SER L  56      16.688  16.011  52.066  1.00 38.12           C  
ATOM    432  OG  SER L  56      16.139  15.430  50.893  1.00 45.09           O  
ATOM    433  C   SER L  56      18.863  14.998  51.553  1.00 34.68           C  
ATOM    434  O   SER L  56      18.845  14.522  50.421  1.00 37.40           O  
ATOM    435  N   GLY L  57      19.490  14.394  52.582  1.00 34.82           N  
ATOM    436  CA  GLY L  57      20.125  13.118  52.426  1.00 35.79           C  
ATOM    437  C   GLY L  57      21.586  13.295  52.138  1.00 35.11           C  
ATOM    438  O   GLY L  57      22.338  12.322  52.164  1.00 37.01           O  
ATOM    439  N   VAL L  58      22.033  14.534  51.851  1.00 33.74           N  
ATOM    440  CA  VAL L  58      23.427  14.759  51.573  1.00 33.35           C  
ATOM    441  CB  VAL L  58      23.683  16.020  50.793  1.00 31.89           C  
ATOM    442  CG1 VAL L  58      25.198  16.230  50.666  1.00 32.48           C  
ATOM    443  CG2 VAL L  58      22.964  15.914  49.439  1.00 28.89           C  
ATOM    444  C   VAL L  58      24.141  14.897  52.884  1.00 33.45           C  
ATOM    445  O   VAL L  58      23.613  15.495  53.820  1.00 34.13           O  
ATOM    446  N   PRO L  59      25.336  14.363  52.968  1.00 33.29           N  
ATOM    447  CA  PRO L  59      26.091  14.435  54.194  1.00 33.76           C  
ATOM    448  CD  PRO L  59      25.677  13.182  52.192  1.00 33.35           C  
ATOM    449  CB  PRO L  59      27.253  13.460  54.025  1.00 32.29           C  
ATOM    450  CG  PRO L  59      26.705  12.413  53.040  1.00 32.96           C  
ATOM    451  C   PRO L  59      26.518  15.841  54.480  1.00 33.89           C  
ATOM    452  O   PRO L  59      26.770  16.598  53.545  1.00 35.82           O  
ATOM    453  N   SER L  60      26.643  16.187  55.775  1.00 34.50           N  
ATOM    454  CA  SER L  60      26.941  17.515  56.234  1.00 33.11           C  
ATOM    455  CB  SER L  60      26.861  17.639  57.764  1.00 35.73           C  
ATOM    456  OG  SER L  60      27.842  16.808  58.371  1.00 42.63           O  
ATOM    457  C   SER L  60      28.322  17.928  55.824  1.00 30.23           C  
ATOM    458  O   SER L  60      28.671  19.103  55.926  1.00 30.36           O  
ATOM    459  N   ARG L  61      29.146  16.980  55.344  1.00 27.40           N  
ATOM    460  CA  ARG L  61      30.509  17.263  54.986  1.00 26.53           C  
ATOM    461  CB  ARG L  61      31.240  16.038  54.410  1.00 27.21           C  
ATOM    462  CG  ARG L  61      31.241  14.816  55.324  1.00 27.88           C  
ATOM    463  CD  ARG L  61      32.255  13.743  54.915  1.00 29.79           C  
ATOM    464  NE  ARG L  61      31.868  13.187  53.586  1.00 32.46           N  
ATOM    465  CZ  ARG L  61      31.035  12.106  53.513  1.00 34.42           C  
ATOM    466  NH1 ARG L  61      30.448  11.619  54.644  1.00 35.78           N1+
ATOM    467  NH2 ARG L  61      30.796  11.509  52.308  1.00 37.62           N  
ATOM    468  C   ARG L  61      30.532  18.279  53.885  1.00 26.96           C  
ATOM    469  O   ARG L  61      31.443  19.105  53.816  1.00 30.09           O  
ATOM    470  N   PHE L  62      29.545  18.208  52.969  1.00 24.95           N  
ATOM    471  CA  PHE L  62      29.498  19.066  51.819  1.00 22.61           C  
ATOM    472  CB  PHE L  62      28.628  18.492  50.686  1.00 19.05           C  
ATOM    473  CG  PHE L  62      29.256  17.239  50.177  1.00 17.06           C  
ATOM    474  CD1 PHE L  62      30.185  17.280  49.164  1.00 16.93           C  
ATOM    475  CD2 PHE L  62      28.911  16.019  50.713  1.00 19.12           C  
ATOM    476  CE1 PHE L  62      30.761  16.123  48.694  1.00 18.60           C  
ATOM    477  CE2 PHE L  62      29.484  14.858  50.249  1.00 17.63           C  
ATOM    478  CZ  PHE L  62      30.411  14.909  49.236  1.00 18.77           C  
ATOM    479  C   PHE L  62      28.894  20.393  52.179  1.00 23.90           C  
ATOM    480  O   PHE L  62      27.984  20.474  53.002  1.00 26.78           O  
ATOM    481  N   SER L  63      29.407  21.481  51.562  1.00 24.43           N  
ATOM    482  CA  SER L  63      28.863  22.792  51.793  1.00 25.47           C  
ATOM    483  CB  SER L  63      29.453  23.490  53.030  1.00 28.87           C  
ATOM    484  OG  SER L  63      30.851  23.670  52.868  1.00 37.21           O  
ATOM    485  C   SER L  63      29.175  23.646  50.599  1.00 25.53           C  
ATOM    486  O   SER L  63      30.194  23.450  49.938  1.00 26.90           O  
ATOM    487  N   GLY L  64      28.304  24.637  50.301  1.00 25.37           N  
ATOM    488  CA  GLY L  64      28.524  25.483  49.160  1.00 26.73           C  
ATOM    489  C   GLY L  64      28.494  26.909  49.612  1.00 30.75           C  
ATOM    490  O   GLY L  64      27.835  27.250  50.593  1.00 31.07           O  
ATOM    491  N   SER L  65      29.212  27.790  48.883  1.00 31.68           N  
ATOM    492  CA  SER L  65      29.268  29.171  49.272  1.00 33.56           C  
ATOM    493  CB  SER L  65      30.521  29.514  50.096  1.00 36.65           C  
ATOM    494  OG  SER L  65      30.548  28.748  51.290  1.00 43.79           O  
ATOM    495  C   SER L  65      29.332  30.017  48.042  1.00 34.01           C  
ATOM    496  O   SER L  65      29.639  29.536  46.951  1.00 34.67           O  
ATOM    497  N   ARG L  66      29.026  31.322  48.193  1.00 34.54           N  
ATOM    498  CA  ARG L  66      29.083  32.188  47.055  1.00 36.09           C  
ATOM    499  CB  ARG L  66      27.703  32.558  46.494  1.00 33.90           C  
ATOM    500  CG  ARG L  66      27.796  33.475  45.276  1.00 37.19           C  
ATOM    501  CD  ARG L  66      26.453  34.001  44.773  1.00 41.19           C  
ATOM    502  NE  ARG L  66      26.054  35.122  45.665  1.00 45.54           N  
ATOM    503  CZ  ARG L  66      25.397  36.202  45.150  1.00 49.15           C  
ATOM    504  NH1 ARG L  66      25.129  36.270  43.814  1.00 50.14           N1+
ATOM    505  NH2 ARG L  66      25.003  37.212  45.977  1.00 50.66           N  
ATOM    506  C   ARG L  66      29.745  33.474  47.439  1.00 36.64           C  
ATOM    507  O   ARG L  66      29.533  34.003  48.530  1.00 37.45           O  
ATOM    508  N   SER L  67      30.606  33.992  46.540  1.00 37.47           N  
ATOM    509  CA  SER L  67      31.196  35.280  46.738  1.00 37.78           C  
ATOM    510  CB  SER L  67      32.670  35.214  47.169  1.00 39.56           C  
ATOM    511  OG  SER L  67      33.186  36.525  47.346  1.00 44.94           O  
ATOM    512  C   SER L  67      31.162  35.932  45.397  1.00 37.50           C  
ATOM    513  O   SER L  67      32.059  35.733  44.578  1.00 38.56           O  
ATOM    514  N   GLY L  68      30.136  36.762  45.145  1.00 37.87           N  
ATOM    515  CA  GLY L  68      30.038  37.379  43.858  1.00 38.16           C  
ATOM    516  C   GLY L  68      29.805  36.297  42.846  1.00 38.14           C  
ATOM    517  O   GLY L  68      28.863  35.516  42.951  1.00 41.70           O  
ATOM    518  N   THR L  69      30.646  36.287  41.798  1.00 36.65           N  
ATOM    519  CA  THR L  69      30.636  35.372  40.688  1.00 34.84           C  
ATOM    520  CB  THR L  69      31.404  35.885  39.507  1.00 35.50           C  
ATOM    521  OG1 THR L  69      32.773  36.055  39.842  1.00 37.68           O  
ATOM    522  CG2 THR L  69      30.797  37.229  39.076  1.00 31.24           C  
ATOM    523  C   THR L  69      31.214  34.031  41.038  1.00 35.69           C  
ATOM    524  O   THR L  69      31.016  33.072  40.294  1.00 37.31           O  
ATOM    525  N   ASP L  70      32.027  33.938  42.112  1.00 33.48           N  
ATOM    526  CA  ASP L  70      32.685  32.693  42.408  1.00 31.95           C  
ATOM    527  CB  ASP L  70      34.092  32.884  43.000  1.00 34.82           C  
ATOM    528  CG  ASP L  70      34.976  33.454  41.898  1.00 40.54           C  
ATOM    529  OD1 ASP L  70      34.580  33.348  40.707  1.00 41.25           O  
ATOM    530  OD2 ASP L  70      36.060  34.003  42.230  1.00 45.45           O1-
ATOM    531  C   ASP L  70      31.883  31.869  43.370  1.00 30.33           C  
ATOM    532  O   ASP L  70      31.399  32.362  44.389  1.00 31.57           O  
ATOM    533  N   PHE L  71      31.732  30.563  43.052  1.00 27.86           N  
ATOM    534  CA  PHE L  71      30.980  29.654  43.872  1.00 25.56           C  
ATOM    535  CB  PHE L  71      29.799  29.006  43.125  1.00 23.55           C  
ATOM    536  CG  PHE L  71      28.850  30.096  42.753  1.00 22.28           C  
ATOM    537  CD1 PHE L  71      29.064  30.860  41.627  1.00 22.78           C  
ATOM    538  CD2 PHE L  71      27.741  30.353  43.527  1.00 21.75           C  
ATOM    539  CE1 PHE L  71      28.191  31.864  41.280  1.00 23.77           C  
ATOM    540  CE2 PHE L  71      26.864  31.357  43.184  1.00 21.28           C  
ATOM    541  CZ  PHE L  71      27.088  32.117  42.060  1.00 22.67           C  
ATOM    542  C   PHE L  71      31.916  28.557  44.279  1.00 25.25           C  
ATOM    543  O   PHE L  71      32.755  28.130  43.487  1.00 26.40           O  
ATOM    544  N   THR L  72      31.798  28.071  45.535  1.00 25.65           N  
ATOM    545  CA  THR L  72      32.738  27.089  45.992  1.00 24.40           C  
ATOM    546  CB  THR L  72      33.685  27.651  47.011  1.00 26.33           C  
ATOM    547  OG1 THR L  72      34.388  28.758  46.468  1.00 26.98           O  
ATOM    548  CG2 THR L  72      34.670  26.551  47.433  1.00 25.20           C  
ATOM    549  C   THR L  72      32.035  25.939  46.646  1.00 24.18           C  
ATOM    550  O   THR L  72      31.096  26.111  47.422  1.00 24.43           O  
ATOM    551  N   LEU L  73      32.494  24.713  46.337  1.00 23.46           N  
ATOM    552  CA  LEU L  73      31.997  23.534  46.980  1.00 23.31           C  
ATOM    553  CB  LEU L  73      31.702  22.384  46.003  1.00 20.99           C  
ATOM    554  CG  LEU L  73      31.184  21.113  46.697  1.00 19.63           C  
ATOM    555  CD1 LEU L  73      29.807  21.330  47.334  1.00 19.92           C  
ATOM    556  CD2 LEU L  73      31.213  19.907  45.753  1.00 19.98           C  
ATOM    557  C   LEU L  73      33.108  23.082  47.868  1.00 24.32           C  
ATOM    558  O   LEU L  73      34.257  23.006  47.435  1.00 26.22           O  
ATOM    559  N   THR L  74      32.808  22.797  49.148  1.00 24.43           N  
ATOM    560  CA  THR L  74      33.862  22.373  50.023  1.00 24.60           C  
ATOM    561  CB  THR L  74      34.143  23.345  51.131  1.00 24.34           C  
ATOM    562  OG1 THR L  74      34.508  24.609  50.598  1.00 25.65           O  
ATOM    563  CG2 THR L  74      35.285  22.789  51.996  1.00 21.42           C  
ATOM    564  C   THR L  74      33.458  21.089  50.667  1.00 25.50           C  
ATOM    565  O   THR L  74      32.316  20.923  51.090  1.00 27.90           O  
ATOM    566  N   ILE L  75      34.403  20.134  50.734  1.00 25.33           N  
ATOM    567  CA  ILE L  75      34.154  18.907  51.425  1.00 24.27           C  
ATOM    568  CB  ILE L  75      34.513  17.696  50.614  1.00 24.60           C  
ATOM    569  CG1 ILE L  75      33.742  17.707  49.281  1.00 25.77           C  
ATOM    570  CG2 ILE L  75      34.218  16.450  51.463  1.00 23.02           C  
ATOM    571  CD1 ILE L  75      34.267  16.704  48.256  1.00 24.04           C  
ATOM    572  C   ILE L  75      35.078  18.984  52.603  1.00 26.39           C  
ATOM    573  O   ILE L  75      36.297  18.993  52.445  1.00 26.56           O  
ATOM    574  N   SER L  76      34.510  19.069  53.821  1.00 28.71           N  
ATOM    575  CA  SER L  76      35.291  19.276  55.008  1.00 29.28           C  
ATOM    576  CB  SER L  76      34.419  19.483  56.257  1.00 28.21           C  
ATOM    577  OG  SER L  76      33.619  18.335  56.492  1.00 31.06           O  
ATOM    578  C   SER L  76      36.222  18.132  55.271  1.00 30.19           C  
ATOM    579  O   SER L  76      37.411  18.346  55.495  1.00 32.31           O  
ATOM    580  N   SER L  77      35.712  16.885  55.276  1.00 29.33           N  
ATOM    581  CA  SER L  77      36.575  15.765  55.526  1.00 28.30           C  
ATOM    582  CB  SER L  77      36.283  15.072  56.867  1.00 30.74           C  
ATOM    583  OG  SER L  77      37.168  13.978  57.059  1.00 34.86           O  
ATOM    584  C   SER L  77      36.308  14.774  54.443  1.00 28.01           C  
ATOM    585  O   SER L  77      35.315  14.052  54.477  1.00 29.74           O  
ATOM    586  N   LEU L  78      37.238  14.680  53.478  1.00 27.36           N  
ATOM    587  CA  LEU L  78      37.053  13.848  52.328  1.00 27.67           C  
ATOM    588  CB  LEU L  78      38.188  14.054  51.306  1.00 27.01           C  
ATOM    589  CG  LEU L  78      38.050  13.283  49.982  1.00 27.64           C  
ATOM    590  CD1 LEU L  78      36.806  13.731  49.198  1.00 27.68           C  
ATOM    591  CD2 LEU L  78      39.336  13.401  49.148  1.00 25.95           C  
ATOM    592  C   LEU L  78      37.025  12.412  52.754  1.00 28.65           C  
ATOM    593  O   LEU L  78      37.876  11.956  53.516  1.00 30.21           O  
ATOM    594  N   GLN L  79      36.020  11.659  52.258  1.00 29.06           N  
ATOM    595  CA  GLN L  79      35.892  10.264  52.574  1.00 28.89           C  
ATOM    596  CB  GLN L  79      34.498   9.868  53.088  1.00 29.43           C  
ATOM    597  CG  GLN L  79      34.170  10.462  54.459  1.00 33.16           C  
ATOM    598  CD  GLN L  79      34.989   9.720  55.509  1.00 36.93           C  
ATOM    599  OE1 GLN L  79      36.202   9.563  55.378  1.00 40.94           O  
ATOM    600  NE2 GLN L  79      34.306   9.242  56.582  1.00 39.31           N  
ATOM    601  C   GLN L  79      36.149   9.507  51.309  1.00 27.62           C  
ATOM    602  O   GLN L  79      36.090  10.066  50.217  1.00 29.77           O  
ATOM    603  N   PRO L  80      36.447   8.242  51.426  1.00 28.45           N  
ATOM    604  CA  PRO L  80      36.765   7.451  50.268  1.00 28.47           C  
ATOM    605  CD  PRO L  80      37.072   7.723  52.632  1.00 29.48           C  
ATOM    606  CB  PRO L  80      37.281   6.121  50.810  1.00 28.66           C  
ATOM    607  CG  PRO L  80      37.888   6.503  52.172  1.00 28.88           C  
ATOM    608  C   PRO L  80      35.625   7.329  49.303  1.00 28.57           C  
ATOM    609  O   PRO L  80      35.875   7.078  48.125  1.00 30.81           O  
ATOM    610  N   GLU L  81      34.380   7.489  49.789  1.00 28.76           N  
ATOM    611  CA  GLU L  81      33.167   7.384  49.023  1.00 28.11           C  
ATOM    612  CB  GLU L  81      31.894   7.477  49.885  1.00 30.85           C  
ATOM    613  CG  GLU L  81      31.758   6.400  50.962  1.00 37.28           C  
ATOM    614  CD  GLU L  81      32.358   6.939  52.254  1.00 42.19           C  
ATOM    615  OE1 GLU L  81      31.712   7.821  52.881  1.00 43.79           O  
ATOM    616  OE2 GLU L  81      33.469   6.479  52.630  1.00 42.60           O1-
ATOM    617  C   GLU L  81      33.069   8.532  48.068  1.00 28.15           C  
ATOM    618  O   GLU L  81      32.386   8.444  47.052  1.00 30.23           O  
ATOM    619  N   ASP L  82      33.717   9.653  48.421  1.00 28.12           N  
ATOM    620  CA  ASP L  82      33.671  10.916  47.741  1.00 26.35           C  
ATOM    621  CB  ASP L  82      34.321  12.043  48.563  1.00 26.45           C  
ATOM    622  CG  ASP L  82      33.430  12.281  49.780  1.00 30.34           C  
ATOM    623  OD1 ASP L  82      32.233  11.892  49.722  1.00 32.92           O  
ATOM    624  OD2 ASP L  82      33.933  12.851  50.785  1.00 34.13           O1-
ATOM    625  C   ASP L  82      34.310  10.858  46.388  1.00 25.46           C  
ATOM    626  O   ASP L  82      34.226  11.831  45.641  1.00 26.61           O  
ATOM    627  N   ILE L  83      35.047   9.781  46.055  1.00 24.01           N  
ATOM    628  CA  ILE L  83      35.630   9.735  44.742  1.00 25.35           C  
ATOM    629  CB  ILE L  83      36.355   8.454  44.446  1.00 32.08           C  
ATOM    630  CG1 ILE L  83      37.546   8.275  45.401  1.00  0.00           C  
ATOM    631  CG2 ILE L  83      36.750   8.465  42.960  1.00  0.00           C  
ATOM    632  CD1 ILE L  83      38.156   6.875  45.358  1.00 37.88           C  
ATOM    633  C   ILE L  83      34.522   9.864  43.749  1.00 25.62           C  
ATOM    634  O   ILE L  83      33.583   9.069  43.732  1.00 26.30           O  
ATOM    635  N   ALA L  84      34.613  10.894  42.887  1.00 22.93           N  
ATOM    636  CA  ALA L  84      33.592  11.122  41.910  1.00 20.96           C  
ATOM    637  CB  ALA L  84      32.200  11.372  42.518  1.00 22.38           C  
ATOM    638  C   ALA L  84      33.981  12.349  41.151  1.00 21.61           C  
ATOM    639  O   ALA L  84      35.032  12.938  41.399  1.00 25.69           O  
ATOM    640  N   ASP L  85      33.157  12.726  40.154  1.00 20.84           N  
ATOM    641  CA  ASP L  85      33.381  13.936  39.420  1.00 19.36           C  
ATOM    642  CB  ASP L  85      33.229  13.770  37.899  1.00 18.68           C  
ATOM    643  CG  ASP L  85      34.368  12.889  37.410  1.00  0.00           C  
ATOM    644  OD1 ASP L  85      35.248  12.545  38.244  1.00  0.00           O  
ATOM    645  OD2 ASP L  85      34.374  12.546  36.197  1.00  0.00           O1-
ATOM    646  C   ASP L  85      32.318  14.883  39.884  1.00 20.02           C  
ATOM    647  O   ASP L  85      31.156  14.501  40.005  1.00 21.76           O  
ATOM    648  N   TYR L  86      32.681  16.151  40.163  1.00 19.18           N  
ATOM    649  CA  TYR L  86      31.712  17.082  40.669  1.00 17.94           C  
ATOM    650  CB  TYR L  86      32.157  17.778  41.970  1.00 16.49           C  
ATOM    651  CG  TYR L  86      32.225  16.738  43.039  1.00 15.14           C  
ATOM    652  CD1 TYR L  86      33.326  15.921  43.159  1.00 16.12           C  
ATOM    653  CD2 TYR L  86      31.187  16.579  43.926  1.00 15.10           C  
ATOM    654  CE1 TYR L  86      33.389  14.962  44.145  1.00 15.78           C  
ATOM    655  CE2 TYR L  86      31.243  15.623  44.914  1.00 17.36           C  
ATOM    656  CZ  TYR L  86      32.344  14.811  45.024  1.00 16.44           C  
ATOM    657  OH  TYR L  86      32.402  13.830  46.037  1.00 17.80           O  
ATOM    658  C   TYR L  86      31.500  18.138  39.631  1.00 19.31           C  
ATOM    659  O   TYR L  86      32.451  18.610  39.010  1.00 19.51           O  
ATOM    660  N   TYR L  87      30.221  18.519  39.403  1.00 19.20           N  
ATOM    661  CA  TYR L  87      29.911  19.497  38.400  1.00 19.35           C  
ATOM    662  CB  TYR L  87      28.984  19.006  37.268  1.00 20.58           C  
ATOM    663  CG  TYR L  87      29.605  17.898  36.493  1.00 19.51           C  
ATOM    664  CD1 TYR L  87      30.489  18.155  35.472  1.00 18.68           C  
ATOM    665  CD2 TYR L  87      29.299  16.594  36.790  1.00 18.43           C  
ATOM    666  CE1 TYR L  87      31.056  17.129  34.758  1.00 18.95           C  
ATOM    667  CE2 TYR L  87      29.861  15.563  36.077  1.00 17.70           C  
ATOM    668  CZ  TYR L  87      30.743  15.828  35.058  1.00 19.20           C  
ATOM    669  OH  TYR L  87      31.324  14.772  34.325  1.00 25.31           O  
ATOM    670  C   TYR L  87      29.130  20.609  39.026  1.00 19.93           C  
ATOM    671  O   TYR L  87      28.318  20.391  39.923  1.00 19.74           O  
ATOM    672  N   CYS L  88      29.373  21.848  38.555  1.00 21.87           N  
ATOM    673  CA  CYS L  88      28.620  22.990  38.991  1.00 24.56           C  
ATOM    674  CB  CYS L  88      29.487  24.247  39.252  1.00 28.79           C  
ATOM    675  SG  CYS L  88      30.520  24.707  37.823  1.00 35.69           S  
ATOM    676  C   CYS L  88      27.675  23.305  37.870  1.00 24.32           C  
ATOM    677  O   CYS L  88      27.909  22.895  36.732  1.00 21.78           O  
ATOM    678  N   GLN L  89      26.556  24.003  38.165  1.00 23.38           N  
ATOM    679  CA  GLN L  89      25.608  24.323  37.132  1.00 24.46           C  
ATOM    680  CB  GLN L  89      24.440  23.326  37.061  1.00 23.62           C  
ATOM    681  CG  GLN L  89      23.422  23.659  35.967  1.00 25.07           C  
ATOM    682  CD  GLN L  89      22.129  22.911  36.266  1.00 27.12           C  
ATOM    683  OE1 GLN L  89      21.480  22.373  35.370  1.00 31.72           O  
ATOM    684  NE2 GLN L  89      21.725  22.898  37.563  1.00 27.02           N  
ATOM    685  C   GLN L  89      24.967  25.644  37.452  1.00 24.81           C  
ATOM    686  O   GLN L  89      24.666  25.925  38.611  1.00 27.05           O  
ATOM    687  N   GLN L  90      24.733  26.495  36.430  1.00 23.69           N  
ATOM    688  CA  GLN L  90      24.011  27.717  36.664  1.00 24.64           C  
ATOM    689  CB  GLN L  90      24.692  28.966  36.066  1.00 21.89           C  
ATOM    690  CG  GLN L  90      24.865  28.942  34.543  1.00 24.07           C  
ATOM    691  CD  GLN L  90      23.583  29.413  33.870  1.00 24.19           C  
ATOM    692  OE1 GLN L  90      22.693  29.969  34.511  1.00 27.71           O  
ATOM    693  NE2 GLN L  90      23.494  29.197  32.531  1.00 22.87           N  
ATOM    694  C   GLN L  90      22.676  27.529  36.013  1.00 26.51           C  
ATOM    695  O   GLN L  90      22.593  27.060  34.881  1.00 27.04           O  
ATOM    696  N   HIS L  91      21.575  27.710  36.773  1.00 21.68           N  
ATOM    697  CA  HIS L  91      20.204  27.646  36.312  1.00 23.59           C  
ATOM    698  ND1 HIS L  91      19.161  27.850  39.602  1.00 19.66           N  
ATOM    699  CG  HIS L  91      19.605  26.909  38.701  1.00 20.27           C  
ATOM    700  CB  HIS L  91      19.248  26.880  37.247  1.00 22.90           C  
ATOM    701  NE2 HIS L  91      20.410  26.411  40.750  1.00 22.92           N  
ATOM    702  CD2 HIS L  91      20.368  26.038  39.419  1.00 21.18           C  
ATOM    703  CE1 HIS L  91      19.670  27.503  40.812  1.00 19.60           C  
ATOM    704  C   HIS L  91      19.604  28.970  35.918  1.00 24.46           C  
ATOM    705  O   HIS L  91      18.473  29.017  35.438  1.00 27.50           O  
ATOM    706  N   TYR L  92      20.313  30.085  36.157  1.00 23.68           N  
ATOM    707  CA  TYR L  92      19.762  31.412  36.052  1.00 24.69           C  
ATOM    708  CB  TYR L  92      20.861  32.464  36.293  1.00 23.06           C  
ATOM    709  CG  TYR L  92      20.271  33.831  36.295  1.00 23.55           C  
ATOM    710  CD1 TYR L  92      19.602  34.294  37.405  1.00 23.85           C  
ATOM    711  CD2 TYR L  92      20.405  34.656  35.202  1.00 24.66           C  
ATOM    712  CE1 TYR L  92      19.061  35.557  37.422  1.00 29.51           C  
ATOM    713  CE2 TYR L  92      19.864  35.921  35.213  1.00 27.38           C  
ATOM    714  CZ  TYR L  92      19.192  36.373  36.324  1.00 31.40           C  
ATOM    715  OH  TYR L  92      18.639  37.670  36.337  1.00 33.84           O  
ATOM    716  C   TYR L  92      19.136  31.663  34.709  1.00 26.01           C  
ATOM    717  O   TYR L  92      18.022  32.183  34.647  1.00 27.35           O  
ATOM    718  N   THR L  93      19.803  31.309  33.594  1.00 25.53           N  
ATOM    719  CA  THR L  93      19.205  31.581  32.316  1.00 25.42           C  
ATOM    720  CB  THR L  93      19.926  32.640  31.535  1.00 27.08           C  
ATOM    721  OG1 THR L  93      21.279  32.260  31.327  1.00 29.20           O  
ATOM    722  CG2 THR L  93      19.862  33.967  32.310  1.00 26.74           C  
ATOM    723  C   THR L  93      19.233  30.327  31.504  1.00 30.06           C  
ATOM    724  O   THR L  93      19.721  29.290  31.949  1.00 33.40           O  
ATOM    725  N   THR L  94      18.667  30.403  30.283  1.00 31.36           N  
ATOM    726  CA  THR L  94      18.645  29.278  29.398  1.00 31.13           C  
ATOM    727  CB  THR L  94      17.325  29.099  28.702  1.00 30.83           C  
ATOM    728  OG1 THR L  94      16.295  28.892  29.657  1.00 31.70           O  
ATOM    729  CG2 THR L  94      17.410  27.903  27.738  1.00 26.57           C  
ATOM    730  C   THR L  94      19.662  29.566  28.349  1.00 31.90           C  
ATOM    731  O   THR L  94      19.788  30.706  27.899  1.00 35.18           O  
ATOM    732  N   PRO L  95      20.411  28.575  27.948  1.00 32.42           N  
ATOM    733  CA  PRO L  95      20.275  27.258  28.519  1.00 28.76           C  
ATOM    734  CD  PRO L  95      20.808  28.521  26.552  1.00 32.46           C  
ATOM    735  CB  PRO L  95      20.848  26.290  27.489  1.00 31.10           C  
ATOM    736  CG  PRO L  95      20.721  27.041  26.156  1.00 33.27           C  
ATOM    737  C   PRO L  95      20.995  27.149  29.828  1.00 26.45           C  
ATOM    738  O   PRO L  95      21.817  28.013  30.128  1.00 28.27           O  
ATOM    739  N   PRO L  96      20.698  26.142  30.608  1.00 21.94           N  
ATOM    740  CA  PRO L  96      21.449  25.928  31.811  1.00 22.07           C  
ATOM    741  CD  PRO L  96      19.330  25.663  30.729  1.00 18.69           C  
ATOM    742  CB  PRO L  96      20.645  24.929  32.640  1.00 19.94           C  
ATOM    743  CG  PRO L  96      19.196  25.171  32.182  1.00 20.12           C  
ATOM    744  C   PRO L  96      22.780  25.430  31.367  1.00 25.17           C  
ATOM    745  O   PRO L  96      22.848  24.733  30.356  1.00 25.58           O  
ATOM    746  N   THR L  97      23.854  25.773  32.094  1.00 23.38           N  
ATOM    747  CA  THR L  97      25.149  25.359  31.641  1.00 22.25           C  
ATOM    748  CB  THR L  97      25.976  26.489  31.101  1.00 23.32           C  
ATOM    749  OG1 THR L  97      26.154  27.486  32.096  1.00 27.08           O  
ATOM    750  CG2 THR L  97      25.259  27.078  29.873  1.00 22.83           C  
ATOM    751  C   THR L  97      25.877  24.742  32.789  1.00 22.08           C  
ATOM    752  O   THR L  97      25.618  25.053  33.950  1.00 21.60           O  
ATOM    753  N   PHE L  98      26.817  23.831  32.469  1.00 22.13           N  
ATOM    754  CA  PHE L  98      27.541  23.110  33.475  1.00 21.87           C  
ATOM    755  CB  PHE L  98      27.475  21.577  33.328  1.00 19.77           C  
ATOM    756  CG  PHE L  98      26.107  21.073  33.639  1.00 18.53           C  
ATOM    757  CD1 PHE L  98      25.131  21.017  32.673  1.00 16.88           C  
ATOM    758  CD2 PHE L  98      25.805  20.639  34.906  1.00 16.31           C  
ATOM    759  CE1 PHE L  98      23.875  20.543  32.971  1.00 18.71           C  
ATOM    760  CE2 PHE L  98      24.551  20.165  35.209  1.00 16.21           C  
ATOM    761  CZ  PHE L  98      23.580  20.116  34.241  1.00 19.04           C  
ATOM    762  C   PHE L  98      28.994  23.428  33.362  1.00 23.10           C  
ATOM    763  O   PHE L  98      29.482  23.866  32.322  1.00 23.05           O  
ATOM    764  N   GLY L  99      29.720  23.220  34.476  1.00 25.35           N  
ATOM    765  CA  GLY L  99      31.138  23.392  34.470  1.00 25.19           C  
ATOM    766  C   GLY L  99      31.696  22.150  33.845  1.00 26.30           C  
ATOM    767  O   GLY L  99      30.979  21.177  33.617  1.00 27.83           O  
ATOM    768  N   ALA L 100      33.008  22.177  33.552  1.00 27.33           N  
ATOM    769  CA  ALA L 100      33.736  21.109  32.926  1.00 28.10           C  
ATOM    770  CB  ALA L 100      35.185  21.502  32.588  1.00 34.42           C  
ATOM    771  C   ALA L 100      33.793  19.902  33.819  1.00 26.48           C  
ATOM    772  O   ALA L 100      33.814  18.774  33.331  1.00 26.45           O  
ATOM    773  N   GLY L 101      33.872  20.096  35.151  1.00 22.94           N  
ATOM    774  CA  GLY L 101      33.920  18.970  36.048  1.00 21.93           C  
ATOM    775  C   GLY L 101      35.261  18.898  36.712  1.00 23.37           C  
ATOM    776  O   GLY L 101      36.269  19.365  36.183  1.00 25.22           O  
ATOM    777  N   THR L 102      35.280  18.323  37.933  1.00 22.04           N  
ATOM    778  CA  THR L 102      36.501  18.146  38.663  1.00 21.86           C  
ATOM    779  CB  THR L 102      36.611  19.042  39.865  1.00 20.69           C  
ATOM    780  OG1 THR L 102      36.542  20.402  39.467  1.00 20.13           O  
ATOM    781  CG2 THR L 102      37.949  18.773  40.573  1.00 18.82           C  
ATOM    782  C   THR L 102      36.517  16.733  39.143  1.00 21.75           C  
ATOM    783  O   THR L 102      35.629  16.306  39.880  1.00 21.67           O  
ATOM    784  N   LYS L 103      37.540  15.959  38.736  1.00 23.48           N  
ATOM    785  CA  LYS L 103      37.602  14.603  39.179  1.00 25.23           C  
ATOM    786  CB  LYS L 103      38.302  13.657  38.189  1.00 29.55           C  
ATOM    787  CG  LYS L 103      38.209  12.186  38.587  1.00 35.93           C  
ATOM    788  CD  LYS L 103      38.627  11.226  37.477  1.00 39.68           C  
ATOM    789  CE  LYS L 103      38.535   9.754  37.882  1.00 44.42           C  
ATOM    790  NZ  LYS L 103      39.130   8.904  36.828  1.00 44.97           N1+
ATOM    791  C   LYS L 103      38.382  14.595  40.445  1.00 25.07           C  
ATOM    792  O   LYS L 103      39.508  15.087  40.505  1.00 25.82           O  
ATOM    793  N   VAL L 104      37.777  14.034  41.504  1.00 25.21           N  
ATOM    794  CA  VAL L 104      38.447  13.967  42.763  1.00 25.52           C  
ATOM    795  CB  VAL L 104      37.558  14.304  43.925  1.00 23.80           C  
ATOM    796  CG1 VAL L 104      38.336  14.069  45.230  1.00 24.01           C  
ATOM    797  CG2 VAL L 104      37.056  15.748  43.751  1.00 21.88           C  
ATOM    798  C   VAL L 104      38.888  12.550  42.925  1.00 28.98           C  
ATOM    799  O   VAL L 104      38.084  11.622  42.838  1.00 31.84           O  
ATOM    800  N   GLU L 105      40.201  12.356  43.141  1.00 31.99           N  
ATOM    801  CA  GLU L 105      40.740  11.046  43.341  1.00 33.54           C  
ATOM    802  CB  GLU L 105      41.854  10.679  42.349  1.00 38.25           C  
ATOM    803  CG  GLU L 105      41.322  10.456  40.937  1.00 47.30           C  
ATOM    804  CD  GLU L 105      42.489  10.127  40.025  1.00 52.85           C  
ATOM    805  OE1 GLU L 105      43.333  11.033  39.794  1.00 55.61           O  
ATOM    806  OE2 GLU L 105      42.549   8.966  39.540  1.00 54.96           O1-
ATOM    807  C   GLU L 105      41.330  11.039  44.708  1.00 33.00           C  
ATOM    808  O   GLU L 105      41.780  12.073  45.201  1.00 32.78           O  
ATOM    809  N   ILE L 106      41.343   9.864  45.361  1.00 32.15           N  
ATOM    810  CA  ILE L 106      41.815   9.812  46.709  1.00 31.94           C  
ATOM    811  CB  ILE L 106      40.953   8.967  47.589  1.00 31.32           C  
ATOM    812  CG1 ILE L 106      39.555   9.599  47.617  1.00 31.63           C  
ATOM    813  CG2 ILE L 106      41.607   8.856  48.976  1.00 28.11           C  
ATOM    814  CD1 ILE L 106      38.479   8.682  48.168  1.00 31.12           C  
ATOM    815  C   ILE L 106      43.211   9.295  46.727  1.00 31.88           C  
ATOM    816  O   ILE L 106      43.545   8.307  46.075  1.00 30.61           O  
ATOM    817  N   LYS L 107      44.073  10.011  47.471  1.00 32.74           N  
ATOM    818  CA  LYS L 107      45.452   9.662  47.610  1.00 35.38           C  
ATOM    819  CB  LYS L 107      46.273  10.788  48.256  1.00 35.73           C  
ATOM    820  CG  LYS L 107      47.775  10.515  48.312  1.00 37.84           C  
ATOM    821  CD  LYS L 107      48.583  11.735  48.757  1.00 42.66           C  
ATOM    822  CE  LYS L 107      48.407  12.948  47.844  1.00 47.39           C  
ATOM    823  NZ  LYS L 107      49.127  14.113  48.406  1.00 50.80           N1+
ATOM    824  C   LYS L 107      45.513   8.464  48.546  1.00 36.76           C  
ATOM    825  O   LYS L 107      45.069   8.609  49.717  1.00 38.88           O  
ATOM    826  OXT LYS L 107      46.004   7.391  48.105  1.00  0.00           O1-
TER     827      LYS L 107 
ATOM    828  N   GLU H 108       7.512   6.894  45.448  1.00 57.26           N1+
ATOM    829  CA  GLU H 108       8.919   7.164  45.075  1.00 55.43           C  
ATOM    830  CB  GLU H 108       9.723   5.851  45.038  1.00 58.61           C  
ATOM    831  CG  GLU H 108      11.179   6.007  44.585  0.80 62.64           C  
ATOM    832  CD  GLU H 108      11.965   6.747  45.658  0.80 66.09           C  
ATOM    833  OE1 GLU H 108      11.335   7.206  46.648  0.80 66.46           O  
ATOM    834  OE2 GLU H 108      13.210   6.865  45.497  0.80 69.06           O1-
ATOM    835  C   GLU H 108       9.004   7.822  43.741  1.00 51.12           C  
ATOM    836  O   GLU H 108       8.527   7.292  42.739  1.00 50.27           O  
ATOM    837  N   VAL H 109       9.615   9.019  43.707  1.00 46.27           N  
ATOM    838  CA  VAL H 109       9.742   9.720  42.471  1.00 42.80           C  
ATOM    839  CB  VAL H 109      10.129  11.158  42.659  1.00 40.10           C  
ATOM    840  CG1 VAL H 109      10.350  11.802  41.281  1.00 41.15           C  
ATOM    841  CG2 VAL H 109       9.045  11.843  43.507  1.00 38.26           C  
ATOM    842  C   VAL H 109      10.828   9.055  41.695  1.00 39.81           C  
ATOM    843  O   VAL H 109      11.941   8.877  42.188  1.00 40.42           O  
ATOM    844  N   GLN H 110      10.520   8.657  40.447  1.00 38.08           N  
ATOM    845  CA  GLN H 110      11.526   8.039  39.640  1.00 37.36           C  
ATOM    846  CB  GLN H 110      11.553   6.504  39.729  1.00 39.67           C  
ATOM    847  CG  GLN H 110      10.294   5.834  39.181  1.00 44.13           C  
ATOM    848  CD  GLN H 110      10.546   4.334  39.126  1.00 48.64           C  
ATOM    849  OE1 GLN H 110       9.908   3.613  38.360  1.00 50.24           O  
ATOM    850  NE2 GLN H 110      11.503   3.845  39.958  1.00 47.92           N  
ATOM    851  C   GLN H 110      11.259   8.393  38.213  1.00 33.77           C  
ATOM    852  O   GLN H 110      10.128   8.688  37.828  1.00 32.22           O  
ATOM    853  N   LEU H 111      12.329   8.405  37.397  1.00 31.23           N  
ATOM    854  CA  LEU H 111      12.228   8.674  35.991  1.00 29.16           C  
ATOM    855  CB  LEU H 111      12.926   9.984  35.577  1.00 27.54           C  
ATOM    856  CG  LEU H 111      12.224  11.246  36.113  1.00 27.58           C  
ATOM    857  CD1 LEU H 111      12.956  12.527  35.687  1.00 26.71           C  
ATOM    858  CD2 LEU H 111      10.746  11.271  35.692  1.00 28.86           C  
ATOM    859  C   LEU H 111      12.932   7.551  35.296  1.00 27.74           C  
ATOM    860  O   LEU H 111      14.051   7.197  35.663  1.00 31.66           O  
ATOM    861  N   VAL H 112      12.293   6.944  34.277  1.00 27.75           N  
ATOM    862  CA  VAL H 112      12.929   5.850  33.599  1.00 28.18           C  
ATOM    863  CB  VAL H 112      12.171   4.562  33.739  1.00 28.34           C  
ATOM    864  CG1 VAL H 112      12.886   3.470  32.926  1.00 26.72           C  
ATOM    865  CG2 VAL H 112      12.031   4.238  35.236  1.00 28.77           C  
ATOM    866  C   VAL H 112      12.979   6.175  32.139  1.00 28.47           C  
ATOM    867  O   VAL H 112      11.981   6.595  31.558  1.00 31.25           O  
ATOM    868  N   GLU H 113      14.149   5.983  31.493  1.00 28.55           N  
ATOM    869  CA  GLU H 113      14.217   6.285  30.093  1.00 28.36           C  
ATOM    870  CB  GLU H 113      15.241   7.373  29.709  1.00 30.63           C  
ATOM    871  CG  GLU H 113      16.653   7.181  30.257  1.00 31.08           C  
ATOM    872  CD  GLU H 113      16.782   7.981  31.545  1.00 30.97           C  
ATOM    873  OE1 GLU H 113      16.169   7.568  32.565  1.00 36.38           O  
ATOM    874  OE2 GLU H 113      17.500   9.016  31.529  1.00 31.62           O1-
ATOM    875  C   GLU H 113      14.482   5.033  29.318  1.00 29.08           C  
ATOM    876  O   GLU H 113      14.934   4.029  29.865  1.00 30.79           O  
ATOM    877  N   SER H 114      14.132   5.052  28.014  1.00 29.31           N  
ATOM    878  CA  SER H 114      14.336   3.897  27.191  1.00 27.93           C  
ATOM    879  CB  SER H 114      13.242   2.829  27.366  1.00 30.22           C  
ATOM    880  OG  SER H 114      11.978   3.368  27.007  1.00 38.84           O  
ATOM    881  C   SER H 114      14.336   4.316  25.751  1.00 26.44           C  
ATOM    882  O   SER H 114      14.034   5.462  25.420  1.00 25.89           O  
ATOM    883  N   GLY H 115      14.690   3.372  24.849  1.00 26.21           N  
ATOM    884  CA  GLY H 115      14.629   3.640  23.439  1.00 25.93           C  
ATOM    885  C   GLY H 115      15.969   3.935  22.828  1.00 26.95           C  
ATOM    886  O   GLY H 115      16.032   4.234  21.638  1.00 29.45           O  
ATOM    887  N   GLY H 116      17.081   3.866  23.586  1.00 28.85           N  
ATOM    888  CA  GLY H 116      18.354   4.162  22.979  1.00 28.32           C  
ATOM    889  C   GLY H 116      18.836   2.953  22.235  1.00 30.63           C  
ATOM    890  O   GLY H 116      18.280   1.864  22.375  1.00 32.71           O  
ATOM    891  N   GLY H 117      19.905   3.113  21.424  1.00 29.60           N  
ATOM    892  CA  GLY H 117      20.413   1.990  20.686  1.00 27.16           C  
ATOM    893  C   GLY H 117      21.350   2.482  19.626  1.00 27.26           C  
ATOM    894  O   GLY H 117      21.790   3.631  19.644  1.00 29.16           O  
ATOM    895  N   LEU H 118      21.680   1.598  18.663  1.00 27.74           N  
ATOM    896  CA  LEU H 118      22.598   1.943  17.617  1.00 27.55           C  
ATOM    897  CB  LEU H 118      23.435   0.724  17.169  1.00 25.94           C  
ATOM    898  CG  LEU H 118      24.636   1.015  16.248  1.00 25.73           C  
ATOM    899  CD1 LEU H 118      25.364  -0.287  15.886  1.00 26.28           C  
ATOM    900  CD2 LEU H 118      24.248   1.825  15.004  1.00 25.02           C  
ATOM    901  C   LEU H 118      21.764   2.431  16.471  1.00 28.75           C  
ATOM    902  O   LEU H 118      20.744   1.832  16.136  1.00 30.12           O  
ATOM    903  N   VAL H 119      22.160   3.572  15.867  1.00 28.38           N  
ATOM    904  CA  VAL H 119      21.419   4.108  14.762  1.00 29.81           C  
ATOM    905  CB  VAL H 119      20.566   5.290  15.140  1.00 31.20           C  
ATOM    906  CG1 VAL H 119      19.842   5.806  13.893  1.00 31.25           C  
ATOM    907  CG2 VAL H 119      19.604   4.870  16.261  1.00 32.26           C  
ATOM    908  C   VAL H 119      22.420   4.588  13.757  1.00 30.66           C  
ATOM    909  O   VAL H 119      23.517   5.017  14.109  1.00 32.56           O  
ATOM    910  N   GLN H 120      22.070   4.515  12.460  1.00 31.15           N  
ATOM    911  CA  GLN H 120      22.987   4.966  11.455  1.00 30.66           C  
ATOM    912  CB  GLN H 120      22.719   4.377  10.063  1.00 31.80           C  
ATOM    913  CG  GLN H 120      22.940   2.865  10.003  1.00 34.97           C  
ATOM    914  CD  GLN H 120      22.644   2.414   8.584  1.00 37.37           C  
ATOM    915  OE1 GLN H 120      22.983   3.100   7.621  1.00 40.25           O  
ATOM    916  NE2 GLN H 120      21.992   1.229   8.445  1.00 39.21           N  
ATOM    917  C   GLN H 120      22.856   6.447  11.373  1.00 28.23           C  
ATOM    918  O   GLN H 120      21.855   7.017  11.802  1.00 28.91           O  
ATOM    919  N   PRO H 121      23.850   7.099  10.840  1.00 27.03           N  
ATOM    920  CA  PRO H 121      23.814   8.526  10.733  1.00 28.47           C  
ATOM    921  CD  PRO H 121      25.203   6.581  10.799  1.00 26.57           C  
ATOM    922  CB  PRO H 121      25.223   8.957  10.312  1.00 27.02           C  
ATOM    923  CG  PRO H 121      25.953   7.640   9.975  1.00 26.94           C  
ATOM    924  C   PRO H 121      22.718   8.948   9.813  1.00 28.54           C  
ATOM    925  O   PRO H 121      22.474   8.267   8.819  1.00 28.78           O  
ATOM    926  N   GLY H 122      22.039  10.062  10.148  1.00 28.93           N  
ATOM    927  CA  GLY H 122      20.968  10.565   9.342  1.00 28.39           C  
ATOM    928  C   GLY H 122      19.706   9.849   9.723  1.00 29.55           C  
ATOM    929  O   GLY H 122      18.654  10.098   9.141  1.00 32.39           O  
ATOM    930  N   GLY H 123      19.771   8.945  10.723  1.00 28.52           N  
ATOM    931  CA  GLY H 123      18.608   8.185  11.098  1.00 27.22           C  
ATOM    932  C   GLY H 123      17.823   8.933  12.133  1.00 26.85           C  
ATOM    933  O   GLY H 123      18.155  10.063  12.490  1.00 26.37           O  
ATOM    934  N   SER H 124      16.743   8.296  12.641  1.00 28.59           N  
ATOM    935  CA  SER H 124      15.898   8.903  13.634  1.00 28.53           C  
ATOM    936  CB  SER H 124      14.458   9.174  13.160  1.00 30.17           C  
ATOM    937  OG  SER H 124      14.443  10.187  12.168  1.00 32.67           O  
ATOM    938  C   SER H 124      15.781   7.969  14.799  1.00 28.43           C  
ATOM    939  O   SER H 124      15.939   6.757  14.661  1.00 29.64           O  
ATOM    940  N   LEU H 125      15.512   8.534  15.994  1.00 28.99           N  
ATOM    941  CA  LEU H 125      15.395   7.728  17.175  1.00 27.96           C  
ATOM    942  CB  LEU H 125      16.750   7.588  17.889  1.00 30.31           C  
ATOM    943  CG  LEU H 125      16.761   6.625  19.084  1.00 31.47           C  
ATOM    944  CD1 LEU H 125      16.520   5.174  18.649  1.00 31.62           C  
ATOM    945  CD2 LEU H 125      18.054   6.776  19.892  1.00 31.62           C  
ATOM    946  C   LEU H 125      14.436   8.420  18.098  1.00 25.98           C  
ATOM    947  O   LEU H 125      14.332   9.645  18.095  1.00 26.85           O  
ATOM    948  N   ARG H 126      13.688   7.643  18.907  1.00 25.18           N  
ATOM    949  CA  ARG H 126      12.738   8.229  19.809  1.00 24.88           C  
ATOM    950  CB  ARG H 126      11.301   7.811  19.450  1.00 24.74           C  
ATOM    951  CG  ARG H 126      10.186   8.452  20.276  1.00 27.25           C  
ATOM    952  CD  ARG H 126       8.812   7.890  19.899  1.00 31.87           C  
ATOM    953  NE  ARG H 126       7.776   8.558  20.733  1.00 39.24           N  
ATOM    954  CZ  ARG H 126       7.190   9.710  20.297  1.00 42.81           C  
ATOM    955  NH1 ARG H 126       7.588  10.276  19.119  1.00 41.94           N1+
ATOM    956  NH2 ARG H 126       6.197  10.292  21.030  1.00 43.01           N  
ATOM    957  C   ARG H 126      13.041   7.705  21.179  1.00 24.19           C  
ATOM    958  O   ARG H 126      12.997   6.500  21.419  1.00 23.42           O  
ATOM    959  N   LEU H 127      13.357   8.614  22.122  1.00 25.84           N  
ATOM    960  CA  LEU H 127      13.653   8.230  23.471  1.00 26.32           C  
ATOM    961  CB  LEU H 127      14.834   9.016  24.064  1.00 26.08           C  
ATOM    962  CG  LEU H 127      16.163   8.770  23.326  1.00 25.28           C  
ATOM    963  CD1 LEU H 127      17.305   9.573  23.954  1.00 23.95           C  
ATOM    964  CD2 LEU H 127      16.497   7.274  23.249  1.00 25.22           C  
ATOM    965  C   LEU H 127      12.442   8.562  24.292  1.00 26.36           C  
ATOM    966  O   LEU H 127      11.701   9.487  23.962  1.00 25.26           O  
ATOM    967  N   SER H 128      12.201   7.794  25.379  1.00 27.05           N  
ATOM    968  CA  SER H 128      11.050   8.027  26.210  1.00 25.58           C  
ATOM    969  CB  SER H 128      10.056   6.852  26.229  1.00 24.30           C  
ATOM    970  OG  SER H 128       9.484   6.660  24.945  1.00 31.92           O  
ATOM    971  C   SER H 128      11.508   8.201  27.631  1.00 24.34           C  
ATOM    972  O   SER H 128      12.541   7.676  28.034  1.00 25.37           O  
ATOM    973  N   CYS H 129      10.747   8.984  28.430  1.00 24.00           N  
ATOM    974  CA  CYS H 129      11.061   9.161  29.823  1.00 23.42           C  
ATOM    975  CB  CYS H 129      11.678  10.547  30.133  1.00 25.39           C  
ATOM    976  SG  CYS H 129      12.085  10.799  31.889  1.00 27.45           S  
ATOM    977  C   CYS H 129       9.765   9.036  30.568  1.00 23.98           C  
ATOM    978  O   CYS H 129       8.896   9.898  30.462  1.00 25.82           O  
ATOM    979  N   ALA H 130       9.602   7.955  31.361  1.00 24.20           N  
ATOM    980  CA  ALA H 130       8.355   7.754  32.051  1.00 24.42           C  
ATOM    981  CB  ALA H 130       7.895   6.287  32.071  1.00 23.33           C  
ATOM    982  C   ALA H 130       8.515   8.188  33.471  1.00 24.66           C  
ATOM    983  O   ALA H 130       9.388   7.711  34.194  1.00 27.04           O  
ATOM    984  N   ALA H 131       7.628   9.093  33.923  1.00 24.80           N  
ATOM    985  CA  ALA H 131       7.737   9.614  35.253  1.00 26.20           C  
ATOM    986  CB  ALA H 131       7.412  11.115  35.348  1.00 24.99           C  
ATOM    987  C   ALA H 131       6.783   8.893  36.144  1.00 28.15           C  
ATOM    988  O   ALA H 131       5.683   8.525  35.735  1.00 32.27           O  
ATOM    989  N   SER H 132       7.217   8.646  37.395  1.00 31.34           N  
ATOM    990  CA  SER H 132       6.368   8.016  38.361  1.00 32.41           C  
ATOM    991  CB  SER H 132       6.717   6.541  38.628  1.00 32.08           C  
ATOM    992  OG  SER H 132       6.491   5.761  37.463  1.00 37.48           O  
ATOM    993  C   SER H 132       6.547   8.751  39.650  1.00 33.72           C  
ATOM    994  O   SER H 132       7.615   9.292  39.930  1.00 34.76           O  
ATOM    995  N   GLY H 133       5.463   8.821  40.451  1.00 21.82           N  
ATOM    996  CA  GLY H 133       5.513   9.427  41.749  1.00 20.47           C  
ATOM    997  C   GLY H 133       5.044  10.846  41.677  1.00 21.71           C  
ATOM    998  O   GLY H 133       4.597  11.400  42.679  1.00 23.68           O  
ATOM    999  N   PHE H 134       5.127  11.479  40.491  1.00 20.99           N  
ATOM   1000  CA  PHE H 134       4.704  12.847  40.392  1.00 20.53           C  
ATOM   1001  CB  PHE H 134       5.849  13.865  40.569  1.00 15.58           C  
ATOM   1002  CG  PHE H 134       6.857  13.708  39.480  1.00 13.30           C  
ATOM   1003  CD1 PHE H 134       7.739  12.653  39.475  1.00 10.78           C  
ATOM   1004  CD2 PHE H 134       6.944  14.641  38.473  1.00 13.55           C  
ATOM   1005  CE1 PHE H 134       8.671  12.522  38.472  1.00 12.41           C  
ATOM   1006  CE2 PHE H 134       7.875  14.513  37.469  1.00 11.79           C  
ATOM   1007  CZ  PHE H 134       8.743  13.450  37.464  1.00 11.33           C  
ATOM   1008  C   PHE H 134       4.073  13.039  39.049  1.00 21.60           C  
ATOM   1009  O   PHE H 134       4.098  12.143  38.208  1.00 22.58           O  
ATOM   1010  N   ASN H 135       3.456  14.218  38.825  1.00 23.06           N  
ATOM   1011  CA  ASN H 135       2.795  14.474  37.576  1.00 24.69           C  
ATOM   1012  CB  ASN H 135       1.437  15.185  37.752  1.00 28.92           C  
ATOM   1013  CG  ASN H 135       0.620  15.123  36.464  1.00 33.39           C  
ATOM   1014  OD1 ASN H 135      -0.532  15.551  36.435  1.00 37.98           O  
ATOM   1015  ND2 ASN H 135       1.208  14.568  35.370  1.00 33.19           N  
ATOM   1016  C   ASN H 135       3.678  15.380  36.778  1.00 24.38           C  
ATOM   1017  O   ASN H 135       4.143  16.404  37.270  1.00 25.46           O  
ATOM   1018  N   ILE H 136       3.912  15.012  35.504  1.00 25.02           N  
ATOM   1019  CA  ILE H 136       4.768  15.724  34.596  1.00 23.69           C  
ATOM   1020  CB  ILE H 136       4.985  15.036  33.276  1.00 23.62           C  
ATOM   1021  CG1 ILE H 136       3.664  14.827  32.524  1.00 23.61           C  
ATOM   1022  CG2 ILE H 136       5.791  13.754  33.527  1.00 20.67           C  
ATOM   1023  CD1 ILE H 136       3.870  14.391  31.073  1.00 22.10           C  
ATOM   1024  C   ILE H 136       4.229  17.093  34.328  1.00 25.73           C  
ATOM   1025  O   ILE H 136       4.989  18.027  34.079  1.00 26.33           O  
ATOM   1026  N   LYS H 137       2.895  17.237  34.353  1.00 26.82           N  
ATOM   1027  CA  LYS H 137       2.220  18.455  34.019  1.00 27.96           C  
ATOM   1028  CB  LYS H 137       0.727  18.315  34.325  1.00 29.29           C  
ATOM   1029  CG  LYS H 137      -0.152  19.389  33.708  1.00 32.78           C  
ATOM   1030  CD  LYS H 137      -1.633  19.023  33.791  1.00 37.68           C  
ATOM   1031  CE  LYS H 137      -2.521  19.832  32.851  1.00 41.66           C  
ATOM   1032  NZ  LYS H 137      -2.366  19.330  31.468  1.00 43.59           N1+
ATOM   1033  C   LYS H 137       2.740  19.568  34.872  1.00 27.83           C  
ATOM   1034  O   LYS H 137       3.005  20.668  34.388  1.00 27.68           O  
ATOM   1035  N   ASP H 138       2.910  19.297  36.174  1.00 27.88           N  
ATOM   1036  CA  ASP H 138       3.313  20.303  37.110  1.00 30.99           C  
ATOM   1037  CB  ASP H 138       3.380  19.754  38.545  1.00 35.47           C  
ATOM   1038  CG  ASP H 138       1.975  19.352  38.972  1.00 38.49           C  
ATOM   1039  OD1 ASP H 138       0.997  19.850  38.354  1.00 39.95           O  
ATOM   1040  OD2 ASP H 138       1.865  18.535  39.924  1.00 39.64           O1-
ATOM   1041  C   ASP H 138       4.684  20.837  36.795  1.00 31.53           C  
ATOM   1042  O   ASP H 138       4.894  22.048  36.813  1.00 33.22           O  
ATOM   1043  N   THR H 139       5.651  19.955  36.474  1.00 29.75           N  
ATOM   1044  CA  THR H 139       7.019  20.385  36.365  1.00 27.09           C  
ATOM   1045  CB  THR H 139       7.976  19.448  37.041  1.00 29.21           C  
ATOM   1046  OG1 THR H 139       7.831  18.141  36.506  1.00 30.37           O  
ATOM   1047  CG2 THR H 139       7.701  19.435  38.552  1.00 29.99           C  
ATOM   1048  C   THR H 139       7.495  20.530  34.963  1.00 23.61           C  
ATOM   1049  O   THR H 139       6.772  20.364  33.984  1.00 24.61           O  
ATOM   1050  N   TYR H 140       8.779  20.921  34.876  1.00 27.21           N  
ATOM   1051  CA  TYR H 140       9.526  20.975  33.645  1.00 25.00           C  
ATOM   1052  CB  TYR H 140      10.549  22.127  33.557  1.00 25.25           C  
ATOM   1053  CG  TYR H 140       9.879  23.430  33.277  1.00 24.45           C  
ATOM   1054  CD1 TYR H 140       9.256  24.151  34.270  1.00 27.03           C  
ATOM   1055  CD2 TYR H 140       9.901  23.940  31.999  1.00 25.95           C  
ATOM   1056  CE1 TYR H 140       8.653  25.355  33.983  1.00 28.32           C  
ATOM   1057  CE2 TYR H 140       9.301  25.142  31.706  1.00 27.06           C  
ATOM   1058  CZ  TYR H 140       8.675  25.852  32.701  1.00 30.99           C  
ATOM   1059  OH  TYR H 140       8.057  27.085  32.402  1.00 34.51           O  
ATOM   1060  C   TYR H 140      10.338  19.716  33.555  1.00 24.72           C  
ATOM   1061  O   TYR H 140      10.859  19.234  34.559  1.00 24.57           O  
ATOM   1062  N   ILE H 141      10.438  19.135  32.340  1.00 24.14           N  
ATOM   1063  CA  ILE H 141      11.229  17.952  32.132  1.00 22.04           C  
ATOM   1064  CB  ILE H 141      10.477  16.838  31.454  1.00 21.52           C  
ATOM   1065  CG1 ILE H 141       9.277  16.395  32.307  1.00 20.93           C  
ATOM   1066  CG2 ILE H 141      11.470  15.701  31.162  1.00 20.95           C  
ATOM   1067  CD1 ILE H 141       9.677  15.835  33.671  1.00 21.51           C  
ATOM   1068  C   ILE H 141      12.349  18.344  31.216  1.00 20.87           C  
ATOM   1069  O   ILE H 141      12.135  19.075  30.252  1.00 21.09           O  
ATOM   1070  N   HIS H 142      13.583  17.876  31.505  1.00 20.20           N  
ATOM   1071  CA  HIS H 142      14.718  18.261  30.710  1.00 18.71           C  
ATOM   1072  ND1 HIS H 142      15.383  21.535  31.433  1.00 17.61           N  
ATOM   1073  CG  HIS H 142      15.320  20.323  32.083  1.00 17.29           C  
ATOM   1074  CB  HIS H 142      15.792  19.025  31.502  1.00 18.84           C  
ATOM   1075  NE2 HIS H 142      14.487  21.931  33.427  1.00 19.17           N  
ATOM   1076  CD2 HIS H 142      14.770  20.584  33.299  1.00 19.53           C  
ATOM   1077  CE1 HIS H 142      14.873  22.463  32.282  1.00 20.75           C  
ATOM   1078  C   HIS H 142      15.409  17.035  30.209  1.00 18.86           C  
ATOM   1079  O   HIS H 142      15.331  15.966  30.812  1.00 19.68           O  
ATOM   1080  N   TRP H 143      16.084  17.162  29.051  1.00 20.10           N  
ATOM   1081  CA  TRP H 143      16.905  16.095  28.569  1.00 21.02           C  
ATOM   1082  CB  TRP H 143      16.582  15.632  27.138  1.00 19.63           C  
ATOM   1083  CG  TRP H 143      15.311  14.823  27.045  1.00 20.32           C  
ATOM   1084  CD2 TRP H 143      15.257  13.401  27.230  1.00 18.31           C  
ATOM   1085  CD1 TRP H 143      14.034  15.229  26.791  1.00 19.63           C  
ATOM   1086  NE1 TRP H 143      13.186  14.146  26.809  1.00 18.27           N  
ATOM   1087  CE2 TRP H 143      13.926  13.014  27.078  1.00 18.08           C  
ATOM   1088  CE3 TRP H 143      16.238  12.490  27.506  1.00 18.22           C  
ATOM   1089  CZ2 TRP H 143      13.554  11.705  27.201  1.00 18.74           C  
ATOM   1090  CZ3 TRP H 143      15.860  11.171  27.627  1.00 18.74           C  
ATOM   1091  CH2 TRP H 143      14.543  10.787  27.478  1.00 19.18           C  
ATOM   1092  C   TRP H 143      18.296  16.632  28.588  1.00 21.53           C  
ATOM   1093  O   TRP H 143      18.557  17.723  28.084  1.00 20.51           O  
ATOM   1094  N   VAL H 144      19.216  15.882  29.222  1.00 22.72           N  
ATOM   1095  CA  VAL H 144      20.597  16.261  29.310  1.00 21.48           C  
ATOM   1096  CB  VAL H 144      21.040  16.529  30.721  1.00 20.27           C  
ATOM   1097  CG1 VAL H 144      22.554  16.799  30.731  1.00 18.44           C  
ATOM   1098  CG2 VAL H 144      20.195  17.683  31.285  1.00 19.04           C  
ATOM   1099  C   VAL H 144      21.378  15.087  28.808  1.00 20.86           C  
ATOM   1100  O   VAL H 144      21.025  13.943  29.085  1.00 22.07           O  
ATOM   1101  N   ARG H 145      22.465  15.334  28.047  1.00 19.61           N  
ATOM   1102  CA  ARG H 145      23.207  14.218  27.527  1.00 22.61           C  
ATOM   1103  CB  ARG H 145      23.109  14.056  26.000  1.00 22.05           C  
ATOM   1104  CG  ARG H 145      23.616  15.254  25.196  1.00 21.23           C  
ATOM   1105  CD  ARG H 145      23.490  15.031  23.686  1.00 20.78           C  
ATOM   1106  NE  ARG H 145      23.999  16.243  22.986  1.00 24.88           N  
ATOM   1107  CZ  ARG H 145      23.835  16.355  21.636  1.00 25.50           C  
ATOM   1108  NH1 ARG H 145      23.173  15.378  20.949  1.00 27.93           N1+
ATOM   1109  NH2 ARG H 145      24.328  17.440  20.971  1.00 26.65           N  
ATOM   1110  C   ARG H 145      24.653  14.359  27.879  1.00 24.07           C  
ATOM   1111  O   ARG H 145      25.119  15.437  28.240  1.00 24.04           O  
ATOM   1112  N   GLN H 146      25.398  13.233  27.823  1.00 24.86           N  
ATOM   1113  CA  GLN H 146      26.795  13.262  28.139  1.00 25.13           C  
ATOM   1114  CB  GLN H 146      27.069  12.757  29.568  1.00 24.64           C  
ATOM   1115  CG  GLN H 146      28.538  12.770  29.986  1.00 26.79           C  
ATOM   1116  CD  GLN H 146      28.606  12.242  31.413  1.00 28.28           C  
ATOM   1117  OE1 GLN H 146      28.269  11.089  31.680  1.00 30.71           O  
ATOM   1118  NE2 GLN H 146      29.044  13.112  32.361  1.00 30.04           N  
ATOM   1119  C   GLN H 146      27.507  12.352  27.182  1.00 25.23           C  
ATOM   1120  O   GLN H 146      27.262  11.147  27.159  1.00 22.95           O  
ATOM   1121  N   SER H 147      28.435  12.910  26.377  1.00 26.71           N  
ATOM   1122  CA  SER H 147      29.168  12.115  25.428  1.00 31.32           C  
ATOM   1123  CB  SER H 147      29.917  12.945  24.371  1.00 28.88           C  
ATOM   1124  OG  SER H 147      30.957  13.690  24.987  1.00  0.00           O  
ATOM   1125  C   SER H 147      30.180  11.334  26.198  1.00 36.06           C  
ATOM   1126  O   SER H 147      30.469  11.650  27.350  1.00 36.13           O  
ATOM   1127  N   PRO H 148      30.729  10.306  25.610  1.00 41.40           N  
ATOM   1128  CA  PRO H 148      31.675   9.526  26.347  1.00 43.62           C  
ATOM   1129  CD  PRO H 148      30.005   9.505  24.635  1.00 43.02           C  
ATOM   1130  CB  PRO H 148      31.910   8.265  25.521  1.00 46.03           C  
ATOM   1131  CG  PRO H 148      30.573   8.080  24.776  1.00 45.87           C  
ATOM   1132  C   PRO H 148      32.902  10.305  26.691  1.00 45.49           C  
ATOM   1133  O   PRO H 148      33.569  10.813  25.792  1.00 45.86           O  
ATOM   1134  N   GLY H 149      33.225  10.393  27.996  1.00 45.78           N  
ATOM   1135  CA  GLY H 149      34.423  11.041  28.442  1.00 46.77           C  
ATOM   1136  C   GLY H 149      34.221  12.523  28.583  1.00 47.16           C  
ATOM   1137  O   GLY H 149      35.095  13.212  29.106  1.00 48.95           O  
ATOM   1138  N   LYS H 150      33.067  13.065  28.144  1.00 46.90           N  
ATOM   1139  CA  LYS H 150      32.872  14.490  28.217  1.00 44.13           C  
ATOM   1140  CB  LYS H 150      32.326  15.141  26.931  1.00 47.16           C  
ATOM   1141  CG  LYS H 150      33.409  15.534  25.923  1.00 51.12           C  
ATOM   1142  CD  LYS H 150      34.095  14.367  25.216  1.00 55.95           C  
ATOM   1143  CE  LYS H 150      33.700  14.240  23.744  1.00 57.87           C  
ATOM   1144  NZ  LYS H 150      34.301  15.346  22.965  1.00 59.91           N1+
ATOM   1145  C   LYS H 150      31.920  14.831  29.318  1.00 40.03           C  
ATOM   1146  O   LYS H 150      31.508  13.975  30.098  1.00 39.30           O  
ATOM   1147  N   GLY H 151      31.576  16.134  29.406  1.00 36.37           N  
ATOM   1148  CA  GLY H 151      30.733  16.657  30.444  1.00 34.34           C  
ATOM   1149  C   GLY H 151      29.291  16.563  30.054  1.00 32.22           C  
ATOM   1150  O   GLY H 151      28.935  15.936  29.059  1.00 32.03           O  
ATOM   1151  N   LEU H 152      28.429  17.220  30.860  1.00 29.93           N  
ATOM   1152  CA  LEU H 152      27.001  17.202  30.712  1.00 26.49           C  
ATOM   1153  CB  LEU H 152      26.286  17.380  32.062  1.00 24.07           C  
ATOM   1154  CG  LEU H 152      26.565  16.246  33.067  1.00 23.52           C  
ATOM   1155  CD1 LEU H 152      25.938  16.548  34.437  1.00 22.18           C  
ATOM   1156  CD2 LEU H 152      26.108  14.887  32.516  1.00 22.99           C  
ATOM   1157  C   LEU H 152      26.588  18.350  29.839  1.00 27.21           C  
ATOM   1158  O   LEU H 152      27.057  19.474  30.006  1.00 28.61           O  
ATOM   1159  N   GLU H 153      25.689  18.074  28.870  1.00 27.67           N  
ATOM   1160  CA  GLU H 153      25.200  19.085  27.974  1.00 27.42           C  
ATOM   1161  CB  GLU H 153      25.629  18.858  26.515  1.00 30.71           C  
ATOM   1162  CG  GLU H 153      25.204  19.980  25.564  1.00 36.10           C  
ATOM   1163  CD  GLU H 153      25.693  19.623  24.167  1.00 39.86           C  
ATOM   1164  OE1 GLU H 153      25.890  18.409  23.901  1.00 43.11           O  
ATOM   1165  OE2 GLU H 153      25.875  20.562  23.346  1.00 42.88           O1-
ATOM   1166  C   GLU H 153      23.699  19.032  28.002  1.00 25.45           C  
ATOM   1167  O   GLU H 153      23.106  17.958  27.934  1.00 27.49           O  
ATOM   1168  N   TRP H 154      23.045  20.207  28.093  1.00 23.83           N  
ATOM   1169  CA  TRP H 154      21.611  20.286  28.163  1.00 24.24           C  
ATOM   1170  CB  TRP H 154      21.170  21.545  28.928  1.00 22.04           C  
ATOM   1171  CG  TRP H 154      19.690  21.804  28.985  1.00 23.60           C  
ATOM   1172  CD2 TRP H 154      19.007  22.701  28.097  1.00 22.27           C  
ATOM   1173  CD1 TRP H 154      18.750  21.313  29.842  1.00 22.63           C  
ATOM   1174  NE1 TRP H 154      17.522  21.853  29.544  1.00 23.01           N  
ATOM   1175  CE2 TRP H 154      17.666  22.708  28.473  1.00 21.51           C  
ATOM   1176  CE3 TRP H 154      19.464  23.463  27.058  1.00 20.91           C  
ATOM   1177  CZ2 TRP H 154      16.756  23.480  27.812  1.00 22.11           C  
ATOM   1178  CZ3 TRP H 154      18.540  24.236  26.389  1.00 21.04           C  
ATOM   1179  CH2 TRP H 154      17.211  24.244  26.761  1.00 22.56           C  
ATOM   1180  C   TRP H 154      21.072  20.373  26.761  1.00 24.98           C  
ATOM   1181  O   TRP H 154      21.510  21.220  25.988  1.00 27.19           O  
ATOM   1182  N   VAL H 155      20.223  19.403  26.348  1.00 22.05           N  
ATOM   1183  CA  VAL H 155      19.604  19.433  25.047  1.00 21.65           C  
ATOM   1184  CB  VAL H 155      19.430  18.075  24.425  1.00 22.83           C  
ATOM   1185  CG1 VAL H 155      20.819  17.552  24.039  1.00 23.55           C  
ATOM   1186  CG2 VAL H 155      18.716  17.142  25.409  1.00 21.31           C  
ATOM   1187  C   VAL H 155      18.300  20.187  24.926  1.00 20.33           C  
ATOM   1188  O   VAL H 155      18.154  21.008  24.023  1.00 22.09           O  
ATOM   1189  N   ALA H 156      17.307  19.947  25.818  1.00 19.43           N  
ATOM   1190  CA  ALA H 156      16.019  20.572  25.605  1.00 19.00           C  
ATOM   1191  CB  ALA H 156      15.197  19.907  24.486  1.00 18.19           C  
ATOM   1192  C   ALA H 156      15.182  20.494  26.853  1.00 20.80           C  
ATOM   1193  O   ALA H 156      15.473  19.715  27.760  1.00 20.23           O  
ATOM   1194  N   ARG H 157      14.116  21.330  26.936  1.00 21.69           N  
ATOM   1195  CA  ARG H 157      13.232  21.290  28.074  1.00 21.59           C  
ATOM   1196  CB  ARG H 157      13.376  22.440  29.083  1.00 24.10           C  
ATOM   1197  CG  ARG H 157      12.972  23.790  28.491  1.00 27.28           C  
ATOM   1198  CD  ARG H 157      12.321  24.739  29.499  1.00 29.34           C  
ATOM   1199  NE  ARG H 157      13.369  25.605  30.096  1.00 34.42           N  
ATOM   1200  CZ  ARG H 157      13.109  26.930  30.288  1.00 35.63           C  
ATOM   1201  NH1 ARG H 157      11.927  27.463  29.861  1.00 36.76           N1+
ATOM   1202  NH2 ARG H 157      14.024  27.720  30.919  1.00 34.75           N  
ATOM   1203  C   ARG H 157      11.829  21.450  27.569  1.00 20.39           C  
ATOM   1204  O   ARG H 157      11.607  21.984  26.483  1.00 21.07           O  
ATOM   1205  N   ILE H 158      10.846  20.957  28.354  1.00 19.89           N  
ATOM   1206  CA  ILE H 158       9.459  21.114  28.008  1.00 21.38           C  
ATOM   1207  CB  ILE H 158       8.862  19.908  27.341  1.00 20.48           C  
ATOM   1208  CG1 ILE H 158       7.447  20.230  26.834  1.00 19.14           C  
ATOM   1209  CG2 ILE H 158       8.919  18.734  28.332  1.00 17.03           C  
ATOM   1210  CD1 ILE H 158       6.866  19.157  25.915  1.00 18.73           C  
ATOM   1211  C   ILE H 158       8.667  21.344  29.259  1.00 23.59           C  
ATOM   1212  O   ILE H 158       9.003  20.837  30.329  1.00 25.26           O  
ATOM   1213  N   TYR H 159       7.592  22.151  29.153  1.00 23.22           N  
ATOM   1214  CA  TYR H 159       6.690  22.338  30.252  1.00 23.50           C  
ATOM   1215  CB  TYR H 159       6.487  23.831  30.575  1.00 24.17           C  
ATOM   1216  CG  TYR H 159       5.583  24.015  31.746  1.00 24.87           C  
ATOM   1217  CD1 TYR H 159       5.856  23.417  32.955  1.00 27.56           C  
ATOM   1218  CD2 TYR H 159       4.491  24.847  31.652  1.00 26.49           C  
ATOM   1219  CE1 TYR H 159       5.029  23.609  34.038  1.00 29.70           C  
ATOM   1220  CE2 TYR H 159       3.662  25.043  32.730  1.00 28.59           C  
ATOM   1221  CZ  TYR H 159       3.926  24.420  33.924  1.00 29.48           C  
ATOM   1222  OH  TYR H 159       3.075  24.621  35.031  1.00 35.99           O  
ATOM   1223  C   TYR H 159       5.424  21.709  29.752  1.00 23.54           C  
ATOM   1224  O   TYR H 159       4.759  22.238  28.863  1.00 23.84           O  
ATOM   1225  N   PRO H 160       5.057  20.605  30.343  1.00 22.78           N  
ATOM   1226  CA  PRO H 160       3.931  19.866  29.845  1.00 24.98           C  
ATOM   1227  CD  PRO H 160       6.023  19.745  31.005  1.00 23.04           C  
ATOM   1228  CB  PRO H 160       3.955  18.533  30.589  1.00 23.87           C  
ATOM   1229  CG  PRO H 160       5.450  18.322  30.894  1.00 22.44           C  
ATOM   1230  C   PRO H 160       2.606  20.559  29.873  1.00 29.14           C  
ATOM   1231  O   PRO H 160       1.789  20.273  28.999  1.00 32.92           O  
ATOM   1232  N   THR H 161       2.336  21.440  30.853  1.00 32.08           N  
ATOM   1233  CA  THR H 161       1.032  22.039  30.866  1.00 33.24           C  
ATOM   1234  CB  THR H 161       0.850  22.974  32.023  1.00 32.56           C  
ATOM   1235  OG1 THR H 161       1.105  22.298  33.245  1.00 32.52           O  
ATOM   1236  CG2 THR H 161      -0.594  23.504  32.008  1.00 31.06           C  
ATOM   1237  C   THR H 161       0.833  22.859  29.624  1.00 35.03           C  
ATOM   1238  O   THR H 161      -0.037  22.563  28.808  1.00 36.38           O  
ATOM   1239  N   ASN H 162       1.670  23.906  29.445  1.00 35.34           N  
ATOM   1240  CA  ASN H 162       1.551  24.808  28.331  1.00 35.01           C  
ATOM   1241  CB  ASN H 162       2.194  26.193  28.577  1.00 34.56           C  
ATOM   1242  CG  ASN H 162       3.687  26.102  28.855  1.00 35.29           C  
ATOM   1243  OD1 ASN H 162       4.336  25.096  28.584  1.00 36.70           O  
ATOM   1244  ND2 ASN H 162       4.251  27.202  29.425  1.00 37.15           N  
ATOM   1245  C   ASN H 162       2.053  24.192  27.055  1.00 35.50           C  
ATOM   1246  O   ASN H 162       1.530  24.485  25.981  1.00 36.51           O  
ATOM   1247  N   GLY H 163       3.082  23.324  27.127  1.00 34.60           N  
ATOM   1248  CA  GLY H 163       3.583  22.689  25.936  1.00 30.00           C  
ATOM   1249  C   GLY H 163       4.766  23.432  25.382  1.00 28.76           C  
ATOM   1250  O   GLY H 163       5.264  23.105  24.307  1.00 30.38           O  
ATOM   1251  N   TYR H 164       5.254  24.450  26.112  1.00 29.51           N  
ATOM   1252  CA  TYR H 164       6.388  25.245  25.709  1.00 28.59           C  
ATOM   1253  CB  TYR H 164       6.631  26.505  26.557  1.00 31.10           C  
ATOM   1254  CG  TYR H 164       5.724  27.571  26.061  1.00 35.98           C  
ATOM   1255  CD1 TYR H 164       4.396  27.605  26.413  1.00 37.41           C  
ATOM   1256  CD2 TYR H 164       6.226  28.549  25.236  1.00 38.88           C  
ATOM   1257  CE1 TYR H 164       3.578  28.603  25.940  1.00 40.54           C  
ATOM   1258  CE2 TYR H 164       5.413  29.548  24.761  1.00 41.23           C  
ATOM   1259  CZ  TYR H 164       4.086  29.576  25.113  1.00 42.36           C  
ATOM   1260  OH  TYR H 164       3.248  30.601  24.626  1.00 44.74           O  
ATOM   1261  C   TYR H 164       7.652  24.453  25.748  1.00 26.80           C  
ATOM   1262  O   TYR H 164       7.863  23.618  26.627  1.00 26.65           O  
ATOM   1263  N   THR H 165       8.529  24.696  24.751  1.00 25.42           N  
ATOM   1264  CA  THR H 165       9.775  23.995  24.687  1.00 25.76           C  
ATOM   1265  CB  THR H 165       9.825  22.987  23.578  1.00 26.01           C  
ATOM   1266  OG1 THR H 165       9.705  23.641  22.324  1.00 26.60           O  
ATOM   1267  CG2 THR H 165       8.674  21.985  23.760  1.00 23.91           C  
ATOM   1268  C   THR H 165      10.880  24.971  24.417  1.00 26.01           C  
ATOM   1269  O   THR H 165      10.651  26.081  23.940  1.00 26.47           O  
ATOM   1270  N   ARG H 166      12.122  24.571  24.763  1.00 26.13           N  
ATOM   1271  CA  ARG H 166      13.304  25.334  24.466  1.00 27.09           C  
ATOM   1272  CB  ARG H 166      13.827  26.189  25.634  1.00 30.60           C  
ATOM   1273  CG  ARG H 166      13.063  27.504  25.822  1.00 35.55           C  
ATOM   1274  CD  ARG H 166      13.194  28.434  24.613  1.00 47.47           C  
ATOM   1275  NE  ARG H 166      12.686  29.785  24.983  1.00 56.79           N  
ATOM   1276  CZ  ARG H 166      12.491  30.716  24.001  1.00 61.18           C  
ATOM   1277  NH1 ARG H 166      12.631  30.357  22.692  1.00 63.27           N1+
ATOM   1278  NH2 ARG H 166      12.169  32.006  24.319  1.00 58.39           N  
ATOM   1279  C   ARG H 166      14.362  24.337  24.098  1.00 25.11           C  
ATOM   1280  O   ARG H 166      14.384  23.231  24.636  1.00 22.11           O  
ATOM   1281  N   TYR H 167      15.268  24.700  23.160  1.00 24.80           N  
ATOM   1282  CA  TYR H 167      16.257  23.756  22.708  1.00 24.23           C  
ATOM   1283  CB  TYR H 167      16.071  23.306  21.247  1.00 24.30           C  
ATOM   1284  CG  TYR H 167      14.751  22.641  21.063  1.00 24.98           C  
ATOM   1285  CD1 TYR H 167      13.641  23.376  20.719  1.00 25.05           C  
ATOM   1286  CD2 TYR H 167      14.624  21.282  21.221  1.00 24.09           C  
ATOM   1287  CE1 TYR H 167      12.422  22.766  20.542  1.00 25.40           C  
ATOM   1288  CE2 TYR H 167      13.407  20.666  21.047  1.00 24.77           C  
ATOM   1289  CZ  TYR H 167      12.304  21.408  20.705  1.00 25.85           C  
ATOM   1290  OH  TYR H 167      11.056  20.776  20.525  1.00 26.78           O  
ATOM   1291  C   TYR H 167      17.610  24.396  22.695  1.00 25.48           C  
ATOM   1292  O   TYR H 167      17.743  25.616  22.606  1.00 27.58           O  
ATOM   1293  N   ALA H 168      18.662  23.558  22.800  1.00 25.84           N  
ATOM   1294  CA  ALA H 168      20.017  24.009  22.660  1.00 26.88           C  
ATOM   1295  CB  ALA H 168      21.061  23.007  23.179  1.00 23.87           C  
ATOM   1296  C   ALA H 168      20.234  24.174  21.185  1.00 29.80           C  
ATOM   1297  O   ALA H 168      19.553  23.545  20.378  1.00 32.06           O  
ATOM   1298  N   ASP H 169      21.200  25.026  20.796  1.00 32.68           N  
ATOM   1299  CA  ASP H 169      21.439  25.340  19.412  1.00 35.30           C  
ATOM   1300  CB  ASP H 169      22.527  26.411  19.227  1.00 40.24           C  
ATOM   1301  CG  ASP H 169      21.940  27.746  19.656  1.00 46.18           C  
ATOM   1302  OD1 ASP H 169      20.879  28.129  19.096  1.00 52.06           O  
ATOM   1303  OD2 ASP H 169      22.547  28.406  20.540  1.00 48.56           O1-
ATOM   1304  C   ASP H 169      21.872  24.133  18.639  1.00 35.21           C  
ATOM   1305  O   ASP H 169      21.479  23.958  17.488  1.00 38.11           O  
ATOM   1306  N   SER H 170      22.696  23.261  19.242  1.00 34.48           N  
ATOM   1307  CA  SER H 170      23.222  22.146  18.508  1.00 33.28           C  
ATOM   1308  CB  SER H 170      24.148  21.275  19.371  1.00 34.69           C  
ATOM   1309  OG  SER H 170      23.427  20.754  20.478  1.00 38.38           O  
ATOM   1310  C   SER H 170      22.103  21.280  18.019  1.00 32.81           C  
ATOM   1311  O   SER H 170      22.154  20.736  16.916  1.00 34.72           O  
ATOM   1312  N   VAL H 171      21.110  21.071  18.897  1.00 31.02           N  
ATOM   1313  CA  VAL H 171      19.932  20.272  18.707  1.00 30.37           C  
ATOM   1314  CB  VAL H 171      19.378  19.857  20.035  1.00 29.63           C  
ATOM   1315  CG1 VAL H 171      18.004  19.220  19.835  1.00 28.28           C  
ATOM   1316  CG2 VAL H 171      20.401  18.918  20.696  1.00 26.90           C  
ATOM   1317  C   VAL H 171      18.827  20.921  17.919  1.00 31.67           C  
ATOM   1318  O   VAL H 171      18.092  20.233  17.212  1.00 31.36           O  
ATOM   1319  N   LYS H 172      18.656  22.254  18.020  1.00 35.45           N  
ATOM   1320  CA  LYS H 172      17.472  22.877  17.488  1.00 36.22           C  
ATOM   1321  CB  LYS H 172      17.443  24.403  17.683  1.00 39.37           C  
ATOM   1322  CG  LYS H 172      16.091  25.026  17.331  1.00 44.47           C  
ATOM   1323  CD  LYS H 172      15.883  26.422  17.922  1.00 48.31           C  
ATOM   1324  CE  LYS H 172      16.687  27.518  17.227  1.00 52.76           C  
ATOM   1325  NZ  LYS H 172      16.393  28.825  17.853  1.00 52.50           N1+
ATOM   1326  C   LYS H 172      17.257  22.565  16.037  1.00 34.84           C  
ATOM   1327  O   LYS H 172      18.165  22.657  15.213  1.00 36.88           O  
ATOM   1328  N   GLY H 173      16.006  22.157  15.723  1.00 33.80           N  
ATOM   1329  CA  GLY H 173      15.534  21.864  14.398  1.00 31.33           C  
ATOM   1330  C   GLY H 173      15.515  20.378  14.196  1.00 31.40           C  
ATOM   1331  O   GLY H 173      14.575  19.831  13.622  1.00 33.12           O  
ATOM   1332  N   ARG H 174      16.592  19.698  14.631  1.00 29.41           N  
ATOM   1333  CA  ARG H 174      16.758  18.276  14.503  1.00 27.26           C  
ATOM   1334  CB  ARG H 174      18.228  17.857  14.676  1.00 28.30           C  
ATOM   1335  CG  ARG H 174      19.130  18.520  13.631  1.00 29.87           C  
ATOM   1336  CD  ARG H 174      20.570  18.004  13.578  1.00 29.67           C  
ATOM   1337  NE  ARG H 174      21.221  18.284  14.889  1.00 30.86           N  
ATOM   1338  CZ  ARG H 174      21.402  17.273  15.786  1.00 32.98           C  
ATOM   1339  NH1 ARG H 174      21.012  16.004  15.474  1.00 31.80           N1+
ATOM   1340  NH2 ARG H 174      21.996  17.522  16.989  1.00 34.12           N  
ATOM   1341  C   ARG H 174      15.930  17.500  15.489  1.00 27.89           C  
ATOM   1342  O   ARG H 174      15.389  16.445  15.155  1.00 30.62           O  
ATOM   1343  N   PHE H 175      15.812  17.999  16.738  1.00 27.59           N  
ATOM   1344  CA  PHE H 175      15.174  17.251  17.791  1.00 26.59           C  
ATOM   1345  CB  PHE H 175      16.010  17.196  19.080  1.00 26.25           C  
ATOM   1346  CG  PHE H 175      17.231  16.358  18.900  1.00 25.32           C  
ATOM   1347  CD1 PHE H 175      18.092  16.562  17.846  1.00 25.78           C  
ATOM   1348  CD2 PHE H 175      17.556  15.405  19.839  1.00 27.80           C  
ATOM   1349  CE1 PHE H 175      19.224  15.793  17.704  1.00 24.87           C  
ATOM   1350  CE2 PHE H 175      18.688  14.636  19.703  1.00 25.29           C  
ATOM   1351  CZ  PHE H 175      19.524  14.824  18.630  1.00 26.98           C  
ATOM   1352  C   PHE H 175      13.907  17.926  18.199  1.00 26.92           C  
ATOM   1353  O   PHE H 175      13.756  19.140  18.073  1.00 27.36           O  
ATOM   1354  N   THR H 176      12.950  17.116  18.697  1.00 28.45           N  
ATOM   1355  CA  THR H 176      11.703  17.627  19.178  1.00 27.49           C  
ATOM   1356  CB  THR H 176      10.549  17.308  18.275  1.00 28.75           C  
ATOM   1357  OG1 THR H 176      10.778  17.850  16.982  1.00 29.37           O  
ATOM   1358  CG2 THR H 176       9.266  17.904  18.878  1.00 27.75           C  
ATOM   1359  C   THR H 176      11.429  16.978  20.499  1.00 27.64           C  
ATOM   1360  O   THR H 176      11.572  15.768  20.660  1.00 29.19           O  
ATOM   1361  N   ILE H 177      11.017  17.786  21.492  1.00 26.83           N  
ATOM   1362  CA  ILE H 177      10.694  17.243  22.774  1.00 26.78           C  
ATOM   1363  CB  ILE H 177      11.360  17.964  23.913  1.00 25.44           C  
ATOM   1364  CG1 ILE H 177      11.181  17.188  25.228  1.00 24.90           C  
ATOM   1365  CG2 ILE H 177      10.826  19.404  23.950  1.00 23.61           C  
ATOM   1366  CD1 ILE H 177      12.078  17.690  26.359  1.00 24.47           C  
ATOM   1367  C   ILE H 177       9.218  17.397  22.914  1.00 27.97           C  
ATOM   1368  O   ILE H 177       8.663  18.432  22.549  1.00 28.53           O  
ATOM   1369  N   SER H 178       8.539  16.340  23.396  1.00 28.58           N  
ATOM   1370  CA  SER H 178       7.115  16.399  23.542  1.00 28.37           C  
ATOM   1371  CB  SER H 178       6.357  15.732  22.382  1.00 28.08           C  
ATOM   1372  OG  SER H 178       6.674  14.348  22.323  1.00 31.30           O  
ATOM   1373  C   SER H 178       6.759  15.666  24.796  1.00 27.60           C  
ATOM   1374  O   SER H 178       7.607  15.012  25.403  1.00 28.52           O  
ATOM   1375  N   ALA H 179       5.491  15.795  25.240  1.00 27.40           N  
ATOM   1376  CA  ALA H 179       5.078  15.112  26.431  1.00 29.19           C  
ATOM   1377  CB  ALA H 179       5.174  15.977  27.699  1.00 28.98           C  
ATOM   1378  C   ALA H 179       3.644  14.708  26.287  1.00 31.03           C  
ATOM   1379  O   ALA H 179       2.837  15.408  25.675  1.00 33.43           O  
ATOM   1380  N   ASP H 180       3.301  13.535  26.851  1.00 32.36           N  
ATOM   1381  CA  ASP H 180       1.950  13.057  26.847  1.00 33.21           C  
ATOM   1382  CB  ASP H 180       1.814  11.644  26.251  1.00 37.62           C  
ATOM   1383  CG  ASP H 180       0.339  11.323  26.050  1.00 38.51           C  
ATOM   1384  OD1 ASP H 180      -0.517  12.046  26.625  1.00 41.70           O  
ATOM   1385  OD2 ASP H 180       0.049  10.341  25.315  1.00 39.84           O1-
ATOM   1386  C   ASP H 180       1.556  12.994  28.288  1.00 33.17           C  
ATOM   1387  O   ASP H 180       1.984  12.109  29.025  1.00 33.99           O  
ATOM   1388  N   THR H 181       0.713  13.947  28.719  1.00 34.55           N  
ATOM   1389  CA  THR H 181       0.336  14.080  30.096  1.00 37.50           C  
ATOM   1390  CB  THR H 181      -0.569  15.252  30.325  1.00 38.40           C  
ATOM   1391  OG1 THR H 181       0.039  16.448  29.866  1.00 41.53           O  
ATOM   1392  CG2 THR H 181      -0.831  15.352  31.833  1.00 37.74           C  
ATOM   1393  C   THR H 181      -0.410  12.862  30.555  1.00 38.02           C  
ATOM   1394  O   THR H 181      -0.248  12.422  31.693  1.00 40.29           O  
ATOM   1395  N   SER H 182      -1.269  12.296  29.689  1.00 38.33           N  
ATOM   1396  CA  SER H 182      -2.076  11.169  30.072  1.00 38.86           C  
ATOM   1397  CB  SER H 182      -2.954  10.668  28.916  1.00 38.80           C  
ATOM   1398  OG  SER H 182      -3.774  11.724  28.443  1.00 42.23           O  
ATOM   1399  C   SER H 182      -1.179  10.030  30.439  1.00 38.70           C  
ATOM   1400  O   SER H 182      -1.385   9.360  31.451  1.00 38.06           O  
ATOM   1401  N   LYS H 183      -0.181   9.772  29.577  1.00 36.45           N  
ATOM   1402  CA  LYS H 183       0.797   8.736  29.746  1.00 34.23           C  
ATOM   1403  CB  LYS H 183       1.572   8.423  28.458  1.00 33.42           C  
ATOM   1404  CG  LYS H 183       0.721   7.626  27.467  1.00 35.18           C  
ATOM   1405  CD  LYS H 183       1.286   7.561  26.050  1.00 39.20           C  
ATOM   1406  CE  LYS H 183       0.444   6.702  25.105  1.00 39.91           C  
ATOM   1407  NZ  LYS H 183      -0.924   7.255  24.998  1.00 41.78           N1+
ATOM   1408  C   LYS H 183       1.757   9.097  30.839  1.00 32.81           C  
ATOM   1409  O   LYS H 183       2.393   8.220  31.420  1.00 32.87           O  
ATOM   1410  N   ASN H 184       1.912  10.403  31.136  1.00 31.14           N  
ATOM   1411  CA  ASN H 184       2.839  10.814  32.153  1.00 30.05           C  
ATOM   1412  CB  ASN H 184       2.594  10.096  33.495  1.00 30.39           C  
ATOM   1413  CG  ASN H 184       3.355  10.812  34.602  1.00 33.45           C  
ATOM   1414  OD1 ASN H 184       4.141  11.721  34.347  1.00 32.65           O  
ATOM   1415  ND2 ASN H 184       3.122  10.385  35.872  1.00 34.91           N  
ATOM   1416  C   ASN H 184       4.219  10.480  31.677  1.00 29.34           C  
ATOM   1417  O   ASN H 184       5.100  10.148  32.468  1.00 30.56           O  
ATOM   1418  N   THR H 185       4.438  10.582  30.348  1.00 27.17           N  
ATOM   1419  CA  THR H 185       5.716  10.276  29.772  1.00 25.36           C  
ATOM   1420  CB  THR H 185       5.669   9.068  28.883  1.00 24.26           C  
ATOM   1421  OG1 THR H 185       5.203   7.944  29.614  1.00 25.62           O  
ATOM   1422  CG2 THR H 185       7.081   8.795  28.339  1.00 22.63           C  
ATOM   1423  C   THR H 185       6.136  11.441  28.922  1.00 24.22           C  
ATOM   1424  O   THR H 185       5.299  12.210  28.450  1.00 24.19           O  
ATOM   1425  N   ALA H 186       7.463  11.601  28.724  1.00 22.26           N  
ATOM   1426  CA  ALA H 186       8.013  12.649  27.906  1.00 22.75           C  
ATOM   1427  CB  ALA H 186       8.974  13.578  28.667  1.00 20.89           C  
ATOM   1428  C   ALA H 186       8.802  11.969  26.827  1.00 23.20           C  
ATOM   1429  O   ALA H 186       9.257  10.843  27.011  1.00 24.34           O  
ATOM   1430  N   TYR H 187       8.968  12.627  25.658  1.00 22.29           N  
ATOM   1431  CA  TYR H 187       9.636  11.974  24.564  1.00 21.47           C  
ATOM   1432  CB  TYR H 187       8.686  11.617  23.409  1.00 23.51           C  
ATOM   1433  CG  TYR H 187       7.586  10.749  23.918  1.00 24.26           C  
ATOM   1434  CD1 TYR H 187       7.758   9.391  24.053  1.00 22.99           C  
ATOM   1435  CD2 TYR H 187       6.373  11.303  24.252  1.00 24.13           C  
ATOM   1436  CE1 TYR H 187       6.732   8.601  24.518  1.00 26.17           C  
ATOM   1437  CE2 TYR H 187       5.343  10.521  24.718  1.00 25.02           C  
ATOM   1438  CZ  TYR H 187       5.524   9.166  24.851  1.00 26.94           C  
ATOM   1439  OH  TYR H 187       4.471   8.354  25.326  1.00 31.03           O  
ATOM   1440  C   TYR H 187      10.629  12.910  23.955  1.00 22.12           C  
ATOM   1441  O   TYR H 187      10.492  14.130  24.035  1.00 23.44           O  
ATOM   1442  N   LEU H 188      11.682  12.335  23.339  1.00 21.94           N  
ATOM   1443  CA  LEU H 188      12.646  13.119  22.628  1.00 21.05           C  
ATOM   1444  CB  LEU H 188      14.030  13.117  23.302  1.00 21.02           C  
ATOM   1445  CG  LEU H 188      15.080  13.990  22.595  1.00 20.27           C  
ATOM   1446  CD1 LEU H 188      14.677  15.473  22.620  1.00 19.51           C  
ATOM   1447  CD2 LEU H 188      16.482  13.752  23.181  1.00 21.85           C  
ATOM   1448  C   LEU H 188      12.785  12.478  21.286  1.00 22.06           C  
ATOM   1449  O   LEU H 188      13.259  11.347  21.177  1.00 21.68           O  
ATOM   1450  N   GLN H 189      12.357  13.195  20.228  1.00 22.89           N  
ATOM   1451  CA  GLN H 189      12.448  12.698  18.886  1.00 23.57           C  
ATOM   1452  CB  GLN H 189      11.285  13.158  17.989  1.00 23.50           C  
ATOM   1453  CG  GLN H 189      11.401  12.714  16.527  1.00 26.44           C  
ATOM   1454  CD  GLN H 189      11.189  11.210  16.448  1.00 25.62           C  
ATOM   1455  OE1 GLN H 189      10.288  10.663  17.081  1.00 27.99           O  
ATOM   1456  NE2 GLN H 189      12.043  10.518  15.648  1.00 26.39           N  
ATOM   1457  C   GLN H 189      13.709  13.257  18.318  1.00 23.07           C  
ATOM   1458  O   GLN H 189      13.891  14.472  18.249  1.00 22.20           O  
ATOM   1459  N   MET H 190      14.619  12.365  17.896  1.00 24.22           N  
ATOM   1460  CA  MET H 190      15.890  12.792  17.396  1.00 25.58           C  
ATOM   1461  CB  MET H 190      17.037  12.005  18.052  1.00 26.46           C  
ATOM   1462  CG  MET H 190      17.081  12.164  19.575  1.00 28.38           C  
ATOM   1463  SD  MET H 190      17.962  10.838  20.457  1.00 29.48           S  
ATOM   1464  CE  MET H 190      19.609  11.250  19.821  1.00 28.33           C  
ATOM   1465  C   MET H 190      15.921  12.467  15.937  1.00 25.87           C  
ATOM   1466  O   MET H 190      15.715  11.319  15.547  1.00 26.70           O  
ATOM   1467  N   ASN H 191      16.188  13.478  15.088  1.00 24.98           N  
ATOM   1468  CA  ASN H 191      16.226  13.238  13.674  1.00 24.90           C  
ATOM   1469  CB  ASN H 191      15.152  14.016  12.897  1.00 25.24           C  
ATOM   1470  CG  ASN H 191      13.787  13.510  13.339  1.00 26.09           C  
ATOM   1471  OD1 ASN H 191      13.515  12.311  13.314  1.00 28.47           O  
ATOM   1472  ND2 ASN H 191      12.903  14.452  13.765  1.00 26.66           N  
ATOM   1473  C   ASN H 191      17.557  13.709  13.176  1.00 26.00           C  
ATOM   1474  O   ASN H 191      18.251  14.463  13.854  1.00 26.65           O  
ATOM   1475  N   SER H 192      17.954  13.240  11.974  1.00 27.41           N  
ATOM   1476  CA  SER H 192      19.185  13.632  11.343  1.00 28.14           C  
ATOM   1477  CB  SER H 192      19.166  15.058  10.762  1.00 28.78           C  
ATOM   1478  OG  SER H 192      19.056  16.021  11.797  1.00 35.56           O  
ATOM   1479  C   SER H 192      20.313  13.511  12.316  1.00 27.19           C  
ATOM   1480  O   SER H 192      21.071  14.457  12.530  1.00 27.06           O  
ATOM   1481  N   LEU H 193      20.457  12.313  12.912  1.00 26.21           N  
ATOM   1482  CA  LEU H 193      21.454  12.041  13.907  1.00 26.53           C  
ATOM   1483  CB  LEU H 193      21.264  10.668  14.580  1.00 24.66           C  
ATOM   1484  CG  LEU H 193      20.038  10.602  15.507  1.00 25.45           C  
ATOM   1485  CD1 LEU H 193      19.881   9.207  16.134  1.00 23.09           C  
ATOM   1486  CD2 LEU H 193      20.105  11.710  16.572  1.00 25.25           C  
ATOM   1487  C   LEU H 193      22.828  12.066  13.312  1.00 27.93           C  
ATOM   1488  O   LEU H 193      23.074  11.549  12.223  1.00 27.90           O  
ATOM   1489  N   ARG H 194      23.772  12.668  14.064  1.00 29.78           N  
ATOM   1490  CA  ARG H 194      25.137  12.788  13.643  1.00 31.30           C  
ATOM   1491  CB  ARG H 194      25.611  14.251  13.577  1.00 34.08           C  
ATOM   1492  CG  ARG H 194      24.814  15.061  12.550  1.00 38.70           C  
ATOM   1493  CD  ARG H 194      25.244  16.521  12.399  1.00 42.12           C  
ATOM   1494  NE  ARG H 194      24.943  17.230  13.674  1.00 50.32           N  
ATOM   1495  CZ  ARG H 194      24.737  18.579  13.662  1.00 52.97           C  
ATOM   1496  NH1 ARG H 194      24.710  19.252  12.475  1.00 54.12           N1+
ATOM   1497  NH2 ARG H 194      24.563  19.261  14.833  1.00 55.69           N  
ATOM   1498  C   ARG H 194      25.973  12.048  14.643  1.00 30.86           C  
ATOM   1499  O   ARG H 194      25.496  11.660  15.707  1.00 32.56           O  
ATOM   1500  N   ALA H 195      27.259  11.826  14.311  1.00 30.91           N  
ATOM   1501  CA  ALA H 195      28.159  11.068  15.136  1.00 31.01           C  
ATOM   1502  CB  ALA H 195      29.566  10.948  14.525  1.00 31.01           C  
ATOM   1503  C   ALA H 195      28.303  11.734  16.470  1.00 30.09           C  
ATOM   1504  O   ALA H 195      28.415  11.063  17.495  1.00 29.25           O  
ATOM   1505  N   GLU H 196      28.301  13.078  16.494  1.00 31.39           N  
ATOM   1506  CA  GLU H 196      28.499  13.818  17.708  1.00 32.03           C  
ATOM   1507  CB  GLU H 196      28.696  15.336  17.510  1.00 37.85           C  
ATOM   1508  CG  GLU H 196      27.689  16.016  16.587  1.00 46.02           C  
ATOM   1509  CD  GLU H 196      28.311  16.035  15.196  1.00 51.46           C  
ATOM   1510  OE1 GLU H 196      28.825  14.971  14.758  1.00 50.71           O  
ATOM   1511  OE2 GLU H 196      28.295  17.119  14.557  1.00 55.86           O1-
ATOM   1512  C   GLU H 196      27.391  13.570  18.691  1.00 31.55           C  
ATOM   1513  O   GLU H 196      27.564  13.805  19.884  1.00 36.59           O  
ATOM   1514  N   ASP H 197      26.212  13.137  18.213  1.00 29.52           N  
ATOM   1515  CA  ASP H 197      25.047  12.865  19.016  1.00 25.16           C  
ATOM   1516  CB  ASP H 197      23.799  12.594  18.159  1.00 25.06           C  
ATOM   1517  CG  ASP H 197      23.421  13.904  17.482  1.00 26.98           C  
ATOM   1518  OD1 ASP H 197      23.706  14.981  18.072  1.00 27.48           O  
ATOM   1519  OD2 ASP H 197      22.849  13.847  16.360  1.00 26.16           O1-
ATOM   1520  C   ASP H 197      25.262  11.675  19.912  1.00 23.39           C  
ATOM   1521  O   ASP H 197      24.466  11.431  20.817  1.00 22.58           O  
ATOM   1522  N   THR H 198      26.283  10.840  19.644  1.00 22.88           N  
ATOM   1523  CA  THR H 198      26.497   9.691  20.482  1.00 23.22           C  
ATOM   1524  CB  THR H 198      27.686   8.874  20.066  1.00 23.27           C  
ATOM   1525  OG1 THR H 198      27.530   8.438  18.724  1.00 23.85           O  
ATOM   1526  CG2 THR H 198      27.813   7.663  21.005  1.00 22.37           C  
ATOM   1527  C   THR H 198      26.734  10.172  21.877  1.00 24.43           C  
ATOM   1528  O   THR H 198      27.609  11.002  22.122  1.00 27.13           O  
ATOM   1529  N   ALA H 199      25.935   9.658  22.836  1.00 23.37           N  
ATOM   1530  CA  ALA H 199      26.071  10.076  24.200  1.00 21.50           C  
ATOM   1531  CB  ALA H 199      25.744  11.564  24.414  1.00 21.30           C  
ATOM   1532  C   ALA H 199      25.089   9.293  25.010  1.00 19.84           C  
ATOM   1533  O   ALA H 199      24.329   8.489  24.475  1.00 18.36           O  
ATOM   1534  N   ILE H 200      25.112   9.489  26.343  1.00 20.85           N  
ATOM   1535  CA  ILE H 200      24.147   8.868  27.199  1.00 20.45           C  
ATOM   1536  CB  ILE H 200      24.709   8.398  28.512  1.00 19.53           C  
ATOM   1537  CG1 ILE H 200      23.649   7.608  29.297  1.00 16.21           C  
ATOM   1538  CG2 ILE H 200      25.285   9.609  29.263  1.00 18.07           C  
ATOM   1539  CD1 ILE H 200      24.212   6.860  30.506  1.00  0.00           C  
ATOM   1540  C   ILE H 200      23.136   9.938  27.462  1.00 20.85           C  
ATOM   1541  O   ILE H 200      23.499  11.068  27.778  1.00 22.28           O  
ATOM   1542  N   TYR H 201      21.834   9.620  27.310  1.00 22.23           N  
ATOM   1543  CA  TYR H 201      20.831  10.639  27.453  1.00 20.66           C  
ATOM   1544  CB  TYR H 201      19.789  10.645  26.319  1.00 20.33           C  
ATOM   1545  CG  TYR H 201      20.443  11.150  25.077  1.00 19.73           C  
ATOM   1546  CD1 TYR H 201      21.265  10.342  24.326  1.00 20.91           C  
ATOM   1547  CD2 TYR H 201      20.217  12.441  24.657  1.00 20.48           C  
ATOM   1548  CE1 TYR H 201      21.859  10.820  23.180  1.00 20.25           C  
ATOM   1549  CE2 TYR H 201      20.806  12.926  23.513  1.00 20.31           C  
ATOM   1550  CZ  TYR H 201      21.629  12.113  22.773  1.00 20.71           C  
ATOM   1551  OH  TYR H 201      22.236  12.604  21.598  1.00 21.19           O  
ATOM   1552  C   TYR H 201      20.082  10.437  28.727  1.00 21.63           C  
ATOM   1553  O   TYR H 201      19.579   9.349  29.005  1.00 22.52           O  
ATOM   1554  N   TYR H 202      19.987  11.519  29.530  1.00 22.71           N  
ATOM   1555  CA  TYR H 202      19.305  11.436  30.786  1.00 21.83           C  
ATOM   1556  CB  TYR H 202      20.114  11.910  32.012  1.00 21.71           C  
ATOM   1557  CG  TYR H 202      21.425  11.213  32.145  1.00 20.32           C  
ATOM   1558  CD1 TYR H 202      21.531   9.977  32.734  1.00 19.29           C  
ATOM   1559  CD2 TYR H 202      22.565  11.819  31.676  1.00 18.42           C  
ATOM   1560  CE1 TYR H 202      22.756   9.359  32.852  1.00 19.72           C  
ATOM   1561  CE2 TYR H 202      23.791  11.209  31.791  1.00 19.27           C  
ATOM   1562  CZ  TYR H 202      23.890   9.974  32.382  1.00 20.76           C  
ATOM   1563  OH  TYR H 202      25.144   9.341  32.504  1.00 23.51           O  
ATOM   1564  C   TYR H 202      18.181  12.420  30.751  1.00 21.61           C  
ATOM   1565  O   TYR H 202      18.316  13.520  30.215  1.00 22.85           O  
ATOM   1566  N   CYS H 203      17.022  12.028  31.306  1.00 22.47           N  
ATOM   1567  CA  CYS H 203      15.960  12.969  31.481  1.00 23.36           C  
ATOM   1568  CB  CYS H 203      14.556  12.430  31.117  1.00 25.11           C  
ATOM   1569  SG  CYS H 203      14.119  10.886  31.975  1.00 31.39           S  
ATOM   1570  C   CYS H 203      15.992  13.309  32.939  1.00 23.34           C  
ATOM   1571  O   CYS H 203      16.392  12.488  33.764  1.00 22.43           O  
ATOM   1572  N   SER H 204      15.627  14.557  33.291  1.00 21.37           N  
ATOM   1573  CA  SER H 204      15.627  14.964  34.666  1.00 22.60           C  
ATOM   1574  CB  SER H 204      16.941  15.632  35.107  1.00 19.53           C  
ATOM   1575  OG  SER H 204      17.198  16.778  34.308  1.00 16.91           O  
ATOM   1576  C   SER H 204      14.525  15.964  34.820  1.00 24.84           C  
ATOM   1577  O   SER H 204      13.919  16.375  33.832  1.00 23.39           O  
ATOM   1578  N   ARG H 205      14.210  16.365  36.070  1.00 25.30           N  
ATOM   1579  CA  ARG H 205      13.147  17.318  36.225  1.00 26.42           C  
ATOM   1580  CB  ARG H 205      11.871  16.736  36.850  1.00 27.43           C  
ATOM   1581  CG  ARG H 205      12.086  16.269  38.288  1.00 30.65           C  
ATOM   1582  CD  ARG H 205      10.792  15.972  39.042  1.00 33.22           C  
ATOM   1583  NE  ARG H 205      11.146  15.882  40.486  1.00 35.82           N  
ATOM   1584  CZ  ARG H 205      10.170  15.757  41.432  1.00 38.36           C  
ATOM   1585  NH1 ARG H 205       8.864  15.649  41.058  1.00 38.22           N1+
ATOM   1586  NH2 ARG H 205      10.498  15.744  42.757  1.00 39.46           N  
ATOM   1587  C   ARG H 205      13.578  18.409  37.156  1.00 26.35           C  
ATOM   1588  O   ARG H 205      14.525  18.255  37.926  1.00 27.76           O  
ATOM   1589  N   TRP H 206      12.905  19.576  37.060  1.00 28.87           N  
ATOM   1590  CA  TRP H 206      13.116  20.626  38.016  1.00 33.01           C  
ATOM   1591  CB  TRP H 206      12.801  22.048  37.507  1.00 31.38           C  
ATOM   1592  CG  TRP H 206      13.904  22.693  36.698  1.00 32.85           C  
ATOM   1593  CD2 TRP H 206      13.740  23.879  35.904  1.00 35.43           C  
ATOM   1594  CD1 TRP H 206      15.216  22.332  36.585  1.00 35.53           C  
ATOM   1595  NE1 TRP H 206      15.882  23.228  35.782  1.00 34.46           N  
ATOM   1596  CE2 TRP H 206      14.985  24.184  35.354  1.00 36.66           C  
ATOM   1597  CE3 TRP H 206      12.644  24.657  35.658  1.00 35.25           C  
ATOM   1598  CZ2 TRP H 206      15.154  25.275  34.548  1.00 37.49           C  
ATOM   1599  CZ3 TRP H 206      12.816  25.752  34.840  1.00 36.22           C  
ATOM   1600  CH2 TRP H 206      14.047  26.055  34.296  1.00 38.35           C  
ATOM   1601  C   TRP H 206      12.198  20.305  39.154  1.00 35.71           C  
ATOM   1602  O   TRP H 206      11.072  19.862  38.946  1.00 37.04           O  
ATOM   1603  N   GLY H 207      12.676  20.525  40.392  1.00 32.91           N  
ATOM   1604  CA  GLY H 207      11.950  20.116  41.559  1.00 36.43           C  
ATOM   1605  C   GLY H 207      10.630  20.805  41.674  1.00 38.86           C  
ATOM   1606  O   GLY H 207       9.619  20.154  41.935  1.00 39.86           O  
ATOM   1607  N   GLY H 208      10.581  22.136  41.480  1.00 42.97           N  
ATOM   1608  CA  GLY H 208       9.313  22.774  41.661  1.00 45.87           C  
ATOM   1609  C   GLY H 208       9.507  24.250  41.692  1.00 47.56           C  
ATOM   1610  O   GLY H 208      10.390  24.803  41.037  1.00 50.21           O  
ATOM   1611  N   ASP H 209       8.650  24.928  42.472  0.67 45.39           N  
ATOM   1612  CA  ASP H 209       8.665  26.354  42.542  0.67 42.87           C  
ATOM   1613  CB  ASP H 209       7.352  26.929  43.101  0.67 43.98           C  
ATOM   1614  CG  ASP H 209       7.141  26.344  44.492  0.67 46.44           C  
ATOM   1615  OD1 ASP H 209       7.095  25.089  44.605  0.67 46.12           O  
ATOM   1616  OD2 ASP H 209       7.036  27.142  45.461  0.67 47.93           O1-
ATOM   1617  C   ASP H 209       9.798  26.820  43.404  0.67 42.12           C  
ATOM   1618  O   ASP H 209       9.865  26.529  44.598  0.67 43.97           O  
ATOM   1619  N   GLY H 210      10.738  27.563  42.790  0.67 43.73           N  
ATOM   1620  CA  GLY H 210      11.826  28.131  43.527  0.67 42.42           C  
ATOM   1621  C   GLY H 210      12.877  27.088  43.718  0.67 42.90           C  
ATOM   1622  O   GLY H 210      13.880  27.330  44.391  0.67 44.11           O  
ATOM   1623  N   PHE H 211      12.658  25.889  43.147  1.00 41.92           N  
ATOM   1624  CA  PHE H 211      13.620  24.834  43.248  1.00 40.63           C  
ATOM   1625  CB  PHE H 211      12.970  23.584  43.876  1.00 42.44           C  
ATOM   1626  CG  PHE H 211      13.983  22.552  44.230  1.00 43.34           C  
ATOM   1627  CD1 PHE H 211      14.791  22.717  45.330  1.00 43.51           C  
ATOM   1628  CD2 PHE H 211      14.096  21.400  43.486  1.00 43.75           C  
ATOM   1629  CE1 PHE H 211      15.717  21.759  45.668  1.00 46.36           C  
ATOM   1630  CE2 PHE H 211      15.021  20.438  43.821  1.00 45.35           C  
ATOM   1631  CZ  PHE H 211      15.835  20.617  44.913  1.00 46.05           C  
ATOM   1632  C   PHE H 211      13.997  24.525  41.828  1.00 38.29           C  
ATOM   1633  O   PHE H 211      13.424  23.630  41.206  1.00 36.15           O  
ATOM   1634  N   TYR H 212      14.997  25.249  41.280  1.00 36.34           N  
ATOM   1635  CA  TYR H 212      15.349  25.031  39.906  1.00 33.66           C  
ATOM   1636  CB  TYR H 212      15.773  26.300  39.140  1.00 33.83           C  
ATOM   1637  CG  TYR H 212      14.608  27.191  38.894  1.00 37.28           C  
ATOM   1638  CD1 TYR H 212      13.709  26.901  37.896  1.00 38.92           C  
ATOM   1639  CD2 TYR H 212      14.432  28.330  39.639  1.00 38.18           C  
ATOM   1640  CE1 TYR H 212      12.636  27.723  37.653  1.00 40.97           C  
ATOM   1641  CE2 TYR H 212      13.361  29.156  39.401  1.00 39.26           C  
ATOM   1642  CZ  TYR H 212      12.462  28.853  38.409  1.00 40.79           C  
ATOM   1643  OH  TYR H 212      11.363  29.701  38.161  1.00 42.80           O  
ATOM   1644  C   TYR H 212      16.574  24.195  39.868  1.00 32.25           C  
ATOM   1645  O   TYR H 212      17.536  24.517  39.175  1.00 33.10           O  
ATOM   1646  N   ALA H 213      16.552  23.058  40.567  1.00 29.72           N  
ATOM   1647  CA  ALA H 213      17.693  22.207  40.517  1.00 31.56           C  
ATOM   1648  CB  ALA H 213      18.327  21.936  41.892  1.00 32.29           C  
ATOM   1649  C   ALA H 213      17.165  20.921  40.001  1.00 33.89           C  
ATOM   1650  O   ALA H 213      15.997  20.601  40.214  1.00 36.18           O  
ATOM   1651  N   MET H 214      17.993  20.155  39.274  1.00 30.15           N  
ATOM   1652  CA  MET H 214      17.466  18.923  38.782  1.00 27.84           C  
ATOM   1653  CB  MET H 214      18.160  18.470  37.487  1.00 27.43           C  
ATOM   1654  CG  MET H 214      17.954  19.470  36.343  1.00 23.70           C  
ATOM   1655  SD  MET H 214      18.876  19.107  34.819  1.00 25.62           S  
ATOM   1656  CE  MET H 214      18.490  20.690  34.016  1.00 23.66           C  
ATOM   1657  C   MET H 214      17.694  17.913  39.861  1.00 27.77           C  
ATOM   1658  O   MET H 214      18.783  17.363  40.003  1.00 27.36           O  
ATOM   1659  N   ASP H 215      16.654  17.706  40.695  1.00 30.17           N  
ATOM   1660  CA  ASP H 215      16.706  16.804  41.808  1.00 28.82           C  
ATOM   1661  CB  ASP H 215      15.614  17.074  42.864  1.00 32.08           C  
ATOM   1662  CG  ASP H 215      14.230  16.965  42.240  1.00 37.40           C  
ATOM   1663  OD1 ASP H 215      14.138  16.944  40.983  1.00 34.46           O  
ATOM   1664  OD2 ASP H 215      13.241  16.922  43.019  1.00 40.59           O1-
ATOM   1665  C   ASP H 215      16.660  15.365  41.402  1.00 27.09           C  
ATOM   1666  O   ASP H 215      17.359  14.538  41.986  1.00 26.09           O  
ATOM   1667  N   TYR H 216      15.838  15.011  40.395  1.00 25.94           N  
ATOM   1668  CA  TYR H 216      15.729  13.621  40.036  1.00 24.62           C  
ATOM   1669  CB  TYR H 216      14.306  13.042  40.154  1.00 26.61           C  
ATOM   1670  CG  TYR H 216      13.978  12.882  41.600  1.00 32.06           C  
ATOM   1671  CD1 TYR H 216      13.536  13.943  42.355  1.00 32.66           C  
ATOM   1672  CD2 TYR H 216      14.111  11.651  42.199  1.00 32.64           C  
ATOM   1673  CE1 TYR H 216      13.236  13.776  43.687  1.00 35.06           C  
ATOM   1674  CE2 TYR H 216      13.813  11.477  43.529  1.00 33.00           C  
ATOM   1675  CZ  TYR H 216      13.375  12.542  44.277  1.00 35.40           C  
ATOM   1676  OH  TYR H 216      13.068  12.371  45.643  1.00 38.02           O  
ATOM   1677  C   TYR H 216      16.156  13.441  38.617  1.00 23.23           C  
ATOM   1678  O   TYR H 216      15.781  14.216  37.737  1.00 24.75           O  
ATOM   1679  N   TRP H 217      16.967  12.389  38.379  1.00 23.65           N  
ATOM   1680  CA  TRP H 217      17.490  12.081  37.078  1.00 22.96           C  
ATOM   1681  CB  TRP H 217      19.022  12.199  37.015  1.00 20.92           C  
ATOM   1682  CG  TRP H 217      19.566  13.592  37.214  1.00 20.16           C  
ATOM   1683  CD2 TRP H 217      20.283  14.328  36.211  1.00 19.95           C  
ATOM   1684  CD1 TRP H 217      19.543  14.378  38.328  1.00 17.97           C  
ATOM   1685  NE1 TRP H 217      20.193  15.563  38.081  1.00 17.68           N  
ATOM   1686  CE2 TRP H 217      20.658  15.544  36.783  1.00 18.72           C  
ATOM   1687  CE3 TRP H 217      20.609  14.013  34.924  1.00 20.58           C  
ATOM   1688  CZ2 TRP H 217      21.366  16.468  36.069  1.00 19.66           C  
ATOM   1689  CZ3 TRP H 217      21.319  14.948  34.206  1.00 20.30           C  
ATOM   1690  CH2 TRP H 217      21.690  16.152  34.767  1.00 20.22           C  
ATOM   1691  C   TRP H 217      17.199  10.635  36.801  1.00 24.09           C  
ATOM   1692  O   TRP H 217      17.014   9.839  37.721  1.00 24.66           O  
ATOM   1693  N   GLY H 218      17.141  10.259  35.508  1.00 25.87           N  
ATOM   1694  CA  GLY H 218      16.927   8.886  35.142  1.00 26.62           C  
ATOM   1695  C   GLY H 218      18.267   8.211  35.094  1.00 28.55           C  
ATOM   1696  O   GLY H 218      19.301   8.844  35.297  1.00 29.25           O  
ATOM   1697  N   GLN H 219      18.270   6.886  34.827  1.00 30.93           N  
ATOM   1698  CA  GLN H 219      19.476   6.102  34.769  1.00 32.72           C  
ATOM   1699  CB  GLN H 219      19.246   4.577  34.722  1.00 39.98           C  
ATOM   1700  CG  GLN H 219      18.631   4.041  33.427  1.00 46.35           C  
ATOM   1701  CD  GLN H 219      17.133   4.298  33.423  1.00 48.74           C  
ATOM   1702  OE1 GLN H 219      16.550   4.704  34.427  1.00 51.67           O  
ATOM   1703  NE2 GLN H 219      16.490   4.049  32.252  1.00 47.18           N  
ATOM   1704  C   GLN H 219      20.281   6.479  33.561  1.00 31.65           C  
ATOM   1705  O   GLN H 219      21.511   6.434  33.593  1.00 31.53           O  
ATOM   1706  N   GLY H 220      19.605   6.821  32.446  1.00 30.61           N  
ATOM   1707  CA  GLY H 220      20.285   7.211  31.240  1.00 28.05           C  
ATOM   1708  C   GLY H 220      20.214   6.089  30.251  1.00 27.49           C  
ATOM   1709  O   GLY H 220      20.229   4.916  30.617  1.00 26.53           O  
ATOM   1710  N   THR H 221      20.118   6.442  28.950  1.00 28.39           N  
ATOM   1711  CA  THR H 221      20.105   5.467  27.893  1.00 27.12           C  
ATOM   1712  CB  THR H 221      18.828   5.414  27.106  1.00 29.03           C  
ATOM   1713  OG1 THR H 221      18.550   6.684  26.538  1.00 31.84           O  
ATOM   1714  CG2 THR H 221      17.682   4.961  28.021  1.00 29.58           C  
ATOM   1715  C   THR H 221      21.177   5.854  26.927  1.00 26.24           C  
ATOM   1716  O   THR H 221      21.381   7.033  26.647  1.00 26.37           O  
ATOM   1717  N   LEU H 222      21.878   4.846  26.370  1.00 25.45           N  
ATOM   1718  CA  LEU H 222      22.980   5.113  25.493  1.00 24.50           C  
ATOM   1719  CB  LEU H 222      24.100   4.064  25.615  1.00 24.14           C  
ATOM   1720  CG  LEU H 222      25.307   4.312  24.690  1.00 25.90           C  
ATOM   1721  CD1 LEU H 222      26.089   5.573  25.092  1.00 24.68           C  
ATOM   1722  CD2 LEU H 222      26.196   3.064  24.593  1.00 25.57           C  
ATOM   1723  C   LEU H 222      22.511   5.093  24.073  1.00 25.09           C  
ATOM   1724  O   LEU H 222      21.877   4.141  23.618  1.00 27.75           O  
ATOM   1725  N   VAL H 223      22.817   6.183  23.340  1.00 22.39           N  
ATOM   1726  CA  VAL H 223      22.509   6.266  21.945  1.00 23.11           C  
ATOM   1727  CB  VAL H 223      21.763   7.517  21.578  1.00 24.65           C  
ATOM   1728  CG1 VAL H 223      21.599   7.572  20.050  1.00 21.92           C  
ATOM   1729  CG2 VAL H 223      20.432   7.532  22.350  1.00 23.59           C  
ATOM   1730  C   VAL H 223      23.827   6.310  21.241  1.00 23.70           C  
ATOM   1731  O   VAL H 223      24.640   7.200  21.489  1.00 23.60           O  
ATOM   1732  N   THR H 224      24.077   5.332  20.347  1.00 24.10           N  
ATOM   1733  CA  THR H 224      25.320   5.298  19.630  1.00 24.73           C  
ATOM   1734  CB  THR H 224      26.033   3.981  19.741  1.00 22.98           C  
ATOM   1735  OG1 THR H 224      26.308   3.674  21.098  1.00 24.82           O  
ATOM   1736  CG2 THR H 224      27.344   4.068  18.947  1.00 21.73           C  
ATOM   1737  C   THR H 224      24.990   5.476  18.184  1.00 26.49           C  
ATOM   1738  O   THR H 224      24.213   4.707  17.620  1.00 29.65           O  
ATOM   1739  N   VAL H 225      25.577   6.504  17.537  1.00 26.86           N  
ATOM   1740  CA  VAL H 225      25.297   6.721  16.147  1.00 27.13           C  
ATOM   1741  CB  VAL H 225      25.047   8.163  15.817  1.00 26.85           C  
ATOM   1742  CG1 VAL H 225      24.881   8.300  14.296  1.00 26.98           C  
ATOM   1743  CG2 VAL H 225      23.830   8.645  16.622  1.00 26.17           C  
ATOM   1744  C   VAL H 225      26.500   6.298  15.374  1.00 28.95           C  
ATOM   1745  O   VAL H 225      27.566   6.902  15.487  1.00 29.45           O  
ATOM   1746  N   SER H 226      26.358   5.237  14.557  1.00 30.40           N  
ATOM   1747  CA  SER H 226      27.477   4.787  13.785  1.00 31.71           C  
ATOM   1748  CB  SER H 226      28.403   3.826  14.550  1.00 33.57           C  
ATOM   1749  OG  SER H 226      29.485   3.428  13.721  1.00 37.58           O  
ATOM   1750  C   SER H 226      26.952   4.037  12.607  1.00 32.74           C  
ATOM   1751  O   SER H 226      25.826   3.543  12.621  1.00 33.47           O  
ATOM   1752  N   SER H 227      27.767   3.941  11.539  1.00 34.20           N  
ATOM   1753  CA  SER H 227      27.343   3.218  10.378  1.00 35.76           C  
ATOM   1754  CB  SER H 227      27.659   3.941   9.057  1.00 35.96           C  
ATOM   1755  OG  SER H 227      29.062   4.080   8.895  1.00 39.28           O  
ATOM   1756  C   SER H 227      28.085   1.895  10.375  1.00 36.15           C  
ATOM   1757  O   SER H 227      27.618   0.964   9.666  1.00 37.48           O  
ATOM   1758  OXT SER H 227      29.127   1.793  11.075  1.00 45.06           O1-
TER    1759      SER H 227 
CONECT  166  675
CONECT  675  166
CONECT  976 1569
CONECT 1569  976
END
