# Supplementary material for: Fully automated antibody structure prediction using BIOVIA tools: Validation study
Source: PLoS One. 2017 May 18;12(5):e0177923. doi: 10.1371/journal.pone.0177923 (PMC5436848; doi:10.1371/journal.pone.0177923)
Supplement: S2 Dataset — Predicted structures using the Top5 framework method, Chothia CDR definition with canonical filtering and generating 50 models. These were used in the comparison against predictions using no filtering. (ZIP) [file pone.0177923.s004.zip › 4IRZ_LH_FV_FinalModel.pdb]

REMARK   Accelrys Discovery Studio PDB file
REMARK   Created:  2015-04-10T03:45:05Z
SSBOND   1 CYS L   21    CYS L   86                                     
SSBOND   2 CYS H  126    CYS H  200                                     
ATOM      1  N   GLN L   1      28.828  30.888  30.733  0.94 28.15           N1+
ATOM      2  CA  GLN L   1      30.090  30.115  30.732  0.94 28.35           C  
ATOM      3  CB  GLN L   1      31.196  30.980  30.112  0.94 30.19           C  
ATOM      4  CG  GLN L   1      32.565  30.312  30.050  0.94 35.85           C  
ATOM      5  CD  GLN L   1      33.521  31.337  29.458  0.94 41.84           C  
ATOM      6  OE1 GLN L   1      33.098  32.306  28.828  0.94 44.86           O  
ATOM      7  NE2 GLN L   1      34.845  31.127  29.674  0.94 43.82           N  
ATOM      8  C   GLN L   1      30.479  29.789  32.137  0.94 27.54           C  
ATOM      9  O   GLN L   1      30.683  30.685  32.955  0.94 27.61           O  
ATOM     10  N   MET L   2      30.581  28.485  32.460  1.00 25.64           N  
ATOM     11  CA  MET L   2      30.942  28.103  33.793  1.00 24.72           C  
ATOM     12  CB  MET L   2      29.973  27.087  34.419  1.00 24.36           C  
ATOM     13  CG  MET L   2      28.537  27.601  34.518  1.00 24.31           C  
ATOM     14  SD  MET L   2      28.318  29.047  35.594  1.00 24.99           S  
ATOM     15  CE  MET L   2      28.317  28.089  37.135  1.00 24.01           C  
ATOM     16  C   MET L   2      32.266  27.424  33.696  1.00 24.66           C  
ATOM     17  O   MET L   2      32.432  26.476  32.930  1.00 25.85           O  
ATOM     18  N   THR L   3      33.260  27.896  34.472  1.00 23.23           N  
ATOM     19  CA  THR L   3      34.538  27.258  34.404  1.00 24.31           C  
ATOM     20  CB  THR L   3      35.644  28.161  33.947  1.00 25.08           C  
ATOM     21  OG1 THR L   3      35.334  28.711  32.675  1.00 27.95           O  
ATOM     22  CG2 THR L   3      36.936  27.332  33.850  1.00 26.82           C  
ATOM     23  C   THR L   3      34.876  26.797  35.782  1.00 23.47           C  
ATOM     24  O   THR L   3      34.770  27.555  36.744  1.00 23.80           O  
ATOM     25  N   GLN L   4      35.294  25.527  35.918  1.00 23.93           N  
ATOM     26  CA  GLN L   4      35.602  25.071  37.238  1.00 24.16           C  
ATOM     27  CB  GLN L   4      34.686  23.932  37.737  1.00 21.19           C  
ATOM     28  CG  GLN L   4      34.676  22.655  36.902  1.00 21.78           C  
ATOM     29  CD  GLN L   4      33.549  21.784  37.446  1.00 21.39           C  
ATOM     30  OE1 GLN L   4      32.414  21.853  36.976  1.00 21.42           O  
ATOM     31  NE2 GLN L   4      33.863  20.948  38.471  1.00 19.76           N  
ATOM     32  C   GLN L   4      37.050  24.719  37.330  1.00 26.03           C  
ATOM     33  O   GLN L   4      37.690  24.366  36.341  1.00 24.91           O  
ATOM     34  N   SER L   5      37.617  24.882  38.545  1.00 26.66           N  
ATOM     35  CA  SER L   5      39.007  24.603  38.766  1.00 28.81           C  
ATOM     36  CB  SER L   5      39.870  25.874  38.874  1.00 29.96           C  
ATOM     37  OG  SER L   5      39.833  26.606  37.658  1.00 33.80           O  
ATOM     38  C   SER L   5      39.118  23.916  40.091  1.00 29.42           C  
ATOM     39  O   SER L   5      38.344  24.200  41.005  1.00 30.29           O  
ATOM     40  N   PRO L   6      40.044  23.004  40.244  1.00 30.52           N  
ATOM     41  CA  PRO L   6      40.919  22.562  39.189  1.00 30.62           C  
ATOM     42  CD  PRO L   6      40.618  22.759  41.558  1.00 31.59           C  
ATOM     43  CB  PRO L   6      42.185  22.048  39.874  1.00 30.43           C  
ATOM     44  CG  PRO L   6      41.742  21.742  41.312  1.00 31.89           C  
ATOM     45  C   PRO L   6      40.214  21.485  38.431  1.00 30.54           C  
ATOM     46  O   PRO L   6      39.127  21.082  38.842  1.00 30.06           O  
ATOM     47  N   SER L   7      40.795  21.030  37.306  0.94 30.40           N  
ATOM     48  CA  SER L   7      40.226  19.965  36.534  0.94 31.57           C  
ATOM     49  CB  SER L   7      40.965  19.756  35.201  0.94 32.60           C  
ATOM     50  OG  SER L   7      40.368  18.692  34.476  0.94 38.36           O  
ATOM     51  C   SER L   7      40.326  18.686  37.309  0.94 30.45           C  
ATOM     52  O   SER L   7      39.422  17.854  37.265  0.94 29.82           O  
ATOM     53  N   SER L   8      41.440  18.491  38.045  0.94 30.79           N  
ATOM     54  CA  SER L   8      41.622  17.261  38.762  0.94 30.71           C  
ATOM     55  CB  SER L   8      42.548  16.281  38.022  0.94 31.04           C  
ATOM     56  OG  SER L   8      42.694  15.082  38.761  0.93 32.31           O  
ATOM     57  C   SER L   8      42.256  17.585  40.082  0.94 30.12           C  
ATOM     58  O   SER L   8      42.950  18.590  40.220  0.94 29.33           O  
ATOM     59  N   LEU L   9      42.021  16.729  41.099  1.00 29.27           N  
ATOM     60  CA  LEU L   9      42.516  17.026  42.414  1.00 29.63           C  
ATOM     61  CB  LEU L   9      41.394  17.744  43.199  1.00 31.79           C  
ATOM     62  CG  LEU L   9      41.713  18.346  44.577  1.00 32.58           C  
ATOM     63  CD1 LEU L   9      42.143  17.272  45.580  1.00 35.85           C  
ATOM     64  CD2 LEU L   9      42.671  19.540  44.472  1.00 33.80           C  
ATOM     65  C   LEU L   9      42.837  15.716  43.086  1.00 30.34           C  
ATOM     66  O   LEU L   9      42.073  14.757  42.978  1.00 29.56           O  
ATOM     67  N   SER L  10      43.986  15.632  43.795  1.00 29.71           N  
ATOM     68  CA  SER L  10      44.336  14.416  44.482  1.00 28.90           C  
ATOM     69  CB  SER L  10      45.774  13.948  44.204  1.00 29.89           C  
ATOM     70  OG  SER L  10      45.923  13.628  42.829  1.00 33.51           O  
ATOM     71  C   SER L  10      44.234  14.699  45.950  1.00 28.23           C  
ATOM     72  O   SER L  10      44.751  15.707  46.430  1.00 29.69           O  
ATOM     73  N   ALA L  11      43.557  13.809  46.709  1.00 25.81           N  
ATOM     74  CA  ALA L  11      43.391  14.071  48.111  1.00 27.41           C  
ATOM     75  CB  ALA L  11      42.096  14.833  48.438  1.00 28.74           C  
ATOM     76  C   ALA L  11      43.330  12.774  48.853  1.00 28.55           C  
ATOM     77  O   ALA L  11      43.153  11.707  48.268  1.00 27.93           O  
ATOM     78  N   SER L  12      43.488  12.853  50.191  1.00 28.69           N  
ATOM     79  CA  SER L  12      43.455  11.696  51.038  1.00 28.51           C  
ATOM     80  CB  SER L  12      44.668  11.579  51.979  1.00 28.61           C  
ATOM     81  OG  SER L  12      45.861  11.405  51.229  1.00 31.48           O  
ATOM     82  C   SER L  12      42.251  11.816  51.915  1.00 27.85           C  
ATOM     83  O   SER L  12      41.701  12.900  52.103  1.00 28.58           O  
ATOM     84  N   VAL L  13      41.805  10.677  52.479  1.00 27.09           N  
ATOM     85  CA  VAL L  13      40.645  10.687  53.318  1.00 25.83           C  
ATOM     86  CB  VAL L  13      40.278   9.327  53.832  1.00 26.64           C  
ATOM     87  CG1 VAL L  13      39.092   9.472  54.801  1.00 22.77           C  
ATOM     88  CG2 VAL L  13      40.001   8.411  52.629  1.00 27.70           C  
ATOM     89  C   VAL L  13      40.936  11.552  54.501  1.00 26.97           C  
ATOM     90  O   VAL L  13      42.022  11.494  55.077  1.00 27.57           O  
ATOM     91  N   GLY L  14      39.950  12.390  54.883  1.00 25.83           N  
ATOM     92  CA  GLY L  14      40.088  13.248  56.024  1.00 26.28           C  
ATOM     93  C   GLY L  14      40.505  14.618  55.582  1.00 26.59           C  
ATOM     94  O   GLY L  14      40.507  15.553  56.383  1.00 26.46           O  
ATOM     95  N   ASP L  15      40.858  14.785  54.295  1.00 25.39           N  
ATOM     96  CA  ASP L  15      41.305  16.073  53.837  1.00 27.53           C  
ATOM     97  CB  ASP L  15      42.059  16.023  52.494  1.00 27.94           C  
ATOM     98  CG  ASP L  15      43.414  15.365  52.708  1.00 29.46           C  
ATOM     99  OD1 ASP L  15      43.810  15.185  53.891  1.00 30.04           O  
ATOM    100  OD2 ASP L  15      44.076  15.040  51.687  1.00 31.25           O1-
ATOM    101  C   ASP L  15      40.126  16.968  53.623  1.00 28.61           C  
ATOM    102  O   ASP L  15      38.982  16.523  53.549  1.00 27.33           O  
ATOM    103  N   ARG L  16      40.396  18.288  53.544  0.94 29.31           N  
ATOM    104  CA  ARG L  16      39.361  19.232  53.246  0.84 30.49           C  
ATOM    105  CB  ARG L  16      39.394  20.488  54.135  0.84 31.44           C  
ATOM    106  CG  ARG L  16      38.229  21.450  53.883  0.84 34.14           C  
ATOM    107  CD  ARG L  16      38.267  22.699  54.769  0.84 35.56           C  
ATOM    108  NE  ARG L  16      37.040  23.498  54.488  0.84 41.29           N  
ATOM    109  CZ  ARG L  16      36.548  24.347  55.436  0.84 43.65           C  
ATOM    110  NH1 ARG L  16      37.197  24.483  56.630  0.84 44.06           N1+
ATOM    111  NH2 ARG L  16      35.408  25.059  55.200  0.84 45.01           N  
ATOM    112  C   ARG L  16      39.629  19.661  51.839  0.94 29.88           C  
ATOM    113  O   ARG L  16      40.706  20.175  51.536  0.94 28.95           O  
ATOM    114  N   VAL L  17      38.662  19.440  50.927  1.00 28.62           N  
ATOM    115  CA  VAL L  17      38.900  19.804  49.562  1.00 26.71           C  
ATOM    116  CB  VAL L  17      38.780  18.667  48.584  1.00 26.90           C  
ATOM    117  CG1 VAL L  17      39.979  17.728  48.768  1.00 27.78           C  
ATOM    118  CG2 VAL L  17      37.437  17.962  48.814  1.00 27.55           C  
ATOM    119  C   VAL L  17      37.938  20.865  49.155  1.00 25.98           C  
ATOM    120  O   VAL L  17      36.796  20.909  49.611  1.00 25.26           O  
ATOM    121  N   THR L  18      38.411  21.781  48.284  1.00 25.11           N  
ATOM    122  CA  THR L  18      37.571  22.849  47.841  1.00 26.49           C  
ATOM    123  CB  THR L  18      37.990  24.171  48.421  1.00 28.43           C  
ATOM    124  OG1 THR L  18      36.963  25.134  48.264  1.00 32.54           O  
ATOM    125  CG2 THR L  18      39.277  24.647  47.731  1.00 27.81           C  
ATOM    126  C   THR L  18      37.640  22.902  46.341  1.00 26.38           C  
ATOM    127  O   THR L  18      38.715  22.838  45.747  1.00 26.06           O  
ATOM    128  N   ILE L  19      36.465  23.003  45.689  1.00 25.42           N  
ATOM    129  CA  ILE L  19      36.389  23.076  44.257  1.00 24.53           C  
ATOM    130  CB  ILE L  19      35.565  21.972  43.660  1.00 25.57           C  
ATOM    131  CG1 ILE L  19      36.229  20.615  43.957  1.00 23.95           C  
ATOM    132  CG2 ILE L  19      35.374  22.251  42.159  1.00 25.52           C  
ATOM    133  CD1 ILE L  19      35.333  19.412  43.670  1.00 24.90           C  
ATOM    134  C   ILE L  19      35.739  24.389  43.942  1.00 24.92           C  
ATOM    135  O   ILE L  19      34.805  24.805  44.628  1.00 25.99           O  
ATOM    136  N   THR L  20      36.232  25.092  42.900  1.00 25.33           N  
ATOM    137  CA  THR L  20      35.719  26.406  42.629  1.00 27.44           C  
ATOM    138  CB  THR L  20      36.793  27.454  42.599  1.00 29.44           C  
ATOM    139  OG1 THR L  20      37.562  27.416  43.790  1.00 33.20           O  
ATOM    140  CG2 THR L  20      36.111  28.822  42.510  1.00 31.07           C  
ATOM    141  C   THR L  20      35.077  26.418  41.274  1.00 26.60           C  
ATOM    142  O   THR L  20      35.463  25.669  40.377  1.00 26.21           O  
ATOM    143  N   CYS L  21      34.049  27.277  41.106  1.00 27.33           N  
ATOM    144  CA  CYS L  21      33.347  27.406  39.859  1.00 27.06           C  
ATOM    145  CB  CYS L  21      31.967  26.699  39.910  1.00 27.74           C  
ATOM    146  SG  CYS L  21      31.016  26.734  38.360  1.00 33.60           S  
ATOM    147  C   CYS L  21      33.171  28.881  39.620  1.00 26.94           C  
ATOM    148  O   CYS L  21      32.778  29.621  40.520  1.00 29.72           O  
ATOM    149  N   LYS L  22      33.484  29.351  38.391  1.00 26.64           N  
ATOM    150  CA  LYS L  22      33.398  30.756  38.085  1.00 26.42           C  
ATOM    151  CB  LYS L  22      34.744  31.343  37.624  1.00 28.41           C  
ATOM    152  CG  LYS L  22      34.697  32.835  37.290  1.00 34.58           C  
ATOM    153  CD  LYS L  22      36.081  33.459  37.103  1.00 39.80           C  
ATOM    154  CE  LYS L  22      36.049  34.904  36.595  1.00 30.11           C  
ATOM    155  NZ  LYS L  22      35.894  35.845  37.726  1.00 34.51           N1+
ATOM    156  C   LYS L  22      32.433  30.942  36.956  1.00 25.50           C  
ATOM    157  O   LYS L  22      32.501  30.244  35.946  1.00 26.64           O  
ATOM    158  N   THR L  23      31.509  31.915  37.104  1.00 23.88           N  
ATOM    159  CA  THR L  23      30.523  32.185  36.099  1.00 22.50           C  
ATOM    160  CB  THR L  23      29.184  32.513  36.688  1.00 21.72           C  
ATOM    161  OG1 THR L  23      29.276  33.701  37.461  1.00  0.00           O  
ATOM    162  CG2 THR L  23      28.742  31.346  37.587  1.00  0.00           C  
ATOM    163  C   THR L  23      30.966  33.387  35.321  1.00 22.65           C  
ATOM    164  O   THR L  23      31.615  34.284  35.855  1.00 22.07           O  
ATOM    165  N   SER L  24      30.624  33.402  34.012  1.00 23.08           N  
ATOM    166  CA  SER L  24      30.974  34.455  33.099  1.00 22.95           C  
ATOM    167  CB  SER L  24      30.585  34.135  31.645  1.00 20.41           C  
ATOM    168  OG  SER L  24      29.174  34.011  31.534  1.00 22.56           O  
ATOM    169  C   SER L  24      30.240  35.687  33.504  1.00 22.23           C  
ATOM    170  O   SER L  24      30.720  36.801  33.284  1.00 22.90           O  
ATOM    171  N   GLN L  25      29.038  35.515  34.092  1.00 21.71           N  
ATOM    172  CA  GLN L  25      28.284  36.653  34.524  1.00 22.59           C  
ATOM    173  CB  GLN L  25      27.179  37.096  33.557  1.00 26.80           C  
ATOM    174  CG  GLN L  25      27.712  37.660  32.243  1.00 29.32           C  
ATOM    175  CD  GLN L  25      26.524  38.091  31.392  1.00 31.45           C  
ATOM    176  OE1 GLN L  25      25.596  37.319  31.154  1.00 30.57           O  
ATOM    177  NE2 GLN L  25      26.551  39.367  30.926  1.00 32.21           N  
ATOM    178  C   GLN L  25      27.613  36.311  35.808  1.00 21.89           C  
ATOM    179  O   GLN L  25      27.560  35.152  36.214  1.00 23.08           O  
ATOM    180  N   ASP L  26      27.082  37.344  36.485  1.00 23.01           N  
ATOM    181  CA  ASP L  26      26.462  37.154  37.757  1.00 23.97           C  
ATOM    182  CB  ASP L  26      26.042  38.488  38.396  1.00 27.72           C  
ATOM    183  CG  ASP L  26      25.851  38.271  39.887  1.00 31.88           C  
ATOM    184  OD1 ASP L  26      25.164  37.283  40.262  1.00 31.31           O  
ATOM    185  OD2 ASP L  26      26.402  39.082  40.676  1.00 33.60           O1-
ATOM    186  C   ASP L  26      25.261  36.270  37.591  1.00 24.50           C  
ATOM    187  O   ASP L  26      24.305  36.602  36.893  1.00 25.38           O  
ATOM    188  N   ILE L  27      25.353  35.068  38.186  1.00 23.79           N  
ATOM    189  CA  ILE L  27      24.365  34.025  38.253  1.00 22.55           C  
ATOM    190  CB  ILE L  27      24.931  32.631  38.303  1.00 19.15           C  
ATOM    191  CG1 ILE L  27      25.797  32.369  39.537  1.00 18.08           C  
ATOM    192  CG2 ILE L  27      25.679  32.418  36.976  1.00 16.57           C  
ATOM    193  CD1 ILE L  27      26.159  30.888  39.652  1.00 16.26           C  
ATOM    194  C   ILE L  27      23.289  34.248  39.288  1.00 23.24           C  
ATOM    195  O   ILE L  27      22.293  33.528  39.294  1.00 24.55           O  
ATOM    196  N   ASN L  28      23.513  35.134  40.282  1.00 23.69           N  
ATOM    197  CA  ASN L  28      22.502  35.431  41.270  1.00 25.08           C  
ATOM    198  CB  ASN L  28      21.137  35.796  40.650  1.00 30.71           C  
ATOM    199  CG  ASN L  28      21.237  37.123  39.909  1.00 32.49           C  
ATOM    200  OD1 ASN L  28      20.915  37.214  38.724  1.00 32.78           O  
ATOM    201  ND2 ASN L  28      21.676  38.191  40.626  1.00 30.48           N  
ATOM    202  C   ASN L  28      22.257  34.266  42.189  1.00 25.59           C  
ATOM    203  O   ASN L  28      21.143  34.065  42.675  1.00 25.89           O  
ATOM    204  N   LYS L  29      23.317  33.496  42.480  1.00 25.32           N  
ATOM    205  CA  LYS L  29      23.295  32.386  43.394  1.00 25.23           C  
ATOM    206  CB  LYS L  29      22.824  32.746  44.813  1.00 33.52           C  
ATOM    207  CG  LYS L  29      23.823  33.588  45.608  1.00 34.09           C  
ATOM    208  CD  LYS L  29      23.279  34.014  46.974  1.00 35.05           C  
ATOM    209  CE  LYS L  29      23.309  32.883  48.004  1.00 35.66           C  
ATOM    210  NZ  LYS L  29      22.755  33.351  49.292  1.00 39.10           N1+
ATOM    211  C   LYS L  29      22.434  31.276  42.891  1.00 23.55           C  
ATOM    212  O   LYS L  29      22.098  30.361  43.646  1.00 20.29           O  
ATOM    213  N   TYR L  30      22.102  31.275  41.587  1.00 24.74           N  
ATOM    214  CA  TYR L  30      21.323  30.167  41.139  1.00 23.85           C  
ATOM    215  CB  TYR L  30      20.283  30.540  40.072  1.00 28.57           C  
ATOM    216  CG  TYR L  30      19.317  31.470  40.728  1.00 30.64           C  
ATOM    217  CD1 TYR L  30      18.562  31.048  41.798  1.00 30.17           C  
ATOM    218  CD2 TYR L  30      19.143  32.751  40.261  1.00 30.45           C  
ATOM    219  CE1 TYR L  30      17.663  31.893  42.407  1.00 29.45           C  
ATOM    220  CE2 TYR L  30      18.244  33.601  40.861  1.00 30.97           C  
ATOM    221  CZ  TYR L  30      17.502  33.173  41.936  1.00 31.76           C  
ATOM    222  OH  TYR L  30      16.580  34.041  42.550  1.00 31.88           O  
ATOM    223  C   TYR L  30      22.290  29.208  40.566  1.00 23.79           C  
ATOM    224  O   TYR L  30      22.510  29.111  39.358  1.00 24.18           O  
ATOM    225  N   MET L  31      22.904  28.456  41.482  1.00 18.95           N  
ATOM    226  CA  MET L  31      23.886  27.495  41.072  1.00 17.79           C  
ATOM    227  CB  MET L  31      25.324  28.021  41.246  1.00 15.27           C  
ATOM    228  CG  MET L  31      26.407  27.095  40.691  1.00 18.05           C  
ATOM    229  SD  MET L  31      26.887  25.740  41.800  1.00  0.00           S  
ATOM    230  CE  MET L  31      27.979  26.794  42.793  1.00  0.00           C  
ATOM    231  C   MET L  31      23.717  26.242  41.882  1.00 18.46           C  
ATOM    232  O   MET L  31      23.353  26.281  43.057  1.00 18.32           O  
ATOM    233  N   ALA L  32      23.973  25.078  41.248  1.00 18.13           N  
ATOM    234  CA  ALA L  32      23.831  23.817  41.928  1.00 16.74           C  
ATOM    235  CB  ALA L  32      22.688  22.939  41.410  1.00 16.31           C  
ATOM    236  C   ALA L  32      25.087  23.023  41.738  1.00 17.35           C  
ATOM    237  O   ALA L  32      25.854  23.259  40.805  1.00 17.37           O  
ATOM    238  N   TRP L  33      25.332  22.068  42.659  1.00 15.66           N  
ATOM    239  CA  TRP L  33      26.486  21.215  42.579  1.00 16.20           C  
ATOM    240  CB  TRP L  33      27.432  21.316  43.789  1.00 16.10           C  
ATOM    241  CG  TRP L  33      28.191  22.618  43.882  1.00 17.17           C  
ATOM    242  CD2 TRP L  33      29.423  22.881  43.193  1.00 17.15           C  
ATOM    243  CD1 TRP L  33      27.896  23.746  44.591  1.00 19.16           C  
ATOM    244  NE1 TRP L  33      28.871  24.694  44.390  1.00 18.20           N  
ATOM    245  CE2 TRP L  33      29.816  24.175  43.529  1.00 16.05           C  
ATOM    246  CE3 TRP L  33      30.167  22.108  42.345  1.00 17.29           C  
ATOM    247  CZ2 TRP L  33      30.965  24.717  43.025  1.00 15.96           C  
ATOM    248  CZ3 TRP L  33      31.324  22.657  41.836  1.00 15.92           C  
ATOM    249  CH2 TRP L  33      31.713  23.938  42.171  1.00 16.66           C  
ATOM    250  C   TRP L  33      26.029  19.791  42.508  1.00 17.82           C  
ATOM    251  O   TRP L  33      25.076  19.395  43.180  1.00 17.72           O  
ATOM    252  N   TYR L  34      26.727  18.980  41.681  1.00 18.44           N  
ATOM    253  CA  TYR L  34      26.358  17.603  41.505  1.00 18.40           C  
ATOM    254  CB  TYR L  34      25.820  17.280  40.096  1.00 17.48           C  
ATOM    255  CG  TYR L  34      24.572  18.050  39.822  1.00 16.75           C  
ATOM    256  CD1 TYR L  34      23.349  17.610  40.272  1.00 16.86           C  
ATOM    257  CD2 TYR L  34      24.624  19.214  39.090  1.00 15.94           C  
ATOM    258  CE1 TYR L  34      22.202  18.322  40.004  1.00 15.74           C  
ATOM    259  CE2 TYR L  34      23.480  19.930  38.821  1.00 17.64           C  
ATOM    260  CZ  TYR L  34      22.264  19.486  39.281  1.00 16.40           C  
ATOM    261  OH  TYR L  34      21.090  20.219  39.006  1.00 16.22           O  
ATOM    262  C   TYR L  34      27.573  16.738  41.662  1.00 18.59           C  
ATOM    263  O   TYR L  34      28.702  17.164  41.418  1.00 17.82           O  
ATOM    264  N   GLN L  35      27.352  15.480  42.095  1.00 19.67           N  
ATOM    265  CA  GLN L  35      28.414  14.521  42.216  1.00 20.15           C  
ATOM    266  CB  GLN L  35      28.505  13.894  43.619  1.00 18.43           C  
ATOM    267  CG  GLN L  35      29.646  12.888  43.777  1.00 18.87           C  
ATOM    268  CD  GLN L  35      29.561  12.311  45.183  1.00 21.29           C  
ATOM    269  OE1 GLN L  35      28.575  11.669  45.541  1.00 22.68           O  
ATOM    270  NE2 GLN L  35      30.620  12.544  46.004  1.00 21.47           N  
ATOM    271  C   GLN L  35      28.077  13.418  41.262  1.00 20.36           C  
ATOM    272  O   GLN L  35      26.913  13.046  41.123  1.00 20.41           O  
ATOM    273  N   GLN L  36      29.082  12.884  40.540  1.00 20.14           N  
ATOM    274  CA  GLN L  36      28.792  11.807  39.638  1.00 20.52           C  
ATOM    275  CB  GLN L  36      28.697  12.234  38.161  1.00 17.71           C  
ATOM    276  CG  GLN L  36      28.313  11.092  37.217  1.00 16.35           C  
ATOM    277  CD  GLN L  36      28.254  11.638  35.796  1.00 18.09           C  
ATOM    278  OE1 GLN L  36      28.893  12.637  35.473  1.00 18.34           O  
ATOM    279  NE2 GLN L  36      27.459  10.964  34.920  1.00 17.22           N  
ATOM    280  C   GLN L  36      29.877  10.784  39.742  1.00 21.93           C  
ATOM    281  O   GLN L  36      31.059  11.113  39.827  1.00 22.77           O  
ATOM    282  N   THR L  37      29.484   9.496  39.729  1.00 22.08           N  
ATOM    283  CA  THR L  37      30.419   8.411  39.784  1.00 23.48           C  
ATOM    284  CB  THR L  37      30.108   7.407  40.854  1.00 22.47           C  
ATOM    285  OG1 THR L  37      31.175   6.481  40.990  1.00  0.00           O  
ATOM    286  CG2 THR L  37      28.811   6.677  40.477  1.00  0.00           C  
ATOM    287  C   THR L  37      30.315   7.732  38.455  1.00 24.71           C  
ATOM    288  O   THR L  37      29.352   7.942  37.720  1.00 23.89           O  
ATOM    289  N   PRO L  38      31.279   6.931  38.103  1.00 25.39           N  
ATOM    290  CA  PRO L  38      31.234   6.349  36.795  1.00 26.12           C  
ATOM    291  CD  PRO L  38      32.645   7.148  38.553  1.00 27.02           C  
ATOM    292  CB  PRO L  38      32.609   5.725  36.574  1.00 25.08           C  
ATOM    293  CG  PRO L  38      33.539   6.622  37.415  1.00 26.80           C  
ATOM    294  C   PRO L  38      30.073   5.435  36.580  1.00 27.26           C  
ATOM    295  O   PRO L  38      29.785   4.604  37.440  1.00 27.78           O  
ATOM    296  N   GLY L  39      29.394   5.591  35.425  1.00 27.69           N  
ATOM    297  CA  GLY L  39      28.306   4.741  35.042  1.00 28.37           C  
ATOM    298  C   GLY L  39      27.055   5.121  35.774  1.00 28.50           C  
ATOM    299  O   GLY L  39      26.053   4.412  35.683  1.00 28.76           O  
ATOM    300  N   LYS L  40      27.057   6.250  36.511  1.00 26.98           N  
ATOM    301  CA  LYS L  40      25.869   6.575  37.251  1.00 25.04           C  
ATOM    302  CB  LYS L  40      26.086   6.567  38.773  1.00 26.98           C  
ATOM    303  CG  LYS L  40      26.542   5.207  39.305  1.00 28.77           C  
ATOM    304  CD  LYS L  40      25.544   4.073  39.072  1.00 35.52           C  
ATOM    305  CE  LYS L  40      26.092   2.698  39.465  1.00 38.77           C  
ATOM    306  NZ  LYS L  40      26.554   2.718  40.870  1.00 39.97           N1+
ATOM    307  C   LYS L  40      25.427   7.954  36.878  1.00 23.51           C  
ATOM    308  O   LYS L  40      26.186   8.733  36.305  1.00 22.61           O  
ATOM    309  N   ALA L  41      24.151   8.272  37.179  1.00 23.26           N  
ATOM    310  CA  ALA L  41      23.607   9.575  36.915  1.00 22.80           C  
ATOM    311  CB  ALA L  41      22.070   9.619  36.941  1.00 22.71           C  
ATOM    312  C   ALA L  41      24.113  10.503  37.980  1.00 22.10           C  
ATOM    313  O   ALA L  41      24.520  10.067  39.054  1.00 22.46           O  
ATOM    314  N   PRO L  42      24.099  11.781  37.704  1.00 20.59           N  
ATOM    315  CA  PRO L  42      24.576  12.746  38.659  1.00 18.75           C  
ATOM    316  CD  PRO L  42      24.235  12.253  36.335  1.00 19.47           C  
ATOM    317  CB  PRO L  42      24.687  14.063  37.894  1.00 19.38           C  
ATOM    318  CG  PRO L  42      24.933  13.620  36.441  1.00 18.04           C  
ATOM    319  C   PRO L  42      23.658  12.816  39.839  1.00 18.87           C  
ATOM    320  O   PRO L  42      22.482  12.482  39.699  1.00 18.04           O  
ATOM    321  N   ARG L  43      24.189  13.221  41.014  0.82 19.69           N  
ATOM    322  CA  ARG L  43      23.403  13.345  42.211  0.82 21.31           C  
ATOM    323  CB  ARG L  43      23.961  12.551  43.405  0.82 21.90           C  
ATOM    324  CG  ARG L  43      23.996  11.037  43.208  0.82 28.28           C  
ATOM    325  CD  ARG L  43      24.561  10.290  44.418  0.90 32.04           C  
ATOM    326  NE  ARG L  43      23.429  10.003  45.344  1.00  0.00           N  
ATOM    327  CZ  ARG L  43      23.650   9.966  46.690  1.00  0.00           C  
ATOM    328  NH1 ARG L  43      24.886  10.271  47.187  1.00  0.00           N1+
ATOM    329  NH2 ARG L  43      22.636   9.628  47.539  1.00  0.00           N  
ATOM    330  C   ARG L  43      23.476  14.781  42.636  0.82 20.08           C  
ATOM    331  O   ARG L  43      24.536  15.400  42.565  0.82 18.61           O  
ATOM    332  N   LEU L  44      22.342  15.339  43.116  1.00 19.37           N  
ATOM    333  CA  LEU L  44      22.255  16.722  43.512  1.00 18.52           C  
ATOM    334  CB  LEU L  44      20.801  17.227  43.489  1.00 17.41           C  
ATOM    335  CG  LEU L  44      20.612  18.692  43.917  1.00 18.48           C  
ATOM    336  CD1 LEU L  44      21.300  19.659  42.942  1.00 15.77           C  
ATOM    337  CD2 LEU L  44      19.123  19.013  44.131  1.00 13.60           C  
ATOM    338  C   LEU L  44      22.759  16.882  44.916  1.00 18.12           C  
ATOM    339  O   LEU L  44      22.247  16.250  45.839  1.00 18.59           O  
ATOM    340  N   LEU L  45      23.889  17.606  45.080  1.00 17.37           N  
ATOM    341  CA  LEU L  45      24.440  17.938  46.368  1.00 17.75           C  
ATOM    342  CB  LEU L  45      25.965  18.116  46.307  1.00 17.67           C  
ATOM    343  CG  LEU L  45      26.721  16.833  45.911  1.00 19.06           C  
ATOM    344  CD1 LEU L  45      28.238  17.077  45.871  1.00 16.51           C  
ATOM    345  CD2 LEU L  45      26.344  15.654  46.823  1.00 18.04           C  
ATOM    346  C   LEU L  45      23.887  19.198  46.970  1.00 18.76           C  
ATOM    347  O   LEU L  45      23.396  19.200  48.100  1.00 20.24           O  
ATOM    348  N   ILE L  46      23.957  20.311  46.201  1.00 19.37           N  
ATOM    349  CA  ILE L  46      23.626  21.615  46.712  1.00 17.94           C  
ATOM    350  CB  ILE L  46      24.850  22.451  46.963  1.00 17.87           C  
ATOM    351  CG1 ILE L  46      25.759  21.792  48.013  1.00 19.63           C  
ATOM    352  CG2 ILE L  46      24.391  23.865  47.349  1.00 17.11           C  
ATOM    353  CD1 ILE L  46      25.116  21.672  49.392  1.00 21.76           C  
ATOM    354  C   ILE L  46      22.814  22.371  45.697  1.00 17.74           C  
ATOM    355  O   ILE L  46      23.044  22.266  44.492  1.00 19.07           O  
ATOM    356  N   HIS L  47      21.829  23.167  46.169  1.00 17.33           N  
ATOM    357  CA  HIS L  47      21.070  24.000  45.277  1.00 19.37           C  
ATOM    358  ND1 HIS L  47      18.715  22.671  47.287  1.00  0.00           N  
ATOM    359  CG  HIS L  47      18.766  23.644  46.313  1.00 21.46           C  
ATOM    360  CB  HIS L  47      19.609  23.557  45.076  1.00 18.95           C  
ATOM    361  NE2 HIS L  47      17.321  24.282  47.926  1.00  0.00           N  
ATOM    362  CD2 HIS L  47      17.911  24.620  46.720  1.00 22.16           C  
ATOM    363  CE1 HIS L  47      17.837  23.103  48.226  1.00 26.63           C  
ATOM    364  C   HIS L  47      21.063  25.381  45.868  1.00 20.31           C  
ATOM    365  O   HIS L  47      21.295  25.550  47.064  1.00 19.84           O  
ATOM    366  N   TYR L  48      20.855  26.415  45.029  1.00 23.38           N  
ATOM    367  CA  TYR L  48      20.821  27.776  45.490  1.00 23.62           C  
ATOM    368  CB  TYR L  48      19.587  28.099  46.350  1.00 25.71           C  
ATOM    369  CG  TYR L  48      19.521  29.582  46.493  1.00 26.44           C  
ATOM    370  CD1 TYR L  48      19.196  30.364  45.406  1.00 26.32           C  
ATOM    371  CD2 TYR L  48      19.753  30.195  47.702  1.00 27.20           C  
ATOM    372  CE1 TYR L  48      19.123  31.732  45.513  1.00 26.85           C  
ATOM    373  CE2 TYR L  48      19.681  31.562  47.815  1.00 27.51           C  
ATOM    374  CZ  TYR L  48      19.368  32.335  46.723  1.00 27.88           C  
ATOM    375  OH  TYR L  48      19.297  33.738  46.849  1.00 27.89           O  
ATOM    376  C   TYR L  48      22.076  28.107  46.257  1.00 24.02           C  
ATOM    377  O   TYR L  48      22.027  28.718  47.323  1.00 24.01           O  
ATOM    378  N   THR L  49      23.230  27.657  45.727  1.00 24.98           N  
ATOM    379  CA  THR L  49      24.584  27.960  46.135  1.00 25.36           C  
ATOM    380  CB  THR L  49      24.842  29.442  46.152  1.00 25.20           C  
ATOM    381  OG1 THR L  49      24.563  29.998  44.875  1.00 24.96           O  
ATOM    382  CG2 THR L  49      26.316  29.689  46.500  1.00 25.60           C  
ATOM    383  C   THR L  49      25.003  27.387  47.467  1.00 25.43           C  
ATOM    384  O   THR L  49      26.168  27.018  47.622  1.00 25.41           O  
ATOM    385  N   SER L  50      24.094  27.198  48.447  1.00 24.04           N  
ATOM    386  CA  SER L  50      24.640  26.727  49.695  1.00 24.91           C  
ATOM    387  CB  SER L  50      25.047  27.868  50.643  1.00 26.27           C  
ATOM    388  OG  SER L  50      23.907  28.626  51.018  1.00 28.73           O  
ATOM    389  C   SER L  50      23.639  25.907  50.408  1.00 24.76           C  
ATOM    390  O   SER L  50      23.852  25.500  51.551  1.00 24.66           O  
ATOM    391  N   ALA L  51      22.514  25.605  49.761  1.00 21.11           N  
ATOM    392  CA  ALA L  51      21.623  24.805  50.557  1.00 22.23           C  
ATOM    393  CB  ALA L  51      20.137  25.115  50.309  1.00 22.27           C  
ATOM    394  C   ALA L  51      21.839  23.359  50.235  1.00 22.58           C  
ATOM    395  O   ALA L  51      21.814  22.959  49.071  1.00 22.72           O  
ATOM    396  N   LEU L  52      22.051  22.532  51.282  1.00 22.46           N  
ATOM    397  CA  LEU L  52      22.277  21.124  51.091  1.00 21.67           C  
ATOM    398  CB  LEU L  52      22.769  20.356  52.330  1.00 21.23           C  
ATOM    399  CG  LEU L  52      24.223  20.645  52.736  1.00 23.93           C  
ATOM    400  CD1 LEU L  52      24.401  22.094  53.205  1.00 30.03           C  
ATOM    401  CD2 LEU L  52      24.726  19.616  53.760  1.00 25.31           C  
ATOM    402  C   LEU L  52      20.991  20.480  50.692  1.00 20.98           C  
ATOM    403  O   LEU L  52      19.922  20.784  51.220  1.00 21.43           O  
ATOM    404  N   GLN L  53      21.087  19.539  49.738  1.00 20.69           N  
ATOM    405  CA  GLN L  53      19.935  18.838  49.264  1.00 21.80           C  
ATOM    406  CB  GLN L  53      20.199  18.113  47.930  1.00 20.50           C  
ATOM    407  CG  GLN L  53      18.941  17.828  47.106  1.00 18.99           C  
ATOM    408  CD  GLN L  53      18.438  16.425  47.382  1.00 22.32           C  
ATOM    409  OE1 GLN L  53      17.270  16.231  47.709  1.00 23.14           O  
ATOM    410  NE2 GLN L  53      19.335  15.415  47.218  1.00 22.18           N  
ATOM    411  C   GLN L  53      19.587  17.849  50.329  1.00 22.04           C  
ATOM    412  O   GLN L  53      20.416  17.531  51.180  1.00 22.92           O  
ATOM    413  N   PRO L  54      18.381  17.357  50.336  1.00 22.96           N  
ATOM    414  CA  PRO L  54      18.021  16.471  51.404  1.00 23.55           C  
ATOM    415  CD  PRO L  54      17.242  18.123  49.859  1.00  0.00           C  
ATOM    416  CB  PRO L  54      16.506  16.311  51.316  1.00 25.29           C  
ATOM    417  CG  PRO L  54      16.046  17.652  50.709  1.00 35.67           C  
ATOM    418  C   PRO L  54      18.800  15.194  51.423  1.00 23.58           C  
ATOM    419  O   PRO L  54      18.990  14.584  50.374  1.00 23.18           O  
ATOM    420  N   GLY L  55      19.270  14.780  52.617  1.00 25.40           N  
ATOM    421  CA  GLY L  55      19.950  13.525  52.777  1.00 25.23           C  
ATOM    422  C   GLY L  55      21.415  13.663  52.500  1.00 25.73           C  
ATOM    423  O   GLY L  55      22.165  12.704  52.674  1.00 26.89           O  
ATOM    424  N   ILE L  56      21.876  14.854  52.073  1.00 24.40           N  
ATOM    425  CA  ILE L  56      23.274  15.013  51.781  1.00 23.47           C  
ATOM    426  CB  ILE L  56      23.571  16.160  50.859  1.00 21.73           C  
ATOM    427  CG1 ILE L  56      25.046  16.126  50.428  1.00 19.70           C  
ATOM    428  CG2 ILE L  56      23.155  17.458  51.570  1.00 20.76           C  
ATOM    429  CD1 ILE L  56      25.406  14.904  49.586  1.00  0.00           C  
ATOM    430  C   ILE L  56      23.999  15.265  53.064  1.00 23.67           C  
ATOM    431  O   ILE L  56      23.530  16.016  53.917  1.00 23.72           O  
ATOM    432  N   PRO L  57      25.141  14.641  53.218  1.00 25.21           N  
ATOM    433  CA  PRO L  57      25.895  14.780  54.437  1.00 24.86           C  
ATOM    434  CD  PRO L  57      25.381  13.356  52.581  1.00 25.78           C  
ATOM    435  CB  PRO L  57      26.990  13.718  54.371  1.00 26.02           C  
ATOM    436  CG  PRO L  57      26.360  12.610  53.505  1.00 26.52           C  
ATOM    437  C   PRO L  57      26.397  16.174  54.657  1.00 25.35           C  
ATOM    438  O   PRO L  57      26.707  16.870  53.691  1.00 23.90           O  
ATOM    439  N   SER L  58      26.513  16.571  55.939  1.00 25.27           N  
ATOM    440  CA  SER L  58      26.868  17.896  56.368  1.00 25.56           C  
ATOM    441  CB  SER L  58      26.759  18.073  57.891  1.00 27.05           C  
ATOM    442  OG  SER L  58      25.413  17.903  58.305  1.00 30.38           O  
ATOM    443  C   SER L  58      28.275  18.229  55.987  1.00 24.62           C  
ATOM    444  O   SER L  58      28.666  19.394  56.013  1.00 25.95           O  
ATOM    445  N   ARG L  59      29.084  17.221  55.626  1.00 23.65           N  
ATOM    446  CA  ARG L  59      30.451  17.482  55.283  1.00 24.14           C  
ATOM    447  CB  ARG L  59      31.293  16.207  55.068  1.00 24.63           C  
ATOM    448  CG  ARG L  59      30.781  15.244  53.996  1.00 25.10           C  
ATOM    449  CD  ARG L  59      31.668  14.004  53.846  1.00 22.29           C  
ATOM    450  NE  ARG L  59      31.012  13.076  52.880  1.00 22.34           N  
ATOM    451  CZ  ARG L  59      30.286  12.010  53.328  1.00 23.60           C  
ATOM    452  NH1 ARG L  59      30.170  11.775  54.668  1.00 21.56           N1+
ATOM    453  NH2 ARG L  59      29.686  11.169  52.436  1.00 24.56           N  
ATOM    454  C   ARG L  59      30.497  18.350  54.058  1.00 24.63           C  
ATOM    455  O   ARG L  59      31.468  19.081  53.858  1.00 22.71           O  
ATOM    456  N   PHE L  60      29.464  18.265  53.189  1.00 24.95           N  
ATOM    457  CA  PHE L  60      29.419  19.050  51.982  1.00 23.90           C  
ATOM    458  CB  PHE L  60      28.519  18.433  50.895  1.00 22.75           C  
ATOM    459  CG  PHE L  60      29.092  17.119  50.481  1.00 21.69           C  
ATOM    460  CD1 PHE L  60      30.076  17.052  49.523  1.00 22.21           C  
ATOM    461  CD2 PHE L  60      28.639  15.948  51.045  1.00 23.63           C  
ATOM    462  CE1 PHE L  60      30.606  15.846  49.132  1.00 22.14           C  
ATOM    463  CE2 PHE L  60      29.166  14.736  50.660  1.00 24.24           C  
ATOM    464  CZ  PHE L  60      30.151  14.683  49.703  1.00 24.37           C  
ATOM    465  C   PHE L  60      28.837  20.399  52.288  1.00 23.47           C  
ATOM    466  O   PHE L  60      27.854  20.517  53.016  1.00 24.27           O  
ATOM    467  N   SER L  61      29.447  21.468  51.731  1.00 22.53           N  
ATOM    468  CA  SER L  61      28.935  22.792  51.944  1.00 24.30           C  
ATOM    469  CB  SER L  61      29.577  23.511  53.143  1.00 24.89           C  
ATOM    470  OG  SER L  61      30.963  23.705  52.910  1.00 27.42           O  
ATOM    471  C   SER L  61      29.240  23.602  50.723  1.00 24.50           C  
ATOM    472  O   SER L  61      30.191  23.315  49.998  1.00 25.00           O  
ATOM    473  N   GLY L  62      28.424  24.644  50.462  1.00 23.80           N  
ATOM    474  CA  GLY L  62      28.666  25.467  49.315  1.00 23.74           C  
ATOM    475  C   GLY L  62      28.559  26.891  49.744  1.00 24.02           C  
ATOM    476  O   GLY L  62      27.884  27.212  50.722  1.00 25.48           O  
ATOM    477  N   SER L  63      29.247  27.789  49.013  0.94 23.65           N  
ATOM    478  CA  SER L  63      29.177  29.181  49.343  0.94 25.15           C  
ATOM    479  CB  SER L  63      30.214  29.625  50.390  0.94 26.25           C  
ATOM    480  OG  SER L  63      31.526  29.516  49.858  0.94 30.23           O  
ATOM    481  C   SER L  63      29.452  29.958  48.100  0.94 25.74           C  
ATOM    482  O   SER L  63      29.966  29.425  47.116  0.94 26.97           O  
ATOM    483  N   GLY L  64      29.081  31.251  48.108  1.00 25.65           N  
ATOM    484  CA  GLY L  64      29.396  32.082  46.988  1.00 26.22           C  
ATOM    485  C   GLY L  64      28.164  32.772  46.509  1.00 27.27           C  
ATOM    486  O   GLY L  64      27.036  32.363  46.788  1.00 28.20           O  
ATOM    487  N   SER L  65      28.383  33.867  45.760  0.94 27.77           N  
ATOM    488  CA  SER L  65      27.331  34.637  45.177  0.94 29.24           C  
ATOM    489  CB  SER L  65      26.743  35.683  46.139  0.94 30.47           C  
ATOM    490  OG  SER L  65      25.706  36.410  45.499  0.94 32.30           O  
ATOM    491  C   SER L  65      27.970  35.365  44.044  0.94 28.92           C  
ATOM    492  O   SER L  65      29.195  35.443  43.959  0.94 28.52           O  
ATOM    493  N   GLY L  66      27.160  35.918  43.128  1.00 28.49           N  
ATOM    494  CA  GLY L  66      27.751  36.633  42.038  1.00 26.42           C  
ATOM    495  C   GLY L  66      28.397  35.650  41.112  1.00 26.50           C  
ATOM    496  O   GLY L  66      27.746  34.740  40.605  1.00 25.20           O  
ATOM    497  N   ARG L  67      29.666  35.922  40.753  1.00 26.48           N  
ATOM    498  CA  ARG L  67      30.465  35.125  39.860  1.00 26.53           C  
ATOM    499  CB  ARG L  67      31.604  35.932  39.216  1.00 26.50           C  
ATOM    500  CG  ARG L  67      32.652  36.413  40.222  1.00  0.00           C  
ATOM    501  CD  ARG L  67      33.779  37.236  39.595  1.00  0.00           C  
ATOM    502  NE  ARG L  67      34.906  37.264  40.571  1.00  0.00           N  
ATOM    503  CZ  ARG L  67      34.918  38.164  41.598  1.00  0.00           C  
ATOM    504  NH1 ARG L  67      33.881  39.036  41.757  1.00  0.00           N1+
ATOM    505  NH2 ARG L  67      35.970  38.183  42.468  1.00  0.00           N  
ATOM    506  C   ARG L  67      31.125  33.912  40.464  1.00 26.79           C  
ATOM    507  O   ARG L  67      31.250  32.890  39.792  1.00 27.66           O  
ATOM    508  N   ASP L  68      31.610  33.991  41.726  1.00 27.15           N  
ATOM    509  CA  ASP L  68      32.458  32.921  42.198  1.00 27.56           C  
ATOM    510  CB  ASP L  68      33.795  33.420  42.778  1.00 30.86           C  
ATOM    511  CG  ASP L  68      34.646  33.913  41.613  1.00 36.78           C  
ATOM    512  OD1 ASP L  68      34.452  33.394  40.482  1.00 31.87           O  
ATOM    513  OD2 ASP L  68      35.498  34.814  41.833  1.00 32.86           O1-
ATOM    514  C   ASP L  68      31.783  32.072  43.230  1.00 26.53           C  
ATOM    515  O   ASP L  68      31.209  32.574  44.195  1.00 26.85           O  
ATOM    516  N   TYR L  69      31.863  30.734  43.048  1.00 25.17           N  
ATOM    517  CA  TYR L  69      31.220  29.829  43.958  1.00 25.10           C  
ATOM    518  CB  TYR L  69      29.983  29.151  43.348  1.00 24.18           C  
ATOM    519  CG  TYR L  69      29.023  30.247  43.042  1.00 23.38           C  
ATOM    520  CD1 TYR L  69      29.052  30.894  41.830  1.00 23.67           C  
ATOM    521  CD2 TYR L  69      28.099  30.644  43.978  1.00 23.90           C  
ATOM    522  CE1 TYR L  69      28.165  31.910  41.555  1.00 23.96           C  
ATOM    523  CE2 TYR L  69      27.211  31.657  43.710  1.00 24.61           C  
ATOM    524  CZ  TYR L  69      27.240  32.293  42.496  1.00 24.82           C  
ATOM    525  OH  TYR L  69      26.323  33.331  42.230  1.00 15.73           O  
ATOM    526  C   TYR L  69      32.185  28.754  44.345  1.00 24.82           C  
ATOM    527  O   TYR L  69      33.135  28.466  43.618  1.00 25.55           O  
ATOM    528  N   THR L  70      31.985  28.145  45.536  1.00 23.11           N  
ATOM    529  CA  THR L  70      32.898  27.119  45.935  1.00 23.45           C  
ATOM    530  CB  THR L  70      33.949  27.629  46.875  1.00 26.11           C  
ATOM    531  OG1 THR L  70      35.044  26.732  46.928  1.00 28.85           O  
ATOM    532  CG2 THR L  70      33.326  27.792  48.268  1.00 25.50           C  
ATOM    533  C   THR L  70      32.142  26.007  46.602  1.00 23.47           C  
ATOM    534  O   THR L  70      31.140  26.228  47.283  1.00 23.95           O  
ATOM    535  N   PHE L  71      32.611  24.761  46.386  1.00 22.99           N  
ATOM    536  CA  PHE L  71      32.040  23.607  47.013  1.00 22.23           C  
ATOM    537  CB  PHE L  71      31.667  22.508  46.006  1.00 18.54           C  
ATOM    538  CG  PHE L  71      30.896  21.482  46.750  1.00 19.48           C  
ATOM    539  CD1 PHE L  71      29.557  21.673  47.006  1.00 19.61           C  
ATOM    540  CD2 PHE L  71      31.505  20.331  47.187  1.00 20.86           C  
ATOM    541  CE1 PHE L  71      28.833  20.728  47.692  1.00  0.00           C  
ATOM    542  CE2 PHE L  71      30.785  19.385  47.874  1.00  0.00           C  
ATOM    543  CZ  PHE L  71      29.449  19.582  48.128  1.00  0.00           C  
ATOM    544  C   PHE L  71      33.122  23.076  47.896  1.00 22.81           C  
ATOM    545  O   PHE L  71      34.265  22.938  47.466  1.00 21.27           O  
ATOM    546  N   THR L  72      32.802  22.785  49.172  1.00 23.57           N  
ATOM    547  CA  THR L  72      33.843  22.322  50.042  1.00 23.88           C  
ATOM    548  CB  THR L  72      34.167  23.281  51.149  1.00 24.82           C  
ATOM    549  OG1 THR L  72      34.574  24.530  50.612  1.00 24.21           O  
ATOM    550  CG2 THR L  72      35.295  22.678  52.002  1.00 24.10           C  
ATOM    551  C   THR L  72      33.425  21.036  50.678  1.00 25.11           C  
ATOM    552  O   THR L  72      32.261  20.848  51.031  1.00 25.82           O  
ATOM    553  N   ILE L  73      34.388  20.102  50.810  1.00 24.48           N  
ATOM    554  CA  ILE L  73      34.147  18.865  51.496  1.00 25.93           C  
ATOM    555  CB  ILE L  73      34.516  17.655  50.684  1.00 25.74           C  
ATOM    556  CG1 ILE L  73      33.758  17.664  49.345  1.00 24.87           C  
ATOM    557  CG2 ILE L  73      34.212  16.405  51.528  1.00 24.57           C  
ATOM    558  CD1 ILE L  73      34.293  16.655  48.329  1.00 23.54           C  
ATOM    559  C   ILE L  73      35.052  18.924  52.696  1.00 27.03           C  
ATOM    560  O   ILE L  73      36.275  18.929  52.561  1.00 27.49           O  
ATOM    561  N   SER L  74      34.456  18.971  53.907  1.00 28.17           N  
ATOM    562  CA  SER L  74      35.158  19.183  55.149  1.00 29.28           C  
ATOM    563  CB  SER L  74      34.209  19.184  56.358  1.00 28.64           C  
ATOM    564  OG  SER L  74      33.190  20.158  56.197  1.00 31.00           O  
ATOM    565  C   SER L  74      36.154  18.100  55.417  1.00 30.20           C  
ATOM    566  O   SER L  74      37.344  18.373  55.577  1.00 30.60           O  
ATOM    567  N   SER L  75      35.672  16.844  55.517  1.00 31.17           N  
ATOM    568  CA  SER L  75      36.535  15.724  55.759  1.00 31.43           C  
ATOM    569  CB  SER L  75      36.337  15.070  57.137  1.00 33.35           C  
ATOM    570  OG  SER L  75      36.735  15.961  58.168  1.00 39.80           O  
ATOM    571  C   SER L  75      36.158  14.698  54.745  1.00 31.08           C  
ATOM    572  O   SER L  75      35.096  14.082  54.826  1.00 32.56           O  
ATOM    573  N   LEU L  76      37.064  14.449  53.789  1.00 30.17           N  
ATOM    574  CA  LEU L  76      36.783  13.596  52.675  1.00 28.64           C  
ATOM    575  CB  LEU L  76      37.916  13.665  51.631  1.00 27.58           C  
ATOM    576  CG  LEU L  76      37.614  13.017  50.270  1.00 28.30           C  
ATOM    577  CD1 LEU L  76      36.522  13.798  49.520  1.00 29.43           C  
ATOM    578  CD2 LEU L  76      38.895  12.861  49.436  1.00 26.93           C  
ATOM    579  C   LEU L  76      36.635  12.178  53.146  1.00 28.79           C  
ATOM    580  O   LEU L  76      37.410  11.699  53.973  1.00 29.03           O  
ATOM    581  N   GLN L  77      35.613  11.474  52.610  1.00 27.03           N  
ATOM    582  CA  GLN L  77      35.338  10.103  52.948  1.00 28.19           C  
ATOM    583  CB  GLN L  77      33.873   9.857  53.349  1.00 28.65           C  
ATOM    584  CG  GLN L  77      33.428  10.650  54.579  1.00 31.92           C  
ATOM    585  CD  GLN L  77      34.191  10.134  55.790  1.00 36.28           C  
ATOM    586  OE1 GLN L  77      35.113   9.329  55.666  1.00 38.84           O  
ATOM    587  NE2 GLN L  77      33.797  10.609  57.001  1.00 35.34           N  
ATOM    588  C   GLN L  77      35.597   9.295  51.710  1.00 29.14           C  
ATOM    589  O   GLN L  77      35.691   9.844  50.614  1.00 27.81           O  
ATOM    590  N   PRO L  78      35.720   8.001  51.839  1.00 29.83           N  
ATOM    591  CA  PRO L  78      36.017   7.177  50.698  1.00 30.26           C  
ATOM    592  CD  PRO L  78      36.167   7.397  53.083  1.00 30.45           C  
ATOM    593  CB  PRO L  78      36.277   5.782  51.261  1.00 29.48           C  
ATOM    594  CG  PRO L  78      36.818   6.062  52.677  1.00 30.27           C  
ATOM    595  C   PRO L  78      34.953   7.238  49.644  1.00 29.96           C  
ATOM    596  O   PRO L  78      35.268   7.053  48.470  1.00 31.64           O  
ATOM    597  N   GLU L  79      33.694   7.492  50.042  1.00 27.66           N  
ATOM    598  CA  GLU L  79      32.564   7.549  49.157  1.00 27.36           C  
ATOM    599  CB  GLU L  79      31.226   7.745  49.892  1.00 27.21           C  
ATOM    600  CG  GLU L  79      30.864   6.644  50.888  1.00 30.81           C  
ATOM    601  CD  GLU L  79      31.444   7.020  52.246  1.00 30.72           C  
ATOM    602  OE1 GLU L  79      32.692   6.945  52.402  1.00 29.57           O  
ATOM    603  OE2 GLU L  79      30.644   7.389  53.146  1.00 33.20           O1-
ATOM    604  C   GLU L  79      32.693   8.748  48.266  1.00 26.67           C  
ATOM    605  O   GLU L  79      32.131   8.779  47.174  1.00 26.61           O  
ATOM    606  N   ASP L  80      33.394   9.782  48.760  1.00 24.54           N  
ATOM    607  CA  ASP L  80      33.531  11.083  48.163  1.00 23.67           C  
ATOM    608  CB  ASP L  80      34.138  12.100  49.141  1.00 23.60           C  
ATOM    609  CG  ASP L  80      33.116  12.290  50.254  1.00 24.06           C  
ATOM    610  OD1 ASP L  80      31.953  11.845  50.064  1.00 22.62           O  
ATOM    611  OD2 ASP L  80      33.482  12.879  51.306  1.00 24.05           O1-
ATOM    612  C   ASP L  80      34.337  11.111  46.892  1.00 22.82           C  
ATOM    613  O   ASP L  80      34.245  12.083  46.145  1.00 22.70           O  
ATOM    614  N   ILE L  81      35.207  10.116  46.626  1.00 21.74           N  
ATOM    615  CA  ILE L  81      35.969  10.198  45.406  1.00 20.63           C  
ATOM    616  CB  ILE L  81      36.990   9.098  45.281  1.00 18.98           C  
ATOM    617  CG1 ILE L  81      38.043   9.224  46.392  1.00  0.00           C  
ATOM    618  CG2 ILE L  81      37.577   9.139  43.862  1.00  0.00           C  
ATOM    619  CD1 ILE L  81      38.822  10.538  46.343  1.00 18.78           C  
ATOM    620  C   ILE L  81      35.007  10.079  44.263  1.00 22.34           C  
ATOM    621  O   ILE L  81      34.296   9.082  44.142  1.00 21.80           O  
ATOM    622  N   ALA L  82      34.974  11.109  43.388  1.00 21.03           N  
ATOM    623  CA  ALA L  82      34.052  11.136  42.284  1.00 20.32           C  
ATOM    624  CB  ALA L  82      32.577  11.149  42.720  1.00 18.40           C  
ATOM    625  C   ALA L  82      34.302  12.405  41.530  1.00 20.04           C  
ATOM    626  O   ALA L  82      35.256  13.129  41.813  1.00 19.44           O  
ATOM    627  N   THR L  83      33.459  12.689  40.514  1.00 20.17           N  
ATOM    628  CA  THR L  83      33.597  13.903  39.763  1.00 20.70           C  
ATOM    629  CB  THR L  83      33.498  13.694  38.282  1.00 20.79           C  
ATOM    630  OG1 THR L  83      34.507  12.791  37.852  1.00 20.03           O  
ATOM    631  CG2 THR L  83      33.678  15.050  37.582  1.00 20.40           C  
ATOM    632  C   THR L  83      32.490  14.819  40.200  1.00 20.56           C  
ATOM    633  O   THR L  83      31.372  14.378  40.458  1.00 21.27           O  
ATOM    634  N   TYR L  84      32.788  16.134  40.311  1.00 19.09           N  
ATOM    635  CA  TYR L  84      31.817  17.091  40.775  1.00 18.21           C  
ATOM    636  CB  TYR L  84      32.269  17.858  42.030  1.00 17.64           C  
ATOM    637  CG  TYR L  84      32.396  16.888  43.153  1.00 19.78           C  
ATOM    638  CD1 TYR L  84      33.533  16.126  43.289  1.00 19.08           C  
ATOM    639  CD2 TYR L  84      31.380  16.747  44.070  1.00 18.41           C  
ATOM    640  CE1 TYR L  84      33.653  15.233  44.328  1.00 16.59           C  
ATOM    641  CE2 TYR L  84      31.494  15.856  45.110  1.00 19.05           C  
ATOM    642  CZ  TYR L  84      32.632  15.097  45.239  1.00 17.90           C  
ATOM    643  OH  TYR L  84      32.752  14.182  46.304  1.00 18.71           O  
ATOM    644  C   TYR L  84      31.602  18.125  39.711  1.00 18.69           C  
ATOM    645  O   TYR L  84      32.551  18.557  39.056  1.00 20.06           O  
ATOM    646  N   TYR L  85      30.329  18.546  39.505  1.00 19.15           N  
ATOM    647  CA  TYR L  85      30.051  19.532  38.495  1.00 18.56           C  
ATOM    648  CB  TYR L  85      29.230  19.007  37.299  1.00 20.14           C  
ATOM    649  CG  TYR L  85      29.868  17.783  36.727  1.00 19.74           C  
ATOM    650  CD1 TYR L  85      31.003  17.845  35.951  1.00 18.85           C  
ATOM    651  CD2 TYR L  85      29.324  16.549  36.998  1.00 19.65           C  
ATOM    652  CE1 TYR L  85      31.568  16.696  35.443  1.00 19.45           C  
ATOM    653  CE2 TYR L  85      29.882  15.400  36.490  1.00 20.20           C  
ATOM    654  CZ  TYR L  85      31.007  15.473  35.707  1.00 19.92           C  
ATOM    655  OH  TYR L  85      31.587  14.299  35.180  1.00 20.90           O  
ATOM    656  C   TYR L  85      29.198  20.618  39.095  1.00 19.74           C  
ATOM    657  O   TYR L  85      28.369  20.370  39.971  1.00 19.08           O  
ATOM    658  N   CYS L  86      29.400  21.867  38.623  1.00 18.46           N  
ATOM    659  CA  CYS L  86      28.602  22.991  39.025  1.00 19.07           C  
ATOM    660  CB  CYS L  86      29.429  24.268  39.332  1.00 18.90           C  
ATOM    661  SG  CYS L  86      30.525  24.788  37.970  1.00 24.19           S  
ATOM    662  C   CYS L  86      27.684  23.280  37.872  1.00 19.95           C  
ATOM    663  O   CYS L  86      28.000  22.966  36.726  1.00 19.46           O  
ATOM    664  N   LEU L  87      26.495  23.848  38.155  1.00 19.73           N  
ATOM    665  CA  LEU L  87      25.527  24.132  37.128  1.00 18.36           C  
ATOM    666  CB  LEU L  87      24.382  23.103  37.125  1.00 17.78           C  
ATOM    667  CG  LEU L  87      23.163  23.479  36.261  1.00 16.75           C  
ATOM    668  CD1 LEU L  87      23.493  23.474  34.763  1.00 13.18           C  
ATOM    669  CD2 LEU L  87      21.937  22.620  36.619  1.00  9.22           C  
ATOM    670  C   LEU L  87      24.878  25.446  37.425  1.00 19.04           C  
ATOM    671  O   LEU L  87      24.534  25.725  38.572  1.00 18.45           O  
ATOM    672  N   GLN L  88      24.687  26.287  36.384  1.00 17.95           N  
ATOM    673  CA  GLN L  88      23.977  27.517  36.579  1.00 17.77           C  
ATOM    674  CB  GLN L  88      24.730  28.767  36.079  1.00 17.38           C  
ATOM    675  CG  GLN L  88      24.965  28.820  34.569  1.00 19.20           C  
ATOM    676  CD  GLN L  88      23.708  29.354  33.898  1.00 16.33           C  
ATOM    677  OE1 GLN L  88      22.785  29.822  34.564  1.00 18.29           O  
ATOM    678  NE2 GLN L  88      23.669  29.287  32.541  1.00 19.66           N  
ATOM    679  C   GLN L  88      22.685  27.391  35.842  1.00 17.74           C  
ATOM    680  O   GLN L  88      22.620  26.879  34.726  1.00 18.03           O  
ATOM    681  N   TYR L  89      21.634  27.581  36.668  1.00 23.94           N  
ATOM    682  CA  TYR L  89      20.240  27.687  36.373  1.00 23.92           C  
ATOM    683  CB  TYR L  89      19.295  26.792  37.212  1.00 23.04           C  
ATOM    684  CG  TYR L  89      19.407  26.939  38.687  1.00 26.19           C  
ATOM    685  CD1 TYR L  89      20.503  26.471  39.371  1.00 27.62           C  
ATOM    686  CD2 TYR L  89      18.370  27.491  39.395  1.00 22.72           C  
ATOM    687  CE1 TYR L  89      20.581  26.593  40.740  1.00 25.19           C  
ATOM    688  CE2 TYR L  89      18.440  27.615  40.761  1.00 23.17           C  
ATOM    689  CZ  TYR L  89      19.548  27.168  41.437  1.00 25.21           C  
ATOM    690  OH  TYR L  89      19.617  27.295  42.840  1.00 21.10           O  
ATOM    691  C   TYR L  89      19.725  29.087  36.150  1.00 24.69           C  
ATOM    692  O   TYR L  89      18.564  29.247  35.787  1.00 24.21           O  
ATOM    693  N   ASP L  90      20.502  30.145  36.475  1.00 26.18           N  
ATOM    694  CA  ASP L  90      19.977  31.491  36.430  1.00 25.32           C  
ATOM    695  CB  ASP L  90      21.065  32.561  36.663  1.00 26.09           C  
ATOM    696  CG  ASP L  90      20.399  33.918  36.878  1.00 24.56           C  
ATOM    697  OD1 ASP L  90      19.165  33.939  37.132  1.00 36.67           O  
ATOM    698  OD2 ASP L  90      21.117  34.949  36.793  1.00 32.47           O1-
ATOM    699  C   ASP L  90      19.358  31.786  35.093  1.00 25.72           C  
ATOM    700  O   ASP L  90      18.183  32.146  35.026  1.00 28.49           O  
ATOM    701  N   ASN L  91      20.114  31.651  33.984  1.00 24.59           N  
ATOM    702  CA  ASN L  91      19.510  31.894  32.705  1.00 25.01           C  
ATOM    703  CB  ASN L  91      19.929  33.227  32.049  1.00 27.45           C  
ATOM    704  CG  ASN L  91      21.437  33.248  31.820  1.00 27.62           C  
ATOM    705  OD1 ASN L  91      22.199  32.631  32.561  1.00 32.82           O  
ATOM    706  ND2 ASN L  91      21.883  33.989  30.771  1.00 28.49           N  
ATOM    707  C   ASN L  91      19.917  30.767  31.822  1.00 26.80           C  
ATOM    708  O   ASN L  91      21.104  30.538  31.595  1.00 27.11           O  
ATOM    709  N   LEU L  92      18.940  30.016  31.282  1.00 27.36           N  
ATOM    710  CA  LEU L  92      19.324  28.848  30.547  1.00 27.83           C  
ATOM    711  CB  LEU L  92      20.213  29.125  29.320  1.00 28.76           C  
ATOM    712  CG  LEU L  92      19.461  29.789  28.147  1.00 29.89           C  
ATOM    713  CD1 LEU L  92      18.981  31.209  28.491  1.00 34.91           C  
ATOM    714  CD2 LEU L  92      20.289  29.734  26.851  1.00 24.83           C  
ATOM    715  C   LEU L  92      20.053  27.945  31.499  1.00 28.60           C  
ATOM    716  O   LEU L  92      20.095  28.199  32.702  1.00 26.30           O  
ATOM    717  N   TRP L  93      20.585  26.808  31.013  1.00 26.63           N  
ATOM    718  CA  TRP L  93      21.303  25.972  31.927  1.00 25.01           C  
ATOM    719  CB  TRP L  93      20.551  24.688  32.321  1.00 24.79           C  
ATOM    720  CG  TRP L  93      19.356  24.897  33.218  1.00 23.13           C  
ATOM    721  CD2 TRP L  93      18.049  25.247  32.742  1.00 27.72           C  
ATOM    722  CD1 TRP L  93      19.261  24.802  34.574  1.00 29.60           C  
ATOM    723  NE1 TRP L  93      17.972  25.068  34.976  1.00  0.00           N  
ATOM    724  CE2 TRP L  93      17.217  25.345  33.855  1.00 27.95           C  
ATOM    725  CE3 TRP L  93      17.583  25.467  31.479  1.00  0.00           C  
ATOM    726  CZ2 TRP L  93      15.896  25.668  33.722  1.00  0.00           C  
ATOM    727  CZ3 TRP L  93      16.252  25.793  31.346  1.00  0.00           C  
ATOM    728  CH2 TRP L  93      15.426  25.892  32.446  1.00  0.00           C  
ATOM    729  C   TRP L  93      22.553  25.533  31.261  1.00 24.49           C  
ATOM    730  O   TRP L  93      22.550  25.036  30.137  1.00 24.29           O  
ATOM    731  N   THR L  94      23.665  25.735  31.969  1.00 19.58           N  
ATOM    732  CA  THR L  94      24.991  25.333  31.565  1.00 20.63           C  
ATOM    733  CB  THR L  94      25.817  26.477  31.049  1.00 21.01           C  
ATOM    734  OG1 THR L  94      26.975  25.989  30.390  1.00 22.97           O  
ATOM    735  CG2 THR L  94      26.223  27.368  32.233  1.00 23.61           C  
ATOM    736  C   THR L  94      25.731  24.732  32.732  1.00 19.59           C  
ATOM    737  O   THR L  94      25.512  25.107  33.883  1.00 19.67           O  
ATOM    738  N   PHE L  95      26.665  23.790  32.448  1.00 20.09           N  
ATOM    739  CA  PHE L  95      27.395  23.088  33.478  1.00 18.89           C  
ATOM    740  CB  PHE L  95      27.325  21.550  33.360  1.00 18.10           C  
ATOM    741  CG  PHE L  95      25.930  21.049  33.550  1.00 16.92           C  
ATOM    742  CD1 PHE L  95      25.075  20.912  32.484  1.00 17.21           C  
ATOM    743  CD2 PHE L  95      25.471  20.698  34.796  1.00 18.59           C  
ATOM    744  CE1 PHE L  95      23.792  20.443  32.659  1.00 19.35           C  
ATOM    745  CE2 PHE L  95      24.189  20.229  34.974  1.00 17.46           C  
ATOM    746  CZ  PHE L  95      23.340  20.098  33.906  1.00 19.33           C  
ATOM    747  C   PHE L  95      28.861  23.407  33.360  1.00 20.60           C  
ATOM    748  O   PHE L  95      29.331  23.894  32.333  1.00 22.21           O  
ATOM    749  N   GLY L  96      29.622  23.151  34.448  1.00 21.42           N  
ATOM    750  CA  GLY L  96      31.046  23.348  34.448  1.00 20.63           C  
ATOM    751  C   GLY L  96      31.665  22.127  33.840  1.00 20.78           C  
ATOM    752  O   GLY L  96      30.977  21.146  33.583  1.00 20.23           O  
ATOM    753  N   GLN L  97      32.993  22.161  33.621  0.90 20.48           N  
ATOM    754  CA  GLN L  97      33.780  21.127  32.998  0.90 20.88           C  
ATOM    755  CB  GLN L  97      35.252  21.539  32.849  0.88 24.19           C  
ATOM    756  CG  GLN L  97      35.447  22.861  32.113  0.88 29.30           C  
ATOM    757  CD  GLN L  97      34.851  22.703  30.729  0.88 32.19           C  
ATOM    758  OE1 GLN L  97      33.657  22.451  30.580  0.88 32.16           O  
ATOM    759  NE2 GLN L  97      35.707  22.850  29.683  0.88 33.56           N  
ATOM    760  C   GLN L  97      33.807  19.904  33.859  0.90 21.20           C  
ATOM    761  O   GLN L  97      33.915  18.785  33.364  0.90 20.42           O  
ATOM    762  N   GLY L  98      33.778  20.089  35.189  1.00 21.32           N  
ATOM    763  CA  GLY L  98      33.823  18.956  36.065  1.00 20.89           C  
ATOM    764  C   GLY L  98      35.185  18.895  36.680  1.00 23.34           C  
ATOM    765  O   GLY L  98      36.174  19.311  36.079  1.00 23.36           O  
ATOM    766  N   THR L  99      35.248  18.388  37.929  1.00 22.82           N  
ATOM    767  CA  THR L  99      36.492  18.239  38.631  1.00 22.76           C  
ATOM    768  CB  THR L  99      36.638  19.180  39.795  1.00 22.28           C  
ATOM    769  OG1 THR L  99      36.577  20.526  39.349  1.00 24.28           O  
ATOM    770  CG2 THR L  99      37.982  18.916  40.496  1.00 24.42           C  
ATOM    771  C   THR L  99      36.515  16.848  39.182  1.00 22.30           C  
ATOM    772  O   THR L  99      35.587  16.430  39.873  1.00 22.23           O  
ATOM    773  N   LYS L 100      37.589  16.086  38.904  1.00 22.98           N  
ATOM    774  CA  LYS L 100      37.650  14.737  39.387  1.00 23.85           C  
ATOM    775  CB  LYS L 100      38.302  13.766  38.388  1.00 24.99           C  
ATOM    776  CG  LYS L 100      38.372  12.321  38.886  1.00 25.52           C  
ATOM    777  CD  LYS L 100      38.781  11.326  37.800  1.00 30.14           C  
ATOM    778  CE  LYS L 100      40.234  11.487  37.351  1.00 31.86           C  
ATOM    779  NZ  LYS L 100      40.557  10.494  36.303  1.00 35.92           N1+
ATOM    780  C   LYS L 100      38.484  14.715  40.627  1.00 23.99           C  
ATOM    781  O   LYS L 100      39.599  15.234  40.650  1.00 22.87           O  
ATOM    782  N   VAL L 101      37.945  14.113  41.706  1.00 24.09           N  
ATOM    783  CA  VAL L 101      38.692  14.012  42.926  1.00 24.32           C  
ATOM    784  CB  VAL L 101      37.877  14.326  44.149  1.00 24.17           C  
ATOM    785  CG1 VAL L 101      38.737  14.072  45.399  1.00 25.19           C  
ATOM    786  CG2 VAL L 101      37.373  15.775  44.034  1.00 22.36           C  
ATOM    787  C   VAL L 101      39.170  12.595  43.020  1.00 25.90           C  
ATOM    788  O   VAL L 101      38.371  11.665  43.138  1.00 25.81           O  
ATOM    789  N   GLU L 102      40.504  12.397  42.981  0.90 26.24           N  
ATOM    790  CA  GLU L 102      41.060  11.071  43.000  0.90 26.66           C  
ATOM    791  CB  GLU L 102      42.088  10.786  41.897  0.90 26.94           C  
ATOM    792  CG  GLU L 102      43.330  11.667  42.019  0.90 29.38           C  
ATOM    793  CD  GLU L 102      44.515  10.889  41.459  0.90 32.56           C  
ATOM    794  OE1 GLU L 102      44.284   9.851  40.781  0.90 31.57           O  
ATOM    795  OE2 GLU L 102      45.672  11.311  41.721  0.90 33.07           O1-
ATOM    796  C   GLU L 102      41.805  10.869  44.282  0.90 27.01           C  
ATOM    797  O   GLU L 102      42.117  11.819  44.998  0.90 25.81           O  
ATOM    798  N   ILE L 103      42.116   9.593  44.593  0.94 26.82           N  
ATOM    799  CA  ILE L 103      42.772   9.267  45.825  0.88 25.96           C  
ATOM    800  CB  ILE L 103      42.455   7.894  46.342  0.88 25.00           C  
ATOM    801  CG1 ILE L 103      42.878   6.817  45.330  0.88 25.92           C  
ATOM    802  CG2 ILE L 103      40.972   7.853  46.730  0.88 24.39           C  
ATOM    803  CD1 ILE L 103      42.829   5.403  45.906  0.85 27.89           C  
ATOM    804  C   ILE L 103      44.250   9.363  45.680  0.94 26.53           C  
ATOM    805  O   ILE L 103      44.847   8.826  44.748  0.94 25.59           O  
ATOM    806  N   LYS L 104      44.874  10.082  46.632  1.00 26.50           N  
ATOM    807  CA  LYS L 104      46.297  10.203  46.639  1.00 27.36           C  
ATOM    808  CB  LYS L 104      46.827  11.327  47.549  1.00 29.45           C  
ATOM    809  CG  LYS L 104      46.489  12.745  47.084  1.00 32.65           C  
ATOM    810  CD  LYS L 104      46.781  13.817  48.139  1.00 35.73           C  
ATOM    811  CE  LYS L 104      48.264  13.925  48.504  1.00 39.81           C  
ATOM    812  NZ  LYS L 104      48.467  14.999  49.503  1.00 44.54           N1+
ATOM    813  C   LYS L 104      46.815   8.895  47.224  1.00 27.54           C  
ATOM    814  O   LYS L 104      45.985   8.118  47.767  1.00 27.39           O  
ATOM    815  OXT LYS L 104      48.051   8.662  47.145  1.00  0.00           O1-
TER     816      LYS L 104 
ATOM    817  N   GLN H 105       8.207   5.502  46.107  1.00 39.28           N1+
ATOM    818  CA  GLN H 105       9.479   6.226  45.888  1.00 38.40           C  
ATOM    819  CB  GLN H 105      10.685   5.282  46.072  1.00 39.93           C  
ATOM    820  CG  GLN H 105      10.717   4.106  45.092  1.00 46.29           C  
ATOM    821  CD  GLN H 105       9.705   3.072  45.564  1.00 51.51           C  
ATOM    822  OE1 GLN H 105       9.167   2.302  44.769  1.00 54.33           O  
ATOM    823  NE2 GLN H 105       9.434   3.055  46.896  1.00 43.50           N  
ATOM    824  C   GLN H 105       9.528   6.841  44.529  1.00 36.14           C  
ATOM    825  O   GLN H 105       8.995   6.295  43.565  1.00 35.77           O  
ATOM    826  N   VAL H 106      10.168   8.022  44.434  1.00 33.76           N  
ATOM    827  CA  VAL H 106      10.248   8.720  43.187  1.00 32.68           C  
ATOM    828  CB  VAL H 106      10.736  10.132  43.341  1.00 33.46           C  
ATOM    829  CG1 VAL H 106      10.924  10.746  41.944  1.00 33.40           C  
ATOM    830  CG2 VAL H 106       9.747  10.897  44.236  1.00 33.38           C  
ATOM    831  C   VAL H 106      11.225   8.004  42.320  1.00 31.27           C  
ATOM    832  O   VAL H 106      12.335   7.685  42.742  1.00 31.11           O  
ATOM    833  N   GLN H 107      10.828   7.734  41.063  0.90 30.28           N  
ATOM    834  CA  GLN H 107      11.711   7.021  40.194  0.90 30.16           C  
ATOM    835  CB  GLN H 107      11.516   5.499  40.314  0.90 31.70           C  
ATOM    836  CG  GLN H 107      10.092   5.046  39.984  0.90 34.49           C  
ATOM    837  CD  GLN H 107       9.973   3.567  40.322  0.90 38.50           C  
ATOM    838  OE1 GLN H 107      10.829   2.760  39.960  0.90 41.25           O  
ATOM    839  NE2 GLN H 107       8.885   3.197  41.048  0.90 39.79           N  
ATOM    840  C   GLN H 107      11.453   7.429  38.776  0.90 28.22           C  
ATOM    841  O   GLN H 107      10.311   7.641  38.372  0.90 27.43           O  
ATOM    842  N   LEU H 108      12.544   7.579  37.995  1.00 25.18           N  
ATOM    843  CA  LEU H 108      12.468   7.887  36.593  1.00 23.35           C  
ATOM    844  CB  LEU H 108      13.248   9.158  36.194  1.00 21.36           C  
ATOM    845  CG  LEU H 108      12.667  10.503  36.687  1.00 21.15           C  
ATOM    846  CD1 LEU H 108      11.365  10.865  35.958  1.00 21.63           C  
ATOM    847  CD2 LEU H 108      12.511  10.540  38.212  1.00 21.69           C  
ATOM    848  C   LEU H 108      13.137   6.748  35.884  1.00 23.43           C  
ATOM    849  O   LEU H 108      14.324   6.498  36.093  1.00 24.13           O  
ATOM    850  N   VAL H 109      12.393   6.026  35.018  1.00 21.60           N  
ATOM    851  CA  VAL H 109      12.970   4.907  34.325  1.00 22.79           C  
ATOM    852  CB  VAL H 109      12.188   3.639  34.506  1.00 23.01           C  
ATOM    853  CG1 VAL H 109      12.829   2.534  33.649  1.00 19.80           C  
ATOM    854  CG2 VAL H 109      12.131   3.312  36.007  1.00 17.85           C  
ATOM    855  C   VAL H 109      12.971   5.222  32.862  1.00 22.56           C  
ATOM    856  O   VAL H 109      11.934   5.544  32.284  1.00 23.85           O  
ATOM    857  N   GLN H 110      14.157   5.118  32.228  1.00 22.72           N  
ATOM    858  CA  GLN H 110      14.304   5.455  30.840  1.00 22.30           C  
ATOM    859  CB  GLN H 110      15.600   6.232  30.553  1.00 21.40           C  
ATOM    860  CG  GLN H 110      15.653   7.569  31.298  1.00 23.60           C  
ATOM    861  CD  GLN H 110      16.964   8.268  30.966  1.00 23.28           C  
ATOM    862  OE1 GLN H 110      17.669   8.745  31.855  1.00 23.04           O  
ATOM    863  NE2 GLN H 110      17.295   8.348  29.651  1.00 20.75           N  
ATOM    864  C   GLN H 110      14.303   4.211  30.005  1.00 22.58           C  
ATOM    865  O   GLN H 110      14.481   3.100  30.504  1.00 22.72           O  
ATOM    866  N   SER H 111      14.081   4.385  28.684  1.00 23.06           N  
ATOM    867  CA  SER H 111      14.052   3.295  27.748  1.00 22.67           C  
ATOM    868  CB  SER H 111      13.442   3.674  26.385  1.00 22.80           C  
ATOM    869  OG  SER H 111      14.186   4.725  25.787  1.00 24.45           O  
ATOM    870  C   SER H 111      15.458   2.818  27.531  1.00 23.71           C  
ATOM    871  O   SER H 111      16.417   3.448  27.973  1.00 24.37           O  
ATOM    872  N   GLY H 112      15.608   1.672  26.834  1.00 24.10           N  
ATOM    873  CA  GLY H 112      16.883   1.027  26.667  1.00 22.90           C  
ATOM    874  C   GLY H 112      17.718   1.697  25.620  1.00 22.67           C  
ATOM    875  O   GLY H 112      17.271   2.588  24.900  1.00 21.47           O  
ATOM    876  N   ALA H 113      18.978   1.223  25.509  1.00 22.41           N  
ATOM    877  CA  ALA H 113      19.964   1.766  24.619  1.00 23.06           C  
ATOM    878  CB  ALA H 113      21.349   1.111  24.767  1.00 22.16           C  
ATOM    879  C   ALA H 113      19.521   1.584  23.206  1.00 24.22           C  
ATOM    880  O   ALA H 113      18.790   0.649  22.880  1.00 23.69           O  
ATOM    881  N   GLU H 114      19.942   2.515  22.325  1.00 24.45           N  
ATOM    882  CA  GLU H 114      19.546   2.418  20.953  1.00 25.30           C  
ATOM    883  CB  GLU H 114      18.422   3.398  20.580  1.00 27.42           C  
ATOM    884  CG  GLU H 114      17.117   3.091  21.317  1.00 32.00           C  
ATOM    885  CD  GLU H 114      16.070   4.105  20.890  1.00 35.50           C  
ATOM    886  OE1 GLU H 114      15.920   4.313  19.657  1.00 37.48           O  
ATOM    887  OE2 GLU H 114      15.408   4.685  21.791  1.00 38.96           O1-
ATOM    888  C   GLU H 114      20.723   2.706  20.077  1.00 24.77           C  
ATOM    889  O   GLU H 114      21.659   3.403  20.469  1.00 25.30           O  
ATOM    890  N   VAL H 115      20.713   2.127  18.859  1.00 24.81           N  
ATOM    891  CA  VAL H 115      21.755   2.368  17.903  1.00 23.70           C  
ATOM    892  CB  VAL H 115      22.490   1.122  17.503  1.00 24.05           C  
ATOM    893  CG1 VAL H 115      23.552   1.493  16.455  1.00 22.70           C  
ATOM    894  CG2 VAL H 115      23.068   0.465  18.767  1.00 23.15           C  
ATOM    895  C   VAL H 115      21.072   2.893  16.681  1.00 24.35           C  
ATOM    896  O   VAL H 115      20.083   2.319  16.226  1.00 23.98           O  
ATOM    897  N   LYS H 116      21.579   4.006  16.112  1.00 24.22           N  
ATOM    898  CA  LYS H 116      20.914   4.575  14.975  1.00 24.63           C  
ATOM    899  CB  LYS H 116      20.082   5.822  15.320  1.00 23.59           C  
ATOM    900  CG  LYS H 116      18.816   5.514  16.122  1.00 23.20           C  
ATOM    901  CD  LYS H 116      17.811   4.651  15.356  1.00 26.16           C  
ATOM    902  CE  LYS H 116      16.536   4.331  16.141  1.00 29.88           C  
ATOM    903  NZ  LYS H 116      16.817   3.315  17.179  1.00 33.17           N1+
ATOM    904  C   LYS H 116      21.921   4.986  13.949  1.00 24.39           C  
ATOM    905  O   LYS H 116      23.084   5.239  14.254  1.00 24.01           O  
ATOM    906  N   LYS H 117      21.477   5.037  12.676  1.00 25.91           N  
ATOM    907  CA  LYS H 117      22.318   5.462  11.594  1.00 27.44           C  
ATOM    908  CB  LYS H 117      21.941   4.837  10.240  1.00 29.96           C  
ATOM    909  CG  LYS H 117      22.100   3.314  10.212  1.00 33.67           C  
ATOM    910  CD  LYS H 117      23.527   2.832  10.488  1.00 36.76           C  
ATOM    911  CE  LYS H 117      23.679   1.309  10.461  1.00 35.94           C  
ATOM    912  NZ  LYS H 117      25.085   0.936  10.733  1.00 36.31           N1+
ATOM    913  C   LYS H 117      22.154   6.943  11.481  1.00 26.04           C  
ATOM    914  O   LYS H 117      21.156   7.502  11.933  1.00 27.23           O  
ATOM    915  N   PRO H 118      23.109   7.609  10.897  1.00 25.43           N  
ATOM    916  CA  PRO H 118      22.986   9.033  10.790  1.00 25.98           C  
ATOM    917  CD  PRO H 118      24.497   7.195  11.018  1.00 27.23           C  
ATOM    918  CB  PRO H 118      24.361   9.539  10.365  1.00 26.66           C  
ATOM    919  CG  PRO H 118      25.319   8.497  10.973  1.00 26.09           C  
ATOM    920  C   PRO H 118      21.861   9.424   9.890  1.00 27.35           C  
ATOM    921  O   PRO H 118      21.627   8.744   8.892  1.00 28.03           O  
ATOM    922  N   GLY H 119      21.151  10.516  10.239  1.00 26.92           N  
ATOM    923  CA  GLY H 119      20.064  11.005   9.441  1.00 26.28           C  
ATOM    924  C   GLY H 119      18.768  10.496   9.998  1.00 27.19           C  
ATOM    925  O   GLY H 119      17.700  11.008   9.666  1.00 28.12           O  
ATOM    926  N   ALA H 120      18.830   9.472  10.869  1.00 26.41           N  
ATOM    927  CA  ALA H 120      17.653   8.887  11.452  1.00 26.62           C  
ATOM    928  CB  ALA H 120      17.845   7.421  11.878  1.00 28.02           C  
ATOM    929  C   ALA H 120      17.273   9.668  12.672  1.00 25.84           C  
ATOM    930  O   ALA H 120      17.925  10.648  13.028  1.00 23.73           O  
ATOM    931  N   SER H 121      16.154   9.270  13.315  1.00 25.14           N  
ATOM    932  CA  SER H 121      15.711   9.922  14.514  0.90 24.88           C  
ATOM    933  CB  SER H 121      14.343  10.607  14.361  0.90 24.92           C  
ATOM    934  OG  SER H 121      13.363   9.657  13.971  0.90 30.73           O  
ATOM    935  C   SER H 121      15.595   8.894  15.604  1.00 25.21           C  
ATOM    936  O   SER H 121      15.452   7.702  15.337  1.00 27.25           O  
ATOM    937  N   VAL H 122      15.696   9.343  16.874  1.00 23.79           N  
ATOM    938  CA  VAL H 122      15.579   8.459  17.999  1.00 22.28           C  
ATOM    939  CB  VAL H 122      16.881   8.255  18.722  1.00 21.71           C  
ATOM    940  CG1 VAL H 122      17.336   9.603  19.308  1.00 21.72           C  
ATOM    941  CG2 VAL H 122      16.698   7.148  19.773  1.00 23.35           C  
ATOM    942  C   VAL H 122      14.609   9.081  18.957  1.00 22.20           C  
ATOM    943  O   VAL H 122      14.520  10.304  19.057  1.00 21.97           O  
ATOM    944  N   LYS H 123      13.825   8.240  19.664  1.00 22.93           N  
ATOM    945  CA  LYS H 123      12.877   8.740  20.617  1.00 22.32           C  
ATOM    946  CB  LYS H 123      11.424   8.502  20.169  1.00 22.01           C  
ATOM    947  CG  LYS H 123      10.364   9.232  20.992  1.00 23.06           C  
ATOM    948  CD  LYS H 123       8.997   9.245  20.304  1.00 22.79           C  
ATOM    949  CE  LYS H 123       7.905   9.962  21.097  1.00 25.03           C  
ATOM    950  NZ  LYS H 123       6.625   9.912  20.355  1.00 26.92           N1+
ATOM    951  C   LYS H 123      13.107   7.974  21.884  1.00 23.32           C  
ATOM    952  O   LYS H 123      12.970   6.752  21.905  1.00 25.96           O  
ATOM    953  N   VAL H 124      13.459   8.680  22.979  1.00 23.02           N  
ATOM    954  CA  VAL H 124      13.736   8.037  24.234  1.00 21.87           C  
ATOM    955  CB  VAL H 124      15.022   8.498  24.858  1.00 21.32           C  
ATOM    956  CG1 VAL H 124      15.191   7.802  26.218  1.00 23.45           C  
ATOM    957  CG2 VAL H 124      16.173   8.238  23.869  1.00 19.86           C  
ATOM    958  C   VAL H 124      12.637   8.398  25.180  1.00 21.83           C  
ATOM    959  O   VAL H 124      12.102   9.505  25.129  1.00 22.43           O  
ATOM    960  N   SER H 125      12.270   7.462  26.080  1.00 21.19           N  
ATOM    961  CA  SER H 125      11.180   7.725  26.975  1.00 21.67           C  
ATOM    962  CB  SER H 125      10.063   6.669  26.904  1.00 22.27           C  
ATOM    963  OG  SER H 125      10.553   5.407  27.331  1.00 26.32           O  
ATOM    964  C   SER H 125      11.679   7.749  28.385  1.00 22.03           C  
ATOM    965  O   SER H 125      12.736   7.208  28.705  1.00 21.06           O  
ATOM    966  N   CYS H 126      10.921   8.437  29.261  1.00 22.05           N  
ATOM    967  CA  CYS H 126      11.249   8.529  30.653  1.00 22.32           C  
ATOM    968  CB  CYS H 126      11.841   9.915  31.010  1.00 22.64           C  
ATOM    969  SG  CYS H 126      12.298  10.139  32.757  1.00 25.05           S  
ATOM    970  C   CYS H 126       9.962   8.334  31.400  1.00 22.22           C  
ATOM    971  O   CYS H 126       9.075   9.186  31.346  1.00 22.65           O  
ATOM    972  N   LYS H 127       9.823   7.199  32.118  1.00 22.37           N  
ATOM    973  CA  LYS H 127       8.607   6.934  32.834  1.00 23.18           C  
ATOM    974  CB  LYS H 127       8.217   5.451  32.901  1.00 26.07           C  
ATOM    975  CG  LYS H 127       6.918   5.254  33.678  1.00 32.01           C  
ATOM    976  CD  LYS H 127       6.282   3.878  33.518  1.00 37.14           C  
ATOM    977  CE  LYS H 127       5.072   3.679  34.432  1.00 38.29           C  
ATOM    978  NZ  LYS H 127       4.030   4.683  34.116  1.00 38.97           N1+
ATOM    979  C   LYS H 127       8.779   7.393  34.244  1.00 22.84           C  
ATOM    980  O   LYS H 127       9.747   7.034  34.913  1.00 23.77           O  
ATOM    981  N   ALA H 128       7.811   8.185  34.744  1.00 22.84           N  
ATOM    982  CA  ALA H 128       7.926   8.724  36.068  1.00 23.27           C  
ATOM    983  CB  ALA H 128       7.733  10.249  36.122  1.00 23.42           C  
ATOM    984  C   ALA H 128       6.887   8.113  36.950  1.00 24.31           C  
ATOM    985  O   ALA H 128       5.780   7.804  36.511  1.00 25.17           O  
ATOM    986  N   SER H 129       7.248   7.892  38.232  1.00 25.08           N  
ATOM    987  CA  SER H 129       6.307   7.349  39.167  1.00 26.44           C  
ATOM    988  CB  SER H 129       6.314   5.812  39.245  1.00 26.99           C  
ATOM    989  OG  SER H 129       5.931   5.245  38.002  1.00 29.25           O  
ATOM    990  C   SER H 129       6.688   7.829  40.532  1.00 25.95           C  
ATOM    991  O   SER H 129       7.815   8.266  40.759  1.00 25.07           O  
ATOM    992  N   GLY H 130       5.762   7.645  41.485  1.00 42.08           N  
ATOM    993  CA  GLY H 130       6.004   8.019  42.840  1.00 40.49           C  
ATOM    994  C   GLY H 130       5.471   9.396  42.954  1.00 40.34           C  
ATOM    995  O   GLY H 130       5.124   9.861  44.040  1.00 41.78           O  
ATOM    996  N   PHE H 131       5.382  10.075  41.795  1.00 39.27           N  
ATOM    997  CA  PHE H 131       4.842  11.399  41.743  1.00 37.86           C  
ATOM    998  CB  PHE H 131       5.878  12.531  41.939  1.00 34.32           C  
ATOM    999  CG  PHE H 131       6.836  12.575  40.796  1.00 32.72           C  
ATOM   1000  CD1 PHE H 131       6.533  13.266  39.651  1.00 30.43           C  
ATOM   1001  CD2 PHE H 131       8.052  11.944  40.867  1.00 32.41           C  
ATOM   1002  CE1 PHE H 131       7.414  13.312  38.595  1.00 31.64           C  
ATOM   1003  CE2 PHE H 131       8.937  11.987  39.813  1.00 30.53           C  
ATOM   1004  CZ  PHE H 131       8.623  12.673  38.670  1.00 31.15           C  
ATOM   1005  C   PHE H 131       4.195  11.564  40.403  1.00 39.30           C  
ATOM   1006  O   PHE H 131       4.293  10.697  39.535  1.00 39.91           O  
ATOM   1007  N   ASN H 132       3.468  12.682  40.221  1.00 44.23           N  
ATOM   1008  CA  ASN H 132       2.844  12.926  38.958  1.00 45.17           C  
ATOM   1009  CB  ASN H 132       1.502  13.676  39.029  1.00 48.25           C  
ATOM   1010  CG  ASN H 132       0.387  12.704  39.379  1.00 51.74           C  
ATOM   1011  OD1 ASN H 132       0.239  11.652  38.760  1.00 53.79           O  
ATOM   1012  ND2 ASN H 132      -0.441  13.078  40.390  1.00 52.60           N  
ATOM   1013  C   ASN H 132       3.750  13.800  38.172  1.00 43.70           C  
ATOM   1014  O   ASN H 132       4.335  14.757  38.674  1.00 42.31           O  
ATOM   1015  N   ILE H 133       3.854  13.486  36.876  1.00 42.04           N  
ATOM   1016  CA  ILE H 133       4.709  14.186  35.974  1.00 41.12           C  
ATOM   1017  CB  ILE H 133       4.721  13.576  34.601  1.00 41.53           C  
ATOM   1018  CG1 ILE H 133       5.902  14.124  33.787  1.00 41.66           C  
ATOM   1019  CG2 ILE H 133       3.343  13.790  33.952  1.00 39.68           C  
ATOM   1020  CD1 ILE H 133       6.249  13.271  32.569  1.00 44.45           C  
ATOM   1021  C   ILE H 133       4.259  15.617  35.905  1.00 40.90           C  
ATOM   1022  O   ILE H 133       5.072  16.511  35.684  1.00 40.26           O  
ATOM   1023  N   LYS H 134       2.944  15.866  36.067  1.00 43.03           N  
ATOM   1024  CA  LYS H 134       2.387  17.193  36.011  1.00 43.08           C  
ATOM   1025  CB  LYS H 134       0.868  17.267  36.261  1.00 43.71           C  
ATOM   1026  CG  LYS H 134      -0.027  17.050  35.044  1.00 45.93           C  
ATOM   1027  CD  LYS H 134      -1.509  17.063  35.429  1.00 49.29           C  
ATOM   1028  CE  LYS H 134      -2.453  17.423  34.283  1.00 51.02           C  
ATOM   1029  NZ  LYS H 134      -3.815  17.657  34.816  1.00 51.66           N1+
ATOM   1030  C   LYS H 134       2.979  18.068  37.081  1.00 41.40           C  
ATOM   1031  O   LYS H 134       3.040  19.287  36.939  1.00 39.57           O  
ATOM   1032  N   ASP H 135       3.392  17.480  38.209  1.00 38.40           N  
ATOM   1033  CA  ASP H 135       3.850  18.252  39.330  1.00 40.42           C  
ATOM   1034  CB  ASP H 135       4.140  17.382  40.567  1.00 42.52           C  
ATOM   1035  CG  ASP H 135       2.805  16.903  41.125  1.00 45.08           C  
ATOM   1036  OD1 ASP H 135       1.806  17.667  41.019  1.00 45.03           O  
ATOM   1037  OD2 ASP H 135       2.767  15.764  41.662  1.00 45.36           O1-
ATOM   1038  C   ASP H 135       5.094  19.048  39.040  1.00 40.59           C  
ATOM   1039  O   ASP H 135       5.219  20.170  39.532  1.00 40.65           O  
ATOM   1040  N   THR H 136       6.048  18.515  38.245  1.00 37.11           N  
ATOM   1041  CA  THR H 136       7.305  19.209  38.116  1.00 34.72           C  
ATOM   1042  CB  THR H 136       8.422  18.528  38.856  1.00 35.22           C  
ATOM   1043  OG1 THR H 136       8.604  17.208  38.369  1.00 35.26           O  
ATOM   1044  CG2 THR H 136       8.081  18.489  40.351  1.00 36.04           C  
ATOM   1045  C   THR H 136       7.741  19.337  36.694  1.00 32.68           C  
ATOM   1046  O   THR H 136       7.058  18.888  35.775  1.00 32.97           O  
ATOM   1047  N   TYR H 137       8.906  20.003  36.487  1.00 19.24           N  
ATOM   1048  CA  TYR H 137       9.398  20.153  35.146  1.00 19.69           C  
ATOM   1049  CB  TYR H 137      10.297  21.385  34.935  1.00 20.32           C  
ATOM   1050  CG  TYR H 137       9.471  22.611  35.088  1.00 22.09           C  
ATOM   1051  CD1 TYR H 137       9.189  23.114  36.334  1.00 23.59           C  
ATOM   1052  CD2 TYR H 137       8.986  23.264  33.979  1.00 23.63           C  
ATOM   1053  CE1 TYR H 137       8.427  24.247  36.475  1.00 24.59           C  
ATOM   1054  CE2 TYR H 137       8.222  24.399  34.114  1.00 23.64           C  
ATOM   1055  CZ  TYR H 137       7.940  24.893  35.365  1.00 24.34           C  
ATOM   1056  OH  TYR H 137       7.158  26.057  35.512  1.00 24.66           O  
ATOM   1057  C   TYR H 137      10.269  18.969  34.871  1.00 19.33           C  
ATOM   1058  O   TYR H 137      10.927  18.462  35.777  1.00 21.70           O  
ATOM   1059  N   ILE H 138      10.257  18.459  33.622  1.00 18.30           N  
ATOM   1060  CA  ILE H 138      11.106  17.351  33.285  1.00 17.58           C  
ATOM   1061  CB  ILE H 138      10.372  16.173  32.706  1.00 16.17           C  
ATOM   1062  CG1 ILE H 138       9.422  15.568  33.753  1.00 17.76           C  
ATOM   1063  CG2 ILE H 138      11.414  15.171  32.174  1.00 13.23           C  
ATOM   1064  CD1 ILE H 138      10.144  15.005  34.980  1.00 17.19           C  
ATOM   1065  C   ILE H 138      12.081  17.827  32.249  1.00 17.80           C  
ATOM   1066  O   ILE H 138      11.695  18.356  31.206  1.00 16.52           O  
ATOM   1067  N   HIS H 139      13.390  17.630  32.511  1.00 15.23           N  
ATOM   1068  CA  HIS H 139      14.406  18.119  31.626  1.00 15.80           C  
ATOM   1069  ND1 HIS H 139      15.399  21.571  32.168  1.00 14.75           N  
ATOM   1070  CG  HIS H 139      14.791  20.400  32.548  1.00 16.24           C  
ATOM   1071  CB  HIS H 139      15.393  19.053  32.328  1.00 16.62           C  
ATOM   1072  NE2 HIS H 139      13.458  22.138  33.084  1.00 17.16           N  
ATOM   1073  CD2 HIS H 139      13.601  20.763  33.096  1.00 17.07           C  
ATOM   1074  CE1 HIS H 139      14.563  22.577  32.507  1.00 16.57           C  
ATOM   1075  C   HIS H 139      15.183  16.977  31.056  1.00 17.56           C  
ATOM   1076  O   HIS H 139      15.149  15.860  31.570  1.00 18.20           O  
ATOM   1077  N   TRP H 140      15.876  17.236  29.925  1.00 14.85           N  
ATOM   1078  CA  TRP H 140      16.710  16.242  29.320  1.00 14.90           C  
ATOM   1079  CB  TRP H 140      16.244  15.831  27.912  1.00 14.34           C  
ATOM   1080  CG  TRP H 140      14.919  15.103  27.932  1.00 16.30           C  
ATOM   1081  CD2 TRP H 140      14.779  13.675  28.011  1.00 15.95           C  
ATOM   1082  CD1 TRP H 140      13.653  15.613  27.902  1.00 17.99           C  
ATOM   1083  NE1 TRP H 140      12.734  14.592  27.966  1.00 19.34           N  
ATOM   1084  CE2 TRP H 140      13.412  13.395  28.033  1.00 17.06           C  
ATOM   1085  CE3 TRP H 140      15.712  12.679  28.067  1.00 16.36           C  
ATOM   1086  CZ2 TRP H 140      12.956  12.110  28.111  1.00 17.69           C  
ATOM   1087  CZ3 TRP H 140      15.249  11.384  28.141  1.00 17.74           C  
ATOM   1088  CH2 TRP H 140      13.897  11.105  28.163  1.00 18.03           C  
ATOM   1089  C   TRP H 140      18.094  16.818  29.231  1.00 16.28           C  
ATOM   1090  O   TRP H 140      18.278  17.964  28.820  1.00 16.60           O  
ATOM   1091  N   VAL H 141      19.104  16.023  29.647  1.00 16.58           N  
ATOM   1092  CA  VAL H 141      20.479  16.443  29.622  1.00 16.88           C  
ATOM   1093  CB  VAL H 141      21.038  16.710  30.994  1.00 17.93           C  
ATOM   1094  CG1 VAL H 141      22.518  17.109  30.868  1.00 17.67           C  
ATOM   1095  CG2 VAL H 141      20.163  17.770  31.683  1.00 16.68           C  
ATOM   1096  C   VAL H 141      21.270  15.316  29.036  1.00 17.44           C  
ATOM   1097  O   VAL H 141      20.945  14.150  29.255  1.00 18.14           O  
ATOM   1098  N   ARG H 142      22.340  15.627  28.271  1.00 17.72           N  
ATOM   1099  CA  ARG H 142      23.087  14.549  27.684  1.00 18.12           C  
ATOM   1100  CB  ARG H 142      23.020  14.478  26.146  1.00 19.82           C  
ATOM   1101  CG  ARG H 142      23.658  15.649  25.394  1.00 20.35           C  
ATOM   1102  CD  ARG H 142      23.447  15.530  23.882  1.00 21.18           C  
ATOM   1103  NE  ARG H 142      24.381  16.451  23.176  1.00 23.22           N  
ATOM   1104  CZ  ARG H 142      24.292  16.560  21.816  1.00 25.57           C  
ATOM   1105  NH1 ARG H 142      23.307  15.893  21.150  1.00 28.26           N1+
ATOM   1106  NH2 ARG H 142      25.176  17.324  21.116  1.00 23.73           N  
ATOM   1107  C   ARG H 142      24.530  14.690  28.052  1.00 18.49           C  
ATOM   1108  O   ARG H 142      24.992  15.767  28.428  1.00 17.85           O  
ATOM   1109  N   GLN H 143      25.274  13.566  27.989  1.00 19.44           N  
ATOM   1110  CA  GLN H 143      26.673  13.595  28.302  1.00 20.54           C  
ATOM   1111  CB  GLN H 143      26.967  13.066  29.719  1.00 19.73           C  
ATOM   1112  CG  GLN H 143      28.421  13.219  30.173  1.00 20.36           C  
ATOM   1113  CD  GLN H 143      28.524  12.688  31.599  1.00 20.01           C  
ATOM   1114  OE1 GLN H 143      27.782  11.789  31.996  1.00 19.44           O  
ATOM   1115  NE2 GLN H 143      29.464  13.263  32.397  1.00 17.89           N  
ATOM   1116  C   GLN H 143      27.380  12.715  27.314  1.00 22.64           C  
ATOM   1117  O   GLN H 143      27.051  11.539  27.173  1.00 20.70           O  
ATOM   1118  N   ALA H 144      28.380  13.271  26.599  1.00 24.75           N  
ATOM   1119  CA  ALA H 144      29.115  12.510  25.623  1.00 27.87           C  
ATOM   1120  CB  ALA H 144      29.904  13.381  24.628  1.00 28.81           C  
ATOM   1121  C   ALA H 144      30.081  11.635  26.351  1.00 31.23           C  
ATOM   1122  O   ALA H 144      30.401  11.896  27.508  1.00 30.53           O  
ATOM   1123  N   PRO H 145      30.556  10.588  25.729  1.00 34.69           N  
ATOM   1124  CA  PRO H 145      31.466   9.740  26.435  1.00 35.80           C  
ATOM   1125  CD  PRO H 145      29.785   9.854  24.739  1.00 35.15           C  
ATOM   1126  CB  PRO H 145      31.642   8.500  25.564  1.00 36.36           C  
ATOM   1127  CG  PRO H 145      30.290   8.401  24.827  1.00 36.79           C  
ATOM   1128  C   PRO H 145      32.715  10.479  26.768  1.00 36.95           C  
ATOM   1129  O   PRO H 145      33.351  11.025  25.867  1.00 38.45           O  
ATOM   1130  N   GLY H 146      33.086  10.495  28.061  1.00 37.35           N  
ATOM   1131  CA  GLY H 146      34.292  11.136  28.498  1.00 37.26           C  
ATOM   1132  C   GLY H 146      34.071  12.612  28.673  1.00 37.19           C  
ATOM   1133  O   GLY H 146      34.983  13.324  29.095  1.00 38.45           O  
ATOM   1134  N   GLN H 147      32.851  13.119  28.395  1.00 36.23           N  
ATOM   1135  CA  GLN H 147      32.654  14.546  28.452  1.00 36.52           C  
ATOM   1136  CB  GLN H 147      32.055  15.155  27.169  1.00 38.81           C  
ATOM   1137  CG  GLN H 147      32.978  15.115  25.946  1.00 42.74           C  
ATOM   1138  CD  GLN H 147      34.082  16.151  26.122  1.00 48.07           C  
ATOM   1139  OE1 GLN H 147      34.773  16.506  25.169  1.00 51.11           O  
ATOM   1140  NE2 GLN H 147      34.259  16.658  27.371  1.00 49.22           N  
ATOM   1141  C   GLN H 147      31.730  14.925  29.571  1.00 34.42           C  
ATOM   1142  O   GLN H 147      31.386  14.122  30.437  1.00 32.04           O  
ATOM   1143  N   ARG H 148      31.369  16.230  29.565  1.00 32.25           N  
ATOM   1144  CA  ARG H 148      30.518  16.937  30.483  1.00 30.35           C  
ATOM   1145  CB  ARG H 148      30.806  18.440  30.552  1.00  0.00           C  
ATOM   1146  CG  ARG H 148      31.756  18.782  31.677  1.00  0.00           C  
ATOM   1147  CD  ARG H 148      31.188  18.245  32.983  1.00  0.00           C  
ATOM   1148  NE  ARG H 148      29.818  18.814  33.151  1.00  0.00           N  
ATOM   1149  CZ  ARG H 148      28.844  18.139  33.830  1.00  0.00           C  
ATOM   1150  NH1 ARG H 148      29.015  16.826  34.157  1.00  0.00           N1+
ATOM   1151  NH2 ARG H 148      27.698  18.786  34.192  1.00  0.00           N  
ATOM   1152  C   ARG H 148      29.082  16.867  30.082  1.00 27.60           C  
ATOM   1153  O   ARG H 148      28.704  16.273  29.075  1.00 28.72           O  
ATOM   1154  N   LEU H 149      28.240  17.485  30.933  1.00 24.03           N  
ATOM   1155  CA  LEU H 149      26.817  17.521  30.772  1.00 21.24           C  
ATOM   1156  CB  LEU H 149      26.097  17.615  32.129  1.00 20.04           C  
ATOM   1157  CG  LEU H 149      26.408  16.426  33.060  1.00 19.82           C  
ATOM   1158  CD1 LEU H 149      25.783  16.608  34.448  1.00 20.10           C  
ATOM   1159  CD2 LEU H 149      26.013  15.090  32.417  1.00 21.25           C  
ATOM   1160  C   LEU H 149      26.389  18.695  29.933  1.00 21.03           C  
ATOM   1161  O   LEU H 149      26.991  19.769  29.968  1.00 21.49           O  
ATOM   1162  N   GLU H 150      25.303  18.499  29.152  0.94 20.70           N  
ATOM   1163  CA  GLU H 150      24.762  19.526  28.303  0.94 21.72           C  
ATOM   1164  CB  GLU H 150      25.127  19.309  26.824  0.94 20.97           C  
ATOM   1165  CG  GLU H 150      24.857  20.511  25.920  0.94 29.93           C  
ATOM   1166  CD  GLU H 150      25.525  20.227  24.581  0.94 33.64           C  
ATOM   1167  OE1 GLU H 150      25.971  19.065  24.380  0.94 35.64           O  
ATOM   1168  OE2 GLU H 150      25.600  21.164  23.743  0.94 39.07           O1-
ATOM   1169  C   GLU H 150      23.261  19.490  28.435  0.94 20.71           C  
ATOM   1170  O   GLU H 150      22.653  18.421  28.407  0.94 19.72           O  
ATOM   1171  N   TRP H 151      22.616  20.669  28.565  1.00 19.80           N  
ATOM   1172  CA  TRP H 151      21.191  20.743  28.779  1.00 19.46           C  
ATOM   1173  CB  TRP H 151      20.817  21.977  29.614  1.00 18.75           C  
ATOM   1174  CG  TRP H 151      19.340  22.232  29.702  1.00 18.85           C  
ATOM   1175  CD2 TRP H 151      18.642  23.188  28.889  1.00 18.40           C  
ATOM   1176  CD1 TRP H 151      18.410  21.663  30.517  1.00 18.71           C  
ATOM   1177  NE1 TRP H 151      17.174  22.200  30.254  1.00 19.24           N  
ATOM   1178  CE2 TRP H 151      17.300  23.140  29.259  1.00 18.79           C  
ATOM   1179  CE3 TRP H 151      19.080  24.035  27.912  1.00 17.39           C  
ATOM   1180  CZ2 TRP H 151      16.369  23.938  28.659  1.00 18.31           C  
ATOM   1181  CZ3 TRP H 151      18.138  24.843  27.312  1.00 17.32           C  
ATOM   1182  CH2 TRP H 151      16.809  24.796  27.677  1.00 18.07           C  
ATOM   1183  C   TRP H 151      20.473  20.870  27.469  1.00 18.47           C  
ATOM   1184  O   TRP H 151      20.762  21.775  26.692  1.00 18.22           O  
ATOM   1185  N   MET H 152      19.609  19.881  27.140  1.00 16.65           N  
ATOM   1186  CA  MET H 152      18.799  19.860  25.945  1.00 17.33           C  
ATOM   1187  CB  MET H 152      18.436  18.430  25.526  1.00 18.16           C  
ATOM   1188  CG  MET H 152      19.682  17.605  25.206  1.00 20.57           C  
ATOM   1189  SD  MET H 152      19.356  15.894  24.697  1.00 23.27           S  
ATOM   1190  CE  MET H 152      18.760  16.341  23.040  1.00 24.21           C  
ATOM   1191  C   MET H 152      17.533  20.679  25.964  1.00 18.60           C  
ATOM   1192  O   MET H 152      17.247  21.394  25.003  1.00 19.52           O  
ATOM   1193  N   GLY H 153      16.734  20.606  27.054  1.00 18.07           N  
ATOM   1194  CA  GLY H 153      15.464  21.293  27.067  1.00 16.12           C  
ATOM   1195  C   GLY H 153      14.612  20.738  28.171  1.00 17.83           C  
ATOM   1196  O   GLY H 153      15.027  19.836  28.896  1.00 18.82           O  
ATOM   1197  N   ARG H 154      13.376  21.272  28.310  1.00 18.20           N  
ATOM   1198  CA  ARG H 154      12.494  20.880  29.378  1.00 19.46           C  
ATOM   1199  CB  ARG H 154      12.418  21.919  30.487  1.00 21.53           C  
ATOM   1200  CG  ARG H 154      11.849  23.254  30.001  1.00 22.54           C  
ATOM   1201  CD  ARG H 154      11.768  24.334  31.079  1.00  0.00           C  
ATOM   1202  NE  ARG H 154      11.038  25.491  30.486  1.00  0.00           N  
ATOM   1203  CZ  ARG H 154      11.310  26.763  30.903  1.00  0.00           C  
ATOM   1204  NH1 ARG H 154      12.287  26.982  31.829  1.00  0.00           N1+
ATOM   1205  NH2 ARG H 154      10.604  27.813  30.390  1.00  0.00           N  
ATOM   1206  C   ARG H 154      11.090  20.888  28.872  1.00 19.06           C  
ATOM   1207  O   ARG H 154      10.795  21.485  27.838  1.00 19.23           O  
ATOM   1208  N   ILE H 155      10.189  20.203  29.610  1.00 17.66           N  
ATOM   1209  CA  ILE H 155       8.783  20.222  29.318  1.00 18.79           C  
ATOM   1210  CB  ILE H 155       8.310  18.987  28.602  1.00 19.12           C  
ATOM   1211  CG1 ILE H 155       6.860  19.159  28.121  1.00 18.48           C  
ATOM   1212  CG2 ILE H 155       8.540  17.778  29.523  1.00 19.49           C  
ATOM   1213  CD1 ILE H 155       6.421  18.096  27.113  1.00 17.81           C  
ATOM   1214  C   ILE H 155       8.040  20.328  30.618  1.00 20.11           C  
ATOM   1215  O   ILE H 155       8.447  19.747  31.622  1.00 21.42           O  
ATOM   1216  N   ASP H 156       6.937  21.105  30.634  1.00 19.38           N  
ATOM   1217  CA  ASP H 156       6.099  21.233  31.798  1.00 20.01           C  
ATOM   1218  CB  ASP H 156       5.607  22.680  32.005  1.00 20.46           C  
ATOM   1219  CG  ASP H 156       4.753  22.776  33.264  1.00 23.92           C  
ATOM   1220  OD1 ASP H 156       4.430  21.714  33.856  1.00 26.78           O  
ATOM   1221  OD2 ASP H 156       4.406  23.926  33.647  1.00 33.36           O1-
ATOM   1222  C   ASP H 156       4.911  20.373  31.513  1.00 20.93           C  
ATOM   1223  O   ASP H 156       4.092  20.713  30.664  1.00 21.84           O  
ATOM   1224  N   PRO H 157       4.748  19.209  32.043  1.00 47.09           N  
ATOM   1225  CA  PRO H 157       3.687  18.356  31.564  1.00 47.02           C  
ATOM   1226  CD  PRO H 157       5.874  18.450  32.557  1.00 44.26           C  
ATOM   1227  CB  PRO H 157       3.946  17.002  32.216  1.00 48.05           C  
ATOM   1228  CG  PRO H 157       5.477  16.975  32.393  1.00 47.42           C  
ATOM   1229  C   PRO H 157       2.310  18.898  31.761  1.00 49.81           C  
ATOM   1230  O   PRO H 157       1.390  18.409  31.103  1.00 54.07           O  
ATOM   1231  N   ALA H 158       2.122  19.829  32.710  1.00 52.75           N  
ATOM   1232  CA  ALA H 158       0.826  20.408  32.907  1.00 51.61           C  
ATOM   1233  CB  ALA H 158       0.754  21.260  34.185  1.00 50.62           C  
ATOM   1234  C   ALA H 158       0.445  21.299  31.747  1.00 54.05           C  
ATOM   1235  O   ALA H 158      -0.687  21.258  31.269  1.00 61.05           O  
ATOM   1236  N   ASN H 159       1.377  22.177  31.317  1.00 49.78           N  
ATOM   1237  CA  ASN H 159       1.205  23.127  30.238  1.00 48.75           C  
ATOM   1238  CB  ASN H 159       2.318  24.186  30.164  1.00 51.31           C  
ATOM   1239  CG  ASN H 159       2.398  24.925  31.476  1.00 51.90           C  
ATOM   1240  OD1 ASN H 159       1.608  24.684  32.385  1.00 54.78           O  
ATOM   1241  ND2 ASN H 159       3.382  25.857  31.581  1.00 51.26           N  
ATOM   1242  C   ASN H 159       1.339  22.464  28.910  1.00 49.98           C  
ATOM   1243  O   ASN H 159       0.613  22.776  27.968  1.00 54.68           O  
ATOM   1244  N   GLY H 160       2.313  21.544  28.803  1.00 47.21           N  
ATOM   1245  CA  GLY H 160       2.641  20.976  27.534  1.00 46.54           C  
ATOM   1246  C   GLY H 160       3.636  21.915  26.950  1.00 48.32           C  
ATOM   1247  O   GLY H 160       4.057  21.776  25.803  1.00 48.84           O  
ATOM   1248  N   TYR H 161       4.056  22.905  27.754  1.00 21.65           N  
ATOM   1249  CA  TYR H 161       4.966  23.885  27.221  1.00 20.79           C  
ATOM   1250  CB  TYR H 161       4.922  25.234  27.962  1.00 22.62           C  
ATOM   1251  CG  TYR H 161       5.978  26.117  27.388  1.00 26.55           C  
ATOM   1252  CD1 TYR H 161       7.257  26.099  27.898  1.00 23.28           C  
ATOM   1253  CD2 TYR H 161       5.694  26.962  26.338  1.00 17.83           C  
ATOM   1254  CE1 TYR H 161       8.237  26.909  27.373  1.00 16.90           C  
ATOM   1255  CE2 TYR H 161       6.671  27.774  25.810  1.00  0.00           C  
ATOM   1256  CZ  TYR H 161       7.944  27.749  26.327  1.00  0.00           C  
ATOM   1257  OH  TYR H 161       8.947  28.581  25.786  1.00  0.00           O  
ATOM   1258  C   TYR H 161       6.362  23.353  27.320  1.00 20.63           C  
ATOM   1259  O   TYR H 161       6.737  22.742  28.320  1.00 20.41           O  
ATOM   1260  N   THR H 162       7.171  23.556  26.257  1.00 19.82           N  
ATOM   1261  CA  THR H 162       8.519  23.061  26.268  1.00 18.16           C  
ATOM   1262  CB  THR H 162       8.749  21.943  25.295  1.00 17.58           C  
ATOM   1263  OG1 THR H 162       8.509  22.394  23.971  1.00 24.05           O  
ATOM   1264  CG2 THR H 162       7.798  20.786  25.639  1.00 19.23           C  
ATOM   1265  C   THR H 162       9.461  24.163  25.892  1.00 19.27           C  
ATOM   1266  O   THR H 162       9.095  25.117  25.208  1.00 21.17           O  
ATOM   1267  N   LYS H 163      10.717  24.059  26.369  1.00 19.37           N  
ATOM   1268  CA  LYS H 163      11.713  25.023  26.011  1.00 19.59           C  
ATOM   1269  CB  LYS H 163      12.116  25.959  27.156  1.00 20.50           C  
ATOM   1270  CG  LYS H 163      13.071  27.042  26.673  1.00 20.51           C  
ATOM   1271  CD  LYS H 163      13.332  28.151  27.682  1.00 18.83           C  
ATOM   1272  CE  LYS H 163      14.288  29.207  27.133  1.00 23.90           C  
ATOM   1273  NZ  LYS H 163      14.744  30.099  28.219  1.00 25.18           N1+
ATOM   1274  C   LYS H 163      12.939  24.261  25.611  1.00 20.40           C  
ATOM   1275  O   LYS H 163      13.286  23.263  26.243  1.00 20.24           O  
ATOM   1276  N   TYR H 164      13.648  24.726  24.558  1.00 19.90           N  
ATOM   1277  CA  TYR H 164      14.772  23.973  24.072  1.00 18.66           C  
ATOM   1278  CB  TYR H 164      14.589  23.447  22.636  1.00 17.71           C  
ATOM   1279  CG  TYR H 164      13.373  22.589  22.575  1.00 17.60           C  
ATOM   1280  CD1 TYR H 164      13.377  21.313  23.087  1.00 17.81           C  
ATOM   1281  CD2 TYR H 164      12.225  23.065  21.984  1.00 17.91           C  
ATOM   1282  CE1 TYR H 164      12.249  20.529  23.020  1.00 18.71           C  
ATOM   1283  CE2 TYR H 164      11.094  22.286  21.913  1.00 20.03           C  
ATOM   1284  CZ  TYR H 164      11.105  21.015  22.433  1.00 20.80           C  
ATOM   1285  OH  TYR H 164       9.945  20.216  22.361  1.00 22.38           O  
ATOM   1286  C   TYR H 164      15.987  24.848  24.018  1.00 18.57           C  
ATOM   1287  O   TYR H 164      15.894  26.070  23.912  1.00 19.37           O  
ATOM   1288  N   ASP H 165      17.176  24.213  24.115  1.00 19.48           N  
ATOM   1289  CA  ASP H 165      18.429  24.903  23.992  1.00 21.01           C  
ATOM   1290  CB  ASP H 165      19.634  23.980  24.284  1.00 21.58           C  
ATOM   1291  CG  ASP H 165      20.945  24.762  24.322  1.00 21.55           C  
ATOM   1292  OD1 ASP H 165      21.164  25.634  23.441  1.00 23.66           O  
ATOM   1293  OD2 ASP H 165      21.753  24.485  25.248  1.00 26.02           O1-
ATOM   1294  C   ASP H 165      18.499  25.347  22.566  1.00 24.30           C  
ATOM   1295  O   ASP H 165      18.073  24.625  21.667  1.00 24.22           O  
ATOM   1296  N   PRO H 166      19.020  26.517  22.320  1.00 26.59           N  
ATOM   1297  CA  PRO H 166      19.053  27.005  20.969  1.00 29.46           C  
ATOM   1298  CD  PRO H 166      18.943  27.602  23.286  1.00 35.64           C  
ATOM   1299  CB  PRO H 166      19.481  28.467  21.073  1.00 31.05           C  
ATOM   1300  CG  PRO H 166      18.943  28.896  22.451  1.00 35.36           C  
ATOM   1301  C   PRO H 166      19.884  26.171  20.048  1.00 29.54           C  
ATOM   1302  O   PRO H 166      19.601  26.161  18.851  1.00 29.86           O  
ATOM   1303  N   LYS H 167      20.909  25.470  20.561  1.00 29.68           N  
ATOM   1304  CA  LYS H 167      21.726  24.684  19.682  1.00 31.53           C  
ATOM   1305  CB  LYS H 167      22.865  23.939  20.397  1.00 31.88           C  
ATOM   1306  CG  LYS H 167      23.974  24.826  20.958  1.00 36.80           C  
ATOM   1307  CD  LYS H 167      24.935  24.050  21.860  1.00 38.67           C  
ATOM   1308  CE  LYS H 167      26.108  24.879  22.385  1.00 41.65           C  
ATOM   1309  NZ  LYS H 167      26.977  24.039  23.240  1.00 41.05           N1+
ATOM   1310  C   LYS H 167      20.868  23.614  19.079  1.00 32.25           C  
ATOM   1311  O   LYS H 167      20.961  23.320  17.888  1.00 33.34           O  
ATOM   1312  N   PHE H 168      20.044  22.985  19.935  1.00 32.41           N  
ATOM   1313  CA  PHE H 168      19.153  21.885  19.678  1.00 32.80           C  
ATOM   1314  CB  PHE H 168      18.762  21.126  20.953  1.00 31.55           C  
ATOM   1315  CG  PHE H 168      20.016  20.511  21.466  1.00 30.62           C  
ATOM   1316  CD1 PHE H 168      20.526  19.372  20.884  1.00 29.89           C  
ATOM   1317  CD2 PHE H 168      20.678  21.074  22.531  1.00 29.78           C  
ATOM   1318  CE1 PHE H 168      21.684  18.805  21.359  1.00 30.94           C  
ATOM   1319  CE2 PHE H 168      21.836  20.511  23.011  1.00 31.11           C  
ATOM   1320  CZ  PHE H 168      22.340  19.375  22.424  1.00 31.36           C  
ATOM   1321  C   PHE H 168      17.887  22.272  18.981  1.00 34.33           C  
ATOM   1322  O   PHE H 168      17.223  21.403  18.418  1.00 35.08           O  
ATOM   1323  N   GLN H 169      17.462  23.547  19.067  1.00 34.08           N  
ATOM   1324  CA  GLN H 169      16.173  23.909  18.546  1.00 35.70           C  
ATOM   1325  CB  GLN H 169      15.845  25.408  18.660  1.00 37.20           C  
ATOM   1326  CG  GLN H 169      15.682  25.855  20.115  1.00 39.41           C  
ATOM   1327  CD  GLN H 169      15.170  27.286  20.136  1.00 42.08           C  
ATOM   1328  OE1 GLN H 169      15.782  28.190  19.569  1.00 34.97           O  
ATOM   1329  NE2 GLN H 169      14.007  27.499  20.808  1.00 31.06           N  
ATOM   1330  C   GLN H 169      16.001  23.475  17.126  1.00 33.98           C  
ATOM   1331  O   GLN H 169      16.857  23.664  16.263  1.00 35.14           O  
ATOM   1332  N   GLY H 170      14.841  22.832  16.897  1.00 32.88           N  
ATOM   1333  CA  GLY H 170      14.413  22.322  15.636  1.00 32.78           C  
ATOM   1334  C   GLY H 170      14.595  20.836  15.656  1.00 32.17           C  
ATOM   1335  O   GLY H 170      13.696  20.087  15.278  1.00 33.96           O  
ATOM   1336  N   ARG H 171      15.782  20.375  16.094  1.00 30.15           N  
ATOM   1337  CA  ARG H 171      16.101  18.975  16.119  1.00 29.49           C  
ATOM   1338  CB  ARG H 171      17.609  18.693  16.211  1.00 30.11           C  
ATOM   1339  CG  ARG H 171      18.367  19.182  14.975  1.00 30.21           C  
ATOM   1340  CD  ARG H 171      19.657  18.412  14.697  1.00 26.95           C  
ATOM   1341  NE  ARG H 171      20.580  18.614  15.848  1.00 26.63           N  
ATOM   1342  CZ  ARG H 171      21.339  17.572  16.298  1.00 26.07           C  
ATOM   1343  NH1 ARG H 171      21.206  16.339  15.730  1.00 27.30           N1+
ATOM   1344  NH2 ARG H 171      22.229  17.760  17.316  1.00 24.65           N  
ATOM   1345  C   ARG H 171      15.416  18.228  17.226  1.00 27.99           C  
ATOM   1346  O   ARG H 171      15.029  17.074  17.040  1.00 28.20           O  
ATOM   1347  N   VAL H 172      15.258  18.856  18.410  1.00 26.12           N  
ATOM   1348  CA  VAL H 172      14.744  18.143  19.547  1.00 24.84           C  
ATOM   1349  CB  VAL H 172      15.480  18.472  20.815  1.00 25.52           C  
ATOM   1350  CG1 VAL H 172      14.859  17.679  21.973  1.00 24.82           C  
ATOM   1351  CG2 VAL H 172      16.978  18.202  20.611  1.00 24.42           C  
ATOM   1352  C   VAL H 172      13.314  18.505  19.781  1.00 24.00           C  
ATOM   1353  O   VAL H 172      12.923  19.666  19.683  1.00 23.93           O  
ATOM   1354  N   THR H 173      12.491  17.479  20.075  1.00 21.68           N  
ATOM   1355  CA  THR H 173      11.117  17.693  20.420  1.00 21.45           C  
ATOM   1356  CB  THR H 173      10.147  17.163  19.406  1.00 21.70           C  
ATOM   1357  OG1 THR H 173      10.372  17.770  18.144  1.00 23.82           O  
ATOM   1358  CG2 THR H 173       8.720  17.469  19.889  1.00 19.93           C  
ATOM   1359  C   THR H 173      10.884  16.935  21.690  1.00 22.07           C  
ATOM   1360  O   THR H 173      11.226  15.758  21.791  1.00 23.39           O  
ATOM   1361  N   ILE H 174      10.296  17.600  22.704  1.00 20.58           N  
ATOM   1362  CA  ILE H 174      10.033  16.945  23.953  1.00 18.18           C  
ATOM   1363  CB  ILE H 174      10.662  17.631  25.132  1.00 19.09           C  
ATOM   1364  CG1 ILE H 174      12.194  17.649  24.989  1.00 19.20           C  
ATOM   1365  CG2 ILE H 174      10.176  16.921  26.407  1.00 19.39           C  
ATOM   1366  CD1 ILE H 174      12.894  18.583  25.977  1.00 22.29           C  
ATOM   1367  C   ILE H 174       8.548  16.960  24.153  1.00 19.86           C  
ATOM   1368  O   ILE H 174       7.902  17.994  23.992  1.00 21.30           O  
ATOM   1369  N   THR H 175       7.966  15.790  24.491  1.00 19.04           N  
ATOM   1370  CA  THR H 175       6.547  15.700  24.685  1.00 19.36           C  
ATOM   1371  CB  THR H 175       5.840  14.993  23.565  1.00 20.49           C  
ATOM   1372  OG1 THR H 175       6.348  13.674  23.419  1.00 22.79           O  
ATOM   1373  CG2 THR H 175       6.048  15.789  22.267  1.00 20.03           C  
ATOM   1374  C   THR H 175       6.294  14.925  25.940  1.00 21.00           C  
ATOM   1375  O   THR H 175       7.214  14.359  26.527  1.00 20.65           O  
ATOM   1376  N   ALA H 176       5.026  14.912  26.403  1.00 21.73           N  
ATOM   1377  CA  ALA H 176       4.700  14.196  27.603  1.00 23.19           C  
ATOM   1378  CB  ALA H 176       4.739  15.066  28.872  1.00 22.13           C  
ATOM   1379  C   ALA H 176       3.302  13.674  27.487  1.00 23.78           C  
ATOM   1380  O   ALA H 176       2.445  14.287  26.853  1.00 26.27           O  
ATOM   1381  N   ASP H 177       3.052  12.501  28.101  1.00 25.24           N  
ATOM   1382  CA  ASP H 177       1.742  11.919  28.120  1.00 26.32           C  
ATOM   1383  CB  ASP H 177       1.722  10.485  27.556  1.00 27.97           C  
ATOM   1384  CG  ASP H 177       0.280  10.049  27.339  1.00 30.61           C  
ATOM   1385  OD1 ASP H 177      -0.614  10.934  27.272  1.00 30.39           O  
ATOM   1386  OD2 ASP H 177       0.052   8.814  27.238  1.00 31.55           O1-
ATOM   1387  C   ASP H 177       1.336  11.844  29.565  1.00 27.27           C  
ATOM   1388  O   ASP H 177       1.871  11.039  30.326  1.00 27.18           O  
ATOM   1389  N   THR H 178       0.371  12.684  29.986  0.94 28.17           N  
ATOM   1390  CA  THR H 178      -0.045  12.740  31.361  0.94 28.86           C  
ATOM   1391  CB  THR H 178      -1.021  13.848  31.649  0.94 27.97           C  
ATOM   1392  OG1 THR H 178      -2.202  13.683  30.879  1.00 33.06           O  
ATOM   1393  CG2 THR H 178      -0.349  15.195  31.330  1.00 28.96           C  
ATOM   1394  C   THR H 178      -0.688  11.448  31.771  0.94 28.79           C  
ATOM   1395  O   THR H 178      -0.561  11.026  32.919  0.94 30.89           O  
ATOM   1396  N   SER H 179      -1.424  10.793  30.855  1.00 28.05           N  
ATOM   1397  CA  SER H 179      -2.103   9.578  31.207  1.00 27.72           C  
ATOM   1398  CB  SER H 179      -2.865   8.973  30.018  1.00 26.75           C  
ATOM   1399  OG  SER H 179      -3.816   9.903  29.525  1.00 30.22           O  
ATOM   1400  C   SER H 179      -1.086   8.558  31.633  1.00 26.92           C  
ATOM   1401  O   SER H 179      -1.258   7.882  32.647  1.00 27.96           O  
ATOM   1402  N   ALA H 180      -0.038   8.404  30.800  1.00 26.38           N  
ATOM   1403  CA  ALA H 180       1.092   7.521  30.922  1.00 25.35           C  
ATOM   1404  CB  ALA H 180       1.879   7.380  29.607  1.00 26.52           C  
ATOM   1405  C   ALA H 180       2.064   7.947  31.987  1.00 25.73           C  
ATOM   1406  O   ALA H 180       2.773   7.114  32.550  1.00 25.93           O  
ATOM   1407  N   SER H 181       2.170   9.260  32.267  1.00 24.50           N  
ATOM   1408  CA  SER H 181       3.173   9.717  33.188  1.00 24.56           C  
ATOM   1409  CB  SER H 181       3.106   8.976  34.536  1.00 24.01           C  
ATOM   1410  OG  SER H 181       4.113   9.453  35.412  1.00 26.52           O  
ATOM   1411  C   SER H 181       4.512   9.451  32.565  1.00 23.70           C  
ATOM   1412  O   SER H 181       5.483   9.124  33.249  1.00 23.28           O  
ATOM   1413  N   THR H 182       4.593   9.602  31.225  1.00 22.47           N  
ATOM   1414  CA  THR H 182       5.834   9.370  30.547  1.00 21.88           C  
ATOM   1415  CB  THR H 182       5.776   8.191  29.621  1.00 20.96           C  
ATOM   1416  OG1 THR H 182       5.427   7.021  30.349  1.00 22.58           O  
ATOM   1417  CG2 THR H 182       7.150   8.008  28.956  1.00 19.93           C  
ATOM   1418  C   THR H 182       6.182  10.583  29.732  1.00 21.68           C  
ATOM   1419  O   THR H 182       5.313  11.234  29.155  1.00 22.04           O  
ATOM   1420  N   ALA H 183       7.492  10.912  29.679  1.00 21.36           N  
ATOM   1421  CA  ALA H 183       7.986  12.027  28.918  1.00 20.16           C  
ATOM   1422  CB  ALA H 183       8.850  12.999  29.739  1.00 20.13           C  
ATOM   1423  C   ALA H 183       8.855  11.455  27.837  1.00 21.67           C  
ATOM   1424  O   ALA H 183       9.484  10.413  28.023  1.00 22.27           O  
ATOM   1425  N   TYR H 184       8.892  12.119  26.661  1.00 21.81           N  
ATOM   1426  CA  TYR H 184       9.661  11.596  25.570  1.00 20.83           C  
ATOM   1427  CB  TYR H 184       8.814  11.174  24.355  1.00 21.69           C  
ATOM   1428  CG  TYR H 184       7.793  10.162  24.761  1.00 22.29           C  
ATOM   1429  CD1 TYR H 184       8.099   8.824  24.822  1.00 23.98           C  
ATOM   1430  CD2 TYR H 184       6.517  10.559  25.082  1.00 23.22           C  
ATOM   1431  CE1 TYR H 184       7.150   7.900  25.191  1.00 23.07           C  
ATOM   1432  CE2 TYR H 184       5.562   9.641  25.452  1.00 24.94           C  
ATOM   1433  CZ  TYR H 184       5.877   8.306  25.505  1.00 24.51           C  
ATOM   1434  OH  TYR H 184       4.901   7.359  25.882  1.00 25.42           O  
ATOM   1435  C   TYR H 184      10.562  12.674  25.051  1.00 20.36           C  
ATOM   1436  O   TYR H 184      10.255  13.862  25.141  1.00 23.25           O  
ATOM   1437  N   MET H 185      11.731  12.266  24.513  1.00 19.08           N  
ATOM   1438  CA  MET H 185      12.645  13.184  23.897  1.00 20.09           C  
ATOM   1439  CB  MET H 185      13.959  13.322  24.690  1.00 21.34           C  
ATOM   1440  CG  MET H 185      14.943  14.357  24.140  1.00 25.21           C  
ATOM   1441  SD  MET H 185      15.792  13.859  22.615  1.00 29.19           S  
ATOM   1442  CE  MET H 185      16.780  12.551  23.399  1.00 28.90           C  
ATOM   1443  C   MET H 185      12.957  12.606  22.552  1.00 21.28           C  
ATOM   1444  O   MET H 185      13.433  11.476  22.450  1.00 22.85           O  
ATOM   1445  N   GLU H 186      12.679  13.367  21.473  1.00 20.52           N  
ATOM   1446  CA  GLU H 186      12.934  12.875  20.150  1.00 20.85           C  
ATOM   1447  CB  GLU H 186      11.686  12.906  19.248  1.00 21.48           C  
ATOM   1448  CG  GLU H 186      11.932  12.382  17.832  1.00 25.79           C  
ATOM   1449  CD  GLU H 186      10.614  12.444  17.074  1.00 31.03           C  
ATOM   1450  OE1 GLU H 186       9.549  12.513  17.743  1.00 35.01           O  
ATOM   1451  OE2 GLU H 186      10.655  12.422  15.814  1.00 36.03           O1-
ATOM   1452  C   GLU H 186      13.971  13.755  19.526  1.00 21.26           C  
ATOM   1453  O   GLU H 186      13.832  14.977  19.501  1.00 21.93           O  
ATOM   1454  N   LEU H 187      15.054  13.141  19.013  1.00 21.38           N  
ATOM   1455  CA  LEU H 187      16.112  13.884  18.390  1.00 21.92           C  
ATOM   1456  CB  LEU H 187      17.476  13.631  19.063  1.00 21.77           C  
ATOM   1457  CG  LEU H 187      18.654  14.440  18.490  1.00 22.68           C  
ATOM   1458  CD1 LEU H 187      18.465  15.948  18.712  1.00 22.60           C  
ATOM   1459  CD2 LEU H 187      19.991  13.936  19.055  1.00 22.68           C  
ATOM   1460  C   LEU H 187      16.182  13.410  16.969  1.00 22.44           C  
ATOM   1461  O   LEU H 187      16.208  12.209  16.706  1.00 23.28           O  
ATOM   1462  N   SER H 188      16.231  14.358  16.009  1.00 23.25           N  
ATOM   1463  CA  SER H 188      16.188  14.017  14.614  1.00 25.17           C  
ATOM   1464  CB  SER H 188      15.052  14.746  13.876  1.00 27.76           C  
ATOM   1465  OG  SER H 188      15.043  14.395  12.502  1.00 30.85           O  
ATOM   1466  C   SER H 188      17.471  14.423  13.951  1.00 24.65           C  
ATOM   1467  O   SER H 188      18.295  15.124  14.534  1.00 24.31           O  
ATOM   1468  N   SER H 189      17.663  13.967  12.693  1.00 24.55           N  
ATOM   1469  CA  SER H 189      18.838  14.281  11.927  1.00 25.87           C  
ATOM   1470  CB  SER H 189      18.921  15.759  11.508  1.00 26.49           C  
ATOM   1471  OG  SER H 189      17.854  16.076  10.626  1.00 31.42           O  
ATOM   1472  C   SER H 189      20.039  13.954  12.751  1.00 24.70           C  
ATOM   1473  O   SER H 189      20.913  14.793  12.956  1.00 24.68           O  
ATOM   1474  N   LEU H 190      20.107  12.698  13.223  1.00 25.48           N  
ATOM   1475  CA  LEU H 190      21.165  12.261  14.086  1.00 23.95           C  
ATOM   1476  CB  LEU H 190      20.973  10.819  14.595  1.00 23.10           C  
ATOM   1477  CG  LEU H 190      19.762  10.642  15.529  1.00 21.97           C  
ATOM   1478  CD1 LEU H 190      19.626   9.184  15.996  1.00 23.02           C  
ATOM   1479  CD2 LEU H 190      19.822  11.626  16.707  1.00 20.55           C  
ATOM   1480  C   LEU H 190      22.477  12.306  13.372  1.00 25.41           C  
ATOM   1481  O   LEU H 190      22.571  12.050  12.172  1.00 25.57           O  
ATOM   1482  N   ARG H 191      23.533  12.665  14.134  1.00 27.35           N  
ATOM   1483  CA  ARG H 191      24.879  12.733  13.648  0.90 29.09           C  
ATOM   1484  CB  ARG H 191      25.439  14.164  13.567  0.90 30.41           C  
ATOM   1485  CG  ARG H 191      24.698  15.066  12.581  0.90 35.34           C  
ATOM   1486  CD  ARG H 191      25.395  16.403  12.320  0.90 40.49           C  
ATOM   1487  NE  ARG H 191      25.436  17.164  13.600  0.90 44.82           N  
ATOM   1488  CZ  ARG H 191      24.388  17.961  13.957  0.90 46.45           C  
ATOM   1489  NH1 ARG H 191      23.280  18.029  13.161  0.90 44.06           N1+
ATOM   1490  NH2 ARG H 191      24.448  18.696  15.107  0.90 47.01           N  
ATOM   1491  C   ARG H 191      25.722  12.008  14.654  1.00 28.27           C  
ATOM   1492  O   ARG H 191      25.262  11.687  15.747  1.00 27.59           O  
ATOM   1493  N   SER H 192      26.995  11.740  14.306  1.00 27.99           N  
ATOM   1494  CA  SER H 192      27.881  11.003  15.165  1.00 28.32           C  
ATOM   1495  CB  SER H 192      29.274  10.805  14.540  1.00 26.13           C  
ATOM   1496  OG  SER H 192      29.903  12.060  14.325  1.00 30.24           O  
ATOM   1497  C   SER H 192      28.063  11.738  16.461  1.00 27.49           C  
ATOM   1498  O   SER H 192      28.207  11.117  17.513  1.00 25.35           O  
ATOM   1499  N   GLU H 193      28.019  13.083  16.422  1.00 27.08           N  
ATOM   1500  CA  GLU H 193      28.248  13.911  17.575  1.00 27.87           C  
ATOM   1501  CB  GLU H 193      28.173  15.420  17.270  1.00 31.43           C  
ATOM   1502  CG  GLU H 193      29.314  15.945  16.395  1.00 39.87           C  
ATOM   1503  CD  GLU H 193      28.962  15.682  14.939  1.00 44.86           C  
ATOM   1504  OE1 GLU H 193      27.827  15.201  14.686  1.00 45.97           O  
ATOM   1505  OE2 GLU H 193      29.819  15.963  14.060  1.00 46.88           O1-
ATOM   1506  C   GLU H 193      27.207  13.624  18.612  1.00 26.41           C  
ATOM   1507  O   GLU H 193      27.455  13.790  19.804  1.00 25.82           O  
ATOM   1508  N   ASP H 194      26.009  13.212  18.167  1.00 24.02           N  
ATOM   1509  CA  ASP H 194      24.859  12.941  18.982  1.00 22.75           C  
ATOM   1510  CB  ASP H 194      23.599  12.698  18.135  1.00 23.47           C  
ATOM   1511  CG  ASP H 194      23.263  14.022  17.455  1.00 25.51           C  
ATOM   1512  OD1 ASP H 194      23.630  15.087  18.020  1.00 23.40           O  
ATOM   1513  OD2 ASP H 194      22.645  13.985  16.358  1.00 26.79           O1-
ATOM   1514  C   ASP H 194      25.088  11.752  19.874  1.00 22.56           C  
ATOM   1515  O   ASP H 194      24.329  11.536  20.818  1.00 22.20           O  
ATOM   1516  N   GLU H 195      26.081  10.894  19.573  1.00 21.98           N  
ATOM   1517  CA  GLU H 195      26.302   9.750  20.417  1.00 21.42           C  
ATOM   1518  CB  GLU H 195      27.503   8.905  19.957  1.00 20.48           C  
ATOM   1519  CG  GLU H 195      27.671   7.582  20.705  1.00  0.00           C  
ATOM   1520  CD  GLU H 195      28.830   6.839  20.054  1.00  0.00           C  
ATOM   1521  OE1 GLU H 195      28.801   6.681  18.803  1.00  0.00           O  
ATOM   1522  OE2 GLU H 195      29.762   6.427  20.793  1.00  0.00           O1-
ATOM   1523  C   GLU H 195      26.555  10.236  21.812  1.00 21.67           C  
ATOM   1524  O   GLU H 195      27.433  11.068  22.042  1.00 21.34           O  
ATOM   1525  N   ALA H 196      25.773   9.728  22.792  1.00 22.12           N  
ATOM   1526  CA  ALA H 196      25.951  10.159  24.151  1.00 20.86           C  
ATOM   1527  CB  ALA H 196      25.740  11.671  24.345  1.00 21.34           C  
ATOM   1528  C   ALA H 196      24.937   9.466  25.007  1.00 20.86           C  
ATOM   1529  O   ALA H 196      24.087   8.723  24.517  1.00 20.59           O  
ATOM   1530  N   VAL H 197      25.035   9.677  26.336  1.00 19.84           N  
ATOM   1531  CA  VAL H 197      24.072   9.128  27.243  1.00 19.41           C  
ATOM   1532  CB  VAL H 197      24.661   8.719  28.557  1.00 19.66           C  
ATOM   1533  CG1 VAL H 197      23.529   8.233  29.476  1.00 18.10           C  
ATOM   1534  CG2 VAL H 197      25.752   7.668  28.288  1.00 19.23           C  
ATOM   1535  C   VAL H 197      23.082  10.222  27.494  1.00 18.68           C  
ATOM   1536  O   VAL H 197      23.464  11.362  27.752  1.00 21.18           O  
ATOM   1537  N   TYR H 198      21.774   9.904  27.421  1.00 17.81           N  
ATOM   1538  CA  TYR H 198      20.772  10.919  27.589  1.00 18.46           C  
ATOM   1539  CB  TYR H 198      19.723  10.949  26.461  1.00 17.75           C  
ATOM   1540  CG  TYR H 198      20.389  11.438  25.219  1.00 19.51           C  
ATOM   1541  CD1 TYR H 198      21.033  10.580  24.359  1.00 18.09           C  
ATOM   1542  CD2 TYR H 198      20.373  12.776  24.908  1.00 17.94           C  
ATOM   1543  CE1 TYR H 198      21.645  11.049  23.218  1.00 18.01           C  
ATOM   1544  CE2 TYR H 198      20.983  13.251  23.771  1.00 17.93           C  
ATOM   1545  CZ  TYR H 198      21.622  12.388  22.919  1.00 18.90           C  
ATOM   1546  OH  TYR H 198      22.250  12.871  21.751  1.00 17.48           O  
ATOM   1547  C   TYR H 198      20.049  10.673  28.876  1.00 19.71           C  
ATOM   1548  O   TYR H 198      19.629   9.551  29.159  1.00 20.45           O  
ATOM   1549  N   TYR H 199      19.887  11.734  29.698  1.00 19.72           N  
ATOM   1550  CA  TYR H 199      19.237  11.557  30.967  1.00 19.35           C  
ATOM   1551  CB  TYR H 199      20.047  11.988  32.210  1.00 18.81           C  
ATOM   1552  CG  TYR H 199      21.355  11.279  32.337  1.00 19.09           C  
ATOM   1553  CD1 TYR H 199      21.441   9.968  32.743  1.00 19.00           C  
ATOM   1554  CD2 TYR H 199      22.517  11.942  32.037  1.00 17.89           C  
ATOM   1555  CE1 TYR H 199      22.660   9.339  32.858  1.00 19.85           C  
ATOM   1556  CE2 TYR H 199      23.739  11.322  32.151  1.00 18.45           C  
ATOM   1557  CZ  TYR H 199      23.816  10.016  32.564  1.00 17.47           C  
ATOM   1558  OH  TYR H 199      25.067   9.375  32.682  1.00 20.53           O  
ATOM   1559  C   TYR H 199      18.034  12.445  31.031  1.00 19.76           C  
ATOM   1560  O   TYR H 199      17.996  13.521  30.436  1.00 19.06           O  
ATOM   1561  N   CYS H 200      16.997  11.974  31.753  1.00 18.47           N  
ATOM   1562  CA  CYS H 200      15.850  12.780  32.044  1.00 18.76           C  
ATOM   1563  CB  CYS H 200      14.491  12.071  31.821  1.00 19.56           C  
ATOM   1564  SG  CYS H 200      14.305  10.515  32.746  1.00 26.02           S  
ATOM   1565  C   CYS H 200      15.993  13.121  33.495  1.00 18.20           C  
ATOM   1566  O   CYS H 200      16.515  12.326  34.275  1.00 19.73           O  
ATOM   1567  N   ALA H 201      15.587  14.344  33.889  1.00 18.01           N  
ATOM   1568  CA  ALA H 201      15.712  14.710  35.270  1.00 17.39           C  
ATOM   1569  CB  ALA H 201      16.990  15.500  35.584  1.00 17.36           C  
ATOM   1570  C   ALA H 201      14.543  15.567  35.636  1.00 18.09           C  
ATOM   1571  O   ALA H 201      14.019  16.318  34.816  1.00 20.30           O  
ATOM   1572  N   ARG H 202      14.112  15.448  36.907  1.00 18.35           N  
ATOM   1573  CA  ARG H 202      12.995  16.158  37.463  1.00 18.70           C  
ATOM   1574  CB  ARG H 202      12.335  15.325  38.578  1.00 17.74           C  
ATOM   1575  CG  ARG H 202      11.131  15.972  39.247  1.00 16.82           C  
ATOM   1576  CD  ARG H 202      10.441  15.088  40.285  1.00 17.92           C  
ATOM   1577  NE  ARG H 202      11.101  15.321  41.601  1.00 20.07           N  
ATOM   1578  CZ  ARG H 202      10.481  14.908  42.745  1.00 24.03           C  
ATOM   1579  NH1 ARG H 202       9.274  14.275  42.677  1.00 23.47           N1+
ATOM   1580  NH2 ARG H 202      11.063  15.131  43.960  1.00 22.97           N  
ATOM   1581  C   ARG H 202      13.503  17.441  38.057  1.00 18.28           C  
ATOM   1582  O   ARG H 202      14.574  17.469  38.662  1.00 18.92           O  
ATOM   1583  N   GLU H 203      12.727  18.538  37.907  0.90 17.07           N  
ATOM   1584  CA  GLU H 203      13.137  19.857  38.338  0.90 18.20           C  
ATOM   1585  CB  GLU H 203      13.105  20.824  37.172  0.90 17.91           C  
ATOM   1586  CG  GLU H 203      13.903  20.335  36.008  1.00 19.60           C  
ATOM   1587  CD  GLU H 203      15.349  20.477  36.362  1.00 23.25           C  
ATOM   1588  OE1 GLU H 203      15.652  20.636  37.569  1.00 16.47           O  
ATOM   1589  OE2 GLU H 203      16.173  20.452  35.414  1.00  9.90           O1-
ATOM   1590  C   GLU H 203      12.082  20.444  39.236  0.90 18.95           C  
ATOM   1591  O   GLU H 203      10.896  20.376  38.925  0.90 19.08           O  
ATOM   1592  N   GLY H 204      12.649  20.741  40.432  1.00 35.27           N  
ATOM   1593  CA  GLY H 204      12.039  21.194  41.639  1.00 37.21           C  
ATOM   1594  C   GLY H 204      12.517  22.586  41.904  1.00 44.06           C  
ATOM   1595  O   GLY H 204      13.713  22.866  41.979  1.00 44.77           O  
ATOM   1596  N   TYR H 205      11.518  23.457  42.096  1.00 42.72           N  
ATOM   1597  CA  TYR H 205      11.475  24.885  42.251  1.00 43.82           C  
ATOM   1598  CB  TYR H 205      10.022  25.376  42.190  1.00 43.47           C  
ATOM   1599  CG  TYR H 205       9.944  26.849  42.397  1.00  8.36           C  
ATOM   1600  CD1 TYR H 205      10.151  27.721  41.355  1.00 10.43           C  
ATOM   1601  CD2 TYR H 205       9.645  27.355  43.640  1.00  8.72           C  
ATOM   1602  CE1 TYR H 205      10.063  29.080  41.550  1.00 21.66           C  
ATOM   1603  CE2 TYR H 205       9.554  28.709  43.845  1.00 16.34           C  
ATOM   1604  CZ  TYR H 205       9.760  29.574  42.799  1.00 18.69           C  
ATOM   1605  OH  TYR H 205       9.660  30.966  43.014  1.00 21.66           O  
ATOM   1606  C   TYR H 205      12.068  25.444  43.518  1.00 48.10           C  
ATOM   1607  O   TYR H 205      12.561  26.573  43.500  1.00 48.89           O  
ATOM   1608  N   TYR H 206      11.992  24.701  44.643  1.00 49.24           N  
ATOM   1609  CA  TYR H 206      12.250  25.211  45.975  1.00 51.48           C  
ATOM   1610  CB  TYR H 206      12.598  24.120  46.994  1.00 52.44           C  
ATOM   1611  CG  TYR H 206      11.332  23.409  47.283  1.00 53.29           C  
ATOM   1612  CD1 TYR H 206      10.874  22.418  46.452  1.00 53.30           C  
ATOM   1613  CD2 TYR H 206      10.594  23.752  48.391  1.00 54.78           C  
ATOM   1614  CE1 TYR H 206       9.695  21.768  46.734  1.00 56.00           C  
ATOM   1615  CE2 TYR H 206       9.415  23.108  48.679  1.00 55.19           C  
ATOM   1616  CZ  TYR H 206       8.966  22.111  47.849  1.00 59.21           C  
ATOM   1617  OH  TYR H 206       7.756  21.443  48.136  1.00 59.48           O  
ATOM   1618  C   TYR H 206      13.316  26.250  46.082  1.00 60.00           C  
ATOM   1619  O   TYR H 206      14.508  25.970  46.198  1.00 58.47           O  
ATOM   1620  N   GLY H 207      12.872  27.514  46.185  1.00 56.28           N  
ATOM   1621  CA  GLY H 207      13.849  28.552  46.307  1.00 56.20           C  
ATOM   1622  C   GLY H 207      13.233  29.853  45.936  1.00 60.09           C  
ATOM   1623  O   GLY H 207      12.113  30.176  46.327  1.00 57.90           O  
ATOM   1624  N   ASN H 208      14.012  30.644  45.177  1.00 60.70           N  
ATOM   1625  CA  ASN H 208      13.641  31.946  44.727  1.00 60.12           C  
ATOM   1626  CB  ASN H 208      14.835  32.814  44.324  1.00 28.42           C  
ATOM   1627  CG  ASN H 208      15.560  33.233  45.594  1.00  0.00           C  
ATOM   1628  OD1 ASN H 208      16.598  33.892  45.541  1.00  0.00           O  
ATOM   1629  ND2 ASN H 208      15.000  32.840  46.770  1.00  0.00           N  
ATOM   1630  C   ASN H 208      12.739  31.825  43.552  1.00 63.35           C  
ATOM   1631  O   ASN H 208      12.208  30.755  43.269  1.00 62.04           O  
ATOM   1632  N   TYR H 209      12.529  32.962  42.860  1.00 61.68           N  
ATOM   1633  CA  TYR H 209      11.586  33.021  41.786  1.00 62.20           C  
ATOM   1634  CB  TYR H 209      11.321  34.468  41.347  1.00 77.72           C  
ATOM   1635  CG  TYR H 209      10.904  35.208  42.574  1.00  0.00           C  
ATOM   1636  CD1 TYR H 209      11.858  35.653  43.462  1.00  0.00           C  
ATOM   1637  CD2 TYR H 209       9.579  35.458  42.842  1.00  0.00           C  
ATOM   1638  CE1 TYR H 209      11.501  36.334  44.602  1.00  0.00           C  
ATOM   1639  CE2 TYR H 209       9.215  36.138  43.980  1.00  0.00           C  
ATOM   1640  CZ  TYR H 209      10.175  36.576  44.860  1.00  0.00           C  
ATOM   1641  OH  TYR H 209       9.797  37.273  46.026  1.00  0.00           O  
ATOM   1642  C   TYR H 209      12.129  32.286  40.595  1.00 60.12           C  
ATOM   1643  O   TYR H 209      13.116  32.703  39.988  1.00 58.49           O  
ATOM   1644  N   GLY H 210      11.460  31.163  40.246  1.00 56.06           N  
ATOM   1645  CA  GLY H 210      11.699  30.377  39.062  1.00 53.85           C  
ATOM   1646  C   GLY H 210      13.034  29.698  39.047  1.00 53.10           C  
ATOM   1647  O   GLY H 210      13.598  29.496  37.973  1.00 53.78           O  
ATOM   1648  N   VAL H 211      13.599  29.302  40.198  1.00 50.34           N  
ATOM   1649  CA  VAL H 211      14.872  28.653  40.066  1.00 50.31           C  
ATOM   1650  CB  VAL H 211      15.954  29.344  40.831  1.00 52.64           C  
ATOM   1651  CG1 VAL H 211      16.097  30.742  40.206  1.00  0.00           C  
ATOM   1652  CG2 VAL H 211      15.606  29.347  42.331  1.00  0.00           C  
ATOM   1653  C   VAL H 211      14.750  27.237  40.529  1.00 49.24           C  
ATOM   1654  O   VAL H 211      14.226  26.969  41.612  1.00 49.76           O  
ATOM   1655  N   TYR H 212      15.228  26.277  39.701  1.00 46.53           N  
ATOM   1656  CA  TYR H 212      15.085  24.916  40.129  1.00 43.33           C  
ATOM   1657  CB  TYR H 212      13.848  24.171  39.571  1.00 43.33           C  
ATOM   1658  CG  TYR H 212      13.644  24.389  38.109  1.00 44.75           C  
ATOM   1659  CD1 TYR H 212      14.357  23.701  37.154  1.00 44.70           C  
ATOM   1660  CD2 TYR H 212      12.689  25.290  37.697  1.00 46.12           C  
ATOM   1661  CE1 TYR H 212      14.123  23.928  35.816  1.00 46.73           C  
ATOM   1662  CE2 TYR H 212      12.450  25.521  36.365  1.00 48.57           C  
ATOM   1663  CZ  TYR H 212      13.171  24.839  35.418  1.00 50.29           C  
ATOM   1664  OH  TYR H 212      12.933  25.070  34.045  1.00 50.98           O  
ATOM   1665  C   TYR H 212      16.327  24.109  39.949  1.00 40.29           C  
ATOM   1666  O   TYR H 212      17.183  24.397  39.115  1.00 40.05           O  
ATOM   1667  N   ALA H 213      16.451  23.077  40.807  1.00 37.18           N  
ATOM   1668  CA  ALA H 213      17.547  22.159  40.797  1.00 36.36           C  
ATOM   1669  CB  ALA H 213      18.223  21.982  42.168  1.00 35.89           C  
ATOM   1670  C   ALA H 213      16.967  20.835  40.403  1.00 33.06           C  
ATOM   1671  O   ALA H 213      15.776  20.591  40.599  1.00 33.18           O  
ATOM   1672  N   MET H 214      17.802  19.957  39.807  1.00 29.96           N  
ATOM   1673  CA  MET H 214      17.348  18.680  39.318  1.00 29.77           C  
ATOM   1674  CB  MET H 214      18.138  18.253  38.070  1.00 29.47           C  
ATOM   1675  CG  MET H 214      18.113  19.329  36.987  1.00 31.31           C  
ATOM   1676  SD  MET H 214      19.246  19.072  35.592  1.00 33.92           S  
ATOM   1677  CE  MET H 214      19.207  20.811  35.067  1.00 37.38           C  
ATOM   1678  C   MET H 214      17.648  17.658  40.378  1.00 28.10           C  
ATOM   1679  O   MET H 214      18.781  17.198  40.499  1.00 26.96           O  
ATOM   1680  N   ASP H 215      16.643  17.302  41.204  1.00 27.62           N  
ATOM   1681  CA  ASP H 215      16.847  16.371  42.287  1.00 29.15           C  
ATOM   1682  CB  ASP H 215      15.811  16.527  43.414  1.00 31.20           C  
ATOM   1683  CG  ASP H 215      14.420  16.295  42.862  1.00 37.40           C  
ATOM   1684  OD1 ASP H 215      14.249  16.268  41.615  1.00 35.44           O  
ATOM   1685  OD2 ASP H 215      13.498  16.152  43.706  1.00 41.71           O1-
ATOM   1686  C   ASP H 215      16.944  14.916  41.900  1.00 31.35           C  
ATOM   1687  O   ASP H 215      17.849  14.221  42.351  1.00 33.48           O  
ATOM   1688  N   TYR H 216      16.023  14.414  41.049  1.00 19.97           N  
ATOM   1689  CA  TYR H 216      15.954  13.033  40.639  1.00 19.86           C  
ATOM   1690  CB  TYR H 216      14.557  12.398  40.791  1.00 21.72           C  
ATOM   1691  CG  TYR H 216      14.270  12.202  42.243  1.00 26.43           C  
ATOM   1692  CD1 TYR H 216      13.834  13.245  43.026  1.00 28.79           C  
ATOM   1693  CD2 TYR H 216      14.431  10.963  42.817  1.00 28.35           C  
ATOM   1694  CE1 TYR H 216      13.571  13.056  44.362  1.00 32.10           C  
ATOM   1695  CE2 TYR H 216      14.168  10.768  44.152  1.00 31.59           C  
ATOM   1696  CZ  TYR H 216      13.739  11.816  44.928  1.00 33.24           C  
ATOM   1697  OH  TYR H 216      13.470  11.621  46.300  1.00 33.63           O  
ATOM   1698  C   TYR H 216      16.315  12.902  39.196  1.00 20.12           C  
ATOM   1699  O   TYR H 216      15.895  13.694  38.353  1.00 20.85           O  
ATOM   1700  N   TRP H 217      17.108  11.860  38.883  1.00 19.97           N  
ATOM   1701  CA  TRP H 217      17.566  11.639  37.543  1.00 19.81           C  
ATOM   1702  CB  TRP H 217      19.095  11.747  37.417  1.00 18.21           C  
ATOM   1703  CG  TRP H 217      19.659  13.122  37.678  1.00 17.49           C  
ATOM   1704  CD2 TRP H 217      20.352  13.907  36.696  1.00 14.91           C  
ATOM   1705  CD1 TRP H 217      19.677  13.847  38.835  1.00 17.61           C  
ATOM   1706  NE1 TRP H 217      20.328  15.039  38.632  1.00 16.84           N  
ATOM   1707  CE2 TRP H 217      20.753  15.088  37.320  1.00 14.75           C  
ATOM   1708  CE3 TRP H 217      20.635  13.660  35.383  1.00 16.02           C  
ATOM   1709  CZ2 TRP H 217      21.447  16.044  36.637  1.00 15.25           C  
ATOM   1710  CZ3 TRP H 217      21.332  14.628  34.695  1.00 16.08           C  
ATOM   1711  CH2 TRP H 217      21.729  15.797  35.311  1.00 13.41           C  
ATOM   1712  C   TRP H 217      17.235  10.237  37.145  1.00 20.01           C  
ATOM   1713  O   TRP H 217      17.125   9.342  37.983  1.00 20.21           O  
ATOM   1714  N   GLY H 218      17.066  10.028  35.825  1.00 20.46           N  
ATOM   1715  CA  GLY H 218      16.830   8.720  35.295  1.00 18.80           C  
ATOM   1716  C   GLY H 218      18.162   8.036  35.226  1.00 20.03           C  
ATOM   1717  O   GLY H 218      19.196   8.645  35.498  1.00 21.18           O  
ATOM   1718  N   GLN H 219      18.160   6.736  34.869  1.00 20.57           N  
ATOM   1719  CA  GLN H 219      19.354   5.932  34.803  1.00 21.56           C  
ATOM   1720  CB  GLN H 219      19.108   4.415  34.662  1.00 21.47           C  
ATOM   1721  CG  GLN H 219      18.521   3.970  33.321  1.00 24.38           C  
ATOM   1722  CD  GLN H 219      17.010   4.092  33.368  1.00 25.26           C  
ATOM   1723  OE1 GLN H 219      16.449   4.746  34.246  1.00 25.41           O  
ATOM   1724  NE2 GLN H 219      16.325   3.438  32.392  1.00 27.37           N  
ATOM   1725  C   GLN H 219      20.226   6.346  33.656  1.00 21.59           C  
ATOM   1726  O   GLN H 219      21.443   6.179  33.711  1.00 21.82           O  
ATOM   1727  N   GLY H 220      19.628   6.848  32.559  1.00 21.04           N  
ATOM   1728  CA  GLY H 220      20.395   7.234  31.407  1.00 20.41           C  
ATOM   1729  C   GLY H 220      20.147   6.238  30.315  1.00 20.76           C  
ATOM   1730  O   GLY H 220      19.904   5.059  30.569  1.00 21.23           O  
ATOM   1731  N   THR H 221      20.186   6.718  29.054  1.00 20.09           N  
ATOM   1732  CA  THR H 221      20.002   5.870  27.909  1.00 18.74           C  
ATOM   1733  CB  THR H 221      18.731   6.157  27.162  1.00 18.22           C  
ATOM   1734  OG1 THR H 221      17.613   5.998  28.023  1.00 19.68           O  
ATOM   1735  CG2 THR H 221      18.619   5.189  25.971  1.00 19.86           C  
ATOM   1736  C   THR H 221      21.134   6.158  26.973  1.00 19.35           C  
ATOM   1737  O   THR H 221      21.392   7.310  26.630  1.00 20.48           O  
ATOM   1738  N   LEU H 222      21.837   5.107  26.514  1.00 19.84           N  
ATOM   1739  CA  LEU H 222      22.957   5.331  25.650  1.00 19.48           C  
ATOM   1740  CB  LEU H 222      24.057   4.268  25.841  1.00 19.31           C  
ATOM   1741  CG  LEU H 222      25.387   4.566  25.122  1.00 22.56           C  
ATOM   1742  CD1 LEU H 222      25.237   4.538  23.599  1.00 18.48           C  
ATOM   1743  CD2 LEU H 222      26.017   5.869  25.636  1.00 21.23           C  
ATOM   1744  C   LEU H 222      22.453   5.274  24.243  1.00 21.49           C  
ATOM   1745  O   LEU H 222      21.771   4.327  23.852  1.00 20.58           O  
ATOM   1746  N   VAL H 223      22.745   6.327  23.454  1.00 22.19           N  
ATOM   1747  CA  VAL H 223      22.349   6.342  22.077  1.00 20.41           C  
ATOM   1748  CB  VAL H 223      21.518   7.539  21.710  1.00 20.00           C  
ATOM   1749  CG1 VAL H 223      21.227   7.496  20.201  1.00 20.17           C  
ATOM   1750  CG2 VAL H 223      20.252   7.545  22.583  1.00 19.14           C  
ATOM   1751  C   VAL H 223      23.613   6.407  21.285  1.00 21.76           C  
ATOM   1752  O   VAL H 223      24.426   7.312  21.467  1.00 21.71           O  
ATOM   1753  N   THR H 224      23.812   5.429  20.381  1.00 20.69           N  
ATOM   1754  CA  THR H 224      25.006   5.425  19.591  1.00 21.82           C  
ATOM   1755  CB  THR H 224      25.732   4.113  19.609  1.00 22.57           C  
ATOM   1756  OG1 THR H 224      26.088   3.765  20.939  1.00 24.76           O  
ATOM   1757  CG2 THR H 224      26.995   4.240  18.742  1.00 21.08           C  
ATOM   1758  C   THR H 224      24.604   5.689  18.179  1.00 22.37           C  
ATOM   1759  O   THR H 224      23.695   5.051  17.649  1.00 23.27           O  
ATOM   1760  N   VAL H 225      25.265   6.669  17.535  1.00 22.15           N  
ATOM   1761  CA  VAL H 225      24.939   6.964  16.172  1.00 22.40           C  
ATOM   1762  CB  VAL H 225      24.603   8.410  15.953  1.00 21.16           C  
ATOM   1763  CG1 VAL H 225      24.338   8.634  14.456  1.00 21.85           C  
ATOM   1764  CG2 VAL H 225      23.415   8.777  16.858  1.00 19.42           C  
ATOM   1765  C   VAL H 225      26.147   6.657  15.351  1.00 23.92           C  
ATOM   1766  O   VAL H 225      27.206   7.255  15.540  1.00 21.74           O  
ATOM   1767  N   SER H 226      26.021   5.702  14.409  1.00 23.64           N  
ATOM   1768  CA  SER H 226      27.148   5.378  13.585  1.00 24.14           C  
ATOM   1769  CB  SER H 226      28.126   4.386  14.239  1.00 24.51           C  
ATOM   1770  OG  SER H 226      28.718   4.967  15.391  1.00 25.57           O  
ATOM   1771  C   SER H 226      26.642   4.735  12.338  1.00 24.76           C  
ATOM   1772  O   SER H 226      25.541   4.186  12.306  1.00 23.84           O  
ATOM   1773  N   SER H 227      27.446   4.799  11.261  0.94 25.79           N  
ATOM   1774  CA  SER H 227      27.045   4.176  10.037  0.88 27.64           C  
ATOM   1775  CB  SER H 227      27.444   4.965   8.778  0.88 26.13           C  
ATOM   1776  OG  SER H 227      26.730   6.191   8.725  0.88 31.99           O  
ATOM   1777  C   SER H 227      27.749   2.828   9.978  0.94 28.06           C  
ATOM   1778  O   SER H 227      27.357   2.001   9.113  0.94 30.11           O  
ATOM   1779  OXT SER H 227      28.684   2.607  10.793  1.00  0.00           O1-
TER    1780      SER H 227 
CONECT  146  661
CONECT  661  146
CONECT  969 1564
CONECT 1564  969
END
