# Supplementary material for: Fully automated antibody structure prediction using BIOVIA tools: Validation study
Source: PLoS One. 2017 May 18;12(5):e0177923. doi: 10.1371/journal.pone.0177923 (PMC5436848; doi:10.1371/journal.pone.0177923)
Supplement: S2 Dataset — Predicted structures using the Top5 framework method, Chothia CDR definition with canonical filtering and generating 50 models. These were used in the comparison against predictions using no filtering. (ZIP) [file pone.0177923.s004.zip › 4J4P_DC_FV_FinalModel.pdb]

REMARK   Accelrys Discovery Studio PDB file
REMARK   Created:  2015-04-10T04:06:22Z
SSBOND   1 CYS L   22    CYS L   89                                     
SSBOND   2 CYS H  133    CYS H  210                                     
ATOM      1  N   GLN L   1      31.586  35.118  30.644  1.00 79.61           N1+
ATOM      2  CA  GLN L   1      30.364  35.901  30.355  1.00 75.84           C  
ATOM      3  CB  GLN L   1      30.490  36.593  28.989  1.00 77.31           C  
ATOM      4  CG  GLN L   1      29.293  37.483  28.643  1.00 78.34           C  
ATOM      5  CD  GLN L   1      29.646  38.260  27.384  1.00 89.38           C  
ATOM      6  OE1 GLN L   1      30.708  38.876  27.302  1.00 89.50           O  
ATOM      7  NE2 GLN L   1      28.742  38.229  26.369  1.00 88.80           N  
ATOM      8  C   GLN L   1      29.178  35.005  30.342  1.00 74.49           C  
ATOM      9  O   GLN L   1      28.103  35.386  30.803  1.00 76.62           O  
ATOM     10  N   SER L   2      29.322  33.787  29.787  1.00 69.82           N  
ATOM     11  CA  SER L   2      28.180  32.929  29.857  1.00 68.05           C  
ATOM     12  CB  SER L   2      27.287  32.991  28.607  1.00 66.84           C  
ATOM     13  OG  SER L   2      27.978  32.486  27.478  1.00 78.12           O  
ATOM     14  C   SER L   2      28.596  31.503  30.049  1.00 66.27           C  
ATOM     15  O   SER L   2      27.932  30.600  29.547  1.00 65.69           O  
ATOM     16  N   VAL L   3      29.674  31.241  30.815  1.00 60.04           N  
ATOM     17  CA  VAL L   3      30.041  29.866  31.003  1.00 52.70           C  
ATOM     18  CB  VAL L   3      31.033  29.384  29.985  1.00 55.88           C  
ATOM     19  CG1 VAL L   3      31.449  27.945  30.331  1.00 49.48           C  
ATOM     20  CG2 VAL L   3      30.407  29.536  28.589  1.00 56.03           C  
ATOM     21  C   VAL L   3      30.693  29.726  32.340  1.00 50.25           C  
ATOM     22  O   VAL L   3      31.513  30.557  32.726  1.00 52.33           O  
ATOM     23  N   LEU L   4      30.363  28.633  33.059  1.00 47.92           N  
ATOM     24  CA  LEU L   4      30.879  28.368  34.375  1.00 46.41           C  
ATOM     25  CB  LEU L   4      29.967  27.431  35.180  1.00 44.39           C  
ATOM     26  CG  LEU L   4      28.527  27.957  35.313  1.00 46.06           C  
ATOM     27  CD1 LEU L   4      27.650  26.993  36.127  1.00 42.25           C  
ATOM     28  CD2 LEU L   4      28.513  29.392  35.858  1.00 43.56           C  
ATOM     29  C   LEU L   4      32.179  27.645  34.223  1.00 45.65           C  
ATOM     30  O   LEU L   4      32.262  26.656  33.497  1.00 45.48           O  
ATOM     31  N   THR L   5      33.230  28.112  34.929  1.00 43.78           N  
ATOM     32  CA  THR L   5      34.517  27.492  34.790  1.00 43.19           C  
ATOM     33  CB  THR L   5      35.609  28.469  34.450  1.00 47.63           C  
ATOM     34  OG1 THR L   5      35.303  29.152  33.243  1.00 48.44           O  
ATOM     35  CG2 THR L   5      36.929  27.695  34.295  1.00 44.14           C  
ATOM     36  C   THR L   5      34.895  26.845  36.087  1.00 43.73           C  
ATOM     37  O   THR L   5      34.827  27.461  37.150  1.00 45.66           O  
ATOM     38  N   GLN L   6      35.313  25.564  36.011  1.00 41.06           N  
ATOM     39  CA  GLN L   6      35.721  24.818  37.167  1.00 40.49           C  
ATOM     40  CB  GLN L   6      34.818  23.607  37.453  1.00 39.98           C  
ATOM     41  CG  GLN L   6      33.356  23.969  37.718  1.00 40.75           C  
ATOM     42  CD  GLN L   6      32.599  22.673  37.977  1.00 38.16           C  
ATOM     43  OE1 GLN L   6      31.687  22.313  37.233  1.00 36.31           O  
ATOM     44  NE2 GLN L   6      32.988  21.945  39.055  1.00 35.40           N  
ATOM     45  C   GLN L   6      37.080  24.262  36.856  1.00 42.57           C  
ATOM     46  O   GLN L   6      37.451  24.134  35.690  1.00 43.10           O  
ATOM     47  N   PRO L   7      37.849  23.946  37.869  1.00 42.43           N  
ATOM     48  CA  PRO L   7      39.148  23.372  37.640  1.00 41.23           C  
ATOM     49  CD  PRO L   7      37.779  24.658  39.133  1.00 43.52           C  
ATOM     50  CB  PRO L   7      39.866  23.410  38.985  1.00 42.32           C  
ATOM     51  CG  PRO L   7      39.200  24.583  39.720  1.00 43.07           C  
ATOM     52  C   PRO L   7      38.954  21.988  37.121  1.00 42.97           C  
ATOM     53  O   PRO L   7      38.033  21.319  37.587  1.00 44.18           O  
ATOM     54  N   PRO L   8      39.763  21.531  36.212  1.00 45.32           N  
ATOM     55  CA  PRO L   8      39.566  20.208  35.699  1.00 44.60           C  
ATOM     56  CD  PRO L   8      40.379  22.408  35.229  1.00 44.78           C  
ATOM     57  CB  PRO L   8      40.481  20.089  34.485  1.00 40.98           C  
ATOM     58  CG  PRO L   8      40.572  21.538  33.973  1.00 44.71           C  
ATOM     59  C   PRO L   8      39.776  19.160  36.737  1.00 42.51           C  
ATOM     60  O   PRO L   8      39.136  18.112  36.654  1.00 40.94           O  
ATOM     61  N   SER L   9      40.666  19.397  37.719  1.00 39.66           N  
ATOM     62  CA  SER L   9      40.859  18.359  38.686  1.00 39.32           C  
ATOM     63  CB  SER L   9      41.982  17.372  38.331  1.00 39.82           C  
ATOM     64  OG  SER L   9      43.244  18.013  38.441  1.00 43.47           O  
ATOM     65  C   SER L   9      41.239  18.966  39.995  1.00 39.55           C  
ATOM     66  O   SER L   9      41.746  20.085  40.063  1.00 41.42           O  
ATOM     67  N   ALA L  10      40.962  18.215  41.079  1.00 37.20           N  
ATOM     68  CA  ALA L  10      41.344  18.599  42.405  1.00 39.29           C  
ATOM     69  CB  ALA L  10      40.224  19.303  43.188  1.00 39.73           C  
ATOM     70  C   ALA L  10      41.663  17.323  43.122  1.00 39.12           C  
ATOM     71  O   ALA L  10      41.007  16.304  42.918  1.00 42.00           O  
ATOM     72  N   SER L  11      42.692  17.332  43.988  1.00 38.28           N  
ATOM     73  CA  SER L  11      43.009  16.107  44.665  1.00 40.30           C  
ATOM     74  CB  SER L  11      44.269  15.419  44.118  1.00 43.51           C  
ATOM     75  OG  SER L  11      45.399  16.257  44.309  1.00 48.04           O  
ATOM     76  C   SER L  11      43.256  16.418  46.105  1.00 42.54           C  
ATOM     77  O   SER L  11      43.649  17.531  46.449  1.00 45.65           O  
ATOM     78  N   GLY L  12      43.022  15.427  46.992  1.00 42.17           N  
ATOM     79  CA  GLY L  12      43.244  15.658  48.391  1.00 44.48           C  
ATOM     80  C   GLY L  12      43.388  14.334  49.076  1.00 46.42           C  
ATOM     81  O   GLY L  12      42.927  13.307  48.581  1.00 47.33           O  
ATOM     82  N   THR L  13      44.038  14.332  50.256  1.00 44.95           N  
ATOM     83  CA  THR L  13      44.235  13.121  50.998  1.00 45.65           C  
ATOM     84  CB  THR L  13      45.456  13.157  51.868  1.00 45.03           C  
ATOM     85  OG1 THR L  13      45.316  14.139  52.883  1.00 86.20           O  
ATOM     86  CG2 THR L  13      46.658  13.492  50.969  1.00 85.48           C  
ATOM     87  C   THR L  13      43.043  12.934  51.879  1.00 46.22           C  
ATOM     88  O   THR L  13      42.293  13.873  52.133  1.00 48.06           O  
ATOM     89  N   PRO L  14      42.852  11.742  52.368  1.00 47.44           N  
ATOM     90  CA  PRO L  14      41.695  11.488  53.176  1.00 49.28           C  
ATOM     91  CD  PRO L  14      43.303  10.550  51.670  1.00 49.18           C  
ATOM     92  CB  PRO L  14      41.627   9.971  53.337  1.00 48.53           C  
ATOM     93  CG  PRO L  14      42.302   9.447  52.057  1.00 48.56           C  
ATOM     94  C   PRO L  14      41.741  12.243  54.462  1.00 50.01           C  
ATOM     95  O   PRO L  14      42.818  12.393  55.034  1.00 50.20           O  
ATOM     96  N   GLY L  15      40.575  12.740  54.918  1.00 49.74           N  
ATOM     97  CA  GLY L  15      40.488  13.425  56.175  1.00 50.01           C  
ATOM     98  C   GLY L  15      40.748  14.882  55.964  1.00 48.28           C  
ATOM     99  O   GLY L  15      40.519  15.696  56.857  1.00 48.28           O  
ATOM    100  N   GLN L  16      41.225  15.254  54.764  1.00 51.10           N  
ATOM    101  CA  GLN L  16      41.563  16.623  54.495  1.00 48.03           C  
ATOM    102  CB  GLN L  16      42.781  16.724  53.559  1.00 46.52           C  
ATOM    103  CG  GLN L  16      43.437  18.100  53.499  1.00 49.80           C  
ATOM    104  CD  GLN L  16      44.796  17.911  52.836  1.00 49.81           C  
ATOM    105  OE1 GLN L  16      44.898  17.365  51.739  1.00 47.24           O  
ATOM    106  NE2 GLN L  16      45.875  18.357  53.534  1.00 49.87           N  
ATOM    107  C   GLN L  16      40.372  17.282  53.864  1.00 48.50           C  
ATOM    108  O   GLN L  16      39.422  16.606  53.475  1.00 49.68           O  
ATOM    109  N   ARG L  17      40.361  18.630  53.773  1.00 45.41           N  
ATOM    110  CA  ARG L  17      39.210  19.245  53.171  1.00 47.14           C  
ATOM    111  CB  ARG L  17      38.556  20.378  53.976  1.00 46.03           C  
ATOM    112  CG  ARG L  17      39.419  21.629  54.120  1.00 76.79           C  
ATOM    113  CD  ARG L  17      38.699  22.754  54.862  1.00 76.31           C  
ATOM    114  NE  ARG L  17      37.422  23.040  54.147  1.00 75.30           N  
ATOM    115  CZ  ARG L  17      37.234  24.236  53.517  1.00 73.79           C  
ATOM    116  NH1 ARG L  17      38.227  25.173  53.519  1.00 72.02           N1+
ATOM    117  NH2 ARG L  17      36.045  24.502  52.902  1.00 72.61           N  
ATOM    118  C   ARG L  17      39.631  19.852  51.875  1.00 45.88           C  
ATOM    119  O   ARG L  17      40.765  20.305  51.722  1.00 47.94           O  
ATOM    120  N   VAL L  18      38.713  19.870  50.890  1.00 42.74           N  
ATOM    121  CA  VAL L  18      39.078  20.413  49.620  1.00 45.22           C  
ATOM    122  CB  VAL L  18      39.263  19.348  48.580  1.00 45.30           C  
ATOM    123  CG1 VAL L  18      37.882  18.840  48.143  1.00 54.92           C  
ATOM    124  CG2 VAL L  18      40.139  19.896  47.449  1.00 54.98           C  
ATOM    125  C   VAL L  18      37.979  21.324  49.165  1.00 44.57           C  
ATOM    126  O   VAL L  18      36.835  21.205  49.602  1.00 42.70           O  
ATOM    127  N   THR L  19      38.312  22.291  48.285  1.00 41.86           N  
ATOM    128  CA  THR L  19      37.316  23.196  47.783  1.00 44.10           C  
ATOM    129  CB  THR L  19      37.517  24.621  48.217  1.00 42.50           C  
ATOM    130  OG1 THR L  19      38.790  25.088  47.794  1.00 53.44           O  
ATOM    131  CG2 THR L  19      37.398  24.708  49.746  1.00 51.97           C  
ATOM    132  C   THR L  19      37.377  23.185  46.287  1.00 45.22           C  
ATOM    133  O   THR L  19      38.454  23.116  45.696  1.00 47.98           O  
ATOM    134  N   ILE L  20      36.196  23.237  45.636  1.00 41.27           N  
ATOM    135  CA  ILE L  20      36.135  23.281  44.203  1.00 42.23           C  
ATOM    136  CB  ILE L  20      35.377  22.132  43.599  1.00 41.87           C  
ATOM    137  CG1 ILE L  20      36.069  20.803  43.947  1.00 40.39           C  
ATOM    138  CG2 ILE L  20      35.255  22.375  42.086  1.00 41.05           C  
ATOM    139  CD1 ILE L  20      35.223  19.572  43.627  1.00 42.74           C  
ATOM    140  C   ILE L  20      35.414  24.543  43.837  1.00 42.62           C  
ATOM    141  O   ILE L  20      34.301  24.788  44.300  1.00 44.33           O  
ATOM    142  N   SER L  21      36.052  25.387  42.999  1.00 44.46           N  
ATOM    143  CA  SER L  21      35.480  26.654  42.627  1.00 44.38           C  
ATOM    144  CB  SER L  21      36.522  27.751  42.350  1.00 44.87           C  
ATOM    145  OG  SER L  21      37.256  28.054  43.527  1.00 49.57           O  
ATOM    146  C   SER L  21      34.680  26.530  41.368  1.00 44.22           C  
ATOM    147  O   SER L  21      34.843  25.597  40.584  1.00 42.01           O  
ATOM    148  N   CYS L  22      33.775  27.508  41.160  1.00 43.22           N  
ATOM    149  CA  CYS L  22      32.969  27.589  39.978  1.00 43.75           C  
ATOM    150  CB  CYS L  22      31.535  27.063  40.236  1.00 43.48           C  
ATOM    151  SG  CYS L  22      30.415  27.117  38.803  1.00 46.94           S  
ATOM    152  C   CYS L  22      32.907  29.055  39.654  1.00 48.25           C  
ATOM    153  O   CYS L  22      32.102  29.786  40.227  1.00 48.70           O  
ATOM    154  N   SER L  23      33.753  29.523  38.712  1.00 45.23           N  
ATOM    155  CA  SER L  23      33.812  30.926  38.403  1.00 45.56           C  
ATOM    156  CB  SER L  23      35.219  31.386  37.986  1.00 48.15           C  
ATOM    157  OG  SER L  23      35.669  30.619  36.881  1.00 61.87           O  
ATOM    158  C   SER L  23      32.872  31.209  37.282  1.00 47.83           C  
ATOM    159  O   SER L  23      32.839  30.493  36.282  1.00 47.64           O  
ATOM    160  N   GLY L  24      32.043  32.290  37.374  1.00 20.18           N  
ATOM    161  CA  GLY L  24      31.048  32.575  36.360  1.00 20.40           C  
ATOM    162  C   GLY L  24      30.995  34.047  36.093  1.00 23.26           C  
ATOM    163  O   GLY L  24      32.008  34.747  36.127  1.00 22.98           O  
ATOM    164  N   SER L  25      29.778  34.540  35.777  1.00 23.45           N  
ATOM    165  CA  SER L  25      29.592  35.923  35.450  1.00 25.25           C  
ATOM    166  CB  SER L  25      29.408  36.151  33.943  1.00 30.26           C  
ATOM    167  OG  SER L  25      28.249  35.466  33.494  1.00 21.47           O  
ATOM    168  C   SER L  25      28.359  36.417  36.141  1.00 25.14           C  
ATOM    169  O   SER L  25      27.668  35.667  36.830  1.00 24.24           O  
ATOM    170  N   SER L  26      28.074  37.724  35.975  1.00 24.67           N  
ATOM    171  CA  SER L  26      26.949  38.358  36.595  1.00 24.47           C  
ATOM    172  CB  SER L  26      26.858  39.866  36.297  1.00 23.56           C  
ATOM    173  OG  SER L  26      27.969  40.547  36.858  1.00 27.81           O  
ATOM    174  C   SER L  26      25.705  37.745  36.048  1.00 22.46           C  
ATOM    175  O   SER L  26      24.692  37.680  36.739  1.00 25.42           O  
ATOM    176  N   SER L  27      25.753  37.275  34.789  1.00 22.42           N  
ATOM    177  CA  SER L  27      24.606  36.736  34.109  1.00 22.33           C  
ATOM    178  CB  SER L  27      24.883  36.448  32.622  1.00 27.45           C  
ATOM    179  OG  SER L  27      25.806  35.378  32.490  1.00 33.48           O  
ATOM    180  C   SER L  27      24.152  35.452  34.740  1.00 21.92           C  
ATOM    181  O   SER L  27      22.977  35.094  34.652  1.00 22.53           O  
ATOM    182  N   ASN L  28      25.068  34.704  35.377  1.00 21.16           N  
ATOM    183  CA  ASN L  28      24.643  33.471  35.963  1.00 19.60           C  
ATOM    184  CB  ASN L  28      25.230  32.204  35.281  1.00 18.37           C  
ATOM    185  CG  ASN L  28      26.728  32.322  35.019  1.00 17.91           C  
ATOM    186  OD1 ASN L  28      27.551  32.400  35.929  1.00 17.85           O  
ATOM    187  ND2 ASN L  28      27.097  32.308  33.709  1.00 16.31           N  
ATOM    188  C   ASN L  28      24.844  33.473  37.450  1.00 20.98           C  
ATOM    189  O   ASN L  28      23.927  33.814  38.191  1.00 20.37           O  
ATOM    190  N   ILE L  29      26.044  33.121  37.935  1.00 19.98           N  
ATOM    191  CA  ILE L  29      26.301  32.962  39.338  1.00 19.79           C  
ATOM    192  CB  ILE L  29      27.729  32.570  39.612  1.00 20.20           C  
ATOM    193  CG1 ILE L  29      28.106  31.276  38.862  1.00 20.81           C  
ATOM    194  CG2 ILE L  29      27.897  32.453  41.137  1.00 19.30           C  
ATOM    195  CD1 ILE L  29      27.331  30.044  39.324  1.00 20.24           C  
ATOM    196  C   ILE L  29      26.043  34.244  40.073  1.00 22.32           C  
ATOM    197  O   ILE L  29      25.490  34.236  41.173  1.00 21.51           O  
ATOM    198  N   GLY L  30      26.434  35.392  39.499  1.00 21.72           N  
ATOM    199  CA  GLY L  30      26.269  36.618  40.225  1.00 23.53           C  
ATOM    200  C   GLY L  30      24.822  36.824  40.541  1.00 25.25           C  
ATOM    201  O   GLY L  30      24.482  37.241  41.647  1.00 28.60           O  
ATOM    202  N   ASN L  31      23.945  36.611  39.544  1.00 24.89           N  
ATOM    203  CA  ASN L  31      22.525  36.790  39.694  1.00 28.31           C  
ATOM    204  CB  ASN L  31      21.802  37.102  38.373  1.00 33.29           C  
ATOM    205  CG  ASN L  31      21.959  38.591  38.103  1.00 38.22           C  
ATOM    206  OD1 ASN L  31      22.565  39.001  37.116  1.00 40.76           O  
ATOM    207  ND2 ASN L  31      21.381  39.429  39.002  1.00 41.16           N  
ATOM    208  C   ASN L  31      21.787  35.649  40.326  1.00 26.90           C  
ATOM    209  O   ASN L  31      20.842  35.883  41.079  1.00 29.95           O  
ATOM    210  N   ASN L  32      22.178  34.384  40.054  1.00 23.96           N  
ATOM    211  CA  ASN L  32      21.282  33.323  40.435  1.00 24.97           C  
ATOM    212  CB  ASN L  32      20.722  32.556  39.223  1.00 22.23           C  
ATOM    213  CG  ASN L  32      19.947  33.531  38.341  1.00 25.13           C  
ATOM    214  OD1 ASN L  32      20.255  33.696  37.161  1.00 28.31           O  
ATOM    215  ND2 ASN L  32      18.909  34.189  38.923  1.00 25.80           N  
ATOM    216  C   ASN L  32      21.948  32.314  41.314  1.00 23.19           C  
ATOM    217  O   ASN L  32      23.170  32.270  41.444  1.00 25.11           O  
ATOM    218  N   GLY L  33      21.102  31.460  41.933  1.00 21.46           N  
ATOM    219  CA  GLY L  33      21.502  30.432  42.846  1.00 21.43           C  
ATOM    220  C   GLY L  33      22.199  29.362  42.072  1.00 20.15           C  
ATOM    221  O   GLY L  33      22.078  29.245  40.857  1.00 19.94           O  
ATOM    222  N   VAL L  34      22.920  28.510  42.802  1.00 39.31           N  
ATOM    223  CA  VAL L  34      23.824  27.581  42.191  1.00 37.03           C  
ATOM    224  CB  VAL L  34      25.272  27.886  42.468  1.00 41.03           C  
ATOM    225  CG1 VAL L  34      26.138  26.763  41.873  1.00 38.18           C  
ATOM    226  CG2 VAL L  34      25.604  29.282  41.910  1.00 38.44           C  
ATOM    227  C   VAL L  34      23.531  26.220  42.747  1.00 37.08           C  
ATOM    228  O   VAL L  34      23.201  26.073  43.924  1.00 36.90           O  
ATOM    229  N   ASN L  35      23.602  25.180  41.892  1.00 37.76           N  
ATOM    230  CA  ASN L  35      23.415  23.844  42.386  1.00 38.32           C  
ATOM    231  CB  ASN L  35      22.184  23.098  41.860  1.00 36.97           C  
ATOM    232  CG  ASN L  35      21.025  23.428  42.788  1.00 40.79           C  
ATOM    233  OD1 ASN L  35      20.196  22.569  43.083  1.00  0.00           O  
ATOM    234  ND2 ASN L  35      20.954  24.703  43.255  1.00  0.00           N  
ATOM    235  C   ASN L  35      24.636  23.032  42.089  1.00 35.82           C  
ATOM    236  O   ASN L  35      25.425  23.362  41.205  1.00 35.48           O  
ATOM    237  N   TRP L  36      24.856  21.966  42.882  1.00 35.71           N  
ATOM    238  CA  TRP L  36      26.027  21.158  42.698  1.00 33.75           C  
ATOM    239  CB  TRP L  36      27.021  21.264  43.868  1.00 32.29           C  
ATOM    240  CG  TRP L  36      27.685  22.614  43.979  1.00 38.14           C  
ATOM    241  CD2 TRP L  36      28.948  22.940  43.378  1.00 37.06           C  
ATOM    242  CD1 TRP L  36      27.262  23.738  44.627  1.00 36.90           C  
ATOM    243  NE1 TRP L  36      28.181  24.746  44.464  1.00 36.60           N  
ATOM    244  CE2 TRP L  36      29.224  24.269  43.697  1.00 37.55           C  
ATOM    245  CE3 TRP L  36      29.803  22.193  42.621  1.00 37.33           C  
ATOM    246  CZ2 TRP L  36      30.368  24.874  43.260  1.00 37.95           C  
ATOM    247  CZ3 TRP L  36      30.958  22.805  42.184  1.00 37.44           C  
ATOM    248  CH2 TRP L  36      31.234  24.120  42.497  1.00 38.74           C  
ATOM    249  C   TRP L  36      25.621  19.722  42.598  1.00 34.41           C  
ATOM    250  O   TRP L  36      24.814  19.245  43.397  1.00 33.71           O  
ATOM    251  N   TYR L  37      26.192  18.990  41.611  1.00 34.04           N  
ATOM    252  CA  TYR L  37      25.885  17.589  41.492  1.00 32.39           C  
ATOM    253  CB  TYR L  37      25.250  17.100  40.183  1.00 29.73           C  
ATOM    254  CG  TYR L  37      23.872  17.615  40.072  1.00 31.47           C  
ATOM    255  CD1 TYR L  37      22.987  17.512  41.118  1.00 31.12           C  
ATOM    256  CD2 TYR L  37      23.444  18.117  38.875  1.00 32.13           C  
ATOM    257  CE1 TYR L  37      21.700  17.981  41.011  1.00 30.72           C  
ATOM    258  CE2 TYR L  37      22.163  18.570  38.777  1.00 31.22           C  
ATOM    259  CZ  TYR L  37      21.301  18.522  39.820  1.00 32.58           C  
ATOM    260  OH  TYR L  37      20.014  19.033  39.618  1.00 37.43           O  
ATOM    261  C   TYR L  37      27.135  16.775  41.566  1.00 33.52           C  
ATOM    262  O   TYR L  37      28.219  17.204  41.170  1.00 33.59           O  
ATOM    263  N   GLN L  38      26.984  15.543  42.085  1.00 32.66           N  
ATOM    264  CA  GLN L  38      28.070  14.615  42.202  1.00 33.76           C  
ATOM    265  CB  GLN L  38      28.174  14.022  43.616  1.00 35.29           C  
ATOM    266  CG  GLN L  38      29.313  13.020  43.810  1.00 34.19           C  
ATOM    267  CD  GLN L  38      29.235  12.550  45.255  1.00 38.26           C  
ATOM    268  OE1 GLN L  38      28.149  12.449  45.824  1.00 39.46           O  
ATOM    269  NE2 GLN L  38      30.414  12.271  45.872  1.00 34.34           N  
ATOM    270  C   GLN L  38      27.788  13.480  41.265  1.00 34.76           C  
ATOM    271  O   GLN L  38      26.661  12.990  41.193  1.00 34.74           O  
ATOM    272  N   GLN L  39      28.807  13.036  40.497  1.00 34.89           N  
ATOM    273  CA  GLN L  39      28.563  11.948  39.592  1.00 33.88           C  
ATOM    274  CB  GLN L  39      28.427  12.393  38.126  1.00 32.39           C  
ATOM    275  CG  GLN L  39      28.164  11.237  37.157  1.00 32.93           C  
ATOM    276  CD  GLN L  39      28.049  11.809  35.752  1.00 36.03           C  
ATOM    277  OE1 GLN L  39      28.705  12.792  35.413  1.00 36.32           O  
ATOM    278  NE2 GLN L  39      27.186  11.182  34.908  1.00 34.99           N  
ATOM    279  C   GLN L  39      29.695  10.972  39.637  1.00 35.69           C  
ATOM    280  O   GLN L  39      30.848  11.328  39.400  1.00 35.62           O  
ATOM    281  N   VAL L  40      29.382   9.697  39.940  1.00 38.07           N  
ATOM    282  CA  VAL L  40      30.370   8.655  39.907  1.00 41.26           C  
ATOM    283  CB  VAL L  40      30.146   7.568  40.917  1.00 42.43           C  
ATOM    284  CG1 VAL L  40      31.167   6.448  40.659  1.00  0.00           C  
ATOM    285  CG2 VAL L  40      30.252   8.181  42.323  1.00  0.00           C  
ATOM    286  C   VAL L  40      30.279   8.047  38.544  1.00 42.48           C  
ATOM    287  O   VAL L  40      29.238   8.133  37.895  1.00 42.80           O  
ATOM    288  N   PRO L  41      31.322   7.440  38.057  1.00 46.77           N  
ATOM    289  CA  PRO L  41      31.217   6.916  36.728  1.00 46.63           C  
ATOM    290  CD  PRO L  41      32.678   7.864  38.366  1.00 47.14           C  
ATOM    291  CB  PRO L  41      32.637   6.528  36.325  1.00 46.06           C  
ATOM    292  CG  PRO L  41      33.506   7.534  37.109  1.00 48.14           C  
ATOM    293  C   PRO L  41      30.189   5.838  36.631  1.00 44.42           C  
ATOM    294  O   PRO L  41      30.094   5.008  37.534  1.00 42.78           O  
ATOM    295  N   GLY L  42      29.392   5.859  35.545  1.00 42.79           N  
ATOM    296  CA  GLY L  42      28.420   4.835  35.309  1.00 45.86           C  
ATOM    297  C   GLY L  42      27.146   5.132  36.039  1.00 47.16           C  
ATOM    298  O   GLY L  42      26.210   4.337  35.974  1.00 44.38           O  
ATOM    299  N   LYS L  43      27.051   6.269  36.759  1.00 45.72           N  
ATOM    300  CA  LYS L  43      25.800   6.491  37.428  1.00 42.25           C  
ATOM    301  CB  LYS L  43      25.834   6.280  38.955  1.00 43.63           C  
ATOM    302  CG  LYS L  43      26.686   7.263  39.753  1.00 42.76           C  
ATOM    303  CD  LYS L  43      26.376   7.203  41.252  1.00 50.90           C  
ATOM    304  CE  LYS L  43      27.199   8.168  42.106  1.00 65.22           C  
ATOM    305  NZ  LYS L  43      26.737   8.107  43.512  1.00 68.42           N1+
ATOM    306  C   LYS L  43      25.284   7.865  37.123  1.00 39.30           C  
ATOM    307  O   LYS L  43      25.993   8.730  36.612  1.00 41.58           O  
ATOM    308  N   PRO L  44      24.015   8.047  37.389  1.00 38.36           N  
ATOM    309  CA  PRO L  44      23.401   9.328  37.167  1.00 36.67           C  
ATOM    310  CD  PRO L  44      23.073   6.957  37.196  1.00  0.00           C  
ATOM    311  CB  PRO L  44      21.894   9.082  37.194  1.00 37.17           C  
ATOM    312  CG  PRO L  44      21.763   7.618  36.738  1.00  0.00           C  
ATOM    313  C   PRO L  44      23.887  10.285  38.203  1.00 34.69           C  
ATOM    314  O   PRO L  44      24.285   9.840  39.278  1.00 35.75           O  
ATOM    315  N   PRO L  45      23.868  11.555  37.914  1.00 35.93           N  
ATOM    316  CA  PRO L  45      24.351  12.535  38.847  1.00 34.52           C  
ATOM    317  CD  PRO L  45      23.964  12.010  36.537  1.00 35.61           C  
ATOM    318  CB  PRO L  45      24.442  13.840  38.060  1.00 34.94           C  
ATOM    319  CG  PRO L  45      24.654  13.382  36.606  1.00 35.27           C  
ATOM    320  C   PRO L  45      23.434  12.627  40.025  1.00 34.64           C  
ATOM    321  O   PRO L  45      22.263  12.269  39.892  1.00 31.97           O  
ATOM    322  N   LYS L  46      23.957  13.073  41.190  1.00 35.97           N  
ATOM    323  CA  LYS L  46      23.134  13.231  42.360  1.00 34.26           C  
ATOM    324  CB  LYS L  46      23.582  12.422  43.591  1.00 38.49           C  
ATOM    325  CG  LYS L  46      23.379  10.913  43.486  1.00 56.91           C  
ATOM    326  CD  LYS L  46      23.972  10.143  44.669  1.00 62.26           C  
ATOM    327  CE  LYS L  46      23.121  10.233  45.939  1.00 65.50           C  
ATOM    328  NZ  LYS L  46      23.704   9.388  47.007  1.00 64.22           N1+
ATOM    329  C   LYS L  46      23.210  14.660  42.802  1.00 36.58           C  
ATOM    330  O   LYS L  46      24.277  15.266  42.759  1.00 34.99           O  
ATOM    331  N   LEU L  47      22.064  15.231  43.239  1.00 37.03           N  
ATOM    332  CA  LEU L  47      22.033  16.582  43.741  1.00 32.20           C  
ATOM    333  CB  LEU L  47      20.604  17.115  43.947  1.00 33.10           C  
ATOM    334  CG  LEU L  47      20.548  18.555  44.488  1.00 36.96           C  
ATOM    335  CD1 LEU L  47      21.127  19.558  43.478  1.00 32.36           C  
ATOM    336  CD2 LEU L  47      19.128  18.921  44.948  1.00 33.27           C  
ATOM    337  C   LEU L  47      22.691  16.587  45.093  1.00 34.11           C  
ATOM    338  O   LEU L  47      22.277  15.884  46.015  1.00 32.73           O  
ATOM    339  N   LEU L  48      23.843  17.278  45.186  1.00 34.92           N  
ATOM    340  CA  LEU L  48      24.577  17.463  46.410  1.00 36.72           C  
ATOM    341  CB  LEU L  48      26.084  17.531  46.119  1.00 35.94           C  
ATOM    342  CG  LEU L  48      26.980  17.449  47.357  1.00 52.33           C  
ATOM    343  CD1 LEU L  48      26.735  16.134  48.113  1.00 43.90           C  
ATOM    344  CD2 LEU L  48      28.455  17.629  46.963  1.00 51.21           C  
ATOM    345  C   LEU L  48      24.172  18.687  47.181  1.00 37.59           C  
ATOM    346  O   LEU L  48      24.119  18.681  48.414  1.00 38.31           O  
ATOM    347  N   ILE L  49      23.963  19.808  46.454  1.00 37.32           N  
ATOM    348  CA  ILE L  49      23.631  21.046  47.094  1.00 39.05           C  
ATOM    349  CB  ILE L  49      24.834  21.865  47.470  1.00 37.92           C  
ATOM    350  CG1 ILE L  49      25.647  21.138  48.553  1.00 38.73           C  
ATOM    351  CG2 ILE L  49      24.358  23.260  47.896  1.00 36.92           C  
ATOM    352  CD1 ILE L  49      26.948  21.843  48.929  1.00 40.97           C  
ATOM    353  C   ILE L  49      22.802  21.853  46.167  1.00 38.63           C  
ATOM    354  O   ILE L  49      23.060  21.885  44.966  1.00 38.01           O  
ATOM    355  N   TYR L  50      21.784  22.537  46.723  1.00 37.84           N  
ATOM    356  CA  TYR L  50      20.948  23.392  45.936  1.00 38.58           C  
ATOM    357  CB  TYR L  50      19.516  22.857  45.726  1.00 37.29           C  
ATOM    358  CG  TYR L  50      18.784  22.810  47.022  1.00 42.47           C  
ATOM    359  CD1 TYR L  50      18.097  23.914  47.466  1.00 42.92           C  
ATOM    360  CD2 TYR L  50      18.780  21.666  47.786  1.00 44.62           C  
ATOM    361  CE1 TYR L  50      17.413  23.883  48.656  1.00 43.75           C  
ATOM    362  CE2 TYR L  50      18.096  21.629  48.979  1.00 45.46           C  
ATOM    363  CZ  TYR L  50      17.412  22.738  49.412  1.00 46.97           C  
ATOM    364  OH  TYR L  50      16.707  22.707  50.633  1.00 47.85           O  
ATOM    365  C   TYR L  50      20.884  24.709  46.650  1.00 38.63           C  
ATOM    366  O   TYR L  50      21.243  24.816  47.823  1.00 38.56           O  
ATOM    367  N   TYR L  51      20.532  25.773  45.909  1.00 69.49           N  
ATOM    368  CA  TYR L  51      20.474  27.106  46.432  1.00 78.82           C  
ATOM    369  CB  TYR L  51      19.165  27.514  47.122  1.00 83.15           C  
ATOM    370  CG  TYR L  51      18.345  28.042  45.999  1.00 75.38           C  
ATOM    371  CD1 TYR L  51      18.530  29.351  45.615  1.00 71.75           C  
ATOM    372  CD2 TYR L  51      17.441  27.265  45.313  1.00 76.91           C  
ATOM    373  CE1 TYR L  51      17.816  29.897  44.577  1.00 67.27           C  
ATOM    374  CE2 TYR L  51      16.721  27.805  44.273  1.00 69.43           C  
ATOM    375  CZ  TYR L  51      16.906  29.118  43.906  1.00 60.74           C  
ATOM    376  OH  TYR L  51      16.165  29.664  42.839  1.00 54.24           O  
ATOM    377  C   TYR L  51      21.682  27.510  47.216  1.00 82.04           C  
ATOM    378  O   TYR L  51      21.566  28.068  48.307  1.00 91.64           O  
ATOM    379  N   ASP L  52      22.882  27.271  46.646  1.00 69.92           N  
ATOM    380  CA  ASP L  52      24.111  27.730  47.229  1.00 76.33           C  
ATOM    381  CB  ASP L  52      24.022  29.184  47.735  1.00 79.80           C  
ATOM    382  CG  ASP L  52      23.906  30.105  46.523  1.00 85.58           C  
ATOM    383  OD1 ASP L  52      24.506  29.764  45.469  1.00 88.60           O  
ATOM    384  OD2 ASP L  52      23.216  31.155  46.627  1.00 87.30           O1-
ATOM    385  C   ASP L  52      24.537  26.858  48.370  1.00 77.68           C  
ATOM    386  O   ASP L  52      25.485  26.086  48.243  1.00 73.82           O  
ATOM    387  N   ASP L  53      23.944  27.103  49.553  1.00 93.51           N  
ATOM    388  CA  ASP L  53      24.186  26.431  50.802  1.00 95.88           C  
ATOM    389  CB  ASP L  53      24.023  27.372  52.011  1.00107.13           C  
ATOM    390  CG  ASP L  53      22.592  27.887  52.040  1.00112.99           C  
ATOM    391  OD1 ASP L  53      22.105  28.343  50.972  1.00112.09           O  
ATOM    392  OD2 ASP L  53      21.963  27.822  53.129  1.00111.64           O1-
ATOM    393  C   ASP L  53      23.371  25.193  51.089  1.00 87.15           C  
ATOM    394  O   ASP L  53      23.768  24.428  51.967  1.00 82.09           O  
ATOM    395  N   LEU L  54      22.203  24.960  50.442  1.00 40.42           N  
ATOM    396  CA  LEU L  54      21.352  23.955  51.040  1.00 39.46           C  
ATOM    397  CB  LEU L  54      19.864  24.126  50.690  1.00 41.17           C  
ATOM    398  CG  LEU L  54      19.263  25.436  51.234  1.00 46.27           C  
ATOM    399  CD1 LEU L  54      19.897  26.662  50.559  1.00  0.00           C  
ATOM    400  CD2 LEU L  54      17.730  25.435  51.144  1.00  0.00           C  
ATOM    401  C   LEU L  54      21.758  22.552  50.699  1.00 42.82           C  
ATOM    402  O   LEU L  54      22.133  22.244  49.570  1.00 43.58           O  
ATOM    403  N   LEU L  55      21.673  21.655  51.709  1.00 43.11           N  
ATOM    404  CA  LEU L  55      22.007  20.273  51.517  1.00 46.19           C  
ATOM    405  CB  LEU L  55      22.953  19.719  52.600  1.00 42.33           C  
ATOM    406  CG  LEU L  55      24.315  20.429  52.709  1.00 44.93           C  
ATOM    407  CD1 LEU L  55      25.179  19.799  53.812  1.00  0.00           C  
ATOM    408  CD2 LEU L  55      25.038  20.479  51.358  1.00  0.00           C  
ATOM    409  C   LEU L  55      20.741  19.491  51.663  1.00 46.28           C  
ATOM    410  O   LEU L  55      20.061  19.585  52.685  1.00 45.56           O  
ATOM    411  N   PRO L  56      20.412  18.700  50.677  1.00 46.54           N  
ATOM    412  CA  PRO L  56      19.226  17.897  50.720  1.00 47.36           C  
ATOM    413  CD  PRO L  56      20.924  18.866  49.330  1.00 44.71           C  
ATOM    414  CB  PRO L  56      18.997  17.403  49.291  1.00 46.66           C  
ATOM    415  CG  PRO L  56      20.331  17.670  48.569  1.00 44.95           C  
ATOM    416  C   PRO L  56      19.433  16.808  51.721  1.00 48.10           C  
ATOM    417  O   PRO L  56      20.579  16.441  51.974  1.00 49.81           O  
ATOM    418  N   SER L  57      18.347  16.274  52.306  1.00 50.31           N  
ATOM    419  CA  SER L  57      18.521  15.261  53.301  1.00 53.15           C  
ATOM    420  CB  SER L  57      17.201  14.803  53.947  1.00 51.39           C  
ATOM    421  OG  SER L  57      17.456  13.800  54.919  1.00 57.92           O  
ATOM    422  C   SER L  57      19.147  14.078  52.636  1.00 53.12           C  
ATOM    423  O   SER L  57      18.837  13.753  51.490  1.00 52.28           O  
ATOM    424  N   GLY L  58      20.054  13.394  53.361  1.00 54.06           N  
ATOM    425  CA  GLY L  58      20.714  12.236  52.835  1.00 52.95           C  
ATOM    426  C   GLY L  58      22.111  12.599  52.432  1.00 52.90           C  
ATOM    427  O   GLY L  58      22.955  11.719  52.261  1.00 56.73           O  
ATOM    428  N   VAL L  59      22.405  13.903  52.269  1.00 51.94           N  
ATOM    429  CA  VAL L  59      23.737  14.294  51.892  1.00 49.42           C  
ATOM    430  CB  VAL L  59      23.781  15.563  51.085  1.00 45.61           C  
ATOM    431  CG1 VAL L  59      25.250  15.926  50.804  1.00 44.18           C  
ATOM    432  CG2 VAL L  59      22.940  15.370  49.813  1.00 47.24           C  
ATOM    433  C   VAL L  59      24.515  14.528  53.151  1.00 50.14           C  
ATOM    434  O   VAL L  59      24.028  15.168  54.082  1.00 52.70           O  
ATOM    435  N   SER L  60      25.769  14.030  53.198  1.00 51.81           N  
ATOM    436  CA  SER L  60      26.577  14.158  54.379  1.00 49.53           C  
ATOM    437  CB  SER L  60      27.935  13.444  54.282  1.00 50.27           C  
ATOM    438  OG  SER L  60      28.665  13.622  55.487  1.00  0.00           O  
ATOM    439  C   SER L  60      26.848  15.603  54.648  1.00 50.49           C  
ATOM    440  O   SER L  60      26.919  16.430  53.740  1.00 48.58           O  
ATOM    441  N   ASP L  61      27.033  15.913  55.943  1.00 51.11           N  
ATOM    442  CA  ASP L  61      27.250  17.226  56.480  1.00 48.96           C  
ATOM    443  CB  ASP L  61      27.335  17.215  58.013  1.00 53.70           C  
ATOM    444  CG  ASP L  61      27.405  18.654  58.493  1.00 63.33           C  
ATOM    445  OD1 ASP L  61      27.047  19.566  57.702  1.00 67.15           O  
ATOM    446  OD2 ASP L  61      27.823  18.859  59.663  1.00 68.73           O1-
ATOM    447  C   ASP L  61      28.553  17.754  55.967  1.00 49.93           C  
ATOM    448  O   ASP L  61      28.781  18.962  55.947  1.00 52.97           O  
ATOM    449  N   ARG L  62      29.448  16.847  55.548  1.00 50.14           N  
ATOM    450  CA  ARG L  62      30.771  17.191  55.111  1.00 48.48           C  
ATOM    451  CB  ARG L  62      31.554  15.977  54.583  1.00 48.56           C  
ATOM    452  CG  ARG L  62      31.662  14.807  55.563  1.00 47.97           C  
ATOM    453  CD  ARG L  62      32.627  13.711  55.096  1.00 48.51           C  
ATOM    454  NE  ARG L  62      32.168  13.227  53.761  1.00 47.99           N  
ATOM    455  CZ  ARG L  62      31.440  12.079  53.647  1.00 48.82           C  
ATOM    456  NH1 ARG L  62      31.155  11.334  54.754  1.00 49.15           N1+
ATOM    457  NH2 ARG L  62      30.999  11.675  52.420  1.00 46.77           N  
ATOM    458  C   ARG L  62      30.686  18.143  53.955  1.00 44.83           C  
ATOM    459  O   ARG L  62      31.572  18.982  53.779  1.00 43.24           O  
ATOM    460  N   PHE L  63      29.642  18.003  53.111  1.00 43.85           N  
ATOM    461  CA  PHE L  63      29.507  18.815  51.931  1.00 43.52           C  
ATOM    462  CB  PHE L  63      28.663  18.134  50.841  1.00 42.36           C  
ATOM    463  CG  PHE L  63      29.386  16.915  50.371  1.00 41.81           C  
ATOM    464  CD1 PHE L  63      29.265  15.714  51.030  1.00 42.74           C  
ATOM    465  CD2 PHE L  63      30.189  16.972  49.259  1.00 45.58           C  
ATOM    466  CE1 PHE L  63      29.934  14.595  50.589  1.00 44.14           C  
ATOM    467  CE2 PHE L  63      30.858  15.856  48.813  1.00 41.02           C  
ATOM    468  CZ  PHE L  63      30.734  14.661  49.477  1.00 38.77           C  
ATOM    469  C   PHE L  63      28.857  20.132  52.253  1.00 43.67           C  
ATOM    470  O   PHE L  63      27.840  20.192  52.942  1.00 41.81           O  
ATOM    471  N   SER L  64      29.440  21.238  51.737  1.00 45.13           N  
ATOM    472  CA  SER L  64      28.891  22.545  51.979  1.00 42.52           C  
ATOM    473  CB  SER L  64      29.591  23.263  53.144  1.00 41.40           C  
ATOM    474  OG  SER L  64      29.020  24.543  53.357  1.00 46.74           O  
ATOM    475  C   SER L  64      29.093  23.375  50.739  1.00 42.54           C  
ATOM    476  O   SER L  64      30.015  23.128  49.961  1.00 41.28           O  
ATOM    477  N   GLY L  65      28.230  24.397  50.531  1.00 42.40           N  
ATOM    478  CA  GLY L  65      28.320  25.234  49.361  1.00 41.10           C  
ATOM    479  C   GLY L  65      28.332  26.674  49.786  1.00 44.85           C  
ATOM    480  O   GLY L  65      27.870  27.018  50.873  1.00 45.16           O  
ATOM    481  N   SER L  66      28.877  27.559  48.919  1.00 42.41           N  
ATOM    482  CA  SER L  66      28.936  28.965  49.216  1.00 41.83           C  
ATOM    483  CB  SER L  66      30.198  29.401  49.978  1.00 42.69           C  
ATOM    484  OG  SER L  66      30.201  28.864  51.291  1.00 51.22           O  
ATOM    485  C   SER L  66      28.985  29.712  47.924  1.00 44.36           C  
ATOM    486  O   SER L  66      29.294  29.150  46.874  1.00 47.76           O  
ATOM    487  N   LYS L  67      28.656  31.018  47.984  1.00 44.37           N  
ATOM    488  CA  LYS L  67      28.708  31.870  46.834  1.00 46.81           C  
ATOM    489  CB  LYS L  67      27.334  32.115  46.182  1.00 46.53           C  
ATOM    490  CG  LYS L  67      27.392  33.027  44.952  1.00 45.26           C  
ATOM    491  CD  LYS L  67      26.062  33.158  44.203  1.00 45.92           C  
ATOM    492  CE  LYS L  67      25.208  34.339  44.677  1.00 45.08           C  
ATOM    493  NZ  LYS L  67      23.926  34.372  43.937  1.00 46.68           N1+
ATOM    494  C   LYS L  67      29.187  33.206  47.303  1.00 53.40           C  
ATOM    495  O   LYS L  67      28.922  33.615  48.434  1.00 52.77           O  
ATOM    496  N   SER L  68      29.953  33.903  46.444  1.00 55.94           N  
ATOM    497  CA  SER L  68      30.391  35.233  46.746  1.00 56.30           C  
ATOM    498  CB  SER L  68      31.606  35.279  47.687  1.00 59.81           C  
ATOM    499  OG  SER L  68      31.983  36.625  47.940  1.00 62.52           O  
ATOM    500  C   SER L  68      30.821  35.821  45.443  1.00 58.02           C  
ATOM    501  O   SER L  68      31.594  35.213  44.708  1.00 56.62           O  
ATOM    502  N   GLY L  69      30.348  37.032  45.113  1.00 59.24           N  
ATOM    503  CA  GLY L  69      30.756  37.588  43.858  1.00 56.51           C  
ATOM    504  C   GLY L  69      30.169  36.719  42.797  1.00 55.84           C  
ATOM    505  O   GLY L  69      29.051  36.228  42.939  1.00 53.85           O  
ATOM    506  N   THR L  70      30.900  36.516  41.683  1.00 54.10           N  
ATOM    507  CA  THR L  70      30.347  35.640  40.698  1.00 55.28           C  
ATOM    508  CB  THR L  70      30.434  36.158  39.291  1.00 57.19           C  
ATOM    509  OG1 THR L  70      31.788  36.369  38.922  1.00 52.83           O  
ATOM    510  CG2 THR L  70      29.632  37.466  39.191  1.00 54.00           C  
ATOM    511  C   THR L  70      31.107  34.358  40.748  1.00 50.72           C  
ATOM    512  O   THR L  70      31.507  33.824  39.715  1.00 52.03           O  
ATOM    513  N   SER L  71      31.301  33.811  41.963  1.00 48.71           N  
ATOM    514  CA  SER L  71      32.007  32.570  42.081  1.00 46.16           C  
ATOM    515  CB  SER L  71      33.497  32.733  42.426  1.00 47.38           C  
ATOM    516  OG  SER L  71      34.175  33.398  41.370  1.00 59.32           O  
ATOM    517  C   SER L  71      31.379  31.800  43.195  1.00 46.48           C  
ATOM    518  O   SER L  71      30.993  32.363  44.219  1.00 46.01           O  
ATOM    519  N   ALA L  72      31.269  30.473  43.019  1.00 43.54           N  
ATOM    520  CA  ALA L  72      30.677  29.637  44.019  1.00 42.35           C  
ATOM    521  CB  ALA L  72      29.371  28.966  43.558  1.00 39.36           C  
ATOM    522  C   ALA L  72      31.661  28.555  44.309  1.00 42.32           C  
ATOM    523  O   ALA L  72      32.517  28.244  43.481  1.00 43.44           O  
ATOM    524  N   SER L  73      31.590  27.971  45.520  1.00 43.62           N  
ATOM    525  CA  SER L  73      32.542  26.950  45.832  1.00 40.44           C  
ATOM    526  CB  SER L  73      33.743  27.482  46.633  1.00 40.64           C  
ATOM    527  OG  SER L  73      33.293  28.130  47.813  1.00 50.61           O  
ATOM    528  C   SER L  73      31.889  25.860  46.619  1.00 39.92           C  
ATOM    529  O   SER L  73      31.020  26.101  47.455  1.00 40.82           O  
ATOM    530  N   LEU L  74      32.307  24.609  46.343  1.00 40.80           N  
ATOM    531  CA  LEU L  74      31.817  23.447  47.026  1.00 37.47           C  
ATOM    532  CB  LEU L  74      31.484  22.307  46.045  1.00 37.46           C  
ATOM    533  CG  LEU L  74      30.950  21.018  46.691  1.00 38.69           C  
ATOM    534  CD1 LEU L  74      29.582  21.236  47.352  1.00 37.47           C  
ATOM    535  CD2 LEU L  74      30.940  19.867  45.673  1.00 38.77           C  
ATOM    536  C   LEU L  74      32.942  22.988  47.900  1.00 38.53           C  
ATOM    537  O   LEU L  74      34.062  22.807  47.427  1.00 40.43           O  
ATOM    538  N   ALA L  75      32.683  22.800  49.209  1.00 39.19           N  
ATOM    539  CA  ALA L  75      33.747  22.410  50.088  1.00 37.22           C  
ATOM    540  CB  ALA L  75      33.961  23.388  51.255  1.00 37.38           C  
ATOM    541  C   ALA L  75      33.414  21.081  50.683  1.00 38.68           C  
ATOM    542  O   ALA L  75      32.277  20.823  51.075  1.00 40.29           O  
ATOM    543  N   ILE L  76      34.417  20.188  50.756  1.00 38.43           N  
ATOM    544  CA  ILE L  76      34.187  18.900  51.335  1.00 41.74           C  
ATOM    545  CB  ILE L  76      34.420  17.785  50.362  1.00 42.08           C  
ATOM    546  CG1 ILE L  76      33.518  17.980  49.134  1.00 40.31           C  
ATOM    547  CG2 ILE L  76      34.168  16.452  51.084  1.00 41.30           C  
ATOM    548  CD1 ILE L  76      33.891  17.082  47.958  1.00 43.10           C  
ATOM    549  C   ILE L  76      35.172  18.748  52.448  1.00 43.88           C  
ATOM    550  O   ILE L  76      36.372  18.934  52.252  1.00 45.14           O  
ATOM    551  N   SER L  77      34.690  18.406  53.659  1.00 45.16           N  
ATOM    552  CA  SER L  77      35.593  18.259  54.765  1.00 46.68           C  
ATOM    553  CB  SER L  77      35.179  19.053  56.015  1.00 45.40           C  
ATOM    554  OG  SER L  77      35.208  20.445  55.741  1.00 49.65           O  
ATOM    555  C   SER L  77      35.604  16.814  55.148  1.00 46.68           C  
ATOM    556  O   SER L  77      34.617  16.107  54.967  1.00 50.78           O  
ATOM    557  N   GLY L  78      36.742  16.329  55.681  1.00 49.60           N  
ATOM    558  CA  GLY L  78      36.814  14.955  56.091  1.00 49.06           C  
ATOM    559  C   GLY L  78      36.652  14.084  54.885  1.00 51.10           C  
ATOM    560  O   GLY L  78      35.815  13.184  54.872  1.00 54.83           O  
ATOM    561  N   LEU L  79      37.472  14.318  53.842  1.00 48.14           N  
ATOM    562  CA  LEU L  79      37.361  13.584  52.612  1.00 49.84           C  
ATOM    563  CB  LEU L  79      38.498  13.865  51.613  1.00 47.16           C  
ATOM    564  CG  LEU L  79      38.431  15.237  50.926  1.00 53.47           C  
ATOM    565  CD1 LEU L  79      39.603  15.434  49.951  1.00 54.45           C  
ATOM    566  CD2 LEU L  79      37.075  15.420  50.237  1.00 52.13           C  
ATOM    567  C   LEU L  79      37.405  12.116  52.875  1.00 48.61           C  
ATOM    568  O   LEU L  79      38.245  11.614  53.622  1.00 49.50           O  
ATOM    569  N   GLN L  80      36.463  11.400  52.230  1.00 48.74           N  
ATOM    570  CA  GLN L  80      36.360   9.973  52.305  1.00 47.53           C  
ATOM    571  CB  GLN L  80      34.960   9.480  52.714  1.00 50.04           C  
ATOM    572  CG  GLN L  80      34.539   9.859  54.136  1.00 48.23           C  
ATOM    573  CD  GLN L  80      35.161   8.861  55.101  1.00 51.49           C  
ATOM    574  OE1 GLN L  80      35.935   7.992  54.704  1.00 45.21           O  
ATOM    575  NE2 GLN L  80      34.810   8.984  56.409  1.00 43.81           N  
ATOM    576  C   GLN L  80      36.591   9.480  50.912  1.00 46.33           C  
ATOM    577  O   GLN L  80      36.460  10.234  49.951  1.00 44.51           O  
ATOM    578  N   SER L  81      36.942   8.189  50.769  1.00 46.95           N  
ATOM    579  CA  SER L  81      37.238   7.619  49.485  1.00 47.25           C  
ATOM    580  CB  SER L  81      37.696   6.156  49.584  1.00 42.79           C  
ATOM    581  OG  SER L  81      37.973   5.646  48.289  1.00 88.11           O  
ATOM    582  C   SER L  81      36.011   7.643  48.623  1.00 45.25           C  
ATOM    583  O   SER L  81      36.103   7.807  47.407  1.00 45.42           O  
ATOM    584  N   GLU L  82      34.823   7.510  49.240  1.00 44.99           N  
ATOM    585  CA  GLU L  82      33.582   7.447  48.518  1.00 44.94           C  
ATOM    586  CB  GLU L  82      32.356   7.179  49.407  1.00 46.09           C  
ATOM    587  CG  GLU L  82      32.052   8.297  50.403  1.00 52.17           C  
ATOM    588  CD  GLU L  82      30.688   8.010  51.009  1.00 58.34           C  
ATOM    589  OE1 GLU L  82      30.437   6.831  51.376  1.00 56.67           O  
ATOM    590  OE2 GLU L  82      29.872   8.965  51.100  1.00 61.42           O1-
ATOM    591  C   GLU L  82      33.345   8.742  47.800  1.00 45.91           C  
ATOM    592  O   GLU L  82      32.624   8.780  46.807  1.00 45.35           O  
ATOM    593  N   ASP L  83      33.921   9.842  48.315  1.00 44.09           N  
ATOM    594  CA  ASP L  83      33.756  11.177  47.805  1.00 42.02           C  
ATOM    595  CB  ASP L  83      34.417  12.234  48.708  1.00 40.67           C  
ATOM    596  CG  ASP L  83      33.629  12.299  50.010  1.00 44.86           C  
ATOM    597  OD1 ASP L  83      32.469  11.808  50.030  1.00 45.97           O  
ATOM    598  OD2 ASP L  83      34.176  12.847  51.003  1.00 44.14           O1-
ATOM    599  C   ASP L  83      34.347  11.317  46.429  1.00 41.28           C  
ATOM    600  O   ASP L  83      34.016  12.257  45.709  1.00 40.94           O  
ATOM    601  N   GLU L  84      35.290  10.441  46.041  1.00 40.37           N  
ATOM    602  CA  GLU L  84      35.899  10.565  44.745  1.00 39.17           C  
ATOM    603  CB  GLU L  84      36.935   9.451  44.503  1.00 40.32           C  
ATOM    604  CG  GLU L  84      37.694   9.527  43.179  1.00 42.97           C  
ATOM    605  CD  GLU L  84      38.731   8.411  43.206  1.00 47.83           C  
ATOM    606  OE1 GLU L  84      39.022   7.914  44.325  1.00 50.52           O  
ATOM    607  OE2 GLU L  84      39.247   8.040  42.117  1.00 47.19           O1-
ATOM    608  C   GLU L  84      34.828  10.476  43.694  1.00 38.95           C  
ATOM    609  O   GLU L  84      34.089   9.496  43.635  1.00 41.65           O  
ATOM    610  N   ALA L  85      34.730  11.511  42.825  1.00 37.57           N  
ATOM    611  CA  ALA L  85      33.735  11.538  41.785  1.00 36.83           C  
ATOM    612  CB  ALA L  85      32.291  11.501  42.315  1.00 38.43           C  
ATOM    613  C   ALA L  85      33.899  12.822  41.026  1.00 36.52           C  
ATOM    614  O   ALA L  85      34.822  13.594  41.285  1.00 37.66           O  
ATOM    615  N   ASP L  86      33.024  13.055  40.022  1.00 35.24           N  
ATOM    616  CA  ASP L  86      33.065  14.278  39.274  1.00 36.57           C  
ATOM    617  CB  ASP L  86      32.751  14.118  37.778  1.00 38.45           C  
ATOM    618  CG  ASP L  86      33.926  13.417  37.112  1.00 42.32           C  
ATOM    619  OD1 ASP L  86      34.435  12.422  37.693  1.00 48.34           O  
ATOM    620  OD2 ASP L  86      34.345  13.882  36.019  1.00 45.15           O1-
ATOM    621  C   ASP L  86      32.033  15.199  39.851  1.00 39.18           C  
ATOM    622  O   ASP L  86      30.922  14.776  40.168  1.00 35.29           O  
ATOM    623  N   TYR L  87      32.377  16.496  40.009  1.00 34.01           N  
ATOM    624  CA  TYR L  87      31.442  17.429  40.571  1.00 32.46           C  
ATOM    625  CB  TYR L  87      31.940  18.127  41.848  1.00 32.44           C  
ATOM    626  CG  TYR L  87      32.070  17.109  42.927  1.00 33.04           C  
ATOM    627  CD1 TYR L  87      30.989  16.789  43.710  1.00 30.18           C  
ATOM    628  CD2 TYR L  87      33.261  16.463  43.155  1.00 31.98           C  
ATOM    629  CE1 TYR L  87      31.095  15.852  44.709  1.00 32.17           C  
ATOM    630  CE2 TYR L  87      33.371  15.525  44.156  1.00 33.78           C  
ATOM    631  CZ  TYR L  87      32.288  15.216  44.938  1.00 31.73           C  
ATOM    632  OH  TYR L  87      32.401  14.255  45.964  1.00 31.34           O  
ATOM    633  C   TYR L  87      31.189  18.512  39.571  1.00 32.94           C  
ATOM    634  O   TYR L  87      32.112  19.031  38.946  1.00 34.80           O  
ATOM    635  N   TYR L  88      29.905  18.884  39.409  1.00 32.66           N  
ATOM    636  CA  TYR L  88      29.519  19.867  38.440  1.00 33.86           C  
ATOM    637  CB  TYR L  88      28.608  19.251  37.363  1.00 30.36           C  
ATOM    638  CG  TYR L  88      29.275  18.167  36.584  1.00 34.40           C  
ATOM    639  CD1 TYR L  88      30.021  18.456  35.464  1.00 36.06           C  
ATOM    640  CD2 TYR L  88      29.132  16.851  36.962  1.00 35.18           C  
ATOM    641  CE1 TYR L  88      30.621  17.450  34.742  1.00 35.83           C  
ATOM    642  CE2 TYR L  88      29.731  15.841  36.244  1.00 38.01           C  
ATOM    643  CZ  TYR L  88      30.477  16.141  35.131  1.00 37.53           C  
ATOM    644  OH  TYR L  88      31.092  15.109  34.390  1.00 40.24           O  
ATOM    645  C   TYR L  88      28.706  20.923  39.147  1.00 33.90           C  
ATOM    646  O   TYR L  88      27.937  20.605  40.050  1.00 33.89           O  
ATOM    647  N   CYS L  89      28.870  22.213  38.760  1.00 33.31           N  
ATOM    648  CA  CYS L  89      28.107  23.312  39.316  1.00 34.60           C  
ATOM    649  CB  CYS L  89      28.978  24.527  39.730  1.00 36.22           C  
ATOM    650  SG  CYS L  89      29.995  25.167  38.356  1.00 40.87           S  
ATOM    651  C   CYS L  89      27.169  23.781  38.235  1.00 36.30           C  
ATOM    652  O   CYS L  89      27.495  23.646  37.057  1.00 35.17           O  
ATOM    653  N   GLU L  90      25.960  24.293  38.608  1.00 36.60           N  
ATOM    654  CA  GLU L  90      24.993  24.736  37.632  1.00 36.39           C  
ATOM    655  CB  GLU L  90      23.849  23.773  37.333  1.00 34.68           C  
ATOM    656  CG  GLU L  90      23.002  24.152  36.113  1.00 32.82           C  
ATOM    657  CD  GLU L  90      21.577  23.628  36.214  1.00 36.96           C  
ATOM    658  OE1 GLU L  90      21.339  22.405  36.045  1.00 36.97           O  
ATOM    659  OE2 GLU L  90      20.685  24.484  36.460  1.00  0.00           O1-
ATOM    660  C   GLU L  90      24.207  25.881  38.173  1.00 38.12           C  
ATOM    661  O   GLU L  90      24.040  26.017  39.383  1.00 38.21           O  
ATOM    662  N   ALA L  91      23.660  26.702  37.252  1.00 36.18           N  
ATOM    663  CA  ALA L  91      22.803  27.802  37.599  1.00 39.05           C  
ATOM    664  CB  ALA L  91      23.561  29.032  38.123  1.00 39.05           C  
ATOM    665  C   ALA L  91      22.104  28.232  36.340  1.00 40.43           C  
ATOM    666  O   ALA L  91      22.381  27.718  35.263  1.00 43.03           O  
ATOM    667  N   TRP L  92      21.129  29.125  36.541  1.00 32.41           N  
ATOM    668  CA  TRP L  92      20.381  29.685  35.473  1.00 29.58           C  
ATOM    669  CB  TRP L  92      19.041  30.268  35.943  1.00 28.99           C  
ATOM    670  CG  TRP L  92      18.155  30.829  34.859  1.00 31.22           C  
ATOM    671  CD2 TRP L  92      17.184  30.053  34.141  1.00 30.67           C  
ATOM    672  CD1 TRP L  92      18.057  32.106  34.390  1.00 32.27           C  
ATOM    673  NE1 TRP L  92      17.082  32.177  33.425  1.00 32.68           N  
ATOM    674  CE2 TRP L  92      16.536  30.921  33.261  1.00 32.68           C  
ATOM    675  CE3 TRP L  92      16.860  28.728  34.209  1.00 29.32           C  
ATOM    676  CZ2 TRP L  92      15.542  30.478  32.438  1.00 32.36           C  
ATOM    677  CZ3 TRP L  92      15.860  28.285  33.373  1.00 28.83           C  
ATOM    678  CH2 TRP L  92      15.212  29.143  32.506  1.00 33.49           C  
ATOM    679  C   TRP L  92      21.208  30.798  34.928  1.00 31.23           C  
ATOM    680  O   TRP L  92      21.910  31.487  35.668  1.00 34.01           O  
ATOM    681  N   ASP L  93      21.170  30.970  33.597  1.00 28.66           N  
ATOM    682  CA  ASP L  93      21.920  32.016  32.974  1.00 30.10           C  
ATOM    683  CB  ASP L  93      22.869  31.484  31.889  1.00 29.26           C  
ATOM    684  CG  ASP L  93      23.789  32.613  31.463  1.00 32.80           C  
ATOM    685  OD1 ASP L  93      23.269  33.683  31.050  1.00 35.73           O  
ATOM    686  OD2 ASP L  93      25.031  32.418  31.554  1.00 28.56           O1-
ATOM    687  C   ASP L  93      20.919  32.929  32.340  1.00 32.65           C  
ATOM    688  O   ASP L  93      20.148  32.518  31.475  1.00 32.07           O  
ATOM    689  N   ASP L  94      20.906  34.201  32.776  1.00 32.55           N  
ATOM    690  CA  ASP L  94      19.955  35.169  32.314  1.00 35.62           C  
ATOM    691  CB  ASP L  94      20.099  36.516  33.048  1.00 34.01           C  
ATOM    692  CG  ASP L  94      19.712  36.308  34.508  1.00 44.58           C  
ATOM    693  OD1 ASP L  94      18.997  35.313  34.798  1.00 44.84           O  
ATOM    694  OD2 ASP L  94      20.130  37.144  35.354  1.00 53.88           O1-
ATOM    695  C   ASP L  94      20.144  35.423  30.851  1.00 36.97           C  
ATOM    696  O   ASP L  94      19.173  35.550  30.108  1.00 42.74           O  
ATOM    697  N   SER L  95      21.406  35.512  30.396  1.00 34.92           N  
ATOM    698  CA  SER L  95      21.657  35.814  29.016  1.00 37.40           C  
ATOM    699  CB  SER L  95      23.152  35.989  28.716  1.00 42.51           C  
ATOM    700  OG  SER L  95      23.340  36.283  27.341  1.00 47.94           O  
ATOM    701  C   SER L  95      21.148  34.705  28.139  1.00 39.41           C  
ATOM    702  O   SER L  95      20.419  34.942  27.177  1.00 39.35           O  
ATOM    703  N   LEU L  96      21.546  33.463  28.462  1.00 36.32           N  
ATOM    704  CA  LEU L  96      21.218  32.266  27.740  1.00 35.52           C  
ATOM    705  CB  LEU L  96      22.004  31.038  28.241  1.00 32.88           C  
ATOM    706  CG  LEU L  96      23.526  31.176  28.086  1.00 32.17           C  
ATOM    707  CD1 LEU L  96      24.255  29.903  28.551  1.00 32.65           C  
ATOM    708  CD2 LEU L  96      23.903  31.606  26.663  1.00 35.15           C  
ATOM    709  C   LEU L  96      19.765  31.930  27.886  1.00 35.33           C  
ATOM    710  O   LEU L  96      19.164  31.359  26.977  1.00 35.92           O  
ATOM    711  N   ASP L  97      19.155  32.282  29.033  1.00 36.64           N  
ATOM    712  CA  ASP L  97      17.801  31.889  29.301  1.00 35.30           C  
ATOM    713  CB  ASP L  97      16.793  32.368  28.249  1.00 39.44           C  
ATOM    714  CG  ASP L  97      16.636  33.861  28.455  1.00 50.72           C  
ATOM    715  OD1 ASP L  97      16.748  34.299  29.630  1.00 56.86           O  
ATOM    716  OD2 ASP L  97      16.411  34.581  27.446  1.00  0.00           O1-
ATOM    717  C   ASP L  97      17.733  30.397  29.343  1.00 33.87           C  
ATOM    718  O   ASP L  97      16.796  29.794  28.822  1.00 32.90           O  
ATOM    719  N   GLY L  98      18.736  29.758  29.983  1.00 30.26           N  
ATOM    720  CA  GLY L  98      18.723  28.329  30.108  1.00 29.01           C  
ATOM    721  C   GLY L  98      19.717  27.964  31.167  1.00 28.01           C  
ATOM    722  O   GLY L  98      20.508  28.804  31.594  1.00 28.71           O  
ATOM    723  N   VAL L  99      19.701  26.692  31.628  1.00 24.89           N  
ATOM    724  CA  VAL L  99      20.634  26.318  32.653  1.00 25.70           C  
ATOM    725  CB  VAL L  99      20.262  25.146  33.518  1.00 28.02           C  
ATOM    726  CG1 VAL L  99      18.840  25.355  34.060  1.00 43.60           C  
ATOM    727  CG2 VAL L  99      20.537  23.840  32.772  1.00 31.57           C  
ATOM    728  C   VAL L  99      21.932  25.993  31.986  1.00 28.03           C  
ATOM    729  O   VAL L  99      21.992  25.654  30.806  1.00 28.95           O  
ATOM    730  N   VAL L 100      23.012  26.102  32.768  1.00 38.64           N  
ATOM    731  CA  VAL L 100      24.379  26.027  32.343  1.00 37.27           C  
ATOM    732  CB  VAL L 100      25.051  27.369  32.290  1.00 38.40           C  
ATOM    733  CG1 VAL L 100      26.532  27.175  31.925  1.00 41.76           C  
ATOM    734  CG2 VAL L 100      24.278  28.263  31.307  1.00 39.12           C  
ATOM    735  C   VAL L 100      25.120  25.199  33.345  1.00 37.37           C  
ATOM    736  O   VAL L 100      24.900  25.319  34.547  1.00 35.95           O  
ATOM    737  N   PHE L 101      26.037  24.339  32.866  1.00 36.42           N  
ATOM    738  CA  PHE L 101      26.789  23.479  33.733  1.00 33.36           C  
ATOM    739  CB  PHE L 101      26.805  22.009  33.266  1.00 31.78           C  
ATOM    740  CG  PHE L 101      25.456  21.386  33.368  1.00 31.50           C  
ATOM    741  CD1 PHE L 101      24.402  21.849  32.621  1.00 31.23           C  
ATOM    742  CD2 PHE L 101      25.253  20.292  34.170  1.00 33.57           C  
ATOM    743  CE1 PHE L 101      23.162  21.263  32.708  1.00 32.91           C  
ATOM    744  CE2 PHE L 101      24.014  19.699  34.257  1.00 31.93           C  
ATOM    745  CZ  PHE L 101      22.961  20.187  33.531  1.00 31.25           C  
ATOM    746  C   PHE L 101      28.215  23.894  33.612  1.00 36.97           C  
ATOM    747  O   PHE L 101      28.624  24.472  32.607  1.00 38.02           O  
ATOM    748  N   GLY L 102      29.008  23.615  34.663  1.00 35.44           N  
ATOM    749  CA  GLY L 102      30.411  23.879  34.589  1.00 34.96           C  
ATOM    750  C   GLY L 102      30.989  22.724  33.841  1.00 39.32           C  
ATOM    751  O   GLY L 102      30.290  21.758  33.546  1.00 37.67           O  
ATOM    752  N   GLY L 103      32.292  22.805  33.514  1.00 37.63           N  
ATOM    753  CA  GLY L 103      32.980  21.783  32.782  1.00 34.94           C  
ATOM    754  C   GLY L 103      33.024  20.534  33.600  1.00 39.38           C  
ATOM    755  O   GLY L 103      32.970  19.429  33.062  1.00 40.08           O  
ATOM    756  N   GLY L 104      33.155  20.681  34.932  1.00 36.61           N  
ATOM    757  CA  GLY L 104      33.227  19.539  35.798  1.00 36.22           C  
ATOM    758  C   GLY L 104      34.602  19.470  36.383  1.00 34.66           C  
ATOM    759  O   GLY L 104      35.574  19.935  35.790  1.00 37.05           O  
ATOM    760  N   THR L 105      34.703  18.895  37.602  1.00 36.34           N  
ATOM    761  CA  THR L 105      35.969  18.777  38.264  1.00 35.53           C  
ATOM    762  CB  THR L 105      36.099  19.691  39.453  1.00 37.25           C  
ATOM    763  OG1 THR L 105      35.929  21.044  39.053  1.00 36.60           O  
ATOM    764  CG2 THR L 105      37.488  19.496  40.086  1.00 33.90           C  
ATOM    765  C   THR L 105      36.109  17.370  38.760  1.00 36.78           C  
ATOM    766  O   THR L 105      35.216  16.834  39.415  1.00 37.04           O  
ATOM    767  N   LYS L 106      37.258  16.735  38.465  1.00 37.73           N  
ATOM    768  CA  LYS L 106      37.493  15.391  38.901  1.00 37.01           C  
ATOM    769  CB  LYS L 106      38.493  14.650  37.990  1.00 41.17           C  
ATOM    770  CG  LYS L 106      38.791  13.205  38.394  1.00 47.44           C  
ATOM    771  CD  LYS L 106      37.652  12.228  38.095  1.00 51.10           C  
ATOM    772  CE  LYS L 106      37.961  10.786  38.504  1.00 52.42           C  
ATOM    773  NZ  LYS L 106      39.071  10.251  37.687  1.00 51.35           N1+
ATOM    774  C   LYS L 106      38.118  15.489  40.257  1.00 37.49           C  
ATOM    775  O   LYS L 106      39.182  16.085  40.412  1.00 38.55           O  
ATOM    776  N   LEU L 107      37.464  14.913  41.285  1.00 38.66           N  
ATOM    777  CA  LEU L 107      38.033  14.968  42.602  1.00 39.93           C  
ATOM    778  CB  LEU L 107      37.000  15.275  43.698  1.00 40.18           C  
ATOM    779  CG  LEU L 107      37.599  15.331  45.115  1.00 36.40           C  
ATOM    780  CD1 LEU L 107      38.618  16.475  45.253  1.00 37.54           C  
ATOM    781  CD2 LEU L 107      36.496  15.383  46.185  1.00 41.10           C  
ATOM    782  C   LEU L 107      38.616  13.627  42.912  1.00 40.27           C  
ATOM    783  O   LEU L 107      37.923  12.612  42.873  1.00 39.28           O  
ATOM    784  N   THR L 108      39.922  13.590  43.242  1.00 38.62           N  
ATOM    785  CA  THR L 108      40.541  12.334  43.542  1.00 40.79           C  
ATOM    786  CB  THR L 108      41.766  12.061  42.720  1.00 41.10           C  
ATOM    787  OG1 THR L 108      41.446  12.074  41.337  1.00 42.71           O  
ATOM    788  CG2 THR L 108      42.324  10.684  43.118  1.00 43.66           C  
ATOM    789  C   THR L 108      40.970  12.344  44.975  1.00 40.10           C  
ATOM    790  O   THR L 108      41.503  13.330  45.485  1.00 41.96           O  
ATOM    791  N   VAL L 109      40.711  11.224  45.676  1.00 42.67           N  
ATOM    792  CA  VAL L 109      41.149  11.092  47.033  1.00 44.19           C  
ATOM    793  CB  VAL L 109      40.147  10.379  47.895  1.00 44.36           C  
ATOM    794  CG1 VAL L 109      40.749  10.172  49.292  1.00 44.15           C  
ATOM    795  CG2 VAL L 109      38.848  11.201  47.899  1.00 40.65           C  
ATOM    796  C   VAL L 109      42.393  10.265  46.953  1.00 43.57           C  
ATOM    797  O   VAL L 109      42.346   9.089  46.597  1.00 45.64           O  
ATOM    798  N   LEU L 110      43.545  10.865  47.310  1.00 45.65           N  
ATOM    799  CA  LEU L 110      44.815  10.224  47.112  1.00 48.49           C  
ATOM    800  CB  LEU L 110      46.003  11.105  47.539  1.00 48.55           C  
ATOM    801  CG  LEU L 110      46.152  12.399  46.719  1.00 48.77           C  
ATOM    802  CD1 LEU L 110      47.356  13.227  47.198  1.00 50.37           C  
ATOM    803  CD2 LEU L 110      46.206  12.102  45.212  1.00 47.69           C  
ATOM    804  C   LEU L 110      44.896   8.965  47.908  1.00 50.00           C  
ATOM    805  O   LEU L 110      44.694   8.954  49.120  1.00 52.93           O  
ATOM    806  N   GLY L 111      45.240   7.858  47.224  1.00 50.71           N  
ATOM    807  CA  GLY L 111      45.364   6.598  47.895  1.00 49.59           C  
ATOM    808  C   GLY L 111      46.798   6.125  47.703  1.00 55.25           C  
ATOM    809  O   GLY L 111      46.989   4.909  47.436  1.00 55.81           O  
ATOM    810  OXT GLY L 111      47.722   6.974  47.825  1.00  0.00           O1-
TER     811      GLY L 111 
ATOM    812  N   GLN H 112       9.909   6.219  46.730  1.00 59.88           N1+
ATOM    813  CA  GLN H 112       9.768   7.650  46.385  1.00 58.69           C  
ATOM    814  CB  GLN H 112      11.096   8.399  46.554  1.00 64.27           C  
ATOM    815  CG  GLN H 112      11.619   8.457  47.983  1.00 67.79           C  
ATOM    816  CD  GLN H 112      12.922   9.235  47.918  1.00 72.05           C  
ATOM    817  OE1 GLN H 112      13.221   9.879  46.914  1.00 72.02           O  
ATOM    818  NE2 GLN H 112      13.721   9.178  49.015  1.00 71.03           N  
ATOM    819  C   GLN H 112       9.395   7.805  44.957  1.00 54.34           C  
ATOM    820  O   GLN H 112       8.569   7.067  44.421  1.00 54.81           O  
ATOM    821  N   VAL H 113      10.013   8.802  44.304  1.00 50.87           N  
ATOM    822  CA  VAL H 113       9.731   9.049  42.927  1.00 49.38           C  
ATOM    823  CB  VAL H 113       9.832  10.503  42.564  1.00 46.59           C  
ATOM    824  CG1 VAL H 113       9.671  10.650  41.042  1.00 38.53           C  
ATOM    825  CG2 VAL H 113       8.789  11.282  43.385  1.00 39.31           C  
ATOM    826  C   VAL H 113      10.748   8.319  42.119  1.00 49.00           C  
ATOM    827  O   VAL H 113      11.936   8.335  42.435  1.00 47.23           O  
ATOM    828  N   GLN H 114      10.296   7.637  41.051  1.00 48.02           N  
ATOM    829  CA  GLN H 114      11.242   6.937  40.236  1.00 45.82           C  
ATOM    830  CB  GLN H 114      11.164   5.412  40.378  1.00 47.31           C  
ATOM    831  CG  GLN H 114      11.562   4.965  41.786  1.00 53.43           C  
ATOM    832  CD  GLN H 114      11.505   3.450  41.847  1.00 56.81           C  
ATOM    833  OE1 GLN H 114      11.024   2.797  40.924  1.00 56.58           O  
ATOM    834  NE2 GLN H 114      12.019   2.873  42.966  1.00 54.81           N  
ATOM    835  C   GLN H 114      11.024   7.312  38.804  1.00 44.27           C  
ATOM    836  O   GLN H 114       9.896   7.528  38.361  1.00 41.49           O  
ATOM    837  N   LEU H 115      12.137   7.418  38.052  1.00 42.58           N  
ATOM    838  CA  LEU H 115      12.110   7.810  36.671  1.00 41.35           C  
ATOM    839  CB  LEU H 115      13.000   9.037  36.429  1.00 41.62           C  
ATOM    840  CG  LEU H 115      12.520  10.288  37.184  1.00 44.21           C  
ATOM    841  CD1 LEU H 115      13.555  11.418  37.117  1.00 43.70           C  
ATOM    842  CD2 LEU H 115      11.148  10.744  36.671  1.00 43.20           C  
ATOM    843  C   LEU H 115      12.711   6.692  35.877  1.00 39.75           C  
ATOM    844  O   LEU H 115      13.869   6.332  36.084  1.00 42.30           O  
ATOM    845  N   GLN H 116      11.948   6.130  34.921  1.00 38.39           N  
ATOM    846  CA  GLN H 116      12.465   5.028  34.163  1.00 41.61           C  
ATOM    847  CB  GLN H 116      11.571   3.791  34.310  1.00 41.23           C  
ATOM    848  CG  GLN H 116      12.212   2.488  33.856  1.00 48.16           C  
ATOM    849  CD  GLN H 116      11.238   1.391  34.238  1.00 52.59           C  
ATOM    850  OE1 GLN H 116      11.587   0.212  34.255  1.00 51.69           O  
ATOM    851  NE2 GLN H 116       9.979   1.790  34.567  1.00 51.37           N  
ATOM    852  C   GLN H 116      12.502   5.442  32.723  1.00 39.67           C  
ATOM    853  O   GLN H 116      11.500   5.882  32.162  1.00 36.92           O  
ATOM    854  N   GLN H 117      13.674   5.299  32.074  1.00 38.48           N  
ATOM    855  CA  GLN H 117      13.816   5.762  30.720  1.00 36.15           C  
ATOM    856  CB  GLN H 117      15.131   6.522  30.520  1.00 35.91           C  
ATOM    857  CG  GLN H 117      15.197   7.748  31.430  1.00 39.95           C  
ATOM    858  CD  GLN H 117      16.618   8.270  31.415  1.00 42.50           C  
ATOM    859  OE1 GLN H 117      17.027   9.025  32.295  1.00 45.74           O  
ATOM    860  NE2 GLN H 117      17.394   7.843  30.386  1.00 27.77           N  
ATOM    861  C   GLN H 117      13.772   4.607  29.770  1.00 36.08           C  
ATOM    862  O   GLN H 117      14.120   3.483  30.128  1.00 37.81           O  
ATOM    863  N   SER H 118      13.305   4.862  28.526  1.00 37.71           N  
ATOM    864  CA  SER H 118      13.238   3.825  27.532  1.00 38.83           C  
ATOM    865  CB  SER H 118      11.880   3.105  27.474  1.00 40.06           C  
ATOM    866  OG  SER H 118      11.646   2.389  28.675  1.00 48.16           O  
ATOM    867  C   SER H 118      13.437   4.432  26.172  1.00 40.76           C  
ATOM    868  O   SER H 118      13.150   5.609  25.956  1.00 42.10           O  
ATOM    869  N   GLY H 119      13.944   3.627  25.210  1.00 41.89           N  
ATOM    870  CA  GLY H 119      14.096   4.110  23.862  1.00 43.55           C  
ATOM    871  C   GLY H 119      15.226   3.395  23.180  1.00 40.56           C  
ATOM    872  O   GLY H 119      16.037   2.715  23.805  1.00 39.32           O  
ATOM    873  N   PRO H 120      15.278   3.558  21.880  1.00 43.41           N  
ATOM    874  CA  PRO H 120      16.269   2.949  21.031  1.00 42.07           C  
ATOM    875  CD  PRO H 120      14.506   4.577  21.190  1.00 42.85           C  
ATOM    876  CB  PRO H 120      15.894   3.367  19.610  1.00 38.99           C  
ATOM    877  CG  PRO H 120      15.182   4.718  19.815  1.00 44.96           C  
ATOM    878  C   PRO H 120      17.648   3.405  21.392  1.00 40.85           C  
ATOM    879  O   PRO H 120      17.863   4.604  21.559  1.00 40.23           O  
ATOM    880  N   GLY H 121      18.585   2.448  21.527  1.00 38.90           N  
ATOM    881  CA  GLY H 121      19.972   2.673  21.818  1.00 39.51           C  
ATOM    882  C   GLY H 121      20.682   3.263  20.636  1.00 38.75           C  
ATOM    883  O   GLY H 121      21.630   4.027  20.802  1.00 39.77           O  
ATOM    884  N   LEU H 122      20.305   2.869  19.402  1.00 36.92           N  
ATOM    885  CA  LEU H 122      21.011   3.383  18.256  1.00 40.64           C  
ATOM    886  CB  LEU H 122      21.700   2.329  17.372  1.00 42.52           C  
ATOM    887  CG  LEU H 122      23.002   1.742  17.936  1.00 43.56           C  
ATOM    888  CD1 LEU H 122      23.653   0.802  16.913  1.00 42.13           C  
ATOM    889  CD2 LEU H 122      23.969   2.841  18.397  1.00 42.79           C  
ATOM    890  C   LEU H 122      20.080   4.101  17.338  1.00 39.04           C  
ATOM    891  O   LEU H 122      18.927   3.709  17.167  1.00 41.74           O  
ATOM    892  N   VAL H 123      20.586   5.188  16.717  1.00 39.12           N  
ATOM    893  CA  VAL H 123      19.813   5.937  15.769  1.00 41.09           C  
ATOM    894  CB  VAL H 123      19.254   7.208  16.344  1.00 42.62           C  
ATOM    895  CG1 VAL H 123      18.544   7.997  15.234  1.00 41.47           C  
ATOM    896  CG2 VAL H 123      18.335   6.845  17.520  1.00 44.82           C  
ATOM    897  C   VAL H 123      20.719   6.308  14.631  1.00 43.19           C  
ATOM    898  O   VAL H 123      21.875   6.675  14.833  1.00 40.49           O  
ATOM    899  N   LYS H 124      20.204   6.214  13.387  1.00 44.64           N  
ATOM    900  CA  LYS H 124      20.981   6.564  12.232  1.00 44.46           C  
ATOM    901  CB  LYS H 124      20.473   5.960  10.909  1.00 46.05           C  
ATOM    902  CG  LYS H 124      20.722   4.456  10.751  1.00 52.96           C  
ATOM    903  CD  LYS H 124      19.827   3.561  11.611  1.00 55.29           C  
ATOM    904  CE  LYS H 124      20.007   2.070  11.314  1.00 59.40           C  
ATOM    905  NZ  LYS H 124      19.003   1.272  12.056  1.00 59.75           N1+
ATOM    906  C   LYS H 124      20.947   8.052  12.087  1.00 45.84           C  
ATOM    907  O   LYS H 124      20.038   8.724  12.569  1.00 44.85           O  
ATOM    908  N   PRO H 125      21.933   8.581  11.416  1.00 44.03           N  
ATOM    909  CA  PRO H 125      22.005  10.002  11.239  1.00 42.54           C  
ATOM    910  CD  PRO H 125      23.247   7.960  11.396  1.00 42.19           C  
ATOM    911  CB  PRO H 125      23.380  10.269  10.634  1.00 40.89           C  
ATOM    912  CG  PRO H 125      24.242   9.114  11.181  1.00 40.26           C  
ATOM    913  C   PRO H 125      20.859  10.494  10.418  1.00 44.76           C  
ATOM    914  O   PRO H 125      20.332   9.728   9.616  1.00 43.23           O  
ATOM    915  N   SER H 126      20.465  11.766  10.636  1.00 47.44           N  
ATOM    916  CA  SER H 126      19.382  12.460   9.992  1.00 48.80           C  
ATOM    917  CB  SER H 126      19.447  12.467   8.449  1.00 48.11           C  
ATOM    918  OG  SER H 126      19.090  11.203   7.913  1.00 49.16           O  
ATOM    919  C   SER H 126      18.068  11.872  10.405  1.00 47.89           C  
ATOM    920  O   SER H 126      17.026  12.248   9.873  1.00 51.63           O  
ATOM    921  N   GLN H 127      18.065  10.961  11.398  1.00 43.72           N  
ATOM    922  CA  GLN H 127      16.818  10.407  11.857  1.00 46.35           C  
ATOM    923  CB  GLN H 127      16.861   8.903  12.172  1.00 47.59           C  
ATOM    924  CG  GLN H 127      17.004   8.047  10.913  1.00 49.12           C  
ATOM    925  CD  GLN H 127      16.909   6.584  11.315  1.00 61.29           C  
ATOM    926  OE1 GLN H 127      16.762   6.261  12.493  1.00 57.91           O  
ATOM    927  NE2 GLN H 127      16.988   5.673  10.310  1.00 53.83           N  
ATOM    928  C   GLN H 127      16.406  11.135  13.099  1.00 45.43           C  
ATOM    929  O   GLN H 127      17.050  12.100  13.506  1.00 44.86           O  
ATOM    930  N   THR H 128      15.285  10.706  13.719  1.00 43.75           N  
ATOM    931  CA  THR H 128      14.812  11.379  14.897  1.00 46.66           C  
ATOM    932  CB  THR H 128      13.360  11.755  14.831  1.00 45.67           C  
ATOM    933  OG1 THR H 128      12.553  10.598  14.678  1.00 51.95           O  
ATOM    934  CG2 THR H 128      13.147  12.707  13.645  1.00 45.99           C  
ATOM    935  C   THR H 128      14.987  10.491  16.090  1.00 43.71           C  
ATOM    936  O   THR H 128      14.587   9.327  16.086  1.00 41.88           O  
ATOM    937  N   LEU H 129      15.612  11.038  17.152  1.00 40.51           N  
ATOM    938  CA  LEU H 129      15.828  10.313  18.375  1.00 40.93           C  
ATOM    939  CB  LEU H 129      16.959  10.914  19.228  1.00 41.56           C  
ATOM    940  CG  LEU H 129      17.220  10.165  20.547  1.00 40.37           C  
ATOM    941  CD1 LEU H 129      17.929   8.828  20.304  1.00 37.94           C  
ATOM    942  CD2 LEU H 129      17.926  11.054  21.579  1.00 42.59           C  
ATOM    943  C   LEU H 129      14.580  10.425  19.196  1.00 41.02           C  
ATOM    944  O   LEU H 129      14.012  11.508  19.319  1.00 40.54           O  
ATOM    945  N   SER H 130      14.112   9.311  19.795  1.00 39.23           N  
ATOM    946  CA  SER H 130      12.924   9.419  20.597  1.00 38.52           C  
ATOM    947  CB  SER H 130      11.672   8.873  19.882  1.00 36.52           C  
ATOM    948  OG  SER H 130      10.507   9.130  20.651  1.00 46.83           O  
ATOM    949  C   SER H 130      13.131   8.636  21.864  1.00 37.89           C  
ATOM    950  O   SER H 130      13.495   7.462  21.827  1.00 38.54           O  
ATOM    951  N   LEU H 131      12.899   9.278  23.034  1.00 35.05           N  
ATOM    952  CA  LEU H 131      13.073   8.623  24.307  1.00 35.92           C  
ATOM    953  CB  LEU H 131      14.292   9.125  25.099  1.00 36.47           C  
ATOM    954  CG  LEU H 131      15.646   8.777  24.455  1.00 37.15           C  
ATOM    955  CD1 LEU H 131      16.813   9.306  25.306  1.00 33.23           C  
ATOM    956  CD2 LEU H 131      15.757   7.271  24.165  1.00 33.93           C  
ATOM    957  C   LEU H 131      11.864   8.889  25.157  1.00 37.32           C  
ATOM    958  O   LEU H 131      11.152   9.868  24.941  1.00 35.95           O  
ATOM    959  N   THR H 132      11.595   8.005  26.147  1.00 36.34           N  
ATOM    960  CA  THR H 132      10.448   8.185  26.999  1.00 37.21           C  
ATOM    961  CB  THR H 132       9.378   7.164  26.747  1.00 36.62           C  
ATOM    962  OG1 THR H 132       8.961   7.219  25.390  1.00 42.45           O  
ATOM    963  CG2 THR H 132       8.188   7.453  27.678  1.00 40.99           C  
ATOM    964  C   THR H 132      10.866   8.024  28.433  1.00 38.37           C  
ATOM    965  O   THR H 132      11.676   7.159  28.762  1.00 37.37           O  
ATOM    966  N   CYS H 133      10.307   8.865  29.331  1.00 36.20           N  
ATOM    967  CA  CYS H 133      10.624   8.780  30.731  1.00 34.50           C  
ATOM    968  CB  CYS H 133      11.248  10.091  31.268  1.00 34.62           C  
ATOM    969  SG  CYS H 133      11.735  10.052  33.022  1.00 39.55           S  
ATOM    970  C   CYS H 133       9.342   8.496  31.463  1.00 36.78           C  
ATOM    971  O   CYS H 133       8.411   9.300  31.444  1.00 38.86           O  
ATOM    972  N   GLY H 134       9.264   7.331  32.141  1.00 34.49           N  
ATOM    973  CA  GLY H 134       8.057   6.968  32.833  1.00 36.03           C  
ATOM    974  C   GLY H 134       8.230   7.349  34.266  1.00 38.52           C  
ATOM    975  O   GLY H 134       9.247   7.038  34.885  1.00 37.16           O  
ATOM    976  N   ILE H 135       7.201   7.993  34.845  1.00 37.40           N  
ATOM    977  CA  ILE H 135       7.302   8.507  36.179  1.00 40.09           C  
ATOM    978  CB  ILE H 135       6.826   9.929  36.285  1.00 41.98           C  
ATOM    979  CG1 ILE H 135       7.659  10.843  35.372  1.00 40.34           C  
ATOM    980  CG2 ILE H 135       6.860  10.346  37.764  1.00 35.88           C  
ATOM    981  CD1 ILE H 135       7.043  12.229  35.177  1.00 31.42           C  
ATOM    982  C   ILE H 135       6.441   7.689  37.079  1.00 39.85           C  
ATOM    983  O   ILE H 135       5.338   7.279  36.714  1.00 39.11           O  
ATOM    984  N   SER H 136       6.967   7.397  38.286  1.00 42.27           N  
ATOM    985  CA  SER H 136       6.225   6.645  39.250  1.00 43.38           C  
ATOM    986  CB  SER H 136       6.749   5.207  39.397  1.00 43.81           C  
ATOM    987  OG  SER H 136       5.990   4.494  40.358  1.00 48.26           O  
ATOM    988  C   SER H 136       6.409   7.326  40.573  1.00 43.99           C  
ATOM    989  O   SER H 136       7.508   7.770  40.903  1.00 44.44           O  
ATOM    990  N   GLY H 137       5.311   7.463  41.346  1.00 36.83           N  
ATOM    991  CA  GLY H 137       5.379   8.052  42.654  1.00 36.34           C  
ATOM    992  C   GLY H 137       5.153   9.532  42.579  1.00 34.30           C  
ATOM    993  O   GLY H 137       5.115  10.200  43.611  1.00 31.69           O  
ATOM    994  N   ASP H 138       5.010  10.091  41.360  1.00 34.18           N  
ATOM    995  CA  ASP H 138       4.804  11.507  41.227  1.00 33.13           C  
ATOM    996  CB  ASP H 138       6.124  12.271  40.991  1.00 38.75           C  
ATOM    997  CG  ASP H 138       5.976  13.750  41.344  1.00 36.80           C  
ATOM    998  OD1 ASP H 138       4.833  14.212  41.611  1.00 39.54           O  
ATOM    999  OD2 ASP H 138       7.028  14.442  41.359  1.00 40.03           O1-
ATOM   1000  C   ASP H 138       3.924  11.701  40.024  1.00 33.90           C  
ATOM   1001  O   ASP H 138       3.648  10.756  39.286  1.00 34.90           O  
ATOM   1002  N   SER H 139       3.442  12.942  39.801  1.00 33.05           N  
ATOM   1003  CA  SER H 139       2.581  13.185  38.682  1.00 35.02           C  
ATOM   1004  CB  SER H 139       1.265  13.883  39.071  1.00 33.95           C  
ATOM   1005  OG  SER H 139       0.467  14.104  37.918  1.00 37.09           O  
ATOM   1006  C   SER H 139       3.289  14.078  37.712  1.00 35.52           C  
ATOM   1007  O   SER H 139       4.049  14.963  38.096  1.00 36.32           O  
ATOM   1008  N   VAL H 140       3.077  13.834  36.404  1.00 34.64           N  
ATOM   1009  CA  VAL H 140       3.652  14.646  35.367  1.00 35.58           C  
ATOM   1010  CB  VAL H 140       3.485  14.073  33.993  1.00 34.86           C  
ATOM   1011  CG1 VAL H 140       1.994  14.104  33.607  1.00 32.41           C  
ATOM   1012  CG2 VAL H 140       4.408  14.853  33.041  1.00 34.35           C  
ATOM   1013  C   VAL H 140       3.007  16.003  35.386  1.00 39.76           C  
ATOM   1014  O   VAL H 140       3.608  16.998  34.986  1.00 37.36           O  
ATOM   1015  N   SER H 141       1.718  16.049  35.773  1.00 39.64           N  
ATOM   1016  CA  SER H 141       0.936  17.251  35.861  1.00 39.39           C  
ATOM   1017  CB  SER H 141      -0.574  16.966  35.768  1.00 39.69           C  
ATOM   1018  OG  SER H 141      -0.871  16.379  34.510  1.00 42.93           O  
ATOM   1019  C   SER H 141       1.195  17.980  37.153  1.00 40.31           C  
ATOM   1020  O   SER H 141       0.568  19.006  37.411  1.00 42.83           O  
ATOM   1021  N   SER H 142       2.111  17.480  38.008  1.00 39.48           N  
ATOM   1022  CA  SER H 142       2.318  18.062  39.313  1.00 38.08           C  
ATOM   1023  CB  SER H 142       3.502  17.455  40.083  1.00 37.21           C  
ATOM   1024  OG  SER H 142       3.626  18.091  41.347  1.00 35.21           O  
ATOM   1025  C   SER H 142       2.577  19.536  39.210  1.00 41.94           C  
ATOM   1026  O   SER H 142       3.320  19.997  38.346  1.00 46.18           O  
ATOM   1027  N   ASN H 143       1.927  20.314  40.102  1.00 42.27           N  
ATOM   1028  CA  ASN H 143       2.067  21.743  40.162  1.00 42.54           C  
ATOM   1029  CB  ASN H 143       1.000  22.423  41.029  1.00 57.68           C  
ATOM   1030  CG  ASN H 143       0.996  23.882  40.608  1.00 60.69           C  
ATOM   1031  OD1 ASN H 143       1.687  24.260  39.664  1.00 53.39           O  
ATOM   1032  ND2 ASN H 143       0.203  24.726  41.320  1.00 65.51           N  
ATOM   1033  C   ASN H 143       3.408  22.120  40.730  1.00 41.34           C  
ATOM   1034  O   ASN H 143       3.910  23.220  40.495  1.00 41.14           O  
ATOM   1035  N   SER H 144       3.963  21.251  41.595  1.00 41.77           N  
ATOM   1036  CA  SER H 144       5.204  21.491  42.280  1.00 40.19           C  
ATOM   1037  CB  SER H 144       5.314  20.687  43.586  1.00 41.36           C  
ATOM   1038  OG  SER H 144       5.345  19.294  43.308  1.00 49.89           O  
ATOM   1039  C   SER H 144       6.440  21.194  41.471  1.00 37.75           C  
ATOM   1040  O   SER H 144       7.520  21.659  41.836  1.00 36.28           O  
ATOM   1041  N   ALA H 145       6.354  20.423  40.366  1.00 36.78           N  
ATOM   1042  CA  ALA H 145       7.587  20.008  39.744  1.00 37.72           C  
ATOM   1043  CB  ALA H 145       7.826  18.494  39.851  1.00 34.69           C  
ATOM   1044  C   ALA H 145       7.633  20.345  38.284  1.00 34.74           C  
ATOM   1045  O   ALA H 145       6.639  20.720  37.664  1.00 34.99           O  
ATOM   1046  N   ALA H 146       8.855  20.257  37.718  1.00 37.93           N  
ATOM   1047  CA  ALA H 146       9.090  20.481  36.312  1.00 36.98           C  
ATOM   1048  CB  ALA H 146       9.915  21.750  36.019  1.00 34.48           C  
ATOM   1049  C   ALA H 146       9.891  19.307  35.843  1.00 34.30           C  
ATOM   1050  O   ALA H 146      10.758  18.847  36.582  1.00 33.77           O  
ATOM   1051  N   TRP H 147       9.630  18.801  34.609  1.00 32.12           N  
ATOM   1052  CA  TRP H 147      10.296  17.617  34.135  1.00 34.22           C  
ATOM   1053  CB  TRP H 147       9.300  16.521  33.728  1.00 30.59           C  
ATOM   1054  CG  TRP H 147       8.401  16.146  34.883  1.00 36.08           C  
ATOM   1055  CD2 TRP H 147       8.750  15.232  35.935  1.00 36.28           C  
ATOM   1056  CD1 TRP H 147       7.154  16.614  35.177  1.00 34.17           C  
ATOM   1057  NE1 TRP H 147       6.706  16.057  36.349  1.00 35.09           N  
ATOM   1058  CE2 TRP H 147       7.677  15.203  36.825  1.00 35.71           C  
ATOM   1059  CE3 TRP H 147       9.874  14.487  36.146  1.00 33.22           C  
ATOM   1060  CZ2 TRP H 147       7.712  14.423  37.945  1.00 33.98           C  
ATOM   1061  CZ3 TRP H 147       9.903  13.695  37.272  1.00 34.30           C  
ATOM   1062  CH2 TRP H 147       8.842  13.665  38.153  1.00 32.89           C  
ATOM   1063  C   TRP H 147      11.151  17.965  32.951  1.00 34.62           C  
ATOM   1064  O   TRP H 147      10.695  18.625  32.017  1.00 34.21           O  
ATOM   1065  N   ASN H 148      12.412  17.467  32.949  1.00 31.56           N  
ATOM   1066  CA  ASN H 148      13.384  17.910  31.983  1.00 33.60           C  
ATOM   1067  CB  ASN H 148      14.488  18.792  32.610  1.00 26.94           C  
ATOM   1068  CG  ASN H 148      13.950  20.033  33.313  1.00 34.13           C  
ATOM   1069  OD1 ASN H 148      14.463  21.133  33.118  1.00 34.35           O  
ATOM   1070  ND2 ASN H 148      12.925  19.857  34.189  1.00 30.95           N  
ATOM   1071  C   ASN H 148      14.202  16.768  31.458  1.00 33.12           C  
ATOM   1072  O   ASN H 148      14.148  15.649  31.966  1.00 30.78           O  
ATOM   1073  N   TRP H 149      15.001  17.062  30.403  1.00 33.17           N  
ATOM   1074  CA  TRP H 149      15.941  16.128  29.853  1.00 31.34           C  
ATOM   1075  CB  TRP H 149      15.618  15.708  28.410  1.00 31.46           C  
ATOM   1076  CG  TRP H 149      14.370  14.872  28.288  1.00 33.37           C  
ATOM   1077  CD2 TRP H 149      14.351  13.437  28.367  1.00 33.26           C  
ATOM   1078  CD1 TRP H 149      13.080  15.267  28.088  1.00 33.89           C  
ATOM   1079  NE1 TRP H 149      12.256  14.168  28.036  1.00 35.92           N  
ATOM   1080  CE2 TRP H 149      13.026  13.035  28.206  1.00 35.64           C  
ATOM   1081  CE3 TRP H 149      15.354  12.531  28.557  1.00 33.06           C  
ATOM   1082  CZ2 TRP H 149      12.683  11.713  28.231  1.00 35.11           C  
ATOM   1083  CZ3 TRP H 149      15.005  11.199  28.586  1.00 31.64           C  
ATOM   1084  CH2 TRP H 149      13.695  10.799  28.425  1.00 32.92           C  
ATOM   1085  C   TRP H 149      17.294  16.790  29.831  1.00 35.24           C  
ATOM   1086  O   TRP H 149      17.411  17.960  29.472  1.00 35.40           O  
ATOM   1087  N   LEU H 150      18.346  16.045  30.245  1.00 34.63           N  
ATOM   1088  CA  LEU H 150      19.714  16.503  30.253  1.00 33.88           C  
ATOM   1089  CB  LEU H 150      20.231  16.714  31.694  1.00 34.66           C  
ATOM   1090  CG  LEU H 150      21.682  17.210  31.899  1.00  0.00           C  
ATOM   1091  CD1 LEU H 150      21.931  17.431  33.397  1.00 38.85           C  
ATOM   1092  CD2 LEU H 150      22.756  16.281  31.309  1.00  0.00           C  
ATOM   1093  C   LEU H 150      20.533  15.425  29.587  1.00 34.71           C  
ATOM   1094  O   LEU H 150      20.252  14.240  29.756  1.00 36.64           O  
ATOM   1095  N   ARG H 151      21.570  15.798  28.799  1.00 34.99           N  
ATOM   1096  CA  ARG H 151      22.375  14.782  28.167  1.00 35.89           C  
ATOM   1097  CB  ARG H 151      22.256  14.740  26.633  1.00 32.20           C  
ATOM   1098  CG  ARG H 151      22.718  16.003  25.906  1.00 31.38           C  
ATOM   1099  CD  ARG H 151      22.571  15.880  24.388  1.00 34.36           C  
ATOM   1100  NE  ARG H 151      23.249  17.050  23.763  1.00 36.02           N  
ATOM   1101  CZ  ARG H 151      23.440  17.079  22.411  1.00 39.11           C  
ATOM   1102  NH1 ARG H 151      22.971  16.060  21.633  1.00 39.49           N1+
ATOM   1103  NH2 ARG H 151      24.103  18.126  21.839  1.00 39.66           N  
ATOM   1104  C   ARG H 151      23.819  14.998  28.516  1.00 37.27           C  
ATOM   1105  O   ARG H 151      24.217  16.083  28.936  1.00 35.47           O  
ATOM   1106  N   GLN H 152      24.641  13.932  28.387  1.00 37.06           N  
ATOM   1107  CA  GLN H 152      26.036  14.041  28.715  1.00 38.93           C  
ATOM   1108  CB  GLN H 152      26.345  13.450  30.103  1.00 35.84           C  
ATOM   1109  CG  GLN H 152      27.814  13.534  30.519  1.00 37.82           C  
ATOM   1110  CD  GLN H 152      27.938  12.909  31.904  1.00 40.01           C  
ATOM   1111  OE1 GLN H 152      26.994  12.313  32.417  1.00 40.72           O  
ATOM   1112  NE2 GLN H 152      29.137  13.048  32.529  1.00 37.94           N  
ATOM   1113  C   GLN H 152      26.826  13.258  27.712  1.00 43.06           C  
ATOM   1114  O   GLN H 152      26.627  12.057  27.552  1.00 41.96           O  
ATOM   1115  N   SER H 153      27.771  13.929  27.027  1.00 46.67           N  
ATOM   1116  CA  SER H 153      28.590  13.292  26.035  1.00 51.58           C  
ATOM   1117  CB  SER H 153      29.360  14.321  25.184  1.00 49.76           C  
ATOM   1118  OG  SER H 153      30.170  13.684  24.209  1.00 52.35           O  
ATOM   1119  C   SER H 153      29.584  12.451  26.756  1.00 54.32           C  
ATOM   1120  O   SER H 153      30.060  12.843  27.819  1.00 55.66           O  
ATOM   1121  N   PRO H 154      29.902  11.298  26.222  1.00 57.85           N  
ATOM   1122  CA  PRO H 154      30.870  10.440  26.834  1.00 62.43           C  
ATOM   1123  CD  PRO H 154      29.655  10.947  24.833  1.00 57.34           C  
ATOM   1124  CB  PRO H 154      31.077   9.279  25.866  1.00 59.71           C  
ATOM   1125  CG  PRO H 154      30.727   9.895  24.499  1.00 58.36           C  
ATOM   1126  C   PRO H 154      32.118  11.235  27.035  1.00 61.25           C  
ATOM   1127  O   PRO H 154      32.600  11.864  26.093  1.00 58.61           O  
ATOM   1128  N   SER H 155      32.658  11.211  28.261  1.00 58.84           N  
ATOM   1129  CA  SER H 155      33.873  11.914  28.531  1.00 62.21           C  
ATOM   1130  CB  SER H 155      34.948  11.587  27.491  1.00 51.48           C  
ATOM   1131  OG  SER H 155      35.061  10.180  27.365  1.00 52.07           O  
ATOM   1132  C   SER H 155      33.646  13.388  28.443  1.00 61.23           C  
ATOM   1133  O   SER H 155      34.597  14.159  28.331  1.00 60.37           O  
ATOM   1134  N   ARG H 156      32.387  13.842  28.524  1.00 60.85           N  
ATOM   1135  CA  ARG H 156      32.188  15.256  28.424  1.00 60.92           C  
ATOM   1136  CB  ARG H 156      31.524  15.697  27.104  1.00 57.45           C  
ATOM   1137  CG  ARG H 156      31.622  17.201  26.840  1.00 59.21           C  
ATOM   1138  CD  ARG H 156      31.082  17.636  25.474  1.00 59.87           C  
ATOM   1139  NE  ARG H 156      29.621  17.338  25.444  1.00 77.90           N  
ATOM   1140  CZ  ARG H 156      28.738  18.261  24.961  1.00 84.48           C  
ATOM   1141  NH1 ARG H 156      29.172  19.489  24.556  1.00 78.68           N1+
ATOM   1142  NH2 ARG H 156      27.410  17.951  24.887  1.00 82.38           N  
ATOM   1143  C   ARG H 156      31.309  15.648  29.563  1.00 58.33           C  
ATOM   1144  O   ARG H 156      31.027  14.836  30.444  1.00 56.41           O  
ATOM   1145  N   GLY H 157      30.891  16.929  29.585  1.00 53.36           N  
ATOM   1146  CA  GLY H 157      30.100  17.453  30.658  1.00 49.44           C  
ATOM   1147  C   GLY H 157      28.638  17.309  30.367  1.00 45.17           C  
ATOM   1148  O   GLY H 157      28.219  16.647  29.421  1.00 42.83           O  
ATOM   1149  N   LEU H 158      27.819  17.970  31.207  1.00 43.65           N  
ATOM   1150  CA  LEU H 158      26.392  17.863  31.141  1.00 40.30           C  
ATOM   1151  CB  LEU H 158      25.755  17.887  32.539  1.00 37.98           C  
ATOM   1152  CG  LEU H 158      26.160  16.687  33.416  1.00 37.89           C  
ATOM   1153  CD1 LEU H 158      25.608  16.810  34.842  1.00 38.33           C  
ATOM   1154  CD2 LEU H 158      25.744  15.363  32.762  1.00 33.83           C  
ATOM   1155  C   LEU H 158      25.810  19.001  30.356  1.00 37.28           C  
ATOM   1156  O   LEU H 158      26.372  20.093  30.304  1.00 38.92           O  
ATOM   1157  N   GLU H 159      24.658  18.749  29.691  1.00 34.98           N  
ATOM   1158  CA  GLU H 159      23.988  19.785  28.948  1.00 36.46           C  
ATOM   1159  CB  GLU H 159      24.288  19.741  27.438  1.00 35.28           C  
ATOM   1160  CG  GLU H 159      23.688  20.912  26.655  1.00 42.96           C  
ATOM   1161  CD  GLU H 159      24.130  20.779  25.203  1.00 47.01           C  
ATOM   1162  OE1 GLU H 159      24.915  19.837  24.911  1.00 49.65           O  
ATOM   1163  OE2 GLU H 159      23.691  21.614  24.368  1.00 49.52           O1-
ATOM   1164  C   GLU H 159      22.493  19.653  29.128  1.00 36.59           C  
ATOM   1165  O   GLU H 159      21.920  18.589  28.899  1.00 35.19           O  
ATOM   1166  N   TRP H 160      21.818  20.753  29.542  1.00 33.92           N  
ATOM   1167  CA  TRP H 160      20.386  20.785  29.735  1.00 33.23           C  
ATOM   1168  CB  TRP H 160      19.930  21.962  30.608  1.00 33.45           C  
ATOM   1169  CG  TRP H 160      18.435  22.159  30.691  1.00 34.20           C  
ATOM   1170  CD2 TRP H 160      17.742  23.284  30.119  1.00 36.50           C  
ATOM   1171  CD1 TRP H 160      17.495  21.415  31.343  1.00 32.77           C  
ATOM   1172  NE1 TRP H 160      16.259  22.001  31.208  1.00 36.79           N  
ATOM   1173  CE2 TRP H 160      16.395  23.154  30.460  1.00 36.97           C  
ATOM   1174  CE3 TRP H 160      18.190  24.347  29.381  1.00 36.07           C  
ATOM   1175  CZ2 TRP H 160      15.474  24.085  30.067  1.00 37.37           C  
ATOM   1176  CZ3 TRP H 160      17.256  25.278  28.978  1.00 35.87           C  
ATOM   1177  CH2 TRP H 160      15.924  25.147  29.314  1.00 39.29           C  
ATOM   1178  C   TRP H 160      19.727  20.958  28.401  1.00 34.48           C  
ATOM   1179  O   TRP H 160      20.113  21.822  27.619  1.00 33.86           O  
ATOM   1180  N   LEU H 161      18.807  20.039  28.048  1.00 32.33           N  
ATOM   1181  CA  LEU H 161      18.046  20.118  26.829  1.00 32.76           C  
ATOM   1182  CB  LEU H 161      17.657  18.729  26.303  1.00 29.12           C  
ATOM   1183  CG  LEU H 161      18.887  17.870  25.950  1.00 31.45           C  
ATOM   1184  CD1 LEU H 161      18.474  16.492  25.417  1.00 31.48           C  
ATOM   1185  CD2 LEU H 161      19.842  18.615  25.002  1.00 26.73           C  
ATOM   1186  C   LEU H 161      16.789  20.952  26.903  1.00 33.73           C  
ATOM   1187  O   LEU H 161      16.572  21.835  26.072  1.00 33.40           O  
ATOM   1188  N   GLY H 162      15.923  20.703  27.919  1.00 31.79           N  
ATOM   1189  CA  GLY H 162      14.653  21.389  27.960  1.00 31.65           C  
ATOM   1190  C   GLY H 162      13.828  20.897  29.113  1.00 34.40           C  
ATOM   1191  O   GLY H 162      14.187  19.933  29.789  1.00 33.21           O  
ATOM   1192  N   ARG H 163      12.680  21.568  29.368  1.00 33.37           N  
ATOM   1193  CA  ARG H 163      11.842  21.159  30.461  1.00 35.65           C  
ATOM   1194  CB  ARG H 163      12.165  21.856  31.807  1.00 34.71           C  
ATOM   1195  CG  ARG H 163      11.977  23.381  31.879  1.00 29.84           C  
ATOM   1196  CD  ARG H 163      12.330  23.977  33.258  1.00 35.37           C  
ATOM   1197  NE  ARG H 163      11.765  25.358  33.337  1.00 33.78           N  
ATOM   1198  CZ  ARG H 163      11.087  25.772  34.452  1.00 35.46           C  
ATOM   1199  NH1 ARG H 163      11.019  24.993  35.570  1.00 37.72           N1+
ATOM   1200  NH2 ARG H 163      10.378  26.934  34.415  1.00 41.53           N  
ATOM   1201  C   ARG H 163      10.409  21.452  30.127  1.00 36.52           C  
ATOM   1202  O   ARG H 163      10.110  22.255  29.242  1.00 33.73           O  
ATOM   1203  N   THR H 164       9.482  20.751  30.817  1.00 34.62           N  
ATOM   1204  CA  THR H 164       8.070  20.961  30.655  1.00 35.99           C  
ATOM   1205  CB  THR H 164       7.396  19.848  29.905  1.00 34.50           C  
ATOM   1206  OG1 THR H 164       6.053  20.200  29.602  1.00 38.22           O  
ATOM   1207  CG2 THR H 164       7.435  18.567  30.760  1.00 35.70           C  
ATOM   1208  C   THR H 164       7.446  21.026  32.021  1.00 36.54           C  
ATOM   1209  O   THR H 164       7.897  20.353  32.945  1.00 35.28           O  
ATOM   1210  N   TYR H 165       6.414  21.882  32.197  1.00 38.76           N  
ATOM   1211  CA  TYR H 165       5.740  21.975  33.468  1.00 40.56           C  
ATOM   1212  CB  TYR H 165       6.428  22.923  34.475  1.00 38.16           C  
ATOM   1213  CG  TYR H 165       6.882  24.179  33.803  1.00 39.80           C  
ATOM   1214  CD1 TYR H 165       8.062  24.171  33.094  1.00 34.14           C  
ATOM   1215  CD2 TYR H 165       6.173  25.358  33.882  1.00 36.77           C  
ATOM   1216  CE1 TYR H 165       8.530  25.306  32.471  1.00 38.49           C  
ATOM   1217  CE2 TYR H 165       6.636  26.498  33.259  1.00 35.08           C  
ATOM   1218  CZ  TYR H 165       7.817  26.476  32.551  1.00 34.35           C  
ATOM   1219  OH  TYR H 165       8.297  27.642  31.914  1.00 31.86           O  
ATOM   1220  C   TYR H 165       4.305  22.359  33.264  1.00 43.37           C  
ATOM   1221  O   TYR H 165       3.958  23.040  32.301  1.00 44.04           O  
ATOM   1222  N   TYR H 166       3.419  21.894  34.173  1.00 39.66           N  
ATOM   1223  CA  TYR H 166       2.016  22.142  34.006  1.00 41.25           C  
ATOM   1224  CB  TYR H 166       1.153  20.873  34.169  1.00 57.00           C  
ATOM   1225  CG  TYR H 166      -0.284  21.235  33.979  1.00 60.38           C  
ATOM   1226  CD1 TYR H 166      -0.816  21.355  32.714  1.00 48.49           C  
ATOM   1227  CD2 TYR H 166      -1.104  21.438  35.065  1.00 48.48           C  
ATOM   1228  CE1 TYR H 166      -2.137  21.687  32.536  1.00 47.45           C  
ATOM   1229  CE2 TYR H 166      -2.429  21.771  34.892  1.00 45.95           C  
ATOM   1230  CZ  TYR H 166      -2.945  21.895  33.626  1.00 46.63           C  
ATOM   1231  OH  TYR H 166      -4.302  22.237  33.447  1.00 45.82           O  
ATOM   1232  C   TYR H 166       1.580  23.118  35.044  1.00 42.31           C  
ATOM   1233  O   TYR H 166       1.673  22.878  36.246  1.00 45.02           O  
ATOM   1234  N   ARG H 167       1.080  24.266  34.566  1.00 42.10           N  
ATOM   1235  CA  ARG H 167       0.546  25.291  35.399  1.00 46.87           C  
ATOM   1236  CB  ARG H 167       1.208  26.662  35.191  1.00 47.63           C  
ATOM   1237  CG  ARG H 167       2.664  26.683  35.649  1.00 47.92           C  
ATOM   1238  CD  ARG H 167       2.824  26.664  37.169  1.00 65.52           C  
ATOM   1239  NE  ARG H 167       4.283  26.678  37.456  1.00 72.85           N  
ATOM   1240  CZ  ARG H 167       4.954  25.498  37.612  1.00 69.54           C  
ATOM   1241  NH1 ARG H 167       4.282  24.312  37.537  1.00 59.74           N1+
ATOM   1242  NH2 ARG H 167       6.298  25.494  37.831  1.00 68.74           N  
ATOM   1243  C   ARG H 167      -0.852  25.369  34.918  1.00 46.25           C  
ATOM   1244  O   ARG H 167      -1.533  24.355  34.792  1.00 44.45           O  
ATOM   1245  N   SER H 168      -1.349  26.569  34.646  1.00 42.06           N  
ATOM   1246  CA  SER H 168      -2.687  26.618  34.146  1.00 44.23           C  
ATOM   1247  CB  SER H 168      -3.153  28.054  33.863  1.00 56.41           C  
ATOM   1248  OG  SER H 168      -3.136  28.809  35.065  1.00 57.68           O  
ATOM   1249  C   SER H 168      -2.699  25.882  32.846  1.00 45.47           C  
ATOM   1250  O   SER H 168      -3.704  25.282  32.468  1.00 45.73           O  
ATOM   1251  N   LYS H 169      -1.559  25.920  32.130  1.00 43.12           N  
ATOM   1252  CA  LYS H 169      -1.450  25.245  30.873  1.00 44.14           C  
ATOM   1253  CB  LYS H 169      -1.709  26.152  29.662  1.00 54.23           C  
ATOM   1254  CG  LYS H 169      -0.880  27.431  29.665  1.00 64.63           C  
ATOM   1255  CD  LYS H 169      -0.992  28.218  28.362  1.00 66.99           C  
ATOM   1256  CE  LYS H 169      -0.191  29.517  28.362  1.00 65.92           C  
ATOM   1257  NZ  LYS H 169      -0.722  30.427  29.399  1.00 57.90           N1+
ATOM   1258  C   LYS H 169      -0.065  24.688  30.787  1.00 42.51           C  
ATOM   1259  O   LYS H 169       0.738  24.863  31.699  1.00 42.17           O  
ATOM   1260  N   TRP H 170       0.245  23.957  29.701  1.00 43.75           N  
ATOM   1261  CA  TRP H 170       1.549  23.368  29.611  1.00 41.52           C  
ATOM   1262  CB  TRP H 170       1.608  22.186  28.630  1.00 44.80           C  
ATOM   1263  CG  TRP H 170       0.793  20.998  29.070  1.00 57.17           C  
ATOM   1264  CD2 TRP H 170       1.274  20.011  29.991  1.00 55.50           C  
ATOM   1265  CD1 TRP H 170      -0.480  20.634  28.740  1.00 54.80           C  
ATOM   1266  NE1 TRP H 170      -0.821  19.477  29.398  1.00 56.32           N  
ATOM   1267  CE2 TRP H 170       0.249  19.085  30.174  1.00 50.35           C  
ATOM   1268  CE3 TRP H 170       2.473  19.890  30.630  1.00 53.92           C  
ATOM   1269  CZ2 TRP H 170       0.409  18.016  31.010  1.00 45.25           C  
ATOM   1270  CZ3 TRP H 170       2.631  18.813  31.473  1.00 49.67           C  
ATOM   1271  CH2 TRP H 170       1.618  17.896  31.658  1.00 46.60           C  
ATOM   1272  C   TRP H 170       2.524  24.388  29.114  1.00 40.72           C  
ATOM   1273  O   TRP H 170       2.277  25.064  28.117  1.00 43.73           O  
ATOM   1274  N   TYR H 171       3.679  24.518  29.802  1.00 42.58           N  
ATOM   1275  CA  TYR H 171       4.683  25.425  29.322  1.00 45.46           C  
ATOM   1276  CB  TYR H 171       5.096  26.511  30.333  1.00 46.72           C  
ATOM   1277  CG  TYR H 171       3.923  27.358  30.685  1.00 57.33           C  
ATOM   1278  CD1 TYR H 171       3.045  26.956  31.661  1.00 63.99           C  
ATOM   1279  CD2 TYR H 171       3.696  28.559  30.061  1.00 60.61           C  
ATOM   1280  CE1 TYR H 171       1.960  27.729  32.002  1.00 67.17           C  
ATOM   1281  CE2 TYR H 171       2.613  29.338  30.397  1.00 66.85           C  
ATOM   1282  CZ  TYR H 171       1.739  28.925  31.370  1.00 69.19           C  
ATOM   1283  OH  TYR H 171       0.626  29.720  31.721  1.00 88.32           O  
ATOM   1284  C   TYR H 171       5.927  24.617  29.098  1.00 45.82           C  
ATOM   1285  O   TYR H 171       6.197  23.662  29.827  1.00 43.39           O  
ATOM   1286  N   ASN H 172       6.713  24.969  28.059  1.00 42.36           N  
ATOM   1287  CA  ASN H 172       7.933  24.263  27.781  1.00 40.35           C  
ATOM   1288  CB  ASN H 172       7.899  23.460  26.471  1.00 40.52           C  
ATOM   1289  CG  ASN H 172       6.943  22.292  26.624  1.00 49.08           C  
ATOM   1290  OD1 ASN H 172       6.580  21.907  27.733  1.00 55.26           O  
ATOM   1291  ND2 ASN H 172       6.533  21.703  25.468  1.00 47.69           N  
ATOM   1292  C   ASN H 172       9.033  25.269  27.590  1.00 41.60           C  
ATOM   1293  O   ASN H 172       8.816  26.339  27.024  1.00 39.60           O  
ATOM   1294  N   ASP H 173      10.249  24.940  28.080  1.00 41.00           N  
ATOM   1295  CA  ASP H 173      11.421  25.767  27.910  1.00 41.18           C  
ATOM   1296  CB  ASP H 173      12.044  26.272  29.227  1.00 42.76           C  
ATOM   1297  CG  ASP H 173      11.272  27.477  29.736  1.00 47.77           C  
ATOM   1298  OD1 ASP H 173      10.647  28.175  28.894  1.00 51.83           O  
ATOM   1299  OD2 ASP H 173      11.310  27.724  30.972  1.00 40.82           O1-
ATOM   1300  C   ASP H 173      12.477  24.919  27.266  1.00 40.92           C  
ATOM   1301  O   ASP H 173      12.702  23.788  27.694  1.00 40.70           O  
ATOM   1302  N   TYR H 174      13.169  25.437  26.227  1.00 40.97           N  
ATOM   1303  CA  TYR H 174      14.172  24.631  25.584  1.00 39.58           C  
ATOM   1304  CB  TYR H 174      13.862  24.238  24.125  1.00 37.69           C  
ATOM   1305  CG  TYR H 174      12.613  23.422  24.045  1.00 38.84           C  
ATOM   1306  CD1 TYR H 174      12.583  22.113  24.464  1.00 41.16           C  
ATOM   1307  CD2 TYR H 174      11.451  23.969  23.557  1.00 36.83           C  
ATOM   1308  CE1 TYR H 174      11.429  21.365  24.384  1.00 40.33           C  
ATOM   1309  CE2 TYR H 174      10.296  23.227  23.473  1.00 36.92           C  
ATOM   1310  CZ  TYR H 174      10.279  21.920  23.885  1.00 39.66           C  
ATOM   1311  OH  TYR H 174       9.093  21.161  23.798  1.00 33.27           O  
ATOM   1312  C   TYR H 174      15.473  25.376  25.542  1.00 40.09           C  
ATOM   1313  O   TYR H 174      15.525  26.600  25.672  1.00 43.49           O  
ATOM   1314  N   ALA H 175      16.583  24.619  25.398  1.00 37.71           N  
ATOM   1315  CA  ALA H 175      17.875  25.228  25.270  1.00 36.15           C  
ATOM   1316  CB  ALA H 175      19.042  24.230  25.360  1.00 35.77           C  
ATOM   1317  C   ALA H 175      17.905  25.874  23.924  1.00 41.65           C  
ATOM   1318  O   ALA H 175      17.363  25.344  22.957  1.00 38.49           O  
ATOM   1319  N   VAL H 176      18.565  27.040  23.825  1.00 41.97           N  
ATOM   1320  CA  VAL H 176      18.570  27.777  22.598  1.00 46.01           C  
ATOM   1321  CB  VAL H 176      19.310  29.083  22.685  1.00 47.27           C  
ATOM   1322  CG1 VAL H 176      18.572  30.000  23.675  1.00 49.12           C  
ATOM   1323  CG2 VAL H 176      20.773  28.807  23.068  1.00 49.50           C  
ATOM   1324  C   VAL H 176      19.213  26.958  21.531  1.00 46.53           C  
ATOM   1325  O   VAL H 176      18.778  26.986  20.383  1.00 46.69           O  
ATOM   1326  N   SER H 177      20.266  26.201  21.879  1.00 45.82           N  
ATOM   1327  CA  SER H 177      21.003  25.464  20.885  1.00 50.04           C  
ATOM   1328  CB  SER H 177      22.116  24.612  21.514  1.00 51.13           C  
ATOM   1329  OG  SER H 177      22.962  25.427  22.309  1.00 49.15           O  
ATOM   1330  C   SER H 177      20.120  24.493  20.140  1.00 49.44           C  
ATOM   1331  O   SER H 177      20.071  24.491  18.911  1.00 53.01           O  
ATOM   1332  N   MET H 178      19.455  23.607  20.898  1.00 42.70           N  
ATOM   1333  CA  MET H 178      18.616  22.502  20.499  1.00 42.55           C  
ATOM   1334  CB  MET H 178      18.432  21.486  21.638  1.00 44.03           C  
ATOM   1335  CG  MET H 178      19.747  20.931  22.195  1.00 51.28           C  
ATOM   1336  SD  MET H 178      20.758  19.992  21.012  1.00  0.00           S  
ATOM   1337  CE  MET H 178      21.337  21.446  20.090  1.00  0.00           C  
ATOM   1338  C   MET H 178      17.238  22.886  20.042  1.00 43.05           C  
ATOM   1339  O   MET H 178      16.560  22.088  19.394  1.00 42.12           O  
ATOM   1340  N   LYS H 179      16.764  24.093  20.385  1.00 44.87           N  
ATOM   1341  CA  LYS H 179      15.371  24.438  20.268  1.00 44.27           C  
ATOM   1342  CB  LYS H 179      15.117  25.931  20.530  1.00 47.24           C  
ATOM   1343  CG  LYS H 179      13.633  26.301  20.537  1.00 50.97           C  
ATOM   1344  CD  LYS H 179      13.348  27.718  21.041  1.00 56.63           C  
ATOM   1345  CE  LYS H 179      13.731  27.944  22.504  1.00 62.10           C  
ATOM   1346  NZ  LYS H 179      15.184  28.207  22.612  1.00 61.56           N1+
ATOM   1347  C   LYS H 179      14.781  24.125  18.925  1.00 44.56           C  
ATOM   1348  O   LYS H 179      13.646  23.657  18.858  1.00 45.92           O  
ATOM   1349  N   SER H 180      15.490  24.363  17.814  1.00 39.09           N  
ATOM   1350  CA  SER H 180      14.853  24.119  16.551  1.00 42.88           C  
ATOM   1351  CB  SER H 180      15.747  24.495  15.354  1.00 44.29           C  
ATOM   1352  OG  SER H 180      16.912  23.683  15.333  1.00 45.95           O  
ATOM   1353  C   SER H 180      14.489  22.665  16.406  1.00 42.82           C  
ATOM   1354  O   SER H 180      13.441  22.338  15.850  1.00 44.47           O  
ATOM   1355  N   ARG H 181      15.394  21.770  16.844  1.00 39.96           N  
ATOM   1356  CA  ARG H 181      15.308  20.335  16.734  1.00 39.13           C  
ATOM   1357  CB  ARG H 181      16.695  19.684  16.768  1.00 38.02           C  
ATOM   1358  CG  ARG H 181      17.566  20.166  15.607  1.00 41.75           C  
ATOM   1359  CD  ARG H 181      18.898  19.432  15.484  1.00 41.39           C  
ATOM   1360  NE  ARG H 181      19.688  19.711  16.716  1.00 40.61           N  
ATOM   1361  CZ  ARG H 181      20.642  18.819  17.110  1.00 40.87           C  
ATOM   1362  NH1 ARG H 181      20.865  17.698  16.366  1.00 38.43           N1+
ATOM   1363  NH2 ARG H 181      21.367  19.039  18.244  1.00 38.87           N  
ATOM   1364  C   ARG H 181      14.433  19.606  17.729  1.00 38.86           C  
ATOM   1365  O   ARG H 181      13.909  18.541  17.400  1.00 39.54           O  
ATOM   1366  N   ILE H 182      14.238  20.113  18.967  1.00 37.43           N  
ATOM   1367  CA  ILE H 182      13.675  19.218  19.953  1.00 36.22           C  
ATOM   1368  CB  ILE H 182      14.404  19.192  21.272  1.00 37.48           C  
ATOM   1369  CG1 ILE H 182      14.233  20.485  22.069  1.00 35.76           C  
ATOM   1370  CG2 ILE H 182      15.880  18.914  20.982  1.00 37.59           C  
ATOM   1371  CD1 ILE H 182      14.834  20.368  23.470  1.00 32.66           C  
ATOM   1372  C   ILE H 182      12.238  19.482  20.278  1.00 39.33           C  
ATOM   1373  O   ILE H 182      11.704  20.565  20.045  1.00 36.86           O  
ATOM   1374  N   THR H 183      11.560  18.408  20.752  1.00 39.20           N  
ATOM   1375  CA  THR H 183      10.205  18.464  21.226  1.00 38.04           C  
ATOM   1376  CB  THR H 183       9.187  17.885  20.292  1.00 40.06           C  
ATOM   1377  OG1 THR H 183       9.553  16.563  19.934  1.00 41.07           O  
ATOM   1378  CG2 THR H 183       9.046  18.774  19.056  1.00 39.29           C  
ATOM   1379  C   THR H 183      10.110  17.643  22.476  1.00 38.27           C  
ATOM   1380  O   THR H 183      10.609  16.521  22.532  1.00 37.90           O  
ATOM   1381  N   ILE H 184       9.464  18.200  23.523  1.00 36.02           N  
ATOM   1382  CA  ILE H 184       9.238  17.464  24.734  1.00 36.01           C  
ATOM   1383  CB  ILE H 184       9.897  18.079  25.935  1.00 35.56           C  
ATOM   1384  CG1 ILE H 184      11.424  18.086  25.757  1.00 31.76           C  
ATOM   1385  CG2 ILE H 184       9.423  17.326  27.189  1.00 30.91           C  
ATOM   1386  CD1 ILE H 184      12.162  18.902  26.818  1.00 30.92           C  
ATOM   1387  C   ILE H 184       7.757  17.487  24.972  1.00 37.90           C  
ATOM   1388  O   ILE H 184       7.173  18.559  25.125  1.00 37.04           O  
ATOM   1389  N   ASN H 185       7.111  16.301  25.020  1.00 34.85           N  
ATOM   1390  CA  ASN H 185       5.680  16.250  25.190  1.00 40.86           C  
ATOM   1391  CB  ASN H 185       4.938  15.622  23.994  1.00 41.24           C  
ATOM   1392  CG  ASN H 185       4.943  16.586  22.821  1.00 53.45           C  
ATOM   1393  OD1 ASN H 185       4.692  17.779  22.981  1.00 51.71           O  
ATOM   1394  ND2 ASN H 185       5.228  16.054  21.602  1.00 50.43           N  
ATOM   1395  C   ASN H 185       5.331  15.374  26.358  1.00 41.95           C  
ATOM   1396  O   ASN H 185       5.895  14.295  26.533  1.00 38.32           O  
ATOM   1397  N   PRO H 186       4.422  15.843  27.180  1.00 39.67           N  
ATOM   1398  CA  PRO H 186       3.934  15.038  28.272  1.00 41.67           C  
ATOM   1399  CD  PRO H 186       4.379  17.261  27.496  1.00 40.76           C  
ATOM   1400  CB  PRO H 186       3.519  16.014  29.376  1.00 41.75           C  
ATOM   1401  CG  PRO H 186       3.385  17.369  28.660  1.00 38.74           C  
ATOM   1402  C   PRO H 186       2.824  14.125  27.836  1.00 43.21           C  
ATOM   1403  O   PRO H 186       2.077  14.474  26.921  1.00 44.65           O  
ATOM   1404  N   ASP H 187       2.694  12.955  28.493  1.00 43.12           N  
ATOM   1405  CA  ASP H 187       1.647  12.013  28.213  1.00 43.91           C  
ATOM   1406  CB  ASP H 187       2.194  10.657  27.735  1.00 45.16           C  
ATOM   1407  CG  ASP H 187       1.035   9.777  27.294  1.00 49.34           C  
ATOM   1408  OD1 ASP H 187      -0.139  10.153  27.550  1.00 55.17           O  
ATOM   1409  OD2 ASP H 187       1.312   8.711  26.684  1.00 52.85           O1-
ATOM   1410  C   ASP H 187       0.948  11.789  29.518  1.00 44.25           C  
ATOM   1411  O   ASP H 187       1.403  11.009  30.352  1.00 44.36           O  
ATOM   1412  N   THR H 188      -0.185  12.484  29.726  1.00 45.17           N  
ATOM   1413  CA  THR H 188      -0.907  12.412  30.964  1.00 46.39           C  
ATOM   1414  CB  THR H 188      -2.043  13.394  31.026  1.00 44.46           C  
ATOM   1415  OG1 THR H 188      -2.985  13.122  30.000  1.00 49.31           O  
ATOM   1416  CG2 THR H 188      -1.473  14.813  30.863  1.00 45.15           C  
ATOM   1417  C   THR H 188      -1.470  11.039  31.185  1.00 45.77           C  
ATOM   1418  O   THR H 188      -1.489  10.544  32.311  1.00 48.90           O  
ATOM   1419  N   SER H 189      -1.967  10.372  30.130  1.00 48.40           N  
ATOM   1420  CA  SER H 189      -2.575   9.091  30.363  1.00 47.88           C  
ATOM   1421  CB  SER H 189      -3.176   8.461  29.090  1.00 49.78           C  
ATOM   1422  OG  SER H 189      -2.160   8.154  28.146  1.00 49.40           O  
ATOM   1423  C   SER H 189      -1.558   8.143  30.923  1.00 49.19           C  
ATOM   1424  O   SER H 189      -1.808   7.476  31.927  1.00 47.46           O  
ATOM   1425  N   ARG H 190      -0.393   8.065  30.257  1.00 48.80           N  
ATOM   1426  CA  ARG H 190       0.722   7.213  30.569  1.00 45.23           C  
ATOM   1427  CB  ARG H 190       1.710   7.073  29.403  1.00 47.50           C  
ATOM   1428  CG  ARG H 190       1.105   6.335  28.210  1.00 48.92           C  
ATOM   1429  CD  ARG H 190       0.771   4.873  28.513  1.00 54.38           C  
ATOM   1430  NE  ARG H 190       2.050   4.177  28.829  1.00  0.00           N  
ATOM   1431  CZ  ARG H 190       2.752   3.559  27.835  1.00  0.00           C  
ATOM   1432  NH1 ARG H 190       2.270   3.569  26.559  1.00  0.00           N1+
ATOM   1433  NH2 ARG H 190       3.934   2.937  28.117  1.00  0.00           N  
ATOM   1434  C   ARG H 190       1.482   7.703  31.767  1.00 42.82           C  
ATOM   1435  O   ARG H 190       2.193   6.927  32.405  1.00 43.27           O  
ATOM   1436  N   ASN H 191       1.376   9.004  32.095  1.00 40.47           N  
ATOM   1437  CA  ASN H 191       2.152   9.577  33.162  1.00 37.26           C  
ATOM   1438  CB  ASN H 191       1.973   8.869  34.517  1.00 35.39           C  
ATOM   1439  CG  ASN H 191       2.526   9.791  35.597  1.00 39.98           C  
ATOM   1440  OD1 ASN H 191       2.835  10.954  35.341  1.00 45.12           O  
ATOM   1441  ND2 ASN H 191       2.661   9.259  36.841  1.00 39.63           N  
ATOM   1442  C   ASN H 191       3.601   9.517  32.789  1.00 37.79           C  
ATOM   1443  O   ASN H 191       4.451   9.093  33.572  1.00 36.82           O  
ATOM   1444  N   GLN H 192       3.910   9.947  31.547  1.00 35.81           N  
ATOM   1445  CA  GLN H 192       5.256   9.942  31.049  1.00 38.07           C  
ATOM   1446  CB  GLN H 192       5.485   8.839  30.003  1.00 38.46           C  
ATOM   1447  CG  GLN H 192       5.268   7.422  30.531  1.00 43.27           C  
ATOM   1448  CD  GLN H 192       5.136   6.498  29.330  1.00 46.88           C  
ATOM   1449  OE1 GLN H 192       5.137   5.275  29.462  1.00 49.05           O  
ATOM   1450  NE2 GLN H 192       5.006   7.096  28.116  1.00 50.51           N  
ATOM   1451  C   GLN H 192       5.482  11.231  30.315  1.00 37.30           C  
ATOM   1452  O   GLN H 192       4.549  11.998  30.081  1.00 36.94           O  
ATOM   1453  N   PHE H 193       6.760  11.526  29.988  1.00 34.67           N  
ATOM   1454  CA  PHE H 193       7.073  12.642  29.137  1.00 33.86           C  
ATOM   1455  CB  PHE H 193       7.459  13.939  29.878  1.00 31.73           C  
ATOM   1456  CG  PHE H 193       8.674  13.730  30.708  1.00 32.80           C  
ATOM   1457  CD1 PHE H 193       8.595  13.064  31.909  1.00 31.64           C  
ATOM   1458  CD2 PHE H 193       9.885  14.230  30.297  1.00 32.93           C  
ATOM   1459  CE1 PHE H 193       9.717  12.879  32.681  1.00 31.62           C  
ATOM   1460  CE2 PHE H 193      11.009  14.048  31.066  1.00 29.00           C  
ATOM   1461  CZ  PHE H 193      10.926  13.371  32.257  1.00 32.02           C  
ATOM   1462  C   PHE H 193       8.163  12.187  28.212  1.00 35.00           C  
ATOM   1463  O   PHE H 193       8.982  11.345  28.579  1.00 33.56           O  
ATOM   1464  N   SER H 194       8.202  12.732  26.975  1.00 35.39           N  
ATOM   1465  CA  SER H 194       9.103  12.209  25.981  1.00 32.92           C  
ATOM   1466  CB  SER H 194       8.392  11.717  24.708  1.00 36.53           C  
ATOM   1467  OG  SER H 194       7.491  10.662  25.004  1.00 39.23           O  
ATOM   1468  C   SER H 194      10.049  13.259  25.499  1.00 34.14           C  
ATOM   1469  O   SER H 194       9.923  14.441  25.816  1.00 36.60           O  
ATOM   1470  N   LEU H 195      11.062  12.802  24.732  1.00 36.06           N  
ATOM   1471  CA  LEU H 195      12.040  13.658  24.130  1.00 33.40           C  
ATOM   1472  CB  LEU H 195      13.439  13.497  24.744  1.00 33.15           C  
ATOM   1473  CG  LEU H 195      14.533  14.336  24.057  1.00 34.45           C  
ATOM   1474  CD1 LEU H 195      14.263  15.845  24.172  1.00 32.84           C  
ATOM   1475  CD2 LEU H 195      15.922  13.939  24.581  1.00 34.00           C  
ATOM   1476  C   LEU H 195      12.154  13.271  22.693  1.00 36.50           C  
ATOM   1477  O   LEU H 195      12.246  12.090  22.364  1.00 38.03           O  
ATOM   1478  N   GLN H 196      12.129  14.268  21.789  1.00 36.07           N  
ATOM   1479  CA  GLN H 196      12.302  13.946  20.406  1.00 37.59           C  
ATOM   1480  CB  GLN H 196      10.997  14.013  19.596  1.00 39.30           C  
ATOM   1481  CG  GLN H 196      11.115  13.418  18.195  1.00 44.40           C  
ATOM   1482  CD  GLN H 196       9.705  13.196  17.677  1.00 52.51           C  
ATOM   1483  OE1 GLN H 196       8.878  12.578  18.346  1.00 51.97           O  
ATOM   1484  NE2 GLN H 196       9.417  13.711  16.453  1.00 54.26           N  
ATOM   1485  C   GLN H 196      13.294  14.916  19.848  1.00 38.24           C  
ATOM   1486  O   GLN H 196      13.140  16.131  19.971  1.00 39.90           O  
ATOM   1487  N   LEU H 197      14.361  14.381  19.228  1.00 38.71           N  
ATOM   1488  CA  LEU H 197      15.416  15.191  18.693  1.00 36.60           C  
ATOM   1489  CB  LEU H 197      16.744  14.845  19.394  1.00 33.89           C  
ATOM   1490  CG  LEU H 197      17.956  15.724  19.060  1.00 37.16           C  
ATOM   1491  CD1 LEU H 197      17.715  17.191  19.440  1.00 36.45           C  
ATOM   1492  CD2 LEU H 197      19.214  15.161  19.739  1.00 39.87           C  
ATOM   1493  C   LEU H 197      15.507  14.863  17.231  1.00 40.16           C  
ATOM   1494  O   LEU H 197      15.790  13.725  16.858  1.00 40.89           O  
ATOM   1495  N   ASN H 198      15.260  15.865  16.359  1.00 40.60           N  
ATOM   1496  CA  ASN H 198      15.233  15.649  14.936  1.00 39.59           C  
ATOM   1497  CB  ASN H 198      14.326  16.641  14.185  1.00 42.18           C  
ATOM   1498  CG  ASN H 198      12.885  16.437  14.628  1.00 40.48           C  
ATOM   1499  OD1 ASN H 198      12.488  15.342  15.024  1.00 42.51           O  
ATOM   1500  ND2 ASN H 198      12.075  17.526  14.555  1.00 41.12           N  
ATOM   1501  C   ASN H 198      16.600  15.829  14.348  1.00 41.85           C  
ATOM   1502  O   ASN H 198      17.471  16.467  14.936  1.00 40.15           O  
ATOM   1503  N   SER H 199      16.801  15.241  13.147  1.00 41.95           N  
ATOM   1504  CA  SER H 199      17.998  15.371  12.359  1.00 42.29           C  
ATOM   1505  CB  SER H 199      18.089  16.698  11.579  1.00 43.01           C  
ATOM   1506  OG  SER H 199      18.143  17.803  12.468  1.00 45.99           O  
ATOM   1507  C   SER H 199      19.215  15.199  13.208  1.00 39.99           C  
ATOM   1508  O   SER H 199      20.057  16.092  13.300  1.00 42.51           O  
ATOM   1509  N   VAL H 200      19.349  14.017  13.833  1.00 38.70           N  
ATOM   1510  CA  VAL H 200      20.449  13.744  14.711  1.00 40.82           C  
ATOM   1511  CB  VAL H 200      20.262  12.497  15.528  1.00 39.94           C  
ATOM   1512  CG1 VAL H 200      19.073  12.705  16.481  1.00 40.76           C  
ATOM   1513  CG2 VAL H 200      20.083  11.304  14.572  1.00 38.82           C  
ATOM   1514  C   VAL H 200      21.720  13.588  13.935  1.00 42.28           C  
ATOM   1515  O   VAL H 200      21.721  13.205  12.764  1.00 41.29           O  
ATOM   1516  N   THR H 201      22.845  13.933  14.596  1.00 42.44           N  
ATOM   1517  CA  THR H 201      24.161  13.797  14.037  1.00 41.57           C  
ATOM   1518  CB  THR H 201      24.815  15.105  13.698  1.00 40.83           C  
ATOM   1519  OG1 THR H 201      24.961  15.899  14.864  1.00 48.91           O  
ATOM   1520  CG2 THR H 201      23.950  15.841  12.663  1.00 43.18           C  
ATOM   1521  C   THR H 201      24.989  13.119  15.085  1.00 44.17           C  
ATOM   1522  O   THR H 201      24.521  12.888  16.198  1.00 45.56           O  
ATOM   1523  N   PRO H 202      26.208  12.785  14.770  1.00 44.74           N  
ATOM   1524  CA  PRO H 202      27.038  12.075  15.705  1.00 41.64           C  
ATOM   1525  CD  PRO H 202      26.569  12.491  13.393  1.00 38.29           C  
ATOM   1526  CB  PRO H 202      28.279  11.665  14.916  1.00 41.46           C  
ATOM   1527  CG  PRO H 202      27.752  11.510  13.477  1.00 38.07           C  
ATOM   1528  C   PRO H 202      27.321  12.856  16.950  1.00 42.95           C  
ATOM   1529  O   PRO H 202      27.697  12.254  17.954  1.00 42.57           O  
ATOM   1530  N   GLU H 203      27.169  14.188  16.910  1.00 41.64           N  
ATOM   1531  CA  GLU H 203      27.416  15.017  18.055  1.00 45.44           C  
ATOM   1532  CB  GLU H 203      27.369  16.517  17.717  1.00 47.67           C  
ATOM   1533  CG  GLU H 203      26.014  16.988  17.198  1.00 50.00           C  
ATOM   1534  CD  GLU H 203      26.246  18.295  16.464  1.00 67.43           C  
ATOM   1535  OE1 GLU H 203      27.400  18.797  16.511  1.00 67.09           O  
ATOM   1536  OE2 GLU H 203      25.279  18.804  15.838  1.00 73.98           O1-
ATOM   1537  C   GLU H 203      26.388  14.711  19.101  1.00 43.53           C  
ATOM   1538  O   GLU H 203      26.619  14.916  20.290  1.00 44.34           O  
ATOM   1539  N   ASP H 204      25.207  14.247  18.655  1.00 41.43           N  
ATOM   1540  CA  ASP H 204      24.067  13.914  19.466  1.00 38.80           C  
ATOM   1541  CB  ASP H 204      22.790  13.725  18.635  1.00 37.69           C  
ATOM   1542  CG  ASP H 204      22.407  15.111  18.138  1.00 40.12           C  
ATOM   1543  OD1 ASP H 204      22.562  16.079  18.931  1.00 40.46           O  
ATOM   1544  OD2 ASP H 204      21.972  15.226  16.963  1.00 41.02           O1-
ATOM   1545  C   ASP H 204      24.305  12.677  20.289  1.00 37.22           C  
ATOM   1546  O   ASP H 204      23.496  12.355  21.156  1.00 36.36           O  
ATOM   1547  N   THR H 205      25.355  11.887  19.997  1.00 37.16           N  
ATOM   1548  CA  THR H 205      25.574  10.696  20.776  1.00 33.73           C  
ATOM   1549  CB  THR H 205      26.699   9.856  20.250  1.00 34.14           C  
ATOM   1550  OG1 THR H 205      26.438   9.476  18.907  1.00 37.13           O  
ATOM   1551  CG2 THR H 205      26.843   8.610  21.138  1.00 30.76           C  
ATOM   1552  C   THR H 205      25.904  11.069  22.191  1.00 31.77           C  
ATOM   1553  O   THR H 205      26.812  11.861  22.442  1.00 34.19           O  
ATOM   1554  N   ALA H 206      25.161  10.497  23.166  1.00 30.50           N  
ATOM   1555  CA  ALA H 206      25.420  10.807  24.545  1.00 31.94           C  
ATOM   1556  CB  ALA H 206      25.184  12.287  24.893  1.00 32.97           C  
ATOM   1557  C   ALA H 206      24.487  10.005  25.399  1.00 31.50           C  
ATOM   1558  O   ALA H 206      23.653   9.248  24.901  1.00 30.47           O  
ATOM   1559  N   VAL H 207      24.643  10.129  26.734  1.00 31.17           N  
ATOM   1560  CA  VAL H 207      23.747   9.472  27.639  1.00 29.97           C  
ATOM   1561  CB  VAL H 207      24.394   9.063  28.932  1.00 31.03           C  
ATOM   1562  CG1 VAL H 207      23.326   8.433  29.841  1.00 31.91           C  
ATOM   1563  CG2 VAL H 207      25.573   8.127  28.615  1.00 32.52           C  
ATOM   1564  C   VAL H 207      22.685  10.485  27.944  1.00 30.18           C  
ATOM   1565  O   VAL H 207      22.988  11.633  28.262  1.00 31.18           O  
ATOM   1566  N   TYR H 208      21.401  10.085  27.856  1.00 28.85           N  
ATOM   1567  CA  TYR H 208      20.331  11.022  28.056  1.00 32.07           C  
ATOM   1568  CB  TYR H 208      19.264  10.976  26.943  1.00 27.62           C  
ATOM   1569  CG  TYR H 208      19.829  11.573  25.696  1.00 32.42           C  
ATOM   1570  CD1 TYR H 208      20.721  10.883  24.904  1.00 30.02           C  
ATOM   1571  CD2 TYR H 208      19.441  12.836  25.305  1.00 31.29           C  
ATOM   1572  CE1 TYR H 208      21.225  11.456  23.757  1.00 29.69           C  
ATOM   1573  CE2 TYR H 208      19.940  13.412  24.161  1.00 31.01           C  
ATOM   1574  CZ  TYR H 208      20.836  12.722  23.385  1.00 32.28           C  
ATOM   1575  OH  TYR H 208      21.349  13.315  22.212  1.00 33.19           O  
ATOM   1576  C   TYR H 208      19.646  10.696  29.343  1.00 31.47           C  
ATOM   1577  O   TYR H 208      19.254   9.555  29.576  1.00 31.19           O  
ATOM   1578  N   TYR H 209      19.479  11.716  30.213  1.00 31.10           N  
ATOM   1579  CA  TYR H 209      18.868  11.519  31.499  1.00 30.19           C  
ATOM   1580  CB  TYR H 209      19.716  12.038  32.676  1.00 30.70           C  
ATOM   1581  CG  TYR H 209      21.016  11.314  32.786  1.00 31.91           C  
ATOM   1582  CD1 TYR H 209      21.101  10.105  33.436  1.00 31.64           C  
ATOM   1583  CD2 TYR H 209      22.160  11.863  32.254  1.00 32.78           C  
ATOM   1584  CE1 TYR H 209      22.306   9.450  33.541  1.00 32.41           C  
ATOM   1585  CE2 TYR H 209      23.367  11.213  32.355  1.00 35.24           C  
ATOM   1586  CZ  TYR H 209      23.442  10.002  33.000  1.00 35.89           C  
ATOM   1587  OH  TYR H 209      24.678   9.332  33.106  1.00 36.38           O  
ATOM   1588  C   TYR H 209      17.616  12.346  31.570  1.00 31.88           C  
ATOM   1589  O   TYR H 209      17.560  13.466  31.065  1.00 32.00           O  
ATOM   1590  N   CYS H 210      16.552  11.789  32.187  1.00 32.35           N  
ATOM   1591  CA  CYS H 210      15.376  12.572  32.445  1.00 32.15           C  
ATOM   1592  CB  CYS H 210      14.029  11.872  32.130  1.00 33.64           C  
ATOM   1593  SG  CYS H 210      13.762  10.301  33.007  1.00 38.90           S  
ATOM   1594  C   CYS H 210      15.441  12.896  33.907  1.00 34.99           C  
ATOM   1595  O   CYS H 210      16.008  12.130  34.685  1.00 34.69           O  
ATOM   1596  N   ALA H 211      14.905  14.061  34.328  1.00 35.44           N  
ATOM   1597  CA  ALA H 211      15.029  14.385  35.720  1.00 33.56           C  
ATOM   1598  CB  ALA H 211      16.321  15.145  36.054  1.00 34.25           C  
ATOM   1599  C   ALA H 211      13.890  15.263  36.140  1.00 34.58           C  
ATOM   1600  O   ALA H 211      13.187  15.848  35.315  1.00 33.09           O  
ATOM   1601  N   ARG H 212      13.675  15.358  37.469  1.00 32.53           N  
ATOM   1602  CA  ARG H 212      12.640  16.198  38.001  1.00 35.19           C  
ATOM   1603  CB  ARG H 212      11.812  15.507  39.099  1.00 33.99           C  
ATOM   1604  CG  ARG H 212      10.742  16.407  39.716  1.00 36.29           C  
ATOM   1605  CD  ARG H 212       9.696  15.652  40.534  1.00 34.75           C  
ATOM   1606  NE  ARG H 212      10.388  14.887  41.608  1.00 40.88           N  
ATOM   1607  CZ  ARG H 212      10.561  15.430  42.847  1.00 41.77           C  
ATOM   1608  NH1 ARG H 212      10.241  16.735  43.077  1.00 42.19           N1+
ATOM   1609  NH2 ARG H 212      11.036  14.652  43.862  1.00 37.44           N  
ATOM   1610  C   ARG H 212      13.276  17.414  38.608  1.00 33.56           C  
ATOM   1611  O   ARG H 212      14.261  17.331  39.339  1.00 33.20           O  
ATOM   1612  N   ASP H 213      12.712  18.595  38.293  1.00 34.71           N  
ATOM   1613  CA  ASP H 213      13.181  19.861  38.791  1.00 37.21           C  
ATOM   1614  CB  ASP H 213      13.181  20.961  37.731  1.00 36.82           C  
ATOM   1615  CG  ASP H 213      14.186  20.582  36.658  1.00 37.00           C  
ATOM   1616  OD1 ASP H 213      14.556  19.379  36.599  1.00  0.00           O  
ATOM   1617  OD2 ASP H 213      14.593  21.486  35.879  1.00  0.00           O1-
ATOM   1618  C   ASP H 213      12.212  20.242  39.868  1.00 36.69           C  
ATOM   1619  O   ASP H 213      11.008  20.298  39.637  1.00 36.71           O  
ATOM   1620  N   GLY H 214      12.589  20.615  41.118  1.00 34.73           N  
ATOM   1621  CA  GLY H 214      11.447  20.891  41.975  1.00 34.50           C  
ATOM   1622  C   GLY H 214      11.748  21.826  43.109  1.00 34.10           C  
ATOM   1623  O   GLY H 214      12.818  22.427  43.195  1.00 34.20           O  
ATOM   1624  N   GLU H 215      10.754  21.960  44.019  1.00 35.86           N  
ATOM   1625  CA  GLU H 215      10.839  22.796  45.182  1.00 35.69           C  
ATOM   1626  CB  GLU H 215      10.031  24.084  45.007  1.00 34.53           C  
ATOM   1627  CG  GLU H 215      10.280  25.153  46.069  1.00 43.42           C  
ATOM   1628  CD  GLU H 215       9.446  26.353  45.649  1.00  0.00           C  
ATOM   1629  OE1 GLU H 215       8.692  26.214  44.649  1.00  0.00           O  
ATOM   1630  OE2 GLU H 215       9.551  27.421  46.308  1.00  0.00           O1-
ATOM   1631  C   GLU H 215      10.214  22.018  46.297  1.00 38.85           C  
ATOM   1632  O   GLU H 215       9.464  21.084  46.035  1.00 42.30           O  
ATOM   1633  N   ILE H 216      10.525  22.351  47.568  1.00 40.05           N  
ATOM   1634  CA  ILE H 216       9.933  21.653  48.677  1.00 40.90           C  
ATOM   1635  CB  ILE H 216      10.506  22.036  50.012  1.00 41.03           C  
ATOM   1636  CG1 ILE H 216      11.988  21.626  50.057  1.00  0.00           C  
ATOM   1637  CG2 ILE H 216       9.672  21.385  51.129  1.00  0.00           C  
ATOM   1638  CD1 ILE H 216      12.733  22.141  51.287  1.00 32.68           C  
ATOM   1639  C   ILE H 216       8.460  21.924  48.623  1.00 41.54           C  
ATOM   1640  O   ILE H 216       8.028  22.891  47.996  1.00 41.86           O  
ATOM   1641  N   SER H 217       7.642  21.016  49.199  1.00 43.04           N  
ATOM   1642  CA  SER H 217       6.219  21.206  49.195  1.00 44.32           C  
ATOM   1643  CB  SER H 217       5.450  20.069  49.891  1.00 42.40           C  
ATOM   1644  OG  SER H 217       5.609  18.855  49.172  1.00 22.04           O  
ATOM   1645  C   SER H 217       5.939  22.475  49.935  1.00 45.36           C  
ATOM   1646  O   SER H 217       4.977  23.184  49.643  1.00 47.99           O  
ATOM   1647  N   TYR H 218       6.789  22.784  50.929  1.00 45.81           N  
ATOM   1648  CA  TYR H 218       6.683  24.000  51.682  1.00 46.82           C  
ATOM   1649  CB  TYR H 218       7.712  24.105  52.827  1.00 52.71           C  
ATOM   1650  CG  TYR H 218       7.402  23.088  53.877  1.00 84.68           C  
ATOM   1651  CD1 TYR H 218       7.806  21.778  53.741  1.00  0.00           C  
ATOM   1652  CD2 TYR H 218       6.711  23.452  55.010  1.00  0.00           C  
ATOM   1653  CE1 TYR H 218       7.521  20.849  54.717  1.00  0.00           C  
ATOM   1654  CE2 TYR H 218       6.424  22.528  55.988  1.00  0.00           C  
ATOM   1655  CZ  TYR H 218       6.828  21.222  55.845  1.00 98.49           C  
ATOM   1656  OH  TYR H 218       6.533  20.275  56.850  1.00  0.00           O  
ATOM   1657  C   TYR H 218       6.949  25.112  50.715  1.00 46.32           C  
ATOM   1658  O   TYR H 218       6.385  26.199  50.825  1.00 47.84           O  
ATOM   1659  N   ASP H 219       7.810  24.838  49.715  1.00 44.34           N  
ATOM   1660  CA  ASP H 219       8.239  25.788  48.729  1.00 44.36           C  
ATOM   1661  CB  ASP H 219       7.112  26.708  48.229  1.00 67.45           C  
ATOM   1662  CG  ASP H 219       6.119  25.887  47.424  1.00 60.71           C  
ATOM   1663  OD1 ASP H 219       6.431  24.708  47.106  1.00  0.00           O  
ATOM   1664  OD2 ASP H 219       5.033  26.442  47.107  1.00  0.00           O1-
ATOM   1665  C   ASP H 219       9.257  26.655  49.374  1.00 47.04           C  
ATOM   1666  O   ASP H 219       9.647  27.688  48.830  1.00 43.96           O  
ATOM   1667  N   TYR H 220       9.750  26.228  50.550  1.00 50.04           N  
ATOM   1668  CA  TYR H 220      10.782  26.983  51.187  1.00 49.21           C  
ATOM   1669  CB  TYR H 220      11.200  26.473  52.582  1.00 51.51           C  
ATOM   1670  CG  TYR H 220      10.313  27.070  53.620  1.00 50.21           C  
ATOM   1671  CD1 TYR H 220      10.652  28.287  54.168  1.00  0.00           C  
ATOM   1672  CD2 TYR H 220       9.166  26.441  54.045  1.00  0.00           C  
ATOM   1673  CE1 TYR H 220       9.866  28.869  55.131  1.00  0.00           C  
ATOM   1674  CE2 TYR H 220       8.375  27.020  55.010  1.00  0.00           C  
ATOM   1675  CZ  TYR H 220       8.725  28.234  55.553  1.00 81.00           C  
ATOM   1676  OH  TYR H 220       7.916  28.829  56.543  1.00  0.00           O  
ATOM   1677  C   TYR H 220      12.004  26.948  50.339  1.00 47.47           C  
ATOM   1678  O   TYR H 220      12.635  27.984  50.127  1.00 49.16           O  
ATOM   1679  N   TYR H 221      12.371  25.765  49.802  1.00 43.80           N  
ATOM   1680  CA  TYR H 221      13.626  25.732  49.105  1.00 41.04           C  
ATOM   1681  CB  TYR H 221      14.679  24.889  49.832  1.00 44.44           C  
ATOM   1682  CG  TYR H 221      14.672  25.367  51.244  1.00 42.47           C  
ATOM   1683  CD1 TYR H 221      15.098  26.635  51.573  1.00 41.06           C  
ATOM   1684  CD2 TYR H 221      14.171  24.562  52.241  1.00 37.85           C  
ATOM   1685  CE1 TYR H 221      15.079  27.070  52.876  1.00 29.35           C  
ATOM   1686  CE2 TYR H 221      14.148  24.990  53.548  1.00 26.56           C  
ATOM   1687  CZ  TYR H 221      14.608  26.246  53.866  1.00 34.47           C  
ATOM   1688  OH  TYR H 221      14.590  26.696  55.202  1.00 37.06           O  
ATOM   1689  C   TYR H 221      13.448  25.135  47.746  1.00 39.84           C  
ATOM   1690  O   TYR H 221      12.538  24.343  47.513  1.00 39.32           O  
ATOM   1691  N   TYR H 222      14.333  25.517  46.799  1.00 37.14           N  
ATOM   1692  CA  TYR H 222      14.215  24.981  45.474  1.00 37.30           C  
ATOM   1693  CB  TYR H 222      14.263  26.052  44.367  1.00 38.15           C  
ATOM   1694  CG  TYR H 222      13.868  25.412  43.076  1.00 37.42           C  
ATOM   1695  CD1 TYR H 222      12.541  25.171  42.798  1.00 34.80           C  
ATOM   1696  CD2 TYR H 222      14.810  25.065  42.138  1.00 36.64           C  
ATOM   1697  CE1 TYR H 222      12.157  24.587  41.613  1.00 15.87           C  
ATOM   1698  CE2 TYR H 222      14.432  24.482  40.950  1.00 35.02           C  
ATOM   1699  CZ  TYR H 222      13.106  24.239  40.684  1.00 14.12           C  
ATOM   1700  OH  TYR H 222      12.723  23.641  39.464  1.00 14.32           O  
ATOM   1701  C   TYR H 222      15.374  24.053  45.280  1.00 36.69           C  
ATOM   1702  O   TYR H 222      16.533  24.462  45.279  1.00 40.14           O  
ATOM   1703  N   TYR H 223      15.055  22.755  45.113  1.00 39.48           N  
ATOM   1704  CA  TYR H 223      16.004  21.676  45.034  1.00 37.42           C  
ATOM   1705  CB  TYR H 223      15.389  20.300  44.803  1.00 37.66           C  
ATOM   1706  CG  TYR H 223      14.148  20.058  45.569  1.00 39.26           C  
ATOM   1707  CD1 TYR H 223      14.097  20.023  46.941  1.00 40.17           C  
ATOM   1708  CD2 TYR H 223      13.010  19.821  44.834  1.00 40.40           C  
ATOM   1709  CE1 TYR H 223      12.898  19.760  47.556  1.00 41.14           C  
ATOM   1710  CE2 TYR H 223      11.812  19.558  45.436  1.00 42.44           C  
ATOM   1711  CZ  TYR H 223      11.767  19.527  46.806  1.00 42.81           C  
ATOM   1712  OH  TYR H 223      10.557  19.245  47.468  1.00 44.23           O  
ATOM   1713  C   TYR H 223      16.824  21.745  43.770  1.00 34.85           C  
ATOM   1714  O   TYR H 223      18.023  21.476  43.792  1.00 35.61           O  
ATOM   1715  N   GLY H 224      16.205  22.070  42.614  1.00 32.86           N  
ATOM   1716  CA  GLY H 224      16.917  21.926  41.367  1.00 32.45           C  
ATOM   1717  C   GLY H 224      16.584  20.546  40.868  1.00 31.64           C  
ATOM   1718  O   GLY H 224      15.481  20.063  41.113  1.00 32.54           O  
ATOM   1719  N   MET H 225      17.493  19.861  40.138  1.00 31.23           N  
ATOM   1720  CA  MET H 225      17.120  18.546  39.681  1.00 31.46           C  
ATOM   1721  CB  MET H 225      17.723  18.158  38.314  1.00 27.92           C  
ATOM   1722  CG  MET H 225      17.198  19.040  37.182  1.00 28.78           C  
ATOM   1723  SD  MET H 225      17.650  18.529  35.497  1.00 44.92           S  
ATOM   1724  CE  MET H 225      19.134  19.568  35.426  1.00 46.63           C  
ATOM   1725  C   MET H 225      17.551  17.541  40.702  1.00 30.49           C  
ATOM   1726  O   MET H 225      18.667  17.018  40.672  1.00 33.26           O  
ATOM   1727  N   ASP H 226      16.636  17.276  41.653  1.00 30.58           N  
ATOM   1728  CA  ASP H 226      16.815  16.367  42.747  1.00 32.30           C  
ATOM   1729  CB  ASP H 226      15.784  16.575  43.876  1.00 33.93           C  
ATOM   1730  CG  ASP H 226      14.376  16.365  43.327  1.00 38.39           C  
ATOM   1731  OD1 ASP H 226      14.106  16.808  42.181  1.00 39.81           O  
ATOM   1732  OD2 ASP H 226      13.548  15.757  44.056  1.00 40.18           O1-
ATOM   1733  C   ASP H 226      16.745  14.952  42.310  1.00 31.72           C  
ATOM   1734  O   ASP H 226      17.493  14.116  42.819  1.00 32.69           O  
ATOM   1735  N   VAL H 227      15.841  14.628  41.365  1.00 34.60           N  
ATOM   1736  CA  VAL H 227      15.798  13.208  41.100  1.00 35.95           C  
ATOM   1737  CB  VAL H 227      14.440  12.610  41.356  1.00 38.39           C  
ATOM   1738  CG1 VAL H 227      14.482  11.104  41.039  1.00 37.55           C  
ATOM   1739  CG2 VAL H 227      14.024  12.930  42.802  1.00 36.49           C  
ATOM   1740  C   VAL H 227      16.120  12.958  39.657  1.00 36.87           C  
ATOM   1741  O   VAL H 227      15.685  13.694  38.774  1.00 36.38           O  
ATOM   1742  N   TRP H 228      16.871  11.869  39.381  1.00 34.25           N  
ATOM   1743  CA  TRP H 228      17.320  11.614  38.041  1.00 32.87           C  
ATOM   1744  CB  TRP H 228      18.856  11.668  37.914  1.00 31.20           C  
ATOM   1745  CG  TRP H 228      19.457  13.027  38.189  1.00 32.17           C  
ATOM   1746  CD2 TRP H 228      20.058  13.873  37.196  1.00 30.95           C  
ATOM   1747  CD1 TRP H 228      19.580  13.684  39.378  1.00 32.19           C  
ATOM   1748  NE1 TRP H 228      20.206  14.892  39.187  1.00 31.87           N  
ATOM   1749  CE2 TRP H 228      20.510  15.020  37.849  1.00 31.57           C  
ATOM   1750  CE3 TRP H 228      20.223  13.707  35.850  1.00 30.65           C  
ATOM   1751  CZ2 TRP H 228      21.134  16.021  37.164  1.00 29.83           C  
ATOM   1752  CZ3 TRP H 228      20.853  14.719  35.163  1.00 32.25           C  
ATOM   1753  CH2 TRP H 228      21.298  15.853  35.808  1.00 31.20           C  
ATOM   1754  C   TRP H 228      16.909  10.232  37.610  1.00 34.39           C  
ATOM   1755  O   TRP H 228      16.615   9.359  38.427  1.00 32.83           O  
ATOM   1756  N   GLY H 229      16.855  10.015  36.280  1.00 35.62           N  
ATOM   1757  CA  GLY H 229      16.552   8.722  35.736  1.00 35.71           C  
ATOM   1758  C   GLY H 229      17.843   7.968  35.644  1.00 36.50           C  
ATOM   1759  O   GLY H 229      18.908   8.509  35.930  1.00 32.99           O  
ATOM   1760  N   ARG H 230      17.760   6.690  35.220  1.00 38.10           N  
ATOM   1761  CA  ARG H 230      18.865   5.775  35.113  1.00 38.50           C  
ATOM   1762  CB  ARG H 230      18.379   4.359  34.751  1.00 41.98           C  
ATOM   1763  CG  ARG H 230      19.374   3.238  35.046  1.00 44.60           C  
ATOM   1764  CD  ARG H 230      18.738   1.851  34.917  1.00 51.49           C  
ATOM   1765  NE  ARG H 230      19.692   0.851  35.474  1.00  0.00           N  
ATOM   1766  CZ  ARG H 230      20.552   0.190  34.646  1.00  0.00           C  
ATOM   1767  NH1 ARG H 230      20.539   0.442  33.305  1.00  0.00           N1+
ATOM   1768  NH2 ARG H 230      21.412  -0.735  35.164  1.00  0.00           N  
ATOM   1769  C   ARG H 230      19.819   6.245  34.053  1.00 38.68           C  
ATOM   1770  O   ARG H 230      21.032   6.094  34.189  1.00 36.84           O  
ATOM   1771  N   GLY H 231      19.292   6.810  32.952  1.00 35.56           N  
ATOM   1772  CA  GLY H 231      20.120   7.282  31.876  1.00 35.77           C  
ATOM   1773  C   GLY H 231      20.109   6.248  30.793  1.00 37.15           C  
ATOM   1774  O   GLY H 231      20.152   5.050  31.066  1.00 38.99           O  
ATOM   1775  N   THR H 232      20.039   6.697  29.522  1.00 35.27           N  
ATOM   1776  CA  THR H 232      20.060   5.788  28.408  1.00 38.12           C  
ATOM   1777  CB  THR H 232      18.772   5.729  27.639  1.00 38.61           C  
ATOM   1778  OG1 THR H 232      18.417   7.027  27.185  1.00 46.82           O  
ATOM   1779  CG2 THR H 232      17.663   5.151  28.525  1.00 39.80           C  
ATOM   1780  C   THR H 232      21.098   6.260  27.438  1.00 38.24           C  
ATOM   1781  O   THR H 232      21.085   7.414  27.014  1.00 34.44           O  
ATOM   1782  N   LEU H 233      22.028   5.362  27.059  1.00 37.93           N  
ATOM   1783  CA  LEU H 233      23.063   5.707  26.124  1.00 38.80           C  
ATOM   1784  CB  LEU H 233      24.259   4.733  26.233  1.00 36.40           C  
ATOM   1785  CG  LEU H 233      25.462   4.991  25.305  1.00 33.77           C  
ATOM   1786  CD1 LEU H 233      25.123   4.715  23.835  1.00 39.01           C  
ATOM   1787  CD2 LEU H 233      26.072   6.381  25.539  1.00 39.51           C  
ATOM   1788  C   LEU H 233      22.476   5.641  24.744  1.00 35.57           C  
ATOM   1789  O   LEU H 233      21.824   4.663  24.382  1.00 37.61           O  
ATOM   1790  N   VAL H 234      22.688   6.698  23.930  1.00 34.98           N  
ATOM   1791  CA  VAL H 234      22.177   6.688  22.584  1.00 36.04           C  
ATOM   1792  CB  VAL H 234      21.147   7.749  22.333  1.00 35.30           C  
ATOM   1793  CG1 VAL H 234      20.776   7.730  20.841  1.00 36.13           C  
ATOM   1794  CG2 VAL H 234      19.954   7.504  23.272  1.00 35.79           C  
ATOM   1795  C   VAL H 234      23.323   6.960  21.659  1.00 41.01           C  
ATOM   1796  O   VAL H 234      24.023   7.961  21.803  1.00 36.98           O  
ATOM   1797  N   THR H 235      23.536   6.079  20.661  1.00 37.67           N  
ATOM   1798  CA  THR H 235      24.634   6.278  19.758  1.00 39.92           C  
ATOM   1799  CB  THR H 235      25.501   5.061  19.602  1.00 39.05           C  
ATOM   1800  OG1 THR H 235      26.020   4.659  20.861  1.00 40.15           O  
ATOM   1801  CG2 THR H 235      26.655   5.398  18.645  1.00 38.24           C  
ATOM   1802  C   THR H 235      24.071   6.591  18.409  1.00 38.46           C  
ATOM   1803  O   THR H 235      23.130   5.945  17.951  1.00 38.16           O  
ATOM   1804  N   VAL H 236      24.629   7.623  17.743  1.00 39.18           N  
ATOM   1805  CA  VAL H 236      24.163   7.961  16.431  1.00 43.34           C  
ATOM   1806  CB  VAL H 236      23.919   9.430  16.255  1.00 41.02           C  
ATOM   1807  CG1 VAL H 236      23.551   9.704  14.788  1.00 41.21           C  
ATOM   1808  CG2 VAL H 236      22.840   9.863  17.259  1.00 41.64           C  
ATOM   1809  C   VAL H 236      25.237   7.571  15.476  1.00 43.19           C  
ATOM   1810  O   VAL H 236      26.288   8.208  15.414  1.00 42.07           O  
ATOM   1811  N   SER H 237      24.985   6.503  14.698  1.00 44.28           N  
ATOM   1812  CA  SER H 237      25.962   6.053  13.757  1.00 47.00           C  
ATOM   1813  CB  SER H 237      26.908   4.981  14.326  1.00 45.95           C  
ATOM   1814  OG  SER H 237      27.850   4.582  13.341  1.00 46.79           O  
ATOM   1815  C   SER H 237      25.223   5.421  12.627  1.00 46.31           C  
ATOM   1816  O   SER H 237      24.083   4.986  12.776  1.00 46.94           O  
ATOM   1817  N   SER H 238      25.868   5.360  11.450  1.00 50.59           N  
ATOM   1818  CA  SER H 238      25.235   4.762  10.315  1.00 51.04           C  
ATOM   1819  CB  SER H 238      25.922   5.124   8.988  1.00 51.84           C  
ATOM   1820  OG  SER H 238      27.278   4.705   9.006  1.00 52.42           O  
ATOM   1821  C   SER H 238      25.286   3.254  10.502  1.00 52.27           C  
ATOM   1822  O   SER H 238      25.969   2.579   9.688  1.00 52.60           O  
ATOM   1823  OXT SER H 238      24.637   2.756  11.461  1.00  0.00           O1-
TER    1824      SER H 238 
CONECT  151  650
CONECT  650  151
CONECT  969 1593
CONECT 1593  969
END
