# Supplementary material for: Fully automated antibody structure prediction using BIOVIA tools: Validation study
Source: PLoS One. 2017 May 18;12(5):e0177923. doi: 10.1371/journal.pone.0177923 (PMC5436848; doi:10.1371/journal.pone.0177923)
Supplement: S2 Dataset — Predicted structures using the Top5 framework method, Chothia CDR definition with canonical filtering and generating 50 models. These were used in the comparison against predictions using no filtering. (ZIP) [file pone.0177923.s004.zip › 4JG1_LH_FV_FinalModel.pdb]

REMARK   Accelrys Discovery Studio PDB file
REMARK   Created:  2015-04-10T03:50:31Z
SSBOND   1 CYS L   23    CYS L   88                                     
SSBOND   2 CYS H  129    CYS H  204                                     
ATOM      1  N   ASP L   1      25.160  33.124  26.552  1.00 29.71           N1+
ATOM      2  CA  ASP L   1      25.437  31.896  27.326  1.00 36.07           C  
ATOM      3  CB  ASP L   1      26.056  30.808  26.432  1.00 39.39           C  
ATOM      4  CG  ASP L   1      24.987  30.313  25.471  1.00 44.39           C  
ATOM      5  OD1 ASP L   1      23.837  30.821  25.551  1.00 57.83           O  
ATOM      6  OD2 ASP L   1      25.305  29.414  24.647  1.00 45.76           O1-
ATOM      7  C   ASP L   1      26.392  32.181  28.432  1.00 32.39           C  
ATOM      8  O   ASP L   1      27.328  32.963  28.274  1.00 30.98           O  
ATOM      9  N   ILE L   2      26.167  31.542  29.594  1.00 29.39           N  
ATOM     10  CA  ILE L   2      27.036  31.743  30.712  1.00 26.08           C  
ATOM     11  CB  ILE L   2      26.330  31.768  32.031  1.00 25.11           C  
ATOM     12  CG1 ILE L   2      25.450  33.018  32.158  1.00 25.90           C  
ATOM     13  CG2 ILE L   2      27.391  31.627  33.130  1.00 20.98           C  
ATOM     14  CD1 ILE L   2      24.576  33.007  33.411  1.00 25.99           C  
ATOM     15  C   ILE L   2      27.983  30.594  30.760  1.00 27.03           C  
ATOM     16  O   ILE L   2      27.578  29.433  30.769  1.00 26.70           O  
ATOM     17  N   VAL L   3      29.291  30.910  30.785  1.00 27.92           N  
ATOM     18  CA  VAL L   3      30.280  29.876  30.821  1.00 26.43           C  
ATOM     19  CB  VAL L   3      31.515  30.208  30.037  1.00 28.44           C  
ATOM     20  CG1 VAL L   3      32.538  29.075  30.226  1.00 20.65           C  
ATOM     21  CG2 VAL L   3      31.112  30.445  28.571  1.00 20.18           C  
ATOM     22  C   VAL L   3      30.689  29.673  32.243  1.00 22.33           C  
ATOM     23  O   VAL L   3      30.946  30.627  32.976  1.00 18.93           O  
ATOM     24  N   LEU L   4      30.744  28.398  32.672  1.00 21.64           N  
ATOM     25  CA  LEU L   4      31.153  28.103  34.013  1.00 19.99           C  
ATOM     26  CB  LEU L   4      30.196  27.152  34.753  1.00 16.32           C  
ATOM     27  CG  LEU L   4      28.797  27.748  34.991  1.00 15.44           C  
ATOM     28  CD1 LEU L   4      27.888  26.757  35.734  1.00 16.39           C  
ATOM     29  CD2 LEU L   4      28.884  29.116  35.684  1.00 11.43           C  
ATOM     30  C   LEU L   4      32.479  27.419  33.928  1.00 20.53           C  
ATOM     31  O   LEU L   4      32.620  26.411  33.240  1.00 18.41           O  
ATOM     32  N   THR L   5      33.491  27.958  34.637  1.00 21.74           N  
ATOM     33  CA  THR L   5      34.802  27.383  34.584  1.00 20.53           C  
ATOM     34  CB  THR L   5      35.867  28.395  34.268  1.00 23.16           C  
ATOM     35  OG1 THR L   5      35.589  29.023  33.025  1.00 23.64           O  
ATOM     36  CG2 THR L   5      37.231  27.689  34.208  1.00 22.59           C  
ATOM     37  C   THR L   5      35.109  26.820  35.936  1.00 19.07           C  
ATOM     38  O   THR L   5      35.035  27.523  36.941  1.00 19.83           O  
ATOM     39  N   GLN L   6      35.474  25.524  35.992  1.00 18.41           N  
ATOM     40  CA  GLN L   6      35.746  24.914  37.263  1.00 17.04           C  
ATOM     41  CB  GLN L   6      35.068  23.545  37.454  1.00 16.44           C  
ATOM     42  CG  GLN L   6      33.543  23.615  37.534  1.00 19.16           C  
ATOM     43  CD  GLN L   6      33.011  22.201  37.719  1.00 18.79           C  
ATOM     44  OE1 GLN L   6      32.254  21.694  36.892  1.00 17.82           O  
ATOM     45  NE2 GLN L   6      33.415  21.541  38.838  1.00 17.83           N  
ATOM     46  C   GLN L   6      37.218  24.683  37.395  1.00 19.68           C  
ATOM     47  O   GLN L   6      37.911  24.402  36.419  1.00 22.35           O  
ATOM     48  N   SER L   7      37.736  24.833  38.633  1.00 21.23           N  
ATOM     49  CA  SER L   7      39.122  24.580  38.906  1.00 25.61           C  
ATOM     50  CB  SER L   7      39.991  25.848  38.977  1.00 25.48           C  
ATOM     51  OG  SER L   7      40.115  26.440  37.694  1.00 41.16           O  
ATOM     52  C   SER L   7      39.195  23.945  40.257  1.00 26.34           C  
ATOM     53  O   SER L   7      38.380  24.251  41.125  1.00 20.51           O  
ATOM     54  N   PRO L   8      40.133  23.059  40.490  1.00 23.36           N  
ATOM     55  CA  PRO L   8      41.068  22.621  39.486  1.00 22.10           C  
ATOM     56  CD  PRO L   8      40.698  22.966  41.828  1.00 23.29           C  
ATOM     57  CB  PRO L   8      42.260  22.032  40.234  1.00 23.99           C  
ATOM     58  CG  PRO L   8      42.191  22.670  41.627  1.00 25.39           C  
ATOM     59  C   PRO L   8      40.405  21.566  38.663  1.00 20.32           C  
ATOM     60  O   PRO L   8      39.333  21.100  39.046  1.00 21.92           O  
ATOM     61  N   ALA L   9      41.022  21.181  37.530  1.00 20.46           N  
ATOM     62  CA  ALA L   9      40.478  20.143  36.709  1.00 21.40           C  
ATOM     63  CB  ALA L   9      41.293  19.914  35.424  1.00 25.16           C  
ATOM     64  C   ALA L   9      40.484  18.862  37.486  1.00 22.56           C  
ATOM     65  O   ALA L   9      39.506  18.117  37.468  1.00 20.45           O  
ATOM     66  N   THR L  10      41.591  18.563  38.195  1.00 21.02           N  
ATOM     67  CA  THR L  10      41.620  17.343  38.953  1.00 21.96           C  
ATOM     68  CB  THR L  10      42.424  16.249  38.310  1.00 24.97           C  
ATOM     69  OG1 THR L  10      42.155  15.008  38.942  1.00 27.15           O  
ATOM     70  CG2 THR L  10      43.916  16.583  38.429  1.00 23.89           C  
ATOM     71  C   THR L  10      42.211  17.643  40.294  1.00 20.50           C  
ATOM     72  O   THR L  10      43.011  18.567  40.440  1.00 21.33           O  
ATOM     73  N   LEU L  11      41.803  16.877  41.326  1.00 19.60           N  
ATOM     74  CA  LEU L  11      42.310  17.125  42.642  1.00 19.88           C  
ATOM     75  CB  LEU L  11      41.274  17.897  43.480  1.00 22.11           C  
ATOM     76  CG  LEU L  11      41.777  18.474  44.811  1.00 26.10           C  
ATOM     77  CD1 LEU L  11      42.885  19.512  44.583  1.00 23.39           C  
ATOM     78  CD2 LEU L  11      40.611  19.055  45.625  1.00 24.97           C  
ATOM     79  C   LEU L  11      42.576  15.783  43.265  1.00 19.95           C  
ATOM     80  O   LEU L  11      41.712  14.908  43.249  1.00 19.77           O  
ATOM     81  N   SER L  12      43.797  15.563  43.804  1.00 21.89           N  
ATOM     82  CA  SER L  12      44.085  14.301  44.434  1.00 19.87           C  
ATOM     83  CB  SER L  12      45.350  13.599  43.904  1.00 19.80           C  
ATOM     84  OG  SER L  12      45.165  13.191  42.556  1.00 25.37           O  
ATOM     85  C   SER L  12      44.337  14.580  45.878  1.00 21.42           C  
ATOM     86  O   SER L  12      45.233  15.350  46.222  1.00 22.52           O  
ATOM     87  N   LEU L  13      43.547  13.954  46.772  1.00 19.53           N  
ATOM     88  CA  LEU L  13      43.713  14.213  48.172  1.00 19.11           C  
ATOM     89  CB  LEU L  13      42.746  15.275  48.718  1.00 18.33           C  
ATOM     90  CG  LEU L  13      42.985  16.681  48.140  1.00 18.44           C  
ATOM     91  CD1 LEU L  13      41.994  17.697  48.723  1.00 20.27           C  
ATOM     92  CD2 LEU L  13      44.443  17.126  48.316  1.00 20.12           C  
ATOM     93  C   LEU L  13      43.463  12.951  48.936  1.00 18.48           C  
ATOM     94  O   LEU L  13      42.798  12.035  48.454  1.00 20.04           O  
ATOM     95  N   SER L  14      44.026  12.873  50.158  1.00 17.20           N  
ATOM     96  CA  SER L  14      43.850  11.721  50.995  1.00 16.85           C  
ATOM     97  CB  SER L  14      45.023  11.485  51.960  1.00 22.16           C  
ATOM     98  OG  SER L  14      46.206  11.204  51.227  1.00 25.47           O  
ATOM     99  C   SER L  14      42.618  11.918  51.820  1.00 16.98           C  
ATOM    100  O   SER L  14      42.153  13.038  52.027  1.00 20.02           O  
ATOM    101  N   PRO L  15      42.083  10.831  52.303  1.00 17.33           N  
ATOM    102  CA  PRO L  15      40.900  10.834  53.112  1.00 16.78           C  
ATOM    103  CD  PRO L  15      42.727   9.531  52.245  1.00 16.75           C  
ATOM    104  CB  PRO L  15      40.622   9.365  53.429  1.00 16.65           C  
ATOM    105  CG  PRO L  15      42.004   8.694  53.312  1.00 18.91           C  
ATOM    106  C   PRO L  15      41.125  11.647  54.346  1.00 20.79           C  
ATOM    107  O   PRO L  15      42.224  11.608  54.898  1.00 18.84           O  
ATOM    108  N   GLY L  16      40.097  12.398  54.787  1.00 18.67           N  
ATOM    109  CA  GLY L  16      40.198  13.173  55.987  1.00 14.41           C  
ATOM    110  C   GLY L  16      40.676  14.552  55.654  1.00 18.45           C  
ATOM    111  O   GLY L  16      40.650  15.441  56.504  1.00 20.88           O  
ATOM    112  N   GLU L  17      41.133  14.772  54.406  1.00 17.45           N  
ATOM    113  CA  GLU L  17      41.614  16.076  54.045  1.00 19.90           C  
ATOM    114  CB  GLU L  17      42.734  16.068  52.989  1.00 21.30           C  
ATOM    115  CG  GLU L  17      44.053  15.502  53.525  1.00 25.08           C  
ATOM    116  CD  GLU L  17      45.102  15.574  52.425  1.00 26.44           C  
ATOM    117  OE1 GLU L  17      45.402  16.707  51.965  1.00 35.20           O  
ATOM    118  OE2 GLU L  17      45.620  14.496  52.028  1.00 28.29           O1-
ATOM    119  C   GLU L  17      40.474  16.898  53.533  1.00 24.33           C  
ATOM    120  O   GLU L  17      39.409  16.377  53.202  1.00 21.46           O  
ATOM    121  N   ARG L  18      40.671  18.231  53.492  1.00 25.75           N  
ATOM    122  CA  ARG L  18      39.656  19.144  53.048  1.00 21.65           C  
ATOM    123  CB  ARG L  18      39.777  20.510  53.744  1.00 20.74           C  
ATOM    124  CG  ARG L  18      38.569  21.435  53.600  1.00 25.26           C  
ATOM    125  CD  ARG L  18      38.770  22.753  54.352  1.00 26.01           C  
ATOM    126  NE  ARG L  18      37.449  23.427  54.478  1.00 30.63           N  
ATOM    127  CZ  ARG L  18      37.231  24.287  55.516  1.00 33.55           C  
ATOM    128  NH1 ARG L  18      38.225  24.528  56.418  1.00 32.99           N1+
ATOM    129  NH2 ARG L  18      36.019  24.898  55.658  1.00 33.28           N  
ATOM    130  C   ARG L  18      39.824  19.354  51.573  1.00 21.99           C  
ATOM    131  O   ARG L  18      40.943  19.476  51.076  1.00 19.74           O  
ATOM    132  N   ALA L  19      38.701  19.392  50.825  1.00 19.16           N  
ATOM    133  CA  ALA L  19      38.787  19.612  49.410  1.00 18.34           C  
ATOM    134  CB  ALA L  19      38.180  18.473  48.573  1.00 18.06           C  
ATOM    135  C   ALA L  19      38.013  20.853  49.097  1.00 19.18           C  
ATOM    136  O   ALA L  19      36.927  21.070  49.633  1.00 18.38           O  
ATOM    137  N   THR L  20      38.578  21.716  48.227  1.00 20.73           N  
ATOM    138  CA  THR L  20      37.905  22.926  47.854  1.00 21.54           C  
ATOM    139  CB  THR L  20      38.610  24.159  48.340  1.00 24.85           C  
ATOM    140  OG1 THR L  20      38.718  24.132  49.757  1.00 26.36           O  
ATOM    141  CG2 THR L  20      37.819  25.400  47.894  1.00 26.69           C  
ATOM    142  C   THR L  20      37.875  22.992  46.358  1.00 21.36           C  
ATOM    143  O   THR L  20      38.920  23.014  45.707  1.00 20.57           O  
ATOM    144  N   LEU L  21      36.662  23.030  45.772  1.00 19.26           N  
ATOM    145  CA  LEU L  21      36.522  23.119  44.345  1.00 21.58           C  
ATOM    146  CB  LEU L  21      35.600  22.041  43.747  1.00 19.38           C  
ATOM    147  CG  LEU L  21      36.153  20.607  43.871  1.00 17.72           C  
ATOM    148  CD1 LEU L  21      36.333  20.194  45.341  1.00 22.75           C  
ATOM    149  CD2 LEU L  21      35.293  19.609  43.081  1.00  8.61           C  
ATOM    150  C   LEU L  21      35.918  24.457  44.041  1.00 21.76           C  
ATOM    151  O   LEU L  21      35.058  24.938  44.778  1.00 19.80           O  
ATOM    152  N   SER L  22      36.357  25.096  42.936  1.00 20.96           N  
ATOM    153  CA  SER L  22      35.874  26.413  42.625  1.00 22.38           C  
ATOM    154  CB  SER L  22      36.996  27.458  42.491  1.00 23.84           C  
ATOM    155  OG  SER L  22      37.665  27.629  43.731  1.00 32.61           O  
ATOM    156  C   SER L  22      35.162  26.396  41.305  1.00 21.84           C  
ATOM    157  O   SER L  22      35.486  25.613  40.413  1.00 18.98           O  
ATOM    158  N   CYS L  23      34.142  27.272  41.168  1.00 18.52           N  
ATOM    159  CA  CYS L  23      33.403  27.405  39.942  1.00 20.01           C  
ATOM    160  CB  CYS L  23      32.001  26.740  40.018  1.00 22.22           C  
ATOM    161  SG  CYS L  23      31.010  26.855  38.493  1.00 27.02           S  
ATOM    162  C   CYS L  23      33.258  28.880  39.687  1.00 24.65           C  
ATOM    163  O   CYS L  23      32.874  29.639  40.577  1.00 21.59           O  
ATOM    164  N   MET L  24      33.585  29.343  38.459  1.00 22.73           N  
ATOM    165  CA  MET L  24      33.490  30.752  38.185  1.00 24.42           C  
ATOM    166  CB  MET L  24      34.845  31.414  37.881  1.00 31.87           C  
ATOM    167  CG  MET L  24      35.783  31.438  39.090  1.00 39.52           C  
ATOM    168  SD  MET L  24      37.401  32.212  38.780  1.00  0.00           S  
ATOM    169  CE  MET L  24      38.070  30.819  37.826  1.00  0.00           C  
ATOM    170  C   MET L  24      32.607  30.951  36.992  1.00 21.75           C  
ATOM    171  O   MET L  24      32.696  30.223  36.008  1.00 24.03           O  
ATOM    172  N   THR L  25      31.741  31.980  37.053  1.00 23.93           N  
ATOM    173  CA  THR L  25      30.793  32.224  36.005  1.00 22.33           C  
ATOM    174  CB  THR L  25      29.402  32.414  36.531  1.00 17.14           C  
ATOM    175  OG1 THR L  25      28.494  32.648  35.467  1.00  0.00           O  
ATOM    176  CG2 THR L  25      29.403  33.595  37.505  1.00  0.00           C  
ATOM    177  C   THR L  25      31.191  33.457  35.259  1.00 21.06           C  
ATOM    178  O   THR L  25      31.755  34.393  35.821  1.00 22.88           O  
ATOM    179  N   SER L  26      30.809  33.497  33.964  1.00 26.04           N  
ATOM    180  CA  SER L  26      31.057  34.603  33.078  1.00 26.85           C  
ATOM    181  CB  SER L  26      30.603  34.308  31.640  1.00 27.83           C  
ATOM    182  OG  SER L  26      30.820  35.444  30.818  1.00 28.62           O  
ATOM    183  C   SER L  26      30.292  35.813  33.535  1.00 28.75           C  
ATOM    184  O   SER L  26      30.814  36.927  33.478  1.00 30.38           O  
ATOM    185  N   THR L  27      29.026  35.631  33.977  1.00 25.96           N  
ATOM    186  CA  THR L  27      28.233  36.748  34.427  1.00 25.75           C  
ATOM    187  CB  THR L  27      27.150  37.175  33.475  1.00 29.04           C  
ATOM    188  OG1 THR L  27      26.216  36.126  33.277  1.00 34.71           O  
ATOM    189  CG2 THR L  27      27.789  37.562  32.138  1.00 27.46           C  
ATOM    190  C   THR L  27      27.554  36.361  35.706  1.00 25.92           C  
ATOM    191  O   THR L  27      27.608  35.207  36.129  1.00 25.58           O  
ATOM    192  N   ASP L  28      26.888  37.346  36.351  1.00 23.63           N  
ATOM    193  CA  ASP L  28      26.268  37.181  37.638  1.00 24.20           C  
ATOM    194  CB  ASP L  28      25.885  38.520  38.296  1.00 26.28           C  
ATOM    195  CG  ASP L  28      25.601  38.277  39.771  1.00 33.44           C  
ATOM    196  OD1 ASP L  28      25.682  37.100  40.212  1.00 34.43           O  
ATOM    197  OD2 ASP L  28      25.303  39.273  40.482  1.00 36.67           O1-
ATOM    198  C   ASP L  28      25.026  36.337  37.548  1.00 25.38           C  
ATOM    199  O   ASP L  28      24.019  36.717  36.957  1.00 25.95           O  
ATOM    200  N   ILE L  29      25.128  35.105  38.076  1.00 22.53           N  
ATOM    201  CA  ILE L  29      24.107  34.108  38.230  1.00 21.26           C  
ATOM    202  CB  ILE L  29      24.634  32.709  38.207  1.00 21.09           C  
ATOM    203  CG1 ILE L  29      25.587  32.449  39.374  1.00 20.22           C  
ATOM    204  CG2 ILE L  29      25.270  32.494  36.824  1.00 19.01           C  
ATOM    205  CD1 ILE L  29      25.873  30.965  39.555  1.00 20.28           C  
ATOM    206  C   ILE L  29      23.241  34.307  39.442  1.00 22.47           C  
ATOM    207  O   ILE L  29      22.202  33.658  39.563  1.00 21.44           O  
ATOM    208  N   ASP L  30      23.734  35.072  40.441  1.00 21.99           N  
ATOM    209  CA  ASP L  30      23.069  35.243  41.703  1.00 21.65           C  
ATOM    210  CB  ASP L  30      21.526  35.251  41.675  1.00 23.83           C  
ATOM    211  CG  ASP L  30      21.043  36.637  41.290  1.00 28.61           C  
ATOM    212  OD1 ASP L  30      21.513  37.612  41.933  1.00 29.07           O  
ATOM    213  OD2 ASP L  30      20.186  36.742  40.370  1.00 29.92           O1-
ATOM    214  C   ASP L  30      23.504  34.089  42.538  1.00 22.28           C  
ATOM    215  O   ASP L  30      24.697  33.802  42.629  1.00 21.89           O  
ATOM    216  N   ASP L  31      22.546  33.406  43.194  1.00 20.45           N  
ATOM    217  CA  ASP L  31      22.902  32.281  44.006  1.00 20.69           C  
ATOM    218  CB  ASP L  31      22.259  32.318  45.408  1.00 22.11           C  
ATOM    219  CG  ASP L  31      22.775  33.489  46.230  1.00 29.16           C  
ATOM    220  OD1 ASP L  31      23.629  34.255  45.713  1.00 30.79           O  
ATOM    221  OD2 ASP L  31      22.316  33.630  47.395  1.00 34.11           O1-
ATOM    222  C   ASP L  31      22.294  31.048  43.386  1.00 21.13           C  
ATOM    223  O   ASP L  31      22.096  30.050  44.068  1.00 19.42           O  
ATOM    224  N   ASP L  32      22.032  31.087  42.066  1.00 18.61           N  
ATOM    225  CA  ASP L  32      21.359  30.120  41.225  1.00 18.00           C  
ATOM    226  CB  ASP L  32      20.765  30.726  39.942  1.00 18.67           C  
ATOM    227  CG  ASP L  32      19.527  31.518  40.342  1.00 20.16           C  
ATOM    228  OD1 ASP L  32      19.298  31.692  41.568  1.00 22.39           O  
ATOM    229  OD2 ASP L  32      18.784  31.955  39.424  1.00 20.69           O1-
ATOM    230  C   ASP L  32      22.216  28.952  40.844  1.00 18.16           C  
ATOM    231  O   ASP L  32      22.251  28.523  39.696  1.00 17.98           O  
ATOM    232  N   MET L  33      23.059  28.485  41.749  1.00 16.40           N  
ATOM    233  CA  MET L  33      24.102  27.592  41.332  1.00 17.58           C  
ATOM    234  CB  MET L  33      25.527  28.127  41.545  1.00 19.14           C  
ATOM    235  CG  MET L  33      26.580  27.166  40.991  1.00 21.71           C  
ATOM    236  SD  MET L  33      28.276  27.805  40.927  1.00 24.45           S  
ATOM    237  CE  MET L  33      27.980  28.912  39.516  1.00 21.51           C  
ATOM    238  C   MET L  33      23.977  26.320  42.110  1.00 18.71           C  
ATOM    239  O   MET L  33      23.746  26.335  43.318  1.00 15.96           O  
ATOM    240  N   ASN L  34      24.140  25.173  41.418  1.00 15.22           N  
ATOM    241  CA  ASN L  34      24.008  23.893  42.052  1.00 14.38           C  
ATOM    242  CB  ASN L  34      22.905  23.036  41.417  1.00 12.41           C  
ATOM    243  CG  ASN L  34      21.588  23.765  41.620  1.00 12.10           C  
ATOM    244  OD1 ASN L  34      20.944  23.631  42.658  1.00  0.00           O  
ATOM    245  ND2 ASN L  34      21.183  24.577  40.606  1.00  0.00           N  
ATOM    246  C   ASN L  34      25.291  23.135  41.879  1.00 15.33           C  
ATOM    247  O   ASN L  34      26.117  23.468  41.030  1.00 15.13           O  
ATOM    248  N   TRP L  35      25.497  22.104  42.728  1.00 16.15           N  
ATOM    249  CA  TRP L  35      26.654  21.257  42.629  1.00 13.37           C  
ATOM    250  CB  TRP L  35      27.609  21.385  43.828  1.00 13.05           C  
ATOM    251  CG  TRP L  35      28.321  22.715  43.894  1.00 13.21           C  
ATOM    252  CD2 TRP L  35      29.577  22.984  43.250  1.00 13.71           C  
ATOM    253  CD1 TRP L  35      27.958  23.867  44.527  1.00 13.79           C  
ATOM    254  NE1 TRP L  35      28.908  24.838  44.316  1.00 13.61           N  
ATOM    255  CE2 TRP L  35      29.910  24.308  43.530  1.00 13.64           C  
ATOM    256  CE3 TRP L  35      30.383  22.190  42.484  1.00 13.24           C  
ATOM    257  CZ2 TRP L  35      31.062  24.861  43.049  1.00 15.67           C  
ATOM    258  CZ3 TRP L  35      31.545  22.752  42.000  1.00 14.18           C  
ATOM    259  CH2 TRP L  35      31.877  24.062  42.278  1.00 14.67           C  
ATOM    260  C   TRP L  35      26.175  19.835  42.575  1.00 12.20           C  
ATOM    261  O   TRP L  35      25.303  19.435  43.347  1.00 13.55           O  
ATOM    262  N   TYR L  36      26.753  19.030  41.657  1.00 11.47           N  
ATOM    263  CA  TYR L  36      26.351  17.657  41.492  1.00 11.49           C  
ATOM    264  CB  TYR L  36      25.757  17.330  40.109  1.00 12.45           C  
ATOM    265  CG  TYR L  36      24.499  18.104  39.908  1.00 14.10           C  
ATOM    266  CD1 TYR L  36      23.298  17.612  40.361  1.00 13.14           C  
ATOM    267  CD2 TYR L  36      24.517  19.321  39.270  1.00 16.90           C  
ATOM    268  CE1 TYR L  36      22.135  18.322  40.177  1.00 13.57           C  
ATOM    269  CE2 TYR L  36      23.356  20.035  39.082  1.00 16.79           C  
ATOM    270  CZ  TYR L  36      22.160  19.536  39.536  1.00 16.39           C  
ATOM    271  OH  TYR L  36      20.968  20.264  39.346  1.00 19.28           O  
ATOM    272  C   TYR L  36      27.558  16.772  41.614  1.00 15.17           C  
ATOM    273  O   TYR L  36      28.686  17.185  41.354  1.00 13.95           O  
ATOM    274  N   GLN L  37      27.325  15.511  42.040  1.00 17.07           N  
ATOM    275  CA  GLN L  37      28.368  14.535  42.176  1.00 16.43           C  
ATOM    276  CB  GLN L  37      28.425  13.938  43.592  1.00 18.41           C  
ATOM    277  CG  GLN L  37      29.517  12.891  43.803  1.00 17.26           C  
ATOM    278  CD  GLN L  37      29.321  12.321  45.201  1.00 16.52           C  
ATOM    279  OE1 GLN L  37      28.233  11.868  45.553  1.00 15.65           O  
ATOM    280  NE2 GLN L  37      30.397  12.352  46.029  1.00 17.55           N  
ATOM    281  C   GLN L  37      28.040  13.407  41.246  1.00 15.98           C  
ATOM    282  O   GLN L  37      26.916  12.909  41.245  1.00 17.05           O  
ATOM    283  N   GLN L  38      29.008  12.971  40.412  1.00 13.79           N  
ATOM    284  CA  GLN L  38      28.693  11.878  39.535  1.00 13.88           C  
ATOM    285  CB  GLN L  38      28.633  12.259  38.045  1.00 13.27           C  
ATOM    286  CG  GLN L  38      28.156  11.105  37.155  1.00 13.95           C  
ATOM    287  CD  GLN L  38      28.127  11.570  35.704  1.00 14.31           C  
ATOM    288  OE1 GLN L  38      28.955  12.373  35.276  1.00 17.70           O  
ATOM    289  NE2 GLN L  38      27.141  11.051  34.923  1.00 13.74           N  
ATOM    290  C   GLN L  38      29.729  10.811  39.689  1.00 14.44           C  
ATOM    291  O   GLN L  38      30.929  11.072  39.639  1.00 15.53           O  
ATOM    292  N   LYS L  39      29.262   9.560  39.871  1.00 16.13           N  
ATOM    293  CA  LYS L  39      30.122   8.424  40.019  1.00 20.20           C  
ATOM    294  CB  LYS L  39      29.680   7.495  41.165  1.00 19.91           C  
ATOM    295  CG  LYS L  39      29.753   8.180  42.535  1.00 21.26           C  
ATOM    296  CD  LYS L  39      28.963   7.474  43.641  1.00 19.18           C  
ATOM    297  CE  LYS L  39      29.013   8.200  44.988  1.00 20.29           C  
ATOM    298  NZ  LYS L  39      28.047   7.595  45.936  1.00 21.41           N1+
ATOM    299  C   LYS L  39      30.040   7.678  38.727  1.00 19.74           C  
ATOM    300  O   LYS L  39      29.111   7.879  37.946  1.00 19.73           O  
ATOM    301  N   PRO L  40      30.986   6.825  38.459  1.00 22.58           N  
ATOM    302  CA  PRO L  40      30.975   6.161  37.190  1.00 25.65           C  
ATOM    303  CD  PRO L  40      32.333   6.985  38.982  1.00 22.09           C  
ATOM    304  CB  PRO L  40      32.326   5.461  37.080  1.00 27.32           C  
ATOM    305  CG  PRO L  40      33.257   6.353  37.926  1.00 24.80           C  
ATOM    306  C   PRO L  40      29.786   5.274  37.013  1.00 25.75           C  
ATOM    307  O   PRO L  40      29.461   4.511  37.922  1.00 22.68           O  
ATOM    308  N   GLY L  41      29.126   5.371  35.841  1.00 22.87           N  
ATOM    309  CA  GLY L  41      28.009   4.534  35.515  1.00 24.50           C  
ATOM    310  C   GLY L  41      26.784   4.996  36.243  1.00 25.74           C  
ATOM    311  O   GLY L  41      25.767   4.304  36.236  1.00 30.20           O  
ATOM    312  N   GLN L  42      26.826   6.179  36.884  1.00 19.94           N  
ATOM    313  CA  GLN L  42      25.653   6.576  37.609  1.00 20.41           C  
ATOM    314  CB  GLN L  42      25.851   6.585  39.132  1.00 22.64           C  
ATOM    315  CG  GLN L  42      26.100   5.185  39.697  1.00 26.01           C  
ATOM    316  CD  GLN L  42      26.283   5.297  41.202  1.00 34.65           C  
ATOM    317  OE1 GLN L  42      26.338   6.396  41.755  1.00 32.78           O  
ATOM    318  NE2 GLN L  42      26.380   4.129  41.890  1.00 42.33           N  
ATOM    319  C   GLN L  42      25.243   7.948  37.184  1.00 21.29           C  
ATOM    320  O   GLN L  42      26.008   8.683  36.562  1.00 20.89           O  
ATOM    321  N   ALA L  43      23.980   8.306  37.494  1.00 19.44           N  
ATOM    322  CA  ALA L  43      23.443   9.594  37.167  1.00 18.00           C  
ATOM    323  CB  ALA L  43      21.908   9.648  37.215  1.00 15.55           C  
ATOM    324  C   ALA L  43      23.969  10.576  38.166  1.00 18.60           C  
ATOM    325  O   ALA L  43      24.425  10.197  39.243  1.00 16.01           O  
ATOM    326  N   PRO L  44      23.925  11.839  37.834  1.00 16.40           N  
ATOM    327  CA  PRO L  44      24.408  12.855  38.732  1.00 15.31           C  
ATOM    328  CD  PRO L  44      23.979  12.261  36.443  1.00 15.53           C  
ATOM    329  CB  PRO L  44      24.430  14.145  37.917  1.00 16.55           C  
ATOM    330  CG  PRO L  44      24.619  13.659  36.467  1.00 16.14           C  
ATOM    331  C   PRO L  44      23.519  12.913  39.939  1.00 17.30           C  
ATOM    332  O   PRO L  44      22.355  12.532  39.836  1.00 20.41           O  
ATOM    333  N   ARG L  45      24.056  13.355  41.096  1.00 15.29           N  
ATOM    334  CA  ARG L  45      23.301  13.423  42.318  1.00 16.95           C  
ATOM    335  CB  ARG L  45      23.862  12.455  43.374  1.00 20.74           C  
ATOM    336  CG  ARG L  45      23.257  12.576  44.772  1.00 27.23           C  
ATOM    337  CD  ARG L  45      24.098  11.839  45.820  1.00 33.08           C  
ATOM    338  NE  ARG L  45      23.455  12.013  47.151  1.00 38.75           N  
ATOM    339  CZ  ARG L  45      22.512  11.121  47.571  1.00 39.77           C  
ATOM    340  NH1 ARG L  45      22.141  10.093  46.756  1.00 40.47           N1+
ATOM    341  NH2 ARG L  45      21.944  11.251  48.806  1.00 44.35           N  
ATOM    342  C   ARG L  45      23.455  14.811  42.865  1.00 17.27           C  
ATOM    343  O   ARG L  45      24.581  15.293  42.999  1.00 16.40           O  
ATOM    344  N   LEU L  46      22.326  15.479  43.212  1.00 14.54           N  
ATOM    345  CA  LEU L  46      22.403  16.840  43.673  1.00 16.07           C  
ATOM    346  CB  LEU L  46      21.060  17.590  43.728  1.00 16.30           C  
ATOM    347  CG  LEU L  46      21.237  19.038  44.230  1.00 18.10           C  
ATOM    348  CD1 LEU L  46      21.988  19.892  43.197  1.00 14.40           C  
ATOM    349  CD2 LEU L  46      19.920  19.676  44.678  1.00 15.40           C  
ATOM    350  C   LEU L  46      22.973  16.904  45.064  1.00 14.28           C  
ATOM    351  O   LEU L  46      22.504  16.217  45.973  1.00 15.84           O  
ATOM    352  N   LEU L  47      24.107  17.623  45.220  1.00 10.83           N  
ATOM    353  CA  LEU L  47      24.696  17.916  46.504  1.00 10.73           C  
ATOM    354  CB  LEU L  47      26.219  18.093  46.406  1.00 14.07           C  
ATOM    355  CG  LEU L  47      26.959  16.820  45.960  1.00 14.69           C  
ATOM    356  CD1 LEU L  47      28.475  17.060  45.883  1.00 11.17           C  
ATOM    357  CD2 LEU L  47      26.602  15.621  46.854  1.00 15.17           C  
ATOM    358  C   LEU L  47      24.169  19.170  47.152  1.00 14.25           C  
ATOM    359  O   LEU L  47      23.715  19.155  48.296  1.00 12.72           O  
ATOM    360  N   ILE L  48      24.236  20.304  46.404  1.00 16.45           N  
ATOM    361  CA  ILE L  48      23.915  21.609  46.925  1.00 13.28           C  
ATOM    362  CB  ILE L  48      25.128  22.437  47.260  1.00 16.04           C  
ATOM    363  CG1 ILE L  48      25.922  21.820  48.426  1.00 14.90           C  
ATOM    364  CG2 ILE L  48      24.665  23.874  47.540  1.00 14.23           C  
ATOM    365  CD1 ILE L  48      26.625  20.511  48.083  1.00 18.34           C  
ATOM    366  C   ILE L  48      23.154  22.375  45.885  1.00 14.76           C  
ATOM    367  O   ILE L  48      23.407  22.228  44.691  1.00 14.20           O  
ATOM    368  N   SER L  49      22.198  23.225  46.322  1.00 14.29           N  
ATOM    369  CA  SER L  49      21.415  24.017  45.414  1.00 14.13           C  
ATOM    370  CB  SER L  49      19.961  23.529  45.276  1.00 14.74           C  
ATOM    371  OG  SER L  49      19.225  24.393  44.422  1.00  0.00           O  
ATOM    372  C   SER L  49      21.349  25.413  45.944  1.00 15.29           C  
ATOM    373  O   SER L  49      21.537  25.657  47.134  1.00 15.80           O  
ATOM    374  N   GLU L  50      20.938  26.304  45.013  1.00 22.03           N  
ATOM    375  CA  GLU L  50      20.795  27.725  45.079  1.00 22.15           C  
ATOM    376  CB  GLU L  50      19.472  28.180  44.448  1.00 21.60           C  
ATOM    377  CG  GLU L  50      19.223  29.686  44.470  1.00 21.77           C  
ATOM    378  CD  GLU L  50      17.792  29.895  44.000  1.00  0.00           C  
ATOM    379  OE1 GLU L  50      16.879  29.873  44.869  1.00  0.00           O  
ATOM    380  OE2 GLU L  50      17.588  30.060  42.768  1.00  0.00           O1-
ATOM    381  C   GLU L  50      20.786  28.180  46.489  1.00 24.04           C  
ATOM    382  O   GLU L  50      20.026  27.687  47.323  1.00 24.86           O  
ATOM    383  N   GLY L  51      21.695  29.123  46.786  1.00 23.38           N  
ATOM    384  CA  GLY L  51      21.780  29.662  48.105  1.00 23.07           C  
ATOM    385  C   GLY L  51      22.643  28.795  48.987  1.00 24.64           C  
ATOM    386  O   GLY L  51      22.588  28.940  50.207  1.00 24.03           O  
ATOM    387  N   ASN L  52      23.460  27.883  48.403  1.00 22.18           N  
ATOM    388  CA  ASN L  52      24.390  27.059  49.156  1.00 22.68           C  
ATOM    389  CB  ASN L  52      25.485  27.898  49.818  1.00 25.47           C  
ATOM    390  CG  ASN L  52      26.272  28.517  48.674  1.00 47.70           C  
ATOM    391  OD1 ASN L  52      26.656  27.831  47.728  1.00 38.40           O  
ATOM    392  ND2 ASN L  52      26.498  29.855  48.744  1.00 28.23           N  
ATOM    393  C   ASN L  52      23.680  26.244  50.197  1.00 23.13           C  
ATOM    394  O   ASN L  52      24.116  26.046  51.330  1.00 22.82           O  
ATOM    395  N   THR L  53      22.571  25.672  49.759  1.00 15.44           N  
ATOM    396  CA  THR L  53      21.604  24.895  50.483  1.00 19.24           C  
ATOM    397  CB  THR L  53      20.190  25.110  50.027  1.00 20.13           C  
ATOM    398  OG1 THR L  53      19.832  26.477  50.173  1.00  0.00           O  
ATOM    399  CG2 THR L  53      19.259  24.225  50.874  1.00  0.00           C  
ATOM    400  C   THR L  53      21.929  23.455  50.270  1.00 16.83           C  
ATOM    401  O   THR L  53      22.124  23.007  49.144  1.00 18.48           O  
ATOM    402  N   LEU L  54      22.024  22.694  51.376  1.00 16.40           N  
ATOM    403  CA  LEU L  54      22.355  21.306  51.276  1.00 17.44           C  
ATOM    404  CB  LEU L  54      22.930  20.743  52.590  1.00 20.04           C  
ATOM    405  CG  LEU L  54      23.412  19.284  52.512  1.00 25.03           C  
ATOM    406  CD1 LEU L  54      24.591  19.139  51.535  1.00 22.05           C  
ATOM    407  CD2 LEU L  54      23.734  18.730  53.910  1.00 19.35           C  
ATOM    408  C   LEU L  54      21.103  20.559  50.934  1.00 20.19           C  
ATOM    409  O   LEU L  54      20.040  20.806  51.502  1.00 19.87           O  
ATOM    410  N   ARG L  55      21.208  19.621  49.976  1.00 19.04           N  
ATOM    411  CA  ARG L  55      20.112  18.783  49.595  1.00 21.23           C  
ATOM    412  CB  ARG L  55      20.474  17.895  48.394  1.00 23.50           C  
ATOM    413  CG  ARG L  55      19.556  16.689  48.212  1.00 28.71           C  
ATOM    414  CD  ARG L  55      20.041  15.708  47.143  1.00 31.14           C  
ATOM    415  NE  ARG L  55      19.194  14.487  47.243  1.00  0.00           N  
ATOM    416  CZ  ARG L  55      19.519  13.520  48.150  1.00  0.00           C  
ATOM    417  NH1 ARG L  55      20.601  13.687  48.965  1.00  0.00           N1+
ATOM    418  NH2 ARG L  55      18.761  12.390  48.247  1.00  0.00           N  
ATOM    419  C   ARG L  55      19.848  17.879  50.754  1.00 21.79           C  
ATOM    420  O   ARG L  55      20.775  17.442  51.434  1.00 18.22           O  
ATOM    421  N   PRO L  56      18.610  17.581  51.020  1.00 20.90           N  
ATOM    422  CA  PRO L  56      18.365  16.709  52.127  1.00 22.75           C  
ATOM    423  CD  PRO L  56      17.550  18.565  50.864  1.00 18.83           C  
ATOM    424  CB  PRO L  56      16.867  16.797  52.400  1.00 25.12           C  
ATOM    425  CG  PRO L  56      16.517  18.233  51.959  1.00 19.70           C  
ATOM    426  C   PRO L  56      18.897  15.340  51.847  1.00 23.39           C  
ATOM    427  O   PRO L  56      18.808  14.883  50.708  1.00 22.09           O  
ATOM    428  N   GLY L  57      19.465  14.679  52.874  1.00 24.90           N  
ATOM    429  CA  GLY L  57      19.984  13.351  52.725  1.00 27.44           C  
ATOM    430  C   GLY L  57      21.456  13.407  52.438  1.00 27.13           C  
ATOM    431  O   GLY L  57      22.139  12.388  52.513  1.00 23.67           O  
ATOM    432  N   VAL L  58      21.991  14.596  52.098  1.00 25.79           N  
ATOM    433  CA  VAL L  58      23.395  14.700  51.797  1.00 19.44           C  
ATOM    434  CB  VAL L  58      23.709  15.805  50.828  1.00 20.84           C  
ATOM    435  CG1 VAL L  58      25.235  15.899  50.656  1.00 18.70           C  
ATOM    436  CG2 VAL L  58      22.953  15.530  49.516  1.00 19.19           C  
ATOM    437  C   VAL L  58      24.143  14.957  53.073  1.00 18.17           C  
ATOM    438  O   VAL L  58      23.658  15.653  53.963  1.00 20.34           O  
ATOM    439  N   PRO L  59      25.334  14.414  53.167  1.00 19.28           N  
ATOM    440  CA  PRO L  59      26.125  14.539  54.365  1.00 18.04           C  
ATOM    441  CD  PRO L  59      25.663  13.209  52.424  1.00 16.56           C  
ATOM    442  CB  PRO L  59      27.284  13.560  54.202  1.00 18.48           C  
ATOM    443  CG  PRO L  59      26.712  12.473  53.275  1.00 20.77           C  
ATOM    444  C   PRO L  59      26.565  15.947  54.625  1.00 21.31           C  
ATOM    445  O   PRO L  59      26.748  16.716  53.685  1.00 20.61           O  
ATOM    446  N   ALA L  60      26.776  16.273  55.913  1.00 21.31           N  
ATOM    447  CA  ALA L  60      27.123  17.572  56.418  1.00 22.02           C  
ATOM    448  CB  ALA L  60      27.233  17.597  57.953  1.00 25.72           C  
ATOM    449  C   ALA L  60      28.440  18.027  55.869  1.00 20.76           C  
ATOM    450  O   ALA L  60      28.677  19.226  55.735  1.00 20.56           O  
ATOM    451  N   ARG L  61      29.343  17.087  55.548  1.00 18.55           N  
ATOM    452  CA  ARG L  61      30.672  17.449  55.141  1.00 18.83           C  
ATOM    453  CB  ARG L  61      31.608  16.257  54.860  1.00 18.94           C  
ATOM    454  CG  ARG L  61      31.195  15.353  53.698  1.00 20.74           C  
ATOM    455  CD  ARG L  61      32.181  14.202  53.472  1.00 22.28           C  
ATOM    456  NE  ARG L  61      31.722  13.050  54.295  1.00 18.83           N  
ATOM    457  CZ  ARG L  61      30.968  12.061  53.731  1.00 21.05           C  
ATOM    458  NH1 ARG L  61      30.769  12.040  52.380  1.00 19.80           N1+
ATOM    459  NH2 ARG L  61      30.416  11.093  54.518  1.00 19.91           N  
ATOM    460  C   ARG L  61      30.629  18.305  53.909  1.00 16.58           C  
ATOM    461  O   ARG L  61      31.562  19.070  53.666  1.00 20.28           O  
ATOM    462  N   PHE L  62      29.580  18.162  53.071  1.00 17.14           N  
ATOM    463  CA  PHE L  62      29.490  18.945  51.866  1.00 17.56           C  
ATOM    464  CB  PHE L  62      28.617  18.278  50.787  1.00 16.40           C  
ATOM    465  CG  PHE L  62      29.292  17.024  50.347  1.00 17.69           C  
ATOM    466  CD1 PHE L  62      30.223  17.051  49.335  1.00 15.45           C  
ATOM    467  CD2 PHE L  62      28.998  15.820  50.944  1.00 17.38           C  
ATOM    468  CE1 PHE L  62      30.848  15.898  48.924  1.00 15.44           C  
ATOM    469  CE2 PHE L  62      29.621  14.663  50.539  1.00 16.46           C  
ATOM    470  CZ  PHE L  62      30.548  14.700  49.526  1.00 17.39           C  
ATOM    471  C   PHE L  62      28.861  20.278  52.172  1.00 17.05           C  
ATOM    472  O   PHE L  62      27.839  20.358  52.850  1.00 19.16           O  
ATOM    473  N   SER L  63      29.474  21.377  51.676  1.00 16.11           N  
ATOM    474  CA  SER L  63      28.914  22.684  51.889  1.00 18.10           C  
ATOM    475  CB  SER L  63      29.475  23.405  53.127  1.00 19.14           C  
ATOM    476  OG  SER L  63      30.855  23.689  52.948  1.00 21.44           O  
ATOM    477  C   SER L  63      29.248  23.531  50.698  1.00 17.75           C  
ATOM    478  O   SER L  63      30.227  23.277  49.999  1.00 15.40           O  
ATOM    479  N   GLY L  64      28.433  24.578  50.441  1.00 15.62           N  
ATOM    480  CA  GLY L  64      28.696  25.418  49.306  1.00 14.91           C  
ATOM    481  C   GLY L  64      28.603  26.846  49.737  1.00 18.65           C  
ATOM    482  O   GLY L  64      27.964  27.167  50.736  1.00 16.50           O  
ATOM    483  N   SER L  65      29.250  27.753  48.978  1.00 19.59           N  
ATOM    484  CA  SER L  65      29.209  29.142  49.330  1.00 20.93           C  
ATOM    485  CB  SER L  65      30.260  29.534  50.383  1.00 22.68           C  
ATOM    486  OG  SER L  65      31.568  29.347  49.860  1.00 28.01           O  
ATOM    487  C   SER L  65      29.509  29.945  48.102  1.00 19.73           C  
ATOM    488  O   SER L  65      29.794  29.396  47.038  1.00 18.04           O  
ATOM    489  N   GLY L  66      29.444  31.287  48.232  1.00 20.76           N  
ATOM    490  CA  GLY L  66      29.764  32.155  47.132  1.00 21.47           C  
ATOM    491  C   GLY L  66      28.516  32.754  46.569  1.00 25.76           C  
ATOM    492  O   GLY L  66      27.403  32.355  46.901  1.00 23.58           O  
ATOM    493  N   SER L  67      28.692  33.787  45.722  1.00 26.33           N  
ATOM    494  CA  SER L  67      27.591  34.417  45.059  1.00 28.97           C  
ATOM    495  CB  SER L  67      26.797  35.415  45.924  1.00 29.67           C  
ATOM    496  OG  SER L  67      27.599  36.542  46.241  1.00 32.06           O  
ATOM    497  C   SER L  67      28.156  35.163  43.897  1.00 26.95           C  
ATOM    498  O   SER L  67      29.372  35.276  43.743  1.00 29.32           O  
ATOM    499  N   GLY L  68      27.274  35.689  43.031  1.00 23.18           N  
ATOM    500  CA  GLY L  68      27.766  36.426  41.909  1.00 24.58           C  
ATOM    501  C   GLY L  68      28.445  35.478  40.974  1.00 22.24           C  
ATOM    502  O   GLY L  68      27.827  34.572  40.419  1.00 23.34           O  
ATOM    503  N   THR L  69      29.713  35.788  40.663  1.00 20.78           N  
ATOM    504  CA  THR L  69      30.565  35.027  39.794  1.00 22.61           C  
ATOM    505  CB  THR L  69      31.594  35.886  39.129  1.00 25.81           C  
ATOM    506  OG1 THR L  69      32.373  35.107  38.236  1.00 27.79           O  
ATOM    507  CG2 THR L  69      32.482  36.520  40.210  1.00 27.50           C  
ATOM    508  C   THR L  69      31.296  33.876  40.435  1.00 22.03           C  
ATOM    509  O   THR L  69      31.610  32.906  39.746  1.00 24.43           O  
ATOM    510  N   ASP L  70      31.647  33.958  41.740  1.00 22.34           N  
ATOM    511  CA  ASP L  70      32.533  32.954  42.282  1.00 24.56           C  
ATOM    512  CB  ASP L  70      33.769  33.537  42.989  1.00 34.36           C  
ATOM    513  CG  ASP L  70      34.734  34.076  41.943  1.00 43.63           C  
ATOM    514  OD1 ASP L  70      34.558  33.741  40.741  1.00 49.37           O  
ATOM    515  OD2 ASP L  70      35.665  34.826  42.337  1.00 52.67           O1-
ATOM    516  C   ASP L  70      31.854  32.082  43.291  1.00 23.11           C  
ATOM    517  O   ASP L  70      31.299  32.564  44.278  1.00 23.86           O  
ATOM    518  N   PHE L  71      31.928  30.750  43.084  1.00 19.57           N  
ATOM    519  CA  PHE L  71      31.287  29.841  43.991  1.00 18.49           C  
ATOM    520  CB  PHE L  71      30.044  29.161  43.387  1.00 17.15           C  
ATOM    521  CG  PHE L  71      29.015  30.211  43.109  1.00 17.37           C  
ATOM    522  CD1 PHE L  71      29.075  30.965  41.959  1.00 19.17           C  
ATOM    523  CD2 PHE L  71      27.983  30.437  43.991  1.00 17.63           C  
ATOM    524  CE1 PHE L  71      28.128  31.931  41.697  1.00 20.03           C  
ATOM    525  CE2 PHE L  71      27.032  31.401  43.735  1.00 19.94           C  
ATOM    526  CZ  PHE L  71      27.103  32.152  42.587  1.00 18.93           C  
ATOM    527  C   PHE L  71      32.262  28.762  44.357  1.00 19.59           C  
ATOM    528  O   PHE L  71      33.167  28.444  43.584  1.00 20.33           O  
ATOM    529  N   THR L  72      32.112  28.175  45.566  1.00 16.84           N  
ATOM    530  CA  THR L  72      33.044  27.159  45.961  1.00 20.86           C  
ATOM    531  CB  THR L  72      34.027  27.650  46.983  1.00 23.99           C  
ATOM    532  OG1 THR L  72      34.701  28.804  46.515  1.00 31.21           O  
ATOM    533  CG2 THR L  72      35.061  26.550  47.225  1.00 17.95           C  
ATOM    534  C   THR L  72      32.303  26.033  46.619  1.00 18.25           C  
ATOM    535  O   THR L  72      31.364  26.250  47.383  1.00 20.39           O  
ATOM    536  N   LEU L  73      32.728  24.786  46.330  1.00 16.91           N  
ATOM    537  CA  LEU L  73      32.186  23.617  46.960  1.00 15.35           C  
ATOM    538  CB  LEU L  73      31.849  22.489  45.971  1.00 15.11           C  
ATOM    539  CG  LEU L  73      31.328  21.208  46.646  1.00 16.69           C  
ATOM    540  CD1 LEU L  73      29.972  21.433  47.330  1.00 17.21           C  
ATOM    541  CD2 LEU L  73      31.314  20.031  45.660  1.00 14.92           C  
ATOM    542  C   LEU L  73      33.260  23.097  47.857  1.00 17.96           C  
ATOM    543  O   LEU L  73      34.403  22.929  47.434  1.00 16.90           O  
ATOM    544  N   THR L  74      32.927  22.833  49.134  1.00 17.83           N  
ATOM    545  CA  THR L  74      33.939  22.358  50.031  1.00 17.81           C  
ATOM    546  CB  THR L  74      34.164  23.273  51.199  1.00 20.35           C  
ATOM    547  OG1 THR L  74      34.544  24.565  50.749  1.00 18.56           O  
ATOM    548  CG2 THR L  74      35.269  22.678  52.083  1.00 21.69           C  
ATOM    549  C   THR L  74      33.510  21.042  50.594  1.00 17.77           C  
ATOM    550  O   THR L  74      32.338  20.830  50.903  1.00 17.36           O  
ATOM    551  N   ILE L  75      34.475  20.108  50.704  1.00 16.91           N  
ATOM    552  CA  ILE L  75      34.237  18.846  51.339  1.00 13.97           C  
ATOM    553  CB  ILE L  75      34.639  17.677  50.488  1.00 16.27           C  
ATOM    554  CG1 ILE L  75      33.847  17.698  49.169  1.00 17.92           C  
ATOM    555  CG2 ILE L  75      34.422  16.390  51.300  1.00 14.54           C  
ATOM    556  CD1 ILE L  75      34.386  16.735  48.111  1.00 16.23           C  
ATOM    557  C   ILE L  75      35.112  18.889  52.550  1.00 17.02           C  
ATOM    558  O   ILE L  75      36.337  18.822  52.455  1.00 19.43           O  
ATOM    559  N   SER L  76      34.486  18.989  53.735  1.00 16.64           N  
ATOM    560  CA  SER L  76      35.195  19.192  54.963  1.00 19.01           C  
ATOM    561  CB  SER L  76      34.249  19.180  56.171  1.00 16.44           C  
ATOM    562  OG  SER L  76      34.997  19.241  57.373  1.00 23.93           O  
ATOM    563  C   SER L  76      36.195  18.106  55.176  1.00 22.83           C  
ATOM    564  O   SER L  76      37.366  18.383  55.430  1.00 22.79           O  
ATOM    565  N   SER L  77      35.759  16.836  55.100  1.00 23.05           N  
ATOM    566  CA  SER L  77      36.694  15.767  55.296  1.00 21.58           C  
ATOM    567  CB  SER L  77      36.583  15.124  56.687  1.00 23.51           C  
ATOM    568  OG  SER L  77      37.536  14.082  56.825  1.00 24.73           O  
ATOM    569  C   SER L  77      36.367  14.723  54.280  1.00 18.76           C  
ATOM    570  O   SER L  77      35.269  14.171  54.267  1.00 20.78           O  
ATOM    571  N   LEU L  78      37.342  14.398  53.414  1.00 17.83           N  
ATOM    572  CA  LEU L  78      37.132  13.463  52.351  1.00 17.94           C  
ATOM    573  CB  LEU L  78      38.292  13.422  51.338  1.00 16.37           C  
ATOM    574  CG  LEU L  78      38.377  14.645  50.409  1.00 21.20           C  
ATOM    575  CD1 LEU L  78      39.596  14.554  49.479  1.00 20.32           C  
ATOM    576  CD2 LEU L  78      37.074  14.817  49.615  1.00 17.32           C  
ATOM    577  C   LEU L  78      36.992  12.075  52.880  1.00 23.59           C  
ATOM    578  O   LEU L  78      37.632  11.684  53.857  1.00 21.52           O  
ATOM    579  N   GLU L  79      36.114  11.300  52.215  1.00 19.37           N  
ATOM    580  CA  GLU L  79      35.898   9.916  52.510  1.00 18.31           C  
ATOM    581  CB  GLU L  79      34.439   9.586  52.872  1.00 19.85           C  
ATOM    582  CG  GLU L  79      33.956  10.261  54.159  1.00 23.92           C  
ATOM    583  CD  GLU L  79      34.654   9.607  55.344  1.00 31.29           C  
ATOM    584  OE1 GLU L  79      35.365   8.590  55.130  1.00 34.24           O  
ATOM    585  OE2 GLU L  79      34.480  10.116  56.484  1.00 25.06           O1-
ATOM    586  C   GLU L  79      36.224   9.203  51.233  1.00 21.52           C  
ATOM    587  O   GLU L  79      36.265   9.823  50.173  1.00 19.90           O  
ATOM    588  N   PRO L  80      36.493   7.930  51.292  1.00 22.65           N  
ATOM    589  CA  PRO L  80      36.824   7.205  50.095  1.00 22.98           C  
ATOM    590  CD  PRO L  80      37.100   7.338  52.474  1.00 23.36           C  
ATOM    591  CB  PRO L  80      37.323   5.841  50.568  1.00 24.07           C  
ATOM    592  CG  PRO L  80      37.910   6.135  51.960  1.00 24.34           C  
ATOM    593  C   PRO L  80      35.686   7.139  49.120  1.00 20.50           C  
ATOM    594  O   PRO L  80      35.941   6.990  47.927  1.00 18.31           O  
ATOM    595  N   GLU L  81      34.431   7.227  49.601  1.00 18.52           N  
ATOM    596  CA  GLU L  81      33.266   7.163  48.759  1.00 21.32           C  
ATOM    597  CB  GLU L  81      31.935   6.983  49.514  1.00 24.13           C  
ATOM    598  CG  GLU L  81      31.654   8.037  50.584  1.00 25.81           C  
ATOM    599  CD  GLU L  81      32.062   7.440  51.922  1.00 35.02           C  
ATOM    600  OE1 GLU L  81      33.035   6.639  51.941  1.00 27.31           O  
ATOM    601  OE2 GLU L  81      31.399   7.766  52.943  1.00 30.55           O1-
ATOM    602  C   GLU L  81      33.164   8.401  47.925  1.00 18.82           C  
ATOM    603  O   GLU L  81      32.467   8.420  46.912  1.00 19.15           O  
ATOM    604  N   ASP L  82      33.823   9.480  48.373  1.00 16.83           N  
ATOM    605  CA  ASP L  82      33.783  10.786  47.782  1.00 18.73           C  
ATOM    606  CB  ASP L  82      34.426  11.855  48.685  1.00 16.25           C  
ATOM    607  CG  ASP L  82      33.512  12.027  49.895  1.00 19.53           C  
ATOM    608  OD1 ASP L  82      32.342  11.567  49.815  1.00 20.75           O  
ATOM    609  OD2 ASP L  82      33.966  12.616  50.911  1.00 21.03           O1-
ATOM    610  C   ASP L  82      34.434  10.844  46.428  1.00 20.05           C  
ATOM    611  O   ASP L  82      34.245  11.836  45.725  1.00 19.30           O  
ATOM    612  N   PHE L  83      35.265   9.858  46.023  1.00 18.18           N  
ATOM    613  CA  PHE L  83      35.901  10.070  44.748  1.00 15.66           C  
ATOM    614  CB  PHE L  83      36.971   9.031  44.335  1.00 16.69           C  
ATOM    615  CG  PHE L  83      36.375   7.812  43.712  1.00 17.65           C  
ATOM    616  CD1 PHE L  83      36.141   7.802  42.355  1.00 19.01           C  
ATOM    617  CD2 PHE L  83      36.070   6.683  44.439  1.00 19.52           C  
ATOM    618  CE1 PHE L  83      35.603   6.702  41.730  1.00 19.93           C  
ATOM    619  CE2 PHE L  83      35.530   5.577  43.818  1.00 20.49           C  
ATOM    620  CZ  PHE L  83      35.294   5.583  42.463  1.00 20.34           C  
ATOM    621  C   PHE L  83      34.841  10.092  43.693  1.00 17.19           C  
ATOM    622  O   PHE L  83      33.995   9.201  43.615  1.00 17.86           O  
ATOM    623  N   ALA L  84      34.864  11.142  42.849  1.00 18.75           N  
ATOM    624  CA  ALA L  84      33.873  11.278  41.824  1.00 17.85           C  
ATOM    625  CB  ALA L  84      32.446  11.438  42.375  1.00 11.90           C  
ATOM    626  C   ALA L  84      34.189  12.521  41.063  1.00 17.96           C  
ATOM    627  O   ALA L  84      35.171  13.207  41.346  1.00 16.14           O  
ATOM    628  N   VAL L  85      33.378  12.815  40.029  1.00 16.43           N  
ATOM    629  CA  VAL L  85      33.564  14.044  39.325  1.00 14.58           C  
ATOM    630  CB  VAL L  85      33.452  13.917  37.834  1.00 17.26           C  
ATOM    631  CG1 VAL L  85      31.971  13.780  37.450  1.00 15.94           C  
ATOM    632  CG2 VAL L  85      34.187  15.100  37.186  1.00 17.99           C  
ATOM    633  C   VAL L  85      32.481  14.955  39.825  1.00 17.30           C  
ATOM    634  O   VAL L  85      31.344  14.530  40.014  1.00 15.98           O  
ATOM    635  N   TYR L  86      32.814  16.235  40.078  1.00 17.32           N  
ATOM    636  CA  TYR L  86      31.847  17.148  40.623  1.00 14.65           C  
ATOM    637  CB  TYR L  86      32.324  17.855  41.905  1.00 12.72           C  
ATOM    638  CG  TYR L  86      32.454  16.841  42.993  1.00 17.30           C  
ATOM    639  CD1 TYR L  86      33.570  16.040  43.083  1.00 15.28           C  
ATOM    640  CD2 TYR L  86      31.459  16.698  43.933  1.00 16.30           C  
ATOM    641  CE1 TYR L  86      33.687  15.110  44.089  1.00 13.79           C  
ATOM    642  CE2 TYR L  86      31.570  15.769  44.941  1.00 16.00           C  
ATOM    643  CZ  TYR L  86      32.686  14.972  45.019  1.00 17.93           C  
ATOM    644  OH  TYR L  86      32.802  14.017  46.053  1.00 15.72           O  
ATOM    645  C   TYR L  86      31.578  18.214  39.603  1.00 17.19           C  
ATOM    646  O   TYR L  86      32.503  18.725  38.974  1.00 17.87           O  
ATOM    647  N   TYR L  87      30.287  18.572  39.411  1.00 14.72           N  
ATOM    648  CA  TYR L  87      29.954  19.563  38.424  1.00 16.73           C  
ATOM    649  CB  TYR L  87      29.012  19.076  37.303  1.00 13.42           C  
ATOM    650  CG  TYR L  87      29.593  17.956  36.506  1.00 15.96           C  
ATOM    651  CD1 TYR L  87      30.461  18.196  35.467  1.00 16.49           C  
ATOM    652  CD2 TYR L  87      29.261  16.655  36.796  1.00 15.09           C  
ATOM    653  CE1 TYR L  87      30.986  17.160  34.730  1.00 16.05           C  
ATOM    654  CE2 TYR L  87      29.782  15.614  36.062  1.00 14.50           C  
ATOM    655  CZ  TYR L  87      30.646  15.865  35.024  1.00 16.97           C  
ATOM    656  OH  TYR L  87      31.184  14.803  34.265  1.00 18.91           O  
ATOM    657  C   TYR L  87      29.176  20.675  39.067  1.00 19.90           C  
ATOM    658  O   TYR L  87      28.365  20.446  39.963  1.00 17.04           O  
ATOM    659  N   CYS L  88      29.419  21.927  38.617  1.00 16.87           N  
ATOM    660  CA  CYS L  88      28.632  23.050  39.050  1.00 17.23           C  
ATOM    661  CB  CYS L  88      29.441  24.342  39.354  1.00 14.92           C  
ATOM    662  SG  CYS L  88      30.513  24.930  38.003  1.00 22.27           S  
ATOM    663  C   CYS L  88      27.654  23.306  37.935  1.00 18.35           C  
ATOM    664  O   CYS L  88      27.942  22.990  36.779  1.00 16.07           O  
ATOM    665  N   LEU L  89      26.447  23.821  38.265  1.00 17.33           N  
ATOM    666  CA  LEU L  89      25.439  24.065  37.268  1.00 17.26           C  
ATOM    667  CB  LEU L  89      24.361  22.962  37.256  1.00 16.25           C  
ATOM    668  CG  LEU L  89      23.242  23.154  36.215  1.00 15.71           C  
ATOM    669  CD1 LEU L  89      23.758  22.944  34.786  1.00  0.00           C  
ATOM    670  CD2 LEU L  89      22.021  22.280  36.545  1.00  7.03           C  
ATOM    671  C   LEU L  89      24.728  25.342  37.597  1.00 17.66           C  
ATOM    672  O   LEU L  89      24.392  25.600  38.751  1.00 15.85           O  
ATOM    673  N   GLN L  90      24.457  26.183  36.579  1.00 19.21           N  
ATOM    674  CA  GLN L  90      23.758  27.409  36.844  1.00 18.58           C  
ATOM    675  CB  GLN L  90      24.437  28.646  36.223  1.00 15.99           C  
ATOM    676  CG  GLN L  90      24.461  28.656  34.692  1.00 19.33           C  
ATOM    677  CD  GLN L  90      23.256  29.438  34.189  1.00 19.42           C  
ATOM    678  OE1 GLN L  90      22.687  30.254  34.911  1.00 18.66           O  
ATOM    679  NE2 GLN L  90      22.863  29.195  32.910  1.00 19.26           N  
ATOM    680  C   GLN L  90      22.386  27.274  36.266  1.00 17.73           C  
ATOM    681  O   GLN L  90      22.221  26.758  35.164  1.00 17.86           O  
ATOM    682  N   SER L  91      21.379  27.598  37.109  1.00 18.16           N  
ATOM    683  CA  SER L  91      19.977  27.623  36.795  1.00 18.82           C  
ATOM    684  CB  SER L  91      19.135  26.963  37.905  1.00 18.26           C  
ATOM    685  OG  SER L  91      19.377  27.596  39.152  1.00 19.17           O  
ATOM    686  C   SER L  91      19.447  29.016  36.530  1.00 19.55           C  
ATOM    687  O   SER L  91      18.245  29.184  36.334  1.00 19.66           O  
ATOM    688  N   PHE L  92      20.295  30.063  36.569  1.00 19.80           N  
ATOM    689  CA  PHE L  92      19.820  31.424  36.453  1.00 20.69           C  
ATOM    690  CB  PHE L  92      20.972  32.421  36.692  1.00 20.45           C  
ATOM    691  CG  PHE L  92      20.446  33.810  36.800  1.00 21.97           C  
ATOM    692  CD1 PHE L  92      19.805  34.232  37.942  1.00 25.53           C  
ATOM    693  CD2 PHE L  92      20.623  34.705  35.770  1.00 26.49           C  
ATOM    694  CE1 PHE L  92      19.329  35.519  38.048  1.00 27.35           C  
ATOM    695  CE2 PHE L  92      20.149  35.991  35.871  1.00 27.13           C  
ATOM    696  CZ  PHE L  92      19.499  36.401  37.010  1.00 28.27           C  
ATOM    697  C   PHE L  92      19.198  31.705  35.110  1.00 21.10           C  
ATOM    698  O   PHE L  92      18.088  32.232  35.045  1.00 21.46           O  
ATOM    699  N   ASN L  93      19.882  31.359  33.996  1.00 21.32           N  
ATOM    700  CA  ASN L  93      19.337  31.680  32.700  1.00 22.49           C  
ATOM    701  CB  ASN L  93      20.088  32.795  31.949  1.00 23.16           C  
ATOM    702  CG  ASN L  93      19.776  34.155  32.543  1.00 26.57           C  
ATOM    703  OD1 ASN L  93      20.484  35.126  32.281  1.00 29.31           O  
ATOM    704  ND2 ASN L  93      18.693  34.235  33.360  1.00 27.09           N  
ATOM    705  C   ASN L  93      19.466  30.506  31.786  1.00 22.13           C  
ATOM    706  O   ASN L  93      20.268  29.601  32.008  1.00 21.69           O  
ATOM    707  N   VAL L  94      18.641  30.503  30.718  1.00 21.94           N  
ATOM    708  CA  VAL L  94      18.737  29.500  29.699  1.00 21.94           C  
ATOM    709  CB  VAL L  94      17.457  29.257  28.957  1.00 22.97           C  
ATOM    710  CG1 VAL L  94      16.405  28.689  29.926  1.00 12.92           C  
ATOM    711  CG2 VAL L  94      17.049  30.579  28.295  1.00  8.91           C  
ATOM    712  C   VAL L  94      19.721  30.035  28.709  1.00 21.64           C  
ATOM    713  O   VAL L  94      19.819  31.247  28.522  1.00 22.03           O  
ATOM    714  N   PRO L  95      20.479  29.174  28.088  1.00 21.05           N  
ATOM    715  CA  PRO L  95      20.397  27.773  28.371  1.00 20.65           C  
ATOM    716  CD  PRO L  95      20.939  29.425  26.734  1.00 21.19           C  
ATOM    717  CB  PRO L  95      21.000  27.048  27.165  1.00 20.70           C  
ATOM    718  CG  PRO L  95      21.717  28.153  26.367  1.00 21.00           C  
ATOM    719  C   PRO L  95      21.090  27.480  29.660  1.00 20.46           C  
ATOM    720  O   PRO L  95      21.979  28.236  30.052  1.00 19.63           O  
ATOM    721  N   LEU L  96      20.691  26.391  30.338  1.00 19.39           N  
ATOM    722  CA  LEU L  96      21.330  26.061  31.575  1.00 19.12           C  
ATOM    723  CB  LEU L  96      20.625  24.929  32.343  1.00 19.92           C  
ATOM    724  CG  LEU L  96      19.149  25.225  32.669  1.00 23.73           C  
ATOM    725  CD1 LEU L  96      18.572  24.162  33.620  1.00 25.10           C  
ATOM    726  CD2 LEU L  96      18.954  26.665  33.169  1.00 24.48           C  
ATOM    727  C   LEU L  96      22.692  25.577  31.202  1.00 18.92           C  
ATOM    728  O   LEU L  96      22.860  24.938  30.165  1.00 17.95           O  
ATOM    729  N   THR L  97      23.717  25.890  32.022  1.00 18.88           N  
ATOM    730  CA  THR L  97      25.021  25.432  31.635  1.00 18.32           C  
ATOM    731  CB  THR L  97      25.921  26.545  31.183  1.00 17.96           C  
ATOM    732  OG1 THR L  97      26.065  27.506  32.219  1.00 18.07           O  
ATOM    733  CG2 THR L  97      25.313  27.201  29.930  1.00 19.89           C  
ATOM    734  C   THR L  97      25.683  24.751  32.794  1.00 18.00           C  
ATOM    735  O   THR L  97      25.360  25.003  33.952  1.00 16.73           O  
ATOM    736  N   PHE L  98      26.643  23.851  32.487  1.00 18.84           N  
ATOM    737  CA  PHE L  98      27.351  23.102  33.492  1.00 16.96           C  
ATOM    738  CB  PHE L  98      27.267  21.571  33.319  1.00 14.19           C  
ATOM    739  CG  PHE L  98      25.893  21.058  33.589  1.00 15.03           C  
ATOM    740  CD1 PHE L  98      24.929  21.059  32.609  1.00 14.85           C  
ATOM    741  CD2 PHE L  98      25.575  20.548  34.826  1.00 14.33           C  
ATOM    742  CE1 PHE L  98      23.667  20.575  32.861  1.00 14.13           C  
ATOM    743  CE2 PHE L  98      24.316  20.061  35.085  1.00 16.42           C  
ATOM    744  CZ  PHE L  98      23.357  20.074  34.102  1.00 14.58           C  
ATOM    745  C   PHE L  98      28.812  23.401  33.370  1.00 18.47           C  
ATOM    746  O   PHE L  98      29.294  23.807  32.315  1.00 18.37           O  
ATOM    747  N   GLY L  99      29.560  23.207  34.474  1.00 18.43           N  
ATOM    748  CA  GLY L  99      30.984  23.382  34.437  1.00 15.71           C  
ATOM    749  C   GLY L  99      31.542  22.148  33.786  1.00 18.63           C  
ATOM    750  O   GLY L  99      30.818  21.184  33.543  1.00 19.49           O  
ATOM    751  N   GLN L 100      32.854  22.160  33.477  1.00 16.42           N  
ATOM    752  CA  GLN L 100      33.543  21.080  32.819  1.00 18.41           C  
ATOM    753  CB  GLN L 100      35.011  21.388  32.483  1.00 22.25           C  
ATOM    754  CG  GLN L 100      35.246  22.733  31.808  1.00 31.56           C  
ATOM    755  CD  GLN L 100      35.559  23.703  32.937  1.00 29.90           C  
ATOM    756  OE1 GLN L 100      36.564  23.560  33.632  1.00 31.78           O  
ATOM    757  NE2 GLN L 100      34.668  24.708  33.140  1.00 22.80           N  
ATOM    758  C   GLN L 100      33.623  19.909  33.747  1.00 19.79           C  
ATOM    759  O   GLN L 100      33.695  18.762  33.308  1.00 21.16           O  
ATOM    760  N   GLY L 101      33.699  20.172  35.063  1.00 20.03           N  
ATOM    761  CA  GLY L 101      33.785  19.101  36.013  1.00 20.37           C  
ATOM    762  C   GLY L 101      35.149  19.079  36.631  1.00 21.66           C  
ATOM    763  O   GLY L 101      36.146  19.452  36.013  1.00 20.95           O  
ATOM    764  N   THR L 102      35.201  18.649  37.910  1.00 20.30           N  
ATOM    765  CA  THR L 102      36.436  18.505  38.625  1.00 19.67           C  
ATOM    766  CB  THR L 102      36.543  19.390  39.835  1.00 19.15           C  
ATOM    767  OG1 THR L 102      36.431  20.753  39.453  1.00 20.76           O  
ATOM    768  CG2 THR L 102      37.900  19.141  40.520  1.00 13.40           C  
ATOM    769  C   THR L 102      36.490  17.088  39.096  1.00 18.37           C  
ATOM    770  O   THR L 102      35.567  16.599  39.748  1.00 18.69           O  
ATOM    771  N   LYS L 103      37.592  16.391  38.779  1.00 16.87           N  
ATOM    772  CA  LYS L 103      37.715  15.011  39.138  1.00 16.54           C  
ATOM    773  CB  LYS L 103      38.523  14.230  38.091  1.00 20.75           C  
ATOM    774  CG  LYS L 103      38.673  12.740  38.375  1.00 27.82           C  
ATOM    775  CD  LYS L 103      39.270  11.987  37.188  1.00 30.62           C  
ATOM    776  CE  LYS L 103      39.617  10.531  37.491  1.00 30.72           C  
ATOM    777  NZ  LYS L 103      40.190   9.896  36.285  1.00 33.50           N1+
ATOM    778  C   LYS L 103      38.454  14.937  40.433  1.00 17.60           C  
ATOM    779  O   LYS L 103      39.591  15.393  40.540  1.00 20.70           O  
ATOM    780  N   VAL L 104      37.810  14.358  41.465  1.00 16.33           N  
ATOM    781  CA  VAL L 104      38.470  14.223  42.729  1.00 17.75           C  
ATOM    782  CB  VAL L 104      37.582  14.527  43.902  1.00 19.86           C  
ATOM    783  CG1 VAL L 104      38.345  14.219  45.201  1.00 17.96           C  
ATOM    784  CG2 VAL L 104      37.116  15.990  43.792  1.00 15.00           C  
ATOM    785  C   VAL L 104      38.899  12.798  42.841  1.00 17.35           C  
ATOM    786  O   VAL L 104      38.078  11.882  42.787  1.00 15.38           O  
ATOM    787  N   GLU L 105      40.220  12.576  42.989  1.00 19.52           N  
ATOM    788  CA  GLU L 105      40.725  11.241  43.122  1.00 19.26           C  
ATOM    789  CB  GLU L 105      41.922  10.931  42.213  1.00 21.20           C  
ATOM    790  CG  GLU L 105      42.425   9.499  42.385  1.00 30.37           C  
ATOM    791  CD  GLU L 105      43.645   9.311  41.501  1.00 35.92           C  
ATOM    792  OE1 GLU L 105      44.533  10.204  41.517  1.00 37.36           O  
ATOM    793  OE2 GLU L 105      43.704   8.269  40.795  1.00 34.02           O1-
ATOM    794  C   GLU L 105      41.208  11.105  44.530  1.00 20.78           C  
ATOM    795  O   GLU L 105      41.731  12.055  45.109  1.00 18.90           O  
ATOM    796  N   ILE L 106      41.041   9.904  45.122  1.00 22.38           N  
ATOM    797  CA  ILE L 106      41.440   9.714  46.485  1.00 19.98           C  
ATOM    798  CB  ILE L 106      40.590   8.727  47.230  1.00 23.58           C  
ATOM    799  CG1 ILE L 106      39.131   9.212  47.280  1.00 25.97           C  
ATOM    800  CG2 ILE L 106      41.213   8.524  48.622  1.00 26.37           C  
ATOM    801  CD1 ILE L 106      38.954  10.555  47.987  1.00 32.74           C  
ATOM    802  C   ILE L 106      42.839   9.206  46.487  1.00 18.47           C  
ATOM    803  O   ILE L 106      43.182   8.263  45.776  1.00 21.32           O  
ATOM    804  N   LYS L 107      43.696   9.862  47.288  1.00 19.12           N  
ATOM    805  CA  LYS L 107      45.062   9.463  47.386  1.00 23.35           C  
ATOM    806  CB  LYS L 107      45.957  10.567  47.977  1.00 25.27           C  
ATOM    807  CG  LYS L 107      47.453  10.338  47.757  1.00 28.87           C  
ATOM    808  CD  LYS L 107      47.875  10.483  46.293  1.00 35.84           C  
ATOM    809  CE  LYS L 107      49.378  10.314  46.067  1.00 41.41           C  
ATOM    810  NZ  LYS L 107      49.686  10.430  44.623  1.00 42.37           N1+
ATOM    811  C   LYS L 107      45.079   8.275  48.340  1.00 23.05           C  
ATOM    812  O   LYS L 107      44.571   8.428  49.484  1.00 25.90           O  
ATOM    813  OXT LYS L 107      45.592   7.197  47.934  1.00  0.00           O1-
TER     814      LYS L 107 
ATOM    815  N   GLU H 108       8.994   5.545  46.154  1.00 42.88           N1+
ATOM    816  CA  GLU H 108       9.646   6.872  46.179  1.00 51.27           C  
ATOM    817  CB  GLU H 108      11.121   6.740  46.606  1.00 61.14           C  
ATOM    818  CG  GLU H 108      11.800   8.072  46.939  1.00 71.36           C  
ATOM    819  CD  GLU H 108      13.307   7.862  46.917  1.00 73.58           C  
ATOM    820  OE1 GLU H 108      13.782   6.913  47.594  1.00 61.19           O  
ATOM    821  OE2 GLU H 108      14.000   8.648  46.216  1.00  0.00           O1-
ATOM    822  C   GLU H 108       9.605   7.481  44.815  1.00 45.05           C  
ATOM    823  O   GLU H 108       9.003   6.934  43.891  1.00 43.67           O  
ATOM    824  N   VAL H 109      10.247   8.651  44.660  1.00 35.61           N  
ATOM    825  CA  VAL H 109      10.270   9.309  43.393  1.00 33.54           C  
ATOM    826  CB  VAL H 109      10.784  10.714  43.485  1.00 34.05           C  
ATOM    827  CG1 VAL H 109      10.887  11.300  42.068  1.00 35.46           C  
ATOM    828  CG2 VAL H 109       9.861  11.505  44.428  1.00 31.62           C  
ATOM    829  C   VAL H 109      11.192   8.540  42.501  1.00 33.59           C  
ATOM    830  O   VAL H 109      12.302   8.187  42.895  1.00 33.23           O  
ATOM    831  N   GLN H 110      10.741   8.242  41.264  1.00 29.40           N  
ATOM    832  CA  GLN H 110      11.582   7.509  40.359  1.00 31.09           C  
ATOM    833  CB  GLN H 110      11.330   5.993  40.343  1.00 35.19           C  
ATOM    834  CG  GLN H 110      11.713   5.262  41.624  1.00 41.53           C  
ATOM    835  CD  GLN H 110      11.391   3.791  41.408  1.00 48.19           C  
ATOM    836  OE1 GLN H 110      11.978   3.138  40.547  1.00 53.53           O  
ATOM    837  NE2 GLN H 110      10.427   3.252  42.201  1.00 51.50           N  
ATOM    838  C   GLN H 110      11.308   7.953  38.959  1.00 30.19           C  
ATOM    839  O   GLN H 110      10.192   8.346  38.619  1.00 28.86           O  
ATOM    840  N   LEU H 111      12.353   7.902  38.108  1.00 26.44           N  
ATOM    841  CA  LEU H 111      12.217   8.232  36.716  1.00 27.12           C  
ATOM    842  CB  LEU H 111      12.966   9.520  36.331  1.00 23.84           C  
ATOM    843  CG  LEU H 111      12.427  10.784  37.026  1.00 23.43           C  
ATOM    844  CD1 LEU H 111      13.213  12.035  36.603  1.00 21.21           C  
ATOM    845  CD2 LEU H 111      10.916  10.941  36.807  1.00 21.14           C  
ATOM    846  C   LEU H 111      12.838   7.113  35.932  1.00 27.01           C  
ATOM    847  O   LEU H 111      14.022   6.821  36.091  1.00 27.06           O  
ATOM    848  N   VAL H 112      12.056   6.452  35.051  1.00 26.05           N  
ATOM    849  CA  VAL H 112      12.615   5.371  34.286  1.00 25.95           C  
ATOM    850  CB  VAL H 112      11.826   4.100  34.413  1.00 27.63           C  
ATOM    851  CG1 VAL H 112      12.464   3.028  33.513  1.00 28.75           C  
ATOM    852  CG2 VAL H 112      11.762   3.716  35.902  1.00 17.66           C  
ATOM    853  C   VAL H 112      12.609   5.762  32.839  1.00 26.03           C  
ATOM    854  O   VAL H 112      11.555   6.030  32.263  1.00 29.41           O  
ATOM    855  N   GLU H 113      13.802   5.799  32.206  1.00 25.71           N  
ATOM    856  CA  GLU H 113      13.888   6.170  30.819  1.00 23.10           C  
ATOM    857  CB  GLU H 113      15.155   6.957  30.435  1.00 22.52           C  
ATOM    858  CG  GLU H 113      15.306   8.324  31.102  1.00 23.23           C  
ATOM    859  CD  GLU H 113      16.282   8.181  32.259  1.00 27.10           C  
ATOM    860  OE1 GLU H 113      16.278   7.103  32.910  1.00 29.27           O  
ATOM    861  OE2 GLU H 113      17.053   9.147  32.504  1.00 30.18           O1-
ATOM    862  C   GLU H 113      13.940   4.928  29.985  1.00 27.91           C  
ATOM    863  O   GLU H 113      14.332   3.861  30.452  1.00 26.94           O  
ATOM    864  N   SER H 114      13.524   5.050  28.706  1.00 26.24           N  
ATOM    865  CA  SER H 114      13.590   3.950  27.787  1.00 26.99           C  
ATOM    866  CB  SER H 114      12.373   3.012  27.861  1.00 30.71           C  
ATOM    867  OG  SER H 114      11.192   3.713  27.504  1.00 34.04           O  
ATOM    868  C   SER H 114      13.637   4.520  26.399  1.00 26.36           C  
ATOM    869  O   SER H 114      13.428   5.717  26.205  1.00 24.66           O  
ATOM    870  N   GLY H 115      13.929   3.664  25.393  1.00 24.98           N  
ATOM    871  CA  GLY H 115      13.888   4.088  24.018  1.00 24.76           C  
ATOM    872  C   GLY H 115      15.247   4.258  23.396  1.00 28.76           C  
ATOM    873  O   GLY H 115      15.340   4.434  22.182  1.00 30.60           O  
ATOM    874  N   GLY H 116      16.343   4.185  24.172  1.00 27.23           N  
ATOM    875  CA  GLY H 116      17.638   4.421  23.587  1.00 25.68           C  
ATOM    876  C   GLY H 116      18.023   3.262  22.723  1.00 26.76           C  
ATOM    877  O   GLY H 116      17.372   2.220  22.727  1.00 28.51           O  
ATOM    878  N   GLY H 117      19.111   3.422  21.938  1.00 29.51           N  
ATOM    879  CA  GLY H 117      19.524   2.338  21.092  1.00 28.52           C  
ATOM    880  C   GLY H 117      20.375   2.870  19.981  1.00 25.92           C  
ATOM    881  O   GLY H 117      20.829   4.012  20.007  1.00 28.25           O  
ATOM    882  N   LEU H 118      20.605   2.020  18.959  1.00 24.58           N  
ATOM    883  CA  LEU H 118      21.451   2.373  17.855  1.00 26.42           C  
ATOM    884  CB  LEU H 118      22.283   1.165  17.372  1.00 28.29           C  
ATOM    885  CG  LEU H 118      23.384   1.443  16.327  1.00 30.86           C  
ATOM    886  CD1 LEU H 118      24.148   0.152  16.010  1.00 25.12           C  
ATOM    887  CD2 LEU H 118      22.843   2.095  15.047  1.00 31.09           C  
ATOM    888  C   LEU H 118      20.570   2.872  16.747  1.00 28.40           C  
ATOM    889  O   LEU H 118      19.538   2.277  16.446  1.00 27.20           O  
ATOM    890  N   VAL H 119      20.954   4.016  16.136  1.00 28.39           N  
ATOM    891  CA  VAL H 119      20.197   4.593  15.057  1.00 30.98           C  
ATOM    892  CB  VAL H 119      19.327   5.733  15.507  1.00 30.67           C  
ATOM    893  CG1 VAL H 119      18.664   6.373  14.281  1.00 32.30           C  
ATOM    894  CG2 VAL H 119      18.321   5.202  16.538  1.00 29.27           C  
ATOM    895  C   VAL H 119      21.168   5.146  14.054  1.00 31.00           C  
ATOM    896  O   VAL H 119      22.237   5.638  14.410  1.00 33.35           O  
ATOM    897  N   GLN H 120      20.812   5.089  12.755  1.00 27.09           N  
ATOM    898  CA  GLN H 120      21.709   5.577  11.745  1.00 28.38           C  
ATOM    899  CB  GLN H 120      21.416   5.043  10.335  1.00 32.88           C  
ATOM    900  CG  GLN H 120      21.649   3.537  10.214  1.00 37.24           C  
ATOM    901  CD  GLN H 120      21.355   3.135   8.779  1.00 43.99           C  
ATOM    902  OE1 GLN H 120      20.462   2.334   8.514  1.00 55.08           O  
ATOM    903  NE2 GLN H 120      22.134   3.709   7.823  1.00 37.61           N  
ATOM    904  C   GLN H 120      21.627   7.068  11.711  1.00 26.27           C  
ATOM    905  O   GLN H 120      20.652   7.670  12.154  1.00 31.36           O  
ATOM    906  N   PRO H 121      22.657   7.677  11.191  1.00 25.84           N  
ATOM    907  CA  PRO H 121      22.695   9.107  11.130  1.00 25.31           C  
ATOM    908  CD  PRO H 121      23.988   7.090  11.212  1.00 28.71           C  
ATOM    909  CB  PRO H 121      24.105   9.461  10.661  1.00 27.37           C  
ATOM    910  CG  PRO H 121      24.960   8.284  11.174  1.00 27.53           C  
ATOM    911  C   PRO H 121      21.595   9.607  10.257  1.00 28.19           C  
ATOM    912  O   PRO H 121      21.319   8.989   9.230  1.00 28.49           O  
ATOM    913  N   GLY H 122      20.951  10.720  10.655  1.00 28.66           N  
ATOM    914  CA  GLY H 122      19.880  11.275   9.885  1.00 27.66           C  
ATOM    915  C   GLY H 122      18.614  10.582  10.281  1.00 27.82           C  
ATOM    916  O   GLY H 122      17.541  10.901   9.772  1.00 29.25           O  
ATOM    917  N   GLY H 123      18.702   9.620  11.222  1.00 25.04           N  
ATOM    918  CA  GLY H 123      17.538   8.874  11.615  1.00 25.85           C  
ATOM    919  C   GLY H 123      16.824   9.616  12.702  1.00 27.97           C  
ATOM    920  O   GLY H 123      17.156  10.758  13.015  1.00 28.63           O  
ATOM    921  N   SER H 124      15.800   8.969  13.302  1.00 29.03           N  
ATOM    922  CA  SER H 124      15.047   9.603  14.349  1.00 31.17           C  
ATOM    923  CB  SER H 124      13.665  10.110  13.904  1.00 33.63           C  
ATOM    924  OG  SER H 124      12.815   9.015  13.595  1.00 38.45           O  
ATOM    925  C   SER H 124      14.812   8.608  15.448  1.00 30.00           C  
ATOM    926  O   SER H 124      14.851   7.398  15.228  1.00 29.12           O  
ATOM    927  N   LEU H 125      14.586   9.106  16.683  1.00 28.56           N  
ATOM    928  CA  LEU H 125      14.357   8.214  17.784  1.00 25.84           C  
ATOM    929  CB  LEU H 125      15.669   7.759  18.446  1.00 28.98           C  
ATOM    930  CG  LEU H 125      15.498   6.684  19.533  1.00 31.50           C  
ATOM    931  CD1 LEU H 125      14.884   5.401  18.949  1.00 32.09           C  
ATOM    932  CD2 LEU H 125      16.828   6.419  20.257  1.00 34.03           C  
ATOM    933  C   LEU H 125      13.526   8.935  18.806  1.00 22.65           C  
ATOM    934  O   LEU H 125      13.574  10.159  18.910  1.00 25.23           O  
ATOM    935  N   ARG H 126      12.724   8.183  19.589  1.00 21.29           N  
ATOM    936  CA  ARG H 126      11.875   8.795  20.573  1.00 21.89           C  
ATOM    937  CB  ARG H 126      10.394   8.480  20.312  1.00 24.69           C  
ATOM    938  CG  ARG H 126       9.393   9.241  21.178  1.00 30.25           C  
ATOM    939  CD  ARG H 126       7.952   8.834  20.864  1.00 32.97           C  
ATOM    940  NE  ARG H 126       7.036   9.754  21.591  1.00 32.25           N  
ATOM    941  CZ  ARG H 126       5.704   9.465  21.657  1.00 32.96           C  
ATOM    942  NH1 ARG H 126       5.230   8.311  21.103  1.00 37.78           N1+
ATOM    943  NH2 ARG H 126       4.846  10.327  22.275  1.00 31.33           N  
ATOM    944  C   ARG H 126      12.223   8.226  21.916  1.00 23.04           C  
ATOM    945  O   ARG H 126      12.148   7.017  22.130  1.00 24.14           O  
ATOM    946  N   LEU H 127      12.604   9.096  22.870  1.00 21.23           N  
ATOM    947  CA  LEU H 127      12.952   8.648  24.186  1.00 20.17           C  
ATOM    948  CB  LEU H 127      14.159   9.390  24.783  1.00 19.63           C  
ATOM    949  CG  LEU H 127      15.456   9.209  23.975  1.00 20.44           C  
ATOM    950  CD1 LEU H 127      16.625   9.966  24.624  1.00 18.40           C  
ATOM    951  CD2 LEU H 127      15.769   7.723  23.738  1.00 19.23           C  
ATOM    952  C   LEU H 127      11.787   8.937  25.075  1.00 21.79           C  
ATOM    953  O   LEU H 127      11.061   9.906  24.865  1.00 23.10           O  
ATOM    954  N   SER H 128      11.563   8.079  26.086  1.00 21.17           N  
ATOM    955  CA  SER H 128      10.478   8.329  26.986  1.00 21.76           C  
ATOM    956  CB  SER H 128       9.263   7.412  26.752  1.00 21.87           C  
ATOM    957  OG  SER H 128       9.661   6.053  26.732  1.00 33.02           O  
ATOM    958  C   SER H 128      10.985   8.180  28.387  1.00 23.47           C  
ATOM    959  O   SER H 128      11.956   7.470  28.648  1.00 23.80           O  
ATOM    960  N   CYS H 129      10.354   8.914  29.324  1.00 23.19           N  
ATOM    961  CA  CYS H 129      10.732   8.885  30.708  1.00 23.63           C  
ATOM    962  CB  CYS H 129      11.463  10.185  31.130  1.00 24.14           C  
ATOM    963  SG  CYS H 129      11.941  10.270  32.885  1.00 34.93           S  
ATOM    964  C   CYS H 129       9.467   8.747  31.502  1.00 24.39           C  
ATOM    965  O   CYS H 129       8.613   9.633  31.484  1.00 27.97           O  
ATOM    966  N   VAL H 130       9.314   7.619  32.229  1.00 21.34           N  
ATOM    967  CA  VAL H 130       8.121   7.391  32.997  1.00 20.63           C  
ATOM    968  CB  VAL H 130       7.704   5.947  33.041  1.00 22.90           C  
ATOM    969  CG1 VAL H 130       7.351   5.504  31.612  1.00  0.00           C  
ATOM    970  CG2 VAL H 130       8.828   5.118  33.684  1.00  0.00           C  
ATOM    971  C   VAL H 130       8.390   7.836  34.399  1.00 22.38           C  
ATOM    972  O   VAL H 130       9.384   7.451  35.013  1.00 23.79           O  
ATOM    973  N   THR H 131       7.486   8.662  34.953  1.00 19.37           N  
ATOM    974  CA  THR H 131       7.719   9.213  36.255  1.00 19.52           C  
ATOM    975  CB  THR H 131       7.520  10.700  36.301  1.00 21.44           C  
ATOM    976  OG1 THR H 131       6.165  11.015  36.018  1.00  0.00           O  
ATOM    977  CG2 THR H 131       8.439  11.352  35.256  1.00  0.00           C  
ATOM    978  C   THR H 131       6.751   8.623  37.226  1.00 20.82           C  
ATOM    979  O   THR H 131       5.633   8.259  36.865  1.00 22.87           O  
ATOM    980  N   SER H 132       7.188   8.484  38.496  1.00 21.28           N  
ATOM    981  CA  SER H 132       6.316   7.980  39.514  1.00 24.13           C  
ATOM    982  CB  SER H 132       6.317   6.444  39.621  1.00 25.54           C  
ATOM    983  OG  SER H 132       7.594   5.980  40.031  1.00 34.50           O  
ATOM    984  C   SER H 132       6.794   8.509  40.830  1.00 24.79           C  
ATOM    985  O   SER H 132       7.939   8.939  40.961  1.00 23.08           O  
ATOM    986  N   GLY H 133       5.875   8.585  41.825  1.00 28.41           N  
ATOM    987  CA  GLY H 133       6.201   9.023  43.157  1.00 28.63           C  
ATOM    988  C   GLY H 133       5.820  10.462  43.416  1.00 29.04           C  
ATOM    989  O   GLY H 133       5.856  10.891  44.568  1.00 29.78           O  
ATOM    990  N   PHE H 134       5.456  11.261  42.391  1.00 27.75           N  
ATOM    991  CA  PHE H 134       5.089  12.624  42.687  1.00 27.61           C  
ATOM    992  CB  PHE H 134       6.283  13.608  42.693  1.00 27.36           C  
ATOM    993  CG  PHE H 134       6.963  13.626  41.363  1.00 27.62           C  
ATOM    994  CD1 PHE H 134       7.847  12.630  41.018  1.00 27.15           C  
ATOM    995  CD2 PHE H 134       6.743  14.649  40.467  1.00 26.15           C  
ATOM    996  CE1 PHE H 134       8.485  12.643  39.799  1.00 27.87           C  
ATOM    997  CE2 PHE H 134       7.380  14.667  39.245  1.00 27.25           C  
ATOM    998  CZ  PHE H 134       8.252  13.660  38.908  1.00 25.60           C  
ATOM    999  C   PHE H 134       4.065  13.094  41.702  1.00 27.67           C  
ATOM   1000  O   PHE H 134       3.729  12.390  40.750  1.00 27.42           O  
ATOM   1001  N   THR H 135       3.519  14.310  41.926  1.00 26.98           N  
ATOM   1002  CA  THR H 135       2.530  14.824  41.022  1.00 26.26           C  
ATOM   1003  CB  THR H 135       1.659  15.889  41.627  1.00 26.67           C  
ATOM   1004  OG1 THR H 135       0.999  15.380  42.777  1.00 26.89           O  
ATOM   1005  CG2 THR H 135       0.620  16.337  40.582  1.00 25.98           C  
ATOM   1006  C   THR H 135       3.303  15.430  39.898  1.00 26.13           C  
ATOM   1007  O   THR H 135       3.887  16.504  40.024  1.00 26.03           O  
ATOM   1008  N   PHE H 136       3.281  14.737  38.749  1.00 26.35           N  
ATOM   1009  CA  PHE H 136       4.048  15.016  37.570  1.00 26.49           C  
ATOM   1010  CB  PHE H 136       3.790  13.929  36.507  1.00 25.63           C  
ATOM   1011  CG  PHE H 136       4.601  14.156  35.280  1.00 25.54           C  
ATOM   1012  CD1 PHE H 136       5.960  13.946  35.283  1.00 25.33           C  
ATOM   1013  CD2 PHE H 136       3.988  14.539  34.111  1.00 23.57           C  
ATOM   1014  CE1 PHE H 136       6.699  14.144  34.140  1.00 25.48           C  
ATOM   1015  CE2 PHE H 136       4.724  14.739  32.967  1.00 25.20           C  
ATOM   1016  CZ  PHE H 136       6.083  14.543  32.980  1.00 24.71           C  
ATOM   1017  C   PHE H 136       3.707  16.373  37.025  1.00 26.48           C  
ATOM   1018  O   PHE H 136       4.588  17.150  36.666  1.00 26.73           O  
ATOM   1019  N   ARG H 137       2.414  16.715  37.019  1.00 27.53           N  
ATOM   1020  CA  ARG H 137       1.881  17.929  36.466  1.00 28.41           C  
ATOM   1021  CB  ARG H 137       0.392  18.049  36.810  1.00 29.87           C  
ATOM   1022  CG  ARG H 137      -0.125  19.482  36.767  1.00 30.25           C  
ATOM   1023  CD  ARG H 137      -1.258  19.730  37.767  1.00 35.08           C  
ATOM   1024  NE  ARG H 137      -2.456  18.984  37.301  1.00 38.56           N  
ATOM   1025  CZ  ARG H 137      -3.522  19.676  36.804  1.00 40.12           C  
ATOM   1026  NH1 ARG H 137      -3.497  21.042  36.797  1.00 38.38           N1+
ATOM   1027  NH2 ARG H 137      -4.610  19.009  36.325  1.00 39.80           N  
ATOM   1028  C   ARG H 137       2.532  19.114  37.105  1.00 28.14           C  
ATOM   1029  O   ARG H 137       2.693  20.155  36.472  1.00 27.51           O  
ATOM   1030  N   LYS H 138       2.874  18.996  38.394  1.00 28.53           N  
ATOM   1031  CA  LYS H 138       3.420  20.061  39.183  1.00 28.87           C  
ATOM   1032  CB  LYS H 138       3.501  19.723  40.683  1.00 28.99           C  
ATOM   1033  CG  LYS H 138       2.133  19.618  41.365  1.00 31.44           C  
ATOM   1034  CD  LYS H 138       2.195  19.035  42.777  1.00  9.87           C  
ATOM   1035  CE  LYS H 138       0.833  18.957  43.473  1.00  8.47           C  
ATOM   1036  NZ  LYS H 138       0.989  18.406  44.836  1.00  6.41           N1+
ATOM   1037  C   LYS H 138       4.795  20.483  38.751  1.00 28.03           C  
ATOM   1038  O   LYS H 138       5.182  21.604  39.076  1.00 28.12           O  
ATOM   1039  N   PHE H 139       5.593  19.627  38.064  1.00 27.31           N  
ATOM   1040  CA  PHE H 139       6.975  20.008  37.861  1.00 27.26           C  
ATOM   1041  CB  PHE H 139       7.942  18.991  38.495  1.00 28.39           C  
ATOM   1042  CG  PHE H 139       7.583  18.849  39.938  1.00 30.06           C  
ATOM   1043  CD1 PHE H 139       6.570  17.993  40.310  1.00 30.32           C  
ATOM   1044  CD2 PHE H 139       8.246  19.551  40.918  1.00 30.93           C  
ATOM   1045  CE1 PHE H 139       6.220  17.840  41.632  1.00 31.01           C  
ATOM   1046  CE2 PHE H 139       7.901  19.401  42.242  1.00 31.64           C  
ATOM   1047  CZ  PHE H 139       6.887  18.546  42.602  1.00 31.69           C  
ATOM   1048  C   PHE H 139       7.381  20.123  36.401  1.00 26.98           C  
ATOM   1049  O   PHE H 139       6.766  19.525  35.520  1.00 26.63           O  
ATOM   1050  N   GLY H 140       8.429  20.957  36.125  1.00 18.41           N  
ATOM   1051  CA  GLY H 140       9.001  21.161  34.830  1.00 18.65           C  
ATOM   1052  C   GLY H 140       9.942  20.015  34.681  1.00 19.54           C  
ATOM   1053  O   GLY H 140      10.431  19.492  35.682  1.00 19.23           O  
ATOM   1054  N   MET H 141      10.235  19.593  33.436  1.00 20.60           N  
ATOM   1055  CA  MET H 141      11.100  18.462  33.286  1.00 21.45           C  
ATOM   1056  CB  MET H 141      10.378  17.208  32.766  1.00 20.13           C  
ATOM   1057  CG  MET H 141       9.318  16.676  33.735  1.00 19.57           C  
ATOM   1058  SD  MET H 141       9.984  16.051  35.307  1.00 22.78           S  
ATOM   1059  CE  MET H 141      10.731  14.562  34.586  1.00 17.58           C  
ATOM   1060  C   MET H 141      12.156  18.820  32.294  1.00 23.23           C  
ATOM   1061  O   MET H 141      11.929  19.632  31.398  1.00 22.10           O  
ATOM   1062  N   SER H 142      13.355  18.218  32.439  1.00 21.65           N  
ATOM   1063  CA  SER H 142      14.421  18.555  31.543  1.00 19.67           C  
ATOM   1064  CB  SER H 142      15.534  19.392  32.201  1.00 21.60           C  
ATOM   1065  OG  SER H 142      15.037  20.673  32.555  1.00 23.86           O  
ATOM   1066  C   SER H 142      15.073  17.307  31.042  1.00 19.97           C  
ATOM   1067  O   SER H 142      14.953  16.233  31.632  1.00 19.59           O  
ATOM   1068  N   TRP H 143      15.752  17.429  29.884  1.00 18.89           N  
ATOM   1069  CA  TRP H 143      16.548  16.355  29.374  1.00 18.92           C  
ATOM   1070  CB  TRP H 143      16.200  15.937  27.933  1.00 18.10           C  
ATOM   1071  CG  TRP H 143      14.885  15.207  27.794  1.00 18.28           C  
ATOM   1072  CD2 TRP H 143      14.730  13.796  28.011  1.00 18.52           C  
ATOM   1073  CD1 TRP H 143      13.650  15.684  27.463  1.00 18.07           C  
ATOM   1074  NE1 TRP H 143      12.735  14.657  27.456  1.00 17.12           N  
ATOM   1075  CE2 TRP H 143      13.387  13.489  27.793  1.00 15.87           C  
ATOM   1076  CE3 TRP H 143      15.633  12.834  28.364  1.00 19.35           C  
ATOM   1077  CZ2 TRP H 143      12.926  12.210  27.925  1.00 18.64           C  
ATOM   1078  CZ3 TRP H 143      15.165  11.545  28.496  1.00 18.86           C  
ATOM   1079  CH2 TRP H 143      13.838  11.240  28.281  1.00 18.82           C  
ATOM   1080  C   TRP H 143      17.960  16.858  29.373  1.00 19.96           C  
ATOM   1081  O   TRP H 143      18.224  17.987  28.960  1.00 20.39           O  
ATOM   1082  N   VAL H 144      18.898  16.028  29.872  1.00 18.25           N  
ATOM   1083  CA  VAL H 144      20.294  16.373  29.937  1.00 16.11           C  
ATOM   1084  CB  VAL H 144      20.795  16.544  31.341  1.00 18.73           C  
ATOM   1085  CG1 VAL H 144      22.308  16.813  31.298  1.00 17.74           C  
ATOM   1086  CG2 VAL H 144      19.983  17.660  32.015  1.00 16.69           C  
ATOM   1087  C   VAL H 144      21.051  15.224  29.338  1.00 15.78           C  
ATOM   1088  O   VAL H 144      20.642  14.073  29.481  1.00 20.21           O  
ATOM   1089  N   ARG H 145      22.182  15.496  28.645  1.00 17.78           N  
ATOM   1090  CA  ARG H 145      22.885  14.396  28.034  1.00 16.80           C  
ATOM   1091  CB  ARG H 145      22.706  14.311  26.507  1.00 17.42           C  
ATOM   1092  CG  ARG H 145      23.205  15.537  25.740  1.00 16.54           C  
ATOM   1093  CD  ARG H 145      23.006  15.408  24.228  1.00 18.39           C  
ATOM   1094  NE  ARG H 145      23.504  16.661  23.594  1.00 20.70           N  
ATOM   1095  CZ  ARG H 145      23.229  16.911  22.280  1.00 20.95           C  
ATOM   1096  NH1 ARG H 145      22.508  16.011  21.551  1.00 19.80           N1+
ATOM   1097  NH2 ARG H 145      23.669  18.066  21.699  1.00 21.52           N  
ATOM   1098  C   ARG H 145      24.355  14.481  28.312  1.00 18.22           C  
ATOM   1099  O   ARG H 145      24.885  15.536  28.659  1.00 17.50           O  
ATOM   1100  N   GLN H 146      25.047  13.328  28.192  1.00 20.57           N  
ATOM   1101  CA  GLN H 146      26.462  13.289  28.429  1.00 20.47           C  
ATOM   1102  CB  GLN H 146      26.800  12.714  29.818  1.00 17.12           C  
ATOM   1103  CG  GLN H 146      28.279  12.783  30.197  1.00 17.40           C  
ATOM   1104  CD  GLN H 146      28.408  12.225  31.608  1.00 17.38           C  
ATOM   1105  OE1 GLN H 146      27.470  11.642  32.148  1.00 20.19           O  
ATOM   1106  NE2 GLN H 146      29.603  12.412  32.229  1.00 17.96           N  
ATOM   1107  C   GLN H 146      27.096  12.412  27.389  1.00 15.24           C  
ATOM   1108  O   GLN H 146      26.846  11.209  27.334  1.00 18.63           O  
ATOM   1109  N   ALA H 147      27.955  12.998  26.532  1.00 17.31           N  
ATOM   1110  CA  ALA H 147      28.623  12.213  25.533  1.00 19.62           C  
ATOM   1111  CB  ALA H 147      29.335  13.050  24.457  1.00 21.78           C  
ATOM   1112  C   ALA H 147      29.650  11.398  26.246  1.00 25.03           C  
ATOM   1113  O   ALA H 147      30.129  11.783  27.309  1.00 26.73           O  
ATOM   1114  N   PRO H 148      29.985  10.264  25.692  1.00 27.36           N  
ATOM   1115  CA  PRO H 148      30.908   9.370  26.333  1.00 28.41           C  
ATOM   1116  CD  PRO H 148      29.974  10.086  24.249  1.00 26.52           C  
ATOM   1117  CB  PRO H 148      31.169   8.262  25.320  1.00 28.94           C  
ATOM   1118  CG  PRO H 148      31.028   8.999  23.975  1.00 28.37           C  
ATOM   1119  C   PRO H 148      32.178  10.072  26.702  1.00 27.10           C  
ATOM   1120  O   PRO H 148      32.802  10.683  25.835  1.00 27.69           O  
ATOM   1121  N   GLY H 149      32.578   9.989  27.986  1.00 26.39           N  
ATOM   1122  CA  GLY H 149      33.826  10.544  28.424  1.00 25.21           C  
ATOM   1123  C   GLY H 149      33.746  12.038  28.474  1.00 28.33           C  
ATOM   1124  O   GLY H 149      34.772  12.711  28.552  1.00 24.61           O  
ATOM   1125  N   LYS H 150      32.531  12.612  28.444  1.00 24.93           N  
ATOM   1126  CA  LYS H 150      32.474  14.044  28.465  1.00 24.19           C  
ATOM   1127  CB  LYS H 150      31.990  14.677  27.153  1.00 28.11           C  
ATOM   1128  CG  LYS H 150      33.071  14.637  26.072  1.00 33.89           C  
ATOM   1129  CD  LYS H 150      32.583  15.037  24.683  1.00 39.30           C  
ATOM   1130  CE  LYS H 150      33.689  14.987  23.632  1.00 45.15           C  
ATOM   1131  NZ  LYS H 150      33.160  15.423  22.322  1.00 42.90           N1+
ATOM   1132  C   LYS H 150      31.591  14.506  29.577  1.00 25.87           C  
ATOM   1133  O   LYS H 150      31.177  13.727  30.435  1.00 24.30           O  
ATOM   1134  N   GLY H 151      31.311  15.825  29.592  1.00 22.22           N  
ATOM   1135  CA  GLY H 151      30.561  16.442  30.649  1.00 23.21           C  
ATOM   1136  C   GLY H 151      29.093  16.402  30.360  1.00 24.52           C  
ATOM   1137  O   GLY H 151      28.634  15.755  29.421  1.00 22.95           O  
ATOM   1138  N   LEU H 152      28.323  17.127  31.199  1.00 23.04           N  
ATOM   1139  CA  LEU H 152      26.893  17.182  31.125  1.00 23.90           C  
ATOM   1140  CB  LEU H 152      26.237  17.377  32.503  1.00 17.93           C  
ATOM   1141  CG  LEU H 152      26.503  16.226  33.490  1.00 17.90           C  
ATOM   1142  CD1 LEU H 152      25.821  16.489  34.841  1.00 16.72           C  
ATOM   1143  CD2 LEU H 152      26.106  14.868  32.890  1.00 17.02           C  
ATOM   1144  C   LEU H 152      26.498  18.359  30.291  1.00 21.18           C  
ATOM   1145  O   LEU H 152      27.100  19.428  30.383  1.00 21.60           O  
ATOM   1146  N   GLU H 153      25.469  18.174  29.435  1.00 20.98           N  
ATOM   1147  CA  GLU H 153      24.982  19.235  28.600  1.00 21.04           C  
ATOM   1148  CB  GLU H 153      25.330  19.043  27.113  1.00 24.22           C  
ATOM   1149  CG  GLU H 153      24.854  20.186  26.214  1.00 27.89           C  
ATOM   1150  CD  GLU H 153      25.265  19.864  24.784  1.00 31.48           C  
ATOM   1151  OE1 GLU H 153      25.747  18.724  24.548  1.00 31.24           O  
ATOM   1152  OE2 GLU H 153      25.096  20.751  23.905  1.00 44.97           O1-
ATOM   1153  C   GLU H 153      23.481  19.238  28.690  1.00 19.11           C  
ATOM   1154  O   GLU H 153      22.845  18.192  28.580  1.00 18.37           O  
ATOM   1155  N   TRP H 154      22.874  20.426  28.895  1.00 19.53           N  
ATOM   1156  CA  TRP H 154      21.441  20.535  28.985  1.00 17.41           C  
ATOM   1157  CB  TRP H 154      20.995  21.820  29.701  1.00 17.03           C  
ATOM   1158  CG  TRP H 154      19.513  22.084  29.656  1.00 18.77           C  
ATOM   1159  CD2 TRP H 154      18.927  23.088  28.815  1.00 18.78           C  
ATOM   1160  CD1 TRP H 154      18.492  21.513  30.354  1.00 19.56           C  
ATOM   1161  NE1 TRP H 154      17.299  22.098  29.997  1.00 19.73           N  
ATOM   1162  CE2 TRP H 154      17.554  23.070  29.052  1.00 21.88           C  
ATOM   1163  CE3 TRP H 154      19.490  23.955  27.924  1.00 21.63           C  
ATOM   1164  CZ2 TRP H 154      16.717  23.926  28.394  1.00 21.77           C  
ATOM   1165  CZ3 TRP H 154      18.642  24.813  27.259  1.00 21.75           C  
ATOM   1166  CH2 TRP H 154      17.283  24.799  27.491  1.00 21.15           C  
ATOM   1167  C   TRP H 154      20.861  20.535  27.599  1.00 17.83           C  
ATOM   1168  O   TRP H 154      21.330  21.268  26.732  1.00 20.26           O  
ATOM   1169  N   VAL H 155      19.920  19.600  27.328  1.00 18.89           N  
ATOM   1170  CA  VAL H 155      19.240  19.473  26.064  1.00 17.04           C  
ATOM   1171  CB  VAL H 155      18.846  18.055  25.782  1.00 18.91           C  
ATOM   1172  CG1 VAL H 155      18.126  18.010  24.423  1.00 20.37           C  
ATOM   1173  CG2 VAL H 155      20.108  17.177  25.858  1.00 21.42           C  
ATOM   1174  C   VAL H 155      17.996  20.312  25.888  1.00 20.77           C  
ATOM   1175  O   VAL H 155      17.866  21.038  24.902  1.00 19.28           O  
ATOM   1176  N   ALA H 156      17.032  20.224  26.837  1.00 18.33           N  
ATOM   1177  CA  ALA H 156      15.769  20.890  26.632  1.00 19.41           C  
ATOM   1178  CB  ALA H 156      14.900  20.227  25.552  1.00 20.30           C  
ATOM   1179  C   ALA H 156      14.964  20.880  27.899  1.00 21.89           C  
ATOM   1180  O   ALA H 156      15.232  20.101  28.812  1.00 18.78           O  
ATOM   1181  N   SER H 157      13.946  21.772  27.978  1.00 20.46           N  
ATOM   1182  CA  SER H 157      13.101  21.850  29.142  1.00 17.62           C  
ATOM   1183  CB  SER H 157      13.476  22.989  30.108  1.00 18.47           C  
ATOM   1184  OG  SER H 157      14.772  22.769  30.648  1.00 36.65           O  
ATOM   1185  C   SER H 157      11.687  22.107  28.706  1.00 19.72           C  
ATOM   1186  O   SER H 157      11.447  22.705  27.658  1.00 19.81           O  
ATOM   1187  N   ILE H 158      10.706  21.631  29.510  1.00 18.33           N  
ATOM   1188  CA  ILE H 158       9.309  21.836  29.219  1.00 19.43           C  
ATOM   1189  CB  ILE H 158       8.640  20.621  28.639  1.00 18.97           C  
ATOM   1190  CG1 ILE H 158       7.224  20.965  28.142  1.00 19.90           C  
ATOM   1191  CG2 ILE H 158       8.690  19.497  29.685  1.00 16.48           C  
ATOM   1192  CD1 ILE H 158       6.598  19.872  27.277  1.00 16.62           C  
ATOM   1193  C   ILE H 158       8.579  22.205  30.488  1.00 22.62           C  
ATOM   1194  O   ILE H 158       8.893  21.697  31.565  1.00 22.11           O  
ATOM   1195  N   SER H 159       7.559  23.091  30.371  1.00 22.19           N  
ATOM   1196  CA  SER H 159       6.792  23.594  31.486  1.00 21.30           C  
ATOM   1197  CB  SER H 159       5.873  24.779  31.150  1.00 25.65           C  
ATOM   1198  OG  SER H 159       6.650  25.948  30.948  1.00 23.19           O  
ATOM   1199  C   SER H 159       5.928  22.525  32.081  1.00 19.45           C  
ATOM   1200  O   SER H 159       5.640  21.508  31.457  1.00 21.78           O  
ATOM   1201  N   THR H 160       5.814  22.862  33.390  1.00 39.66           N  
ATOM   1202  CA  THR H 160       5.284  22.484  34.664  1.00 41.25           C  
ATOM   1203  CB  THR H 160       6.212  23.161  35.655  1.00 57.00           C  
ATOM   1204  OG1 THR H 160       6.209  22.575  36.940  1.00  0.00           O  
ATOM   1205  CG2 THR H 160       5.850  24.655  35.737  1.00  0.00           C  
ATOM   1206  C   THR H 160       3.904  23.117  34.685  1.00 42.31           C  
ATOM   1207  O   THR H 160       3.317  23.229  33.613  1.00 45.02           O  
ATOM   1208  N   PRO H 161       3.303  23.547  35.773  1.00 42.10           N  
ATOM   1209  CA  PRO H 161       2.021  24.180  35.649  1.00 46.87           C  
ATOM   1210  CD  PRO H 161       3.391  22.829  37.036  1.00 65.52           C  
ATOM   1211  CB  PRO H 161       1.490  24.335  37.065  1.00 47.63           C  
ATOM   1212  CG  PRO H 161       2.077  23.110  37.781  1.00 47.92           C  
ATOM   1213  C   PRO H 161       2.036  25.432  34.830  1.00 46.25           C  
ATOM   1214  O   PRO H 161       0.960  25.851  34.408  1.00 44.45           O  
ATOM   1215  N   ARG H 162       3.204  26.061  34.595  1.00 42.06           N  
ATOM   1216  CA  ARG H 162       3.195  27.212  33.745  1.00 44.23           C  
ATOM   1217  CB  ARG H 162       4.603  27.758  33.461  1.00 56.41           C  
ATOM   1218  CG  ARG H 162       4.593  28.989  32.556  1.00  0.00           C  
ATOM   1219  CD  ARG H 162       5.988  29.486  32.179  1.00  0.00           C  
ATOM   1220  NE  ARG H 162       5.805  30.728  31.380  1.00  0.00           N  
ATOM   1221  CZ  ARG H 162       5.624  31.916  32.026  1.00  0.00           C  
ATOM   1222  NH1 ARG H 162       5.621  31.959  33.392  1.00  0.00           N1+
ATOM   1223  NH2 ARG H 162       5.434  33.059  31.304  1.00  0.00           N  
ATOM   1224  C   ARG H 162       2.625  26.756  32.424  1.00 45.47           C  
ATOM   1225  O   ARG H 162       1.719  27.415  31.915  1.00 45.73           O  
ATOM   1226  N   GLY H 163       3.096  25.618  31.833  1.00 43.12           N  
ATOM   1227  CA  GLY H 163       2.420  25.227  30.611  1.00 44.14           C  
ATOM   1228  C   GLY H 163       3.164  24.346  29.632  1.00 42.51           C  
ATOM   1229  O   GLY H 163       3.691  23.282  29.951  1.00 42.17           O  
ATOM   1230  N   SER H 164       2.988  24.714  28.341  1.00 43.75           N  
ATOM   1231  CA  SER H 164       3.519  24.101  27.152  1.00 41.52           C  
ATOM   1232  CB  SER H 164       2.564  24.247  25.956  1.00 44.80           C  
ATOM   1233  OG  SER H 164       2.421  25.618  25.616  1.00  0.00           O  
ATOM   1234  C   SER H 164       4.852  24.658  26.706  1.00 40.72           C  
ATOM   1235  O   SER H 164       5.382  24.160  25.713  1.00 43.73           O  
ATOM   1236  N   THR H 165       5.430  25.687  27.373  1.00 31.70           N  
ATOM   1237  CA  THR H 165       6.587  26.319  26.809  1.00 31.73           C  
ATOM   1238  CB  THR H 165       7.048  27.552  27.535  1.00 31.36           C  
ATOM   1239  OG1 THR H 165       7.519  27.219  28.831  1.00  0.00           O  
ATOM   1240  CG2 THR H 165       5.872  28.538  27.635  1.00  0.00           C  
ATOM   1241  C   THR H 165       7.716  25.347  26.824  1.00 29.22           C  
ATOM   1242  O   THR H 165       7.836  24.524  27.730  1.00 30.76           O  
ATOM   1243  N   THR H 166       8.570  25.416  25.785  1.00 24.47           N  
ATOM   1244  CA  THR H 166       9.682  24.519  25.699  1.00 24.49           C  
ATOM   1245  CB  THR H 166       9.526  23.499  24.610  1.00 22.22           C  
ATOM   1246  OG1 THR H 166       9.419  24.143  23.349  1.00 24.70           O  
ATOM   1247  CG2 THR H 166       8.258  22.673  24.891  1.00 17.43           C  
ATOM   1248  C   THR H 166      10.915  25.317  25.396  1.00 28.03           C  
ATOM   1249  O   THR H 166      10.847  26.386  24.791  1.00 26.66           O  
ATOM   1250  N   TYR H 167      12.085  24.808  25.834  1.00 24.03           N  
ATOM   1251  CA  TYR H 167      13.333  25.485  25.612  1.00 21.33           C  
ATOM   1252  CB  TYR H 167      13.982  25.990  26.912  1.00 22.90           C  
ATOM   1253  CG  TYR H 167      12.988  26.833  27.635  1.00 29.19           C  
ATOM   1254  CD1 TYR H 167      12.111  26.247  28.520  1.00 30.84           C  
ATOM   1255  CD2 TYR H 167      12.925  28.192  27.439  1.00 32.68           C  
ATOM   1256  CE1 TYR H 167      11.187  27.003  29.201  1.00 33.14           C  
ATOM   1257  CE2 TYR H 167      12.002  28.954  28.118  1.00 33.43           C  
ATOM   1258  CZ  TYR H 167      11.132  28.361  29.000  1.00 35.89           C  
ATOM   1259  OH  TYR H 167      10.184  29.138  29.699  1.00 44.08           O  
ATOM   1260  C   TYR H 167      14.281  24.463  25.058  1.00 23.07           C  
ATOM   1261  O   TYR H 167      14.205  23.291  25.420  1.00 19.44           O  
ATOM   1262  N   TYR H 168      15.200  24.879  24.156  1.00 21.88           N  
ATOM   1263  CA  TYR H 168      16.115  23.927  23.586  1.00 20.93           C  
ATOM   1264  CB  TYR H 168      15.786  23.550  22.129  1.00 20.12           C  
ATOM   1265  CG  TYR H 168      14.428  22.939  22.057  1.00 21.53           C  
ATOM   1266  CD1 TYR H 168      14.261  21.584  22.212  1.00 21.81           C  
ATOM   1267  CD2 TYR H 168      13.320  23.722  21.835  1.00 19.78           C  
ATOM   1268  CE1 TYR H 168      13.010  21.019  22.144  1.00 22.77           C  
ATOM   1269  CE2 TYR H 168      12.067  23.162  21.764  1.00 19.37           C  
ATOM   1270  CZ  TYR H 168      11.909  21.806  21.918  1.00 21.61           C  
ATOM   1271  OH  TYR H 168      10.625  21.227  21.849  1.00 20.77           O  
ATOM   1272  C   TYR H 168      17.490  24.524  23.532  1.00 25.31           C  
ATOM   1273  O   TYR H 168      17.658  25.737  23.436  1.00 22.82           O  
ATOM   1274  N   SER H 169      18.520  23.655  23.597  1.00 23.64           N  
ATOM   1275  CA  SER H 169      19.885  24.059  23.439  1.00 22.05           C  
ATOM   1276  CB  SER H 169      20.865  22.922  23.774  1.00 20.27           C  
ATOM   1277  OG  SER H 169      22.182  23.262  23.374  1.00  8.76           O  
ATOM   1278  C   SER H 169      20.040  24.403  21.988  1.00 23.04           C  
ATOM   1279  O   SER H 169      19.332  23.873  21.134  1.00 25.37           O  
ATOM   1280  N   ASP H 170      20.993  25.295  21.666  1.00 25.32           N  
ATOM   1281  CA  ASP H 170      21.151  25.763  20.316  1.00 30.08           C  
ATOM   1282  CB  ASP H 170      22.305  26.773  20.170  1.00 34.17           C  
ATOM   1283  CG  ASP H 170      21.925  28.060  20.887  1.00 36.84           C  
ATOM   1284  OD1 ASP H 170      20.718  28.417  20.871  1.00 35.38           O  
ATOM   1285  OD2 ASP H 170      22.842  28.703  21.465  1.00 42.84           O1-
ATOM   1286  C   ASP H 170      21.479  24.611  19.417  1.00 29.11           C  
ATOM   1287  O   ASP H 170      20.998  24.540  18.288  1.00 29.27           O  
ATOM   1288  N   SER H 171      22.300  23.669  19.905  1.00 27.68           N  
ATOM   1289  CA  SER H 171      22.767  22.582  19.090  1.00 28.94           C  
ATOM   1290  CB  SER H 171      23.631  21.598  19.894  1.00 31.05           C  
ATOM   1291  OG  SER H 171      24.673  22.293  20.559  1.00 31.21           O  
ATOM   1292  C   SER H 171      21.608  21.781  18.584  1.00 29.03           C  
ATOM   1293  O   SER H 171      21.593  21.354  17.431  1.00 31.43           O  
ATOM   1294  N   VAL H 172      20.654  21.482  19.482  1.00 28.58           N  
ATOM   1295  CA  VAL H 172      19.492  20.675  19.220  1.00 25.35           C  
ATOM   1296  CB  VAL H 172      18.986  19.963  20.444  1.00 24.71           C  
ATOM   1297  CG1 VAL H 172      20.075  18.986  20.912  1.00 23.37           C  
ATOM   1298  CG2 VAL H 172      18.590  20.991  21.510  1.00 21.84           C  
ATOM   1299  C   VAL H 172      18.336  21.384  18.573  1.00 27.85           C  
ATOM   1300  O   VAL H 172      17.467  20.725  18.006  1.00 26.11           O  
ATOM   1301  N   LYS H 173      18.243  22.725  18.677  1.00 29.56           N  
ATOM   1302  CA  LYS H 173      17.042  23.389  18.245  1.00 31.80           C  
ATOM   1303  CB  LYS H 173      17.077  24.917  18.387  1.00 36.86           C  
ATOM   1304  CG  LYS H 173      15.674  25.513  18.303  1.00 44.65           C  
ATOM   1305  CD  LYS H 173      15.573  26.946  18.813  1.00 47.94           C  
ATOM   1306  CE  LYS H 173      14.130  27.374  19.085  1.00 55.97           C  
ATOM   1307  NZ  LYS H 173      13.296  27.134  17.887  1.00 48.83           N1+
ATOM   1308  C   LYS H 173      16.677  23.065  16.828  1.00 28.70           C  
ATOM   1309  O   LYS H 173      17.516  23.039  15.929  1.00 29.73           O  
ATOM   1310  N   GLY H 174      15.373  22.767  16.631  1.00 27.54           N  
ATOM   1311  CA  GLY H 174      14.782  22.496  15.352  1.00 25.36           C  
ATOM   1312  C   GLY H 174      14.739  21.015  15.127  1.00 28.78           C  
ATOM   1313  O   GLY H 174      13.812  20.504  14.500  1.00 31.62           O  
ATOM   1314  N   ARG H 175      15.793  20.306  15.573  1.00 28.85           N  
ATOM   1315  CA  ARG H 175      15.932  18.881  15.426  1.00 24.86           C  
ATOM   1316  CB  ARG H 175      17.399  18.432  15.505  1.00 26.14           C  
ATOM   1317  CG  ARG H 175      18.242  19.006  14.364  1.00 25.31           C  
ATOM   1318  CD  ARG H 175      19.650  18.420  14.268  1.00 23.25           C  
ATOM   1319  NE  ARG H 175      20.409  18.838  15.478  1.00 22.03           N  
ATOM   1320  CZ  ARG H 175      21.236  17.941  16.089  1.00 22.95           C  
ATOM   1321  NH1 ARG H 175      21.316  16.668  15.604  1.00 26.62           N1+
ATOM   1322  NH2 ARG H 175      21.976  18.310  17.175  1.00 23.15           N  
ATOM   1323  C   ARG H 175      15.151  18.075  16.427  1.00 22.81           C  
ATOM   1324  O   ARG H 175      14.603  17.025  16.089  1.00 25.79           O  
ATOM   1325  N   PHE H 176      15.094  18.543  17.692  1.00 22.11           N  
ATOM   1326  CA  PHE H 176      14.531  17.784  18.781  1.00 22.02           C  
ATOM   1327  CB  PHE H 176      15.436  17.815  20.027  1.00 24.07           C  
ATOM   1328  CG  PHE H 176      16.653  16.977  19.818  1.00 22.63           C  
ATOM   1329  CD1 PHE H 176      17.450  17.133  18.708  1.00 22.53           C  
ATOM   1330  CD2 PHE H 176      17.032  16.071  20.780  1.00 23.39           C  
ATOM   1331  CE1 PHE H 176      18.577  16.362  18.540  1.00 24.16           C  
ATOM   1332  CE2 PHE H 176      18.159  15.300  20.619  1.00 20.19           C  
ATOM   1333  CZ  PHE H 176      18.933  15.439  19.494  1.00 21.23           C  
ATOM   1334  C   PHE H 176      13.244  18.404  19.222  1.00 20.35           C  
ATOM   1335  O   PHE H 176      13.045  19.610  19.090  1.00 20.17           O  
ATOM   1336  N   THR H 177      12.318  17.569  19.742  1.00 17.61           N  
ATOM   1337  CA  THR H 177      11.087  18.083  20.270  1.00 19.14           C  
ATOM   1338  CB  THR H 177       9.893  17.783  19.411  1.00 25.54           C  
ATOM   1339  OG1 THR H 177      10.070  18.333  18.115  1.00 30.52           O  
ATOM   1340  CG2 THR H 177       8.644  18.388  20.074  1.00 24.65           C  
ATOM   1341  C   THR H 177      10.850  17.437  21.603  1.00 18.10           C  
ATOM   1342  O   THR H 177      10.926  16.217  21.738  1.00 23.67           O  
ATOM   1343  N   ILE H 178      10.539  18.256  22.628  1.00 17.63           N  
ATOM   1344  CA  ILE H 178      10.274  17.749  23.946  1.00 19.11           C  
ATOM   1345  CB  ILE H 178      10.992  18.504  25.028  1.00 18.11           C  
ATOM   1346  CG1 ILE H 178      10.811  17.806  26.387  1.00 15.99           C  
ATOM   1347  CG2 ILE H 178      10.509  19.963  25.002  1.00 17.10           C  
ATOM   1348  CD1 ILE H 178      11.717  18.368  27.481  1.00 15.38           C  
ATOM   1349  C   ILE H 178       8.808  17.911  24.192  1.00 22.83           C  
ATOM   1350  O   ILE H 178       8.226  18.944  23.866  1.00 22.70           O  
ATOM   1351  N   SER H 179       8.164  16.865  24.749  1.00 20.22           N  
ATOM   1352  CA  SER H 179       6.752  16.935  25.004  1.00 20.62           C  
ATOM   1353  CB  SER H 179       5.902  16.376  23.851  1.00 22.09           C  
ATOM   1354  OG  SER H 179       6.196  15.000  23.652  1.00 19.57           O  
ATOM   1355  C   SER H 179       6.455  16.112  26.219  1.00 22.87           C  
ATOM   1356  O   SER H 179       7.336  15.440  26.752  1.00 20.17           O  
ATOM   1357  N   ARG H 180       5.199  16.172  26.713  1.00 19.05           N  
ATOM   1358  CA  ARG H 180       4.865  15.413  27.885  1.00 19.99           C  
ATOM   1359  CB  ARG H 180       5.099  16.194  29.190  1.00 23.26           C  
ATOM   1360  CG  ARG H 180       4.269  17.475  29.298  1.00 21.92           C  
ATOM   1361  CD  ARG H 180       4.765  18.441  30.379  1.00 19.46           C  
ATOM   1362  NE  ARG H 180       4.655  17.754  31.696  1.00 18.74           N  
ATOM   1363  CZ  ARG H 180       5.436  18.158  32.740  1.00 19.18           C  
ATOM   1364  NH1 ARG H 180       6.316  19.188  32.575  1.00 19.31           N1+
ATOM   1365  NH2 ARG H 180       5.342  17.533  33.949  1.00 21.30           N  
ATOM   1366  C   ARG H 180       3.416  15.042  27.839  1.00 25.22           C  
ATOM   1367  O   ARG H 180       2.612  15.675  27.156  1.00 25.57           O  
ATOM   1368  N   ASP H 181       3.061  13.953  28.551  1.00 25.36           N  
ATOM   1369  CA  ASP H 181       1.692  13.540  28.662  1.00 26.72           C  
ATOM   1370  CB  ASP H 181       1.416  12.177  28.006  1.00 28.26           C  
ATOM   1371  CG  ASP H 181      -0.091  11.973  27.937  1.00 30.78           C  
ATOM   1372  OD1 ASP H 181      -0.818  12.642  28.717  1.00 30.92           O  
ATOM   1373  OD2 ASP H 181      -0.536  11.145  27.098  1.00 29.25           O1-
ATOM   1374  C   ASP H 181       1.427  13.402  30.130  1.00 24.99           C  
ATOM   1375  O   ASP H 181       1.779  12.395  30.740  1.00 24.27           O  
ATOM   1376  N   ASN H 182       0.774  14.412  30.735  1.00 24.60           N  
ATOM   1377  CA  ASN H 182       0.549  14.420  32.153  1.00 25.10           C  
ATOM   1378  CB  ASN H 182      -0.114  15.708  32.662  1.00 23.24           C  
ATOM   1379  CG  ASN H 182       0.948  16.794  32.655  1.00 24.54           C  
ATOM   1380  OD1 ASN H 182       2.143  16.517  32.582  1.00 24.82           O  
ATOM   1381  ND2 ASN H 182       0.501  18.071  32.755  1.00 24.40           N  
ATOM   1382  C   ASN H 182      -0.320  13.272  32.550  1.00 24.19           C  
ATOM   1383  O   ASN H 182      -0.204  12.757  33.660  1.00 26.33           O  
ATOM   1384  N   SER H 183      -1.246  12.859  31.672  1.00 24.53           N  
ATOM   1385  CA  SER H 183      -2.130  11.784  32.016  1.00 25.89           C  
ATOM   1386  CB  SER H 183      -3.146  11.503  30.901  1.00 25.07           C  
ATOM   1387  OG  SER H 183      -3.880  12.686  30.624  1.00 27.27           O  
ATOM   1388  C   SER H 183      -1.331  10.530  32.226  1.00 25.45           C  
ATOM   1389  O   SER H 183      -1.603   9.760  33.145  1.00 26.90           O  
ATOM   1390  N   LYS H 184      -0.364  10.277  31.324  1.00 25.68           N  
ATOM   1391  CA  LYS H 184       0.531   9.149  31.335  1.00 26.42           C  
ATOM   1392  CB  LYS H 184       1.124   8.831  29.953  1.00 29.96           C  
ATOM   1393  CG  LYS H 184       0.066   8.262  29.002  1.00 34.34           C  
ATOM   1394  CD  LYS H 184       0.525   8.133  27.550  1.00 39.26           C  
ATOM   1395  CE  LYS H 184      -0.551   7.561  26.626  1.00 44.16           C  
ATOM   1396  NZ  LYS H 184      -0.920   6.200  27.066  1.00 39.98           N1+
ATOM   1397  C   LYS H 184       1.644   9.310  32.334  1.00 26.34           C  
ATOM   1398  O   LYS H 184       2.314   8.335  32.675  1.00 26.87           O  
ATOM   1399  N   ASN H 185       1.914  10.548  32.792  1.00 24.83           N  
ATOM   1400  CA  ASN H 185       3.017  10.798  33.682  1.00 23.71           C  
ATOM   1401  CB  ASN H 185       2.956  10.019  35.008  1.00 23.57           C  
ATOM   1402  CG  ASN H 185       1.934  10.686  35.917  1.00 25.29           C  
ATOM   1403  OD1 ASN H 185       1.499  11.810  35.671  1.00 29.63           O  
ATOM   1404  ND2 ASN H 185       1.550   9.982  37.015  1.00 28.46           N  
ATOM   1405  C   ASN H 185       4.279  10.425  32.976  1.00 25.73           C  
ATOM   1406  O   ASN H 185       5.185   9.829  33.562  1.00 24.39           O  
ATOM   1407  N   THR H 186       4.369  10.783  31.679  1.00 21.02           N  
ATOM   1408  CA  THR H 186       5.537  10.453  30.920  1.00 20.13           C  
ATOM   1409  CB  THR H 186       5.270   9.399  29.887  1.00 21.17           C  
ATOM   1410  OG1 THR H 186       4.777   8.222  30.512  1.00 22.91           O  
ATOM   1411  CG2 THR H 186       6.578   9.090  29.141  1.00 23.49           C  
ATOM   1412  C   THR H 186       6.043  11.673  30.206  1.00 21.37           C  
ATOM   1413  O   THR H 186       5.275  12.553  29.818  1.00 21.94           O  
ATOM   1414  N   LEU H 187       7.383  11.739  30.031  1.00 19.51           N  
ATOM   1415  CA  LEU H 187       8.068  12.806  29.352  1.00 17.10           C  
ATOM   1416  CB  LEU H 187       9.241  13.364  30.181  1.00 16.48           C  
ATOM   1417  CG  LEU H 187      10.025  14.507  29.514  1.00 16.72           C  
ATOM   1418  CD1 LEU H 187       9.153  15.757  29.318  1.00 17.69           C  
ATOM   1419  CD2 LEU H 187      11.325  14.802  30.281  1.00 12.09           C  
ATOM   1420  C   LEU H 187       8.647  12.216  28.101  1.00 19.84           C  
ATOM   1421  O   LEU H 187       9.095  11.069  28.110  1.00 20.96           O  
ATOM   1422  N   TYR H 188       8.652  12.976  26.982  1.00 17.05           N  
ATOM   1423  CA  TYR H 188       9.160  12.407  25.763  1.00 17.25           C  
ATOM   1424  CB  TYR H 188       8.106  12.176  24.664  1.00 18.34           C  
ATOM   1425  CG  TYR H 188       7.005  11.292  25.150  1.00 19.48           C  
ATOM   1426  CD1 TYR H 188       7.214   9.960  25.421  1.00 19.12           C  
ATOM   1427  CD2 TYR H 188       5.751  11.810  25.363  1.00 17.81           C  
ATOM   1428  CE1 TYR H 188       6.187   9.160  25.868  1.00 19.96           C  
ATOM   1429  CE2 TYR H 188       4.721  11.017  25.806  1.00 19.46           C  
ATOM   1430  CZ  TYR H 188       4.936   9.686  26.058  1.00 21.18           C  
ATOM   1431  OH  TYR H 188       3.881   8.866  26.515  1.00 25.51           O  
ATOM   1432  C   TYR H 188      10.165  13.332  25.145  1.00 19.07           C  
ATOM   1433  O   TYR H 188      10.193  14.533  25.420  1.00 21.59           O  
ATOM   1434  N   LEU H 189      11.062  12.760  24.312  1.00 18.98           N  
ATOM   1435  CA  LEU H 189      12.003  13.549  23.570  1.00 18.91           C  
ATOM   1436  CB  LEU H 189      13.424  13.515  24.159  1.00 17.39           C  
ATOM   1437  CG  LEU H 189      14.448  14.355  23.373  1.00 18.26           C  
ATOM   1438  CD1 LEU H 189      14.065  15.848  23.378  1.00 17.76           C  
ATOM   1439  CD2 LEU H 189      15.877  14.112  23.882  1.00 19.77           C  
ATOM   1440  C   LEU H 189      12.064  12.971  22.191  1.00 22.65           C  
ATOM   1441  O   LEU H 189      12.516  11.841  21.999  1.00 22.90           O  
ATOM   1442  N   GLN H 190      11.609  13.736  21.181  1.00 20.50           N  
ATOM   1443  CA  GLN H 190      11.649  13.242  19.835  1.00 20.75           C  
ATOM   1444  CB  GLN H 190      10.455  13.700  18.977  1.00 22.74           C  
ATOM   1445  CG  GLN H 190      10.493  13.171  17.542  1.00 23.80           C  
ATOM   1446  CD  GLN H 190      10.201  11.679  17.578  1.00 25.26           C  
ATOM   1447  OE1 GLN H 190       9.203  11.242  18.149  1.00 28.26           O  
ATOM   1448  NE2 GLN H 190      11.100  10.869  16.956  1.00 20.56           N  
ATOM   1449  C   GLN H 190      12.898  13.787  19.220  1.00 22.17           C  
ATOM   1450  O   GLN H 190      13.138  14.993  19.248  1.00 25.34           O  
ATOM   1451  N   MET H 191      13.738  12.897  18.656  1.00 22.39           N  
ATOM   1452  CA  MET H 191      14.984  13.327  18.091  1.00 24.46           C  
ATOM   1453  CB  MET H 191      16.197  12.623  18.718  1.00 26.29           C  
ATOM   1454  CG  MET H 191      16.370  12.910  20.209  1.00 27.78           C  
ATOM   1455  SD  MET H 191      17.782  12.066  20.984  1.00 29.82           S  
ATOM   1456  CE  MET H 191      17.025  10.415  20.958  1.00 35.22           C  
ATOM   1457  C   MET H 191      14.993  12.976  16.636  1.00 28.06           C  
ATOM   1458  O   MET H 191      14.729  11.834  16.262  1.00 30.03           O  
ATOM   1459  N   ASN H 192      15.325  13.960  15.774  1.00 26.24           N  
ATOM   1460  CA  ASN H 192      15.329  13.727  14.356  1.00 23.83           C  
ATOM   1461  CB  ASN H 192      14.208  14.474  13.614  1.00 26.60           C  
ATOM   1462  CG  ASN H 192      12.867  13.912  14.065  1.00 21.28           C  
ATOM   1463  OD1 ASN H 192      12.660  12.700  14.085  1.00 24.88           O  
ATOM   1464  ND2 ASN H 192      11.929  14.820  14.446  1.00 24.46           N  
ATOM   1465  C   ASN H 192      16.618  14.244  13.798  1.00 23.83           C  
ATOM   1466  O   ASN H 192      17.323  15.019  14.443  1.00 25.96           O  
ATOM   1467  N   SER H 193      16.963  13.802  12.570  1.00 24.44           N  
ATOM   1468  CA  SER H 193      18.148  14.256  11.898  1.00 25.39           C  
ATOM   1469  CB  SER H 193      18.078  15.739  11.503  1.00 27.60           C  
ATOM   1470  OG  SER H 193      17.005  15.951  10.599  1.00 33.20           O  
ATOM   1471  C   SER H 193      19.317  14.072  12.811  1.00 22.92           C  
ATOM   1472  O   SER H 193      20.167  14.952  12.934  1.00 24.12           O  
ATOM   1473  N   LEU H 194      19.404  12.892  13.442  1.00 21.81           N  
ATOM   1474  CA  LEU H 194      20.431  12.630  14.405  1.00 22.58           C  
ATOM   1475  CB  LEU H 194      20.243  11.292  15.135  1.00 25.13           C  
ATOM   1476  CG  LEU H 194      19.025  11.293  16.077  1.00 21.83           C  
ATOM   1477  CD1 LEU H 194      18.860   9.942  16.789  1.00 22.87           C  
ATOM   1478  CD2 LEU H 194      19.101  12.467  17.063  1.00 21.04           C  
ATOM   1479  C   LEU H 194      21.777  12.633  13.757  1.00 23.69           C  
ATOM   1480  O   LEU H 194      21.943  12.239  12.603  1.00 28.52           O  
ATOM   1481  N   ARG H 195      22.781  13.109  14.526  1.00 20.68           N  
ATOM   1482  CA  ARG H 195      24.137  13.205  14.073  1.00 23.92           C  
ATOM   1483  CB  ARG H 195      24.705  14.630  14.138  1.00 24.61           C  
ATOM   1484  CG  ARG H 195      23.984  15.648  13.258  1.00 28.33           C  
ATOM   1485  CD  ARG H 195      24.598  17.044  13.374  1.00 32.92           C  
ATOM   1486  NE  ARG H 195      23.832  17.956  12.485  1.00 40.98           N  
ATOM   1487  CZ  ARG H 195      24.100  19.293  12.494  1.00 46.51           C  
ATOM   1488  NH1 ARG H 195      25.072  19.793  13.310  1.00 47.70           N1+
ATOM   1489  NH2 ARG H 195      23.398  20.135  11.681  1.00 50.52           N  
ATOM   1490  C   ARG H 195      24.975  12.403  15.016  1.00 28.85           C  
ATOM   1491  O   ARG H 195      24.521  11.989  16.080  1.00 26.68           O  
ATOM   1492  N   ALA H 196      26.247  12.178  14.640  1.00 26.79           N  
ATOM   1493  CA  ALA H 196      27.159  11.400  15.430  1.00 27.30           C  
ATOM   1494  CB  ALA H 196      28.549  11.276  14.785  1.00 28.25           C  
ATOM   1495  C   ALA H 196      27.336  12.071  16.758  1.00 24.55           C  
ATOM   1496  O   ALA H 196      27.444  11.409  17.788  1.00 26.24           O  
ATOM   1497  N   GLU H 197      27.344  13.416  16.755  1.00 25.75           N  
ATOM   1498  CA  GLU H 197      27.588  14.224  17.916  1.00 27.36           C  
ATOM   1499  CB  GLU H 197      27.548  15.734  17.619  1.00 33.53           C  
ATOM   1500  CG  GLU H 197      28.680  16.234  16.720  1.00 42.97           C  
ATOM   1501  CD  GLU H 197      28.313  15.969  15.266  1.00 46.06           C  
ATOM   1502  OE1 GLU H 197      28.442  14.800  14.817  1.00 43.90           O  
ATOM   1503  OE2 GLU H 197      27.899  16.941  14.579  1.00 52.69           O1-
ATOM   1504  C   GLU H 197      26.537  13.968  18.951  1.00 27.56           C  
ATOM   1505  O   GLU H 197      26.771  14.191  20.136  1.00 25.94           O  
ATOM   1506  N   ASP H 198      25.331  13.556  18.521  1.00 24.25           N  
ATOM   1507  CA  ASP H 198      24.208  13.304  19.385  1.00 21.67           C  
ATOM   1508  CB  ASP H 198      22.900  13.086  18.608  1.00 21.49           C  
ATOM   1509  CG  ASP H 198      22.503  14.422  17.999  1.00 21.75           C  
ATOM   1510  OD1 ASP H 198      22.772  15.472  18.643  1.00 22.24           O  
ATOM   1511  OD2 ASP H 198      21.930  14.411  16.877  1.00 24.29           O1-
ATOM   1512  C   ASP H 198      24.440  12.100  20.257  1.00 22.87           C  
ATOM   1513  O   ASP H 198      23.744  11.919  21.254  1.00 22.49           O  
ATOM   1514  N   THR H 199      25.371  11.204  19.884  1.00 21.96           N  
ATOM   1515  CA  THR H 199      25.595  10.022  20.676  1.00 21.35           C  
ATOM   1516  CB  THR H 199      26.750   9.200  20.182  1.00 20.78           C  
ATOM   1517  OG1 THR H 199      26.521   8.789  18.842  1.00 23.01           O  
ATOM   1518  CG2 THR H 199      26.919   7.974  21.090  1.00 18.80           C  
ATOM   1519  C   THR H 199      25.886  10.421  22.091  1.00 20.60           C  
ATOM   1520  O   THR H 199      26.773  11.232  22.354  1.00 23.68           O  
ATOM   1521  N   ALA H 200      25.115   9.862  23.049  1.00 20.96           N  
ATOM   1522  CA  ALA H 200      25.341  10.205  24.424  1.00 20.56           C  
ATOM   1523  CB  ALA H 200      25.168  11.706  24.711  1.00 19.97           C  
ATOM   1524  C   ALA H 200      24.345   9.484  25.274  1.00 22.04           C  
ATOM   1525  O   ALA H 200      23.425   8.838  24.772  1.00 20.52           O  
ATOM   1526  N   VAL H 201      24.546   9.546  26.606  1.00 20.40           N  
ATOM   1527  CA  VAL H 201      23.592   8.988  27.515  1.00 17.57           C  
ATOM   1528  CB  VAL H 201      24.190   8.554  28.821  1.00 16.91           C  
ATOM   1529  CG1 VAL H 201      23.056   8.071  29.741  1.00 14.51           C  
ATOM   1530  CG2 VAL H 201      25.263   7.488  28.541  1.00 15.02           C  
ATOM   1531  C   VAL H 201      22.625  10.094  27.800  1.00 18.92           C  
ATOM   1532  O   VAL H 201      23.032  11.215  28.098  1.00 18.99           O  
ATOM   1533  N   TYR H 202      21.311   9.805  27.728  1.00 19.64           N  
ATOM   1534  CA  TYR H 202      20.332  10.838  27.923  1.00 17.31           C  
ATOM   1535  CB  TYR H 202      19.256  10.888  26.823  1.00 20.04           C  
ATOM   1536  CG  TYR H 202      19.854  11.453  25.580  1.00 19.29           C  
ATOM   1537  CD1 TYR H 202      20.695  10.708  24.783  1.00 18.75           C  
ATOM   1538  CD2 TYR H 202      19.551  12.741  25.201  1.00 18.79           C  
ATOM   1539  CE1 TYR H 202      21.233  11.249  23.638  1.00 20.36           C  
ATOM   1540  CE2 TYR H 202      20.085  13.286  24.058  1.00 17.40           C  
ATOM   1541  CZ  TYR H 202      20.929  12.539  23.274  1.00 18.74           C  
ATOM   1542  OH  TYR H 202      21.479  13.095  22.100  1.00 19.49           O  
ATOM   1543  C   TYR H 202      19.623  10.598  29.215  1.00 15.97           C  
ATOM   1544  O   TYR H 202      19.137   9.498  29.481  1.00 18.18           O  
ATOM   1545  N   TYR H 203      19.545  11.653  30.052  1.00 16.83           N  
ATOM   1546  CA  TYR H 203      18.905  11.537  31.329  1.00 17.23           C  
ATOM   1547  CB  TYR H 203      19.756  12.013  32.524  1.00 15.31           C  
ATOM   1548  CG  TYR H 203      21.040  11.266  32.665  1.00 17.41           C  
ATOM   1549  CD1 TYR H 203      21.105  10.088  33.373  1.00 20.25           C  
ATOM   1550  CD2 TYR H 203      22.196  11.754  32.101  1.00 18.67           C  
ATOM   1551  CE1 TYR H 203      22.294   9.409  33.510  1.00 18.69           C  
ATOM   1552  CE2 TYR H 203      23.388  11.082  32.235  1.00 17.95           C  
ATOM   1553  CZ  TYR H 203      23.441   9.906  32.942  1.00 18.94           C  
ATOM   1554  OH  TYR H 203      24.661   9.212  33.085  1.00 23.16           O  
ATOM   1555  C   TYR H 203      17.735  12.476  31.344  1.00 20.68           C  
ATOM   1556  O   TYR H 203      17.783  13.556  30.756  1.00 19.16           O  
ATOM   1557  N   CYS H 204      16.629  12.057  31.994  1.00 18.33           N  
ATOM   1558  CA  CYS H 204      15.517  12.938  32.229  1.00 21.41           C  
ATOM   1559  CB  CYS H 204      14.131  12.273  32.025  1.00 24.12           C  
ATOM   1560  SG  CYS H 204      13.943  10.683  32.895  1.00 37.24           S  
ATOM   1561  C   CYS H 204      15.658  13.363  33.663  1.00 21.11           C  
ATOM   1562  O   CYS H 204      16.157  12.591  34.483  1.00 18.72           O  
ATOM   1563  N   THR H 205      15.283  14.620  33.999  1.00 18.38           N  
ATOM   1564  CA  THR H 205      15.441  15.060  35.362  1.00 20.01           C  
ATOM   1565  CB  THR H 205      16.715  15.815  35.592  1.00 18.39           C  
ATOM   1566  OG1 THR H 205      16.712  17.022  34.843  1.00  0.00           O  
ATOM   1567  CG2 THR H 205      17.885  14.927  35.145  1.00  0.00           C  
ATOM   1568  C   THR H 205      14.322  15.986  35.734  1.00 19.78           C  
ATOM   1569  O   THR H 205      13.775  16.690  34.885  1.00 19.30           O  
ATOM   1570  N   ARG H 206      13.959  16.010  37.039  1.00 19.12           N  
ATOM   1571  CA  ARG H 206      12.912  16.865  37.526  1.00 20.67           C  
ATOM   1572  CB  ARG H 206      12.224  16.335  38.794  1.00 20.68           C  
ATOM   1573  CG  ARG H 206      11.100  17.245  39.288  1.00 19.68           C  
ATOM   1574  CD  ARG H 206      10.396  16.727  40.540  1.00 19.70           C  
ATOM   1575  NE  ARG H 206      11.042  17.346  41.729  1.00 23.01           N  
ATOM   1576  CZ  ARG H 206      10.571  17.034  42.971  1.00 27.03           C  
ATOM   1577  NH1 ARG H 206       9.577  16.109  43.106  1.00 22.88           N1+
ATOM   1578  NH2 ARG H 206      11.079  17.649  44.078  1.00 24.88           N  
ATOM   1579  C   ARG H 206      13.521  18.188  37.863  1.00 19.96           C  
ATOM   1580  O   ARG H 206      14.632  18.248  38.388  1.00 18.14           O  
ATOM   1581  N   GLY H 207      12.785  19.288  37.593  1.00 18.68           N  
ATOM   1582  CA  GLY H 207      13.330  20.597  37.801  1.00 18.51           C  
ATOM   1583  C   GLY H 207      12.511  21.352  38.795  1.00 22.35           C  
ATOM   1584  O   GLY H 207      11.292  21.480  38.719  1.00 22.08           O  
ATOM   1585  N   TYR H 208      13.268  21.365  39.955  1.00 40.48           N  
ATOM   1586  CA  TYR H 208      12.968  21.303  41.386  1.00 38.99           C  
ATOM   1587  CB  TYR H 208      14.214  21.353  42.295  1.00 43.62           C  
ATOM   1588  CG  TYR H 208      14.727  22.745  42.423  1.00 45.35           C  
ATOM   1589  CD1 TYR H 208      15.561  23.309  41.486  1.00 45.16           C  
ATOM   1590  CD2 TYR H 208      14.372  23.486  43.524  1.00 45.88           C  
ATOM   1591  CE1 TYR H 208      16.020  24.598  41.647  1.00 45.65           C  
ATOM   1592  CE2 TYR H 208      14.826  24.772  43.689  1.00 46.15           C  
ATOM   1593  CZ  TYR H 208      15.652  25.331  42.750  1.00 46.29           C  
ATOM   1594  OH  TYR H 208      16.120  26.651  42.921  1.00 47.89           O  
ATOM   1595  C   TYR H 208      11.973  22.260  41.938  1.00 39.40           C  
ATOM   1596  O   TYR H 208      11.283  21.923  42.904  1.00 38.97           O  
ATOM   1597  N   SER H 209      11.917  23.492  41.435  1.00 43.71           N  
ATOM   1598  CA  SER H 209      10.920  24.351  41.990  1.00 42.41           C  
ATOM   1599  CB  SER H 209      11.497  25.604  42.668  1.00 24.33           C  
ATOM   1600  OG  SER H 209      12.244  26.360  41.729  1.00  8.70           O  
ATOM   1601  C   SER H 209      10.036  24.768  40.863  1.00 44.18           C  
ATOM   1602  O   SER H 209      10.292  24.436  39.708  1.00 42.93           O  
ATOM   1603  N   SER H 210       8.934  25.476  41.169  1.00 43.97           N  
ATOM   1604  CA  SER H 210       8.057  25.865  40.106  1.00 46.30           C  
ATOM   1605  CB  SER H 210       6.784  26.578  40.592  1.00 51.12           C  
ATOM   1606  OG  SER H 210       7.118  27.829  41.174  1.00 14.98           O  
ATOM   1607  C   SER H 210       8.804  26.824  39.237  1.00 43.60           C  
ATOM   1608  O   SER H 210       8.491  26.994  38.060  1.00 44.35           O  
ATOM   1609  N   THR H 211       9.753  27.554  39.846  1.00 43.43           N  
ATOM   1610  CA  THR H 211      10.565  28.520  39.164  1.00 45.02           C  
ATOM   1611  CB  THR H 211      11.070  29.607  40.066  1.00 40.82           C  
ATOM   1612  OG1 THR H 211      11.609  30.665  39.286  1.00 17.90           O  
ATOM   1613  CG2 THR H 211      12.158  29.041  40.990  1.00  7.55           C  
ATOM   1614  C   THR H 211      11.755  27.950  38.446  1.00 44.21           C  
ATOM   1615  O   THR H 211      12.179  28.524  37.443  1.00 43.42           O  
ATOM   1616  N   SER H 212      12.354  26.834  38.927  1.00 43.19           N  
ATOM   1617  CA  SER H 212      13.635  26.487  38.367  1.00 45.10           C  
ATOM   1618  CB  SER H 212      14.772  26.583  39.404  1.00 41.86           C  
ATOM   1619  OG  SER H 212      16.016  26.227  38.818  1.00  6.36           O  
ATOM   1620  C   SER H 212      13.700  25.106  37.787  1.00 45.12           C  
ATOM   1621  O   SER H 212      12.968  24.190  38.160  1.00 43.97           O  
ATOM   1622  N   TYR H 213      14.581  24.990  36.772  1.00 41.53           N  
ATOM   1623  CA  TYR H 213      14.967  23.814  36.048  1.00 42.98           C  
ATOM   1624  CB  TYR H 213      15.444  24.072  34.610  1.00 42.49           C  
ATOM   1625  CG  TYR H 213      14.178  24.343  33.867  1.00 43.95           C  
ATOM   1626  CD1 TYR H 213      13.269  23.323  33.690  1.00 49.75           C  
ATOM   1627  CD2 TYR H 213      13.895  25.582  33.340  1.00 47.16           C  
ATOM   1628  CE1 TYR H 213      12.091  23.532  33.015  1.00 50.67           C  
ATOM   1629  CE2 TYR H 213      12.717  25.798  32.661  1.00 48.32           C  
ATOM   1630  CZ  TYR H 213      11.814  24.773  32.499  1.00 49.36           C  
ATOM   1631  OH  TYR H 213      10.605  24.990  31.807  1.00 55.97           O  
ATOM   1632  C   TYR H 213      15.948  22.950  36.795  1.00 43.35           C  
ATOM   1633  O   TYR H 213      16.106  21.789  36.419  1.00 45.45           O  
ATOM   1634  N   ALA H 214      16.699  23.508  37.785  1.00 42.59           N  
ATOM   1635  CA  ALA H 214      17.697  22.765  38.538  1.00 41.93           C  
ATOM   1636  CB  ALA H 214      18.154  23.472  39.826  1.00 41.92           C  
ATOM   1637  C   ALA H 214      17.110  21.432  38.926  1.00 42.80           C  
ATOM   1638  O   ALA H 214      15.962  21.352  39.361  1.00 40.80           O  
ATOM   1639  N   MET H 215      17.915  20.348  38.804  1.00 40.33           N  
ATOM   1640  CA  MET H 215      17.356  19.014  38.813  1.00 37.27           C  
ATOM   1641  CB  MET H 215      18.056  18.104  37.792  1.00 35.93           C  
ATOM   1642  CG  MET H 215      18.214  18.733  36.411  1.00 36.32           C  
ATOM   1643  SD  MET H 215      19.560  19.942  36.264  1.00 41.10           S  
ATOM   1644  CE  MET H 215      19.215  20.311  34.521  1.00 36.48           C  
ATOM   1645  C   MET H 215      17.532  18.285  40.110  1.00 36.07           C  
ATOM   1646  O   MET H 215      18.657  18.106  40.567  1.00 36.28           O  
ATOM   1647  N   ASP H 216      16.422  17.897  40.782  1.00 40.04           N  
ATOM   1648  CA  ASP H 216      16.554  17.066  41.954  1.00 38.59           C  
ATOM   1649  CB  ASP H 216      15.503  17.357  43.027  1.00 40.29           C  
ATOM   1650  CG  ASP H 216      14.143  17.042  42.460  1.00 44.32           C  
ATOM   1651  OD1 ASP H 216      13.896  17.289  41.250  1.00 49.07           O  
ATOM   1652  OD2 ASP H 216      13.324  16.525  43.258  1.00 52.38           O1-
ATOM   1653  C   ASP H 216      16.646  15.552  41.709  1.00 38.79           C  
ATOM   1654  O   ASP H 216      17.525  14.916  42.280  1.00 38.62           O  
ATOM   1655  N   TYR H 217      15.781  14.928  40.851  1.00 20.03           N  
ATOM   1656  CA  TYR H 217      15.714  13.529  40.594  1.00 19.06           C  
ATOM   1657  CB  TYR H 217      14.306  12.908  40.721  1.00 21.78           C  
ATOM   1658  CG  TYR H 217      13.880  12.870  42.152  1.00 27.03           C  
ATOM   1659  CD1 TYR H 217      14.283  11.832  42.960  1.00 24.24           C  
ATOM   1660  CD2 TYR H 217      13.087  13.858  42.690  1.00 23.61           C  
ATOM   1661  CE1 TYR H 217      13.901  11.773  44.279  1.00 26.26           C  
ATOM   1662  CE2 TYR H 217      12.699  13.803  44.011  1.00 24.69           C  
ATOM   1663  CZ  TYR H 217      13.107  12.760  44.808  1.00 26.38           C  
ATOM   1664  OH  TYR H 217      12.714  12.702  46.163  1.00 26.44           O  
ATOM   1665  C   TYR H 217      16.128  13.321  39.187  1.00 19.51           C  
ATOM   1666  O   TYR H 217      15.792  14.107  38.301  1.00 18.71           O  
ATOM   1667  N   TRP H 218      16.889  12.235  38.968  1.00 17.88           N  
ATOM   1668  CA  TRP H 218      17.391  11.930  37.666  1.00 18.48           C  
ATOM   1669  CB  TRP H 218      18.927  12.015  37.594  1.00 18.23           C  
ATOM   1670  CG  TRP H 218      19.495  13.400  37.811  1.00 15.34           C  
ATOM   1671  CD2 TRP H 218      20.242  14.143  36.833  1.00 15.87           C  
ATOM   1672  CD1 TRP H 218      19.461  14.172  38.936  1.00 15.83           C  
ATOM   1673  NE1 TRP H 218      20.127  15.353  38.716  1.00 15.33           N  
ATOM   1674  CE2 TRP H 218      20.616  15.348  37.427  1.00 14.91           C  
ATOM   1675  CE3 TRP H 218      20.595  13.843  35.548  1.00 18.48           C  
ATOM   1676  CZ2 TRP H 218      21.350  16.276  36.744  1.00 15.83           C  
ATOM   1677  CZ3 TRP H 218      21.328  14.783  34.859  1.00 15.60           C  
ATOM   1678  CH2 TRP H 218      21.698  15.977  35.445  1.00 17.48           C  
ATOM   1679  C   TRP H 218      17.036  10.510  37.361  1.00 19.13           C  
ATOM   1680  O   TRP H 218      16.870   9.688  38.262  1.00 21.48           O  
ATOM   1681  N   GLY H 219      16.898  10.195  36.060  1.00 16.75           N  
ATOM   1682  CA  GLY H 219      16.614   8.851  35.655  1.00 18.55           C  
ATOM   1683  C   GLY H 219      17.928   8.131  35.600  1.00 23.15           C  
ATOM   1684  O   GLY H 219      18.969   8.702  35.920  1.00 20.82           O  
ATOM   1685  N   GLN H 220      17.897   6.837  35.217  1.00 23.31           N  
ATOM   1686  CA  GLN H 220      19.064   5.998  35.121  1.00 22.82           C  
ATOM   1687  CB  GLN H 220      18.756   4.545  34.726  1.00 24.52           C  
ATOM   1688  CG  GLN H 220      17.536   3.943  35.401  1.00 28.61           C  
ATOM   1689  CD  GLN H 220      16.366   4.297  34.495  1.00 35.55           C  
ATOM   1690  OE1 GLN H 220      15.479   5.062  34.872  1.00 37.81           O  
ATOM   1691  NE2 GLN H 220      16.372   3.739  33.254  1.00 33.52           N  
ATOM   1692  C   GLN H 220      19.880   6.471  33.965  1.00 24.34           C  
ATOM   1693  O   GLN H 220      21.108   6.414  33.984  1.00 24.63           O  
ATOM   1694  N   GLY H 221      19.187   6.909  32.897  1.00 19.50           N  
ATOM   1695  CA  GLY H 221      19.835   7.319  31.688  1.00 18.21           C  
ATOM   1696  C   GLY H 221      19.605   6.252  30.664  1.00 22.34           C  
ATOM   1697  O   GLY H 221      19.413   5.083  30.996  1.00 22.66           O  
ATOM   1698  N   THR H 222      19.584   6.655  29.375  1.00 20.22           N  
ATOM   1699  CA  THR H 222      19.432   5.724  28.292  1.00 21.04           C  
ATOM   1700  CB  THR H 222      18.074   5.777  27.656  1.00 21.58           C  
ATOM   1701  OG1 THR H 222      17.917   4.707  26.738  1.00 26.19           O  
ATOM   1702  CG2 THR H 222      17.907   7.129  26.942  1.00 22.49           C  
ATOM   1703  C   THR H 222      20.458   6.089  27.257  1.00 21.70           C  
ATOM   1704  O   THR H 222      20.650   7.265  26.952  1.00 19.56           O  
ATOM   1705  N   LEU H 223      21.130   5.081  26.667  1.00 23.16           N  
ATOM   1706  CA  LEU H 223      22.207   5.342  25.749  0.90 22.40           C  
ATOM   1707  CB  LEU H 223      23.270   4.228  25.746  0.90 24.29           C  
ATOM   1708  CG  LEU H 223      24.430   4.457  24.759  0.90 27.84           C  
ATOM   1709  CD1 LEU H 223      25.298   5.658  25.167  1.00 20.71           C  
ATOM   1710  CD2 LEU H 223      25.246   3.171  24.556  1.00 22.66           C  
ATOM   1711  C   LEU H 223      21.697   5.439  24.348  1.00 21.38           C  
ATOM   1712  O   LEU H 223      20.951   4.582  23.877  1.00 22.34           O  
ATOM   1713  N   VAL H 224      22.098   6.514  23.639  1.00 20.38           N  
ATOM   1714  CA  VAL H 224      21.727   6.664  22.263  1.00 20.75           C  
ATOM   1715  CB  VAL H 224      21.001   7.948  21.983  1.00 22.11           C  
ATOM   1716  CG1 VAL H 224      20.779   8.074  20.466  1.00 19.63           C  
ATOM   1717  CG2 VAL H 224      19.698   7.955  22.799  1.00 20.80           C  
ATOM   1718  C   VAL H 224      22.997   6.678  21.472  1.00 20.91           C  
ATOM   1719  O   VAL H 224      23.877   7.509  21.692  1.00 23.83           O  
ATOM   1720  N   THR H 225      23.129   5.738  20.517  1.00 21.00           N  
ATOM   1721  CA  THR H 225      24.322   5.688  19.722  1.00 23.37           C  
ATOM   1722  CB  THR H 225      25.018   4.363  19.791  1.00 24.84           C  
ATOM   1723  OG1 THR H 225      24.111   3.325  19.454  1.00 23.03           O  
ATOM   1724  CG2 THR H 225      25.563   4.153  21.209  1.00 20.85           C  
ATOM   1725  C   THR H 225      23.942   5.930  18.300  1.00 21.28           C  
ATOM   1726  O   THR H 225      23.080   5.248  17.749  1.00 23.86           O  
ATOM   1727  N   VAL H 226      24.585   6.930  17.667  1.00 23.60           N  
ATOM   1728  CA  VAL H 226      24.272   7.222  16.300  1.00 24.20           C  
ATOM   1729  CB  VAL H 226      24.005   8.679  16.060  1.00 23.67           C  
ATOM   1730  CG1 VAL H 226      23.768   8.901  14.558  1.00 21.85           C  
ATOM   1731  CG2 VAL H 226      22.829   9.111  16.952  1.00 25.07           C  
ATOM   1732  C   VAL H 226      25.452   6.841  15.468  1.00 22.69           C  
ATOM   1733  O   VAL H 226      26.517   7.449  15.569  1.00 25.25           O  
ATOM   1734  N   SER H 227      25.287   5.814  14.611  1.00 23.19           N  
ATOM   1735  CA  SER H 227      26.374   5.399  13.773  1.00 26.29           C  
ATOM   1736  CB  SER H 227      27.366   4.457  14.476  1.00 28.29           C  
ATOM   1737  OG  SER H 227      26.723   3.237  14.812  1.00 29.21           O  
ATOM   1738  C   SER H 227      25.800   4.644  12.615  1.00 28.12           C  
ATOM   1739  O   SER H 227      24.727   4.053  12.716  1.00 28.48           O  
ATOM   1740  N   SER H 228      26.516   4.639  11.474  1.00 30.39           N  
ATOM   1741  CA  SER H 228      26.015   3.937  10.330  1.00 32.35           C  
ATOM   1742  CB  SER H 228      26.829   4.183   9.050  1.00 32.16           C  
ATOM   1743  OG  SER H 228      28.152   3.700   9.217  1.00 31.94           O  
ATOM   1744  C   SER H 228      26.060   2.452  10.648  1.00 34.32           C  
ATOM   1745  O   SER H 228      27.188   1.920  10.825  1.00 32.66           O  
ATOM   1746  OXT SER H 228      24.967   1.829  10.720  1.00  0.00           O1-
TER    1747      SER H 228 
CONECT  161  662
CONECT  662  161
CONECT  963 1560
CONECT 1560  963
END
