# Supplementary material for: Fully automated antibody structure prediction using BIOVIA tools: Validation study
Source: PLoS One. 2017 May 18;12(5):e0177923. doi: 10.1371/journal.pone.0177923 (PMC5436848; doi:10.1371/journal.pone.0177923)
Supplement: S2 Dataset — Predicted structures using the Top5 framework method, Chothia CDR definition with canonical filtering and generating 50 models. These were used in the comparison against predictions using no filtering. (ZIP) [file pone.0177923.s004.zip › 4JLR_BA_FV_FinalModel.pdb]

REMARK   Accelrys Discovery Studio PDB file
REMARK   Created:  2015-04-10T03:37:56Z
SSBOND   1 CYS L   23    CYS L   87                                     
SSBOND   2 CYS H  128    CYS H  203                                     
ATOM      1  N   ASP L   1      25.974  33.057  26.265  1.00 55.93           N1+
ATOM      2  CA  ASP L   1      25.498  32.108  27.295  1.00 50.05           C  
ATOM      3  CB  ASP L   1      25.606  30.660  26.789  1.00 57.60           C  
ATOM      4  CG  ASP L   1      24.617  30.470  25.649  1.00 67.22           C  
ATOM      5  OD1 ASP L   1      23.718  31.338  25.490  1.00 66.43           O  
ATOM      6  OD2 ASP L   1      24.755  29.455  24.916  1.00 69.91           O1-
ATOM      7  C   ASP L   1      26.366  32.231  28.500  1.00 43.84           C  
ATOM      8  O   ASP L   1      27.500  32.698  28.418  1.00 45.41           O  
ATOM      9  N   ILE L   2      25.841  31.819  29.665  1.00 37.42           N  
ATOM     10  CA  ILE L   2      26.625  31.883  30.858  1.00 36.28           C  
ATOM     11  CB  ILE L   2      25.792  32.007  32.100  1.00 40.44           C  
ATOM     12  CG1 ILE L   2      25.001  33.324  32.074  1.00 47.87           C  
ATOM     13  CG2 ILE L   2      26.715  31.854  33.321  1.00 32.30           C  
ATOM     14  CD1 ILE L   2      23.925  33.409  33.154  1.00 53.11           C  
ATOM     15  C   ILE L   2      27.363  30.589  30.940  1.00 29.54           C  
ATOM     16  O   ILE L   2      26.759  29.520  30.962  1.00 31.78           O  
ATOM     17  N   GLN L   3      28.708  30.657  30.979  1.00 32.37           N  
ATOM     18  CA  GLN L   3      29.462  29.441  31.033  1.00 40.44           C  
ATOM     19  CB  GLN L   3      30.406  29.234  29.835  1.00 48.61           C  
ATOM     20  CG  GLN L   3      29.643  28.985  28.532  1.00 56.55           C  
ATOM     21  CD  GLN L   3      30.642  28.729  27.412  1.00 62.42           C  
ATOM     22  OE1 GLN L   3      31.840  28.967  27.560  1.00 68.24           O  
ATOM     23  NE2 GLN L   3      30.136  28.221  26.256  1.00 62.43           N  
ATOM     24  C   GLN L   3      30.277  29.458  32.272  1.00 34.35           C  
ATOM     25  O   GLN L   3      30.558  30.515  32.837  1.00 32.22           O  
ATOM     26  N   MET L   4      30.668  28.262  32.742  1.00 41.35           N  
ATOM     27  CA  MET L   4      31.372  28.262  33.978  1.00 40.26           C  
ATOM     28  CB  MET L   4      30.568  27.601  35.109  1.00 41.28           C  
ATOM     29  CG  MET L   4      29.320  28.414  35.461  1.00 43.16           C  
ATOM     30  SD  MET L   4      28.120  27.583  36.537  1.00 44.47           S  
ATOM     31  CE  MET L   4      27.333  26.646  35.198  1.00 41.97           C  
ATOM     32  C   MET L   4      32.672  27.557  33.821  1.00 38.32           C  
ATOM     33  O   MET L   4      32.794  26.579  33.083  1.00 40.74           O  
ATOM     34  N   THR L   5      33.694  28.090  34.515  1.00 34.26           N  
ATOM     35  CA  THR L   5      34.987  27.488  34.524  1.00 34.29           C  
ATOM     36  CB  THR L   5      36.105  28.461  34.293  1.00 38.62           C  
ATOM     37  OG1 THR L   5      35.931  29.110  33.043  1.00 37.28           O  
ATOM     38  CG2 THR L   5      37.438  27.692  34.308  1.00 33.50           C  
ATOM     39  C   THR L   5      35.140  26.921  35.894  1.00 32.15           C  
ATOM     40  O   THR L   5      34.924  27.608  36.891  1.00 32.75           O  
ATOM     41  N   GLN L   6      35.499  25.628  35.972  1.00 28.14           N  
ATOM     42  CA  GLN L   6      35.600  24.995  37.249  1.00 29.86           C  
ATOM     43  CB  GLN L   6      34.699  23.750  37.345  1.00 31.93           C  
ATOM     44  CG  GLN L   6      34.526  23.187  38.755  1.00 30.24           C  
ATOM     45  CD  GLN L   6      33.450  22.112  38.678  1.00 27.12           C  
ATOM     46  OE1 GLN L   6      32.917  21.827  37.608  1.00 26.20           O  
ATOM     47  NE2 GLN L   6      33.114  21.498  39.843  1.00 23.73           N  
ATOM     48  C   GLN L   6      37.023  24.582  37.440  1.00 31.06           C  
ATOM     49  O   GLN L   6      37.698  24.179  36.493  1.00 30.97           O  
ATOM     50  N   SER L   7      37.531  24.712  38.679  1.00 30.86           N  
ATOM     51  CA  SER L   7      38.878  24.296  38.935  1.00 37.41           C  
ATOM     52  CB  SER L   7      39.896  25.452  38.905  1.00 43.61           C  
ATOM     53  OG  SER L   7      39.589  26.407  39.911  1.00 47.86           O  
ATOM     54  C   SER L   7      38.899  23.695  40.303  1.00 36.74           C  
ATOM     55  O   SER L   7      38.070  24.042  41.144  1.00 33.00           O  
ATOM     56  N   PRO L   8      39.801  22.781  40.563  1.00 34.96           N  
ATOM     57  CA  PRO L   8      40.725  22.299  39.566  1.00 34.62           C  
ATOM     58  CD  PRO L   8      40.353  22.680  41.903  1.00 33.00           C  
ATOM     59  CB  PRO L   8      41.886  21.665  40.326  1.00 34.72           C  
ATOM     60  CG  PRO L   8      41.833  22.322  41.711  1.00 36.11           C  
ATOM     61  C   PRO L   8      40.017  21.279  38.737  1.00 33.27           C  
ATOM     62  O   PRO L   8      38.988  20.778  39.177  1.00 30.85           O  
ATOM     63  N   SER L   9      40.532  20.955  37.538  1.00 32.10           N  
ATOM     64  CA  SER L   9      39.898  19.945  36.745  1.00 34.35           C  
ATOM     65  CB  SER L   9      40.485  19.842  35.327  1.00 40.85           C  
ATOM     66  OG  SER L   9      41.839  19.416  35.387  1.00 45.78           O  
ATOM     67  C   SER L   9      40.094  18.620  37.418  1.00 33.00           C  
ATOM     68  O   SER L   9      39.212  17.764  37.377  1.00 31.25           O  
ATOM     69  N   THR L  10      41.266  18.415  38.053  1.00 31.62           N  
ATOM     70  CA  THR L  10      41.543  17.156  38.688  1.00 34.86           C  
ATOM     71  CB  THR L  10      42.553  16.340  37.936  1.00 41.17           C  
ATOM     72  OG1 THR L  10      42.095  16.100  36.613  1.00 41.92           O  
ATOM     73  CG2 THR L  10      42.762  15.007  38.668  1.00 42.49           C  
ATOM     74  C   THR L  10      42.118  17.443  40.039  1.00 38.69           C  
ATOM     75  O   THR L  10      42.689  18.509  40.265  1.00 39.64           O  
ATOM     76  N   LEU L  11      41.973  16.488  40.981  1.00 35.24           N  
ATOM     77  CA  LEU L  11      42.436  16.743  42.314  1.00 37.32           C  
ATOM     78  CB  LEU L  11      41.344  17.541  43.063  1.00 39.60           C  
ATOM     79  CG  LEU L  11      41.615  17.997  44.508  1.00 40.71           C  
ATOM     80  CD1 LEU L  11      41.812  16.808  45.454  1.00 39.35           C  
ATOM     81  CD2 LEU L  11      42.722  19.058  44.576  1.00 39.35           C  
ATOM     82  C   LEU L  11      42.616  15.411  42.989  1.00 40.12           C  
ATOM     83  O   LEU L  11      41.778  14.523  42.844  1.00 37.81           O  
ATOM     84  N   SER L  12      43.731  15.220  43.728  1.00 38.24           N  
ATOM     85  CA  SER L  12      43.892  14.001  44.474  1.00 37.51           C  
ATOM     86  CB  SER L  12      45.028  13.090  43.973  1.00 43.54           C  
ATOM     87  OG  SER L  12      46.280  13.743  44.090  1.00 48.55           O  
ATOM     88  C   SER L  12      44.187  14.414  45.880  1.00 37.60           C  
ATOM     89  O   SER L  12      45.019  15.290  46.111  1.00 38.50           O  
ATOM     90  N   ALA L  13      43.492  13.805  46.864  1.00 34.90           N  
ATOM     91  CA  ALA L  13      43.709  14.201  48.227  1.00 35.33           C  
ATOM     92  CB  ALA L  13      42.741  15.296  48.706  1.00 36.32           C  
ATOM     93  C   ALA L  13      43.495  13.015  49.110  1.00 39.14           C  
ATOM     94  O   ALA L  13      42.766  12.087  48.768  1.00 37.49           O  
ATOM     95  N   SER L  14      44.142  13.029  50.293  1.00 39.21           N  
ATOM     96  CA  SER L  14      44.043  11.932  51.212  1.00 41.04           C  
ATOM     97  CB  SER L  14      45.200  11.868  52.222  1.00 43.50           C  
ATOM     98  OG  SER L  14      46.430  11.665  51.542  1.00 47.01           O  
ATOM     99  C   SER L  14      42.772  12.060  51.985  1.00 36.95           C  
ATOM    100  O   SER L  14      42.120  13.102  51.985  1.00 33.28           O  
ATOM    101  N   VAL L  15      42.388  10.967  52.671  1.00 35.97           N  
ATOM    102  CA  VAL L  15      41.178  10.967  53.434  1.00 35.33           C  
ATOM    103  CB  VAL L  15      40.806   9.611  53.960  1.00 35.78           C  
ATOM    104  CG1 VAL L  15      39.565   9.756  54.855  1.00 37.54           C  
ATOM    105  CG2 VAL L  15      40.602   8.666  52.763  1.00 34.79           C  
ATOM    106  C   VAL L  15      41.364  11.879  54.602  1.00 36.24           C  
ATOM    107  O   VAL L  15      42.436  11.933  55.202  1.00 35.17           O  
ATOM    108  N   GLY L  16      40.305  12.646  54.934  1.00 34.82           N  
ATOM    109  CA  GLY L  16      40.349  13.529  56.061  1.00 39.66           C  
ATOM    110  C   GLY L  16      40.749  14.900  55.612  1.00 39.44           C  
ATOM    111  O   GLY L  16      40.683  15.851  56.387  1.00 42.18           O  
ATOM    112  N   ASP L  17      41.163  15.051  54.340  1.00 37.35           N  
ATOM    113  CA  ASP L  17      41.593  16.343  53.882  1.00 38.42           C  
ATOM    114  CB  ASP L  17      42.401  16.300  52.574  1.00 38.16           C  
ATOM    115  CG  ASP L  17      43.767  15.692  52.852  1.00 46.66           C  
ATOM    116  OD1 ASP L  17      44.129  15.542  54.049  1.00 44.83           O  
ATOM    117  OD2 ASP L  17      44.471  15.368  51.859  1.00 46.10           O1-
ATOM    118  C   ASP L  17      40.394  17.199  53.617  1.00 38.03           C  
ATOM    119  O   ASP L  17      39.265  16.718  53.537  1.00 35.15           O  
ATOM    120  N   ARG L  18      40.633  18.520  53.490  1.00 35.15           N  
ATOM    121  CA  ARG L  18      39.588  19.459  53.196  1.00 34.30           C  
ATOM    122  CB  ARG L  18      39.717  20.754  54.015  1.00 39.61           C  
ATOM    123  CG  ARG L  18      38.523  21.704  53.914  1.00 43.25           C  
ATOM    124  CD  ARG L  18      38.779  23.044  54.606  1.00 46.71           C  
ATOM    125  NE  ARG L  18      37.493  23.793  54.647  1.00 50.88           N  
ATOM    126  CZ  ARG L  18      36.644  23.619  55.701  1.00 53.97           C  
ATOM    127  NH1 ARG L  18      36.972  22.749  56.700  1.00 53.88           N1+
ATOM    128  NH2 ARG L  18      35.473  24.317  55.761  1.00 55.65           N  
ATOM    129  C   ARG L  18      39.788  19.815  51.757  1.00 35.58           C  
ATOM    130  O   ARG L  18      40.901  20.149  51.354  1.00 35.15           O  
ATOM    131  N   VAL L  19      38.723  19.736  50.934  1.00 33.78           N  
ATOM    132  CA  VAL L  19      38.903  20.024  49.539  1.00 32.40           C  
ATOM    133  CB  VAL L  19      38.635  18.841  48.649  1.00 36.36           C  
ATOM    134  CG1 VAL L  19      38.822  19.272  47.184  1.00 36.62           C  
ATOM    135  CG2 VAL L  19      39.552  17.682  49.076  1.00 36.53           C  
ATOM    136  C   VAL L  19      37.943  21.101  49.143  1.00 31.51           C  
ATOM    137  O   VAL L  19      36.825  21.174  49.651  1.00 29.18           O  
ATOM    138  N   THR L  20      38.377  21.984  48.219  1.00 28.72           N  
ATOM    139  CA  THR L  20      37.542  23.060  47.771  1.00 29.19           C  
ATOM    140  CB  THR L  20      38.033  24.401  48.232  1.00 35.53           C  
ATOM    141  OG1 THR L  20      38.075  24.446  49.651  1.00 36.73           O  
ATOM    142  CG2 THR L  20      37.094  25.490  47.696  1.00 33.33           C  
ATOM    143  C   THR L  20      37.553  23.076  46.272  1.00 36.17           C  
ATOM    144  O   THR L  20      38.602  22.944  45.644  1.00 35.92           O  
ATOM    145  N   ILE L  21      36.365  23.247  45.660  1.00 32.05           N  
ATOM    146  CA  ILE L  21      36.249  23.300  44.231  1.00 31.60           C  
ATOM    147  CB  ILE L  21      35.375  22.206  43.685  1.00 32.11           C  
ATOM    148  CG1 ILE L  21      35.994  20.835  44.012  1.00 31.36           C  
ATOM    149  CG2 ILE L  21      35.170  22.451  42.182  1.00 33.03           C  
ATOM    150  CD1 ILE L  21      35.045  19.658  43.786  1.00 34.15           C  
ATOM    151  C   ILE L  21      35.608  24.616  43.918  1.00 32.23           C  
ATOM    152  O   ILE L  21      34.704  25.051  44.629  1.00 28.67           O  
ATOM    153  N   THR L  22      36.073  25.305  42.854  1.00 28.21           N  
ATOM    154  CA  THR L  22      35.510  26.596  42.588  1.00 29.01           C  
ATOM    155  CB  THR L  22      36.492  27.720  42.734  1.00 34.33           C  
ATOM    156  OG1 THR L  22      37.022  27.736  44.052  1.00 37.45           O  
ATOM    157  CG2 THR L  22      35.763  29.043  42.448  1.00 33.63           C  
ATOM    158  C   THR L  22      34.957  26.646  41.199  1.00 31.69           C  
ATOM    159  O   THR L  22      35.478  26.029  40.271  1.00 32.44           O  
ATOM    160  N   CYS L  23      33.849  27.397  41.045  1.00 29.86           N  
ATOM    161  CA  CYS L  23      33.190  27.551  39.784  1.00 29.19           C  
ATOM    162  CB  CYS L  23      31.794  26.878  39.814  1.00 32.22           C  
ATOM    163  SG  CYS L  23      30.920  26.794  38.223  1.00 45.15           S  
ATOM    164  C   CYS L  23      33.058  29.032  39.562  1.00 27.52           C  
ATOM    165  O   CYS L  23      32.547  29.755  40.418  1.00 30.12           O  
ATOM    166  N   SER L  24      33.552  29.528  38.407  1.00 30.86           N  
ATOM    167  CA  SER L  24      33.484  30.936  38.120  1.00 33.33           C  
ATOM    168  CB  SER L  24      34.863  31.545  37.809  1.00 40.06           C  
ATOM    169  OG  SER L  24      34.740  32.930  37.522  1.00 33.43           O  
ATOM    170  C   SER L  24      32.621  31.113  36.911  1.00 38.44           C  
ATOM    171  O   SER L  24      32.878  30.531  35.859  1.00 37.51           O  
ATOM    172  N   ALA L  25      31.561  31.935  37.037  1.00 37.72           N  
ATOM    173  CA  ALA L  25      30.647  32.132  35.949  1.00 43.22           C  
ATOM    174  CB  ALA L  25      29.194  32.343  36.407  1.00 41.12           C  
ATOM    175  C   ALA L  25      31.060  33.335  35.173  1.00 40.76           C  
ATOM    176  O   ALA L  25      31.621  34.282  35.719  1.00 38.80           O  
ATOM    177  N   SER L  26      30.765  33.334  33.859  1.00 23.32           N  
ATOM    178  CA  SER L  26      31.109  34.418  32.982  1.00 22.92           C  
ATOM    179  CB  SER L  26      30.771  34.118  31.514  1.00 25.24           C  
ATOM    180  OG  SER L  26      31.528  33.006  31.063  1.00 25.75           O  
ATOM    181  C   SER L  26      30.325  35.633  33.374  1.00 25.73           C  
ATOM    182  O   SER L  26      30.796  36.759  33.213  1.00 24.57           O  
ATOM    183  N   SER L  27      29.092  35.433  33.878  1.00 24.76           N  
ATOM    184  CA  SER L  27      28.276  36.537  34.294  1.00 27.77           C  
ATOM    185  CB  SER L  27      27.137  36.868  33.315  1.00 31.89           C  
ATOM    186  OG  SER L  27      26.229  35.781  33.236  1.00 38.76           O  
ATOM    187  C   SER L  27      27.650  36.152  35.600  1.00 26.87           C  
ATOM    188  O   SER L  27      27.669  34.984  35.986  1.00 24.24           O  
ATOM    189  N   ARG L  28      27.066  37.134  36.319  1.00 23.90           N  
ATOM    190  CA  ARG L  28      26.528  36.849  37.618  0.83 27.36           C  
ATOM    191  CB  ARG L  28      26.121  38.074  38.449  0.83 31.48           C  
ATOM    192  CG  ARG L  28      27.297  38.785  39.108  1.00 71.92           C  
ATOM    193  CD  ARG L  28      26.867  39.746  40.217  1.00 85.67           C  
ATOM    194  NE  ARG L  28      25.972  40.769  39.601  1.00 93.41           N  
ATOM    195  CZ  ARG L  28      26.494  41.917  39.094  1.00101.96           C  
ATOM    196  NH1 ARG L  28      27.837  42.146  39.142  1.00106.69           N1+
ATOM    197  NH2 ARG L  28      25.665  42.854  38.529  1.00103.91           N  
ATOM    198  C   ARG L  28      25.320  35.983  37.515  1.00 26.71           C  
ATOM    199  O   ARG L  28      24.576  36.018  36.536  1.00 24.60           O  
ATOM    200  N   VAL L  29      25.126  35.150  38.556  1.00 23.25           N  
ATOM    201  CA  VAL L  29      24.000  34.274  38.638  1.00 25.58           C  
ATOM    202  CB  VAL L  29      24.342  32.840  38.353  1.00 25.00           C  
ATOM    203  CG1 VAL L  29      24.835  32.741  36.901  1.00 28.17           C  
ATOM    204  CG2 VAL L  29      25.375  32.363  39.386  1.00 21.56           C  
ATOM    205  C   VAL L  29      23.491  34.350  40.040  1.00 26.09           C  
ATOM    206  O   VAL L  29      24.247  34.616  40.975  1.00 23.46           O  
ATOM    207  N   GLY L  30      22.168  34.154  40.207  1.00 24.31           N  
ATOM    208  CA  GLY L  30      21.542  34.224  41.496  1.00 24.51           C  
ATOM    209  C   GLY L  30      21.993  33.099  42.379  1.00 24.23           C  
ATOM    210  O   GLY L  30      22.248  33.316  43.563  1.00 22.82           O  
ATOM    211  N   TYR L  31      22.076  31.858  41.847  1.00 21.43           N  
ATOM    212  CA  TYR L  31      22.446  30.761  42.704  0.83 23.33           C  
ATOM    213  CB  TYR L  31      21.251  29.948  43.235  0.83 21.42           C  
ATOM    214  CG  TYR L  31      20.351  30.878  43.973  1.00 27.44           C  
ATOM    215  CD1 TYR L  31      20.735  31.419  45.177  1.00 27.51           C  
ATOM    216  CD2 TYR L  31      19.139  31.246  43.438  1.00 27.62           C  
ATOM    217  CE1 TYR L  31      19.906  32.279  45.858  1.00 30.80           C  
ATOM    218  CE2 TYR L  31      18.304  32.106  44.114  1.00 29.31           C  
ATOM    219  CZ  TYR L  31      18.688  32.627  45.325  1.00 31.58           C  
ATOM    220  OH  TYR L  31      17.834  33.510  46.018  1.00 37.14           O  
ATOM    221  C   TYR L  31      23.292  29.784  41.941  1.00 21.76           C  
ATOM    222  O   TYR L  31      23.408  29.870  40.720  1.00 22.30           O  
ATOM    223  N   MET L  32      23.936  28.836  42.665  1.00 27.76           N  
ATOM    224  CA  MET L  32      24.703  27.819  42.004  1.00 25.15           C  
ATOM    225  CB  MET L  32      26.221  27.955  42.202  1.00 27.34           C  
ATOM    226  CG  MET L  32      27.016  26.949  41.370  1.00 27.73           C  
ATOM    227  SD  MET L  32      26.903  27.214  39.574  1.00 31.60           S  
ATOM    228  CE  MET L  32      27.858  28.759  39.562  1.00 32.40           C  
ATOM    229  C   MET L  32      24.281  26.497  42.575  1.00 22.72           C  
ATOM    230  O   MET L  32      23.915  26.405  43.747  1.00 21.44           O  
ATOM    231  N   HIS L  33      24.307  25.435  41.740  1.00 20.53           N  
ATOM    232  CA  HIS L  33      23.915  24.117  42.162  1.00 20.27           C  
ATOM    233  ND1 HIS L  33      21.406  25.337  40.269  1.00 16.33           N  
ATOM    234  CG  HIS L  33      21.558  24.303  41.163  1.00 18.46           C  
ATOM    235  CB  HIS L  33      22.811  23.489  41.288  1.00 18.99           C  
ATOM    236  NE2 HIS L  33      19.479  25.156  41.363  1.00 16.41           N  
ATOM    237  CD2 HIS L  33      20.371  24.206  41.823  1.00 16.89           C  
ATOM    238  CE1 HIS L  33      20.145  25.811  40.429  1.00 18.32           C  
ATOM    239  C   HIS L  33      25.103  23.228  41.957  1.00 18.38           C  
ATOM    240  O   HIS L  33      25.937  23.499  41.096  1.00 21.05           O  
ATOM    241  N   TRP L  34      25.212  22.138  42.746  1.00 20.83           N  
ATOM    242  CA  TRP L  34      26.345  21.264  42.594  1.00 18.46           C  
ATOM    243  CB  TRP L  34      27.315  21.346  43.787  1.00 21.66           C  
ATOM    244  CG  TRP L  34      27.950  22.710  43.951  1.00 21.81           C  
ATOM    245  CD2 TRP L  34      29.176  23.119  43.324  1.00 20.57           C  
ATOM    246  CD1 TRP L  34      27.512  23.782  44.674  1.00 20.36           C  
ATOM    247  NE1 TRP L  34      28.383  24.835  44.531  1.00 19.56           N  
ATOM    248  CE2 TRP L  34      29.413  24.441  43.704  1.00 21.61           C  
ATOM    249  CE3 TRP L  34      30.034  22.450  42.499  1.00 20.35           C  
ATOM    250  CZ2 TRP L  34      30.515  25.114  43.260  1.00 20.80           C  
ATOM    251  CZ3 TRP L  34      31.144  23.132  42.055  1.00 21.95           C  
ATOM    252  CH2 TRP L  34      31.380  24.439  42.428  1.00 22.76           C  
ATOM    253  C   TRP L  34      25.856  19.848  42.497  1.00 19.95           C  
ATOM    254  O   TRP L  34      24.905  19.456  43.173  1.00 19.92           O  
ATOM    255  N   TYR L  35      26.515  19.036  41.642  1.00 18.71           N  
ATOM    256  CA  TYR L  35      26.114  17.667  41.455  1.00 18.95           C  
ATOM    257  CB  TYR L  35      25.570  17.375  40.044  1.00 19.20           C  
ATOM    258  CG  TYR L  35      24.281  18.105  39.866  1.00 21.83           C  
ATOM    259  CD1 TYR L  35      23.099  17.547  40.298  1.00 18.73           C  
ATOM    260  CD2 TYR L  35      24.253  19.342  39.263  1.00 19.06           C  
ATOM    261  CE1 TYR L  35      21.908  18.215  40.131  1.00 15.43           C  
ATOM    262  CE2 TYR L  35      23.065  20.014  39.094  1.00 20.69           C  
ATOM    263  CZ  TYR L  35      21.890  19.449  39.529  1.00 17.60           C  
ATOM    264  OH  TYR L  35      20.669  20.133  39.358  1.00 20.09           O  
ATOM    265  C   TYR L  35      27.307  16.779  41.650  1.00 21.83           C  
ATOM    266  O   TYR L  35      28.445  17.165  41.378  1.00 20.04           O  
ATOM    267  N   GLN L  36      27.061  15.552  42.157  1.00 19.83           N  
ATOM    268  CA  GLN L  36      28.108  14.587  42.358  1.00 21.13           C  
ATOM    269  CB  GLN L  36      28.126  13.995  43.778  1.00 21.71           C  
ATOM    270  CG  GLN L  36      29.236  12.967  44.007  1.00 23.91           C  
ATOM    271  CD  GLN L  36      29.009  12.321  45.369  1.00 30.46           C  
ATOM    272  OE1 GLN L  36      27.949  11.754  45.631  1.00 29.59           O  
ATOM    273  NE2 GLN L  36      30.031  12.407  46.263  1.00 25.53           N  
ATOM    274  C   GLN L  36      27.818  13.441  41.441  1.00 20.11           C  
ATOM    275  O   GLN L  36      26.701  12.926  41.416  1.00 19.59           O  
ATOM    276  N   GLN L  37      28.817  13.004  40.651  1.00 18.96           N  
ATOM    277  CA  GLN L  37      28.554  11.906  39.768  1.00 20.46           C  
ATOM    278  CB  GLN L  37      28.608  12.284  38.276  1.00 23.65           C  
ATOM    279  CG  GLN L  37      28.325  11.098  37.351  1.00 22.82           C  
ATOM    280  CD  GLN L  37      28.401  11.582  35.912  1.00 23.59           C  
ATOM    281  OE1 GLN L  37      29.404  12.149  35.485  1.00 23.03           O  
ATOM    282  NE2 GLN L  37      27.305  11.360  35.141  1.00 19.22           N  
ATOM    283  C   GLN L  37      29.581  10.837  39.969  1.00 24.76           C  
ATOM    284  O   GLN L  37      30.778  11.068  39.804  1.00 22.49           O  
ATOM    285  N   LYS L  38      29.125   9.624  40.332  1.00 25.31           N  
ATOM    286  CA  LYS L  38      30.026   8.519  40.468  1.00 34.68           C  
ATOM    287  CB  LYS L  38      29.609   7.516  41.555  1.00 35.88           C  
ATOM    288  CG  LYS L  38      29.714   8.129  42.953  1.00 37.65           C  
ATOM    289  CD  LYS L  38      29.010   7.338  44.054  1.00 42.31           C  
ATOM    290  CE  LYS L  38      29.150   7.998  45.427  1.00 44.29           C  
ATOM    291  NZ  LYS L  38      28.375   7.247  46.439  1.00 42.76           N1+
ATOM    292  C   LYS L  38      30.033   7.834  39.142  1.00 36.92           C  
ATOM    293  O   LYS L  38      29.063   7.910  38.390  1.00 32.12           O  
ATOM    294  N   PRO L  39      31.113   7.179  38.831  1.00 42.97           N  
ATOM    295  CA  PRO L  39      31.276   6.563  37.544  1.00 44.88           C  
ATOM    296  CD  PRO L  39      31.963   6.571  39.845  1.00 43.56           C  
ATOM    297  CB  PRO L  39      32.589   5.789  37.634  1.00 46.82           C  
ATOM    298  CG  PRO L  39      32.664   5.406  39.124  1.00 45.84           C  
ATOM    299  C   PRO L  39      30.129   5.659  37.200  1.00 43.54           C  
ATOM    300  O   PRO L  39      29.716   4.853  38.032  1.00 43.75           O  
ATOM    301  N   GLY L  40      29.594   5.789  35.970  1.00 48.44           N  
ATOM    302  CA  GLY L  40      28.570   4.899  35.504  1.00 50.28           C  
ATOM    303  C   GLY L  40      27.276   5.196  36.185  1.00 50.94           C  
ATOM    304  O   GLY L  40      26.341   4.398  36.113  1.00 51.36           O  
ATOM    305  N   LYS L  41      27.169   6.355  36.857  1.00 40.76           N  
ATOM    306  CA  LYS L  41      25.946   6.592  37.561  1.00 35.55           C  
ATOM    307  CB  LYS L  41      26.133   6.497  39.085  1.00 38.66           C  
ATOM    308  CG  LYS L  41      24.846   6.218  39.856  1.00 48.87           C  
ATOM    309  CD  LYS L  41      25.097   5.718  41.279  1.00 53.89           C  
ATOM    310  CE  LYS L  41      23.830   5.245  41.989  1.00 60.35           C  
ATOM    311  NZ  LYS L  41      24.185   4.551  43.248  1.00 63.10           N1+
ATOM    312  C   LYS L  41      25.467   7.970  37.220  1.00 29.94           C  
ATOM    313  O   LYS L  41      26.231   8.798  36.728  1.00 25.79           O  
ATOM    314  N   ALA L  42      24.164   8.235  37.453  1.00 26.69           N  
ATOM    315  CA  ALA L  42      23.578   9.516  37.169  1.00 24.95           C  
ATOM    316  CB  ALA L  42      22.040   9.504  37.188  1.00 25.35           C  
ATOM    317  C   ALA L  42      24.039  10.492  38.208  1.00 23.15           C  
ATOM    318  O   ALA L  42      24.379  10.111  39.327  1.00 21.86           O  
ATOM    319  N   PRO L  43      24.060  11.753  37.856  1.00 21.40           N  
ATOM    320  CA  PRO L  43      24.486  12.767  38.782  1.00 21.07           C  
ATOM    321  CD  PRO L  43      24.293  12.143  36.475  1.00 20.30           C  
ATOM    322  CB  PRO L  43      24.649  14.039  37.955  1.00 18.14           C  
ATOM    323  CG  PRO L  43      24.982  13.516  36.545  1.00 19.97           C  
ATOM    324  C   PRO L  43      23.499  12.892  39.897  1.00 20.99           C  
ATOM    325  O   PRO L  43      22.316  12.636  39.680  1.00 20.73           O  
ATOM    326  N   LYS L  44      23.970  13.268  41.104  1.00 19.02           N  
ATOM    327  CA  LYS L  44      23.100  13.407  42.238  1.00 20.02           C  
ATOM    328  CB  LYS L  44      23.513  12.518  43.424  1.00 25.42           C  
ATOM    329  CG  LYS L  44      22.604  12.643  44.648  1.00 29.10           C  
ATOM    330  CD  LYS L  44      22.957  11.657  45.761  1.00 35.92           C  
ATOM    331  CE  LYS L  44      24.264  12.015  46.469  1.00 43.59           C  
ATOM    332  NZ  LYS L  44      24.546  11.037  47.540  1.00 46.20           N1+
ATOM    333  C   LYS L  44      23.213  14.820  42.713  1.00 18.32           C  
ATOM    334  O   LYS L  44      24.304  15.383  42.747  1.00 18.17           O  
ATOM    335  N   LEU L  45      22.075  15.429  43.097  1.00 17.97           N  
ATOM    336  CA  LEU L  45      22.073  16.788  43.565  1.00 19.91           C  
ATOM    337  CB  LEU L  45      20.649  17.357  43.671  1.00 17.95           C  
ATOM    338  CG  LEU L  45      20.577  18.807  44.180  1.00 20.05           C  
ATOM    339  CD1 LEU L  45      21.225  19.787  43.189  1.00 17.64           C  
ATOM    340  CD2 LEU L  45      19.133  19.187  44.546  1.00 23.37           C  
ATOM    341  C   LEU L  45      22.678  16.834  44.942  1.00 20.67           C  
ATOM    342  O   LEU L  45      22.147  16.221  45.867  1.00 18.95           O  
ATOM    343  N   LEU L  46      23.879  17.448  45.079  1.00 19.58           N  
ATOM    344  CA  LEU L  46      24.522  17.667  46.355  1.00 22.53           C  
ATOM    345  CB  LEU L  46      26.051  17.795  46.247  1.00 25.58           C  
ATOM    346  CG  LEU L  46      26.789  16.476  45.973  1.00 27.82           C  
ATOM    347  CD1 LEU L  46      28.300  16.710  45.883  1.00 26.88           C  
ATOM    348  CD2 LEU L  46      26.448  15.417  47.031  1.00 25.01           C  
ATOM    349  C   LEU L  46      24.072  18.902  47.079  1.00 23.16           C  
ATOM    350  O   LEU L  46      23.658  18.855  48.237  1.00 24.81           O  
ATOM    351  N   ILE L  47      24.167  20.062  46.393  1.00 22.87           N  
ATOM    352  CA  ILE L  47      23.868  21.322  47.009  1.00 22.72           C  
ATOM    353  CB  ILE L  47      25.093  22.126  47.341  1.00 25.03           C  
ATOM    354  CG1 ILE L  47      25.960  21.384  48.369  1.00 27.72           C  
ATOM    355  CG2 ILE L  47      24.636  23.515  47.813  1.00 23.35           C  
ATOM    356  CD1 ILE L  47      25.243  21.150  49.696  1.00 29.03           C  
ATOM    357  C   ILE L  47      23.085  22.131  46.033  1.00 24.10           C  
ATOM    358  O   ILE L  47      23.365  22.111  44.836  1.00 24.22           O  
ATOM    359  N   TYR L  48      22.067  22.861  46.527  1.00 25.01           N  
ATOM    360  CA  TYR L  48      21.314  23.705  45.648  1.00 24.78           C  
ATOM    361  CB  TYR L  48      19.939  23.153  45.223  1.00 25.48           C  
ATOM    362  CG  TYR L  48      19.098  22.989  46.436  1.00 26.41           C  
ATOM    363  CD1 TYR L  48      18.324  24.027  46.899  1.00 26.53           C  
ATOM    364  CD2 TYR L  48      19.086  21.791  47.112  1.00 26.33           C  
ATOM    365  CE1 TYR L  48      17.549  23.868  48.024  1.00 26.36           C  
ATOM    366  CE2 TYR L  48      18.314  21.627  48.236  1.00 23.78           C  
ATOM    367  CZ  TYR L  48      17.544  22.668  48.694  1.00 30.01           C  
ATOM    368  OH  TYR L  48      16.749  22.504  49.847  1.00 29.50           O  
ATOM    369  C   TYR L  48      21.133  25.021  46.337  1.00 25.14           C  
ATOM    370  O   TYR L  48      21.375  25.145  47.536  1.00 24.81           O  
ATOM    371  N   ASP L  49      20.741  26.060  45.570  1.00 25.55           N  
ATOM    372  CA  ASP L  49      20.519  27.360  46.137  1.00 26.78           C  
ATOM    373  CB  ASP L  49      19.380  27.342  47.170  1.00 30.19           C  
ATOM    374  CG  ASP L  49      18.951  28.765  47.483  1.00 32.71           C  
ATOM    375  OD1 ASP L  49      19.650  29.708  47.027  1.00 28.86           O  
ATOM    376  OD2 ASP L  49      17.916  28.930  48.182  1.00 33.61           O1-
ATOM    377  C   ASP L  49      21.790  27.822  46.790  1.00 27.40           C  
ATOM    378  O   ASP L  49      21.781  28.548  47.783  1.00 28.53           O  
ATOM    379  N   THR L  50      22.920  27.369  46.221  1.00 25.60           N  
ATOM    380  CA  THR L  50      24.276  27.733  46.529  1.00 26.41           C  
ATOM    381  CB  THR L  50      24.522  29.216  46.484  1.00 30.01           C  
ATOM    382  OG1 THR L  50      24.208  29.726  45.196  1.00 27.46           O  
ATOM    383  CG2 THR L  50      26.006  29.475  46.794  1.00 30.67           C  
ATOM    384  C   THR L  50      24.741  27.213  47.858  1.00 26.62           C  
ATOM    385  O   THR L  50      25.926  26.926  47.999  1.00 26.11           O  
ATOM    386  N   SER L  51      23.844  26.973  48.842  1.00 26.99           N  
ATOM    387  CA  SER L  51      24.417  26.567  50.096  1.00 30.27           C  
ATOM    388  CB  SER L  51      24.628  27.768  51.030  1.00 30.44           C  
ATOM    389  OG  SER L  51      25.189  27.346  52.262  1.00 34.27           O  
ATOM    390  C   SER L  51      23.493  25.612  50.790  1.00 30.15           C  
ATOM    391  O   SER L  51      23.707  25.264  51.949  1.00 30.65           O  
ATOM    392  N   LYS L  52      22.467  25.112  50.082  1.00 27.62           N  
ATOM    393  CA  LYS L  52      21.512  24.255  50.731  1.00 28.72           C  
ATOM    394  CB  LYS L  52      20.101  24.352  50.125  1.00 32.19           C  
ATOM    395  CG  LYS L  52      19.374  25.671  50.375  1.00 33.61           C  
ATOM    396  CD  LYS L  52      19.009  25.905  51.838  1.00 42.51           C  
ATOM    397  CE  LYS L  52      18.243  27.209  52.059  1.00 44.01           C  
ATOM    398  NZ  LYS L  52      19.094  28.358  51.682  1.00 42.43           N1+
ATOM    399  C   LYS L  52      21.921  22.833  50.513  1.00 28.38           C  
ATOM    400  O   LYS L  52      22.188  22.424  49.386  1.00 29.17           O  
ATOM    401  N   LEU L  53      21.974  22.039  51.604  1.00 29.91           N  
ATOM    402  CA  LEU L  53      22.296  20.644  51.490  1.00 30.72           C  
ATOM    403  CB  LEU L  53      22.634  19.965  52.830  1.00 34.17           C  
ATOM    404  CG  LEU L  53      24.008  20.315  53.419  1.00 40.40           C  
ATOM    405  CD1 LEU L  53      24.233  19.584  54.751  1.00 41.14           C  
ATOM    406  CD2 LEU L  53      25.124  20.007  52.411  1.00 43.44           C  
ATOM    407  C   LEU L  53      21.099  19.917  50.966  1.00 30.41           C  
ATOM    408  O   LEU L  53      19.984  20.094  51.454  1.00 30.01           O  
ATOM    409  N   ALA L  54      21.318  19.047  49.961  1.00 29.66           N  
ATOM    410  CA  ALA L  54      20.262  18.261  49.388  1.00 32.42           C  
ATOM    411  CB  ALA L  54      20.622  17.638  48.027  1.00 28.57           C  
ATOM    412  C   ALA L  54      19.979  17.145  50.340  1.00 33.38           C  
ATOM    413  O   ALA L  54      20.784  16.851  51.224  1.00 31.44           O  
ATOM    414  N   SER L  55      18.805  16.501  50.204  1.00 37.24           N  
ATOM    415  CA  SER L  55      18.482  15.449  51.121  1.00 46.21           C  
ATOM    416  CB  SER L  55      17.042  14.926  50.980  1.00 48.59           C  
ATOM    417  OG  SER L  55      16.867  14.324  49.706  1.00 52.42           O  
ATOM    418  C   SER L  55      19.410  14.297  50.891  1.00 47.26           C  
ATOM    419  O   SER L  55      19.770  13.984  49.758  1.00 43.38           O  
ATOM    420  N   GLY L  56      19.825  13.641  51.994  1.00 49.74           N  
ATOM    421  CA  GLY L  56      20.657  12.475  51.923  1.00 50.98           C  
ATOM    422  C   GLY L  56      22.088  12.861  51.696  1.00 49.74           C  
ATOM    423  O   GLY L  56      22.878  12.036  51.239  1.00 53.63           O  
ATOM    424  N   VAL L  57      22.473  14.115  52.006  1.00 40.91           N  
ATOM    425  CA  VAL L  57      23.840  14.507  51.781  1.00 38.22           C  
ATOM    426  CB  VAL L  57      23.958  15.748  50.941  1.00 35.93           C  
ATOM    427  CG1 VAL L  57      25.442  16.132  50.805  1.00 36.48           C  
ATOM    428  CG2 VAL L  57      23.256  15.490  49.598  1.00 30.86           C  
ATOM    429  C   VAL L  57      24.480  14.800  53.108  1.00 41.11           C  
ATOM    430  O   VAL L  57      23.901  15.479  53.953  1.00 39.19           O  
ATOM    431  N   PRO L  58      25.684  14.311  53.296  1.00 41.71           N  
ATOM    432  CA  PRO L  58      26.380  14.510  54.544  1.00 44.83           C  
ATOM    433  CD  PRO L  58      26.079  13.067  52.655  1.00 44.15           C  
ATOM    434  CB  PRO L  58      27.574  13.559  54.510  1.00 44.54           C  
ATOM    435  CG  PRO L  58      27.093  12.409  53.608  1.00 45.09           C  
ATOM    436  C   PRO L  58      26.758  15.942  54.758  1.00 46.14           C  
ATOM    437  O   PRO L  58      27.018  16.649  53.787  1.00 43.85           O  
ATOM    438  N   SER L  59      26.822  16.370  56.034  1.00 45.73           N  
ATOM    439  CA  SER L  59      27.104  17.726  56.411  1.00 46.44           C  
ATOM    440  CB  SER L  59      26.965  17.964  57.924  1.00 52.47           C  
ATOM    441  OG  SER L  59      27.926  17.193  58.629  1.00 57.44           O  
ATOM    442  C   SER L  59      28.510  18.065  56.029  1.00 40.28           C  
ATOM    443  O   SER L  59      28.919  19.223  56.107  1.00 37.15           O  
ATOM    444  N   ARG L  60      29.287  17.058  55.597  1.00 38.50           N  
ATOM    445  CA  ARG L  60      30.661  17.261  55.235  1.00 38.84           C  
ATOM    446  CB  ARG L  60      31.360  15.998  54.700  1.00 40.39           C  
ATOM    447  CG  ARG L  60      31.482  14.833  55.682  1.00 42.62           C  
ATOM    448  CD  ARG L  60      32.515  13.790  55.241  1.00 43.42           C  
ATOM    449  NE  ARG L  60      32.165  13.348  53.860  1.00 38.49           N  
ATOM    450  CZ  ARG L  60      31.432  12.215  53.656  1.00 42.67           C  
ATOM    451  NH1 ARG L  60      31.023  11.458  54.715  1.00 40.00           N1+
ATOM    452  NH2 ARG L  60      31.116  11.829  52.387  1.00 46.14           N  
ATOM    453  C   ARG L  60      30.708  18.229  54.093  1.00 36.55           C  
ATOM    454  O   ARG L  60      31.663  18.998  53.970  1.00 33.44           O  
ATOM    455  N   PHE L  61      29.693  18.183  53.206  1.00 34.38           N  
ATOM    456  CA  PHE L  61      29.681  19.018  52.036  1.00 31.68           C  
ATOM    457  CB  PHE L  61      28.871  18.427  50.867  1.00 28.35           C  
ATOM    458  CG  PHE L  61      29.473  17.126  50.459  1.00 28.07           C  
ATOM    459  CD1 PHE L  61      29.129  15.965  51.112  1.00 31.38           C  
ATOM    460  CD2 PHE L  61      30.371  17.065  49.420  1.00 28.56           C  
ATOM    461  CE1 PHE L  61      29.678  14.761  50.737  1.00 34.14           C  
ATOM    462  CE2 PHE L  61      30.924  15.864  49.041  1.00 28.17           C  
ATOM    463  CZ  PHE L  61      30.578  14.710  49.700  1.00 27.45           C  
ATOM    464  C   PHE L  61      29.020  20.325  52.355  1.00 31.63           C  
ATOM    465  O   PHE L  61      28.069  20.381  53.133  1.00 30.18           O  
ATOM    466  N   SER L  62      29.530  21.425  51.758  1.00 27.49           N  
ATOM    467  CA  SER L  62      28.939  22.720  51.950  1.00 29.93           C  
ATOM    468  CB  SER L  62      29.535  23.508  53.130  1.00 33.00           C  
ATOM    469  OG  SER L  62      30.898  23.817  52.876  1.00 32.04           O  
ATOM    470  C   SER L  62      29.193  23.528  50.712  1.00 30.74           C  
ATOM    471  O   SER L  62      30.095  23.220  49.935  1.00 28.03           O  
ATOM    472  N   GLY L  63      28.390  24.592  50.497  1.00 30.06           N  
ATOM    473  CA  GLY L  63      28.582  25.416  49.335  1.00 28.35           C  
ATOM    474  C   GLY L  63      28.484  26.850  49.755  1.00 29.58           C  
ATOM    475  O   GLY L  63      27.828  27.173  50.745  1.00 26.49           O  
ATOM    476  N   SER L  64      29.136  27.757  48.996  1.00 27.37           N  
ATOM    477  CA  SER L  64      29.113  29.152  49.343  1.00 31.84           C  
ATOM    478  CB  SER L  64      30.198  29.510  50.379  1.00 35.10           C  
ATOM    479  OG  SER L  64      30.155  30.890  50.710  1.00 44.15           O  
ATOM    480  C   SER L  64      29.389  29.943  48.096  1.00 30.78           C  
ATOM    481  O   SER L  64      29.606  29.374  47.027  1.00 30.68           O  
ATOM    482  N   GLY L  65      29.380  31.292  48.200  1.00 29.38           N  
ATOM    483  CA  GLY L  65      29.704  32.111  47.062  1.00 30.20           C  
ATOM    484  C   GLY L  65      28.543  32.961  46.646  1.00 34.56           C  
ATOM    485  O   GLY L  65      27.416  32.791  47.105  1.00 32.52           O  
ATOM    486  N   SER L  66      28.835  33.950  45.771  1.00 33.10           N  
ATOM    487  CA  SER L  66      27.835  34.836  45.255  1.00 31.32           C  
ATOM    488  CB  SER L  66      27.459  35.958  46.237  1.00 37.58           C  
ATOM    489  OG  SER L  66      26.463  36.793  45.667  1.00 41.11           O  
ATOM    490  C   SER L  66      28.414  35.471  44.028  1.00 31.42           C  
ATOM    491  O   SER L  66      29.602  35.328  43.742  1.00 31.02           O  
ATOM    492  N   GLY L  67      27.573  36.177  43.251  1.00 33.78           N  
ATOM    493  CA  GLY L  67      28.063  36.840  42.079  1.00 35.69           C  
ATOM    494  C   GLY L  67      28.565  35.810  41.111  1.00 34.32           C  
ATOM    495  O   GLY L  67      27.830  34.926  40.672  1.00 32.72           O  
ATOM    496  N   THR L  68      29.819  36.012  40.669  1.00 31.36           N  
ATOM    497  CA  THR L  68      30.559  35.196  39.746  1.00 32.28           C  
ATOM    498  CB  THR L  68      31.700  35.956  39.149  1.00 37.42           C  
ATOM    499  OG1 THR L  68      31.224  37.093  38.444  1.00 40.97           O  
ATOM    500  CG2 THR L  68      32.472  35.022  38.215  1.00 37.68           C  
ATOM    501  C   THR L  68      31.161  33.957  40.352  1.00 35.18           C  
ATOM    502  O   THR L  68      31.288  32.944  39.665  1.00 36.10           O  
ATOM    503  N   ALA L  69      31.598  34.000  41.631  1.00 31.44           N  
ATOM    504  CA  ALA L  69      32.361  32.881  42.128  1.00 33.08           C  
ATOM    505  CB  ALA L  69      33.701  33.297  42.761  1.00 36.80           C  
ATOM    506  C   ALA L  69      31.611  32.113  43.171  1.00 30.16           C  
ATOM    507  O   ALA L  69      31.019  32.682  44.086  1.00 31.56           O  
ATOM    508  N   PHE L  70      31.653  30.767  43.058  1.00 26.57           N  
ATOM    509  CA  PHE L  70      30.969  29.908  43.983  1.00 27.88           C  
ATOM    510  CB  PHE L  70      29.689  29.295  43.389  1.00 24.76           C  
ATOM    511  CG  PHE L  70      28.734  30.408  43.113  1.00 26.27           C  
ATOM    512  CD1 PHE L  70      28.785  31.086  41.916  1.00 22.49           C  
ATOM    513  CD2 PHE L  70      27.799  30.783  44.049  1.00 25.48           C  
ATOM    514  CE1 PHE L  70      27.913  32.116  41.652  1.00 26.24           C  
ATOM    515  CE2 PHE L  70      26.923  31.811  43.789  1.00 25.85           C  
ATOM    516  CZ  PHE L  70      26.978  32.480  42.590  1.00 24.46           C  
ATOM    517  C   PHE L  70      31.894  28.774  44.311  1.00 29.52           C  
ATOM    518  O   PHE L  70      32.790  28.452  43.532  1.00 27.87           O  
ATOM    519  N   THR L  71      31.714  28.136  45.486  1.00 27.70           N  
ATOM    520  CA  THR L  71      32.621  27.085  45.842  1.00 29.01           C  
ATOM    521  CB  THR L  71      33.697  27.591  46.754  1.00 33.58           C  
ATOM    522  OG1 THR L  71      34.589  26.549  47.107  1.00 35.97           O  
ATOM    523  CG2 THR L  71      33.048  28.210  47.997  1.00 32.28           C  
ATOM    524  C   THR L  71      31.885  25.951  46.499  1.00 29.07           C  
ATOM    525  O   THR L  71      30.821  26.134  47.090  1.00 27.80           O  
ATOM    526  N   LEU L  72      32.442  24.726  46.363  1.00 25.08           N  
ATOM    527  CA  LEU L  72      31.922  23.535  46.976  1.00 25.70           C  
ATOM    528  CB  LEU L  72      31.607  22.422  45.960  1.00 23.44           C  
ATOM    529  CG  LEU L  72      31.045  21.129  46.585  1.00 28.61           C  
ATOM    530  CD1 LEU L  72      29.678  21.361  47.251  1.00 27.80           C  
ATOM    531  CD2 LEU L  72      31.014  19.988  45.557  1.00 27.05           C  
ATOM    532  C   LEU L  72      33.011  23.033  47.873  1.00 28.79           C  
ATOM    533  O   LEU L  72      34.164  22.934  47.454  1.00 27.42           O  
ATOM    534  N   THR L  73      32.688  22.712  49.143  1.00 27.31           N  
ATOM    535  CA  THR L  73      33.745  22.282  50.014  1.00 28.99           C  
ATOM    536  CB  THR L  73      34.041  23.251  51.124  1.00 31.85           C  
ATOM    537  OG1 THR L  73      34.409  24.513  50.587  1.00 30.06           O  
ATOM    538  CG2 THR L  73      35.188  22.688  51.980  1.00 31.13           C  
ATOM    539  C   THR L  73      33.389  20.980  50.656  1.00 30.58           C  
ATOM    540  O   THR L  73      32.240  20.735  51.019  1.00 29.04           O  
ATOM    541  N   ILE L  74      34.403  20.101  50.787  1.00 30.88           N  
ATOM    542  CA  ILE L  74      34.266  18.846  51.464  1.00 35.53           C  
ATOM    543  CB  ILE L  74      34.710  17.681  50.621  1.00 38.69           C  
ATOM    544  CG1 ILE L  74      33.914  17.639  49.304  1.00 40.38           C  
ATOM    545  CG2 ILE L  74      34.558  16.400  51.457  1.00 38.39           C  
ATOM    546  CD1 ILE L  74      34.501  16.684  48.264  1.00 39.01           C  
ATOM    547  C   ILE L  74      35.198  18.965  52.637  1.00 37.05           C  
ATOM    548  O   ILE L  74      36.411  19.075  52.465  1.00 38.18           O  
ATOM    549  N   SER L  75      34.642  18.957  53.866  1.00 36.10           N  
ATOM    550  CA  SER L  75      35.395  19.204  55.069  1.00 46.14           C  
ATOM    551  CB  SER L  75      34.514  19.189  56.326  1.00 43.23           C  
ATOM    552  OG  SER L  75      33.490  20.164  56.217  1.00 49.43           O  
ATOM    553  C   SER L  75      36.437  18.156  55.284  1.00 51.25           C  
ATOM    554  O   SER L  75      37.609  18.480  55.473  1.00 55.65           O  
ATOM    555  N   SER L  76      36.032  16.871  55.307  1.00 47.24           N  
ATOM    556  CA  SER L  76      36.993  15.822  55.483  1.00 47.22           C  
ATOM    557  CB  SER L  76      36.964  15.177  56.880  1.00 52.11           C  
ATOM    558  OG  SER L  76      35.697  14.586  57.127  1.00 57.28           O  
ATOM    559  C   SER L  76      36.661  14.769  54.479  1.00 43.41           C  
ATOM    560  O   SER L  76      35.673  14.048  54.603  1.00 43.44           O  
ATOM    561  N   LEU L  77      37.547  14.615  53.483  1.00 38.82           N  
ATOM    562  CA  LEU L  77      37.340  13.748  52.364  1.00 42.28           C  
ATOM    563  CB  LEU L  77      38.493  13.852  51.348  1.00 38.66           C  
ATOM    564  CG  LEU L  77      38.282  13.094  50.027  1.00 40.22           C  
ATOM    565  CD1 LEU L  77      37.100  13.679  49.235  1.00 38.54           C  
ATOM    566  CD2 LEU L  77      39.581  13.061  49.205  1.00 38.66           C  
ATOM    567  C   LEU L  77      37.246  12.335  52.851  1.00 45.17           C  
ATOM    568  O   LEU L  77      37.828  11.972  53.873  1.00 48.07           O  
ATOM    569  N   GLN L  78      36.464  11.510  52.123  1.00 38.10           N  
ATOM    570  CA  GLN L  78      36.221  10.146  52.499  1.00 39.99           C  
ATOM    571  CB  GLN L  78      34.783   9.994  53.015  1.00 43.93           C  
ATOM    572  CG  GLN L  78      34.554   8.806  53.934  1.00 51.43           C  
ATOM    573  CD  GLN L  78      34.959   9.243  55.335  1.00 59.10           C  
ATOM    574  OE1 GLN L  78      35.394   8.432  56.150  1.00 61.76           O  
ATOM    575  NE2 GLN L  78      34.808  10.561  55.632  1.00 60.35           N  
ATOM    576  C   GLN L  78      36.354   9.323  51.243  1.00 39.80           C  
ATOM    577  O   GLN L  78      36.234   9.856  50.143  1.00 41.38           O  
ATOM    578  N   PRO L  79      36.586   8.040  51.347  1.00 39.43           N  
ATOM    579  CA  PRO L  79      36.779   7.233  50.168  1.00 39.28           C  
ATOM    580  CD  PRO L  79      37.261   7.477  52.505  1.00 40.10           C  
ATOM    581  CB  PRO L  79      37.220   5.864  50.678  1.00 40.69           C  
ATOM    582  CG  PRO L  79      37.944   6.193  51.999  1.00 44.23           C  
ATOM    583  C   PRO L  79      35.593   7.217  49.248  1.00 38.87           C  
ATOM    584  O   PRO L  79      35.777   7.063  48.042  1.00 35.01           O  
ATOM    585  N   ASP L  80      34.379   7.382  49.799  1.00 38.58           N  
ATOM    586  CA  ASP L  80      33.132   7.371  49.086  1.00 38.64           C  
ATOM    587  CB  ASP L  80      31.925   7.378  50.047  1.00 41.17           C  
ATOM    588  CG  ASP L  80      30.625   7.280  49.257  1.00 47.77           C  
ATOM    589  OD1 ASP L  80      30.195   8.315  48.685  1.00 46.92           O  
ATOM    590  OD2 ASP L  80      30.035   6.167  49.235  1.00 50.08           O1-
ATOM    591  C   ASP L  80      33.043   8.585  48.208  1.00 31.08           C  
ATOM    592  O   ASP L  80      32.270   8.611  47.253  1.00 31.75           O  
ATOM    593  N   ASP L  81      33.811   9.635  48.547  1.00 28.83           N  
ATOM    594  CA  ASP L  81      33.808  10.921  47.902  1.00 28.17           C  
ATOM    595  CB  ASP L  81      34.565  11.992  48.708  1.00 27.91           C  
ATOM    596  CG  ASP L  81      33.730  12.311  49.946  1.00 33.26           C  
ATOM    597  OD1 ASP L  81      32.475  12.292  49.845  1.00 32.97           O  
ATOM    598  OD2 ASP L  81      34.336  12.583  51.015  1.00 33.33           O1-
ATOM    599  C   ASP L  81      34.355  10.878  46.504  1.00 31.36           C  
ATOM    600  O   ASP L  81      34.227  11.859  45.773  1.00 29.91           O  
ATOM    601  N   PHE L  82      35.057   9.802  46.109  1.00 27.25           N  
ATOM    602  CA  PHE L  82      35.557   9.713  44.761  1.00 27.83           C  
ATOM    603  CB  PHE L  82      36.160   8.323  44.479  1.00 25.25           C  
ATOM    604  CG  PHE L  82      36.379   8.137  43.017  1.00 25.96           C  
ATOM    605  CD1 PHE L  82      37.448   8.717  42.375  1.00 29.80           C  
ATOM    606  CD2 PHE L  82      35.513   7.349  42.292  1.00 29.06           C  
ATOM    607  CE1 PHE L  82      37.635   8.524  41.026  1.00 32.29           C  
ATOM    608  CE2 PHE L  82      35.697   7.154  40.945  1.00 32.41           C  
ATOM    609  CZ  PHE L  82      36.761   7.744  40.308  1.00 33.78           C  
ATOM    610  C   PHE L  82      34.414   9.941  43.814  1.00 26.27           C  
ATOM    611  O   PHE L  82      33.375   9.292  43.917  1.00 24.03           O  
ATOM    612  N   ALA L  83      34.576  10.893  42.866  1.00 23.90           N  
ATOM    613  CA  ALA L  83      33.526  11.155  41.921  1.00 23.35           C  
ATOM    614  CB  ALA L  83      32.164  11.416  42.585  1.00 21.53           C  
ATOM    615  C   ALA L  83      33.891  12.385  41.147  1.00 25.01           C  
ATOM    616  O   ALA L  83      34.912  13.019  41.407  1.00 24.02           O  
ATOM    617  N   THR L  84      33.067  12.734  40.138  1.00 22.64           N  
ATOM    618  CA  THR L  84      33.290  13.942  39.401  1.00 21.95           C  
ATOM    619  CB  THR L  84      33.174  13.772  37.914  1.00 20.53           C  
ATOM    620  OG1 THR L  84      34.122  12.820  37.454  1.00 24.74           O  
ATOM    621  CG2 THR L  84      33.417  15.135  37.241  1.00 19.05           C  
ATOM    622  C   THR L  84      32.221  14.881  39.857  1.00 20.87           C  
ATOM    623  O   THR L  84      31.054  14.501  39.945  1.00 20.14           O  
ATOM    624  N   TYR L  85      32.593  16.138  40.171  1.00 20.11           N  
ATOM    625  CA  TYR L  85      31.644  17.079  40.699  1.00 18.32           C  
ATOM    626  CB  TYR L  85      32.121  17.768  41.992  1.00 20.49           C  
ATOM    627  CG  TYR L  85      32.231  16.745  43.075  1.00 20.67           C  
ATOM    628  CD1 TYR L  85      33.352  15.950  43.185  1.00 22.24           C  
ATOM    629  CD2 TYR L  85      31.214  16.583  43.987  1.00 18.14           C  
ATOM    630  CE1 TYR L  85      33.453  15.010  44.184  1.00 23.65           C  
ATOM    631  CE2 TYR L  85      31.308  15.645  44.989  1.00 22.08           C  
ATOM    632  CZ  TYR L  85      32.429  14.856  45.087  1.00 22.33           C  
ATOM    633  OH  TYR L  85      32.526  13.893  46.114  1.00 24.56           O  
ATOM    634  C   TYR L  85      31.435  18.153  39.673  1.00 21.92           C  
ATOM    635  O   TYR L  85      32.379  18.569  39.004  1.00 22.27           O  
ATOM    636  N   TYR L  86      30.167  18.602  39.503  1.00 20.43           N  
ATOM    637  CA  TYR L  86      29.863  19.612  38.523  1.00 17.94           C  
ATOM    638  CB  TYR L  86      28.982  19.118  37.356  1.00 19.85           C  
ATOM    639  CG  TYR L  86      29.669  18.063  36.555  1.00 18.67           C  
ATOM    640  CD1 TYR L  86      29.542  16.732  36.886  1.00 19.28           C  
ATOM    641  CD2 TYR L  86      30.432  18.406  35.464  1.00 19.54           C  
ATOM    642  CE1 TYR L  86      30.168  15.760  36.140  1.00 20.22           C  
ATOM    643  CE2 TYR L  86      31.060  17.438  34.715  1.00 21.08           C  
ATOM    644  CZ  TYR L  86      30.928  16.113  35.052  1.00 19.80           C  
ATOM    645  OH  TYR L  86      31.573  15.121  34.280  1.00 22.58           O  
ATOM    646  C   TYR L  86      29.044  20.703  39.156  1.00 19.45           C  
ATOM    647  O   TYR L  86      28.182  20.442  39.994  1.00 22.52           O  
ATOM    648  N   CYS L  87      29.304  21.971  38.757  1.00 18.68           N  
ATOM    649  CA  CYS L  87      28.506  23.093  39.176  1.00 19.07           C  
ATOM    650  CB  CYS L  87      29.312  24.406  39.380  1.00 19.89           C  
ATOM    651  SG  CYS L  87      30.401  24.831  37.978  1.00 25.72           S  
ATOM    652  C   CYS L  87      27.500  23.289  38.087  1.00 20.26           C  
ATOM    653  O   CYS L  87      27.742  22.917  36.939  1.00 21.55           O  
ATOM    654  N   PHE L  88      26.321  23.844  38.425  1.00 20.35           N  
ATOM    655  CA  PHE L  88      25.301  23.986  37.433  1.00 19.17           C  
ATOM    656  CB  PHE L  88      24.266  22.854  37.538  1.00 18.03           C  
ATOM    657  CG  PHE L  88      23.354  23.158  36.431  1.00 20.33           C  
ATOM    658  CD1 PHE L  88      23.663  22.693  35.179  1.00 22.44           C  
ATOM    659  CD2 PHE L  88      22.237  23.922  36.648  1.00 21.51           C  
ATOM    660  CE1 PHE L  88      22.851  22.983  34.123  1.00 20.92           C  
ATOM    661  CE2 PHE L  88      21.424  24.226  35.601  1.00 20.02           C  
ATOM    662  CZ  PHE L  88      21.749  23.747  34.361  1.00 21.24           C  
ATOM    663  C   PHE L  88      24.606  25.293  37.679  1.00 19.68           C  
ATOM    664  O   PHE L  88      24.411  25.702  38.822  1.00 19.49           O  
ATOM    665  N   GLN L  89      24.177  25.967  36.592  1.00 20.16           N  
ATOM    666  CA  GLN L  89      23.530  27.240  36.716  1.00 23.24           C  
ATOM    667  CB  GLN L  89      24.454  28.331  36.149  1.00 24.14           C  
ATOM    668  CG  GLN L  89      23.916  29.749  36.200  1.00 29.41           C  
ATOM    669  CD  GLN L  89      23.129  29.968  34.924  1.00 28.18           C  
ATOM    670  OE1 GLN L  89      22.176  30.741  34.910  1.00 29.55           O  
ATOM    671  NE2 GLN L  89      23.535  29.286  33.819  1.00 32.68           N  
ATOM    672  C   GLN L  89      22.227  27.211  35.960  1.00 22.73           C  
ATOM    673  O   GLN L  89      22.180  27.006  34.749  1.00 22.64           O  
ATOM    674  N   GLY L  90      21.110  27.323  36.713  1.00 21.39           N  
ATOM    675  CA  GLY L  90      19.718  27.417  36.325  1.00 23.09           C  
ATOM    676  C   GLY L  90      19.258  28.799  35.930  1.00 25.00           C  
ATOM    677  O   GLY L  90      18.209  28.946  35.309  1.00 25.08           O  
ATOM    678  N   SER L  91      19.967  29.856  36.373  0.83 23.93           N  
ATOM    679  CA  SER L  91      19.458  31.199  36.300  0.83 26.94           C  
ATOM    680  CB  SER L  91      20.442  32.236  36.873  0.83 28.49           C  
ATOM    681  OG  SER L  91      20.615  32.028  38.267  0.83 31.03           O  
ATOM    682  C   SER L  91      19.089  31.626  34.911  0.83 27.73           C  
ATOM    683  O   SER L  91      18.113  32.355  34.750  0.83 26.65           O  
ATOM    684  N   GLY L  92      19.827  31.211  33.864  1.00 28.13           N  
ATOM    685  CA  GLY L  92      19.485  31.706  32.557  1.00 28.17           C  
ATOM    686  C   GLY L  92      19.628  30.609  31.549  1.00 29.45           C  
ATOM    687  O   GLY L  92      20.185  29.548  31.824  1.00 26.03           O  
ATOM    688  N   TYR L  93      19.104  30.873  30.333  1.00 28.03           N  
ATOM    689  CA  TYR L  93      19.115  29.938  29.248  1.00 31.12           C  
ATOM    690  CB  TYR L  93      17.871  30.068  28.354  1.00 30.33           C  
ATOM    691  CG  TYR L  93      16.694  29.757  29.216  1.00 36.08           C  
ATOM    692  CD1 TYR L  93      16.175  30.710  30.064  1.00 34.78           C  
ATOM    693  CD2 TYR L  93      16.104  28.516  29.175  1.00 36.15           C  
ATOM    694  CE1 TYR L  93      15.098  30.428  30.871  1.00 35.15           C  
ATOM    695  CE2 TYR L  93      15.026  28.228  29.979  1.00 35.24           C  
ATOM    696  CZ  TYR L  93      14.512  29.187  30.818  1.00 36.32           C  
ATOM    697  OH  TYR L  93      13.403  28.887  31.639  1.00 35.80           O  
ATOM    698  C   TYR L  93      20.312  30.251  28.402  1.00 31.84           C  
ATOM    699  O   TYR L  93      20.623  31.423  28.186  1.00 30.12           O  
ATOM    700  N   PRO L  94      21.020  29.253  27.937  1.00 29.68           N  
ATOM    701  CA  PRO L  94      20.706  27.882  28.227  1.00 26.21           C  
ATOM    702  CD  PRO L  94      21.764  29.383  26.693  1.00 31.22           C  
ATOM    703  CB  PRO L  94      21.283  27.050  27.081  1.00 26.65           C  
ATOM    704  CG  PRO L  94      22.319  27.976  26.423  1.00 29.31           C  
ATOM    705  C   PRO L  94      21.272  27.507  29.557  1.00 26.06           C  
ATOM    706  O   PRO L  94      22.145  28.208  30.062  1.00 25.25           O  
ATOM    707  N   PHE L  95      20.784  26.400  30.134  1.00 24.50           N  
ATOM    708  CA  PHE L  95      21.287  25.952  31.397  1.00 23.50           C  
ATOM    709  CB  PHE L  95      20.423  24.824  31.968  1.00 22.20           C  
ATOM    710  CG  PHE L  95      19.078  25.421  32.200  1.00 25.95           C  
ATOM    711  CD1 PHE L  95      18.234  25.649  31.140  1.00 26.65           C  
ATOM    712  CD2 PHE L  95      18.654  25.739  33.467  1.00 27.29           C  
ATOM    713  CE1 PHE L  95      16.990  26.204  31.337  1.00 27.34           C  
ATOM    714  CE2 PHE L  95      17.413  26.295  33.672  1.00 27.59           C  
ATOM    715  CZ  PHE L  95      16.574  26.516  32.608  1.00 27.62           C  
ATOM    716  C   PHE L  95      22.666  25.439  31.123  1.00 24.19           C  
ATOM    717  O   PHE L  95      22.915  24.854  30.070  1.00 22.47           O  
ATOM    718  N   THR L  96      23.617  25.667  32.054  1.00 23.18           N  
ATOM    719  CA  THR L  96      24.967  25.266  31.756  1.00 23.25           C  
ATOM    720  CB  THR L  96      25.849  26.426  31.402  1.00 26.37           C  
ATOM    721  OG1 THR L  96      25.888  27.358  32.473  1.00 30.59           O  
ATOM    722  CG2 THR L  96      25.297  27.099  30.134  1.00 31.19           C  
ATOM    723  C   THR L  96      25.582  24.571  32.935  1.00 23.21           C  
ATOM    724  O   THR L  96      25.208  24.802  34.085  1.00 22.93           O  
ATOM    725  N   PHE L  97      26.564  23.688  32.653  1.00 21.81           N  
ATOM    726  CA  PHE L  97      27.281  22.959  33.665  1.00 22.65           C  
ATOM    727  CB  PHE L  97      27.307  21.426  33.472  1.00 20.12           C  
ATOM    728  CG  PHE L  97      25.984  20.796  33.753  1.00 19.05           C  
ATOM    729  CD1 PHE L  97      25.028  20.685  32.770  1.00 20.22           C  
ATOM    730  CD2 PHE L  97      25.710  20.291  35.005  1.00 17.98           C  
ATOM    731  CE1 PHE L  97      23.815  20.093  33.032  1.00 19.57           C  
ATOM    732  CE2 PHE L  97      24.499  19.698  35.273  1.00 18.01           C  
ATOM    733  CZ  PHE L  97      23.548  19.598  34.286  1.00 16.84           C  
ATOM    734  C   PHE L  97      28.720  23.348  33.570  1.00 25.51           C  
ATOM    735  O   PHE L  97      29.178  23.841  32.542  1.00 26.67           O  
ATOM    736  N   GLY L  98      29.472  23.147  34.669  1.00 24.28           N  
ATOM    737  CA  GLY L  98      30.879  23.414  34.650  1.00 25.77           C  
ATOM    738  C   GLY L  98      31.535  22.225  34.008  1.00 24.00           C  
ATOM    739  O   GLY L  98      30.884  21.221  33.727  1.00 22.33           O  
ATOM    740  N   GLY L  99      32.856  22.330  33.767  1.00 24.09           N  
ATOM    741  CA  GLY L  99      33.666  21.323  33.130  1.00 22.40           C  
ATOM    742  C   GLY L  99      33.763  20.094  33.983  1.00 25.03           C  
ATOM    743  O   GLY L  99      33.923  18.989  33.467  1.00 23.06           O  
ATOM    744  N   GLY L 100      33.744  20.255  35.320  1.00 20.37           N  
ATOM    745  CA  GLY L 100      33.818  19.111  36.184  1.00 22.57           C  
ATOM    746  C   GLY L 100      35.148  19.069  36.868  1.00 22.94           C  
ATOM    747  O   GLY L 100      36.145  19.595  36.375  1.00 23.66           O  
ATOM    748  N   THR L 101      35.158  18.454  38.071  1.00 24.44           N  
ATOM    749  CA  THR L 101      36.343  18.243  38.854  1.00 25.51           C  
ATOM    750  CB  THR L 101      36.339  18.961  40.175  1.00 26.45           C  
ATOM    751  OG1 THR L 101      35.176  18.622  40.910  1.00 24.87           O  
ATOM    752  CG2 THR L 101      36.390  20.472  39.960  1.00 23.39           C  
ATOM    753  C   THR L 101      36.373  16.788  39.200  1.00 28.99           C  
ATOM    754  O   THR L 101      35.477  16.284  39.874  1.00 24.36           O  
ATOM    755  N   LYS L 102      37.419  16.065  38.764  1.00 25.01           N  
ATOM    756  CA  LYS L 102      37.491  14.676  39.106  1.00 28.85           C  
ATOM    757  CB  LYS L 102      38.249  13.838  38.061  1.00 31.00           C  
ATOM    758  CG  LYS L 102      38.335  12.349  38.398  1.00 38.52           C  
ATOM    759  CD  LYS L 102      38.884  11.499  37.251  1.00 43.94           C  
ATOM    760  CE  LYS L 102      39.075  10.026  37.615  1.00 46.82           C  
ATOM    761  NZ  LYS L 102      39.733   9.311  36.498  1.00 48.93           N1+
ATOM    762  C   LYS L 102      38.262  14.606  40.384  1.00 30.88           C  
ATOM    763  O   LYS L 102      39.371  15.130  40.472  1.00 33.32           O  
ATOM    764  N   VAL L 103      37.691  13.962  41.421  1.00 27.14           N  
ATOM    765  CA  VAL L 103      38.391  13.906  42.671  1.00 28.19           C  
ATOM    766  CB  VAL L 103      37.561  14.371  43.835  1.00 31.53           C  
ATOM    767  CG1 VAL L 103      38.362  14.155  45.129  1.00 35.81           C  
ATOM    768  CG2 VAL L 103      37.159  15.838  43.593  1.00 28.58           C  
ATOM    769  C   VAL L 103      38.815  12.493  42.935  1.00 31.82           C  
ATOM    770  O   VAL L 103      38.004  11.568  42.926  1.00 30.31           O  
ATOM    771  N   GLU L 104      40.126  12.302  43.187  1.00 29.65           N  
ATOM    772  CA  GLU L 104      40.669  11.000  43.458  1.00 33.18           C  
ATOM    773  CB  GLU L 104      41.937  10.672  42.656  1.00 40.24           C  
ATOM    774  CG  GLU L 104      42.460   9.264  42.943  1.00 48.94           C  
ATOM    775  CD  GLU L 104      43.926   9.212  42.546  1.00 53.54           C  
ATOM    776  OE1 GLU L 104      44.751   9.822  43.278  1.00 54.77           O  
ATOM    777  OE2 GLU L 104      44.244   8.562  41.514  1.00 51.84           O1-
ATOM    778  C   GLU L 104      41.099  10.995  44.888  1.00 32.50           C  
ATOM    779  O   GLU L 104      41.467  12.031  45.438  1.00 32.35           O  
ATOM    780  N   ILE L 105      41.062   9.813  45.534  1.00 33.53           N  
ATOM    781  CA  ILE L 105      41.465   9.741  46.908  1.00 36.62           C  
ATOM    782  CB  ILE L 105      40.531   8.948  47.786  1.00 38.74           C  
ATOM    783  CG1 ILE L 105      39.179   9.664  47.939  1.00 38.65           C  
ATOM    784  CG2 ILE L 105      41.235   8.697  49.130  1.00 40.03           C  
ATOM    785  CD1 ILE L 105      38.353   9.724  46.660  1.00 36.53           C  
ATOM    786  C   ILE L 105      42.796   9.074  46.963  1.00 39.67           C  
ATOM    787  O   ILE L 105      43.007   8.018  46.367  1.00 37.21           O  
ATOM    788  N   LYS L 106      43.756   9.706  47.661  1.00 40.22           N  
ATOM    789  CA  LYS L 106      45.036   9.083  47.797  1.00 44.28           C  
ATOM    790  CB  LYS L 106      46.164  10.035  48.223  1.00 47.78           C  
ATOM    791  CG  LYS L 106      46.672  10.917  47.082  1.00 51.15           C  
ATOM    792  CD  LYS L 106      47.714  11.947  47.520  1.00 54.02           C  
ATOM    793  CE  LYS L 106      48.399  12.648  46.347  1.00 56.56           C  
ATOM    794  NZ  LYS L 106      49.398  13.616  46.850  1.00 59.75           N1+
ATOM    795  C   LYS L 106      44.887   8.031  48.884  1.00 45.12           C  
ATOM    796  O   LYS L 106      44.477   8.408  50.014  1.00 46.17           O  
ATOM    797  OXT LYS L 106      45.175   6.838  48.600  1.00  0.00           O1-
TER     798      LYS L 106 
ATOM    799  N   GLN H 107       9.619   9.325  45.872  1.00 43.67           N1+
ATOM    800  CA  GLN H 107       8.820   8.352  45.093  1.00 43.28           C  
ATOM    801  CB  GLN H 107       7.365   8.334  45.580  1.00 49.19           C  
ATOM    802  CG  GLN H 107       7.198   7.847  47.018  1.00 56.08           C  
ATOM    803  CD  GLN H 107       5.710   7.879  47.327  1.00 63.82           C  
ATOM    804  OE1 GLN H 107       5.292   8.291  48.409  1.00 66.17           O  
ATOM    805  NE2 GLN H 107       4.884   7.425  46.346  1.00 64.57           N  
ATOM    806  C   GLN H 107       8.803   8.754  43.656  1.00 37.15           C  
ATOM    807  O   GLN H 107       8.050   8.199  42.857  1.00 36.31           O  
ATOM    808  N   VAL H 108       9.636   9.747  43.294  1.00 34.32           N  
ATOM    809  CA  VAL H 108       9.680  10.186  41.932  1.00 31.42           C  
ATOM    810  CB  VAL H 108      10.097  11.623  41.781  1.00 30.59           C  
ATOM    811  CG1 VAL H 108      10.220  11.951  40.283  1.00 27.18           C  
ATOM    812  CG2 VAL H 108       9.090  12.509  42.531  1.00 33.88           C  
ATOM    813  C   VAL H 108      10.696   9.355  41.212  1.00 27.06           C  
ATOM    814  O   VAL H 108      11.774   9.089  41.740  1.00 25.10           O  
ATOM    815  N   THR H 109      10.362   8.905  39.984  1.00 26.74           N  
ATOM    816  CA  THR H 109      11.287   8.115  39.219  1.00 27.35           C  
ATOM    817  CB  THR H 109      10.954   6.651  39.229  1.00 30.57           C  
ATOM    818  OG1 THR H 109       9.696   6.430  38.608  1.00 31.90           O  
ATOM    819  CG2 THR H 109      10.911   6.165  40.687  1.00 28.01           C  
ATOM    820  C   THR H 109      11.206   8.552  37.788  1.00 23.88           C  
ATOM    821  O   THR H 109      10.151   8.974  37.317  1.00 24.17           O  
ATOM    822  N   LEU H 110      12.344   8.482  37.063  1.00 22.25           N  
ATOM    823  CA  LEU H 110      12.376   8.801  35.661  1.00 23.15           C  
ATOM    824  CB  LEU H 110      13.185  10.067  35.316  1.00 19.79           C  
ATOM    825  CG  LEU H 110      12.657  11.387  35.912  1.00 24.73           C  
ATOM    826  CD1 LEU H 110      11.257  11.728  35.388  1.00 26.06           C  
ATOM    827  CD2 LEU H 110      12.745  11.390  37.442  1.00 23.21           C  
ATOM    828  C   LEU H 110      13.114   7.680  34.990  1.00 24.15           C  
ATOM    829  O   LEU H 110      14.034   7.110  35.576  1.00 23.40           O  
ATOM    830  N   ARG H 111      12.720   7.311  33.751  1.00 23.44           N  
ATOM    831  CA  ARG H 111      13.446   6.278  33.064  1.00 25.11           C  
ATOM    832  CB  ARG H 111      12.764   4.899  33.108  1.00 32.06           C  
ATOM    833  CG  ARG H 111      13.637   3.795  32.507  1.00 41.37           C  
ATOM    834  CD  ARG H 111      12.991   2.409  32.492  1.00 52.62           C  
ATOM    835  NE  ARG H 111      12.352   2.224  31.158  1.00 60.68           N  
ATOM    836  CZ  ARG H 111      11.022   2.478  30.995  1.00 64.30           C  
ATOM    837  NH1 ARG H 111      10.262   2.863  32.062  1.00 66.24           N1+
ATOM    838  NH2 ARG H 111      10.449   2.335  29.765  1.00 64.45           N  
ATOM    839  C   ARG H 111      13.546   6.659  31.617  1.00 21.07           C  
ATOM    840  O   ARG H 111      12.545   6.992  30.985  1.00 21.14           O  
ATOM    841  N   GLU H 112      14.764   6.600  31.041  1.00 20.70           N  
ATOM    842  CA  GLU H 112      14.896   6.947  29.654  1.00 19.09           C  
ATOM    843  CB  GLU H 112      16.044   7.926  29.339  1.00 19.63           C  
ATOM    844  CG  GLU H 112      17.390   7.551  29.950  1.00 19.75           C  
ATOM    845  CD  GLU H 112      17.365   7.969  31.412  1.00 22.16           C  
ATOM    846  OE1 GLU H 112      17.625   9.171  31.685  1.00 19.75           O  
ATOM    847  OE2 GLU H 112      17.079   7.096  32.273  1.00 20.23           O1-
ATOM    848  C   GLU H 112      15.052   5.696  28.851  1.00 21.98           C  
ATOM    849  O   GLU H 112      15.600   4.701  29.322  1.00 21.62           O  
ATOM    850  N   SER H 113      14.514   5.709  27.614  1.00 21.90           N  
ATOM    851  CA  SER H 113      14.590   4.548  26.778  1.00 23.12           C  
ATOM    852  CB  SER H 113      13.330   3.666  26.854  1.00 26.89           C  
ATOM    853  OG  SER H 113      12.188   4.405  26.449  1.00 29.80           O  
ATOM    854  C   SER H 113      14.759   4.992  25.359  1.00 21.65           C  
ATOM    855  O   SER H 113      14.384   6.103  24.987  1.00 19.86           O  
ATOM    856  N   GLY H 114      15.347   4.109  24.527  1.00 21.12           N  
ATOM    857  CA  GLY H 114      15.572   4.412  23.143  1.00 22.55           C  
ATOM    858  C   GLY H 114      16.508   3.371  22.615  1.00 24.20           C  
ATOM    859  O   GLY H 114      16.922   2.468  23.341  1.00 23.01           O  
ATOM    860  N   PRO H 115      16.846   3.466  21.357  1.00 22.09           N  
ATOM    861  CA  PRO H 115      17.748   2.501  20.793  1.00 23.97           C  
ATOM    862  CD  PRO H 115      15.891   3.950  20.372  1.00 25.47           C  
ATOM    863  CB  PRO H 115      17.613   2.626  19.279  1.00 26.27           C  
ATOM    864  CG  PRO H 115      16.181   3.151  19.089  1.00 28.76           C  
ATOM    865  C   PRO H 115      19.145   2.712  21.275  1.00 24.97           C  
ATOM    866  O   PRO H 115      19.541   3.854  21.504  1.00 20.90           O  
ATOM    867  N   ALA H 116      19.887   1.609  21.470  1.00 22.65           N  
ATOM    868  CA  ALA H 116      21.258   1.651  21.876  1.00 22.42           C  
ATOM    869  CB  ALA H 116      21.815   0.260  22.225  1.00 23.74           C  
ATOM    870  C   ALA H 116      22.086   2.197  20.757  1.00 22.12           C  
ATOM    871  O   ALA H 116      23.038   2.940  20.984  1.00 22.93           O  
ATOM    872  N   LEU H 117      21.758   1.817  19.505  1.00 21.21           N  
ATOM    873  CA  LEU H 117      22.592   2.220  18.410  1.00 19.19           C  
ATOM    874  CB  LEU H 117      23.305   1.021  17.760  1.00 26.20           C  
ATOM    875  CG  LEU H 117      24.254   1.395  16.609  1.00 29.62           C  
ATOM    876  CD1 LEU H 117      25.470   2.190  17.113  1.00 27.88           C  
ATOM    877  CD2 LEU H 117      24.653   0.155  15.798  1.00 28.24           C  
ATOM    878  C   LEU H 117      21.753   2.874  17.354  1.00 23.13           C  
ATOM    879  O   LEU H 117      20.624   2.463  17.097  1.00 22.37           O  
ATOM    880  N   VAL H 118      22.300   3.940  16.724  1.00 20.78           N  
ATOM    881  CA  VAL H 118      21.618   4.620  15.659  1.00 23.97           C  
ATOM    882  CB  VAL H 118      21.055   5.957  16.043  1.00 29.10           C  
ATOM    883  CG1 VAL H 118      20.013   5.755  17.152  1.00 30.74           C  
ATOM    884  CG2 VAL H 118      22.214   6.892  16.423  1.00 35.07           C  
ATOM    885  C   VAL H 118      22.632   4.879  14.591  1.00 24.38           C  
ATOM    886  O   VAL H 118      23.815   5.061  14.872  1.00 25.34           O  
ATOM    887  N   LYS H 119      22.184   4.902  13.321  1.00 19.89           N  
ATOM    888  CA  LYS H 119      23.084   5.096  12.223  1.00 23.21           C  
ATOM    889  CB  LYS H 119      22.590   4.421  10.934  1.00 25.17           C  
ATOM    890  CG  LYS H 119      22.154   2.973  11.178  1.00 31.35           C  
ATOM    891  CD  LYS H 119      23.229   2.092  11.814  1.00 37.60           C  
ATOM    892  CE  LYS H 119      22.665   0.812  12.436  1.00 43.83           C  
ATOM    893  NZ  LYS H 119      21.919   1.142  13.673  1.00 46.23           N1+
ATOM    894  C   LYS H 119      23.199   6.565  11.972  1.00 25.10           C  
ATOM    895  O   LYS H 119      22.324   7.349  12.339  1.00 26.34           O  
ATOM    896  N   PRO H 120      24.266   6.958  11.337  1.00 24.02           N  
ATOM    897  CA  PRO H 120      24.481   8.352  11.077  1.00 24.23           C  
ATOM    898  CD  PRO H 120      25.512   6.213  11.403  1.00 26.68           C  
ATOM    899  CB  PRO H 120      25.893   8.447  10.507  1.00 25.39           C  
ATOM    900  CG  PRO H 120      26.619   7.251  11.156  1.00 27.09           C  
ATOM    901  C   PRO H 120      23.405   8.899  10.196  1.00 26.56           C  
ATOM    902  O   PRO H 120      22.903   8.167   9.346  1.00 25.42           O  
ATOM    903  N   THR H 121      23.048  10.180  10.423  1.00 25.78           N  
ATOM    904  CA  THR H 121      22.051  10.975   9.754  1.00 23.09           C  
ATOM    905  CB  THR H 121      22.195  11.058   8.259  1.00 27.45           C  
ATOM    906  OG1 THR H 121      21.897   9.812   7.647  1.00 27.94           O  
ATOM    907  CG2 THR H 121      23.635  11.487   7.931  1.00 27.81           C  
ATOM    908  C   THR H 121      20.674  10.464  10.054  1.00 26.49           C  
ATOM    909  O   THR H 121      19.695  10.988   9.527  1.00 25.19           O  
ATOM    910  N   GLN H 122      20.544   9.471  10.954  1.00 23.63           N  
ATOM    911  CA  GLN H 122      19.235   8.983  11.293  1.00 26.86           C  
ATOM    912  CB  GLN H 122      19.204   7.513  11.758  1.00 29.02           C  
ATOM    913  CG  GLN H 122      19.513   6.510  10.643  1.00 36.39           C  
ATOM    914  CD  GLN H 122      19.449   5.097  11.215  1.00 41.35           C  
ATOM    915  OE1 GLN H 122      19.396   4.904  12.429  1.00 36.06           O  
ATOM    916  NE2 GLN H 122      19.458   4.079  10.314  1.00 43.42           N  
ATOM    917  C   GLN H 122      18.723   9.825  12.416  1.00 25.48           C  
ATOM    918  O   GLN H 122      19.460  10.621  12.996  1.00 23.29           O  
ATOM    919  N   THR H 123      17.422   9.684  12.743  1.00 23.60           N  
ATOM    920  CA  THR H 123      16.854  10.473  13.796  1.00 22.97           C  
ATOM    921  CB  THR H 123      15.483  10.992  13.475  1.00 26.71           C  
ATOM    922  OG1 THR H 123      15.527  11.794  12.303  1.00 28.50           O  
ATOM    923  CG2 THR H 123      14.976  11.823  14.666  1.00 28.54           C  
ATOM    924  C   THR H 123      16.746   9.604  15.010  1.00 22.56           C  
ATOM    925  O   THR H 123      16.397   8.428  14.926  1.00 25.01           O  
ATOM    926  N   LEU H 124      17.078  10.179  16.183  1.00 21.22           N  
ATOM    927  CA  LEU H 124      17.023   9.458  17.421  1.00 22.64           C  
ATOM    928  CB  LEU H 124      18.233   9.744  18.328  1.00 22.08           C  
ATOM    929  CG  LEU H 124      18.169   9.073  19.715  1.00 23.15           C  
ATOM    930  CD1 LEU H 124      18.191   7.540  19.608  1.00 23.88           C  
ATOM    931  CD2 LEU H 124      19.260   9.632  20.645  1.00 20.36           C  
ATOM    932  C   LEU H 124      15.801   9.901  18.162  1.00 23.94           C  
ATOM    933  O   LEU H 124      15.526  11.095  18.270  1.00 21.75           O  
ATOM    934  N   THR H 125      15.019   8.930  18.674  1.00 20.95           N  
ATOM    935  CA  THR H 125      13.858   9.258  19.451  1.00 21.18           C  
ATOM    936  CB  THR H 125      12.588   8.656  18.915  1.00 26.97           C  
ATOM    937  OG1 THR H 125      12.353   9.098  17.586  1.00 26.58           O  
ATOM    938  CG2 THR H 125      11.419   9.078  19.822  1.00 25.41           C  
ATOM    939  C   THR H 125      14.093   8.702  20.824  1.00 23.17           C  
ATOM    940  O   THR H 125      14.272   7.496  20.995  1.00 21.74           O  
ATOM    941  N   LEU H 126      14.107   9.589  21.841  1.00 19.88           N  
ATOM    942  CA  LEU H 126      14.337   9.207  23.208  1.00 21.20           C  
ATOM    943  CB  LEU H 126      15.381  10.101  23.905  1.00 16.74           C  
ATOM    944  CG  LEU H 126      16.802   9.994  23.323  1.00 21.94           C  
ATOM    945  CD1 LEU H 126      17.769  10.956  24.029  1.00 24.65           C  
ATOM    946  CD2 LEU H 126      17.305   8.543  23.365  1.00 21.93           C  
ATOM    947  C   LEU H 126      13.059   9.421  23.953  1.00 22.86           C  
ATOM    948  O   LEU H 126      12.341  10.386  23.699  1.00 20.38           O  
ATOM    949  N   THR H 127      12.734   8.512  24.896  1.00 21.05           N  
ATOM    950  CA  THR H 127      11.521   8.673  25.644  1.00 20.24           C  
ATOM    951  CB  THR H 127      10.537   7.561  25.416  1.00 22.75           C  
ATOM    952  OG1 THR H 127      10.207   7.479  24.038  1.00 23.47           O  
ATOM    953  CG2 THR H 127       9.271   7.841  26.242  1.00 24.92           C  
ATOM    954  C   THR H 127      11.856   8.684  27.104  1.00 21.87           C  
ATOM    955  O   THR H 127      12.689   7.908  27.569  1.00 23.05           O  
ATOM    956  N   CYS H 128      11.218   9.597  27.867  1.00 20.93           N  
ATOM    957  CA  CYS H 128      11.423   9.632  29.288  1.00 20.54           C  
ATOM    958  CB  CYS H 128      11.889  11.003  29.828  1.00 23.48           C  
ATOM    959  SG  CYS H 128      12.139  11.005  31.633  1.00 28.20           S  
ATOM    960  C   CYS H 128      10.100   9.315  29.912  1.00 20.26           C  
ATOM    961  O   CYS H 128       9.118  10.029  29.708  1.00 23.67           O  
ATOM    962  N   THR H 129      10.044   8.214  30.687  1.00 20.10           N  
ATOM    963  CA  THR H 129       8.829   7.806  31.335  1.00 24.98           C  
ATOM    964  CB  THR H 129       8.546   6.341  31.182  1.00 28.50           C  
ATOM    965  OG1 THR H 129       8.456   6.003  29.805  1.00 33.14           O  
ATOM    966  CG2 THR H 129       7.222   6.010  31.891  1.00 31.09           C  
ATOM    967  C   THR H 129       9.025   8.079  32.791  1.00 24.50           C  
ATOM    968  O   THR H 129      10.047   7.709  33.366  1.00 23.42           O  
ATOM    969  N   PHE H 130       8.046   8.745  33.432  1.00 22.34           N  
ATOM    970  CA  PHE H 130       8.244   9.113  34.804  1.00 26.15           C  
ATOM    971  CB  PHE H 130       8.550  10.610  34.976  1.00 21.83           C  
ATOM    972  CG  PHE H 130       7.452  11.361  34.306  1.00 23.07           C  
ATOM    973  CD1 PHE H 130       6.280  11.654  34.965  1.00 25.01           C  
ATOM    974  CD2 PHE H 130       7.601  11.768  33.000  1.00 26.40           C  
ATOM    975  CE1 PHE H 130       5.275  12.347  34.331  1.00 27.06           C  
ATOM    976  CE2 PHE H 130       6.602  12.459  32.362  1.00 27.25           C  
ATOM    977  CZ  PHE H 130       5.436  12.751  33.027  1.00 30.53           C  
ATOM    978  C   PHE H 130       7.039   8.790  35.623  1.00 27.87           C  
ATOM    979  O   PHE H 130       5.956   8.529  35.102  1.00 29.19           O  
ATOM    980  N   SER H 131       7.241   8.776  36.958  1.00 26.21           N  
ATOM    981  CA  SER H 131       6.200   8.496  37.900  1.00 28.85           C  
ATOM    982  CB  SER H 131       6.158   7.015  38.311  1.00 30.64           C  
ATOM    983  OG  SER H 131       5.116   6.788  39.246  1.00 31.01           O  
ATOM    984  C   SER H 131       6.498   9.290  39.134  1.00 31.35           C  
ATOM    985  O   SER H 131       7.619   9.759  39.326  1.00 28.46           O  
ATOM    986  N   GLY H 132       5.483   9.455  40.002  1.00 27.91           N  
ATOM    987  CA  GLY H 132       5.675  10.135  41.248  1.00 28.67           C  
ATOM    988  C   GLY H 132       5.263  11.563  41.100  1.00 30.66           C  
ATOM    989  O   GLY H 132       5.115  12.271  42.095  1.00 32.08           O  
ATOM    990  N   PHE H 133       5.082  12.038  39.851  1.00 29.03           N  
ATOM    991  CA  PHE H 133       4.653  13.397  39.679  1.00 27.46           C  
ATOM    992  CB  PHE H 133       5.798  14.432  39.743  1.00 25.43           C  
ATOM    993  CG  PHE H 133       6.714  14.289  38.578  1.00 24.25           C  
ATOM    994  CD1 PHE H 133       7.810  13.460  38.627  1.00 24.31           C  
ATOM    995  CD2 PHE H 133       6.481  15.003  37.425  1.00 24.08           C  
ATOM    996  CE1 PHE H 133       8.651  13.340  37.543  1.00 21.89           C  
ATOM    997  CE2 PHE H 133       7.318  14.886  36.341  1.00 24.84           C  
ATOM    998  CZ  PHE H 133       8.409  14.057  36.399  1.00 22.75           C  
ATOM    999  C   PHE H 133       3.955  13.498  38.357  1.00 28.59           C  
ATOM   1000  O   PHE H 133       3.958  12.557  37.567  1.00 28.67           O  
ATOM   1001  N   SER H 134       3.301  14.655  38.105  1.00 26.96           N  
ATOM   1002  CA  SER H 134       2.564  14.845  36.886  1.00 27.57           C  
ATOM   1003  CB  SER H 134       1.052  14.992  37.115  1.00 27.99           C  
ATOM   1004  OG  SER H 134       0.385  15.237  35.884  1.00 31.76           O  
ATOM   1005  C   SER H 134       3.022  16.110  36.225  1.00 27.86           C  
ATOM   1006  O   SER H 134       3.273  17.117  36.880  1.00 27.97           O  
ATOM   1007  N   LEU H 135       3.139  16.068  34.888  1.00 26.29           N  
ATOM   1008  CA  LEU H 135       3.516  17.169  34.052  1.00 28.50           C  
ATOM   1009  CB  LEU H 135       3.818  16.788  32.590  1.00 29.27           C  
ATOM   1010  CG  LEU H 135       5.185  16.101  32.396  1.00 28.23           C  
ATOM   1011  CD1 LEU H 135       5.436  15.744  30.919  1.00 25.67           C  
ATOM   1012  CD2 LEU H 135       6.311  16.970  32.979  1.00 26.89           C  
ATOM   1013  C   LEU H 135       2.411  18.168  34.041  1.00 32.57           C  
ATOM   1014  O   LEU H 135       2.587  19.295  33.590  1.00 35.95           O  
ATOM   1015  N   SER H 136       1.200  17.719  34.396  1.00 31.27           N  
ATOM   1016  CA  SER H 136       0.063  18.581  34.421  0.83 33.19           C  
ATOM   1017  CB  SER H 136      -1.249  17.795  34.554  0.83 34.97           C  
ATOM   1018  OG  SER H 136      -2.347  18.692  34.588  0.83 41.38           O  
ATOM   1019  C   SER H 136       0.152  19.519  35.586  1.00 32.84           C  
ATOM   1020  O   SER H 136      -0.438  20.600  35.564  1.00 36.15           O  
ATOM   1021  N   THR H 137       0.894  19.142  36.649  1.00 30.55           N  
ATOM   1022  CA  THR H 137       0.890  19.991  37.803  1.00 29.27           C  
ATOM   1023  CB  THR H 137       1.357  19.307  39.046  1.00 27.54           C  
ATOM   1024  OG1 THR H 137       1.131  20.138  40.168  1.00 30.41           O  
ATOM   1025  CG2 THR H 137       2.846  18.998  38.909  1.00 28.98           C  
ATOM   1026  C   THR H 137       1.715  21.207  37.549  1.00 28.63           C  
ATOM   1027  O   THR H 137       2.778  21.157  36.931  1.00 25.40           O  
ATOM   1028  N   ALA H 138       1.221  22.350  38.057  1.00 25.86           N  
ATOM   1029  CA  ALA H 138       1.856  23.608  37.812  1.00 24.08           C  
ATOM   1030  CB  ALA H 138       1.077  24.805  38.387  1.00 28.61           C  
ATOM   1031  C   ALA H 138       3.227  23.619  38.405  1.00 25.30           C  
ATOM   1032  O   ALA H 138       3.453  23.168  39.527  1.00 21.95           O  
ATOM   1033  N   GLY H 139       4.187  24.150  37.623  1.00 21.72           N  
ATOM   1034  CA  GLY H 139       5.536  24.316  38.077  1.00 20.74           C  
ATOM   1035  C   GLY H 139       6.414  23.169  37.663  1.00 20.23           C  
ATOM   1036  O   GLY H 139       7.636  23.273  37.764  1.00 19.41           O  
ATOM   1037  N   MET H 140       5.843  22.049  37.168  1.00 19.36           N  
ATOM   1038  CA  MET H 140       6.698  20.928  36.866  1.00 21.66           C  
ATOM   1039  CB  MET H 140       6.038  19.538  36.888  1.00 23.92           C  
ATOM   1040  CG  MET H 140       5.712  19.017  38.283  1.00 25.86           C  
ATOM   1041  SD  MET H 140       7.111  18.912  39.436  1.00 29.42           S  
ATOM   1042  CE  MET H 140       6.163  18.153  40.787  1.00 40.92           C  
ATOM   1043  C   MET H 140       7.336  21.048  35.521  1.00 18.85           C  
ATOM   1044  O   MET H 140       6.841  21.725  34.619  1.00 19.74           O  
ATOM   1045  N   SER H 141       8.494  20.371  35.374  1.00 19.49           N  
ATOM   1046  CA  SER H 141       9.213  20.387  34.129  1.00 16.91           C  
ATOM   1047  CB  SER H 141      10.151  21.599  33.986  1.00 17.30           C  
ATOM   1048  OG  SER H 141      10.832  21.552  32.740  1.00 20.30           O  
ATOM   1049  C   SER H 141      10.078  19.161  34.038  1.00 17.94           C  
ATOM   1050  O   SER H 141      10.424  18.547  35.048  1.00 17.10           O  
ATOM   1051  N   VAL H 142      10.429  18.763  32.795  1.00 19.97           N  
ATOM   1052  CA  VAL H 142      11.324  17.661  32.566  1.00 19.21           C  
ATOM   1053  CB  VAL H 142      10.666  16.476  31.918  1.00 19.49           C  
ATOM   1054  CG1 VAL H 142      11.747  15.441  31.567  1.00 21.27           C  
ATOM   1055  CG2 VAL H 142       9.585  15.933  32.869  1.00 19.97           C  
ATOM   1056  C   VAL H 142      12.373  18.159  31.618  1.00 20.67           C  
ATOM   1057  O   VAL H 142      12.058  18.822  30.631  1.00 18.82           O  
ATOM   1058  N   GLY H 143      13.659  17.842  31.881  1.00 18.61           N  
ATOM   1059  CA  GLY H 143      14.706  18.332  31.025  1.00 16.81           C  
ATOM   1060  C   GLY H 143      15.562  17.178  30.598  1.00 15.76           C  
ATOM   1061  O   GLY H 143      15.508  16.099  31.184  1.00 14.86           O  
ATOM   1062  N   TRP H 144      16.375  17.389  29.539  1.00 17.03           N  
ATOM   1063  CA  TRP H 144      17.248  16.358  29.053  1.00 16.77           C  
ATOM   1064  CB  TRP H 144      16.983  15.961  27.589  1.00 14.76           C  
ATOM   1065  CG  TRP H 144      15.664  15.257  27.369  1.00 16.23           C  
ATOM   1066  CD2 TRP H 144      15.489  13.830  27.413  1.00 19.42           C  
ATOM   1067  CD1 TRP H 144      14.436  15.788  27.100  1.00 19.31           C  
ATOM   1068  NE1 TRP H 144      13.506  14.782  26.983  1.00 20.30           N  
ATOM   1069  CE2 TRP H 144      14.141  13.573  27.172  1.00 21.69           C  
ATOM   1070  CE3 TRP H 144      16.378  12.819  27.643  1.00 19.13           C  
ATOM   1071  CZ2 TRP H 144      13.659  12.295  27.156  1.00 19.89           C  
ATOM   1072  CZ3 TRP H 144      15.890  11.530  27.618  1.00 20.05           C  
ATOM   1073  CH2 TRP H 144      14.556  11.273  27.380  1.00 18.61           C  
ATOM   1074  C   TRP H 144      18.655  16.869  29.129  1.00 16.33           C  
ATOM   1075  O   TRP H 144      18.924  18.034  28.839  1.00 16.76           O  
ATOM   1076  N   ILE H 145      19.586  15.979  29.539  1.00 15.84           N  
ATOM   1077  CA  ILE H 145      20.981  16.290  29.700  1.00 13.65           C  
ATOM   1078  CB  ILE H 145      21.423  16.213  31.133  1.00 17.78           C  
ATOM   1079  CG1 ILE H 145      20.494  17.009  32.067  1.00 15.62           C  
ATOM   1080  CG2 ILE H 145      22.890  16.669  31.189  1.00 14.75           C  
ATOM   1081  CD1 ILE H 145      20.441  18.504  31.797  1.00 12.82           C  
ATOM   1082  C   ILE H 145      21.721  15.155  29.047  1.00 14.56           C  
ATOM   1083  O   ILE H 145      21.246  14.020  29.064  1.00 18.58           O  
ATOM   1084  N   ARG H 146      22.906  15.413  28.448  1.00 16.86           N  
ATOM   1085  CA  ARG H 146      23.630  14.314  27.865  1.00 13.34           C  
ATOM   1086  CB  ARG H 146      23.546  14.243  26.331  1.00 14.61           C  
ATOM   1087  CG  ARG H 146      24.130  15.451  25.598  1.00 14.78           C  
ATOM   1088  CD  ARG H 146      23.748  15.467  24.117  1.00 17.66           C  
ATOM   1089  NE  ARG H 146      24.441  16.615  23.472  1.00 19.15           N  
ATOM   1090  CZ  ARG H 146      25.413  16.370  22.546  1.00 21.74           C  
ATOM   1091  NH1 ARG H 146      25.744  15.083  22.237  1.00 16.57           N1+
ATOM   1092  NH2 ARG H 146      26.053  17.407  21.931  1.00 20.97           N  
ATOM   1093  C   ARG H 146      25.073  14.440  28.231  1.00 16.99           C  
ATOM   1094  O   ARG H 146      25.539  15.510  28.616  1.00 16.25           O  
ATOM   1095  N   GLN H 147      25.818  13.318  28.152  1.00 17.11           N  
ATOM   1096  CA  GLN H 147      27.205  13.366  28.501  1.00 19.02           C  
ATOM   1097  CB  GLN H 147      27.428  12.914  29.954  1.00 18.69           C  
ATOM   1098  CG  GLN H 147      28.866  12.999  30.464  1.00 20.67           C  
ATOM   1099  CD  GLN H 147      28.833  12.517  31.908  1.00 21.97           C  
ATOM   1100  OE1 GLN H 147      27.778  12.153  32.426  1.00 22.36           O  
ATOM   1101  NE2 GLN H 147      30.010  12.517  32.586  1.00 21.90           N  
ATOM   1102  C   GLN H 147      27.949  12.436  27.591  1.00 17.17           C  
ATOM   1103  O   GLN H 147      27.759  11.221  27.637  1.00 17.56           O  
ATOM   1104  N   PRO H 148      28.808  12.987  26.772  1.00 18.20           N  
ATOM   1105  CA  PRO H 148      29.589  12.176  25.876  1.00 21.13           C  
ATOM   1106  CD  PRO H 148      28.539  14.301  26.210  1.00 19.85           C  
ATOM   1107  CB  PRO H 148      30.161  13.132  24.833  1.00 23.08           C  
ATOM   1108  CG  PRO H 148      29.137  14.279  24.793  1.00 22.94           C  
ATOM   1109  C   PRO H 148      30.628  11.472  26.679  1.00 24.95           C  
ATOM   1110  O   PRO H 148      30.888  11.895  27.804  1.00 21.67           O  
ATOM   1111  N   PRO H 149      31.220  10.435  26.166  1.00 29.88           N  
ATOM   1112  CA  PRO H 149      32.185   9.743  26.957  1.00 31.62           C  
ATOM   1113  CD  PRO H 149      30.558   9.558  25.215  1.00 30.36           C  
ATOM   1114  CB  PRO H 149      32.518   8.473  26.179  1.00 31.27           C  
ATOM   1115  CG  PRO H 149      31.209   8.177  25.419  1.00 33.49           C  
ATOM   1116  C   PRO H 149      33.341  10.625  27.286  1.00 30.15           C  
ATOM   1117  O   PRO H 149      33.891  11.260  26.388  1.00 30.25           O  
ATOM   1118  N   GLY H 150      33.710  10.687  28.578  1.00 31.72           N  
ATOM   1119  CA  GLY H 150      34.855  11.433  29.004  1.00 35.47           C  
ATOM   1120  C   GLY H 150      34.592  12.906  28.917  1.00 34.88           C  
ATOM   1121  O   GLY H 150      35.531  13.700  28.966  1.00 32.90           O  
ATOM   1122  N   LYS H 151      33.318  13.326  28.795  1.00 29.83           N  
ATOM   1123  CA  LYS H 151      33.068  14.738  28.694  1.00 27.64           C  
ATOM   1124  CB  LYS H 151      32.420  15.185  27.370  1.00 31.27           C  
ATOM   1125  CG  LYS H 151      33.379  15.213  26.181  1.00 37.00           C  
ATOM   1126  CD  LYS H 151      32.684  15.511  24.850  1.00 45.18           C  
ATOM   1127  CE  LYS H 151      33.650  15.869  23.719  1.00 51.38           C  
ATOM   1128  NZ  LYS H 151      34.305  14.647  23.207  1.00 53.19           N1+
ATOM   1129  C   LYS H 151      32.134  15.158  29.782  1.00 24.44           C  
ATOM   1130  O   LYS H 151      31.617  14.340  30.540  1.00 25.05           O  
ATOM   1131  N   ALA H 152      31.927  16.487  29.885  1.00 21.90           N  
ATOM   1132  CA  ALA H 152      31.088  17.090  30.880  1.00 24.72           C  
ATOM   1133  CB  ALA H 152      31.393  18.581  31.119  1.00 24.05           C  
ATOM   1134  C   ALA H 152      29.655  16.983  30.463  1.00 23.41           C  
ATOM   1135  O   ALA H 152      29.339  16.642  29.324  1.00 22.91           O  
ATOM   1136  N   LEU H 153      28.746  17.249  31.423  1.00 18.22           N  
ATOM   1137  CA  LEU H 153      27.328  17.213  31.208  1.00 19.71           C  
ATOM   1138  CB  LEU H 153      26.544  17.333  32.525  1.00 15.50           C  
ATOM   1139  CG  LEU H 153      26.831  16.199  33.524  1.00 21.65           C  
ATOM   1140  CD1 LEU H 153      26.071  16.414  34.841  1.00 19.26           C  
ATOM   1141  CD2 LEU H 153      26.541  14.823  32.904  1.00 18.10           C  
ATOM   1142  C   LEU H 153      26.955  18.399  30.375  1.00 17.49           C  
ATOM   1143  O   LEU H 153      27.538  19.474  30.519  1.00 19.36           O  
ATOM   1144  N   GLU H 154      25.978  18.217  29.458  1.00 18.89           N  
ATOM   1145  CA  GLU H 154      25.512  19.304  28.642  1.00 15.84           C  
ATOM   1146  CB  GLU H 154      25.945  19.195  27.174  1.00 17.16           C  
ATOM   1147  CG  GLU H 154      25.449  20.352  26.309  1.00 22.78           C  
ATOM   1148  CD  GLU H 154      25.958  20.121  24.897  1.00 30.08           C  
ATOM   1149  OE1 GLU H 154      26.322  18.958  24.579  1.00 26.87           O  
ATOM   1150  OE2 GLU H 154      25.990  21.111  24.118  1.00 32.69           O1-
ATOM   1151  C   GLU H 154      24.010  19.280  28.657  1.00 14.32           C  
ATOM   1152  O   GLU H 154      23.397  18.236  28.440  1.00 15.74           O  
ATOM   1153  N   TRP H 155      23.376  20.446  28.907  1.00 17.77           N  
ATOM   1154  CA  TRP H 155      21.939  20.515  28.958  1.00 17.56           C  
ATOM   1155  CB  TRP H 155      21.431  21.683  29.812  1.00 16.64           C  
ATOM   1156  CG  TRP H 155      19.937  21.865  29.775  1.00 19.01           C  
ATOM   1157  CD2 TRP H 155      19.288  22.850  28.959  1.00 17.95           C  
ATOM   1158  CD1 TRP H 155      18.954  21.213  30.458  1.00 18.35           C  
ATOM   1159  NE1 TRP H 155      17.726  21.733  30.119  1.00 19.03           N  
ATOM   1160  CE2 TRP H 155      17.918  22.742  29.198  1.00 18.41           C  
ATOM   1161  CE3 TRP H 155      19.793  23.770  28.085  1.00 17.48           C  
ATOM   1162  CZ2 TRP H 155      17.028  23.558  28.560  1.00 18.27           C  
ATOM   1163  CZ3 TRP H 155      18.893  24.592  27.444  1.00 18.52           C  
ATOM   1164  CH2 TRP H 155      17.538  24.487  27.679  1.00 18.58           C  
ATOM   1165  C   TRP H 155      21.385  20.681  27.568  1.00 18.12           C  
ATOM   1166  O   TRP H 155      21.825  21.554  26.823  1.00 17.80           O  
ATOM   1167  N   LEU H 156      20.501  19.745  27.148  1.00 16.07           N  
ATOM   1168  CA  LEU H 156      19.842  19.741  25.864  1.00 18.17           C  
ATOM   1169  CB  LEU H 156      19.494  18.313  25.425  1.00 16.75           C  
ATOM   1170  CG  LEU H 156      20.757  17.461  25.229  1.00 21.48           C  
ATOM   1171  CD1 LEU H 156      20.422  16.034  24.785  1.00 20.01           C  
ATOM   1172  CD2 LEU H 156      21.739  18.153  24.277  1.00 17.78           C  
ATOM   1173  C   LEU H 156      18.584  20.563  25.718  1.00 19.49           C  
ATOM   1174  O   LEU H 156      18.486  21.396  24.816  1.00 19.03           O  
ATOM   1175  N   ALA H 157      17.577  20.348  26.600  1.00 18.60           N  
ATOM   1176  CA  ALA H 157      16.300  20.992  26.410  1.00 17.76           C  
ATOM   1177  CB  ALA H 157      15.563  20.516  25.144  1.00 14.98           C  
ATOM   1178  C   ALA H 157      15.405  20.675  27.573  1.00 17.83           C  
ATOM   1179  O   ALA H 157      15.707  19.798  28.382  1.00 14.34           O  
ATOM   1180  N   ASP H 158      14.285  21.424  27.709  1.00 16.65           N  
ATOM   1181  CA  ASP H 158      13.338  21.138  28.753  1.00 17.29           C  
ATOM   1182  CB  ASP H 158      13.615  21.851  30.098  1.00 18.65           C  
ATOM   1183  CG  ASP H 158      13.523  23.374  29.996  1.00 26.65           C  
ATOM   1184  OD1 ASP H 158      13.044  23.906  28.960  1.00 25.69           O  
ATOM   1185  OD2 ASP H 158      13.946  24.030  30.986  1.00 27.32           O1-
ATOM   1186  C   ASP H 158      11.962  21.487  28.274  1.00 21.49           C  
ATOM   1187  O   ASP H 158      11.794  22.182  27.272  1.00 20.11           O  
ATOM   1188  N   ILE H 159      10.931  20.958  28.965  1.00 20.83           N  
ATOM   1189  CA  ILE H 159       9.563  21.237  28.634  1.00 19.24           C  
ATOM   1190  CB  ILE H 159       8.886  20.080  27.955  1.00 18.83           C  
ATOM   1191  CG1 ILE H 159       7.512  20.493  27.404  1.00 17.57           C  
ATOM   1192  CG2 ILE H 159       8.846  18.904  28.945  1.00 19.33           C  
ATOM   1193  CD1 ILE H 159       6.904  19.465  26.449  1.00 17.92           C  
ATOM   1194  C   ILE H 159       8.847  21.493  29.922  1.00 20.78           C  
ATOM   1195  O   ILE H 159       9.132  20.850  30.931  1.00 20.04           O  
ATOM   1196  N   TRP H 160       7.879  22.432  29.923  1.00 17.75           N  
ATOM   1197  CA  TRP H 160       7.204  22.758  31.149  1.00 18.42           C  
ATOM   1198  CB  TRP H 160       7.205  24.266  31.465  1.00 17.67           C  
ATOM   1199  CG  TRP H 160       8.592  24.823  31.708  1.00 21.58           C  
ATOM   1200  CD2 TRP H 160       9.225  24.963  32.994  1.00 22.06           C  
ATOM   1201  CD1 TRP H 160       9.494  25.275  30.790  1.00 18.83           C  
ATOM   1202  NE1 TRP H 160      10.644  25.685  31.420  1.00 18.82           N  
ATOM   1203  CE2 TRP H 160      10.493  25.498  32.776  1.00 18.91           C  
ATOM   1204  CE3 TRP H 160       8.790  24.667  34.253  1.00 21.36           C  
ATOM   1205  CZ2 TRP H 160      11.346  25.745  33.818  1.00 19.45           C  
ATOM   1206  CZ3 TRP H 160       9.651  24.919  35.300  1.00 19.92           C  
ATOM   1207  CH2 TRP H 160      10.907  25.448  35.088  1.00 21.17           C  
ATOM   1208  C   TRP H 160       5.786  22.276  31.070  1.00 21.14           C  
ATOM   1209  O   TRP H 160       5.314  21.834  30.024  1.00 21.19           O  
ATOM   1210  N   TRP H 161       5.075  22.358  32.213  1.00 17.71           N  
ATOM   1211  CA  TRP H 161       3.732  21.867  32.345  1.00 22.65           C  
ATOM   1212  CB  TRP H 161       3.129  22.109  33.741  1.00 21.02           C  
ATOM   1213  CG  TRP H 161       2.730  23.540  34.019  1.00 19.59           C  
ATOM   1214  CD2 TRP H 161       3.630  24.606  34.350  1.00 19.06           C  
ATOM   1215  CD1 TRP H 161       1.477  24.086  34.003  1.00 20.19           C  
ATOM   1216  NE1 TRP H 161       1.544  25.423  34.306  1.00 21.00           N  
ATOM   1217  CE2 TRP H 161       2.863  25.763  34.520  1.00 19.82           C  
ATOM   1218  CE3 TRP H 161       4.991  24.629  34.494  1.00 18.23           C  
ATOM   1219  CZ2 TRP H 161       3.442  26.953  34.840  1.00 17.30           C  
ATOM   1220  CZ3 TRP H 161       5.570  25.835  34.820  1.00 15.95           C  
ATOM   1221  CH2 TRP H 161       4.811  26.976  34.990  1.00 19.89           C  
ATOM   1222  C   TRP H 161       2.876  22.619  31.373  1.00 23.19           C  
ATOM   1223  O   TRP H 161       1.918  22.071  30.829  1.00 25.00           O  
ATOM   1224  N   ASP H 162       3.197  23.914  31.179  1.00 20.75           N  
ATOM   1225  CA  ASP H 162       2.528  24.842  30.305  1.00 23.35           C  
ATOM   1226  CB  ASP H 162       2.817  26.330  30.611  1.00 23.62           C  
ATOM   1227  CG  ASP H 162       4.295  26.661  30.473  1.00 28.81           C  
ATOM   1228  OD1 ASP H 162       5.096  25.738  30.172  1.00 28.62           O  
ATOM   1229  OD2 ASP H 162       4.642  27.854  30.680  1.00 30.28           O1-
ATOM   1230  C   ASP H 162       2.818  24.529  28.863  1.00 23.78           C  
ATOM   1231  O   ASP H 162       2.236  25.134  27.964  1.00 26.51           O  
ATOM   1232  N   ASP H 163       3.743  23.584  28.608  1.00 22.82           N  
ATOM   1233  CA  ASP H 163       4.129  23.185  27.279  1.00 23.67           C  
ATOM   1234  CB  ASP H 163       2.931  23.054  26.316  1.00 26.95           C  
ATOM   1235  CG  ASP H 163       3.371  22.270  25.086  1.00 36.37           C  
ATOM   1236  OD1 ASP H 163       4.499  21.711  25.110  1.00 34.97           O  
ATOM   1237  OD2 ASP H 163       2.580  22.217  24.106  1.00 36.48           O1-
ATOM   1238  C   ASP H 163       5.093  24.166  26.692  1.00 23.87           C  
ATOM   1239  O   ASP H 163       5.334  24.170  25.484  1.00 24.35           O  
ATOM   1240  N   LYS H 164       5.708  25.006  27.542  1.00 22.92           N  
ATOM   1241  CA  LYS H 164       6.731  25.882  27.053  1.00 23.49           C  
ATOM   1242  CB  LYS H 164       7.090  26.998  28.045  1.00 26.42           C  
ATOM   1243  CG  LYS H 164       8.169  27.947  27.527  1.00 26.60           C  
ATOM   1244  CD  LYS H 164       8.297  29.228  28.350  1.00 28.41           C  
ATOM   1245  CE  LYS H 164       9.457  30.118  27.906  1.00 30.20           C  
ATOM   1246  NZ  LYS H 164       9.199  30.633  26.543  1.00 32.18           N1+
ATOM   1247  C   LYS H 164       7.944  25.025  26.860  1.00 24.79           C  
ATOM   1248  O   LYS H 164       8.170  24.088  27.626  1.00 23.15           O  
ATOM   1249  N   LYS H 165       8.754  25.305  25.817  1.00 21.80           N  
ATOM   1250  CA  LYS H 165       9.895  24.467  25.578  1.00 24.42           C  
ATOM   1251  CB  LYS H 165       9.774  23.652  24.281  1.00 23.06           C  
ATOM   1252  CG  LYS H 165       8.551  22.734  24.262  1.00 26.38           C  
ATOM   1253  CD  LYS H 165       8.233  22.170  22.878  1.00 27.92           C  
ATOM   1254  CE  LYS H 165       6.889  21.447  22.820  1.00 31.62           C  
ATOM   1255  NZ  LYS H 165       5.789  22.438  22.849  1.00 34.24           N1+
ATOM   1256  C   LYS H 165      11.117  25.324  25.444  1.00 25.92           C  
ATOM   1257  O   LYS H 165      11.050  26.460  24.979  1.00 24.35           O  
ATOM   1258  N   HIS H 166      12.282  24.788  25.870  1.00 22.26           N  
ATOM   1259  CA  HIS H 166      13.518  25.510  25.751  1.00 22.54           C  
ATOM   1260  ND1 HIS H 166      12.230  26.596  28.715  1.00 19.83           N  
ATOM   1261  CG  HIS H 166      13.186  26.959  27.794  1.00 27.40           C  
ATOM   1262  CB  HIS H 166      14.087  25.988  27.096  1.00 27.22           C  
ATOM   1263  NE2 HIS H 166      12.117  28.808  28.518  1.00 25.21           N  
ATOM   1264  CD2 HIS H 166      13.105  28.313  27.685  1.00 22.44           C  
ATOM   1265  CE1 HIS H 166      11.620  27.739  29.115  1.00 24.37           C  
ATOM   1266  C   HIS H 166      14.530  24.582  25.149  1.00 23.19           C  
ATOM   1267  O   HIS H 166      14.507  23.378  25.404  1.00 22.12           O  
ATOM   1268  N   TYR H 167      15.447  25.123  24.315  1.00 21.09           N  
ATOM   1269  CA  TYR H 167      16.416  24.276  23.671  1.00 21.13           C  
ATOM   1270  CB  TYR H 167      16.165  24.089  22.162  1.00 21.06           C  
ATOM   1271  CG  TYR H 167      14.847  23.429  21.933  1.00 19.75           C  
ATOM   1272  CD1 TYR H 167      14.696  22.073  22.114  1.00 19.74           C  
ATOM   1273  CD2 TYR H 167      13.767  24.168  21.511  1.00 22.26           C  
ATOM   1274  CE1 TYR H 167      13.482  21.467  21.890  1.00 20.36           C  
ATOM   1275  CE2 TYR H 167      12.550  23.568  21.285  1.00 23.81           C  
ATOM   1276  CZ  TYR H 167      12.407  22.215  21.475  1.00 23.55           C  
ATOM   1277  OH  TYR H 167      11.160  21.597  21.243  1.00 22.86           O  
ATOM   1278  C   TYR H 167      17.777  24.902  23.760  1.00 22.33           C  
ATOM   1279  O   TYR H 167      17.916  26.122  23.806  1.00 24.34           O  
ATOM   1280  N   ASN H 168      18.831  24.058  23.787  1.00 23.94           N  
ATOM   1281  CA  ASN H 168      20.178  24.555  23.776  1.00 22.49           C  
ATOM   1282  CB  ASN H 168      21.218  23.438  23.985  1.00 25.33           C  
ATOM   1283  CG  ASN H 168      22.612  24.041  24.092  1.00 32.03           C  
ATOM   1284  OD1 ASN H 168      23.035  24.823  23.241  1.00 32.39           O  
ATOM   1285  ND2 ASN H 168      23.352  23.663  25.169  1.00 30.30           N  
ATOM   1286  C   ASN H 168      20.372  25.124  22.400  1.00 24.65           C  
ATOM   1287  O   ASN H 168      20.008  24.489  21.412  1.00 25.70           O  
ATOM   1288  N   PRO H 169      20.920  26.305  22.295  1.00 28.18           N  
ATOM   1289  CA  PRO H 169      21.065  26.922  21.003  1.00 35.28           C  
ATOM   1290  CD  PRO H 169      20.780  27.293  23.352  1.00 30.10           C  
ATOM   1291  CB  PRO H 169      21.466  28.367  21.275  1.00 36.24           C  
ATOM   1292  CG  PRO H 169      20.826  28.659  22.643  1.00 35.48           C  
ATOM   1293  C   PRO H 169      21.988  26.194  20.095  1.00 38.81           C  
ATOM   1294  O   PRO H 169      21.812  26.268  18.880  1.00 43.41           O  
ATOM   1295  N   SER H 170      22.982  25.486  20.649  1.00 33.99           N  
ATOM   1296  CA  SER H 170      23.895  24.802  19.791  1.00 38.28           C  
ATOM   1297  CB  SER H 170      24.930  23.999  20.592  1.00 41.45           C  
ATOM   1298  OG  SER H 170      25.816  23.332  19.709  1.00 52.39           O  
ATOM   1299  C   SER H 170      23.108  23.831  18.965  1.00 40.03           C  
ATOM   1300  O   SER H 170      23.223  23.793  17.741  1.00 40.22           O  
ATOM   1301  N   LEU H 171      22.325  22.995  19.668  1.00 33.35           N  
ATOM   1302  CA  LEU H 171      21.486  21.922  19.205  1.00 33.23           C  
ATOM   1303  CB  LEU H 171      21.257  20.852  20.274  1.00 30.32           C  
ATOM   1304  CG  LEU H 171      22.541  20.075  20.603  1.00 39.18           C  
ATOM   1305  CD1 LEU H 171      23.607  20.980  21.236  1.00 36.23           C  
ATOM   1306  CD2 LEU H 171      22.233  18.840  21.452  1.00 38.08           C  
ATOM   1307  C   LEU H 171      20.136  22.304  18.666  1.00 38.37           C  
ATOM   1308  O   LEU H 171      19.494  21.478  18.020  1.00 34.17           O  
ATOM   1309  N   LYS H 172      19.654  23.534  18.914  1.00 40.12           N  
ATOM   1310  CA  LYS H 172      18.266  23.895  18.747  1.00 41.50           C  
ATOM   1311  CB  LYS H 172      18.073  25.418  18.851  1.00 43.00           C  
ATOM   1312  CG  LYS H 172      16.620  25.868  19.005  1.00 45.93           C  
ATOM   1313  CD  LYS H 172      16.497  27.318  19.478  1.00 47.72           C  
ATOM   1314  CE  LYS H 172      15.053  27.786  19.661  1.00 48.07           C  
ATOM   1315  NZ  LYS H 172      14.407  27.962  18.343  1.00 49.33           N1+
ATOM   1316  C   LYS H 172      17.669  23.429  17.444  1.00 42.67           C  
ATOM   1317  O   LYS H 172      16.545  22.929  17.433  1.00 42.40           O  
ATOM   1318  N   ASP H 173      18.379  23.540  16.313  1.00 33.30           N  
ATOM   1319  CA  ASP H 173      17.778  23.139  15.069  1.00 37.50           C  
ATOM   1320  CB  ASP H 173      18.683  23.437  13.860  1.00 35.15           C  
ATOM   1321  CG  ASP H 173      20.021  22.738  14.060  1.00 47.91           C  
ATOM   1322  OD1 ASP H 173      20.641  22.929  15.140  1.00 51.58           O  
ATOM   1323  OD2 ASP H 173      20.443  22.001  13.130  1.00 60.54           O1-
ATOM   1324  C   ASP H 173      17.424  21.672  15.061  1.00 37.95           C  
ATOM   1325  O   ASP H 173      16.403  21.281  14.498  1.00 38.87           O  
ATOM   1326  N   ARG H 174      18.284  20.818  15.646  1.00 25.98           N  
ATOM   1327  CA  ARG H 174      18.144  19.384  15.662  1.00 26.93           C  
ATOM   1328  CB  ARG H 174      19.483  18.690  15.967  1.00 25.24           C  
ATOM   1329  CG  ARG H 174      20.520  18.975  14.876  1.00 27.15           C  
ATOM   1330  CD  ARG H 174      21.943  18.511  15.191  1.00 32.96           C  
ATOM   1331  NE  ARG H 174      21.997  17.031  15.031  1.00 32.44           N  
ATOM   1332  CZ  ARG H 174      22.079  16.233  16.134  1.00 27.32           C  
ATOM   1333  NH1 ARG H 174      22.120  16.795  17.378  1.00 28.70           N1+
ATOM   1334  NH2 ARG H 174      22.144  14.877  15.992  1.00 23.58           N  
ATOM   1335  C   ARG H 174      17.095  18.855  16.612  1.00 25.75           C  
ATOM   1336  O   ARG H 174      16.544  17.780  16.371  1.00 23.88           O  
ATOM   1337  N   LEU H 175      16.806  19.568  17.724  1.00 22.94           N  
ATOM   1338  CA  LEU H 175      16.010  18.997  18.786  1.00 21.69           C  
ATOM   1339  CB  LEU H 175      16.530  19.404  20.176  1.00 20.67           C  
ATOM   1340  CG  LEU H 175      17.989  18.979  20.434  1.00 24.36           C  
ATOM   1341  CD1 LEU H 175      18.454  19.410  21.831  1.00 22.30           C  
ATOM   1342  CD2 LEU H 175      18.198  17.479  20.190  1.00 22.03           C  
ATOM   1343  C   LEU H 175      14.557  19.375  18.748  1.00 22.83           C  
ATOM   1344  O   LEU H 175      14.179  20.477  18.354  1.00 21.25           O  
ATOM   1345  N   THR H 176      13.698  18.410  19.155  1.00 18.94           N  
ATOM   1346  CA  THR H 176      12.282  18.620  19.303  1.00 23.94           C  
ATOM   1347  CB  THR H 176      11.471  18.033  18.185  1.00 27.08           C  
ATOM   1348  OG1 THR H 176      11.872  18.597  16.946  1.00 27.13           O  
ATOM   1349  CG2 THR H 176       9.985  18.333  18.445  1.00 27.24           C  
ATOM   1350  C   THR H 176      11.877  17.924  20.569  1.00 24.38           C  
ATOM   1351  O   THR H 176      12.161  16.741  20.753  1.00 25.81           O  
ATOM   1352  N   ILE H 177      11.186  18.640  21.481  1.00 20.92           N  
ATOM   1353  CA  ILE H 177      10.802  18.048  22.731  1.00 20.02           C  
ATOM   1354  CB  ILE H 177      11.421  18.773  23.898  1.00 17.41           C  
ATOM   1355  CG1 ILE H 177      11.400  17.936  25.185  1.00 18.46           C  
ATOM   1356  CG2 ILE H 177      10.716  20.131  24.034  1.00 20.38           C  
ATOM   1357  CD1 ILE H 177      10.005  17.657  25.721  1.00 18.72           C  
ATOM   1358  C   ILE H 177       9.309  18.145  22.814  1.00 23.90           C  
ATOM   1359  O   ILE H 177       8.725  19.149  22.408  1.00 23.79           O  
ATOM   1360  N   SER H 178       8.640  17.079  23.300  1.00 21.09           N  
ATOM   1361  CA  SER H 178       7.206  17.105  23.396  1.00 25.64           C  
ATOM   1362  CB  SER H 178       6.499  16.557  22.144  1.00 25.19           C  
ATOM   1363  OG  SER H 178       6.841  15.192  21.948  1.00 27.78           O  
ATOM   1364  C   SER H 178       6.804  16.249  24.553  1.00 27.62           C  
ATOM   1365  O   SER H 178       7.593  15.444  25.047  1.00 26.96           O  
ATOM   1366  N   LYS H 179       5.553  16.411  25.035  1.00 24.51           N  
ATOM   1367  CA  LYS H 179       5.125  15.634  26.160  1.00 27.82           C  
ATOM   1368  CB  LYS H 179       5.042  16.439  27.467  1.00 29.67           C  
ATOM   1369  CG  LYS H 179       3.996  17.556  27.426  1.00 30.99           C  
ATOM   1370  CD  LYS H 179       3.633  18.096  28.810  1.00 28.92           C  
ATOM   1371  CE  LYS H 179       2.612  19.233  28.781  1.00 35.54           C  
ATOM   1372  NZ  LYS H 179       3.289  20.502  28.443  1.00 38.85           N1+
ATOM   1373  C   LYS H 179       3.751  15.099  25.912  1.00 35.30           C  
ATOM   1374  O   LYS H 179       2.989  15.629  25.104  1.00 36.24           O  
ATOM   1375  N   ASP H 180       3.431  13.983  26.597  1.00 36.74           N  
ATOM   1376  CA  ASP H 180       2.123  13.399  26.559  1.00 44.73           C  
ATOM   1377  CB  ASP H 180       2.052  12.093  25.749  1.00 47.03           C  
ATOM   1378  CG  ASP H 180       0.590  11.681  25.635  1.00 51.88           C  
ATOM   1379  OD1 ASP H 180      -0.079  11.556  26.694  1.00 52.05           O  
ATOM   1380  OD2 ASP H 180       0.122  11.475  24.484  1.00 54.31           O1-
ATOM   1381  C   ASP H 180       1.802  13.083  27.986  1.00 47.17           C  
ATOM   1382  O   ASP H 180       2.213  12.051  28.514  1.00 46.69           O  
ATOM   1383  N   THR H 181       1.043  13.976  28.646  1.00 50.29           N  
ATOM   1384  CA  THR H 181       0.722  13.828  30.035  1.00 56.58           C  
ATOM   1385  CB  THR H 181      -0.031  15.004  30.594  1.00 59.67           C  
ATOM   1386  OG1 THR H 181      -1.192  15.265  29.823  1.00 62.76           O  
ATOM   1387  CG2 THR H 181       0.892  16.233  30.598  1.00 60.11           C  
ATOM   1388  C   THR H 181      -0.077  12.581  30.242  1.00 60.12           C  
ATOM   1389  O   THR H 181       0.064  11.913  31.265  1.00 58.33           O  
ATOM   1390  N   SER H 182      -0.937  12.220  29.276  1.00 70.49           N  
ATOM   1391  CA  SER H 182      -1.752  11.050  29.446  1.00 72.76           C  
ATOM   1392  CB  SER H 182      -2.592  10.756  28.194  1.00 75.07           C  
ATOM   1393  OG  SER H 182      -3.397  11.883  27.884  1.00 79.54           O  
ATOM   1394  C   SER H 182      -0.836   9.882  29.657  1.00 70.24           C  
ATOM   1395  O   SER H 182      -1.114   8.997  30.467  1.00 72.10           O  
ATOM   1396  N   ALA H 183       0.251   9.846  28.864  1.00 67.45           N  
ATOM   1397  CA  ALA H 183       1.312   8.874  28.860  1.00 63.01           C  
ATOM   1398  CB  ALA H 183       2.172   8.945  27.587  1.00 64.71           C  
ATOM   1399  C   ALA H 183       2.240   9.000  30.044  1.00 56.56           C  
ATOM   1400  O   ALA H 183       2.835   8.011  30.470  1.00 59.36           O  
ATOM   1401  N   ASN H 184       2.425  10.221  30.594  1.00 43.54           N  
ATOM   1402  CA  ASN H 184       3.429  10.430  31.608  1.00 38.16           C  
ATOM   1403  CB  ASN H 184       3.330   9.492  32.825  1.00 40.32           C  
ATOM   1404  CG  ASN H 184       2.284  10.036  33.787  1.00 44.31           C  
ATOM   1405  OD1 ASN H 184       1.760  11.133  33.603  1.00 42.44           O  
ATOM   1406  ND2 ASN H 184       1.991   9.256  34.862  1.00 38.11           N  
ATOM   1407  C   ASN H 184       4.776  10.225  30.991  1.00 30.76           C  
ATOM   1408  O   ASN H 184       5.662   9.614  31.590  1.00 31.34           O  
ATOM   1409  N   GLN H 185       4.961  10.729  29.754  1.00 32.40           N  
ATOM   1410  CA  GLN H 185       6.248  10.603  29.137  1.00 32.18           C  
ATOM   1411  CB  GLN H 185       6.372   9.368  28.224  1.00 38.20           C  
ATOM   1412  CG  GLN H 185       5.429   9.355  27.021  1.00 46.57           C  
ATOM   1413  CD  GLN H 185       5.685   8.057  26.264  1.00 48.57           C  
ATOM   1414  OE1 GLN H 185       6.098   7.056  26.848  1.00 46.28           O  
ATOM   1415  NE2 GLN H 185       5.441   8.072  24.926  1.00 51.13           N  
ATOM   1416  C   GLN H 185       6.562  11.846  28.356  1.00 28.35           C  
ATOM   1417  O   GLN H 185       5.674  12.592  27.943  1.00 26.71           O  
ATOM   1418  N   VAL H 186       7.874  12.107  28.179  1.00 22.76           N  
ATOM   1419  CA  VAL H 186       8.373  13.222  27.429  1.00 19.81           C  
ATOM   1420  CB  VAL H 186       9.248  14.128  28.248  1.00 21.17           C  
ATOM   1421  CG1 VAL H 186       9.874  15.192  27.332  1.00 20.88           C  
ATOM   1422  CG2 VAL H 186       8.404  14.711  29.393  1.00 24.48           C  
ATOM   1423  C   VAL H 186       9.225  12.622  26.354  1.00 20.81           C  
ATOM   1424  O   VAL H 186       9.915  11.631  26.590  1.00 23.33           O  
ATOM   1425  N   VAL H 187       9.188  13.196  25.134  1.00 22.33           N  
ATOM   1426  CA  VAL H 187       9.959  12.631  24.061  1.00 22.26           C  
ATOM   1427  CB  VAL H 187       9.125  12.206  22.889  1.00 25.63           C  
ATOM   1428  CG1 VAL H 187      10.057  11.716  21.767  1.00 20.22           C  
ATOM   1429  CG2 VAL H 187       8.114  11.153  23.371  1.00 22.90           C  
ATOM   1430  C   VAL H 187      10.906  13.670  23.558  1.00 19.92           C  
ATOM   1431  O   VAL H 187      10.575  14.851  23.473  1.00 21.38           O  
ATOM   1432  N   LEU H 188      12.137  13.240  23.230  1.00 18.36           N  
ATOM   1433  CA  LEU H 188      13.113  14.143  22.704  1.00 22.49           C  
ATOM   1434  CB  LEU H 188      14.289  14.312  23.688  1.00 19.50           C  
ATOM   1435  CG  LEU H 188      15.397  15.300  23.284  1.00 20.83           C  
ATOM   1436  CD1 LEU H 188      16.255  14.758  22.138  1.00 23.14           C  
ATOM   1437  CD2 LEU H 188      14.829  16.698  23.002  1.00 22.65           C  
ATOM   1438  C   LEU H 188      13.582  13.527  21.422  1.00 22.00           C  
ATOM   1439  O   LEU H 188      14.019  12.378  21.406  1.00 22.17           O  
ATOM   1440  N   LYS H 189      13.466  14.265  20.297  1.00 20.31           N  
ATOM   1441  CA  LYS H 189      13.903  13.718  19.044  1.00 22.79           C  
ATOM   1442  CB  LYS H 189      12.836  13.722  17.939  1.00 28.02           C  
ATOM   1443  CG  LYS H 189      11.733  12.694  18.181  1.00 35.71           C  
ATOM   1444  CD  LYS H 189      10.567  12.795  17.199  1.00 45.49           C  
ATOM   1445  CE  LYS H 189       9.557  11.661  17.364  1.00 52.10           C  
ATOM   1446  NZ  LYS H 189       8.563  11.704  16.274  1.00 56.41           N1+
ATOM   1447  C   LYS H 189      15.060  14.525  18.562  1.00 21.94           C  
ATOM   1448  O   LYS H 189      15.032  15.755  18.575  1.00 23.55           O  
ATOM   1449  N   VAL H 190      16.128  13.825  18.136  1.00 21.51           N  
ATOM   1450  CA  VAL H 190      17.306  14.483  17.659  1.00 19.60           C  
ATOM   1451  CB  VAL H 190      18.536  14.073  18.413  1.00 19.03           C  
ATOM   1452  CG1 VAL H 190      19.746  14.793  17.804  1.00 20.33           C  
ATOM   1453  CG2 VAL H 190      18.321  14.360  19.909  1.00 17.61           C  
ATOM   1454  C   VAL H 190      17.501  14.039  16.242  1.00 23.96           C  
ATOM   1455  O   VAL H 190      17.583  12.844  15.965  1.00 21.67           O  
ATOM   1456  N   THR H 191      17.593  14.999  15.300  1.00 24.60           N  
ATOM   1457  CA  THR H 191      17.728  14.639  13.918  1.00 23.74           C  
ATOM   1458  CB  THR H 191      17.018  15.583  12.991  1.00 23.36           C  
ATOM   1459  OG1 THR H 191      17.570  16.887  13.100  1.00 24.18           O  
ATOM   1460  CG2 THR H 191      15.525  15.603  13.363  1.00 27.22           C  
ATOM   1461  C   THR H 191      19.178  14.637  13.532  1.00 21.58           C  
ATOM   1462  O   THR H 191      20.036  15.114  14.273  1.00 21.81           O  
ATOM   1463  N   ASN H 192      19.472  14.066  12.344  1.00 25.45           N  
ATOM   1464  CA  ASN H 192      20.784  14.035  11.755  1.00 23.96           C  
ATOM   1465  CB  ASN H 192      21.196  15.380  11.123  1.00 23.35           C  
ATOM   1466  CG  ASN H 192      22.390  15.149  10.203  1.00 26.74           C  
ATOM   1467  OD1 ASN H 192      23.464  14.736  10.639  1.00 27.44           O  
ATOM   1468  ND2 ASN H 192      22.195  15.420   8.885  1.00 28.26           N  
ATOM   1469  C   ASN H 192      21.818  13.640  12.765  1.00 22.35           C  
ATOM   1470  O   ASN H 192      22.737  14.403  13.050  1.00 21.64           O  
ATOM   1471  N   MET H 193      21.709  12.415  13.318  1.00 20.87           N  
ATOM   1472  CA  MET H 193      22.636  11.967  14.321  1.00 22.18           C  
ATOM   1473  CB  MET H 193      22.264  10.601  14.927  1.00 23.75           C  
ATOM   1474  CG  MET H 193      20.977  10.633  15.755  1.00 21.97           C  
ATOM   1475  SD  MET H 193      21.097  11.589  17.298  1.00 24.99           S  
ATOM   1476  CE  MET H 193      22.114  10.365  18.172  1.00 18.80           C  
ATOM   1477  C   MET H 193      24.013  11.851  13.740  1.00 24.54           C  
ATOM   1478  O   MET H 193      24.201  11.408  12.608  1.00 24.58           O  
ATOM   1479  N   ASP H 194      25.016  12.280  14.537  1.00 23.88           N  
ATOM   1480  CA  ASP H 194      26.405  12.271  14.169  1.00 26.14           C  
ATOM   1481  CB  ASP H 194      27.019  13.683  14.206  1.00 27.22           C  
ATOM   1482  CG  ASP H 194      28.396  13.657  13.562  1.00 33.90           C  
ATOM   1483  OD1 ASP H 194      28.498  13.217  12.385  1.00 37.64           O  
ATOM   1484  OD2 ASP H 194      29.369  14.062  14.251  1.00 34.26           O1-
ATOM   1485  C   ASP H 194      27.125  11.446  15.197  1.00 23.13           C  
ATOM   1486  O   ASP H 194      26.596  11.203  16.279  1.00 24.37           O  
ATOM   1487  N   PRO H 195      28.316  10.996  14.904  1.00 23.75           N  
ATOM   1488  CA  PRO H 195      29.044  10.219  15.869  1.00 25.36           C  
ATOM   1489  CD  PRO H 195      28.679  10.641  13.541  1.00 25.84           C  
ATOM   1490  CB  PRO H 195      30.255   9.668  15.122  1.00 26.02           C  
ATOM   1491  CG  PRO H 195      29.747   9.540  13.672  1.00 24.44           C  
ATOM   1492  C   PRO H 195      29.362  11.037  17.080  1.00 26.20           C  
ATOM   1493  O   PRO H 195      29.591  10.465  18.146  1.00 25.47           O  
ATOM   1494  N   ALA H 196      29.378  12.372  16.932  1.00 24.42           N  
ATOM   1495  CA  ALA H 196      29.660  13.289  17.999  1.00 27.07           C  
ATOM   1496  CB  ALA H 196      29.653  14.757  17.542  1.00 30.77           C  
ATOM   1497  C   ALA H 196      28.592  13.135  19.035  1.00 24.67           C  
ATOM   1498  O   ALA H 196      28.828  13.365  20.218  1.00 27.12           O  
ATOM   1499  N   ASP H 197      27.372  12.792  18.591  1.00 20.65           N  
ATOM   1500  CA  ASP H 197      26.209  12.654  19.422  1.00 18.85           C  
ATOM   1501  CB  ASP H 197      24.897  12.552  18.632  1.00 22.29           C  
ATOM   1502  CG  ASP H 197      24.600  13.944  18.094  1.00 25.90           C  
ATOM   1503  OD1 ASP H 197      25.429  14.478  17.311  1.00 27.57           O  
ATOM   1504  OD2 ASP H 197      23.530  14.494  18.459  1.00 23.62           O1-
ATOM   1505  C   ASP H 197      26.300  11.475  20.338  1.00 20.30           C  
ATOM   1506  O   ASP H 197      25.465  11.342  21.230  1.00 19.90           O  
ATOM   1507  N   THR H 198      27.245  10.542  20.113  1.00 18.34           N  
ATOM   1508  CA  THR H 198      27.303   9.401  20.983  1.00 17.63           C  
ATOM   1509  CB  THR H 198      28.413   8.447  20.646  1.00 17.99           C  
ATOM   1510  OG1 THR H 198      28.237   7.234  21.355  1.00 20.52           O  
ATOM   1511  CG2 THR H 198      29.766   9.075  21.005  1.00 21.22           C  
ATOM   1512  C   THR H 198      27.463   9.879  22.396  1.00 18.95           C  
ATOM   1513  O   THR H 198      28.342  10.681  22.710  1.00 17.39           O  
ATOM   1514  N   ALA H 199      26.565   9.415  23.291  1.00 18.95           N  
ATOM   1515  CA  ALA H 199      26.632   9.861  24.651  1.00 21.03           C  
ATOM   1516  CB  ALA H 199      26.376  11.371  24.808  1.00 18.24           C  
ATOM   1517  C   ALA H 199      25.569   9.161  25.434  1.00 20.13           C  
ATOM   1518  O   ALA H 199      24.782   8.384  24.892  1.00 17.00           O  
ATOM   1519  N   THR H 200      25.549   9.412  26.757  1.00 16.98           N  
ATOM   1520  CA  THR H 200      24.535   8.870  27.609  1.00 16.63           C  
ATOM   1521  CB  THR H 200      25.041   8.458  28.961  1.00 22.64           C  
ATOM   1522  OG1 THR H 200      26.064   7.483  28.824  1.00 21.91           O  
ATOM   1523  CG2 THR H 200      23.868   7.882  29.773  1.00 19.12           C  
ATOM   1524  C   THR H 200      23.566   9.991  27.804  1.00 19.75           C  
ATOM   1525  O   THR H 200      23.967  11.122  28.071  1.00 18.73           O  
ATOM   1526  N   TYR H 201      22.255   9.704  27.662  1.00 16.14           N  
ATOM   1527  CA  TYR H 201      21.257  10.736  27.744  1.00 16.05           C  
ATOM   1528  CB  TYR H 201      20.283  10.745  26.549  1.00 18.40           C  
ATOM   1529  CG  TYR H 201      21.019  11.204  25.337  1.00 15.76           C  
ATOM   1530  CD1 TYR H 201      21.891  10.368  24.675  1.00 16.90           C  
ATOM   1531  CD2 TYR H 201      20.817  12.475  24.850  1.00 11.85           C  
ATOM   1532  CE1 TYR H 201      22.564  10.802  23.556  1.00 17.61           C  
ATOM   1533  CE2 TYR H 201      21.485  12.913  23.733  1.00 16.08           C  
ATOM   1534  CZ  TYR H 201      22.362  12.078  23.085  1.00 18.51           C  
ATOM   1535  OH  TYR H 201      23.048  12.531  21.938  1.00 20.05           O  
ATOM   1536  C   TYR H 201      20.431  10.521  28.975  1.00 15.89           C  
ATOM   1537  O   TYR H 201      20.005   9.404  29.265  1.00 18.16           O  
ATOM   1538  N   TYR H 202      20.184  11.616  29.731  1.00 14.96           N  
ATOM   1539  CA  TYR H 202      19.439  11.527  30.959  1.00 15.65           C  
ATOM   1540  CB  TYR H 202      20.210  12.001  32.207  1.00 14.65           C  
ATOM   1541  CG  TYR H 202      21.440  11.197  32.457  1.00 17.27           C  
ATOM   1542  CD1 TYR H 202      22.642  11.566  31.896  1.00 18.44           C  
ATOM   1543  CD2 TYR H 202      21.398  10.086  33.268  1.00 16.97           C  
ATOM   1544  CE1 TYR H 202      23.785  10.837  32.131  1.00 21.20           C  
ATOM   1545  CE2 TYR H 202      22.538   9.353  33.507  1.00 17.69           C  
ATOM   1546  CZ  TYR H 202      23.732   9.727  32.940  1.00 22.47           C  
ATOM   1547  OH  TYR H 202      24.900   8.975  33.187  1.00 24.13           O  
ATOM   1548  C   TYR H 202      18.287  12.487  30.905  1.00 17.95           C  
ATOM   1549  O   TYR H 202      18.358  13.534  30.263  1.00 15.22           O  
ATOM   1550  N   CYS H 203      17.171  12.134  31.577  1.00 15.76           N  
ATOM   1551  CA  CYS H 203      16.078  13.053  31.726  1.00 15.30           C  
ATOM   1552  CB  CYS H 203      14.722  12.541  31.187  1.00 17.53           C  
ATOM   1553  SG  CYS H 203      14.160  10.966  31.899  1.00 22.66           S  
ATOM   1554  C   CYS H 203      15.987  13.323  33.201  1.00 16.33           C  
ATOM   1555  O   CYS H 203      16.364  12.477  34.012  1.00 16.50           O  
ATOM   1556  N   ALA H 204      15.531  14.532  33.598  1.00 16.51           N  
ATOM   1557  CA  ALA H 204      15.490  14.846  35.003  1.00 16.31           C  
ATOM   1558  CB  ALA H 204      16.764  15.545  35.509  1.00 13.16           C  
ATOM   1559  C   ALA H 204      14.336  15.771  35.266  1.00 17.84           C  
ATOM   1560  O   ALA H 204      13.846  16.450  34.365  1.00 16.72           O  
ATOM   1561  N   ARG H 205      13.864  15.795  36.533  1.00 18.50           N  
ATOM   1562  CA  ARG H 205      12.747  16.616  36.925  1.00 16.58           C  
ATOM   1563  CB  ARG H 205      11.884  15.964  38.025  1.00 17.66           C  
ATOM   1564  CG  ARG H 205      10.576  16.698  38.339  1.00 16.12           C  
ATOM   1565  CD  ARG H 205      10.702  17.736  39.456  1.00 17.85           C  
ATOM   1566  NE  ARG H 205      11.116  17.019  40.696  1.00 20.24           N  
ATOM   1567  CZ  ARG H 205      10.174  16.479  41.524  1.00 24.72           C  
ATOM   1568  NH1 ARG H 205       8.852  16.554  41.196  1.00 21.51           N1+
ATOM   1569  NH2 ARG H 205      10.552  15.866  42.684  1.00 23.25           N  
ATOM   1570  C   ARG H 205      13.241  17.933  37.447  1.00 14.99           C  
ATOM   1571  O   ARG H 205      14.275  18.015  38.110  1.00 15.18           O  
ATOM   1572  N   ASP H 206      12.487  19.009  37.139  1.00 16.17           N  
ATOM   1573  CA  ASP H 206      12.814  20.343  37.561  1.00 16.75           C  
ATOM   1574  CB  ASP H 206      13.389  21.176  36.396  1.00 17.03           C  
ATOM   1575  CG  ASP H 206      13.988  22.477  36.909  1.00 24.06           C  
ATOM   1576  OD1 ASP H 206      14.003  22.681  38.152  1.00 20.79           O  
ATOM   1577  OD2 ASP H 206      14.445  23.288  36.060  1.00 21.60           O1-
ATOM   1578  C   ASP H 206      11.521  20.985  37.989  1.00 16.97           C  
ATOM   1579  O   ASP H 206      10.445  20.560  37.571  1.00 16.53           O  
ATOM   1580  N   MET H 207      11.577  22.029  38.857  1.00 23.35           N  
ATOM   1581  CA  MET H 207      10.419  22.736  39.353  1.00 25.52           C  
ATOM   1582  CB  MET H 207      10.210  22.525  40.876  1.00 27.29           C  
ATOM   1583  CG  MET H 207       9.890  21.083  41.307  1.00 33.80           C  
ATOM   1584  SD  MET H 207       9.807  20.828  43.117  1.00 32.58           S  
ATOM   1585  CE  MET H 207       9.490  19.038  43.058  1.00 69.61           C  
ATOM   1586  C   MET H 207      10.657  24.214  39.153  1.00 26.98           C  
ATOM   1587  O   MET H 207      11.795  24.674  39.209  1.00 26.82           O  
ATOM   1588  N   ILE H 208       9.594  25.024  38.926  1.00 28.05           N  
ATOM   1589  CA  ILE H 208       9.971  26.406  38.748  1.00 25.60           C  
ATOM   1590  CB  ILE H 208       8.932  27.375  38.187  1.00 15.80           C  
ATOM   1591  CG1 ILE H 208       8.227  26.941  36.907  1.00 21.58           C  
ATOM   1592  CG2 ILE H 208       9.689  28.669  37.768  1.00 15.56           C  
ATOM   1593  CD1 ILE H 208       8.785  27.695  35.702  1.00 23.67           C  
ATOM   1594  C   ILE H 208      10.113  26.948  40.166  1.00 26.53           C  
ATOM   1595  O   ILE H 208      10.096  28.157  40.373  1.00 27.77           O  
ATOM   1596  N   PHE H 209      10.261  26.102  41.214  1.00 25.79           N  
ATOM   1597  CA  PHE H 209      10.547  26.741  42.465  1.00 26.92           C  
ATOM   1598  CB  PHE H 209      10.535  25.859  43.732  1.00 24.67           C  
ATOM   1599  CG  PHE H 209       9.106  25.629  44.120  1.00 34.43           C  
ATOM   1600  CD1 PHE H 209       8.341  26.683  44.551  1.00 19.95           C  
ATOM   1601  CD2 PHE H 209       8.518  24.389  44.007  1.00 24.82           C  
ATOM   1602  CE1 PHE H 209       7.022  26.514  44.902  1.00 29.55           C  
ATOM   1603  CE2 PHE H 209       7.202  24.210  44.363  1.00 26.19           C  
ATOM   1604  CZ  PHE H 209       6.449  25.267  44.812  1.00 24.81           C  
ATOM   1605  C   PHE H 209      11.885  27.351  42.264  1.00 28.76           C  
ATOM   1606  O   PHE H 209      12.136  28.480  42.683  1.00 28.71           O  
ATOM   1607  N   ASN H 210      12.778  26.608  41.595  1.00 25.94           N  
ATOM   1608  CA  ASN H 210      14.021  27.224  41.268  1.00 25.90           C  
ATOM   1609  CB  ASN H 210      14.786  27.802  42.482  1.00 25.94           C  
ATOM   1610  CG  ASN H 210      15.014  26.747  43.557  1.00 19.83           C  
ATOM   1611  OD1 ASN H 210      16.139  26.526  43.999  1.00 19.58           O  
ATOM   1612  ND2 ASN H 210      13.923  26.081  44.022  1.00 19.01           N  
ATOM   1613  C   ASN H 210      14.885  26.271  40.526  1.00 25.72           C  
ATOM   1614  O   ASN H 210      15.592  25.485  41.139  1.00 26.24           O  
ATOM   1615  N   PHE H 211      14.946  26.462  39.202  1.00 21.17           N  
ATOM   1616  CA  PHE H 211      15.586  25.670  38.198  1.00 21.93           C  
ATOM   1617  CB  PHE H 211      16.221  26.518  37.064  1.00 20.59           C  
ATOM   1618  CG  PHE H 211      15.232  27.569  36.724  1.00 23.49           C  
ATOM   1619  CD1 PHE H 211      15.190  28.693  37.519  1.00 22.61           C  
ATOM   1620  CD2 PHE H 211      14.369  27.483  35.661  1.00 24.43           C  
ATOM   1621  CE1 PHE H 211      14.281  29.699  37.281  1.00 26.12           C  
ATOM   1622  CE2 PHE H 211      13.455  28.486  35.412  1.00 25.78           C  
ATOM   1623  CZ  PHE H 211      13.414  29.583  36.229  1.00 24.56           C  
ATOM   1624  C   PHE H 211      16.712  24.843  38.744  1.00 19.54           C  
ATOM   1625  O   PHE H 211      17.821  25.336  38.930  1.00 17.78           O  
ATOM   1626  N   TYR H 212      16.432  23.560  39.078  1.00 18.19           N  
ATOM   1627  CA  TYR H 212      17.466  22.588  39.372  1.00 19.71           C  
ATOM   1628  CB  TYR H 212      18.079  22.582  40.817  1.00 20.02           C  
ATOM   1629  CG  TYR H 212      17.068  22.589  41.926  1.00 20.63           C  
ATOM   1630  CD1 TYR H 212      16.240  21.524  42.219  1.00 20.88           C  
ATOM   1631  CD2 TYR H 212      16.950  23.716  42.707  1.00 22.19           C  
ATOM   1632  CE1 TYR H 212      15.316  21.614  43.247  1.00 24.00           C  
ATOM   1633  CE2 TYR H 212      16.035  23.807  43.725  1.00 23.60           C  
ATOM   1634  CZ  TYR H 212      15.199  22.762  43.990  1.00 25.76           C  
ATOM   1635  OH  TYR H 212      14.261  22.906  45.032  1.00 26.65           O  
ATOM   1636  C   TYR H 212      16.893  21.228  39.131  1.00 17.70           C  
ATOM   1637  O   TYR H 212      15.706  21.020  39.369  1.00 18.25           O  
ATOM   1638  N   PHE H 213      17.720  20.237  38.704  1.00 15.65           N  
ATOM   1639  CA  PHE H 213      17.214  18.909  38.464  1.00 16.67           C  
ATOM   1640  CB  PHE H 213      17.973  18.116  37.376  1.00 14.10           C  
ATOM   1641  CG  PHE H 213      18.124  19.018  36.213  1.00 15.60           C  
ATOM   1642  CD1 PHE H 213      17.065  19.299  35.389  1.00 14.82           C  
ATOM   1643  CD2 PHE H 213      19.331  19.622  35.980  1.00 18.53           C  
ATOM   1644  CE1 PHE H 213      17.216  20.153  34.331  1.00 15.95           C  
ATOM   1645  CE2 PHE H 213      19.484  20.478  34.914  1.00 17.19           C  
ATOM   1646  CZ  PHE H 213      18.426  20.753  34.084  1.00 17.61           C  
ATOM   1647  C   PHE H 213      17.427  18.138  39.733  1.00 18.57           C  
ATOM   1648  O   PHE H 213      18.540  17.728  40.065  1.00 18.28           O  
ATOM   1649  N   ASP H 214      16.357  17.957  40.516  1.00 16.59           N  
ATOM   1650  CA  ASP H 214      16.482  17.244  41.751  1.00 17.64           C  
ATOM   1651  CB  ASP H 214      15.309  17.515  42.699  1.00 20.52           C  
ATOM   1652  CG  ASP H 214      13.999  17.083  42.062  1.00 22.72           C  
ATOM   1653  OD1 ASP H 214      13.898  16.982  40.809  1.00 24.85           O  
ATOM   1654  OD2 ASP H 214      13.042  16.870  42.848  1.00 23.79           O1-
ATOM   1655  C   ASP H 214      16.597  15.762  41.548  1.00 19.25           C  
ATOM   1656  O   ASP H 214      17.361  15.099  42.245  1.00 20.80           O  
ATOM   1657  N   VAL H 215      15.817  15.202  40.600  1.00 16.40           N  
ATOM   1658  CA  VAL H 215      15.778  13.771  40.424  1.00 16.62           C  
ATOM   1659  CB  VAL H 215      14.422  13.184  40.689  1.00 22.30           C  
ATOM   1660  CG1 VAL H 215      14.472  11.669  40.427  1.00 20.42           C  
ATOM   1661  CG2 VAL H 215      13.998  13.556  42.120  1.00 21.71           C  
ATOM   1662  C   VAL H 215      16.120  13.451  38.999  1.00 20.79           C  
ATOM   1663  O   VAL H 215      15.622  14.092  38.074  1.00 19.53           O  
ATOM   1664  N   TRP H 216      16.958  12.410  38.786  1.00 17.86           N  
ATOM   1665  CA  TRP H 216      17.420  12.067  37.467  1.00 20.46           C  
ATOM   1666  CB  TRP H 216      18.954  12.146  37.337  1.00 19.01           C  
ATOM   1667  CG  TRP H 216      19.561  13.518  37.504  1.00 17.58           C  
ATOM   1668  CD2 TRP H 216      20.457  14.137  36.565  1.00 18.41           C  
ATOM   1669  CD1 TRP H 216      19.456  14.377  38.559  1.00 18.62           C  
ATOM   1670  NE1 TRP H 216      20.219  15.497  38.331  1.00 19.03           N  
ATOM   1671  CE2 TRP H 216      20.845  15.361  37.111  1.00 16.21           C  
ATOM   1672  CE3 TRP H 216      20.929  13.717  35.355  1.00 18.63           C  
ATOM   1673  CZ2 TRP H 216      21.710  16.187  36.451  1.00 15.53           C  
ATOM   1674  CZ3 TRP H 216      21.794  14.557  34.688  1.00 15.36           C  
ATOM   1675  CH2 TRP H 216      22.177  15.767  35.225  1.00 14.97           C  
ATOM   1676  C   TRP H 216      17.097  10.629  37.185  1.00 21.41           C  
ATOM   1677  O   TRP H 216      16.895   9.826  38.094  1.00 22.13           O  
ATOM   1678  N   GLY H 217      17.034  10.277  35.883  1.00 19.99           N  
ATOM   1679  CA  GLY H 217      16.827   8.915  35.481  1.00 22.06           C  
ATOM   1680  C   GLY H 217      18.179   8.262  35.512  1.00 21.65           C  
ATOM   1681  O   GLY H 217      19.182   8.908  35.807  1.00 18.19           O  
ATOM   1682  N   GLN H 218      18.222   6.946  35.223  1.00 20.18           N  
ATOM   1683  CA  GLN H 218      19.422   6.151  35.205  1.00 22.44           C  
ATOM   1684  CB  GLN H 218      19.112   4.647  35.070  1.00 27.81           C  
ATOM   1685  CG  GLN H 218      18.409   4.276  33.761  1.00 60.49           C  
ATOM   1686  CD  GLN H 218      18.081   2.788  33.798  1.00 72.91           C  
ATOM   1687  OE1 GLN H 218      18.082   2.167  34.859  1.00 75.22           O  
ATOM   1688  NE2 GLN H 218      17.781   2.200  32.609  1.00 76.16           N  
ATOM   1689  C   GLN H 218      20.298   6.563  34.058  1.00 22.00           C  
ATOM   1690  O   GLN H 218      21.524   6.530  34.160  1.00 21.72           O  
ATOM   1691  N   GLY H 219      19.687   6.940  32.920  1.00 17.86           N  
ATOM   1692  CA  GLY H 219      20.434   7.347  31.761  1.00 17.02           C  
ATOM   1693  C   GLY H 219      20.446   6.209  30.788  1.00 22.72           C  
ATOM   1694  O   GLY H 219      20.429   5.043  31.180  1.00 21.82           O  
ATOM   1695  N   THR H 220      20.465   6.529  29.477  1.00 19.49           N  
ATOM   1696  CA  THR H 220      20.509   5.505  28.468  1.00 17.74           C  
ATOM   1697  CB  THR H 220      19.265   5.422  27.627  1.00 20.59           C  
ATOM   1698  OG1 THR H 220      19.306   4.260  26.812  1.00 23.08           O  
ATOM   1699  CG2 THR H 220      19.163   6.684  26.751  1.00 18.44           C  
ATOM   1700  C   THR H 220      21.645   5.836  27.552  1.00 21.33           C  
ATOM   1701  O   THR H 220      21.859   6.999  27.215  1.00 16.93           O  
ATOM   1702  N   THR H 221      22.402   4.814  27.104  1.00 19.21           N  
ATOM   1703  CA  THR H 221      23.534   5.102  26.270  1.00 21.26           C  
ATOM   1704  CB  THR H 221      24.735   4.241  26.527  1.00 26.10           C  
ATOM   1705  OG1 THR H 221      24.391   2.872  26.383  1.00 29.92           O  
ATOM   1706  CG2 THR H 221      25.270   4.525  27.934  1.00 28.10           C  
ATOM   1707  C   THR H 221      23.168   4.909  24.842  1.00 21.42           C  
ATOM   1708  O   THR H 221      22.541   3.920  24.462  1.00 17.82           O  
ATOM   1709  N   VAL H 222      23.549   5.896  24.012  1.00 17.09           N  
ATOM   1710  CA  VAL H 222      23.281   5.812  22.612  1.00 17.19           C  
ATOM   1711  CB  VAL H 222      22.371   6.900  22.120  1.00 19.56           C  
ATOM   1712  CG1 VAL H 222      22.201   6.756  20.599  1.00 18.93           C  
ATOM   1713  CG2 VAL H 222      21.051   6.828  22.908  1.00 16.83           C  
ATOM   1714  C   VAL H 222      24.586   5.970  21.902  1.00 18.82           C  
ATOM   1715  O   VAL H 222      25.377   6.857  22.223  1.00 21.28           O  
ATOM   1716  N   THR H 223      24.849   5.089  20.918  1.00 17.99           N  
ATOM   1717  CA  THR H 223      26.054   5.201  20.150  1.00 18.43           C  
ATOM   1718  CB  THR H 223      26.955   4.008  20.259  1.00 16.51           C  
ATOM   1719  OG1 THR H 223      27.336   3.808  21.613  1.00 18.33           O  
ATOM   1720  CG2 THR H 223      28.200   4.251  19.388  1.00 17.18           C  
ATOM   1721  C   THR H 223      25.657   5.349  18.716  1.00 18.74           C  
ATOM   1722  O   THR H 223      24.740   4.682  18.238  1.00 21.57           O  
ATOM   1723  N   VAL H 224      26.333   6.263  17.993  1.00 17.30           N  
ATOM   1724  CA  VAL H 224      26.012   6.467  16.612  1.00 17.24           C  
ATOM   1725  CB  VAL H 224      25.944   7.919  16.235  1.00 17.83           C  
ATOM   1726  CG1 VAL H 224      25.699   8.022  14.720  1.00 18.92           C  
ATOM   1727  CG2 VAL H 224      24.867   8.602  17.093  1.00 18.00           C  
ATOM   1728  C   VAL H 224      27.109   5.850  15.809  1.00 18.85           C  
ATOM   1729  O   VAL H 224      28.255   6.296  15.855  1.00 19.99           O  
ATOM   1730  N   SER H 225      26.779   4.788  15.048  1.00 19.89           N  
ATOM   1731  CA  SER H 225      27.787   4.156  14.253  1.00 20.54           C  
ATOM   1732  CB  SER H 225      28.639   3.144  15.036  1.00 23.01           C  
ATOM   1733  OG  SER H 225      29.610   2.563  14.179  1.00 26.24           O  
ATOM   1734  C   SER H 225      27.097   3.404  13.163  1.00 24.29           C  
ATOM   1735  O   SER H 225      25.908   3.106  13.252  1.00 23.65           O  
ATOM   1736  N   SER H 226      27.837   3.085  12.083  1.00 24.53           N  
ATOM   1737  CA  SER H 226      27.231   2.348  11.016  1.00 26.08           C  
ATOM   1738  CB  SER H 226      27.906   2.564   9.652  1.00 29.12           C  
ATOM   1739  OG  SER H 226      27.746   3.914   9.242  1.00 31.23           O  
ATOM   1740  C   SER H 226      27.340   0.874  11.372  1.00 24.30           C  
ATOM   1741  O   SER H 226      27.753   0.085  10.482  1.00 27.40           O  
ATOM   1742  OXT SER H 226      27.013   0.514  12.533  1.00  0.00           O1-
TER    1743      SER H 226 
CONECT  163  651
CONECT  651  163
CONECT  959 1553
CONECT 1553  959
END
