# Supplementary material for: Fully automated antibody structure prediction using BIOVIA tools: Validation study
Source: PLoS One. 2017 May 18;12(5):e0177923. doi: 10.1371/journal.pone.0177923 (PMC5436848; doi:10.1371/journal.pone.0177923)
Supplement: S2 Dataset — Predicted structures using the Top5 framework method, Chothia CDR definition with canonical filtering and generating 50 models. These were used in the comparison against predictions using no filtering. (ZIP) [file pone.0177923.s004.zip › 4JO1_LH_FV_FinalModel.pdb]

REMARK   Accelrys Discovery Studio PDB file
REMARK   Created:  2015-04-10T03:34:52Z
SSBOND   1 CYS L   22    CYS L   89                                     
SSBOND   2 CYS H  133    CYS H  208                                     
ATOM      1  N   GLN L   1      25.928  32.674  29.472  1.00 54.70           N1+
ATOM      2  CA  GLN L   1      26.741  32.396  30.678  1.00 52.43           C  
ATOM      3  CB  GLN L   1      25.845  32.135  31.899  1.00 47.63           C  
ATOM      4  CG  GLN L   1      25.009  30.860  31.757  1.00 92.00           C  
ATOM      5  CD  GLN L   1      24.375  30.539  33.103  1.00  0.00           C  
ATOM      6  OE1 GLN L   1      24.642  29.492  33.692  1.00  0.00           O  
ATOM      7  NE2 GLN L   1      23.512  31.460  33.607  1.00  0.00           N  
ATOM      8  C   GLN L   1      27.582  31.178  30.489  1.00 51.64           C  
ATOM      9  O   GLN L   1      27.109  30.156  29.994  1.00 51.22           O  
ATOM     10  N   VAL L   2      28.867  31.270  30.880  1.00 50.69           N  
ATOM     11  CA  VAL L   2      29.765  30.155  30.774  1.00 49.06           C  
ATOM     12  CB  VAL L   2      30.942  30.421  29.883  1.00 49.51           C  
ATOM     13  CG1 VAL L   2      31.874  29.198  29.917  1.00 61.91           C  
ATOM     14  CG2 VAL L   2      30.419  30.771  28.479  1.00 65.91           C  
ATOM     15  C   VAL L   2      30.295  29.913  32.151  1.00 48.40           C  
ATOM     16  O   VAL L   2      30.375  30.834  32.963  1.00 48.43           O  
ATOM     17  N   LEU L   3      30.647  28.649  32.462  1.00 48.32           N  
ATOM     18  CA  LEU L   3      31.128  28.343  33.777  1.00 44.43           C  
ATOM     19  CB  LEU L   3      30.279  27.290  34.511  1.00 42.30           C  
ATOM     20  CG  LEU L   3      28.836  27.743  34.791  1.00 42.18           C  
ATOM     21  CD1 LEU L   3      28.056  27.961  33.484  1.00  0.00           C  
ATOM     22  CD2 LEU L   3      28.125  26.781  35.756  1.00  0.00           C  
ATOM     23  C   LEU L   3      32.505  27.783  33.662  1.00 44.54           C  
ATOM     24  O   LEU L   3      32.768  26.906  32.840  1.00 44.52           O  
ATOM     25  N   THR L   4      33.429  28.289  34.500  1.00 43.74           N  
ATOM     26  CA  THR L   4      34.777  27.810  34.490  1.00 44.62           C  
ATOM     27  CB  THR L   4      35.782  28.921  34.412  1.00 43.32           C  
ATOM     28  OG1 THR L   4      35.551  29.703  33.249  1.00 49.26           O  
ATOM     29  CG2 THR L   4      37.196  28.323  34.367  1.00 43.90           C  
ATOM     30  C   THR L   4      34.982  27.106  35.791  1.00 42.54           C  
ATOM     31  O   THR L   4      34.897  27.718  36.856  1.00 43.20           O  
ATOM     32  N   GLN L   5      35.264  25.790  35.737  1.00 43.54           N  
ATOM     33  CA  GLN L   5      35.416  25.046  36.951  1.00 41.86           C  
ATOM     34  CB  GLN L   5      34.578  23.757  36.956  1.00 43.42           C  
ATOM     35  CG  GLN L   5      34.497  23.072  38.319  1.00 42.94           C  
ATOM     36  CD  GLN L   5      33.482  21.943  38.208  1.00 43.26           C  
ATOM     37  OE1 GLN L   5      32.763  21.831  37.217  1.00 43.91           O  
ATOM     38  NE2 GLN L   5      33.417  21.082  39.258  1.00 42.79           N  
ATOM     39  C   GLN L   5      36.863  24.697  37.104  1.00 43.19           C  
ATOM     40  O   GLN L   5      37.531  24.312  36.145  1.00 42.93           O  
ATOM     41  N   THR L   6      37.392  24.856  38.334  1.00 44.91           N  
ATOM     42  CA  THR L   6      38.778  24.587  38.592  1.00 45.87           C  
ATOM     43  CB  THR L   6      39.570  25.856  38.731  1.00 45.87           C  
ATOM     44  OG1 THR L   6      39.464  26.635  37.549  1.00 50.63           O  
ATOM     45  CG2 THR L   6      41.038  25.510  39.004  1.00 49.54           C  
ATOM     46  C   THR L   6      38.859  23.879  39.909  1.00 46.04           C  
ATOM     47  O   THR L   6      38.060  24.165  40.801  1.00 46.37           O  
ATOM     48  N   PRO L   7      39.779  22.965  40.107  1.00 48.03           N  
ATOM     49  CA  PRO L   7      40.718  22.523  39.106  1.00 47.35           C  
ATOM     50  CD  PRO L   7      40.290  22.756  41.451  1.00 45.84           C  
ATOM     51  CB  PRO L   7      41.966  22.070  39.863  1.00 46.38           C  
ATOM     52  CG  PRO L   7      41.462  21.778  41.284  1.00 44.82           C  
ATOM     53  C   PRO L   7      40.104  21.412  38.314  1.00 46.97           C  
ATOM     54  O   PRO L   7      39.031  20.940  38.684  1.00 46.01           O  
ATOM     55  N   SER L   8      40.762  20.985  37.219  1.00 46.82           N  
ATOM     56  CA  SER L   8      40.255  19.905  36.424  1.00 46.36           C  
ATOM     57  CB  SER L   8      41.065  19.678  35.134  1.00 56.04           C  
ATOM     58  OG  SER L   8      42.393  19.287  35.444  1.00 84.26           O  
ATOM     59  C   SER L   8      40.291  18.644  37.233  1.00 44.96           C  
ATOM     60  O   SER L   8      39.358  17.843  37.177  1.00 43.96           O  
ATOM     61  N   SER L   9      41.370  18.427  38.011  1.00 44.58           N  
ATOM     62  CA  SER L   9      41.445  17.234  38.808  1.00 43.66           C  
ATOM     63  CB  SER L   9      42.254  16.101  38.153  1.00 51.86           C  
ATOM     64  OG  SER L   9      41.630  15.688  36.946  1.00 56.95           O  
ATOM     65  C   SER L   9      42.145  17.572  40.084  1.00 43.34           C  
ATOM     66  O   SER L   9      42.916  18.528  40.155  1.00 44.90           O  
ATOM     67  N   VAL L  10      41.872  16.793  41.147  1.00 42.70           N  
ATOM     68  CA  VAL L  10      42.537  17.056  42.389  1.00 43.65           C  
ATOM     69  CB  VAL L  10      41.825  18.095  43.210  1.00 43.33           C  
ATOM     70  CG1 VAL L  10      40.389  17.616  43.480  1.00 44.07           C  
ATOM     71  CG2 VAL L  10      42.641  18.378  44.482  1.00 48.53           C  
ATOM     72  C   VAL L  10      42.613  15.777  43.176  1.00 43.86           C  
ATOM     73  O   VAL L  10      41.715  14.939  43.101  1.00 42.41           O  
ATOM     74  N   SER L  11      43.709  15.588  43.947  1.00 46.03           N  
ATOM     75  CA  SER L  11      43.857  14.410  44.764  1.00 44.61           C  
ATOM     76  CB  SER L  11      45.086  13.553  44.409  1.00 40.89           C  
ATOM     77  OG  SER L  11      44.954  12.994  43.111  1.00 45.71           O  
ATOM     78  C   SER L  11      44.059  14.859  46.182  1.00 45.20           C  
ATOM     79  O   SER L  11      44.843  15.772  46.444  1.00 47.13           O  
ATOM     80  N   THR L  12      43.342  14.228  47.139  1.00 40.22           N  
ATOM     81  CA  THR L  12      43.483  14.590  48.523  1.00 43.09           C  
ATOM     82  CB  THR L  12      42.432  15.551  48.999  1.00 56.34           C  
ATOM     83  OG1 THR L  12      41.144  14.958  48.904  1.00  0.00           O  
ATOM     84  CG2 THR L  12      42.496  16.822  48.134  1.00 38.70           C  
ATOM     85  C   THR L  12      43.350  13.346  49.350  1.00 44.84           C  
ATOM     86  O   THR L  12      42.707  12.381  48.942  1.00 44.45           O  
ATOM     87  N   ALA L  13      43.964  13.343  50.550  1.00 46.29           N  
ATOM     88  CA  ALA L  13      43.937  12.201  51.424  1.00 46.22           C  
ATOM     89  CB  ALA L  13      45.111  12.160  52.416  1.00 44.16           C  
ATOM     90  C   ALA L  13      42.668  12.197  52.216  1.00 46.00           C  
ATOM     91  O   ALA L  13      41.994  13.216  52.337  1.00 47.24           O  
ATOM     92  N   VAL L  14      42.317  11.024  52.788  1.00 44.61           N  
ATOM     93  CA  VAL L  14      41.110  10.891  53.552  1.00 45.23           C  
ATOM     94  CB  VAL L  14      40.856   9.487  54.022  1.00 49.80           C  
ATOM     95  CG1 VAL L  14      39.595   9.473  54.901  1.00 46.81           C  
ATOM     96  CG2 VAL L  14      40.754   8.577  52.785  1.00 51.84           C  
ATOM     97  C   VAL L  14      41.219  11.779  54.748  1.00 46.53           C  
ATOM     98  O   VAL L  14      42.274  11.886  55.369  1.00 50.05           O  
ATOM     99  N   GLY L  15      40.112  12.471  55.078  1.00 45.22           N  
ATOM    100  CA  GLY L  15      40.087  13.353  56.205  1.00 46.84           C  
ATOM    101  C   GLY L  15      40.527  14.707  55.744  1.00 46.81           C  
ATOM    102  O   GLY L  15      40.434  15.682  56.485  1.00 49.06           O  
ATOM    103  N   SER L  16      41.008  14.802  54.489  1.00 46.08           N  
ATOM    104  CA  SER L  16      41.492  16.051  53.971  1.00 46.08           C  
ATOM    105  CB  SER L  16      42.477  15.879  52.802  1.00 43.92           C  
ATOM    106  OG  SER L  16      42.920  17.145  52.333  1.00  0.00           O  
ATOM    107  C   SER L  16      40.326  16.852  53.487  1.00 46.82           C  
ATOM    108  O   SER L  16      39.199  16.366  53.445  1.00 45.99           O  
ATOM    109  N   ALA L  17      40.575  18.128  53.123  1.00 46.48           N  
ATOM    110  CA  ALA L  17      39.507  18.972  52.672  1.00 47.84           C  
ATOM    111  CB  ALA L  17      39.403  20.299  53.444  1.00 52.79           C  
ATOM    112  C   ALA L  17      39.738  19.314  51.234  1.00 47.53           C  
ATOM    113  O   ALA L  17      40.866  19.563  50.810  1.00 46.72           O  
ATOM    114  N   VAL L  18      38.650  19.331  50.438  1.00 47.76           N  
ATOM    115  CA  VAL L  18      38.775  19.637  49.043  1.00 45.87           C  
ATOM    116  CB  VAL L  18      38.271  18.531  48.159  1.00 48.14           C  
ATOM    117  CG1 VAL L  18      38.355  18.986  46.694  1.00 46.61           C  
ATOM    118  CG2 VAL L  18      39.081  17.258  48.455  1.00 47.31           C  
ATOM    119  C   VAL L  18      37.963  20.860  48.753  1.00 44.90           C  
ATOM    120  O   VAL L  18      36.904  21.077  49.343  1.00 45.97           O  
ATOM    121  N   THR L  19      38.476  21.716  47.845  1.00 43.36           N  
ATOM    122  CA  THR L  19      37.773  22.912  47.481  1.00 44.35           C  
ATOM    123  CB  THR L  19      38.478  24.161  47.920  1.00 48.79           C  
ATOM    124  OG1 THR L  19      38.655  24.157  49.328  1.00 53.44           O  
ATOM    125  CG2 THR L  19      37.636  25.376  47.504  1.00 48.07           C  
ATOM    126  C   THR L  19      37.687  22.965  45.986  1.00 43.60           C  
ATOM    127  O   THR L  19      38.696  22.863  45.291  1.00 42.89           O  
ATOM    128  N   ILE L  20      36.461  23.136  45.453  1.00 42.98           N  
ATOM    129  CA  ILE L  20      36.274  23.221  44.034  1.00 41.65           C  
ATOM    130  CB  ILE L  20      35.361  22.157  43.496  1.00 41.10           C  
ATOM    131  CG1 ILE L  20      35.957  20.767  43.782  1.00 39.53           C  
ATOM    132  CG2 ILE L  20      35.139  22.428  42.000  1.00 41.55           C  
ATOM    133  CD1 ILE L  20      34.967  19.619  43.588  1.00 40.07           C  
ATOM    134  C   ILE L  20      35.665  24.559  43.762  1.00 43.44           C  
ATOM    135  O   ILE L  20      34.760  24.997  44.473  1.00 43.74           O  
ATOM    136  N   ASN L  21      36.164  25.250  42.717  1.00 42.04           N  
ATOM    137  CA  ASN L  21      35.724  26.589  42.441  1.00 43.88           C  
ATOM    138  CB  ASN L  21      36.896  27.581  42.355  1.00 49.13           C  
ATOM    139  CG  ASN L  21      37.681  27.500  43.657  1.00 56.06           C  
ATOM    140  OD1 ASN L  21      37.141  27.699  44.742  1.00 18.32           O  
ATOM    141  ND2 ASN L  21      38.999  27.181  43.544  1.00 17.94           N  
ATOM    142  C   ASN L  21      35.045  26.623  41.105  1.00 43.47           C  
ATOM    143  O   ASN L  21      35.436  25.925  40.172  1.00 43.65           O  
ATOM    144  N   CYS L  22      33.985  27.448  40.991  1.00 42.38           N  
ATOM    145  CA  CYS L  22      33.266  27.607  39.760  1.00 42.75           C  
ATOM    146  CB  CYS L  22      31.849  26.979  39.852  1.00 47.87           C  
ATOM    147  SG  CYS L  22      30.920  26.905  38.290  1.00 54.96           S  
ATOM    148  C   CYS L  22      33.167  29.087  39.522  1.00 43.44           C  
ATOM    149  O   CYS L  22      32.882  29.853  40.442  1.00 46.39           O  
ATOM    150  N   GLN L  23      33.443  29.540  38.279  1.00 44.06           N  
ATOM    151  CA  GLN L  23      33.367  30.950  38.016  1.00 45.14           C  
ATOM    152  CB  GLN L  23      34.706  31.599  37.634  1.00 56.35           C  
ATOM    153  CG  GLN L  23      34.556  33.097  37.368  1.00 62.88           C  
ATOM    154  CD  GLN L  23      35.912  33.665  36.998  1.00 73.72           C  
ATOM    155  OE1 GLN L  23      36.125  34.106  35.870  1.00 82.05           O  
ATOM    156  NE2 GLN L  23      36.861  33.660  37.974  1.00 75.09           N  
ATOM    157  C   GLN L  23      32.436  31.176  36.870  1.00 44.30           C  
ATOM    158  O   GLN L  23      32.533  30.535  35.826  1.00 45.26           O  
ATOM    159  N   SER L  24      31.497  32.122  37.056  1.00 42.32           N  
ATOM    160  CA  SER L  24      30.526  32.433  36.053  1.00 42.29           C  
ATOM    161  CB  SER L  24      29.128  32.680  36.649  1.00 38.25           C  
ATOM    162  OG  SER L  24      29.203  33.623  37.710  1.00 27.21           O  
ATOM    163  C   SER L  24      30.967  33.646  35.294  1.00 43.19           C  
ATOM    164  O   SER L  24      31.737  34.467  35.788  1.00 44.89           O  
ATOM    165  N   SER L  25      30.590  33.707  33.994  1.00 59.21           N  
ATOM    166  CA  SER L  25      30.896  34.801  33.107  1.00 60.17           C  
ATOM    167  CB  SER L  25      30.658  34.451  31.629  1.00 61.03           C  
ATOM    168  OG  SER L  25      31.523  33.398  31.230  1.00 61.77           O  
ATOM    169  C   SER L  25      30.001  35.953  33.451  1.00 60.65           C  
ATOM    170  O   SER L  25      30.370  37.117  33.295  1.00 61.90           O  
ATOM    171  N   GLN L  26      28.777  35.631  33.908  1.00 61.36           N  
ATOM    172  CA  GLN L  26      27.790  36.600  34.276  1.00 70.65           C  
ATOM    173  CB  GLN L  26      26.574  36.551  33.339  1.00 71.95           C  
ATOM    174  CG  GLN L  26      25.609  37.722  33.503  1.00 78.18           C  
ATOM    175  CD  GLN L  26      26.146  38.913  32.723  1.00 86.30           C  
ATOM    176  OE1 GLN L  26      26.272  38.872  31.500  1.00 86.50           O  
ATOM    177  NE2 GLN L  26      26.464  40.016  33.453  1.00 97.21           N  
ATOM    178  C   GLN L  26      27.336  36.204  35.650  1.00 69.28           C  
ATOM    179  O   GLN L  26      27.444  35.041  36.031  1.00 69.01           O  
ATOM    180  N   ASN L  27      26.826  37.166  36.445  1.00 61.23           N  
ATOM    181  CA  ASN L  27      26.423  36.866  37.794  1.00 61.17           C  
ATOM    182  CB  ASN L  27      26.252  38.115  38.674  1.00 60.36           C  
ATOM    183  CG  ASN L  27      27.643  38.674  38.934  1.00  0.00           C  
ATOM    184  OD1 ASN L  27      28.417  38.108  39.702  1.00  0.00           O  
ATOM    185  ND2 ASN L  27      27.982  39.807  38.262  1.00  0.00           N  
ATOM    186  C   ASN L  27      25.121  36.135  37.775  1.00 61.42           C  
ATOM    187  O   ASN L  27      24.273  36.370  36.918  1.00 61.14           O  
ATOM    188  N   VAL L  28      24.938  35.192  38.724  1.00 61.10           N  
ATOM    189  CA  VAL L  28      23.687  34.493  38.774  1.00 63.71           C  
ATOM    190  CB  VAL L  28      23.867  32.998  38.752  1.00 63.33           C  
ATOM    191  CG1 VAL L  28      24.492  32.625  37.398  1.00 75.66           C  
ATOM    192  CG2 VAL L  28      24.732  32.559  39.950  1.00 75.88           C  
ATOM    193  C   VAL L  28      23.002  34.867  40.054  1.00 65.91           C  
ATOM    194  O   VAL L  28      22.570  34.001  40.809  1.00 66.89           O  
ATOM    195  N   TYR L  29      22.757  36.169  40.282  1.00 69.32           N  
ATOM    196  CA  TYR L  29      22.248  36.531  41.571  1.00 70.62           C  
ATOM    197  CB  TYR L  29      23.126  37.543  42.320  1.00 71.73           C  
ATOM    198  CG  TYR L  29      23.151  38.791  41.514  1.00 68.10           C  
ATOM    199  CD1 TYR L  29      23.983  38.900  40.425  1.00 68.87           C  
ATOM    200  CD2 TYR L  29      22.336  39.846  41.847  1.00 67.83           C  
ATOM    201  CE1 TYR L  29      24.006  40.055  39.684  1.00 44.40           C  
ATOM    202  CE2 TYR L  29      22.357  41.003  41.106  1.00 44.40           C  
ATOM    203  CZ  TYR L  29      23.194  41.108  40.022  1.00 44.40           C  
ATOM    204  OH  TYR L  29      23.219  42.297  39.261  1.00 44.40           O  
ATOM    205  C   TYR L  29      20.869  37.080  41.495  1.00 70.54           C  
ATOM    206  O   TYR L  29      20.467  37.761  40.555  1.00 71.71           O  
ATOM    207  N   SER L  30      20.142  36.696  42.550  1.00 69.72           N  
ATOM    208  CA  SER L  30      18.801  36.860  43.005  1.00 69.90           C  
ATOM    209  CB  SER L  30      17.745  36.433  41.961  1.00 92.74           C  
ATOM    210  OG  SER L  30      18.037  35.145  41.436  1.00  0.00           O  
ATOM    211  C   SER L  30      18.946  35.842  44.082  1.00 66.94           C  
ATOM    212  O   SER L  30      19.756  36.026  44.989  1.00 65.68           O  
ATOM    213  N   ASN L  31      18.173  34.753  44.058  1.00 65.69           N  
ATOM    214  CA  ASN L  31      18.669  33.671  44.852  1.00 65.73           C  
ATOM    215  CB  ASN L  31      17.681  32.499  44.903  1.00 65.23           C  
ATOM    216  CG  ASN L  31      16.325  33.070  45.281  1.00 65.15           C  
ATOM    217  OD1 ASN L  31      16.108  33.514  46.407  1.00 58.18           O  
ATOM    218  ND2 ASN L  31      15.390  33.081  44.294  1.00 58.05           N  
ATOM    219  C   ASN L  31      19.806  33.225  43.971  1.00 64.42           C  
ATOM    220  O   ASN L  31      19.686  33.359  42.754  1.00 64.25           O  
ATOM    221  N   ASN L  32      20.952  32.737  44.498  1.00 62.69           N  
ATOM    222  CA  ASN L  32      21.956  32.352  43.535  1.00 62.41           C  
ATOM    223  CB  ASN L  32      23.361  32.101  44.117  1.00 63.07           C  
ATOM    224  CG  ASN L  32      24.105  33.418  44.311  1.00 83.85           C  
ATOM    225  OD1 ASN L  32      24.288  34.189  43.369  1.00 76.19           O  
ATOM    226  ND2 ASN L  32      24.562  33.681  45.564  1.00 84.89           N  
ATOM    227  C   ASN L  32      21.508  31.068  42.918  1.00 62.38           C  
ATOM    228  O   ASN L  32      21.238  30.099  43.621  1.00 63.49           O  
ATOM    229  N   ASN L  33      21.434  31.002  41.574  1.00 61.32           N  
ATOM    230  CA  ASN L  33      20.954  29.768  41.037  1.00 58.41           C  
ATOM    231  CB  ASN L  33      20.025  29.950  39.823  1.00 60.05           C  
ATOM    232  CG  ASN L  33      18.710  30.533  40.333  1.00 66.13           C  
ATOM    233  OD1 ASN L  33      18.465  30.591  41.537  1.00  0.00           O  
ATOM    234  ND2 ASN L  33      17.827  30.966  39.394  1.00  0.00           N  
ATOM    235  C   ASN L  33      22.134  28.953  40.619  1.00 55.86           C  
ATOM    236  O   ASN L  33      22.355  28.717  39.432  1.00 56.14           O  
ATOM    237  N   LEU L  34      22.915  28.477  41.608  1.00 39.56           N  
ATOM    238  CA  LEU L  34      24.040  27.636  41.324  1.00 38.13           C  
ATOM    239  CB  LEU L  34      25.342  28.128  41.974  1.00 34.28           C  
ATOM    240  CG  LEU L  34      26.566  27.260  41.636  1.00 35.62           C  
ATOM    241  CD1 LEU L  34      27.057  27.528  40.205  1.00 34.64           C  
ATOM    242  CD2 LEU L  34      27.667  27.384  42.700  1.00 35.47           C  
ATOM    243  C   LEU L  34      23.754  26.310  41.969  1.00 40.00           C  
ATOM    244  O   LEU L  34      23.263  26.266  43.096  1.00 38.83           O  
ATOM    245  N   ALA L  35      24.055  25.190  41.278  1.00 39.27           N  
ATOM    246  CA  ALA L  35      23.832  23.891  41.862  1.00 36.76           C  
ATOM    247  CB  ALA L  35      22.671  23.115  41.215  1.00 39.22           C  
ATOM    248  C   ALA L  35      25.074  23.071  41.677  1.00 36.70           C  
ATOM    249  O   ALA L  35      25.833  23.278  40.732  1.00 36.66           O  
ATOM    250  N   TRP L  36      25.323  22.120  42.606  1.00 35.22           N  
ATOM    251  CA  TRP L  36      26.481  21.272  42.502  1.00 35.20           C  
ATOM    252  CB  TRP L  36      27.447  21.376  43.695  1.00 37.80           C  
ATOM    253  CG  TRP L  36      28.188  22.688  43.775  1.00 38.42           C  
ATOM    254  CD2 TRP L  36      29.432  22.951  43.108  1.00 38.45           C  
ATOM    255  CD1 TRP L  36      27.860  23.828  44.448  1.00 40.02           C  
ATOM    256  NE1 TRP L  36      28.822  24.787  44.240  1.00 38.87           N  
ATOM    257  CE2 TRP L  36      29.796  24.262  43.417  1.00 37.50           C  
ATOM    258  CE3 TRP L  36      30.209  22.166  42.305  1.00 38.22           C  
ATOM    259  CZ2 TRP L  36      30.946  24.809  42.923  1.00 35.71           C  
ATOM    260  CZ3 TRP L  36      31.368  22.720  41.809  1.00 37.56           C  
ATOM    261  CH2 TRP L  36      31.728  24.016  42.113  1.00 37.16           C  
ATOM    262  C   TRP L  36      26.030  19.844  42.426  1.00 36.06           C  
ATOM    263  O   TRP L  36      25.133  19.425  43.158  1.00 35.59           O  
ATOM    264  N   PHE L  37      26.665  19.059  41.524  1.00 36.22           N  
ATOM    265  CA  PHE L  37      26.293  17.678  41.367  1.00 35.78           C  
ATOM    266  CB  PHE L  37      25.753  17.301  39.975  1.00 38.32           C  
ATOM    267  CG  PHE L  37      24.558  18.125  39.641  1.00 36.88           C  
ATOM    268  CD1 PHE L  37      23.379  17.987  40.327  1.00 36.18           C  
ATOM    269  CD2 PHE L  37      24.624  19.068  38.647  1.00 37.86           C  
ATOM    270  CE1 PHE L  37      22.283  18.755  40.012  1.00 37.01           C  
ATOM    271  CE2 PHE L  37      23.530  19.836  38.327  1.00 36.71           C  
ATOM    272  CZ  PHE L  37      22.350  19.683  39.005  1.00 37.03           C  
ATOM    273  C   PHE L  37      27.495  16.801  41.549  1.00 36.56           C  
ATOM    274  O   PHE L  37      28.627  17.190  41.269  1.00 37.12           O  
ATOM    275  N   GLN L  38      27.253  15.567  42.040  1.00 37.48           N  
ATOM    276  CA  GLN L  38      28.280  14.574  42.205  1.00 37.81           C  
ATOM    277  CB  GLN L  38      28.303  13.952  43.614  1.00 38.16           C  
ATOM    278  CG  GLN L  38      29.388  12.889  43.813  1.00 37.67           C  
ATOM    279  CD  GLN L  38      29.216  12.298  45.208  1.00 41.10           C  
ATOM    280  OE1 GLN L  38      28.117  11.909  45.599  1.00 42.31           O  
ATOM    281  NE2 GLN L  38      30.330  12.233  45.984  1.00 42.19           N  
ATOM    282  C   GLN L  38      27.947  13.471  41.254  1.00 38.01           C  
ATOM    283  O   GLN L  38      26.792  13.062  41.148  1.00 37.96           O  
ATOM    284  N   GLN L  39      28.951  12.975  40.507  1.00 38.46           N  
ATOM    285  CA  GLN L  39      28.669  11.902  39.599  1.00 38.29           C  
ATOM    286  CB  GLN L  39      28.691  12.320  38.118  1.00 35.45           C  
ATOM    287  CG  GLN L  39      28.388  11.152  37.177  1.00 34.73           C  
ATOM    288  CD  GLN L  39      28.428  11.644  35.739  1.00 36.18           C  
ATOM    289  OE1 GLN L  39      29.324  12.380  35.344  1.00 37.67           O  
ATOM    290  NE2 GLN L  39      27.420  11.219  34.927  1.00 36.27           N  
ATOM    291  C   GLN L  39      29.703  10.832  39.762  1.00 41.15           C  
ATOM    292  O   GLN L  39      30.876  11.031  39.447  1.00 41.74           O  
ATOM    293  N   LYS L  40      29.276   9.652  40.253  1.00 41.68           N  
ATOM    294  CA  LYS L  40      30.159   8.531  40.392  1.00 43.87           C  
ATOM    295  CB  LYS L  40      29.742   7.564  41.518  1.00 45.15           C  
ATOM    296  CG  LYS L  40      29.914   8.198  42.903  1.00 45.75           C  
ATOM    297  CD  LYS L  40      29.251   7.436  44.055  1.00 47.58           C  
ATOM    298  CE  LYS L  40      29.453   8.116  45.412  1.00 47.42           C  
ATOM    299  NZ  LYS L  40      28.796   7.333  46.483  1.00 51.03           N1+
ATOM    300  C   LYS L  40      30.143   7.824  39.073  1.00 46.66           C  
ATOM    301  O   LYS L  40      29.225   8.015  38.278  1.00 46.84           O  
ATOM    302  N   PRO L  41      31.136   7.030  38.789  1.00 51.09           N  
ATOM    303  CA  PRO L  41      31.164   6.402  37.501  1.00 52.54           C  
ATOM    304  CD  PRO L  41      32.474   7.280  39.299  1.00 53.35           C  
ATOM    305  CB  PRO L  41      32.571   5.832  37.344  1.00 53.99           C  
ATOM    306  CG  PRO L  41      33.433   6.776  38.204  1.00 55.20           C  
ATOM    307  C   PRO L  41      30.069   5.407  37.319  1.00 53.83           C  
ATOM    308  O   PRO L  41      29.771   4.658  38.249  1.00 55.04           O  
ATOM    309  N   GLY L  42      29.452   5.398  36.123  1.00 54.43           N  
ATOM    310  CA  GLY L  42      28.439   4.437  35.807  1.00 54.74           C  
ATOM    311  C   GLY L  42      27.150   4.808  36.472  1.00 56.59           C  
ATOM    312  O   GLY L  42      26.193   4.037  36.426  1.00 58.65           O  
ATOM    313  N   GLN L  43      27.073   5.994  37.109  1.00 53.44           N  
ATOM    314  CA  GLN L  43      25.839   6.347  37.759  1.00 48.27           C  
ATOM    315  CB  GLN L  43      25.925   6.430  39.292  1.00 60.33           C  
ATOM    316  CG  GLN L  43      26.151   5.076  39.965  1.00 63.42           C  
ATOM    317  CD  GLN L  43      26.062   5.281  41.470  1.00 69.58           C  
ATOM    318  OE1 GLN L  43      25.660   6.343  41.941  1.00 74.32           O  
ATOM    319  NE2 GLN L  43      26.440   4.231  42.248  1.00 76.32           N  
ATOM    320  C   GLN L  43      25.393   7.693  37.274  1.00 48.02           C  
ATOM    321  O   GLN L  43      26.145   8.432  36.640  1.00 45.62           O  
ATOM    322  N   PRO L  44      24.139   7.987  37.530  1.00 48.50           N  
ATOM    323  CA  PRO L  44      23.598   9.275  37.166  1.00 45.26           C  
ATOM    324  CD  PRO L  44      23.134   6.941  37.428  1.00 42.72           C  
ATOM    325  CB  PRO L  44      22.083   9.106  37.117  1.00 44.51           C  
ATOM    326  CG  PRO L  44      21.895   7.613  36.813  1.00 41.56           C  
ATOM    327  C   PRO L  44      24.033  10.322  38.144  1.00 42.39           C  
ATOM    328  O   PRO L  44      24.390   9.969  39.266  1.00 42.47           O  
ATOM    329  N   PRO L  45      23.995  11.573  37.771  1.00 38.48           N  
ATOM    330  CA  PRO L  45      24.419  12.613  38.666  1.00 36.23           C  
ATOM    331  CD  PRO L  45      24.177  11.947  36.377  1.00 37.60           C  
ATOM    332  CB  PRO L  45      24.542  13.873  37.813  1.00 35.07           C  
ATOM    333  CG  PRO L  45      24.849  13.331  36.407  1.00 35.07           C  
ATOM    334  C   PRO L  45      23.470  12.767  39.811  1.00 36.33           C  
ATOM    335  O   PRO L  45      22.278  12.496  39.650  1.00 36.62           O  
ATOM    336  N   ARG L  46      23.996  13.200  40.975  1.00 37.25           N  
ATOM    337  CA  ARG L  46      23.198  13.379  42.151  1.00 37.84           C  
ATOM    338  CB  ARG L  46      23.665  12.505  43.329  1.00 40.09           C  
ATOM    339  CG  ARG L  46      22.662  12.419  44.480  1.00 46.41           C  
ATOM    340  CD  ARG L  46      23.226  12.869  45.827  1.00 52.19           C  
ATOM    341  NE  ARG L  46      24.387  11.991  46.140  1.00 30.83           N  
ATOM    342  CZ  ARG L  46      24.988  12.066  47.363  1.00 32.05           C  
ATOM    343  NH1 ARG L  46      24.497  12.911  48.314  1.00 36.13           N1+
ATOM    344  NH2 ARG L  46      26.083  11.296  47.633  1.00 28.60           N  
ATOM    345  C   ARG L  46      23.326  14.819  42.551  1.00 38.33           C  
ATOM    346  O   ARG L  46      24.399  15.406  42.454  1.00 38.37           O  
ATOM    347  N   LEU L  47      22.220  15.435  43.012  1.00 37.57           N  
ATOM    348  CA  LEU L  47      22.238  16.835  43.363  1.00 35.85           C  
ATOM    349  CB  LEU L  47      20.845  17.491  43.248  1.00 36.26           C  
ATOM    350  CG  LEU L  47      20.764  18.983  43.644  1.00 36.78           C  
ATOM    351  CD1 LEU L  47      21.447  19.894  42.615  1.00 33.74           C  
ATOM    352  CD2 LEU L  47      19.314  19.406  43.934  1.00 32.55           C  
ATOM    353  C   LEU L  47      22.647  16.979  44.795  1.00 35.89           C  
ATOM    354  O   LEU L  47      21.969  16.463  45.680  1.00 36.46           O  
ATOM    355  N   LEU L  48      23.843  17.570  45.034  1.00 34.43           N  
ATOM    356  CA  LEU L  48      24.348  17.869  46.349  1.00 35.58           C  
ATOM    357  CB  LEU L  48      25.873  18.054  46.325  1.00 36.62           C  
ATOM    358  CG  LEU L  48      26.638  16.811  45.836  1.00 36.83           C  
ATOM    359  CD1 LEU L  48      28.154  17.059  45.834  1.00 36.01           C  
ATOM    360  CD2 LEU L  48      26.254  15.560  46.644  1.00 36.73           C  
ATOM    361  C   LEU L  48      23.783  19.145  46.912  1.00 37.00           C  
ATOM    362  O   LEU L  48      23.201  19.158  47.995  1.00 39.10           O  
ATOM    363  N   ILE L  49      23.919  20.253  46.149  1.00 35.98           N  
ATOM    364  CA  ILE L  49      23.616  21.561  46.667  1.00 35.26           C  
ATOM    365  CB  ILE L  49      24.862  22.326  47.025  1.00 37.30           C  
ATOM    366  CG1 ILE L  49      25.615  21.590  48.145  1.00 50.51           C  
ATOM    367  CG2 ILE L  49      24.484  23.770  47.392  1.00 49.06           C  
ATOM    368  CD1 ILE L  49      27.022  22.127  48.397  1.00 52.43           C  
ATOM    369  C   ILE L  49      22.869  22.345  45.634  1.00 34.84           C  
ATOM    370  O   ILE L  49      23.044  22.165  44.431  1.00 35.58           O  
ATOM    371  N   TYR L  50      22.014  23.260  46.123  1.00 34.95           N  
ATOM    372  CA  TYR L  50      21.113  24.012  45.308  1.00 36.28           C  
ATOM    373  CB  TYR L  50      19.736  23.353  45.520  1.00 35.00           C  
ATOM    374  CG  TYR L  50      18.636  23.973  44.764  1.00 36.73           C  
ATOM    375  CD1 TYR L  50      18.514  23.753  43.419  1.00 38.90           C  
ATOM    376  CD2 TYR L  50      17.700  24.731  45.429  1.00 39.00           C  
ATOM    377  CE1 TYR L  50      17.473  24.321  42.730  1.00 41.89           C  
ATOM    378  CE2 TYR L  50      16.657  25.299  44.743  1.00 40.33           C  
ATOM    379  CZ  TYR L  50      16.547  25.095  43.391  1.00 41.91           C  
ATOM    380  OH  TYR L  50      15.478  25.677  42.682  1.00 43.58           O  
ATOM    381  C   TYR L  50      21.135  25.405  45.873  1.00 38.03           C  
ATOM    382  O   TYR L  50      21.415  25.575  47.056  1.00 39.45           O  
ATOM    383  N   ASP L  51      20.795  26.441  45.092  1.00 44.95           N  
ATOM    384  CA  ASP L  51      20.699  27.740  45.704  1.00 46.86           C  
ATOM    385  CB  ASP L  51      19.710  27.770  46.898  1.00 68.17           C  
ATOM    386  CG  ASP L  51      18.262  27.650  46.435  1.00 70.56           C  
ATOM    387  OD1 ASP L  51      17.966  28.132  45.308  1.00 66.90           O  
ATOM    388  OD2 ASP L  51      17.436  27.085  47.201  1.00 70.00           O1-
ATOM    389  C   ASP L  51      22.036  28.125  46.262  1.00 47.90           C  
ATOM    390  O   ASP L  51      22.122  28.915  47.200  1.00 49.60           O  
ATOM    391  N   ALA L  52      23.110  27.547  45.704  1.00 46.76           N  
ATOM    392  CA  ALA L  52      24.472  27.863  46.027  1.00 47.70           C  
ATOM    393  CB  ALA L  52      24.771  29.377  45.974  1.00 49.04           C  
ATOM    394  C   ALA L  52      24.887  27.343  47.373  1.00 48.32           C  
ATOM    395  O   ALA L  52      26.066  27.045  47.558  1.00 48.34           O  
ATOM    396  N   SER L  53      23.964  27.134  48.338  1.00 50.40           N  
ATOM    397  CA  SER L  53      24.484  26.685  49.603  1.00 53.67           C  
ATOM    398  CB  SER L  53      24.834  27.847  50.541  1.00 47.60           C  
ATOM    399  OG  SER L  53      23.658  28.588  50.831  1.00 49.83           O  
ATOM    400  C   SER L  53      23.480  25.837  50.336  1.00 53.62           C  
ATOM    401  O   SER L  53      23.697  25.530  51.508  1.00 54.37           O  
ATOM    402  N   LYS L  54      22.388  25.401  49.676  1.00 44.93           N  
ATOM    403  CA  LYS L  54      21.378  24.624  50.347  1.00 45.68           C  
ATOM    404  CB  LYS L  54      19.960  24.946  49.828  1.00 46.20           C  
ATOM    405  CG  LYS L  54      18.833  24.468  50.745  1.00 54.61           C  
ATOM    406  CD  LYS L  54      18.773  25.218  52.079  1.00  0.00           C  
ATOM    407  CE  LYS L  54      17.493  24.954  52.877  1.00  0.00           C  
ATOM    408  NZ  LYS L  54      17.328  23.502  53.110  1.00  0.00           N1+
ATOM    409  C   LYS L  54      21.637  23.178  50.044  1.00 45.12           C  
ATOM    410  O   LYS L  54      21.704  22.785  48.882  1.00 44.20           O  
ATOM    411  N   LEU L  55      21.793  22.340  51.091  1.00 46.60           N  
ATOM    412  CA  LEU L  55      22.064  20.943  50.876  1.00 45.04           C  
ATOM    413  CB  LEU L  55      22.626  20.222  52.115  1.00 54.63           C  
ATOM    414  CG  LEU L  55      24.040  20.656  52.534  1.00 56.76           C  
ATOM    415  CD1 LEU L  55      24.503  19.884  53.776  1.00 58.25           C  
ATOM    416  CD2 LEU L  55      25.038  20.522  51.374  1.00 58.61           C  
ATOM    417  C   LEU L  55      20.795  20.229  50.531  1.00 45.47           C  
ATOM    418  O   LEU L  55      19.739  20.496  51.102  1.00 47.66           O  
ATOM    419  N   ALA L  56      20.880  19.279  49.576  1.00 46.04           N  
ATOM    420  CA  ALA L  56      19.747  18.474  49.220  1.00 48.12           C  
ATOM    421  CB  ALA L  56      19.908  17.731  47.882  1.00 55.27           C  
ATOM    422  C   ALA L  56      19.595  17.472  50.324  1.00 51.03           C  
ATOM    423  O   ALA L  56      20.528  17.234  51.089  1.00 51.87           O  
ATOM    424  N   SER L  57      18.398  16.868  50.460  1.00 54.93           N  
ATOM    425  CA  SER L  57      18.188  15.962  51.553  1.00 57.06           C  
ATOM    426  CB  SER L  57      16.724  15.512  51.710  1.00 64.91           C  
ATOM    427  OG  SER L  57      16.331  14.737  50.586  1.00 69.72           O  
ATOM    428  C   SER L  57      19.016  14.732  51.358  1.00 56.47           C  
ATOM    429  O   SER L  57      19.201  14.254  50.240  1.00 55.59           O  
ATOM    430  N   GLY L  58      19.552  14.200  52.475  1.00 62.50           N  
ATOM    431  CA  GLY L  58      20.300  12.975  52.464  1.00 62.21           C  
ATOM    432  C   GLY L  58      21.763  13.264  52.330  1.00 61.37           C  
ATOM    433  O   GLY L  58      22.589  12.430  52.698  1.00 61.70           O  
ATOM    434  N   VAL L  59      22.125  14.457  51.816  1.00 57.73           N  
ATOM    435  CA  VAL L  59      23.513  14.779  51.612  1.00 54.98           C  
ATOM    436  CB  VAL L  59      23.711  15.943  50.681  1.00 38.28           C  
ATOM    437  CG1 VAL L  59      25.216  16.232  50.548  1.00 33.32           C  
ATOM    438  CG2 VAL L  59      23.018  15.622  49.345  1.00 34.59           C  
ATOM    439  C   VAL L  59      24.116  15.133  52.937  1.00 55.60           C  
ATOM    440  O   VAL L  59      23.516  15.845  53.740  1.00 57.51           O  
ATOM    441  N   PRO L  60      25.308  14.640  53.165  1.00 53.67           N  
ATOM    442  CA  PRO L  60      25.990  14.861  54.419  1.00 53.87           C  
ATOM    443  CD  PRO L  60      25.707  13.385  52.547  1.00 61.65           C  
ATOM    444  CB  PRO L  60      27.136  13.851  54.455  1.00 62.96           C  
ATOM    445  CG  PRO L  60      26.641  12.702  53.559  1.00 64.07           C  
ATOM    446  C   PRO L  60      26.449  16.279  54.587  1.00 52.59           C  
ATOM    447  O   PRO L  60      26.753  16.939  53.595  1.00 51.12           O  
ATOM    448  N   SER L  61      26.548  16.744  55.849  1.00 54.84           N  
ATOM    449  CA  SER L  61      26.888  18.096  56.204  1.00 54.76           C  
ATOM    450  CB  SER L  61      26.751  18.366  57.711  1.00 55.23           C  
ATOM    451  OG  SER L  61      25.397  18.218  58.108  1.00 62.65           O  
ATOM    452  C   SER L  61      28.305  18.408  55.830  1.00 53.22           C  
ATOM    453  O   SER L  61      28.699  19.573  55.809  1.00 55.53           O  
ATOM    454  N   ARG L  62      29.109  17.379  55.517  1.00 52.55           N  
ATOM    455  CA  ARG L  62      30.492  17.589  55.193  1.00 51.55           C  
ATOM    456  CB  ARG L  62      31.284  16.285  54.990  1.00 46.68           C  
ATOM    457  CG  ARG L  62      30.764  15.392  53.868  1.00 47.56           C  
ATOM    458  CD  ARG L  62      31.443  14.023  53.830  1.00 46.78           C  
ATOM    459  NE  ARG L  62      30.846  13.265  52.698  1.00 45.75           N  
ATOM    460  CZ  ARG L  62      30.871  11.902  52.708  1.00 43.30           C  
ATOM    461  NH1 ARG L  62      31.414  11.244  53.772  1.00 43.45           N1+
ATOM    462  NH2 ARG L  62      30.355  11.197  51.660  1.00 40.85           N  
ATOM    463  C   ARG L  62      30.572  18.424  53.952  1.00 51.33           C  
ATOM    464  O   ARG L  62      31.587  19.079  53.713  1.00 49.98           O  
ATOM    465  N   PHE L  63      29.523  18.377  53.102  1.00 48.84           N  
ATOM    466  CA  PHE L  63      29.512  19.157  51.896  1.00 45.76           C  
ATOM    467  CB  PHE L  63      28.641  18.554  50.782  1.00 47.57           C  
ATOM    468  CG  PHE L  63      29.248  17.259  50.362  1.00 45.55           C  
ATOM    469  CD1 PHE L  63      30.390  17.232  49.604  1.00 46.62           C  
ATOM    470  CD2 PHE L  63      28.674  16.060  50.700  1.00 47.07           C  
ATOM    471  CE1 PHE L  63      30.960  16.048  49.201  1.00 46.35           C  
ATOM    472  CE2 PHE L  63      29.237  14.869  50.302  1.00 48.57           C  
ATOM    473  CZ  PHE L  63      30.382  14.855  49.551  1.00 47.46           C  
ATOM    474  C   PHE L  63      28.961  20.520  52.199  1.00 45.85           C  
ATOM    475  O   PHE L  63      27.955  20.662  52.893  1.00 47.12           O  
ATOM    476  N   LYS L  64      29.630  21.573  51.683  1.00 44.67           N  
ATOM    477  CA  LYS L  64      29.184  22.918  51.915  1.00 47.22           C  
ATOM    478  CB  LYS L  64      29.996  23.662  52.986  1.00 55.82           C  
ATOM    479  CG  LYS L  64      29.811  23.114  54.401  1.00 69.07           C  
ATOM    480  CD  LYS L  64      30.865  23.623  55.384  1.00 34.11           C  
ATOM    481  CE  LYS L  64      30.679  23.113  56.815  1.00 71.94           C  
ATOM    482  NZ  LYS L  64      31.253  21.755  56.952  1.00 39.38           N1+
ATOM    483  C   LYS L  64      29.358  23.693  50.647  1.00 46.54           C  
ATOM    484  O   LYS L  64      30.274  23.436  49.867  1.00 47.21           O  
ATOM    485  N   GLY L  65      28.469  24.680  50.418  1.00 46.15           N  
ATOM    486  CA  GLY L  65      28.564  25.493  49.241  1.00 43.97           C  
ATOM    487  C   GLY L  65      28.547  26.920  49.679  1.00 45.59           C  
ATOM    488  O   GLY L  65      27.901  27.276  50.664  1.00 46.71           O  
ATOM    489  N   SER L  66      29.266  27.783  48.939  1.00 46.84           N  
ATOM    490  CA  SER L  66      29.321  29.170  49.296  1.00 49.48           C  
ATOM    491  CB  SER L  66      30.417  29.495  50.326  1.00 42.14           C  
ATOM    492  OG  SER L  66      31.702  29.287  49.758  1.00 46.72           O  
ATOM    493  C   SER L  66      29.637  29.949  48.061  1.00 49.15           C  
ATOM    494  O   SER L  66      29.750  29.398  46.966  1.00 50.67           O  
ATOM    495  N   GLY L  67      29.775  31.278  48.219  1.00 49.31           N  
ATOM    496  CA  GLY L  67      30.116  32.093  47.095  1.00 49.55           C  
ATOM    497  C   GLY L  67      28.961  32.976  46.775  1.00 52.34           C  
ATOM    498  O   GLY L  67      27.842  32.787  47.251  1.00 54.68           O  
ATOM    499  N   SER L  68      29.244  34.005  45.959  1.00 51.66           N  
ATOM    500  CA  SER L  68      28.230  34.912  45.539  1.00 54.98           C  
ATOM    501  CB  SER L  68      27.893  35.974  46.599  1.00 61.98           C  
ATOM    502  OG  SER L  68      26.880  36.843  46.118  1.00 67.72           O  
ATOM    503  C   SER L  68      28.796  35.603  44.346  1.00 56.48           C  
ATOM    504  O   SER L  68      29.986  35.501  44.060  1.00 56.21           O  
ATOM    505  N   GLY L  69      27.947  36.317  43.594  1.00 54.89           N  
ATOM    506  CA  GLY L  69      28.467  37.005  42.455  1.00 54.84           C  
ATOM    507  C   GLY L  69      28.954  35.994  41.470  1.00 52.07           C  
ATOM    508  O   GLY L  69      28.245  35.058  41.106  1.00 50.97           O  
ATOM    509  N   THR L  70      30.173  36.243  40.960  1.00 52.28           N  
ATOM    510  CA  THR L  70      30.844  35.446  39.972  1.00 52.19           C  
ATOM    511  CB  THR L  70      31.951  36.197  39.300  1.00 51.29           C  
ATOM    512  OG1 THR L  70      32.941  36.566  40.247  1.00 56.73           O  
ATOM    513  CG2 THR L  70      31.358  37.452  38.635  1.00 50.88           C  
ATOM    514  C   THR L  70      31.439  34.180  40.513  1.00 52.00           C  
ATOM    515  O   THR L  70      31.502  33.191  39.784  1.00 52.77           O  
ATOM    516  N   GLN L  71      31.926  34.160  41.774  1.00 50.79           N  
ATOM    517  CA  GLN L  71      32.651  32.982  42.170  1.00 50.22           C  
ATOM    518  CB  GLN L  71      34.060  33.281  42.710  1.00 60.60           C  
ATOM    519  CG  GLN L  71      34.981  33.873  41.640  1.00 68.82           C  
ATOM    520  CD  GLN L  71      36.357  34.074  42.252  1.00 88.28           C  
ATOM    521  OE1 GLN L  71      36.977  33.129  42.736  1.00 89.54           O  
ATOM    522  NE2 GLN L  71      36.853  35.340  42.231  1.00  0.00           N  
ATOM    523  C   GLN L  71      31.917  32.173  43.191  1.00 48.58           C  
ATOM    524  O   GLN L  71      31.316  32.699  44.127  1.00 49.98           O  
ATOM    525  N   PHE L  72      31.968  30.832  43.021  1.00 46.80           N  
ATOM    526  CA  PHE L  72      31.279  29.951  43.917  1.00 45.25           C  
ATOM    527  CB  PHE L  72      30.039  29.295  43.291  1.00 53.24           C  
ATOM    528  CG  PHE L  72      29.168  30.400  42.790  1.00 53.04           C  
ATOM    529  CD1 PHE L  72      28.404  31.150  43.651  1.00 53.81           C  
ATOM    530  CD2 PHE L  72      29.141  30.711  41.451  1.00 53.22           C  
ATOM    531  CE1 PHE L  72      27.610  32.172  43.185  1.00 56.98           C  
ATOM    532  CE2 PHE L  72      28.348  31.731  40.978  1.00 55.95           C  
ATOM    533  CZ  PHE L  72      27.578  32.464  41.846  1.00 57.46           C  
ATOM    534  C   PHE L  72      32.231  28.859  44.291  1.00 44.43           C  
ATOM    535  O   PHE L  72      33.152  28.552  43.537  1.00 45.58           O  
ATOM    536  N   THR L  73      32.040  28.254  45.484  1.00 44.18           N  
ATOM    537  CA  THR L  73      32.959  27.240  45.912  1.00 44.53           C  
ATOM    538  CB  THR L  73      33.934  27.744  46.936  1.00 45.88           C  
ATOM    539  OG1 THR L  73      34.672  28.839  46.416  1.00 53.14           O  
ATOM    540  CG2 THR L  73      34.891  26.607  47.314  1.00 49.32           C  
ATOM    541  C   THR L  73      32.214  26.109  46.551  1.00 43.61           C  
ATOM    542  O   THR L  73      31.229  26.303  47.261  1.00 44.27           O  
ATOM    543  N   PHE L  74      32.700  24.879  46.303  1.00 42.94           N  
ATOM    544  CA  PHE L  74      32.154  23.683  46.864  1.00 42.08           C  
ATOM    545  CB  PHE L  74      31.802  22.694  45.741  1.00 35.38           C  
ATOM    546  CG  PHE L  74      31.338  21.397  46.287  1.00 34.18           C  
ATOM    547  CD1 PHE L  74      30.121  21.281  46.914  1.00 35.72           C  
ATOM    548  CD2 PHE L  74      32.125  20.285  46.124  1.00 35.92           C  
ATOM    549  CE1 PHE L  74      29.705  20.065  47.398  1.00 36.56           C  
ATOM    550  CE2 PHE L  74      31.716  19.066  46.603  1.00 37.91           C  
ATOM    551  CZ  PHE L  74      30.506  18.961  47.240  1.00 36.65           C  
ATOM    552  C   PHE L  74      33.244  23.125  47.720  1.00 42.50           C  
ATOM    553  O   PHE L  74      34.372  22.967  47.261  1.00 41.08           O  
ATOM    554  N   THR L  75      32.943  22.836  49.002  1.00 43.91           N  
ATOM    555  CA  THR L  75      33.979  22.364  49.876  1.00 44.03           C  
ATOM    556  CB  THR L  75      34.265  23.306  51.009  1.00 44.13           C  
ATOM    557  OG1 THR L  75      34.659  24.574  50.503  1.00 45.95           O  
ATOM    558  CG2 THR L  75      35.386  22.714  51.879  1.00 45.18           C  
ATOM    559  C   THR L  75      33.557  21.065  50.482  1.00 45.81           C  
ATOM    560  O   THR L  75      32.428  20.914  50.942  1.00 48.05           O  
ATOM    561  N   ILE L  76      34.475  20.079  50.484  1.00 44.50           N  
ATOM    562  CA  ILE L  76      34.220  18.809  51.100  1.00 45.97           C  
ATOM    563  CB  ILE L  76      34.517  17.662  50.181  1.00 44.16           C  
ATOM    564  CG1 ILE L  76      33.721  17.824  48.876  1.00 43.15           C  
ATOM    565  CG2 ILE L  76      34.193  16.356  50.924  1.00 42.94           C  
ATOM    566  CD1 ILE L  76      34.225  16.945  47.731  1.00 41.30           C  
ATOM    567  C   ILE L  76      35.186  18.741  52.250  1.00 49.09           C  
ATOM    568  O   ILE L  76      36.398  18.710  52.042  1.00 50.29           O  
ATOM    569  N   SER L  77      34.657  18.762  53.493  1.00 52.63           N  
ATOM    570  CA  SER L  77      35.431  18.834  54.708  1.00 52.88           C  
ATOM    571  CB  SER L  77      34.557  19.054  55.950  1.00 48.56           C  
ATOM    572  OG  SER L  77      33.870  20.289  55.843  1.00 50.70           O  
ATOM    573  C   SER L  77      36.247  17.620  55.000  1.00 56.19           C  
ATOM    574  O   SER L  77      37.454  17.615  54.786  1.00 59.07           O  
ATOM    575  N   ASP L  78      35.596  16.556  55.517  1.00 56.86           N  
ATOM    576  CA  ASP L  78      36.301  15.370  55.905  1.00 55.72           C  
ATOM    577  CB  ASP L  78      35.821  14.798  57.261  1.00 50.93           C  
ATOM    578  CG  ASP L  78      34.318  14.527  57.233  1.00 55.56           C  
ATOM    579  OD1 ASP L  78      33.565  15.393  56.710  1.00 58.50           O  
ATOM    580  OD2 ASP L  78      33.905  13.441  57.720  1.00 46.67           O1-
ATOM    581  C   ASP L  78      36.116  14.362  54.819  1.00 55.43           C  
ATOM    582  O   ASP L  78      35.200  13.542  54.844  1.00 56.07           O  
ATOM    583  N   VAL L  79      37.031  14.380  53.836  1.00 51.56           N  
ATOM    584  CA  VAL L  79      36.865  13.532  52.696  1.00 47.13           C  
ATOM    585  CB  VAL L  79      37.899  13.713  51.622  1.00 43.87           C  
ATOM    586  CG1 VAL L  79      37.707  15.075  50.942  1.00 55.96           C  
ATOM    587  CG2 VAL L  79      39.278  13.543  52.266  1.00 53.22           C  
ATOM    588  C   VAL L  79      36.895  12.101  53.094  1.00 48.01           C  
ATOM    589  O   VAL L  79      37.669  11.673  53.950  1.00 49.50           O  
ATOM    590  N   GLN L  80      36.001  11.327  52.452  1.00 46.41           N  
ATOM    591  CA  GLN L  80      35.916   9.921  52.676  1.00 46.67           C  
ATOM    592  CB  GLN L  80      34.566   9.475  53.252  1.00 48.48           C  
ATOM    593  CG  GLN L  80      34.325  10.106  54.624  1.00 51.54           C  
ATOM    594  CD  GLN L  80      33.105   9.472  55.266  1.00 55.16           C  
ATOM    595  OE1 GLN L  80      32.629   9.936  56.301  1.00 57.11           O  
ATOM    596  NE2 GLN L  80      32.587   8.378  54.647  1.00 59.90           N  
ATOM    597  C   GLN L  80      36.140   9.270  51.350  1.00 46.45           C  
ATOM    598  O   GLN L  80      36.124   9.930  50.312  1.00 45.35           O  
ATOM    599  N   CYS L  81      36.364   7.946  51.358  1.00 49.26           N  
ATOM    600  CA  CYS L  81      36.688   7.220  50.163  1.00 47.96           C  
ATOM    601  CB  CYS L  81      36.958   5.728  50.420  1.00 50.56           C  
ATOM    602  SG  CYS L  81      38.458   5.456  51.408  1.00 38.53           S  
ATOM    603  C   CYS L  81      35.562   7.300  49.180  1.00 47.36           C  
ATOM    604  O   CYS L  81      35.796   7.339  47.974  1.00 47.66           O  
ATOM    605  N   ASP L  82      34.307   7.320  49.665  1.00 48.45           N  
ATOM    606  CA  ASP L  82      33.155   7.302  48.804  1.00 47.25           C  
ATOM    607  CB  ASP L  82      31.817   7.082  49.537  1.00 46.12           C  
ATOM    608  CG  ASP L  82      31.526   8.259  50.449  1.00 68.54           C  
ATOM    609  OD1 ASP L  82      32.351   8.520  51.365  1.00 45.17           O  
ATOM    610  OD2 ASP L  82      30.462   8.903  50.248  1.00 53.08           O1-
ATOM    611  C   ASP L  82      33.060   8.561  47.992  1.00 46.26           C  
ATOM    612  O   ASP L  82      32.412   8.579  46.948  1.00 47.01           O  
ATOM    613  N   ASP L  83      33.693   9.649  48.463  1.00 42.04           N  
ATOM    614  CA  ASP L  83      33.646  10.960  47.874  1.00 39.92           C  
ATOM    615  CB  ASP L  83      34.374  11.998  48.739  1.00 40.26           C  
ATOM    616  CG  ASP L  83      33.574  12.128  50.025  1.00 42.04           C  
ATOM    617  OD1 ASP L  83      32.392  11.694  50.020  1.00 40.61           O  
ATOM    618  OD2 ASP L  83      34.127  12.654  51.027  1.00 42.87           O1-
ATOM    619  C   ASP L  83      34.270  10.979  46.508  1.00 39.14           C  
ATOM    620  O   ASP L  83      34.021  11.908  45.740  1.00 40.35           O  
ATOM    621  N   ALA L  84      35.148  10.012  46.177  1.00 37.81           N  
ATOM    622  CA  ALA L  84      35.770  10.053  44.882  1.00 37.25           C  
ATOM    623  CB  ALA L  84      36.704   8.860  44.613  1.00 30.62           C  
ATOM    624  C   ALA L  84      34.697  10.048  43.838  1.00 38.64           C  
ATOM    625  O   ALA L  84      33.836   9.168  43.819  1.00 41.28           O  
ATOM    626  N   ALA L  85      34.737  11.045  42.928  1.00 37.68           N  
ATOM    627  CA  ALA L  85      33.757  11.168  41.884  1.00 35.65           C  
ATOM    628  CB  ALA L  85      32.318  11.309  42.409  1.00 25.02           C  
ATOM    629  C   ALA L  85      34.078  12.421  41.131  1.00 36.18           C  
ATOM    630  O   ALA L  85      35.034  13.124  41.456  1.00 37.24           O  
ATOM    631  N   THR L  86      33.296  12.716  40.074  1.00 36.34           N  
ATOM    632  CA  THR L  86      33.510  13.937  39.355  1.00 35.85           C  
ATOM    633  CB  THR L  86      33.522  13.752  37.865  1.00 40.89           C  
ATOM    634  OG1 THR L  86      34.056  14.901  37.229  1.00 45.04           O  
ATOM    635  CG2 THR L  86      32.094  13.477  37.379  1.00 39.43           C  
ATOM    636  C   THR L  86      32.399  14.859  39.774  1.00 36.08           C  
ATOM    637  O   THR L  86      31.270  14.421  39.980  1.00 36.98           O  
ATOM    638  N   PHE L  87      32.704  16.163  39.960  1.00 35.15           N  
ATOM    639  CA  PHE L  87      31.728  17.102  40.450  1.00 32.48           C  
ATOM    640  CB  PHE L  87      32.176  17.828  41.734  1.00 33.20           C  
ATOM    641  CG  PHE L  87      32.258  16.838  42.847  1.00 34.76           C  
ATOM    642  CD1 PHE L  87      33.362  16.029  42.994  1.00 33.21           C  
ATOM    643  CD2 PHE L  87      31.235  16.728  43.758  1.00 34.75           C  
ATOM    644  CE1 PHE L  87      33.435  15.120  44.023  1.00 30.99           C  
ATOM    645  CE2 PHE L  87      31.302  15.821  44.790  1.00 35.05           C  
ATOM    646  CZ  PHE L  87      32.404  15.012  44.924  1.00 32.90           C  
ATOM    647  C   PHE L  87      31.503  18.164  39.412  1.00 33.13           C  
ATOM    648  O   PHE L  87      32.438  18.568  38.722  1.00 35.28           O  
ATOM    649  N   TYR L  88      30.241  18.640  39.274  1.00 33.70           N  
ATOM    650  CA  TYR L  88      29.947  19.664  38.306  1.00 33.32           C  
ATOM    651  CB  TYR L  88      29.026  19.242  37.143  1.00 33.95           C  
ATOM    652  CG  TYR L  88      29.540  18.046  36.421  1.00 33.61           C  
ATOM    653  CD1 TYR L  88      30.664  18.101  35.635  1.00 33.62           C  
ATOM    654  CD2 TYR L  88      28.889  16.845  36.553  1.00 34.66           C  
ATOM    655  CE1 TYR L  88      31.124  16.986  34.977  1.00 33.82           C  
ATOM    656  CE2 TYR L  88      29.341  15.725  35.895  1.00 34.79           C  
ATOM    657  CZ  TYR L  88      30.461  15.795  35.103  1.00 33.71           C  
ATOM    658  OH  TYR L  88      30.937  14.654  34.425  1.00 35.61           O  
ATOM    659  C   TYR L  88      29.147  20.753  38.969  1.00 33.56           C  
ATOM    660  O   TYR L  88      28.357  20.494  39.876  1.00 34.54           O  
ATOM    661  N   CYS L  89      29.342  22.011  38.511  1.00 37.93           N  
ATOM    662  CA  CYS L  89      28.559  23.138  38.946  1.00 38.88           C  
ATOM    663  CB  CYS L  89      29.395  24.402  39.285  1.00 38.65           C  
ATOM    664  SG  CYS L  89      30.519  24.928  37.950  1.00 42.46           S  
ATOM    665  C   CYS L  89      27.633  23.455  37.808  1.00 39.55           C  
ATOM    666  O   CYS L  89      27.956  23.197  36.648  1.00 38.79           O  
ATOM    667  N   LEU L  90      26.432  23.986  38.117  1.00 38.96           N  
ATOM    668  CA  LEU L  90      25.457  24.260  37.093  1.00 38.04           C  
ATOM    669  CB  LEU L  90      24.354  23.180  37.074  1.00 33.07           C  
ATOM    670  CG  LEU L  90      23.197  23.398  36.078  1.00 30.89           C  
ATOM    671  CD1 LEU L  90      23.664  23.279  34.620  1.00 55.45           C  
ATOM    672  CD2 LEU L  90      22.013  22.467  36.393  1.00 54.37           C  
ATOM    673  C   LEU L  90      24.777  25.559  37.392  1.00 39.61           C  
ATOM    674  O   LEU L  90      24.426  25.849  38.536  1.00 40.00           O  
ATOM    675  N   GLY L  91      24.555  26.375  36.343  1.00 39.25           N  
ATOM    676  CA  GLY L  91      23.857  27.614  36.508  1.00 39.29           C  
ATOM    677  C   GLY L  91      22.685  27.604  35.568  1.00 40.30           C  
ATOM    678  O   GLY L  91      22.728  27.022  34.486  1.00 39.13           O  
ATOM    679  N   GLY L  92      21.578  28.322  35.873  1.00 13.51           N  
ATOM    680  CA  GLY L  92      20.495  28.361  34.909  1.00 13.51           C  
ATOM    681  C   GLY L  92      19.868  29.715  34.978  1.00 13.15           C  
ATOM    682  O   GLY L  92      18.719  29.923  34.581  1.00 13.51           O  
ATOM    683  N   TYR L  93      20.661  30.692  35.444  1.00 17.40           N  
ATOM    684  CA  TYR L  93      20.160  32.011  35.660  1.00 14.68           C  
ATOM    685  CB  TYR L  93      20.978  32.802  36.701  1.00 12.34           C  
ATOM    686  CG  TYR L  93      20.395  34.170  36.822  1.00 14.25           C  
ATOM    687  CD1 TYR L  93      19.287  34.408  37.603  1.00 15.88           C  
ATOM    688  CD2 TYR L  93      20.969  35.224  36.151  1.00 12.54           C  
ATOM    689  CE1 TYR L  93      18.754  35.673  37.711  1.00 12.80           C  
ATOM    690  CE2 TYR L  93      20.443  36.492  36.253  1.00 11.83           C  
ATOM    691  CZ  TYR L  93      19.335  36.718  37.032  1.00 10.41           C  
ATOM    692  OH  TYR L  93      18.799  38.020  37.132  1.00 14.71           O  
ATOM    693  C   TYR L  93      20.149  32.788  34.385  1.00 16.73           C  
ATOM    694  O   TYR L  93      21.035  32.659  33.538  1.00 20.28           O  
ATOM    695  N   ASP L  94      19.069  33.567  34.183  1.00 21.33           N  
ATOM    696  CA  ASP L  94      19.036  34.470  33.073  1.00 17.84           C  
ATOM    697  CB  ASP L  94      18.289  34.010  31.824  1.00 14.80           C  
ATOM    698  CG  ASP L  94      18.663  35.079  30.807  1.00 13.96           C  
ATOM    699  OD1 ASP L  94      19.885  35.239  30.547  1.00  0.00           O  
ATOM    700  OD2 ASP L  94      17.737  35.760  30.291  1.00  0.00           O1-
ATOM    701  C   ASP L  94      18.363  35.722  33.527  1.00 17.17           C  
ATOM    702  O   ASP L  94      17.490  35.699  34.394  1.00 15.76           O  
ATOM    703  N   CYS L  95      18.808  36.871  32.988  1.00 16.98           N  
ATOM    704  CA  CYS L  95      18.221  38.125  33.360  1.00 16.54           C  
ATOM    705  CB  CYS L  95      19.021  39.328  32.836  1.00 17.52           C  
ATOM    706  SG  CYS L  95      18.283  40.904  33.353  1.00  0.00           S  
ATOM    707  C   CYS L  95      16.825  38.231  32.821  1.00 18.21           C  
ATOM    708  O   CYS L  95      15.904  38.632  33.533  1.00 20.21           O  
ATOM    709  N   SER L  96      16.650  37.867  31.534  1.00 18.24           N  
ATOM    710  CA  SER L  96      15.403  37.958  30.819  1.00 23.10           C  
ATOM    711  CB  SER L  96      15.556  38.453  29.376  1.00 24.89           C  
ATOM    712  OG  SER L  96      16.044  39.783  29.374  1.00 27.99           O  
ATOM    713  C   SER L  96      14.807  36.589  30.742  1.00 23.30           C  
ATOM    714  O   SER L  96      14.588  35.949  31.765  1.00 24.07           O  
ATOM    715  N   SER L  97      14.420  36.166  29.516  1.00 21.16           N  
ATOM    716  CA  SER L  97      13.906  34.841  29.294  1.00 23.71           C  
ATOM    717  CB  SER L  97      13.481  34.616  27.833  1.00 26.74           C  
ATOM    718  OG  SER L  97      12.411  35.489  27.501  1.00  0.00           O  
ATOM    719  C   SER L  97      15.007  33.875  29.612  1.00 25.23           C  
ATOM    720  O   SER L  97      14.912  33.111  30.572  1.00 28.01           O  
ATOM    721  N   GLY L  98      16.084  33.880  28.797  1.00 21.47           N  
ATOM    722  CA  GLY L  98      17.287  33.147  29.093  1.00 19.19           C  
ATOM    723  C   GLY L  98      17.021  31.718  29.410  1.00 22.29           C  
ATOM    724  O   GLY L  98      17.226  31.268  30.537  1.00 26.19           O  
ATOM    725  N   ASP L  99      16.571  30.960  28.407  1.00 20.52           N  
ATOM    726  CA  ASP L  99      16.240  29.581  28.577  1.00 24.60           C  
ATOM    727  CB  ASP L  99      15.595  28.985  27.320  1.00 21.83           C  
ATOM    728  CG  ASP L  99      16.639  29.027  26.215  1.00 27.62           C  
ATOM    729  OD1 ASP L  99      17.278  30.098  26.032  1.00 32.86           O  
ATOM    730  OD2 ASP L  99      16.829  27.976  25.553  1.00 23.31           O1-
ATOM    731  C   ASP L  99      17.436  28.719  28.899  1.00 21.48           C  
ATOM    732  O   ASP L  99      17.281  27.726  29.605  1.00 26.76           O  
ATOM    733  N   CYS L 100      18.649  29.054  28.402  1.00 17.28           N  
ATOM    734  CA  CYS L 100      19.810  28.193  28.512  1.00 18.52           C  
ATOM    735  CB  CYS L 100      21.045  28.663  27.727  1.00 19.48           C  
ATOM    736  SG  CYS L 100      20.989  28.193  25.976  1.00  0.00           S  
ATOM    737  C   CYS L 100      20.278  27.968  29.909  1.00 17.23           C  
ATOM    738  O   CYS L 100      19.967  28.704  30.844  1.00 21.04           O  
ATOM    739  N   ALA L 101      21.046  26.865  30.055  1.00 16.16           N  
ATOM    740  CA  ALA L 101      21.633  26.473  31.301  1.00 14.76           C  
ATOM    741  CB  ALA L 101      20.887  25.319  31.990  1.00 11.05           C  
ATOM    742  C   ALA L 101      23.030  26.000  31.009  1.00 14.79           C  
ATOM    743  O   ALA L 101      23.302  25.503  29.917  1.00 13.94           O  
ATOM    744  N   ALA L 102      23.976  26.149  31.969  1.00 44.49           N  
ATOM    745  CA  ALA L 102      25.315  25.727  31.649  1.00 44.14           C  
ATOM    746  CB  ALA L 102      26.273  26.900  31.383  1.00 46.62           C  
ATOM    747  C   ALA L 102      25.924  24.910  32.755  1.00 42.18           C  
ATOM    748  O   ALA L 102      25.611  25.081  33.933  1.00 42.14           O  
ATOM    749  N   PHE L 103      26.842  23.991  32.378  1.00 42.17           N  
ATOM    750  CA  PHE L 103      27.527  23.147  33.323  1.00 40.33           C  
ATOM    751  CB  PHE L 103      27.481  21.638  32.999  1.00 38.66           C  
ATOM    752  CG  PHE L 103      26.138  21.058  33.291  1.00 37.96           C  
ATOM    753  CD1 PHE L 103      25.116  21.118  32.374  1.00 37.99           C  
ATOM    754  CD2 PHE L 103      25.908  20.425  34.492  1.00 39.17           C  
ATOM    755  CE1 PHE L 103      23.887  20.568  32.658  1.00 38.60           C  
ATOM    756  CE2 PHE L 103      24.683  19.875  34.779  1.00 37.44           C  
ATOM    757  CZ  PHE L 103      23.665  19.945  33.861  1.00 38.56           C  
ATOM    758  C   PHE L 103      28.984  23.489  33.314  1.00 42.05           C  
ATOM    759  O   PHE L 103      29.524  23.972  32.320  1.00 45.85           O  
ATOM    760  N   GLY L 104      29.661  23.250  34.455  1.00 41.90           N  
ATOM    761  CA  GLY L 104      31.076  23.466  34.534  1.00 41.12           C  
ATOM    762  C   GLY L 104      31.712  22.288  33.858  1.00 40.94           C  
ATOM    763  O   GLY L 104      31.053  21.294  33.563  1.00 42.12           O  
ATOM    764  N   GLY L 105      33.028  22.375  33.607  1.00 40.50           N  
ATOM    765  CA  GLY L 105      33.786  21.356  32.936  1.00 39.98           C  
ATOM    766  C   GLY L 105      33.813  20.106  33.756  1.00 39.54           C  
ATOM    767  O   GLY L 105      33.940  19.010  33.216  1.00 39.95           O  
ATOM    768  N   GLY L 106      33.756  20.237  35.094  1.00 39.82           N  
ATOM    769  CA  GLY L 106      33.814  19.087  35.951  1.00 38.55           C  
ATOM    770  C   GLY L 106      35.153  19.066  36.630  1.00 41.39           C  
ATOM    771  O   GLY L 106      36.124  19.647  36.147  1.00 42.40           O  
ATOM    772  N   THR L 107      35.209  18.418  37.814  1.00 41.30           N  
ATOM    773  CA  THR L 107      36.427  18.259  38.561  1.00 41.38           C  
ATOM    774  CB  THR L 107      36.506  19.150  39.769  1.00 40.48           C  
ATOM    775  OG1 THR L 107      36.484  20.514  39.381  1.00 40.55           O  
ATOM    776  CG2 THR L 107      37.793  18.846  40.545  1.00 42.77           C  
ATOM    777  C   THR L 107      36.462  16.847  39.055  1.00 39.48           C  
ATOM    778  O   THR L 107      35.575  16.418  39.791  1.00 38.31           O  
ATOM    779  N   GLU L 108      37.514  16.091  38.690  1.00 39.33           N  
ATOM    780  CA  GLU L 108      37.574  14.722  39.108  0.90 39.51           C  
ATOM    781  CB  GLU L 108      38.224  13.808  38.059  0.90 54.19           C  
ATOM    782  CG  GLU L 108      37.983  12.321  38.306  0.88 60.27           C  
ATOM    783  CD  GLU L 108      38.449  11.576  37.064  0.88 68.29           C  
ATOM    784  OE1 GLU L 108      38.761  12.262  36.054  0.83 79.23           O  
ATOM    785  OE2 GLU L 108      38.498  10.319  37.105  0.83 75.67           O1-
ATOM    786  C   GLU L 108      38.367  14.669  40.375  1.00 38.52           C  
ATOM    787  O   GLU L 108      39.495  15.157  40.440  1.00 39.03           O  
ATOM    788  N   VAL L 109      37.780  14.069  41.431  1.00 39.52           N  
ATOM    789  CA  VAL L 109      38.451  14.026  42.697  1.00 40.76           C  
ATOM    790  CB  VAL L 109      37.554  14.361  43.855  1.00 36.08           C  
ATOM    791  CG1 VAL L 109      38.339  14.165  45.163  1.00 24.65           C  
ATOM    792  CG2 VAL L 109      37.010  15.786  43.661  1.00 20.85           C  
ATOM    793  C   VAL L 109      38.965  12.641  42.936  1.00 42.55           C  
ATOM    794  O   VAL L 109      38.227  11.659  42.859  1.00 44.58           O  
ATOM    795  N   VAL L 110      40.271  12.535  43.238  1.00 42.63           N  
ATOM    796  CA  VAL L 110      40.828  11.248  43.524  1.00 42.18           C  
ATOM    797  CB  VAL L 110      42.082  10.952  42.758  1.00 47.70           C  
ATOM    798  CG1 VAL L 110      42.661   9.621  43.265  1.00 10.89           C  
ATOM    799  CG2 VAL L 110      41.748  10.952  41.256  1.00 13.07           C  
ATOM    800  C   VAL L 110      41.186  11.242  44.974  1.00 43.18           C  
ATOM    801  O   VAL L 110      41.800  12.181  45.477  1.00 44.28           O  
ATOM    802  N   VAL L 111      40.775  10.183  45.697  1.00 42.72           N  
ATOM    803  CA  VAL L 111      41.112  10.091  47.087  1.00 42.17           C  
ATOM    804  CB  VAL L 111      40.115   9.330  47.910  1.00 45.94           C  
ATOM    805  CG1 VAL L 111      38.829  10.162  48.033  1.00 46.54           C  
ATOM    806  CG2 VAL L 111      39.881   7.977  47.226  1.00 45.15           C  
ATOM    807  C   VAL L 111      42.436   9.413  47.188  1.00 42.63           C  
ATOM    808  O   VAL L 111      42.746   8.497  46.426  1.00 42.07           O  
ATOM    809  N   ARG L 112      43.270   9.871  48.141  1.00 44.76           N  
ATOM    810  CA  ARG L 112      44.570   9.291  48.243  0.90 43.75           C  
ATOM    811  CB  ARG L 112      45.616  10.121  47.482  0.90 45.15           C  
ATOM    812  CG  ARG L 112      46.789   9.302  46.949  0.88 31.52           C  
ATOM    813  CD  ARG L 112      47.783  10.124  46.126  0.88 32.19           C  
ATOM    814  NE  ARG L 112      48.515   9.177  45.236  1.00  0.00           N  
ATOM    815  CZ  ARG L 112      49.563   8.441  45.708  1.00  0.00           C  
ATOM    816  NH1 ARG L 112      49.942   8.546  47.014  1.00  0.00           N1+
ATOM    817  NH2 ARG L 112      50.225   7.586  44.872  1.00  0.00           N  
ATOM    818  C   ARG L 112      44.938   9.307  49.721  1.00 46.01           C  
ATOM    819  O   ARG L 112      44.202   8.678  50.529  1.00 47.52           O  
ATOM    820  OXT ARG L 112      45.963   9.954  50.063  1.00  0.00           O1-
TER     821      ARG L 112 
ATOM    822  N   GLN H 113       8.501   8.610  42.490  1.00 61.59           N1+
ATOM    823  CA  GLN H 113       9.523   9.669  42.364  1.00 56.58           C  
ATOM    824  CB  GLN H 113      10.010  10.117  43.753  1.00 56.34           C  
ATOM    825  CG  GLN H 113       8.901  10.594  44.694  1.00 60.17           C  
ATOM    826  CD  GLN H 113       8.450   9.398  45.525  1.00 63.58           C  
ATOM    827  OE1 GLN H 113       7.290   8.991  45.484  1.00 64.75           O  
ATOM    828  NE2 GLN H 113       9.396   8.819  46.312  1.00 45.46           N  
ATOM    829  C   GLN H 113      10.702   9.128  41.626  1.00 54.38           C  
ATOM    830  O   GLN H 113      11.797   9.048  42.178  1.00 55.11           O  
ATOM    831  N   SER H 114      10.508   8.722  40.352  1.00 51.26           N  
ATOM    832  CA  SER H 114      11.618   8.190  39.613  1.00 48.86           C  
ATOM    833  CB  SER H 114      11.764   6.662  39.716  1.00 58.68           C  
ATOM    834  OG  SER H 114      12.124   6.285  41.036  1.00 27.49           O  
ATOM    835  C   SER H 114      11.440   8.494  38.163  1.00 46.37           C  
ATOM    836  O   SER H 114      10.332   8.742  37.687  1.00 45.54           O  
ATOM    837  N   LEU H 115      12.571   8.492  37.424  1.00 42.84           N  
ATOM    838  CA  LEU H 115      12.582   8.713  36.007  1.00 39.99           C  
ATOM    839  CB  LEU H 115      13.284  10.021  35.608  1.00 40.85           C  
ATOM    840  CG  LEU H 115      12.561  11.277  36.123  1.00 44.11           C  
ATOM    841  CD1 LEU H 115      13.290  12.563  35.703  1.00 44.35           C  
ATOM    842  CD2 LEU H 115      11.086  11.272  35.696  1.00 46.16           C  
ATOM    843  C   LEU H 115      13.362   7.594  35.388  1.00 38.63           C  
ATOM    844  O   LEU H 115      14.397   7.191  35.918  1.00 40.22           O  
ATOM    845  N   GLU H 116      12.873   7.038  34.260  1.00 37.58           N  
ATOM    846  CA  GLU H 116      13.626   6.008  33.599  0.90 36.92           C  
ATOM    847  CB  GLU H 116      13.065   4.587  33.779  0.90 37.19           C  
ATOM    848  CG  GLU H 116      13.986   3.528  33.172  0.50 20.47           C  
ATOM    849  CD  GLU H 116      13.475   2.149  33.558  0.50 26.30           C  
ATOM    850  OE1 GLU H 116      12.231   1.969  33.626  0.50 33.40           O  
ATOM    851  OE2 GLU H 116      14.332   1.256  33.797  0.50 29.87           O1-
ATOM    852  C   GLU H 116      13.624   6.306  32.133  1.00 37.09           C  
ATOM    853  O   GLU H 116      12.581   6.613  31.558  1.00 38.28           O  
ATOM    854  N   GLU H 117      14.807   6.209  31.487  1.00 36.52           N  
ATOM    855  CA  GLU H 117      14.895   6.516  30.087  1.00 36.14           C  
ATOM    856  CB  GLU H 117      16.064   7.448  29.713  1.00 32.89           C  
ATOM    857  CG  GLU H 117      15.951   8.860  30.295  1.00 33.86           C  
ATOM    858  CD  GLU H 117      16.737   8.912  31.597  1.00 34.51           C  
ATOM    859  OE1 GLU H 117      17.973   8.691  31.538  1.00 39.03           O  
ATOM    860  OE2 GLU H 117      16.125   9.182  32.665  1.00 35.93           O1-
ATOM    861  C   GLU H 117      15.080   5.247  29.312  1.00 38.48           C  
ATOM    862  O   GLU H 117      15.613   4.263  29.821  1.00 39.76           O  
ATOM    863  N   SER H 118      14.598   5.246  28.049  1.00 40.18           N  
ATOM    864  CA  SER H 118      14.736   4.107  27.182  1.00 39.74           C  
ATOM    865  CB  SER H 118      13.522   3.161  27.217  1.00 45.63           C  
ATOM    866  OG  SER H 118      12.358   3.836  26.766  1.00 50.08           O  
ATOM    867  C   SER H 118      14.879   4.619  25.776  1.00 41.66           C  
ATOM    868  O   SER H 118      14.750   5.817  25.531  1.00 41.56           O  
ATOM    869  N   GLY H 119      15.174   3.714  24.814  1.00 42.43           N  
ATOM    870  CA  GLY H 119      15.245   4.094  23.426  1.00 40.13           C  
ATOM    871  C   GLY H 119      16.658   4.199  22.921  1.00 38.96           C  
ATOM    872  O   GLY H 119      16.861   4.363  21.717  1.00 39.57           O  
ATOM    873  N   GLY H 120      17.674   4.119  23.803  1.00 39.08           N  
ATOM    874  CA  GLY H 120      19.037   4.243  23.356  1.00 37.41           C  
ATOM    875  C   GLY H 120      19.409   3.019  22.598  1.00 37.90           C  
ATOM    876  O   GLY H 120      19.254   1.902  23.084  1.00 40.21           O  
ATOM    877  N   ASP H 121      19.953   3.216  21.385  1.00 38.24           N  
ATOM    878  CA  ASP H 121      20.314   2.107  20.561  1.00 38.50           C  
ATOM    879  CB  ASP H 121      19.140   1.563  19.728  1.00 84.34           C  
ATOM    880  CG  ASP H 121      18.141   0.901  20.663  1.00 91.06           C  
ATOM    881  OD1 ASP H 121      18.572   0.054  21.490  1.00  0.00           O  
ATOM    882  OD2 ASP H 121      16.930   1.241  20.568  1.00  0.00           O1-
ATOM    883  C   ASP H 121      21.347   2.556  19.576  1.00 38.37           C  
ATOM    884  O   ASP H 121      21.732   3.724  19.520  1.00 41.78           O  
ATOM    885  N   LEU H 122      21.848   1.587  18.790  1.00 38.20           N  
ATOM    886  CA  LEU H 122      22.782   1.857  17.739  1.00 39.36           C  
ATOM    887  CB  LEU H 122      23.524   0.593  17.270  1.00 38.68           C  
ATOM    888  CG  LEU H 122      24.463   0.806  16.067  1.00 44.33           C  
ATOM    889  CD1 LEU H 122      25.650   1.711  16.420  1.00 43.88           C  
ATOM    890  CD2 LEU H 122      24.899  -0.535  15.452  1.00 43.66           C  
ATOM    891  C   LEU H 122      22.002   2.363  16.565  1.00 40.57           C  
ATOM    892  O   LEU H 122      20.991   1.775  16.182  1.00 41.55           O  
ATOM    893  N   VAL H 123      22.456   3.480  15.958  1.00 41.39           N  
ATOM    894  CA  VAL H 123      21.804   4.012  14.794  1.00 41.61           C  
ATOM    895  CB  VAL H 123      20.908   5.185  15.076  1.00 39.07           C  
ATOM    896  CG1 VAL H 123      19.672   4.692  15.843  1.00 47.42           C  
ATOM    897  CG2 VAL H 123      21.709   6.231  15.864  1.00 45.20           C  
ATOM    898  C   VAL H 123      22.850   4.455  13.819  1.00 43.02           C  
ATOM    899  O   VAL H 123      23.974   4.785  14.193  1.00 42.32           O  
ATOM    900  N   GLN H 124      22.503   4.440  12.517  1.00 45.88           N  
ATOM    901  CA  GLN H 124      23.419   4.869  11.498  1.00 47.83           C  
ATOM    902  CB  GLN H 124      23.144   4.243  10.120  1.00 47.80           C  
ATOM    903  CG  GLN H 124      21.775   4.593   9.540  1.00 42.25           C  
ATOM    904  CD  GLN H 124      21.664   3.902   8.188  1.00 46.39           C  
ATOM    905  OE1 GLN H 124      22.468   4.139   7.289  1.00 34.65           O  
ATOM    906  NE2 GLN H 124      20.645   3.013   8.041  1.00 38.42           N  
ATOM    907  C   GLN H 124      23.302   6.354  11.396  1.00 46.97           C  
ATOM    908  O   GLN H 124      22.299   6.937  11.799  1.00 46.00           O  
ATOM    909  N   PRO H 125      24.318   6.990  10.885  1.00 47.48           N  
ATOM    910  CA  PRO H 125      24.271   8.419  10.782  1.00 48.25           C  
ATOM    911  CD  PRO H 125      25.677   6.504  11.055  1.00 52.20           C  
ATOM    912  CB  PRO H 125      25.691   8.860  10.440  1.00 52.73           C  
ATOM    913  CG  PRO H 125      26.564   7.761  11.073  1.00 51.03           C  
ATOM    914  C   PRO H 125      23.233   8.855   9.803  1.00 49.33           C  
ATOM    915  O   PRO H 125      23.064   8.197   8.776  1.00 52.49           O  
ATOM    916  N   GLY H 126      22.533   9.963  10.111  1.00 49.15           N  
ATOM    917  CA  GLY H 126      21.524  10.493   9.240  1.00 48.54           C  
ATOM    918  C   GLY H 126      20.197   9.961   9.673  1.00 50.07           C  
ATOM    919  O   GLY H 126      19.150  10.484   9.295  1.00 51.25           O  
ATOM    920  N   ALA H 127      20.213   8.903  10.500  1.00 50.07           N  
ATOM    921  CA  ALA H 127      18.998   8.308  10.962  1.00 49.07           C  
ATOM    922  CB  ALA H 127      19.185   6.898  11.548  1.00 50.95           C  
ATOM    923  C   ALA H 127      18.452   9.182  12.038  1.00 46.64           C  
ATOM    924  O   ALA H 127      19.085  10.154  12.449  1.00 45.47           O  
ATOM    925  N   SER H 128      17.213   8.884  12.472  1.00 45.33           N  
ATOM    926  CA  SER H 128      16.608   9.616  13.542  1.00 43.64           C  
ATOM    927  CB  SER H 128      15.370  10.412  13.101  1.00 37.60           C  
ATOM    928  OG  SER H 128      14.426   9.539  12.500  1.00 36.99           O  
ATOM    929  C   SER H 128      16.193   8.622  14.582  1.00 43.37           C  
ATOM    930  O   SER H 128      15.852   7.483  14.265  1.00 43.87           O  
ATOM    931  N   LEU H 129      16.250   9.032  15.868  1.00 42.39           N  
ATOM    932  CA  LEU H 129      15.900   8.153  16.948  1.00 40.78           C  
ATOM    933  CB  LEU H 129      17.138   7.621  17.690  1.00 36.49           C  
ATOM    934  CG  LEU H 129      16.843   6.540  18.743  1.00 42.54           C  
ATOM    935  CD1 LEU H 129      16.392   5.226  18.085  1.00 43.92           C  
ATOM    936  CD2 LEU H 129      18.041   6.347  19.682  1.00 42.96           C  
ATOM    937  C   LEU H 129      15.088   8.942  17.933  1.00 40.08           C  
ATOM    938  O   LEU H 129      15.188  10.167  17.993  1.00 42.14           O  
ATOM    939  N   THR H 130      14.242   8.248  18.723  1.00 38.71           N  
ATOM    940  CA  THR H 130      13.393   8.890  19.689  1.00 38.05           C  
ATOM    941  CB  THR H 130      11.951   8.690  19.327  1.00 40.23           C  
ATOM    942  OG1 THR H 130      11.675   9.267  18.059  1.00 50.17           O  
ATOM    943  CG2 THR H 130      11.059   9.307  20.401  1.00 49.95           C  
ATOM    944  C   THR H 130      13.621   8.246  21.031  1.00 39.73           C  
ATOM    945  O   THR H 130      13.442   7.039  21.182  1.00 41.14           O  
ATOM    946  N   LEU H 131      14.003   9.045  22.052  1.00 40.11           N  
ATOM    947  CA  LEU H 131      14.257   8.536  23.377  1.00 37.74           C  
ATOM    948  CB  LEU H 131      15.494   9.172  24.034  1.00 39.38           C  
ATOM    949  CG  LEU H 131      16.808   8.920  23.271  1.00 44.09           C  
ATOM    950  CD1 LEU H 131      17.996   9.587  23.981  1.00 43.86           C  
ATOM    951  CD2 LEU H 131      17.034   7.422  23.018  1.00 45.65           C  
ATOM    952  C   LEU H 131      13.078   8.888  24.233  1.00 39.02           C  
ATOM    953  O   LEU H 131      12.439   9.917  24.018  1.00 41.80           O  
ATOM    954  N   THR H 132      12.752   8.039  25.236  1.00 38.88           N  
ATOM    955  CA  THR H 132      11.605   8.320  26.058  1.00 40.05           C  
ATOM    956  CB  THR H 132      10.530   7.283  25.962  1.00 46.55           C  
ATOM    957  OG1 THR H 132      10.984   6.064  26.528  1.00115.46           O  
ATOM    958  CG2 THR H 132      10.180   7.073  24.479  1.00116.26           C  
ATOM    959  C   THR H 132      12.018   8.347  27.500  1.00 40.60           C  
ATOM    960  O   THR H 132      12.952   7.663  27.910  1.00 40.94           O  
ATOM    961  N   CYS H 133      11.314   9.163  28.309  1.00 41.78           N  
ATOM    962  CA  CYS H 133      11.570   9.278  29.718  0.90 42.44           C  
ATOM    963  CB  CYS H 133      12.057  10.694  30.088  0.90 44.74           C  
ATOM    964  SG  CYS H 133      12.245  11.005  31.867  0.90 48.59           S  
ATOM    965  C   CYS H 133      10.269   9.033  30.418  1.00 42.29           C  
ATOM    966  O   CYS H 133       9.304   9.764  30.207  1.00 43.51           O  
ATOM    967  N   LYS H 134      10.214   8.000  31.285  1.00 41.05           N  
ATOM    968  CA  LYS H 134       8.994   7.645  31.959  1.00 43.63           C  
ATOM    969  CB  LYS H 134       8.844   6.126  32.174  1.00 53.80           C  
ATOM    970  CG  LYS H 134       9.033   5.256  30.927  1.00 71.12           C  
ATOM    971  CD  LYS H 134       7.987   5.430  29.826  1.00 77.81           C  
ATOM    972  CE  LYS H 134       8.250   4.536  28.612  1.00 78.15           C  
ATOM    973  NZ  LYS H 134       7.217   4.762  27.579  1.00 83.44           N1+
ATOM    974  C   LYS H 134       9.053   8.218  33.342  1.00 44.51           C  
ATOM    975  O   LYS H 134       9.992   7.952  34.092  1.00 44.47           O  
ATOM    976  N   ALA H 135       8.028   9.001  33.729  1.00 43.79           N  
ATOM    977  CA  ALA H 135       8.017   9.596  35.033  1.00 43.21           C  
ATOM    978  CB  ALA H 135       7.519  11.052  35.030  1.00 46.23           C  
ATOM    979  C   ALA H 135       7.080   8.803  35.882  1.00 44.82           C  
ATOM    980  O   ALA H 135       6.042   8.338  35.415  1.00 45.86           O  
ATOM    981  N   SER H 136       7.453   8.594  37.160  1.00 46.57           N  
ATOM    982  CA  SER H 136       6.586   7.856  38.024  0.90 47.45           C  
ATOM    983  CB  SER H 136       6.960   6.366  38.113  0.90 43.07           C  
ATOM    984  OG  SER H 136       6.063   5.689  38.982  0.90 45.37           O  
ATOM    985  C   SER H 136       6.708   8.425  39.400  1.00 47.85           C  
ATOM    986  O   SER H 136       7.779   8.868  39.812  1.00 47.15           O  
ATOM    987  N   GLY H 137       5.530   8.498  40.044  1.00 29.82           N  
ATOM    988  CA  GLY H 137       5.375   9.106  41.317  1.00 31.17           C  
ATOM    989  C   GLY H 137       4.916  10.511  41.086  1.00 32.47           C  
ATOM    990  O   GLY H 137       4.596  11.217  42.041  1.00 33.12           O  
ATOM    991  N   PHE H 138       4.860  10.971  39.813  1.00 32.49           N  
ATOM    992  CA  PHE H 138       4.458  12.341  39.674  1.00 32.61           C  
ATOM    993  CB  PHE H 138       5.650  13.286  39.907  1.00 32.85           C  
ATOM    994  CG  PHE H 138       5.109  14.581  40.396  1.00 33.54           C  
ATOM    995  CD1 PHE H 138       4.768  14.701  41.721  1.00 33.84           C  
ATOM    996  CD2 PHE H 138       4.953  15.655  39.559  1.00 33.72           C  
ATOM    997  CE1 PHE H 138       4.264  15.871  42.225  1.00 34.04           C  
ATOM    998  CE2 PHE H 138       4.446  16.831  40.049  1.00 34.64           C  
ATOM    999  CZ  PHE H 138       4.108  16.936  41.378  1.00 35.22           C  
ATOM   1000  C   PHE H 138       3.921  12.562  38.283  1.00 32.92           C  
ATOM   1001  O   PHE H 138       4.193  11.792  37.361  1.00 33.38           O  
ATOM   1002  N   SER H 139       3.130  13.638  38.087  1.00 32.63           N  
ATOM   1003  CA  SER H 139       2.587  13.890  36.780  1.00 32.50           C  
ATOM   1004  CB  SER H 139       1.089  14.231  36.785  1.00 33.19           C  
ATOM   1005  OG  SER H 139       0.639  14.462  35.458  1.00 33.69           O  
ATOM   1006  C   SER H 139       3.304  15.048  36.149  1.00 32.46           C  
ATOM   1007  O   SER H 139       3.452  16.114  36.736  1.00 32.25           O  
ATOM   1008  N   PHE H 140       3.719  14.857  34.888  1.00 31.75           N  
ATOM   1009  CA  PHE H 140       4.440  15.786  34.052  1.00 31.63           C  
ATOM   1010  CB  PHE H 140       4.830  15.180  32.687  1.00 31.46           C  
ATOM   1011  CG  PHE H 140       5.484  16.225  31.838  1.00  0.00           C  
ATOM   1012  CD1 PHE H 140       6.846  16.425  31.874  1.00  0.00           C  
ATOM   1013  CD2 PHE H 140       4.728  17.008  30.993  1.00 31.38           C  
ATOM   1014  CE1 PHE H 140       7.439  17.386  31.089  1.00  0.00           C  
ATOM   1015  CE2 PHE H 140       5.316  17.973  30.210  1.00  0.00           C  
ATOM   1016  CZ  PHE H 140       6.675  18.165  30.257  1.00  0.00           C  
ATOM   1017  C   PHE H 140       3.580  16.976  33.790  1.00 32.69           C  
ATOM   1018  O   PHE H 140       4.090  18.041  33.447  1.00 32.89           O  
ATOM   1019  N   GLY H 141       2.250  16.781  33.832  1.00 33.02           N  
ATOM   1020  CA  GLY H 141       1.282  17.820  33.637  1.00 33.20           C  
ATOM   1021  C   GLY H 141       1.403  18.774  34.769  1.00 33.87           C  
ATOM   1022  O   GLY H 141       1.147  19.965  34.603  1.00 34.28           O  
ATOM   1023  N   ASN H 142       1.741  18.251  35.967  1.00 33.38           N  
ATOM   1024  CA  ASN H 142       1.913  19.101  37.114  1.00 33.52           C  
ATOM   1025  CB  ASN H 142       2.165  18.334  38.431  1.00 34.47           C  
ATOM   1026  CG  ASN H 142       1.856  19.255  39.615  1.00 34.73           C  
ATOM   1027  OD1 ASN H 142       0.797  19.876  39.677  1.00 37.47           O  
ATOM   1028  ND2 ASN H 142       2.791  19.344  40.597  1.00 36.79           N  
ATOM   1029  C   ASN H 142       3.097  19.959  36.812  1.00 33.92           C  
ATOM   1030  O   ASN H 142       4.027  19.532  36.129  1.00 33.62           O  
ATOM   1031  N   ASN H 143       3.097  21.193  37.347  1.00 32.97           N  
ATOM   1032  CA  ASN H 143       4.054  22.185  36.962  1.00 31.99           C  
ATOM   1033  CB  ASN H 143       3.638  23.604  37.379  1.00 33.02           C  
ATOM   1034  CG  ASN H 143       2.598  24.071  36.371  1.00 35.61           C  
ATOM   1035  OD1 ASN H 143       2.898  24.216  35.187  1.00 35.57           O  
ATOM   1036  ND2 ASN H 143       1.343  24.304  36.842  1.00 36.64           N  
ATOM   1037  C   ASN H 143       5.432  21.936  37.468  1.00 30.83           C  
ATOM   1038  O   ASN H 143       5.880  22.486  38.472  1.00 31.24           O  
ATOM   1039  N   TYR H 144       6.160  21.126  36.698  1.00 28.03           N  
ATOM   1040  CA  TYR H 144       7.547  20.897  36.898  1.00 26.28           C  
ATOM   1041  CB  TYR H 144       8.008  19.501  37.398  1.00 26.92           C  
ATOM   1042  CG  TYR H 144       7.790  19.231  38.857  1.00 28.29           C  
ATOM   1043  CD1 TYR H 144       8.123  20.153  39.819  1.00 29.18           C  
ATOM   1044  CD2 TYR H 144       7.339  18.006  39.280  1.00 28.50           C  
ATOM   1045  CE1 TYR H 144       7.967  19.915  41.161  1.00 30.01           C  
ATOM   1046  CE2 TYR H 144       7.177  17.748  40.621  1.00 29.76           C  
ATOM   1047  CZ  TYR H 144       7.481  18.699  41.564  1.00 31.43           C  
ATOM   1048  OH  TYR H 144       7.312  18.423  42.939  1.00 33.35           O  
ATOM   1049  C   TYR H 144       8.120  20.984  35.542  1.00 25.32           C  
ATOM   1050  O   TYR H 144       7.448  21.203  34.537  1.00 24.87           O  
ATOM   1051  N   ASP H 145       9.427  20.815  35.500  1.00 39.62           N  
ATOM   1052  CA  ASP H 145      10.128  20.967  34.263  1.00 38.65           C  
ATOM   1053  CB  ASP H 145      11.167  22.102  34.269  1.00 39.44           C  
ATOM   1054  CG  ASP H 145      10.428  23.432  34.316  1.00 51.14           C  
ATOM   1055  OD1 ASP H 145       9.171  23.410  34.249  1.00  0.00           O  
ATOM   1056  OD2 ASP H 145      11.112  24.485  34.415  1.00  0.00           O1-
ATOM   1057  C   ASP H 145      10.868  19.698  34.035  1.00 38.35           C  
ATOM   1058  O   ASP H 145      11.302  19.049  34.984  1.00 40.21           O  
ATOM   1059  N   MET H 146      11.016  19.301  32.759  1.00 35.73           N  
ATOM   1060  CA  MET H 146      11.770  18.121  32.472  1.00 34.61           C  
ATOM   1061  CB  MET H 146      10.961  17.022  31.758  1.00 33.49           C  
ATOM   1062  CG  MET H 146       9.800  16.479  32.595  1.00 42.66           C  
ATOM   1063  SD  MET H 146      10.293  15.715  34.169  1.00 26.94           S  
ATOM   1064  CE  MET H 146      11.157  14.310  33.409  1.00 27.08           C  
ATOM   1065  C   MET H 146      12.857  18.547  31.543  1.00 35.33           C  
ATOM   1066  O   MET H 146      12.619  19.308  30.606  1.00 35.20           O  
ATOM   1067  N   CYS H 147      14.095  18.079  31.782  1.00 32.77           N  
ATOM   1068  CA  CYS H 147      15.155  18.516  30.925  1.00 32.37           C  
ATOM   1069  CB  CYS H 147      16.091  19.543  31.587  1.00 32.77           C  
ATOM   1070  SG  CYS H 147      16.766  18.978  33.175  1.00  0.00           S  
ATOM   1071  C   CYS H 147      15.969  17.347  30.475  1.00 34.06           C  
ATOM   1072  O   CYS H 147      15.999  16.307  31.128  1.00 35.50           O  
ATOM   1073  N   TRP H 148      16.639  17.498  29.309  1.00 31.49           N  
ATOM   1074  CA  TRP H 148      17.472  16.455  28.785  1.00 30.42           C  
ATOM   1075  CB  TRP H 148      17.121  16.046  27.345  1.00 31.84           C  
ATOM   1076  CG  TRP H 148      15.808  15.312  27.228  1.00 33.93           C  
ATOM   1077  CD2 TRP H 148      15.679  13.885  27.307  1.00 34.18           C  
ATOM   1078  CD1 TRP H 148      14.550  15.803  27.032  1.00 34.69           C  
ATOM   1079  NE1 TRP H 148      13.646  14.769  26.983  1.00 37.05           N  
ATOM   1080  CE2 TRP H 148      14.327  13.583  27.151  1.00 34.51           C  
ATOM   1081  CE3 TRP H 148      16.613  12.907  27.494  1.00 34.24           C  
ATOM   1082  CZ2 TRP H 148      13.887  12.290  27.178  1.00 35.18           C  
ATOM   1083  CZ3 TRP H 148      16.165  11.605  27.521  1.00 34.36           C  
ATOM   1084  CH2 TRP H 148      14.830  11.304  27.367  1.00 35.64           C  
ATOM   1085  C   TRP H 148      18.890  16.942  28.789  1.00 33.23           C  
ATOM   1086  O   TRP H 148      19.176  18.087  28.440  1.00 34.15           O  
ATOM   1087  N   VAL H 149      19.819  16.063  29.216  1.00 33.98           N  
ATOM   1088  CA  VAL H 149      21.213  16.396  29.279  1.00 33.14           C  
ATOM   1089  CB  VAL H 149      21.713  16.568  30.687  1.00 40.48           C  
ATOM   1090  CG1 VAL H 149      23.225  16.847  30.654  1.00 44.46           C  
ATOM   1091  CG2 VAL H 149      20.893  17.677  31.365  1.00 43.47           C  
ATOM   1092  C   VAL H 149      21.952  15.240  28.688  1.00 32.71           C  
ATOM   1093  O   VAL H 149      21.522  14.094  28.809  1.00 33.99           O  
ATOM   1094  N   ARG H 150      23.086  15.496  28.008  1.00 34.06           N  
ATOM   1095  CA  ARG H 150      23.782  14.356  27.489  1.00 33.84           C  
ATOM   1096  CB  ARG H 150      23.767  14.192  25.958  1.00 34.62           C  
ATOM   1097  CG  ARG H 150      24.493  15.270  25.155  1.00 35.80           C  
ATOM   1098  CD  ARG H 150      24.411  15.002  23.650  1.00 36.22           C  
ATOM   1099  NE  ARG H 150      25.346  15.928  22.954  1.00 41.52           N  
ATOM   1100  CZ  ARG H 150      25.478  15.858  21.596  1.00 43.09           C  
ATOM   1101  NH1 ARG H 150      24.714  14.978  20.884  1.00 40.54           N1+
ATOM   1102  NH2 ARG H 150      26.369  16.665  20.951  1.00 47.20           N  
ATOM   1103  C   ARG H 150      25.205  14.430  27.923  1.00 35.29           C  
ATOM   1104  O   ARG H 150      25.688  15.476  28.359  1.00 35.22           O  
ATOM   1105  N   GLN H 151      25.895  13.274  27.863  1.00 38.73           N  
ATOM   1106  CA  GLN H 151      27.274  13.213  28.240  1.00 39.32           C  
ATOM   1107  CB  GLN H 151      27.457  12.717  29.686  1.00 29.75           C  
ATOM   1108  CG  GLN H 151      28.903  12.726  30.183  1.00 31.29           C  
ATOM   1109  CD  GLN H 151      28.888  12.322  31.652  1.00 31.53           C  
ATOM   1110  OE1 GLN H 151      28.373  11.268  32.019  1.00 33.37           O  
ATOM   1111  NE2 GLN H 151      29.463  13.192  32.523  1.00 30.44           N  
ATOM   1112  C   GLN H 151      27.958  12.243  27.324  1.00 41.66           C  
ATOM   1113  O   GLN H 151      27.650  11.053  27.312  1.00 41.37           O  
ATOM   1114  N   ALA H 152      28.935  12.738  26.543  1.00 44.10           N  
ATOM   1115  CA  ALA H 152      29.695  11.923  25.635  1.00 46.29           C  
ATOM   1116  CB  ALA H 152      30.586  12.757  24.697  1.00 36.79           C  
ATOM   1117  C   ALA H 152      30.572  11.041  26.479  1.00 49.33           C  
ATOM   1118  O   ALA H 152      30.754  11.310  27.665  1.00 48.94           O  
ATOM   1119  N   PRO H 153      31.138  10.002  25.915  1.00 53.86           N  
ATOM   1120  CA  PRO H 153      31.858   8.993  26.649  1.00 54.60           C  
ATOM   1121  CD  PRO H 153      31.207   9.806  24.475  1.00 63.30           C  
ATOM   1122  CB  PRO H 153      32.572   8.142  25.598  1.00 64.80           C  
ATOM   1123  CG  PRO H 153      31.770   8.385  24.304  1.00 66.03           C  
ATOM   1124  C   PRO H 153      32.783   9.468  27.735  1.00 55.84           C  
ATOM   1125  O   PRO H 153      32.618   9.024  28.867  1.00 57.39           O  
ATOM   1126  N   GLY H 154      33.754  10.355  27.476  1.00 56.27           N  
ATOM   1127  CA  GLY H 154      34.558  10.758  28.596  1.00 56.06           C  
ATOM   1128  C   GLY H 154      34.508  12.241  28.595  1.00 57.05           C  
ATOM   1129  O   GLY H 154      35.534  12.915  28.511  1.00 57.39           O  
ATOM   1130  N   LYS H 155      33.284  12.782  28.729  1.00 55.93           N  
ATOM   1131  CA  LYS H 155      33.124  14.198  28.629  1.00 56.06           C  
ATOM   1132  CB  LYS H 155      32.417  14.626  27.335  1.00 50.00           C  
ATOM   1133  CG  LYS H 155      33.097  14.080  26.081  1.00 53.52           C  
ATOM   1134  CD  LYS H 155      34.565  14.482  25.952  0.80 58.38           C  
ATOM   1135  CE  LYS H 155      35.266  13.823  24.764  0.75 55.34           C  
ATOM   1136  NZ  LYS H 155      36.679  14.258  24.705  0.75 58.65           N1+
ATOM   1137  C   LYS H 155      32.256  14.651  29.755  1.00 54.31           C  
ATOM   1138  O   LYS H 155      31.838  13.863  30.601  1.00 51.42           O  
ATOM   1139  N   GLY H 156      31.989  15.970  29.794  1.00 50.16           N  
ATOM   1140  CA  GLY H 156      31.191  16.546  30.836  1.00 47.40           C  
ATOM   1141  C   GLY H 156      29.754  16.537  30.424  1.00 45.81           C  
ATOM   1142  O   GLY H 156      29.396  16.023  29.365  1.00 47.03           O  
ATOM   1143  N   LEU H 157      28.889  17.111  31.283  1.00 43.18           N  
ATOM   1144  CA  LEU H 157      27.479  17.182  31.048  1.00 39.33           C  
ATOM   1145  CB  LEU H 157      26.669  17.355  32.342  1.00 29.97           C  
ATOM   1146  CG  LEU H 157      26.840  16.180  33.322  1.00 29.07           C  
ATOM   1147  CD1 LEU H 157      26.017  16.387  34.600  1.00 29.17           C  
ATOM   1148  CD2 LEU H 157      26.544  14.837  32.643  1.00 31.10           C  
ATOM   1149  C   LEU H 157      27.184  18.356  30.167  1.00 38.45           C  
ATOM   1150  O   LEU H 157      27.835  19.396  30.267  1.00 39.27           O  
ATOM   1151  N   GLU H 158      26.187  18.199  29.268  1.00 37.16           N  
ATOM   1152  CA  GLU H 158      25.750  19.260  28.399  1.00 38.32           C  
ATOM   1153  CB  GLU H 158      26.042  19.041  26.904  1.00 57.51           C  
ATOM   1154  CG  GLU H 158      27.480  19.282  26.459  1.00 65.91           C  
ATOM   1155  CD  GLU H 158      27.540  19.014  24.962  1.00 71.97           C  
ATOM   1156  OE1 GLU H 158      26.874  18.044  24.509  1.00 74.77           O  
ATOM   1157  OE2 GLU H 158      28.244  19.776  24.247  1.00 89.40           O1-
ATOM   1158  C   GLU H 158      24.256  19.303  28.458  1.00 37.16           C  
ATOM   1159  O   GLU H 158      23.602  18.267  28.334  1.00 37.46           O  
ATOM   1160  N   TRP H 159      23.677  20.508  28.632  1.00 36.30           N  
ATOM   1161  CA  TRP H 159      22.246  20.644  28.680  1.00 35.14           C  
ATOM   1162  CB  TRP H 159      21.811  21.906  29.448  1.00 34.06           C  
ATOM   1163  CG  TRP H 159      20.323  22.106  29.611  1.00 33.30           C  
ATOM   1164  CD2 TRP H 159      19.570  23.129  28.940  1.00 34.28           C  
ATOM   1165  CD1 TRP H 159      19.444  21.444  30.418  1.00 34.10           C  
ATOM   1166  NE1 TRP H 159      18.188  21.989  30.290  1.00 35.18           N  
ATOM   1167  CE2 TRP H 159      18.253  23.028  29.385  1.00 34.13           C  
ATOM   1168  CE3 TRP H 159      19.950  24.080  28.035  1.00 33.48           C  
ATOM   1169  CZ2 TRP H 159      17.288  23.882  28.930  1.00 34.09           C  
ATOM   1170  CZ3 TRP H 159      18.974  24.933  27.571  1.00 34.15           C  
ATOM   1171  CH2 TRP H 159      17.670  24.835  28.011  1.00 35.00           C  
ATOM   1172  C   TRP H 159      21.743  20.737  27.263  1.00 34.12           C  
ATOM   1173  O   TRP H 159      22.293  21.484  26.459  1.00 34.52           O  
ATOM   1174  N   ILE H 160      20.792  19.852  26.881  1.00 31.69           N  
ATOM   1175  CA  ILE H 160      20.158  19.868  25.582  1.00 32.06           C  
ATOM   1176  CB  ILE H 160      19.714  18.497  25.162  1.00 31.49           C  
ATOM   1177  CG1 ILE H 160      20.939  17.572  25.077  1.00 31.22           C  
ATOM   1178  CG2 ILE H 160      18.945  18.615  23.835  1.00 32.22           C  
ATOM   1179  CD1 ILE H 160      20.583  16.092  24.959  1.00 15.20           C  
ATOM   1180  C   ILE H 160      18.973  20.786  25.498  1.00 33.50           C  
ATOM   1181  O   ILE H 160      18.901  21.659  24.634  1.00 35.05           O  
ATOM   1182  N   GLY H 161      18.007  20.616  26.428  1.00 33.13           N  
ATOM   1183  CA  GLY H 161      16.794  21.380  26.341  1.00 32.08           C  
ATOM   1184  C   GLY H 161      15.888  21.008  27.472  1.00 34.16           C  
ATOM   1185  O   GLY H 161      16.162  20.079  28.227  1.00 35.85           O  
ATOM   1186  N   CYS H 162      14.766  21.746  27.609  1.00 35.28           N  
ATOM   1187  CA  CYS H 162      13.842  21.490  28.677  1.00 35.46           C  
ATOM   1188  CB  CYS H 162      14.064  22.419  29.881  1.00 30.16           C  
ATOM   1189  SG  CYS H 162      12.925  22.088  31.251  1.00  0.00           S  
ATOM   1190  C   CYS H 162      12.459  21.736  28.153  1.00 35.68           C  
ATOM   1191  O   CYS H 162      12.281  22.454  27.173  1.00 36.70           O  
ATOM   1192  N   ILE H 163      11.434  21.101  28.766  1.00 35.22           N  
ATOM   1193  CA  ILE H 163      10.077  21.366  28.366  1.00 36.40           C  
ATOM   1194  CB  ILE H 163       9.403  20.269  27.593  1.00 38.43           C  
ATOM   1195  CG1 ILE H 163       9.274  18.994  28.439  1.00 38.04           C  
ATOM   1196  CG2 ILE H 163      10.165  20.078  26.276  1.00 39.19           C  
ATOM   1197  CD1 ILE H 163      10.612  18.386  28.847  1.00 44.25           C  
ATOM   1198  C   ILE H 163       9.272  21.569  29.605  1.00 38.55           C  
ATOM   1199  O   ILE H 163       9.459  20.877  30.604  1.00 40.19           O  
ATOM   1200  N   GLU H 164       8.354  22.553  29.593  1.00 39.61           N  
ATOM   1201  CA  GLU H 164       7.543  22.681  30.764  1.00 40.18           C  
ATOM   1202  CB  GLU H 164       7.077  24.112  31.074  1.00 38.59           C  
ATOM   1203  CG  GLU H 164       8.187  25.072  31.498  1.00 46.58           C  
ATOM   1204  CD  GLU H 164       7.513  26.364  31.936  1.00  0.00           C  
ATOM   1205  OE1 GLU H 164       6.376  26.278  32.474  1.00  0.00           O  
ATOM   1206  OE2 GLU H 164       8.121  27.449  31.746  1.00  0.00           O1-
ATOM   1207  C   GLU H 164       6.316  21.876  30.502  1.00 41.25           C  
ATOM   1208  O   GLU H 164       5.410  22.313  29.795  1.00 42.51           O  
ATOM   1209  N   THR H 165       5.823  21.496  31.711  1.00 39.66           N  
ATOM   1210  CA  THR H 165       4.344  21.522  31.613  1.00 41.25           C  
ATOM   1211  CB  THR H 165       3.622  20.543  32.468  1.00 57.00           C  
ATOM   1212  OG1 THR H 165       2.267  20.440  32.054  1.00  0.00           O  
ATOM   1213  CG2 THR H 165       3.671  21.068  33.906  1.00  0.00           C  
ATOM   1214  C   THR H 165       3.883  22.868  32.142  1.00 42.31           C  
ATOM   1215  O   THR H 165       4.573  23.484  32.951  1.00 45.02           O  
ATOM   1216  N   GLY H 166       2.691  23.369  31.719  1.00 42.10           N  
ATOM   1217  CA  GLY H 166       2.239  24.640  32.241  1.00 46.87           C  
ATOM   1218  C   GLY H 166       1.016  25.126  31.510  1.00 46.25           C  
ATOM   1219  O   GLY H 166       0.239  24.349  30.956  1.00 44.45           O  
ATOM   1220  N   SER H 167       0.816  26.463  31.519  1.00 42.06           N  
ATOM   1221  CA  SER H 167      -0.318  27.073  30.885  1.00 44.23           C  
ATOM   1222  CB  SER H 167      -0.268  28.609  30.941  1.00 56.41           C  
ATOM   1223  OG  SER H 167      -0.219  29.044  32.291  1.00 57.68           O  
ATOM   1224  C   SER H 167      -0.254  26.677  29.449  1.00 45.47           C  
ATOM   1225  O   SER H 167      -1.247  26.262  28.856  1.00 45.73           O  
ATOM   1226  N   SER H 168       0.949  26.780  28.857  1.00 43.12           N  
ATOM   1227  CA  SER H 168       1.145  26.397  27.490  1.00 44.14           C  
ATOM   1228  CB  SER H 168       1.613  27.554  26.590  1.00 54.23           C  
ATOM   1229  OG  SER H 168       2.910  27.981  26.978  1.00  0.00           O  
ATOM   1230  C   SER H 168       2.253  25.392  27.507  1.00 42.51           C  
ATOM   1231  O   SER H 168       2.860  25.170  28.553  1.00 42.17           O  
ATOM   1232  N   ASP H 169       2.512  24.733  26.356  1.00 43.75           N  
ATOM   1233  CA  ASP H 169       3.584  23.776  26.250  1.00 41.52           C  
ATOM   1234  CB  ASP H 169       3.317  22.711  25.166  1.00 44.80           C  
ATOM   1235  CG  ASP H 169       4.250  21.522  25.363  1.00 57.17           C  
ATOM   1236  OD1 ASP H 169       4.631  21.252  26.534  1.00  0.00           O  
ATOM   1237  OD2 ASP H 169       4.593  20.867  24.342  1.00  0.00           O1-
ATOM   1238  C   ASP H 169       4.764  24.580  25.814  1.00 40.72           C  
ATOM   1239  O   ASP H 169       4.706  25.265  24.792  1.00 43.73           O  
ATOM   1240  N   SER H 170       5.877  24.546  26.566  1.00 46.57           N  
ATOM   1241  CA  SER H 170       6.906  25.440  26.143  1.00 45.99           C  
ATOM   1242  CB  SER H 170       7.043  26.693  27.027  1.00 42.02           C  
ATOM   1243  OG  SER H 170       5.873  27.492  26.927  1.00 88.46           O  
ATOM   1244  C   SER H 170       8.194  24.697  26.189  1.00 44.54           C  
ATOM   1245  O   SER H 170       8.491  23.993  27.152  1.00 42.41           O  
ATOM   1246  N   ALA H 171       9.011  24.851  25.133  1.00 42.43           N  
ATOM   1247  CA  ALA H 171      10.252  24.148  25.114  1.00 39.80           C  
ATOM   1248  CB  ALA H 171      10.367  23.117  23.979  1.00 45.06           C  
ATOM   1249  C   ALA H 171      11.348  25.145  24.932  1.00 40.63           C  
ATOM   1250  O   ALA H 171      11.149  26.235  24.396  1.00 43.29           O  
ATOM   1251  N   ALA H 172      12.544  24.800  25.439  1.00 40.54           N  
ATOM   1252  CA  ALA H 172      13.682  25.650  25.263  1.00 40.47           C  
ATOM   1253  CB  ALA H 172      14.104  26.381  26.548  1.00 40.89           C  
ATOM   1254  C   ALA H 172      14.806  24.748  24.869  1.00 41.00           C  
ATOM   1255  O   ALA H 172      14.949  23.656  25.419  1.00 41.98           O  
ATOM   1256  N   TYR H 173      15.644  25.181  23.905  1.00 42.92           N  
ATOM   1257  CA  TYR H 173      16.694  24.305  23.471  1.00 40.65           C  
ATOM   1258  CB  TYR H 173      16.568  23.783  22.026  1.00 44.37           C  
ATOM   1259  CG  TYR H 173      15.329  22.972  21.857  1.00 42.61           C  
ATOM   1260  CD1 TYR H 173      15.245  21.692  22.351  1.00 42.87           C  
ATOM   1261  CD2 TYR H 173      14.241  23.501  21.207  1.00 42.44           C  
ATOM   1262  CE1 TYR H 173      14.098  20.951  22.188  1.00 44.30           C  
ATOM   1263  CE2 TYR H 173      13.093  22.766  21.039  1.00 44.87           C  
ATOM   1264  CZ  TYR H 173      13.020  21.488  21.528  1.00 45.47           C  
ATOM   1265  OH  TYR H 173      11.838  20.740  21.353  1.00 46.90           O  
ATOM   1266  C   TYR H 173      17.991  25.039  23.502  1.00 41.11           C  
ATOM   1267  O   TYR H 173      18.037  26.267  23.483  1.00 42.98           O  
ATOM   1268  N   ALA H 174      19.093  24.269  23.572  1.00 41.67           N  
ATOM   1269  CA  ALA H 174      20.398  24.851  23.547  1.00 41.60           C  
ATOM   1270  CB  ALA H 174      21.521  23.850  23.872  1.00 36.51           C  
ATOM   1271  C   ALA H 174      20.590  25.359  22.161  1.00 44.76           C  
ATOM   1272  O   ALA H 174      20.044  24.811  21.204  1.00 45.68           O  
ATOM   1273  N   THR H 175      21.392  26.427  22.017  1.00 49.03           N  
ATOM   1274  CA  THR H 175      21.532  27.039  20.734  1.00 50.18           C  
ATOM   1275  CB  THR H 175      22.419  28.248  20.760  1.00 54.93           C  
ATOM   1276  OG1 THR H 175      21.882  29.218  21.650  1.00 27.73           O  
ATOM   1277  CG2 THR H 175      22.497  28.830  19.338  1.00 29.42           C  
ATOM   1278  C   THR H 175      22.069  26.033  19.762  1.00 50.70           C  
ATOM   1279  O   THR H 175      21.618  25.970  18.619  1.00 54.21           O  
ATOM   1280  N   TRP H 176      23.042  25.207  20.185  1.00 49.98           N  
ATOM   1281  CA  TRP H 176      23.620  24.243  19.288  1.00 50.41           C  
ATOM   1282  CB  TRP H 176      24.869  23.556  19.875  1.00 78.87           C  
ATOM   1283  CG  TRP H 176      24.655  22.862  21.196  1.00 92.44           C  
ATOM   1284  CD2 TRP H 176      24.408  21.456  21.348  1.00 99.98           C  
ATOM   1285  CD1 TRP H 176      24.685  23.387  22.454  1.00101.21           C  
ATOM   1286  NE1 TRP H 176      24.458  22.399  23.382  1.00100.80           N  
ATOM   1287  CE2 TRP H 176      24.292  21.203  22.714  1.00 99.41           C  
ATOM   1288  CE3 TRP H 176      24.295  20.455  20.423  1.00101.27           C  
ATOM   1289  CZ2 TRP H 176      24.057  19.943  23.182  1.00 99.71           C  
ATOM   1290  CZ3 TRP H 176      24.054  19.185  20.898  1.00103.39           C  
ATOM   1291  CH2 TRP H 176      23.937  18.936  22.250  1.00103.75           C  
ATOM   1292  C   TRP H 176      22.613  23.197  18.862  1.00 50.75           C  
ATOM   1293  O   TRP H 176      22.579  22.805  17.697  1.00 53.03           O  
ATOM   1294  N   ALA H 177      21.772  22.719  19.803  1.00 51.52           N  
ATOM   1295  CA  ALA H 177      20.773  21.684  19.648  1.00 53.61           C  
ATOM   1296  CB  ALA H 177      20.143  21.281  20.992  1.00 36.55           C  
ATOM   1297  C   ALA H 177      19.646  22.078  18.731  1.00 55.08           C  
ATOM   1298  O   ALA H 177      18.973  21.208  18.184  1.00 55.45           O  
ATOM   1299  N   LYS H 178      19.349  23.385  18.602  1.00 56.28           N  
ATOM   1300  CA  LYS H 178      18.192  23.826  17.862  0.90 59.24           C  
ATOM   1301  CB  LYS H 178      18.091  25.358  17.729  0.90 72.49           C  
ATOM   1302  CG  LYS H 178      17.903  26.097  19.056  0.90 75.46           C  
ATOM   1303  CD  LYS H 178      18.103  27.611  18.936  0.88 87.20           C  
ATOM   1304  CE  LYS H 178      17.922  28.369  20.253  0.88 89.98           C  
ATOM   1305  NZ  LYS H 178      18.157  29.816  20.042  0.88 93.42           N1+
ATOM   1306  C   LYS H 178      18.147  23.273  16.478  1.00 59.43           C  
ATOM   1307  O   LYS H 178      19.111  23.337  15.714  1.00 61.21           O  
ATOM   1308  N   GLY H 179      16.967  22.709  16.146  1.00 58.20           N  
ATOM   1309  CA  GLY H 179      16.634  22.192  14.854  1.00 57.70           C  
ATOM   1310  C   GLY H 179      16.848  20.718  14.862  1.00 55.92           C  
ATOM   1311  O   GLY H 179      16.049  19.958  14.320  1.00 59.61           O  
ATOM   1312  N   ARG H 180      17.954  20.283  15.486  1.00 53.52           N  
ATOM   1313  CA  ARG H 180      18.323  18.902  15.539  1.00 51.75           C  
ATOM   1314  CB  ARG H 180      19.755  18.700  16.054  1.00 49.89           C  
ATOM   1315  CG  ARG H 180      20.796  19.427  15.203  1.00 53.30           C  
ATOM   1316  CD  ARG H 180      22.232  19.179  15.656  1.00 52.75           C  
ATOM   1317  NE  ARG H 180      22.660  17.894  15.044  1.00 54.70           N  
ATOM   1318  CZ  ARG H 180      23.732  17.215  15.544  1.00 52.68           C  
ATOM   1319  NH1 ARG H 180      24.394  17.681  16.642  1.00 50.83           N1+
ATOM   1320  NH2 ARG H 180      24.139  16.064  14.936  1.00 53.34           N  
ATOM   1321  C   ARG H 180      17.411  18.133  16.445  1.00 51.60           C  
ATOM   1322  O   ARG H 180      17.085  16.981  16.165  1.00 54.45           O  
ATOM   1323  N   PHE H 181      16.972  18.740  17.565  1.00 48.76           N  
ATOM   1324  CA  PHE H 181      16.237  17.981  18.538  1.00 47.14           C  
ATOM   1325  CB  PHE H 181      16.885  18.031  19.933  1.00 41.38           C  
ATOM   1326  CG  PHE H 181      18.189  17.306  19.890  1.00 42.98           C  
ATOM   1327  CD1 PHE H 181      19.299  17.868  19.306  1.00 42.51           C  
ATOM   1328  CD2 PHE H 181      18.309  16.060  20.458  1.00 44.10           C  
ATOM   1329  CE1 PHE H 181      20.498  17.193  19.276  1.00 43.07           C  
ATOM   1330  CE2 PHE H 181      19.506  15.383  20.431  1.00 43.03           C  
ATOM   1331  CZ  PHE H 181      20.606  15.945  19.837  1.00 44.09           C  
ATOM   1332  C   PHE H 181      14.849  18.518  18.702  1.00 47.04           C  
ATOM   1333  O   PHE H 181      14.573  19.685  18.432  1.00 47.95           O  
ATOM   1334  N   THR H 182      13.924  17.632  19.130  1.00 45.30           N  
ATOM   1335  CA  THR H 182      12.573  18.021  19.402  1.00 45.91           C  
ATOM   1336  CB  THR H 182      11.607  17.567  18.349  1.00 37.13           C  
ATOM   1337  OG1 THR H 182      11.987  18.082  17.080  1.00 37.95           O  
ATOM   1338  CG2 THR H 182      10.201  18.067  18.724  1.00 34.10           C  
ATOM   1339  C   THR H 182      12.177  17.354  20.683  1.00 45.58           C  
ATOM   1340  O   THR H 182      12.421  16.162  20.871  1.00 48.41           O  
ATOM   1341  N   ILE H 183      11.548  18.109  21.605  1.00 43.97           N  
ATOM   1342  CA  ILE H 183      11.135  17.522  22.849  1.00 42.01           C  
ATOM   1343  CB  ILE H 183      11.673  18.215  24.063  1.00 43.40           C  
ATOM   1344  CG1 ILE H 183      13.209  18.252  24.037  1.00 51.68           C  
ATOM   1345  CG2 ILE H 183      11.117  17.474  25.291  1.00 52.27           C  
ATOM   1346  CD1 ILE H 183      13.808  19.189  25.085  1.00 44.29           C  
ATOM   1347  C   ILE H 183       9.644  17.640  22.908  1.00 43.95           C  
ATOM   1348  O   ILE H 183       9.086  18.678  22.557  1.00 46.95           O  
ATOM   1349  N   SER H 184       8.956  16.558  23.334  1.00 43.54           N  
ATOM   1350  CA  SER H 184       7.523  16.598  23.404  1.00 42.26           C  
ATOM   1351  CB  SER H 184       6.832  15.984  22.174  1.00 45.32           C  
ATOM   1352  OG  SER H 184       7.135  16.738  21.009  1.00 55.94           O  
ATOM   1353  C   SER H 184       7.083  15.779  24.575  1.00 43.28           C  
ATOM   1354  O   SER H 184       7.857  15.014  25.144  1.00 44.00           O  
ATOM   1355  N   LYS H 185       5.818  15.963  24.999  1.00 24.82           N  
ATOM   1356  CA  LYS H 185       5.287  15.147  26.050  1.00 24.87           C  
ATOM   1357  CB  LYS H 185       5.122  15.915  27.380  1.00 25.69           C  
ATOM   1358  CG  LYS H 185       4.543  17.334  27.277  1.00 19.25           C  
ATOM   1359  CD  LYS H 185       3.033  17.424  27.055  1.00 19.70           C  
ATOM   1360  CE  LYS H 185       2.212  17.082  28.299  1.00 23.64           C  
ATOM   1361  NZ  LYS H 185       0.767  17.248  28.019  1.00 21.51           N1+
ATOM   1362  C   LYS H 185       3.968  14.622  25.573  1.00 27.24           C  
ATOM   1363  O   LYS H 185       2.920  14.852  26.168  1.00 31.29           O  
ATOM   1364  N   THR H 186       3.999  13.846  24.476  1.00 61.94           N  
ATOM   1365  CA  THR H 186       2.806  13.328  23.882  1.00 63.11           C  
ATOM   1366  CB  THR H 186       3.078  12.580  22.611  1.00 47.17           C  
ATOM   1367  OG1 THR H 186       3.861  11.426  22.879  1.00 63.26           O  
ATOM   1368  CG2 THR H 186       3.832  13.516  21.652  1.00 57.73           C  
ATOM   1369  C   THR H 186       2.136  12.369  24.810  1.00 62.33           C  
ATOM   1370  O   THR H 186       0.930  12.459  25.029  1.00 63.76           O  
ATOM   1371  N   SER H 187       2.906  11.444  25.412  1.00 54.77           N  
ATOM   1372  CA  SER H 187       2.291  10.410  26.191  1.00 55.25           C  
ATOM   1373  CB  SER H 187       3.195   9.182  26.406  1.00 61.61           C  
ATOM   1374  OG  SER H 187       2.522   8.197  27.178  1.00 86.95           O  
ATOM   1375  C   SER H 187       1.883  10.946  27.521  1.00 54.53           C  
ATOM   1376  O   SER H 187       2.275  12.036  27.932  1.00 54.96           O  
ATOM   1377  N   SER H 188       1.060  10.153  28.230  1.00 32.96           N  
ATOM   1378  CA  SER H 188       0.517  10.571  29.482  1.00 33.43           C  
ATOM   1379  CB  SER H 188      -0.329   9.468  30.143  1.00 35.33           C  
ATOM   1380  OG  SER H 188       0.455   8.303  30.354  1.00 27.97           O  
ATOM   1381  C   SER H 188       1.618  10.950  30.409  1.00 32.81           C  
ATOM   1382  O   SER H 188       1.762  12.119  30.758  1.00 35.42           O  
ATOM   1383  N   THR H 189       2.453   9.990  30.831  1.00 53.89           N  
ATOM   1384  CA  THR H 189       3.445  10.424  31.761  1.00 51.60           C  
ATOM   1385  CB  THR H 189       3.373   9.677  33.059  1.00 44.76           C  
ATOM   1386  OG1 THR H 189       2.073   9.808  33.613  1.00 68.52           O  
ATOM   1387  CG2 THR H 189       4.407  10.267  34.033  1.00 68.10           C  
ATOM   1388  C   THR H 189       4.792  10.182  31.170  1.00 50.57           C  
ATOM   1389  O   THR H 189       5.591   9.421  31.714  1.00 51.22           O  
ATOM   1390  N   THR H 190       5.097  10.838  30.037  1.00 46.52           N  
ATOM   1391  CA  THR H 190       6.411  10.630  29.520  1.00 46.01           C  
ATOM   1392  CB  THR H 190       6.513   9.490  28.557  1.00 47.91           C  
ATOM   1393  OG1 THR H 190       5.725   9.753  27.409  1.00 49.87           O  
ATOM   1394  CG2 THR H 190       6.026   8.209  29.252  1.00 48.86           C  
ATOM   1395  C   THR H 190       6.847  11.853  28.787  1.00 46.09           C  
ATOM   1396  O   THR H 190       6.033  12.661  28.345  1.00 46.21           O  
ATOM   1397  N   VAL H 191       8.179  12.014  28.670  1.00 44.73           N  
ATOM   1398  CA  VAL H 191       8.758  13.078  27.904  1.00 42.26           C  
ATOM   1399  CB  VAL H 191       9.712  13.959  28.657  1.00 41.88           C  
ATOM   1400  CG1 VAL H 191      10.284  14.992  27.674  1.00 53.91           C  
ATOM   1401  CG2 VAL H 191       8.992  14.602  29.845  1.00 54.22           C  
ATOM   1402  C   VAL H 191       9.588  12.386  26.876  1.00 42.86           C  
ATOM   1403  O   VAL H 191      10.210  11.362  27.159  1.00 43.82           O  
ATOM   1404  N   THR H 192       9.624  12.940  25.652  1.00 42.61           N  
ATOM   1405  CA  THR H 192      10.321  12.296  24.579  1.00 41.19           C  
ATOM   1406  CB  THR H 192       9.398  11.982  23.444  1.00 38.99           C  
ATOM   1407  OG1 THR H 192       8.383  11.089  23.866  1.00 90.81           O  
ATOM   1408  CG2 THR H 192      10.198  11.367  22.303  1.00 91.88           C  
ATOM   1409  C   THR H 192      11.358  13.227  24.032  1.00 40.99           C  
ATOM   1410  O   THR H 192      11.242  14.444  24.150  1.00 45.75           O  
ATOM   1411  N   LEU H 193      12.434  12.655  23.446  1.00 37.61           N  
ATOM   1412  CA  LEU H 193      13.440  13.461  22.818  1.00 38.05           C  
ATOM   1413  CB  LEU H 193      14.781  13.438  23.570  1.00 38.44           C  
ATOM   1414  CG  LEU H 193      15.870  14.303  22.913  1.00 39.78           C  
ATOM   1415  CD1 LEU H 193      15.544  15.800  23.042  1.00 44.29           C  
ATOM   1416  CD2 LEU H 193      17.267  13.945  23.436  1.00 42.47           C  
ATOM   1417  C   LEU H 193      13.692  12.876  21.458  1.00 40.96           C  
ATOM   1418  O   LEU H 193      14.160  11.744  21.344  1.00 41.99           O  
ATOM   1419  N   GLN H 194      13.393  13.641  20.385  1.00 41.60           N  
ATOM   1420  CA  GLN H 194      13.656  13.155  19.056  1.00 41.43           C  
ATOM   1421  CB  GLN H 194      12.656  13.576  17.969  1.00 41.29           C  
ATOM   1422  CG  GLN H 194      11.336  12.822  17.978  1.00 46.88           C  
ATOM   1423  CD  GLN H 194      10.521  13.361  16.811  1.00 54.70           C  
ATOM   1424  OE1 GLN H 194       9.331  13.082  16.684  1.00 61.28           O  
ATOM   1425  NE2 GLN H 194      11.182  14.160  15.931  1.00 62.20           N  
ATOM   1426  C   GLN H 194      14.943  13.738  18.599  1.00 41.51           C  
ATOM   1427  O   GLN H 194      15.193  14.934  18.740  1.00 43.17           O  
ATOM   1428  N   MET H 195      15.795  12.881  18.019  1.00 41.22           N  
ATOM   1429  CA  MET H 195      17.054  13.340  17.533  1.00 41.08           C  
ATOM   1430  CB  MET H 195      18.211  12.526  18.130  1.00 40.25           C  
ATOM   1431  CG  MET H 195      18.227  12.593  19.660  1.00 45.82           C  
ATOM   1432  SD  MET H 195      19.476  11.545  20.463  1.00 27.10           S  
ATOM   1433  CE  MET H 195      18.711   9.974  19.973  1.00 19.78           C  
ATOM   1434  C   MET H 195      17.025  13.112  16.063  1.00 43.57           C  
ATOM   1435  O   MET H 195      16.860  11.987  15.595  1.00 46.01           O  
ATOM   1436  N   THR H 196      17.198  14.190  15.287  1.00 44.31           N  
ATOM   1437  CA  THR H 196      17.125  14.050  13.868  1.00 46.65           C  
ATOM   1438  CB  THR H 196      16.202  15.059  13.251  1.00 49.45           C  
ATOM   1439  OG1 THR H 196      15.997  14.770  11.879  1.00 69.95           O  
ATOM   1440  CG2 THR H 196      16.798  16.466  13.433  1.00 70.50           C  
ATOM   1441  C   THR H 196      18.503  14.240  13.310  1.00 47.67           C  
ATOM   1442  O   THR H 196      19.348  14.884  13.931  1.00 49.55           O  
ATOM   1443  N   SER H 197      18.776  13.636  12.133  1.00 47.58           N  
ATOM   1444  CA  SER H 197      20.040  13.771  11.460  1.00 47.97           C  
ATOM   1445  CB  SER H 197      20.245  15.166  10.835  1.00 64.33           C  
ATOM   1446  OG  SER H 197      21.505  15.240  10.185  1.00 75.17           O  
ATOM   1447  C   SER H 197      21.165  13.516  12.414  1.00 47.32           C  
ATOM   1448  O   SER H 197      22.028  14.372  12.602  1.00 48.17           O  
ATOM   1449  N   LEU H 198      21.186  12.319  13.032  1.00 46.33           N  
ATOM   1450  CA  LEU H 198      22.183  11.975  14.006  1.00 44.33           C  
ATOM   1451  CB  LEU H 198      21.880  10.631  14.690  1.00 46.36           C  
ATOM   1452  CG  LEU H 198      20.573  10.652  15.505  1.00 44.93           C  
ATOM   1453  CD1 LEU H 198      20.297   9.296  16.173  1.00 26.48           C  
ATOM   1454  CD2 LEU H 198      20.580  11.808  16.518  1.00 26.61           C  
ATOM   1455  C   LEU H 198      23.523  11.856  13.347  1.00 47.11           C  
ATOM   1456  O   LEU H 198      23.637  11.416  12.204  1.00 47.88           O  
ATOM   1457  N   THR H 199      24.581  12.271  14.076  1.00 49.93           N  
ATOM   1458  CA  THR H 199      25.931  12.175  13.596  1.00 50.54           C  
ATOM   1459  CB  THR H 199      26.605  13.496  13.359  1.00 51.82           C  
ATOM   1460  OG1 THR H 199      26.723  14.213  14.578  1.00 58.87           O  
ATOM   1461  CG2 THR H 199      25.778  14.300  12.342  1.00 59.72           C  
ATOM   1462  C   THR H 199      26.717  11.469  14.659  1.00 50.14           C  
ATOM   1463  O   THR H 199      26.197  11.162  15.728  1.00 48.45           O  
ATOM   1464  N   ALA H 200      28.007  11.201  14.382  1.00 51.17           N  
ATOM   1465  CA  ALA H 200      28.871  10.471  15.269  1.00 50.01           C  
ATOM   1466  CB  ALA H 200      30.293  10.303  14.706  1.00 52.19           C  
ATOM   1467  C   ALA H 200      28.990  11.208  16.569  1.00 48.98           C  
ATOM   1468  O   ALA H 200      29.058  10.596  17.633  1.00 45.22           O  
ATOM   1469  N   ALA H 201      29.005  12.550  16.505  1.00 49.48           N  
ATOM   1470  CA  ALA H 201      29.185  13.419  17.634  1.00 48.28           C  
ATOM   1471  CB  ALA H 201      29.146  14.910  17.255  1.00 67.70           C  
ATOM   1472  C   ALA H 201      28.093  13.183  18.632  1.00 45.66           C  
ATOM   1473  O   ALA H 201      28.287  13.399  19.826  1.00 44.46           O  
ATOM   1474  N   ASP H 202      26.903  12.782  18.155  1.00 42.72           N  
ATOM   1475  CA  ASP H 202      25.727  12.554  18.950  1.00 41.26           C  
ATOM   1476  CB  ASP H 202      24.477  12.285  18.100  1.00 45.04           C  
ATOM   1477  CG  ASP H 202      24.091  13.599  17.437  1.00 46.90           C  
ATOM   1478  OD1 ASP H 202      24.342  14.669  18.053  0.98 46.19           O  
ATOM   1479  OD2 ASP H 202      23.547  13.552  16.302  1.00 48.51           O1-
ATOM   1480  C   ASP H 202      25.902  11.392  19.887  1.00 40.71           C  
ATOM   1481  O   ASP H 202      25.123  11.250  20.828  1.00 40.03           O  
ATOM   1482  N   THR H 203      26.867  10.488  19.630  1.00 40.27           N  
ATOM   1483  CA  THR H 203      27.041   9.357  20.500  1.00 39.05           C  
ATOM   1484  CB  THR H 203      28.222   8.505  20.129  1.00 39.65           C  
ATOM   1485  OG1 THR H 203      28.089   8.040  18.794  1.00 43.00           O  
ATOM   1486  CG2 THR H 203      28.304   7.313  21.098  1.00 38.88           C  
ATOM   1487  C   THR H 203      27.261   9.863  21.894  1.00 39.53           C  
ATOM   1488  O   THR H 203      28.182  10.637  22.149  1.00 39.57           O  
ATOM   1489  N   ALA H 204      26.398   9.435  22.840  1.00 39.25           N  
ATOM   1490  CA  ALA H 204      26.523   9.888  24.194  1.00 37.02           C  
ATOM   1491  CB  ALA H 204      26.357  11.410  24.343  1.00 40.07           C  
ATOM   1492  C   ALA H 204      25.440   9.247  24.998  1.00 35.66           C  
ATOM   1493  O   ALA H 204      24.578   8.547  24.468  1.00 35.79           O  
ATOM   1494  N   THR H 205      25.475   9.458  26.325  1.00 35.36           N  
ATOM   1495  CA  THR H 205      24.442   8.934  27.158  1.00 35.09           C  
ATOM   1496  CB  THR H 205      24.956   8.421  28.472  1.00 31.74           C  
ATOM   1497  OG1 THR H 205      23.960   7.659  29.136  1.00 34.88           O  
ATOM   1498  CG2 THR H 205      25.397   9.612  29.334  1.00 33.22           C  
ATOM   1499  C   THR H 205      23.511  10.082  27.392  1.00 34.48           C  
ATOM   1500  O   THR H 205      23.958  11.205  27.620  1.00 35.91           O  
ATOM   1501  N   TYR H 206      22.187   9.831  27.313  1.00 32.09           N  
ATOM   1502  CA  TYR H 206      21.227  10.892  27.436  1.00 31.85           C  
ATOM   1503  CB  TYR H 206      20.220  10.931  26.272  1.00 32.76           C  
ATOM   1504  CG  TYR H 206      20.946  11.326  25.030  1.00 32.83           C  
ATOM   1505  CD1 TYR H 206      21.696  10.418  24.317  1.00 32.97           C  
ATOM   1506  CD2 TYR H 206      20.866  12.617  24.566  1.00 30.44           C  
ATOM   1507  CE1 TYR H 206      22.358  10.796  23.171  1.00 31.53           C  
ATOM   1508  CE2 TYR H 206      21.523  13.000  23.422  1.00 31.78           C  
ATOM   1509  CZ  TYR H 206      22.273  12.092  22.720  1.00 32.33           C  
ATOM   1510  OH  TYR H 206      22.948  12.488  21.546  1.00 33.03           O  
ATOM   1511  C   TYR H 206      20.443  10.698  28.695  1.00 33.23           C  
ATOM   1512  O   TYR H 206      19.915   9.616  28.951  1.00 34.95           O  
ATOM   1513  N   PHE H 207      20.343  11.769  29.514  1.00 34.75           N  
ATOM   1514  CA  PHE H 207      19.642  11.671  30.760  1.00 34.12           C  
ATOM   1515  CB  PHE H 207      20.401  12.178  32.003  1.00 37.75           C  
ATOM   1516  CG  PHE H 207      21.727  11.520  32.162  1.00 36.60           C  
ATOM   1517  CD1 PHE H 207      21.850  10.204  32.534  1.00 35.37           C  
ATOM   1518  CD2 PHE H 207      22.870  12.239  31.921  1.00 37.39           C  
ATOM   1519  CE1 PHE H 207      23.090   9.623  32.676  1.00 37.18           C  
ATOM   1520  CE2 PHE H 207      24.109  11.665  32.064  1.00 35.80           C  
ATOM   1521  CZ  PHE H 207      24.227  10.353  32.443  1.00 35.04           C  
ATOM   1522  C   PHE H 207      18.454  12.572  30.708  1.00 34.11           C  
ATOM   1523  O   PHE H 207      18.421  13.576  29.995  1.00 35.35           O  
ATOM   1524  N   CYS H 208      17.432  12.201  31.494  1.00 34.29           N  
ATOM   1525  CA  CYS H 208      16.227  12.950  31.664  0.90 34.56           C  
ATOM   1526  CB  CYS H 208      15.020  12.025  31.436  0.90 41.33           C  
ATOM   1527  SG  CYS H 208      13.403  12.675  31.915  0.90 47.10           S  
ATOM   1528  C   CYS H 208      16.258  13.404  33.093  1.00 35.83           C  
ATOM   1529  O   CYS H 208      16.649  12.638  33.973  1.00 36.61           O  
ATOM   1530  N   ALA H 209      15.884  14.672  33.371  1.00 36.02           N  
ATOM   1531  CA  ALA H 209      15.969  15.116  34.735  1.00 35.17           C  
ATOM   1532  CB  ALA H 209      17.210  15.976  35.023  1.00 31.58           C  
ATOM   1533  C   ALA H 209      14.771  15.940  35.083  1.00 35.06           C  
ATOM   1534  O   ALA H 209      14.265  16.713  34.269  1.00 36.28           O  
ATOM   1535  N   ARG H 210      14.301  15.776  36.337  1.00 36.81           N  
ATOM   1536  CA  ARG H 210      13.180  16.501  36.857  1.00 36.95           C  
ATOM   1537  CB  ARG H 210      12.487  15.816  38.048  1.00 29.06           C  
ATOM   1538  CG  ARG H 210      11.219  16.543  38.500  1.00 19.48           C  
ATOM   1539  CD  ARG H 210      10.409  15.789  39.556  1.00 20.33           C  
ATOM   1540  NE  ARG H 210      10.938  16.165  40.897  1.00 27.82           N  
ATOM   1541  CZ  ARG H 210      10.210  15.879  42.014  1.00 32.74           C  
ATOM   1542  NH1 ARG H 210       9.012  15.234  41.899  1.00 33.85           N1+
ATOM   1543  NH2 ARG H 210      10.678  16.241  43.245  1.00 33.84           N  
ATOM   1544  C   ARG H 210      13.679  17.831  37.314  1.00 37.32           C  
ATOM   1545  O   ARG H 210      14.832  17.978  37.716  1.00 38.10           O  
ATOM   1546  N   ASN H 211      12.783  18.831  37.297  1.00 38.46           N  
ATOM   1547  CA  ASN H 211      13.162  20.189  37.534  1.00 39.44           C  
ATOM   1548  CB  ASN H 211      11.967  21.157  37.455  1.00 43.24           C  
ATOM   1549  CG  ASN H 211      10.968  20.790  38.544  1.00 46.90           C  
ATOM   1550  OD1 ASN H 211      10.783  19.619  38.868  1.00104.40           O  
ATOM   1551  ND2 ASN H 211      10.300  21.824  39.123  1.00  0.00           N  
ATOM   1552  C   ASN H 211      13.816  20.391  38.849  1.00 41.02           C  
ATOM   1553  O   ASN H 211      14.856  21.042  38.896  1.00 40.49           O  
ATOM   1554  N   PHE H 212      13.522  19.783  40.004  1.00 29.13           N  
ATOM   1555  CA  PHE H 212      14.853  19.544  40.627  1.00 26.52           C  
ATOM   1556  CB  PHE H 212      15.958  20.500  41.291  1.00 24.82           C  
ATOM   1557  CG  PHE H 212      17.076  20.739  40.243  1.00 28.51           C  
ATOM   1558  CD1 PHE H 212      17.711  19.693  39.579  1.00 27.96           C  
ATOM   1559  CD2 PHE H 212      17.452  22.013  39.866  1.00 26.66           C  
ATOM   1560  CE1 PHE H 212      18.679  19.895  38.610  1.00 32.82           C  
ATOM   1561  CE2 PHE H 212      18.419  22.225  38.900  1.00 31.74           C  
ATOM   1562  CZ  PHE H 212      19.040  21.173  38.263  1.00 30.67           C  
ATOM   1563  C   PHE H 212      15.018  18.230  41.262  1.00 27.42           C  
ATOM   1564  O   PHE H 212      14.100  17.526  41.684  1.00 27.17           O  
ATOM   1565  N   ASP H 213      16.315  17.921  41.274  1.00 25.38           N  
ATOM   1566  CA  ASP H 213      17.012  16.798  41.767  1.00 27.14           C  
ATOM   1567  CB  ASP H 213      17.110  16.739  43.309  1.00 34.84           C  
ATOM   1568  CG  ASP H 213      15.740  16.651  43.975  1.00 38.88           C  
ATOM   1569  OD1 ASP H 213      15.028  17.688  44.031  1.00 43.00           O  
ATOM   1570  OD2 ASP H 213      15.395  15.538  44.453  1.00 36.22           O1-
ATOM   1571  C   ASP H 213      16.500  15.495  41.257  1.00 26.85           C  
ATOM   1572  O   ASP H 213      16.760  14.503  41.936  1.00 30.83           O  
ATOM   1573  N   LEU H 214      15.799  15.364  40.091  1.00 38.56           N  
ATOM   1574  CA  LEU H 214      15.722  13.929  39.965  1.00 37.39           C  
ATOM   1575  CB  LEU H 214      14.283  13.391  40.011  1.00 38.67           C  
ATOM   1576  CG  LEU H 214      13.569  13.691  41.342  1.00 35.73           C  
ATOM   1577  CD1 LEU H 214      12.144  13.114  41.350  1.00 46.21           C  
ATOM   1578  CD2 LEU H 214      14.413  13.240  42.545  1.00 39.34           C  
ATOM   1579  C   LEU H 214      16.298  13.555  38.634  1.00 37.26           C  
ATOM   1580  O   LEU H 214      15.964  14.166  37.621  1.00 40.10           O  
ATOM   1581  N   TRP H 215      17.175  12.527  38.595  1.00 37.80           N  
ATOM   1582  CA  TRP H 215      17.794  12.158  37.349  1.00 37.44           C  
ATOM   1583  CB  TRP H 215      19.330  12.264  37.378  1.00 32.37           C  
ATOM   1584  CG  TRP H 215      19.886  13.667  37.461  1.00 32.79           C  
ATOM   1585  CD2 TRP H 215      20.632  14.301  36.409  1.00 29.84           C  
ATOM   1586  CD1 TRP H 215      19.849  14.555  38.495  1.00 33.39           C  
ATOM   1587  NE1 TRP H 215      20.518  15.705  38.153  1.00 32.61           N  
ATOM   1588  CE2 TRP H 215      21.007  15.563  36.873  1.00 30.01           C  
ATOM   1589  CE3 TRP H 215      20.982  13.866  35.164  1.00 30.18           C  
ATOM   1590  CZ2 TRP H 215      21.742  16.411  36.095  1.00 29.74           C  
ATOM   1591  CZ3 TRP H 215      21.716  14.727  34.379  1.00 29.84           C  
ATOM   1592  CH2 TRP H 215      22.087  15.975  34.835  1.00 28.14           C  
ATOM   1593  C   TRP H 215      17.492  10.724  37.040  1.00 37.21           C  
ATOM   1594  O   TRP H 215      17.293   9.906  37.936  1.00 37.36           O  
ATOM   1595  N   GLY H 216      17.425  10.396  35.731  1.00 36.98           N  
ATOM   1596  CA  GLY H 216      17.216   9.041  35.300  1.00 35.74           C  
ATOM   1597  C   GLY H 216      18.571   8.404  35.185  1.00 38.07           C  
ATOM   1598  O   GLY H 216      19.594   9.080  35.270  1.00 37.52           O  
ATOM   1599  N   PRO H 217      18.593   7.110  34.995  1.00 38.81           N  
ATOM   1600  CA  PRO H 217      19.800   6.334  34.853  1.00 38.07           C  
ATOM   1601  CD  PRO H 217      17.408   6.286  35.153  1.00 38.32           C  
ATOM   1602  CB  PRO H 217      19.359   4.870  34.946  1.00 38.51           C  
ATOM   1603  CG  PRO H 217      17.846   4.900  34.658  1.00 38.04           C  
ATOM   1604  C   PRO H 217      20.542   6.652  33.589  1.00 38.21           C  
ATOM   1605  O   PRO H 217      21.745   6.404  33.527  1.00 40.14           O  
ATOM   1606  N   GLY H 218      19.844   7.171  32.562  1.00 36.93           N  
ATOM   1607  CA  GLY H 218      20.468   7.517  31.315  1.00 35.88           C  
ATOM   1608  C   GLY H 218      20.278   6.405  30.331  1.00 36.42           C  
ATOM   1609  O   GLY H 218      20.030   5.257  30.703  1.00 37.75           O  
ATOM   1610  N   THR H 219      20.373   6.745  29.029  1.00 34.19           N  
ATOM   1611  CA  THR H 219      20.263   5.776  27.976  1.00 32.64           C  
ATOM   1612  CB  THR H 219      18.964   5.864  27.246  1.00 31.55           C  
ATOM   1613  OG1 THR H 219      17.880   5.737  28.152  1.00 34.65           O  
ATOM   1614  CG2 THR H 219      18.922   4.704  26.257  1.00 31.49           C  
ATOM   1615  C   THR H 219      21.361   6.082  27.002  1.00 33.05           C  
ATOM   1616  O   THR H 219      21.601   7.242  26.677  1.00 35.97           O  
ATOM   1617  N   LEU H 220      22.048   5.046  26.481  1.00 34.44           N  
ATOM   1618  CA  LEU H 220      23.191   5.317  25.654  1.00 34.43           C  
ATOM   1619  CB  LEU H 220      24.364   4.359  25.930  1.00 32.06           C  
ATOM   1620  CG  LEU H 220      25.615   4.622  25.072  1.00 31.92           C  
ATOM   1621  CD1 LEU H 220      26.249   5.981  25.411  1.00 30.94           C  
ATOM   1622  CD2 LEU H 220      26.614   3.459  25.170  1.00 33.77           C  
ATOM   1623  C   LEU H 220      22.830   5.201  24.207  1.00 35.84           C  
ATOM   1624  O   LEU H 220      22.233   4.222  23.766  1.00 36.42           O  
ATOM   1625  N   VAL H 221      23.204   6.233  23.426  1.00 36.82           N  
ATOM   1626  CA  VAL H 221      22.948   6.234  22.018  1.00 35.49           C  
ATOM   1627  CB  VAL H 221      22.246   7.478  21.553  1.00 32.13           C  
ATOM   1628  CG1 VAL H 221      22.190   7.475  20.019  1.00 31.42           C  
ATOM   1629  CG2 VAL H 221      20.859   7.527  22.217  1.00 31.25           C  
ATOM   1630  C   VAL H 221      24.267   6.160  21.317  1.00 38.22           C  
ATOM   1631  O   VAL H 221      25.188   6.921  21.614  1.00 37.27           O  
ATOM   1632  N   ILE H 222      24.391   5.217  20.362  1.00 38.10           N  
ATOM   1633  CA  ILE H 222      25.620   5.091  19.638  1.00 38.66           C  
ATOM   1634  CB  ILE H 222      26.286   3.749  19.817  1.00 36.55           C  
ATOM   1635  CG1 ILE H 222      27.739   3.751  19.299  1.00  0.00           C  
ATOM   1636  CG2 ILE H 222      25.383   2.673  19.194  1.00 35.65           C  
ATOM   1637  CD1 ILE H 222      27.895   3.953  17.792  1.00  0.00           C  
ATOM   1638  C   ILE H 222      25.318   5.312  18.189  1.00 39.30           C  
ATOM   1639  O   ILE H 222      24.416   4.700  17.620  1.00 40.75           O  
ATOM   1640  N   VAL H 223      26.071   6.231  17.556  1.00 38.31           N  
ATOM   1641  CA  VAL H 223      25.857   6.490  16.165  1.00 39.93           C  
ATOM   1642  CB  VAL H 223      25.680   7.951  15.869  1.00 40.28           C  
ATOM   1643  CG1 VAL H 223      25.501   8.127  14.352  1.00 41.93           C  
ATOM   1644  CG2 VAL H 223      24.507   8.483  16.707  1.00 38.77           C  
ATOM   1645  C   VAL H 223      27.079   6.032  15.435  1.00 41.69           C  
ATOM   1646  O   VAL H 223      28.165   6.577  15.627  1.00 40.72           O  
ATOM   1647  N   SER H 224      26.925   5.011  14.566  1.00 43.53           N  
ATOM   1648  CA  SER H 224      28.057   4.520  13.834  1.00 43.97           C  
ATOM   1649  CB  SER H 224      28.921   3.530  14.631  1.00 49.45           C  
ATOM   1650  OG  SER H 224      30.014   3.091  13.839  1.00 52.38           O  
ATOM   1651  C   SER H 224      27.556   3.793  12.625  1.00 46.23           C  
ATOM   1652  O   SER H 224      26.392   3.408  12.553  1.00 46.29           O  
ATOM   1653  N   SER H 225      28.445   3.596  11.629  1.00 49.29           N  
ATOM   1654  CA  SER H 225      28.061   2.898  10.437  1.00 49.57           C  
ATOM   1655  CB  SER H 225      28.708   3.461   9.162  1.00 50.87           C  
ATOM   1656  OG  SER H 225      28.246   4.781   8.919  1.00 65.17           O  
ATOM   1657  C   SER H 225      28.526   1.453  10.575  1.00 50.62           C  
ATOM   1658  O   SER H 225      29.240   1.149  11.565  1.00 53.58           O  
ATOM   1659  OXT SER H 225      28.175   0.636   9.682  1.00  0.00           O1-
TER    1660      SER H 225 
CONECT  147  664
CONECT  664  147
CONECT  964 1527
CONECT 1527  964
END
