# Supplementary material for: Fully automated antibody structure prediction using BIOVIA tools: Validation study
Source: PLoS One. 2017 May 18;12(5):e0177923. doi: 10.1371/journal.pone.0177923 (PMC5436848; doi:10.1371/journal.pone.0177923)
Supplement: S2 Dataset — Predicted structures using the Top5 framework method, Chothia CDR definition with canonical filtering and generating 50 models. These were used in the comparison against predictions using no filtering. (ZIP) [file pone.0177923.s004.zip › 4JO4_LH_FV_FinalModel.pdb]

REMARK   Accelrys Discovery Studio PDB file
REMARK   Created:  2015-04-10T04:04:40Z
SSBOND   1 CYS L   23    CYS L   88                                     
SSBOND   2 CYS H  131    CYS H  206                                     
ATOM      1  N   ASP L   1      26.938  32.976  25.756  1.00 57.96           N1+
ATOM      2  CA  ASP L   1      26.031  32.542  26.846  1.00 58.23           C  
ATOM      3  CB  ASP L   1      25.486  31.122  26.603  1.00 67.98           C  
ATOM      4  CG  ASP L   1      24.495  31.156  25.450  1.00 80.32           C  
ATOM      5  OD1 ASP L   1      24.285  32.256  24.875  1.00 44.64           O  
ATOM      6  OD2 ASP L   1      23.928  30.075  25.133  1.00 46.25           O1-
ATOM      7  C   ASP L   1      26.794  32.503  28.124  1.00 57.23           C  
ATOM      8  O   ASP L   1      27.963  32.883  28.152  1.00 56.86           O  
ATOM      9  N   ILE L   2      26.155  32.047  29.224  1.00 46.72           N  
ATOM     10  CA  ILE L   2      26.917  31.995  30.433  1.00 44.34           C  
ATOM     11  CB  ILE L   2      26.163  31.928  31.736  1.00 39.59           C  
ATOM     12  CG1 ILE L   2      25.422  33.237  32.035  1.00 26.29           C  
ATOM     13  CG2 ILE L   2      27.185  31.575  32.828  1.00 24.31           C  
ATOM     14  CD1 ILE L   2      24.658  33.190  33.356  1.00 36.12           C  
ATOM     15  C   ILE L   2      27.786  30.790  30.381  1.00 43.42           C  
ATOM     16  O   ILE L   2      27.358  29.707  29.989  1.00 42.79           O  
ATOM     17  N   VAL L   3      29.067  30.972  30.740  1.00 42.20           N  
ATOM     18  CA  VAL L   3      29.940  29.842  30.779  1.00 41.11           C  
ATOM     19  CB  VAL L   3      31.172  29.936  29.924  1.00 42.32           C  
ATOM     20  CG1 VAL L   3      32.224  30.793  30.643  1.00 61.91           C  
ATOM     21  CG2 VAL L   3      31.657  28.512  29.621  1.00 65.91           C  
ATOM     22  C   VAL L   3      30.411  29.716  32.186  1.00 40.11           C  
ATOM     23  O   VAL L   3      30.503  30.700  32.918  1.00 40.55           O  
ATOM     24  N   MET L   4      30.698  28.474  32.608  1.00 40.80           N  
ATOM     25  CA  MET L   4      31.146  28.256  33.947  1.00 37.69           C  
ATOM     26  CB  MET L   4      30.322  27.194  34.688  1.00 35.08           C  
ATOM     27  CG  MET L   4      28.844  27.564  34.817  1.00 35.23           C  
ATOM     28  SD  MET L   4      28.516  29.037  35.833  1.00 39.57           S  
ATOM     29  CE  MET L   4      28.671  28.164  37.416  1.00 36.13           C  
ATOM     30  C   MET L   4      32.543  27.738  33.855  1.00 37.13           C  
ATOM     31  O   MET L   4      32.833  26.855  33.048  1.00 37.93           O  
ATOM     32  N   THR L   5      33.450  28.293  34.683  1.00 36.17           N  
ATOM     33  CA  THR L   5      34.812  27.854  34.673  1.00 37.35           C  
ATOM     34  CB  THR L   5      35.787  28.993  34.586  1.00 35.57           C  
ATOM     35  OG1 THR L   5      35.555  29.739  33.400  1.00 39.68           O  
ATOM     36  CG2 THR L   5      37.218  28.431  34.592  1.00 36.86           C  
ATOM     37  C   THR L   5      35.041  27.153  35.969  1.00 35.84           C  
ATOM     38  O   THR L   5      35.017  27.765  37.035  1.00 36.84           O  
ATOM     39  N   GLN L   6      35.281  25.831  35.898  1.00 35.70           N  
ATOM     40  CA  GLN L   6      35.458  25.069  37.094  1.00 35.09           C  
ATOM     41  CB  GLN L   6      34.624  23.773  37.109  1.00 38.31           C  
ATOM     42  CG  GLN L   6      34.672  23.010  38.433  1.00 38.48           C  
ATOM     43  CD  GLN L   6      33.640  21.893  38.361  1.00 36.80           C  
ATOM     44  OE1 GLN L   6      32.904  21.775  37.382  1.00 35.66           O  
ATOM     45  NE2 GLN L   6      33.576  21.056  39.430  1.00 37.28           N  
ATOM     46  C   GLN L   6      36.900  24.710  37.201  1.00 35.96           C  
ATOM     47  O   GLN L   6      37.541  24.336  36.221  1.00 37.08           O  
ATOM     48  N   THR L   7      37.455  24.852  38.418  1.00 37.13           N  
ATOM     49  CA  THR L   7      38.839  24.551  38.619  1.00 37.64           C  
ATOM     50  CB  THR L   7      39.667  25.804  38.603  1.00 36.60           C  
ATOM     51  OG1 THR L   7      41.048  25.497  38.528  1.00 50.63           O  
ATOM     52  CG2 THR L   7      39.356  26.621  39.865  1.00 49.54           C  
ATOM     53  C   THR L   7      38.949  23.905  39.964  1.00 36.68           C  
ATOM     54  O   THR L   7      38.156  24.213  40.853  1.00 37.07           O  
ATOM     55  N   PRO L   8      39.879  23.007  40.179  1.00 37.46           N  
ATOM     56  CA  PRO L   8      40.800  22.543  39.174  1.00 37.89           C  
ATOM     57  CD  PRO L   8      40.405  22.819  41.521  1.00 35.43           C  
ATOM     58  CB  PRO L   8      42.053  22.087  39.921  1.00 36.85           C  
ATOM     59  CG  PRO L   8      41.563  21.825  41.352  1.00 34.88           C  
ATOM     60  C   PRO L   8      40.175  21.434  38.393  1.00 38.08           C  
ATOM     61  O   PRO L   8      39.075  21.002  38.735  1.00 38.74           O  
ATOM     62  N   ALA L   9      40.856  20.980  37.323  1.00 38.36           N  
ATOM     63  CA  ALA L   9      40.385  19.892  36.516  1.00 38.16           C  
ATOM     64  CB  ALA L   9      41.289  19.634  35.298  1.00 48.81           C  
ATOM     65  C   ALA L   9      40.365  18.640  37.339  1.00 36.95           C  
ATOM     66  O   ALA L   9      39.427  17.850  37.240  1.00 36.14           O  
ATOM     67  N   SER L  10      41.407  18.413  38.168  1.00 36.70           N  
ATOM     68  CA  SER L  10      41.426  17.202  38.940  1.00 36.17           C  
ATOM     69  CB  SER L  10      42.142  16.055  38.204  1.00 45.52           C  
ATOM     70  OG  SER L  10      42.137  14.873  38.988  1.00 48.67           O  
ATOM     71  C   SER L  10      42.172  17.477  40.211  1.00 36.08           C  
ATOM     72  O   SER L  10      42.978  18.404  40.280  1.00 37.35           O  
ATOM     73  N   VAL L  11      41.894  16.688  41.271  0.90 35.78           N  
ATOM     74  CA  VAL L  11      42.588  16.886  42.514  0.90 36.63           C  
ATOM     75  CB  VAL L  11      41.879  17.798  43.476  0.90 35.55           C  
ATOM     76  CG1 VAL L  11      41.768  19.206  42.875  1.00 44.07           C  
ATOM     77  CG2 VAL L  11      40.526  17.163  43.832  1.00 48.53           C  
ATOM     78  C   VAL L  11      42.667  15.573  43.230  0.90 36.37           C  
ATOM     79  O   VAL L  11      41.793  14.720  43.089  0.90 34.53           O  
ATOM     80  N   SER L  12      43.731  15.384  44.037  1.00 37.95           N  
ATOM     81  CA  SER L  12      43.853  14.177  44.802  1.00 38.02           C  
ATOM     82  CB  SER L  12      45.052  13.311  44.380  1.00 34.28           C  
ATOM     83  OG  SER L  12      45.046  12.084  45.091  1.00 38.93           O  
ATOM     84  C   SER L  12      44.054  14.594  46.230  1.00 39.26           C  
ATOM     85  O   SER L  12      44.800  15.532  46.507  1.00 40.09           O  
ATOM     86  N   ALA L  13      43.373  13.915  47.179  1.00 35.29           N  
ATOM     87  CA  ALA L  13      43.504  14.273  48.566  1.00 36.31           C  
ATOM     88  CB  ALA L  13      42.435  15.271  49.045  1.00 48.76           C  
ATOM     89  C   ALA L  13      43.335  13.033  49.387  1.00 37.09           C  
ATOM     90  O   ALA L  13      42.647  12.095  48.987  1.00 35.67           O  
ATOM     91  N   ALA L  14      43.977  12.999  50.570  1.00 39.85           N  
ATOM     92  CA  ALA L  14      43.899  11.865  51.448  1.00 41.07           C  
ATOM     93  CB  ALA L  14      45.053  11.785  52.464  1.00 39.93           C  
ATOM     94  C   ALA L  14      42.624  11.945  52.225  1.00 40.01           C  
ATOM     95  O   ALA L  14      41.997  12.999  52.311  1.00 39.78           O  
ATOM     96  N   VAL L  15      42.207  10.805  52.815  1.00 38.32           N  
ATOM     97  CA  VAL L  15      40.997  10.789  53.581  1.00 39.67           C  
ATOM     98  CB  VAL L  15      40.560   9.421  54.017  1.00 43.07           C  
ATOM     99  CG1 VAL L  15      40.137   8.627  52.771  1.00 47.69           C  
ATOM    100  CG2 VAL L  15      41.710   8.764  54.793  1.00 46.74           C  
ATOM    101  C   VAL L  15      41.196  11.639  54.787  1.00 41.07           C  
ATOM    102  O   VAL L  15      42.269  11.662  55.389  1.00 43.87           O  
ATOM    103  N   GLY L  16      40.139  12.391  55.147  1.00 39.88           N  
ATOM    104  CA  GLY L  16      40.179  13.266  56.276  1.00 41.04           C  
ATOM    105  C   GLY L  16      40.592  14.618  55.789  1.00 39.41           C  
ATOM    106  O   GLY L  16      40.455  15.610  56.501  1.00 40.46           O  
ATOM    107  N   GLY L  17      41.084  14.695  54.537  1.00 38.48           N  
ATOM    108  CA  GLY L  17      41.553  15.946  54.013  1.00 37.95           C  
ATOM    109  C   GLY L  17      40.373  16.747  53.570  1.00 38.18           C  
ATOM    110  O   GLY L  17      39.239  16.274  53.579  1.00 38.83           O  
ATOM    111  N   THR L  18      40.619  18.007  53.166  1.00 38.00           N  
ATOM    112  CA  THR L  18      39.533  18.837  52.736  1.00 38.55           C  
ATOM    113  CB  THR L  18      39.364  20.079  53.562  1.00 43.71           C  
ATOM    114  OG1 THR L  18      39.168  19.733  54.925  1.00 62.25           O  
ATOM    115  CG2 THR L  18      38.140  20.855  53.045  1.00 60.91           C  
ATOM    116  C   THR L  18      39.815  19.256  51.330  1.00 38.21           C  
ATOM    117  O   THR L  18      40.960  19.508  50.959  1.00 39.34           O  
ATOM    118  N   VAL L  19      38.762  19.325  50.495  1.00 37.73           N  
ATOM    119  CA  VAL L  19      38.979  19.699  49.129  1.00 36.22           C  
ATOM    120  CB  VAL L  19      38.603  18.624  48.148  1.00 39.27           C  
ATOM    121  CG1 VAL L  19      38.768  19.182  46.728  1.00 39.46           C  
ATOM    122  CG2 VAL L  19      39.463  17.380  48.416  1.00 38.29           C  
ATOM    123  C   VAL L  19      38.130  20.891  48.821  1.00 35.05           C  
ATOM    124  O   VAL L  19      37.059  21.076  49.397  1.00 35.57           O  
ATOM    125  N   THR L  20      38.616  21.759  47.909  1.00 35.33           N  
ATOM    126  CA  THR L  20      37.832  22.905  47.552  1.00 36.29           C  
ATOM    127  CB  THR L  20      38.380  24.197  48.090  1.00 40.67           C  
ATOM    128  OG1 THR L  20      37.393  25.210  48.009  1.00 45.00           O  
ATOM    129  CG2 THR L  20      39.621  24.608  47.286  1.00 40.95           C  
ATOM    130  C   THR L  20      37.756  22.984  46.052  1.00 35.13           C  
ATOM    131  O   THR L  20      38.762  22.866  45.354  1.00 34.90           O  
ATOM    132  N   ILE L  21      36.532  23.190  45.519  1.00 34.43           N  
ATOM    133  CA  ILE L  21      36.295  23.245  44.102  1.00 32.95           C  
ATOM    134  CB  ILE L  21      35.192  22.320  43.658  1.00 32.89           C  
ATOM    135  CG1 ILE L  21      35.404  20.859  44.100  1.00 32.25           C  
ATOM    136  CG2 ILE L  21      35.071  22.476  42.133  1.00 34.07           C  
ATOM    137  CD1 ILE L  21      36.527  20.118  43.383  1.00 32.00           C  
ATOM    138  C   ILE L  21      35.745  24.615  43.832  1.00 33.77           C  
ATOM    139  O   ILE L  21      34.906  25.105  44.586  1.00 33.20           O  
ATOM    140  N   ASN L  22      36.188  25.275  42.741  1.00 32.82           N  
ATOM    141  CA  ASN L  22      35.717  26.614  42.506  1.00 33.61           C  
ATOM    142  CB  ASN L  22      36.860  27.639  42.501  1.00 39.43           C  
ATOM    143  CG  ASN L  22      37.643  27.496  43.800  1.00 56.06           C  
ATOM    144  OD1 ASN L  22      37.101  27.638  44.894  1.00 18.32           O  
ATOM    145  ND2 ASN L  22      38.964  27.189  43.673  1.00 17.94           N  
ATOM    146  C   ASN L  22      35.086  26.692  41.144  1.00 33.48           C  
ATOM    147  O   ASN L  22      35.524  26.033  40.202  1.00 33.89           O  
ATOM    148  N   CYS L  23      34.004  27.492  41.017  1.00 32.30           N  
ATOM    149  CA  CYS L  23      33.409  27.731  39.730  1.00 33.41           C  
ATOM    150  CB  CYS L  23      32.046  27.058  39.484  1.00 39.79           C  
ATOM    151  SG  CYS L  23      32.263  25.389  38.802  1.00 46.81           S  
ATOM    152  C   CYS L  23      33.247  29.206  39.544  1.00 33.59           C  
ATOM    153  O   CYS L  23      32.832  29.919  40.455  1.00 35.60           O  
ATOM    154  N   GLN L  24      33.602  29.709  38.342  1.00 34.95           N  
ATOM    155  CA  GLN L  24      33.460  31.114  38.089  1.00 36.64           C  
ATOM    156  CB  GLN L  24      34.769  31.833  37.735  1.00 47.17           C  
ATOM    157  CG  GLN L  24      34.544  33.322  37.477  1.00 51.61           C  
ATOM    158  CD  GLN L  24      35.868  33.951  37.085  1.00 59.80           C  
ATOM    159  OE1 GLN L  24      36.193  34.043  35.903  1.00 85.34           O  
ATOM    160  NE2 GLN L  24      36.655  34.398  38.099  1.00 79.56           N  
ATOM    161  C   GLN L  24      32.557  31.295  36.915  1.00 36.09           C  
ATOM    162  O   GLN L  24      32.771  30.712  35.853  1.00 36.92           O  
ATOM    163  N   ALA L  25      31.508  32.120  37.096  1.00 35.21           N  
ATOM    164  CA  ALA L  25      30.551  32.371  36.057  1.00 35.86           C  
ATOM    165  CB  ALA L  25      29.143  32.689  36.590  1.00 32.63           C  
ATOM    166  C   ALA L  25      30.988  33.533  35.211  1.00 37.77           C  
ATOM    167  O   ALA L  25      31.728  34.405  35.664  1.00 40.16           O  
ATOM    168  N   SER L  26      30.549  33.542  33.946  1.00 21.52           N  
ATOM    169  CA  SER L  26      30.863  34.648  33.103  1.00 20.93           C  
ATOM    170  CB  SER L  26      30.477  34.428  31.634  1.00 24.83           C  
ATOM    171  OG  SER L  26      31.228  33.358  31.086  1.00 21.03           O  
ATOM    172  C   SER L  26      30.066  35.830  33.564  1.00 24.04           C  
ATOM    173  O   SER L  26      30.540  36.965  33.516  1.00 29.47           O  
ATOM    174  N   GLU L  27      28.823  35.588  34.029  1.00 21.76           N  
ATOM    175  CA  GLU L  27      27.950  36.673  34.387  1.00 19.15           C  
ATOM    176  CB  GLU L  27      26.735  36.771  33.456  0.67 16.01           C  
ATOM    177  CG  GLU L  27      27.125  37.094  32.017  0.67 29.41           C  
ATOM    178  CD  GLU L  27      25.953  36.739  31.118  0.67 38.06           C  
ATOM    179  OE1 GLU L  27      24.848  36.472  31.660  0.67 39.68           O  
ATOM    180  OE2 GLU L  27      26.151  36.722  29.874  1.00  0.00           O1-
ATOM    181  C   GLU L  27      27.415  36.422  35.760  1.00 18.15           C  
ATOM    182  O   GLU L  27      27.560  35.330  36.305  1.00 18.04           O  
ATOM    183  N   THR L  28      26.783  37.455  36.360  1.00 15.15           N  
ATOM    184  CA  THR L  28      26.250  37.326  37.684  1.00 18.91           C  
ATOM    185  CB  THR L  28      25.748  38.618  38.259  1.00 22.68           C  
ATOM    186  OG1 THR L  28      26.792  39.579  38.278  1.00  0.00           O  
ATOM    187  CG2 THR L  28      25.251  38.360  39.694  1.00  0.00           C  
ATOM    188  C   THR L  28      25.101  36.372  37.631  1.00 16.70           C  
ATOM    189  O   THR L  28      24.059  36.645  37.036  1.00 18.41           O  
ATOM    190  N   ILE L  29      25.313  35.198  38.247  1.00 15.25           N  
ATOM    191  CA  ILE L  29      24.385  34.107  38.343  1.00 13.75           C  
ATOM    192  CB  ILE L  29      25.008  32.810  38.768  1.00  8.03           C  
ATOM    193  CG1 ILE L  29      26.198  32.436  37.886  1.00  8.35           C  
ATOM    194  CG2 ILE L  29      23.921  31.738  38.671  1.00 13.63           C  
ATOM    195  CD1 ILE L  29      26.846  31.118  38.305  1.00 18.22           C  
ATOM    196  C   ILE L  29      23.278  34.399  39.311  1.00 15.11           C  
ATOM    197  O   ILE L  29      22.206  33.803  39.226  1.00 17.88           O  
ATOM    198  N   SER L  30      23.534  35.259  40.314  1.00 16.45           N  
ATOM    199  CA  SER L  30      22.555  35.545  41.330  1.00 15.31           C  
ATOM    200  CB  SER L  30      21.216  36.062  40.771  1.00 13.36           C  
ATOM    201  OG  SER L  30      21.369  37.369  40.239  1.00 25.70           O  
ATOM    202  C   SER L  30      22.275  34.328  42.164  1.00 13.13           C  
ATOM    203  O   SER L  30      21.135  34.068  42.549  1.00 17.89           O  
ATOM    204  N   ASN L  31      23.337  33.560  42.469  1.00 13.17           N  
ATOM    205  CA  ASN L  31      23.294  32.430  43.358  1.00 11.63           C  
ATOM    206  CB  ASN L  31      22.839  32.797  44.779  1.00 15.21           C  
ATOM    207  CG  ASN L  31      24.048  33.396  45.484  1.00 25.55           C  
ATOM    208  OD1 ASN L  31      24.997  32.688  45.813  1.00 34.95           O  
ATOM    209  ND2 ASN L  31      24.025  34.735  45.716  1.00 28.66           N  
ATOM    210  C   ASN L  31      22.441  31.316  42.845  1.00 17.28           C  
ATOM    211  O   ASN L  31      22.111  30.402  43.603  1.00 21.32           O  
ATOM    212  N   TYR L  32      22.117  31.302  41.539  1.00 18.53           N  
ATOM    213  CA  TYR L  32      21.357  30.177  41.072  1.00 15.56           C  
ATOM    214  CB  TYR L  32      20.496  30.464  39.824  1.00 11.74           C  
ATOM    215  CG  TYR L  32      19.448  31.491  40.102  1.00 12.42           C  
ATOM    216  CD1 TYR L  32      18.325  31.176  40.831  1.00 12.13           C  
ATOM    217  CD2 TYR L  32      19.576  32.767  39.601  1.00  7.05           C  
ATOM    218  CE1 TYR L  32      17.355  32.121  41.074  1.00  9.23           C  
ATOM    219  CE2 TYR L  32      18.607  33.716  39.841  1.00 10.25           C  
ATOM    220  CZ  TYR L  32      17.494  33.395  40.580  1.00 11.79           C  
ATOM    221  OH  TYR L  32      16.497  34.363  40.827  1.00  8.79           O  
ATOM    222  C   TYR L  32      22.388  29.188  40.622  1.00 18.26           C  
ATOM    223  O   TYR L  32      22.711  29.111  39.437  1.00 19.82           O  
ATOM    224  N   LEU L  33      22.920  28.391  41.572  1.00 32.07           N  
ATOM    225  CA  LEU L  33      23.993  27.480  41.300  1.00 31.20           C  
ATOM    226  CB  LEU L  33      25.358  27.989  41.785  1.00 28.72           C  
ATOM    227  CG  LEU L  33      26.522  27.046  41.429  1.00 42.71           C  
ATOM    228  CD1 LEU L  33      26.939  27.195  39.957  1.00 36.75           C  
ATOM    229  CD2 LEU L  33      27.684  27.177  42.419  1.00 42.50           C  
ATOM    230  C   LEU L  33      23.753  26.222  42.080  1.00 31.70           C  
ATOM    231  O   LEU L  33      23.334  26.263  43.237  1.00 31.29           O  
ATOM    232  N   ALA L  34      24.039  25.062  41.457  1.00 30.32           N  
ATOM    233  CA  ALA L  34      23.880  23.802  42.122  1.00 28.32           C  
ATOM    234  CB  ALA L  34      22.701  22.970  41.592  1.00 31.96           C  
ATOM    235  C   ALA L  34      25.131  23.005  41.885  1.00 28.92           C  
ATOM    236  O   ALA L  34      25.842  23.232  40.909  1.00 29.73           O  
ATOM    237  N   TRP L  35      25.441  22.065  42.807  1.00 28.16           N  
ATOM    238  CA  TRP L  35      26.597  21.222  42.665  1.00 27.87           C  
ATOM    239  CB  TRP L  35      27.559  21.309  43.863  1.00 31.00           C  
ATOM    240  CG  TRP L  35      28.243  22.649  43.990  1.00 31.57           C  
ATOM    241  CD2 TRP L  35      29.484  22.977  43.349  1.00 31.71           C  
ATOM    242  CD1 TRP L  35      27.856  23.760  44.680  1.00 32.26           C  
ATOM    243  NE1 TRP L  35      28.780  24.763  44.507  1.00 32.92           N  
ATOM    244  CE2 TRP L  35      29.788  24.294  43.690  1.00 31.99           C  
ATOM    245  CE3 TRP L  35      30.304  22.239  42.544  1.00 32.05           C  
ATOM    246  CZ2 TRP L  35      30.922  24.898  43.227  1.00 31.36           C  
ATOM    247  CZ3 TRP L  35      31.445  22.851  42.077  1.00 33.00           C  
ATOM    248  CH2 TRP L  35      31.748  24.154  42.413  1.00 33.07           C  
ATOM    249  C   TRP L  35      26.128  19.800  42.580  1.00 28.06           C  
ATOM    250  O   TRP L  35      25.228  19.388  43.313  1.00 27.95           O  
ATOM    251  N   TYR L  36      26.746  19.008  41.674  1.00 27.97           N  
ATOM    252  CA  TYR L  36      26.358  17.635  41.483  1.00 27.78           C  
ATOM    253  CB  TYR L  36      25.798  17.324  40.082  1.00 29.83           C  
ATOM    254  CG  TYR L  36      24.542  18.091  39.844  1.00 29.16           C  
ATOM    255  CD1 TYR L  36      23.384  17.723  40.476  1.00 30.49           C  
ATOM    256  CD2 TYR L  36      24.511  19.187  39.012  1.00 29.37           C  
ATOM    257  CE1 TYR L  36      22.215  18.413  40.269  1.00 28.89           C  
ATOM    258  CE2 TYR L  36      23.339  19.880  38.801  1.00 29.06           C  
ATOM    259  CZ  TYR L  36      22.183  19.492  39.430  1.00 29.93           C  
ATOM    260  OH  TYR L  36      20.972  20.188  39.227  1.00 29.37           O  
ATOM    261  C   TYR L  36      27.554  16.741  41.626  1.00 27.81           C  
ATOM    262  O   TYR L  36      28.686  17.135  41.351  1.00 27.96           O  
ATOM    263  N   GLN L  37      27.307  15.493  42.077  1.00 27.74           N  
ATOM    264  CA  GLN L  37      28.319  14.486  42.237  1.00 28.30           C  
ATOM    265  CB  GLN L  37      28.291  13.836  43.633  1.00 29.99           C  
ATOM    266  CG  GLN L  37      29.356  12.759  43.842  1.00 30.07           C  
ATOM    267  CD  GLN L  37      29.138  12.139  45.216  1.00 32.21           C  
ATOM    268  OE1 GLN L  37      28.013  11.821  45.595  1.00 35.53           O  
ATOM    269  NE2 GLN L  37      30.244  11.961  45.987  1.00 33.49           N  
ATOM    270  C   GLN L  37      27.994  13.401  41.259  1.00 28.96           C  
ATOM    271  O   GLN L  37      26.844  12.977  41.157  1.00 29.92           O  
ATOM    272  N   GLN L  38      28.993  12.925  40.489  1.00 29.66           N  
ATOM    273  CA  GLN L  38      28.689  11.880  39.556  1.00 29.87           C  
ATOM    274  CB  GLN L  38      28.716  12.356  38.094  1.00 28.73           C  
ATOM    275  CG  GLN L  38      28.385  11.248  37.092  1.00 28.02           C  
ATOM    276  CD  GLN L  38      28.425  11.834  35.687  1.00 31.89           C  
ATOM    277  OE1 GLN L  38      29.250  12.691  35.374  1.00 32.53           O  
ATOM    278  NE2 GLN L  38      27.495  11.364  34.813  1.00 30.76           N  
ATOM    279  C   GLN L  38      29.707  10.791  39.691  1.00 32.09           C  
ATOM    280  O   GLN L  38      30.883  10.977  39.381  1.00 30.88           O  
ATOM    281  N   LYS L  39      29.269   9.608  40.161  1.00 33.99           N  
ATOM    282  CA  LYS L  39      30.154   8.484  40.265  1.00 36.66           C  
ATOM    283  CB  LYS L  39      29.746   7.479  41.353  1.00 40.54           C  
ATOM    284  CG  LYS L  39      29.905   8.072  42.756  1.00 43.12           C  
ATOM    285  CD  LYS L  39      29.214   7.276  43.863  1.00 45.12           C  
ATOM    286  CE  LYS L  39      29.389   7.889  45.254  1.00 46.19           C  
ATOM    287  NZ  LYS L  39      28.557   7.158  46.236  1.00 45.86           N1+
ATOM    288  C   LYS L  39      30.145   7.818  38.926  1.00 38.22           C  
ATOM    289  O   LYS L  39      29.232   8.034  38.129  1.00 38.78           O  
ATOM    290  N   PRO L  40      31.140   7.027  38.637  1.00 41.76           N  
ATOM    291  CA  PRO L  40      31.206   6.448  37.324  1.00 43.71           C  
ATOM    292  CD  PRO L  40      32.464   7.248  39.196  1.00 43.69           C  
ATOM    293  CB  PRO L  40      32.606   5.854  37.202  1.00 46.62           C  
ATOM    294  CG  PRO L  40      33.452   6.752  38.124  1.00 45.71           C  
ATOM    295  C   PRO L  40      30.103   5.497  36.999  1.00 44.00           C  
ATOM    296  O   PRO L  40      29.763   4.659  37.833  1.00 46.21           O  
ATOM    297  N   GLY L  41      29.542   5.621  35.778  1.00 44.52           N  
ATOM    298  CA  GLY L  41      28.519   4.739  35.295  1.00 44.29           C  
ATOM    299  C   GLY L  41      27.223   5.031  35.981  1.00 43.89           C  
ATOM    300  O   GLY L  41      26.323   4.194  35.974  1.00 46.13           O  
ATOM    301  N   GLN L  42      27.081   6.225  36.590  1.00 40.37           N  
ATOM    302  CA  GLN L  42      25.858   6.519  37.286  1.00 38.04           C  
ATOM    303  CB  GLN L  42      26.023   6.496  38.814  1.00 51.85           C  
ATOM    304  CG  GLN L  42      26.370   5.105  39.351  1.00 55.95           C  
ATOM    305  CD  GLN L  42      26.603   5.207  40.851  1.00 60.77           C  
ATOM    306  OE1 GLN L  42      25.988   6.024  41.534  1.00 76.75           O  
ATOM    307  NE2 GLN L  42      27.521   4.355  41.382  1.00 77.86           N  
ATOM    308  C   GLN L  42      25.408   7.892  36.890  1.00 37.75           C  
ATOM    309  O   GLN L  42      26.172   8.671  36.321  1.00 36.41           O  
ATOM    310  N   PRO L  43      24.158   8.184  37.146  1.00 36.87           N  
ATOM    311  CA  PRO L  43      23.615   9.487  36.860  1.00 33.80           C  
ATOM    312  CD  PRO L  43      23.128   7.159  37.151  1.00 42.72           C  
ATOM    313  CB  PRO L  43      22.096   9.313  36.787  1.00 34.48           C  
ATOM    314  CG  PRO L  43      21.829   7.935  37.417  1.00 41.56           C  
ATOM    315  C   PRO L  43      24.063  10.465  37.905  1.00 31.73           C  
ATOM    316  O   PRO L  43      24.446  10.039  38.994  1.00 31.63           O  
ATOM    317  N   PRO L  44      24.030  11.737  37.613  1.00 29.91           N  
ATOM    318  CA  PRO L  44      24.465  12.696  38.592  1.00 29.91           C  
ATOM    319  CD  PRO L  44      24.318  12.182  36.257  1.00 28.65           C  
ATOM    320  CB  PRO L  44      24.671  14.003  37.832  1.00 29.15           C  
ATOM    321  CG  PRO L  44      25.031  13.536  36.409  1.00 29.87           C  
ATOM    322  C   PRO L  44      23.509  12.793  39.735  1.00 30.58           C  
ATOM    323  O   PRO L  44      22.349  12.415  39.569  1.00 31.59           O  
ATOM    324  N   LYS L  45      23.986  13.256  40.911  1.00 30.61           N  
ATOM    325  CA  LYS L  45      23.144  13.412  42.066  1.00 30.34           C  
ATOM    326  CB  LYS L  45      23.488  12.458  43.219  1.00 33.06           C  
ATOM    327  CG  LYS L  45      22.569  12.657  44.421  1.00 40.22           C  
ATOM    328  CD  LYS L  45      22.790  11.664  45.560  1.00 46.14           C  
ATOM    329  CE  LYS L  45      21.912  11.961  46.776  1.00 60.61           C  
ATOM    330  NZ  LYS L  45      22.342  11.147  47.931  1.00 58.47           N1+
ATOM    331  C   LYS L  45      23.335  14.804  42.601  1.00 29.67           C  
ATOM    332  O   LYS L  45      24.462  15.297  42.667  1.00 28.83           O  
ATOM    333  N   LEU L  46      22.231  15.474  43.004  1.00 29.28           N  
ATOM    334  CA  LEU L  46      22.318  16.831  43.492  1.00 28.87           C  
ATOM    335  CB  LEU L  46      20.970  17.577  43.485  1.00 28.38           C  
ATOM    336  CG  LEU L  46      21.081  19.058  43.907  1.00 28.50           C  
ATOM    337  CD1 LEU L  46      21.728  19.917  42.806  1.00 28.01           C  
ATOM    338  CD2 LEU L  46      19.740  19.623  44.382  1.00 29.07           C  
ATOM    339  C   LEU L  46      22.814  16.848  44.915  1.00 29.80           C  
ATOM    340  O   LEU L  46      22.295  16.142  45.783  1.00 30.67           O  
ATOM    341  N   LEU L  47      23.951  17.541  45.150  1.00 28.56           N  
ATOM    342  CA  LEU L  47      24.470  17.788  46.470  1.00 29.43           C  
ATOM    343  CB  LEU L  47      25.995  17.947  46.454  1.00 28.87           C  
ATOM    344  CG  LEU L  47      26.723  16.687  45.958  1.00 28.96           C  
ATOM    345  CD1 LEU L  47      28.244  16.896  45.961  1.00 30.96           C  
ATOM    346  CD2 LEU L  47      26.290  15.439  46.746  1.00 30.25           C  
ATOM    347  C   LEU L  47      23.908  19.033  47.099  1.00 30.03           C  
ATOM    348  O   LEU L  47      23.438  19.016  48.233  1.00 31.75           O  
ATOM    349  N   ILE L  48      23.964  20.159  46.350  1.00 28.90           N  
ATOM    350  CA  ILE L  48      23.606  21.439  46.899  1.00 28.77           C  
ATOM    351  CB  ILE L  48      24.801  22.198  47.402  1.00 31.18           C  
ATOM    352  CG1 ILE L  48      25.471  21.425  48.549  1.00 37.14           C  
ATOM    353  CG2 ILE L  48      24.361  23.620  47.787  1.00 35.26           C  
ATOM    354  CD1 ILE L  48      26.845  21.965  48.935  1.00 38.76           C  
ATOM    355  C   ILE L  48      22.963  22.278  45.845  1.00 28.68           C  
ATOM    356  O   ILE L  48      23.301  22.196  44.663  1.00 27.98           O  
ATOM    357  N   TYR L  49      22.009  23.127  46.264  1.00 29.25           N  
ATOM    358  CA  TYR L  49      21.353  23.973  45.320  1.00 29.15           C  
ATOM    359  CB  TYR L  49      19.956  23.479  44.950  1.00 28.71           C  
ATOM    360  CG  TYR L  49      19.004  23.568  46.088  1.00 29.02           C  
ATOM    361  CD1 TYR L  49      18.408  24.753  46.440  1.00 30.78           C  
ATOM    362  CD2 TYR L  49      18.672  22.443  46.788  1.00 30.87           C  
ATOM    363  CE1 TYR L  49      17.520  24.825  47.485  1.00 32.64           C  
ATOM    364  CE2 TYR L  49      17.786  22.502  47.833  1.00 31.83           C  
ATOM    365  CZ  TYR L  49      17.209  23.694  48.189  1.00 32.61           C  
ATOM    366  OH  TYR L  49      16.299  23.751  49.264  1.00 34.94           O  
ATOM    367  C   TYR L  49      21.245  25.330  45.933  1.00 30.22           C  
ATOM    368  O   TYR L  49      21.457  25.493  47.132  1.00 32.52           O  
ATOM    369  N   LYS L  50      21.032  26.373  45.104  1.00 20.76           N  
ATOM    370  CA  LYS L  50      20.969  27.740  45.553  1.00 20.43           C  
ATOM    371  CB  LYS L  50      19.735  28.047  46.424  1.00 21.34           C  
ATOM    372  CG  LYS L  50      18.447  28.074  45.596  1.00 22.12           C  
ATOM    373  CD  LYS L  50      17.147  28.012  46.400  1.00 27.85           C  
ATOM    374  CE  LYS L  50      15.901  28.071  45.514  1.00 27.79           C  
ATOM    375  NZ  LYS L  50      14.691  27.794  46.318  1.00 32.51           N1+
ATOM    376  C   LYS L  50      22.227  28.137  46.278  1.00 21.78           C  
ATOM    377  O   LYS L  50      22.191  28.859  47.272  1.00 20.47           O  
ATOM    378  N   ALA L  51      23.381  27.649  45.779  1.00 20.37           N  
ATOM    379  CA  ALA L  51      24.708  28.002  46.208  1.00 20.27           C  
ATOM    380  CB  ALA L  51      24.929  29.524  46.287  1.00 21.44           C  
ATOM    381  C   ALA L  51      25.060  27.440  47.551  1.00 19.61           C  
ATOM    382  O   ALA L  51      26.231  27.132  47.771  1.00 21.43           O  
ATOM    383  N   SER L  52      24.092  27.219  48.471  1.00 21.40           N  
ATOM    384  CA  SER L  52      24.567  26.761  49.751  1.00 22.21           C  
ATOM    385  CB  SER L  52      24.934  27.920  50.692  1.00 26.05           C  
ATOM    386  OG  SER L  52      23.775  28.680  51.004  1.00 24.45           O  
ATOM    387  C   SER L  52      23.559  25.920  50.497  1.00 24.63           C  
ATOM    388  O   SER L  52      23.744  25.702  51.694  1.00 24.35           O  
ATOM    389  N   THR L  53      22.505  25.374  49.848  1.00 35.99           N  
ATOM    390  CA  THR L  53      21.551  24.594  50.586  1.00 36.35           C  
ATOM    391  CB  THR L  53      20.126  24.934  50.258  1.00 37.02           C  
ATOM    392  OG1 THR L  53      19.878  26.308  50.520  1.00 21.85           O  
ATOM    393  CG2 THR L  53      19.198  24.061  51.120  1.00 22.01           C  
ATOM    394  C   THR L  53      21.778  23.158  50.244  1.00 35.84           C  
ATOM    395  O   THR L  53      21.857  22.795  49.072  1.00 35.77           O  
ATOM    396  N   LEU L  54      21.910  22.298  51.276  1.00 37.18           N  
ATOM    397  CA  LEU L  54      22.192  20.914  51.026  1.00 37.90           C  
ATOM    398  CB  LEU L  54      22.805  20.143  52.213  1.00 47.55           C  
ATOM    399  CG  LEU L  54      24.175  20.649  52.697  1.00 48.74           C  
ATOM    400  CD1 LEU L  54      24.038  21.979  53.446  1.00 47.96           C  
ATOM    401  CD2 LEU L  54      24.911  19.578  53.515  1.00 50.96           C  
ATOM    402  C   LEU L  54      20.945  20.168  50.693  1.00 39.79           C  
ATOM    403  O   LEU L  54      19.876  20.401  51.258  1.00 42.09           O  
ATOM    404  N   ALA L  55      21.095  19.215  49.760  1.00 40.51           N  
ATOM    405  CA  ALA L  55      20.064  18.312  49.352  1.00 41.65           C  
ATOM    406  CB  ALA L  55      20.555  17.417  48.207  1.00 50.11           C  
ATOM    407  C   ALA L  55      19.831  17.424  50.537  1.00 44.20           C  
ATOM    408  O   ALA L  55      20.738  17.211  51.339  1.00 44.40           O  
ATOM    409  N   SER L  56      18.604  16.890  50.701  1.00 47.99           N  
ATOM    410  CA  SER L  56      18.359  16.056  51.845  1.00 50.23           C  
ATOM    411  CB  SER L  56      16.877  15.696  52.045  1.00 58.48           C  
ATOM    412  OG  SER L  56      16.127  16.861  52.357  1.00 63.21           O  
ATOM    413  C   SER L  56      19.113  14.775  51.675  1.00 49.98           C  
ATOM    414  O   SER L  56      19.205  14.226  50.579  1.00 49.42           O  
ATOM    415  N   GLY L  57      19.685  14.268  52.784  1.00 54.68           N  
ATOM    416  CA  GLY L  57      20.389  13.021  52.756  1.00 54.06           C  
ATOM    417  C   GLY L  57      21.851  13.270  52.538  1.00 52.88           C  
ATOM    418  O   GLY L  57      22.671  12.390  52.792  1.00 52.37           O  
ATOM    419  N   VAL L  58      22.221  14.479  52.068  1.00 49.14           N  
ATOM    420  CA  VAL L  58      23.607  14.779  51.828  1.00 47.90           C  
ATOM    421  CB  VAL L  58      23.798  15.912  50.857  1.00 33.63           C  
ATOM    422  CG1 VAL L  58      25.295  16.253  50.751  1.00 30.64           C  
ATOM    423  CG2 VAL L  58      23.162  15.500  49.517  1.00 31.39           C  
ATOM    424  C   VAL L  58      24.220  15.170  53.138  1.00 47.87           C  
ATOM    425  O   VAL L  58      23.626  15.916  53.915  1.00 49.68           O  
ATOM    426  N   SER L  59      25.447  14.674  53.405  1.00 45.92           N  
ATOM    427  CA  SER L  59      26.130  14.911  54.650  1.00 47.54           C  
ATOM    428  CB  SER L  59      27.387  14.046  54.820  1.00 55.94           C  
ATOM    429  OG  SER L  59      28.364  14.427  53.862  1.00 25.23           O  
ATOM    430  C   SER L  59      26.580  16.340  54.722  1.00 47.25           C  
ATOM    431  O   SER L  59      26.822  16.990  53.709  1.00 46.89           O  
ATOM    432  N   SER L  60      26.731  16.844  55.962  1.00 48.50           N  
ATOM    433  CA  SER L  60      27.102  18.203  56.249  1.00 47.74           C  
ATOM    434  CB  SER L  60      27.009  18.540  57.746  1.00 49.12           C  
ATOM    435  OG  SER L  60      27.390  19.891  57.962  1.00 54.79           O  
ATOM    436  C   SER L  60      28.514  18.458  55.818  1.00 45.40           C  
ATOM    437  O   SER L  60      28.968  19.600  55.813  1.00 47.02           O  
ATOM    438  N   ARG L  61      29.246  17.397  55.442  1.00 43.96           N  
ATOM    439  CA  ARG L  61      30.625  17.496  55.049  1.00 42.08           C  
ATOM    440  CB  ARG L  61      31.225  16.133  54.648  1.00 36.41           C  
ATOM    441  CG  ARG L  61      31.220  15.123  55.794  1.00 36.91           C  
ATOM    442  CD  ARG L  61      31.969  13.817  55.507  1.00 38.93           C  
ATOM    443  NE  ARG L  61      31.227  13.055  54.463  1.00 39.05           N  
ATOM    444  CZ  ARG L  61      31.606  13.136  53.155  1.00 39.24           C  
ATOM    445  NH1 ARG L  61      32.663  13.926  52.809  1.00 39.67           N1+
ATOM    446  NH2 ARG L  61      30.945  12.420  52.200  1.00 41.30           N  
ATOM    447  C   ARG L  61      30.704  18.385  53.848  1.00 40.90           C  
ATOM    448  O   ARG L  61      31.724  19.036  53.622  1.00 40.75           O  
ATOM    449  N   PHE L  62      29.641  18.389  53.020  1.00 38.14           N  
ATOM    450  CA  PHE L  62      29.615  19.206  51.842  1.00 35.03           C  
ATOM    451  CB  PHE L  62      28.705  18.652  50.735  1.00 36.69           C  
ATOM    452  CG  PHE L  62      29.384  17.476  50.126  1.00 35.35           C  
ATOM    453  CD1 PHE L  62      29.250  16.211  50.643  1.00 35.64           C  
ATOM    454  CD2 PHE L  62      30.171  17.648  49.019  1.00 37.25           C  
ATOM    455  CE1 PHE L  62      29.885  15.136  50.065  1.00 36.55           C  
ATOM    456  CE2 PHE L  62      30.806  16.579  48.437  1.00 36.63           C  
ATOM    457  CZ  PHE L  62      30.669  15.317  48.957  1.00 36.33           C  
ATOM    458  C   PHE L  62      29.083  20.564  52.191  1.00 36.47           C  
ATOM    459  O   PHE L  62      28.083  20.691  52.895  1.00 37.82           O  
ATOM    460  N   LYS L  63      29.757  21.626  51.696  1.00 36.62           N  
ATOM    461  CA  LYS L  63      29.325  22.969  51.962  1.00 37.31           C  
ATOM    462  CB  LYS L  63      30.201  23.705  52.991  1.00 45.94           C  
ATOM    463  CG  LYS L  63      30.180  23.099  54.395  1.00 69.07           C  
ATOM    464  CD  LYS L  63      31.315  23.612  55.287  1.00 34.11           C  
ATOM    465  CE  LYS L  63      31.319  23.019  56.698  1.00 71.94           C  
ATOM    466  NZ  LYS L  63      31.962  21.687  56.685  1.00 39.38           N1+
ATOM    467  C   LYS L  63      29.460  23.751  50.693  1.00 35.22           C  
ATOM    468  O   LYS L  63      30.380  23.524  49.909  1.00 37.28           O  
ATOM    469  N   GLY L  64      28.546  24.714  50.468  1.00 34.60           N  
ATOM    470  CA  GLY L  64      28.626  25.512  49.282  1.00 34.01           C  
ATOM    471  C   GLY L  64      28.606  26.945  49.706  1.00 37.24           C  
ATOM    472  O   GLY L  64      28.003  27.300  50.717  1.00 38.24           O  
ATOM    473  N   SER L  65      29.269  27.815  48.918  1.00 38.99           N  
ATOM    474  CA  SER L  65      29.336  29.203  49.269  1.00 40.74           C  
ATOM    475  CB  SER L  65      30.515  29.512  50.208  1.00 34.53           C  
ATOM    476  OG  SER L  65      30.547  30.893  50.529  1.00 38.90           O  
ATOM    477  C   SER L  65      29.549  29.996  48.017  1.00 39.92           C  
ATOM    478  O   SER L  65      29.812  29.442  46.952  1.00 39.92           O  
ATOM    479  N   GLY L  66      29.402  31.334  48.113  1.00 40.54           N  
ATOM    480  CA  GLY L  66      29.685  32.159  46.975  1.00 40.85           C  
ATOM    481  C   GLY L  66      28.499  32.997  46.646  1.00 42.36           C  
ATOM    482  O   GLY L  66      27.413  32.839  47.203  1.00 44.17           O  
ATOM    483  N   SER L  67      28.709  33.944  45.716  0.90 41.70           N  
ATOM    484  CA  SER L  67      27.639  34.779  45.276  0.90 44.69           C  
ATOM    485  CB  SER L  67      27.239  35.852  46.303  0.90 51.49           C  
ATOM    486  OG  SER L  67      26.166  36.637  45.802  0.90 56.77           O  
ATOM    487  C   SER L  67      28.140  35.466  44.054  0.90 46.50           C  
ATOM    488  O   SER L  67      29.340  35.498  43.795  0.90 47.97           O  
ATOM    489  N   GLY L  68      27.225  36.019  43.245  1.00 45.76           N  
ATOM    490  CA  GLY L  68      27.688  36.747  42.105  1.00 46.98           C  
ATOM    491  C   GLY L  68      28.419  35.821  41.187  1.00 44.21           C  
ATOM    492  O   GLY L  68      27.854  34.859  40.672  1.00 44.45           O  
ATOM    493  N   THR L  69      29.684  36.180  40.897  1.00 43.46           N  
ATOM    494  CA  THR L  69      30.576  35.503  39.997  1.00 43.06           C  
ATOM    495  CB  THR L  69      31.689  36.396  39.532  1.00 43.45           C  
ATOM    496  OG1 THR L  69      31.160  37.561  38.918  1.00 50.08           O  
ATOM    497  CG2 THR L  69      32.537  35.619  38.514  1.00 48.62           C  
ATOM    498  C   THR L  69      31.223  34.248  40.520  1.00 42.40           C  
ATOM    499  O   THR L  69      31.451  33.325  39.738  1.00 42.97           O  
ATOM    500  N   GLU L  70      31.576  34.160  41.823  1.00 41.34           N  
ATOM    501  CA  GLU L  70      32.389  33.035  42.217  1.00 40.06           C  
ATOM    502  CB  GLU L  70      33.731  33.472  42.828  1.00 48.60           C  
ATOM    503  CG  GLU L  70      34.618  34.190  41.809  1.00 53.82           C  
ATOM    504  CD  GLU L  70      35.846  34.731  42.523  1.00 90.11           C  
ATOM    505  OE1 GLU L  70      35.825  34.793  43.782  1.00 87.60           O  
ATOM    506  OE2 GLU L  70      36.823  35.094  41.815  1.00 94.07           O1-
ATOM    507  C   GLU L  70      31.694  32.150  43.204  1.00 38.23           C  
ATOM    508  O   GLU L  70      31.007  32.619  44.110  1.00 40.23           O  
ATOM    509  N   TYR L  71      31.878  30.817  43.045  1.00 36.18           N  
ATOM    510  CA  TYR L  71      31.218  29.877  43.908  1.00 34.11           C  
ATOM    511  CB  TYR L  71      30.091  29.097  43.219  1.00 41.94           C  
ATOM    512  CG  TYR L  71      29.108  30.080  42.690  1.00 41.62           C  
ATOM    513  CD1 TYR L  71      28.152  30.623  43.512  1.00 43.31           C  
ATOM    514  CD2 TYR L  71      29.157  30.471  41.374  1.00 41.86           C  
ATOM    515  CE1 TYR L  71      27.243  31.531  43.027  1.00 45.31           C  
ATOM    516  CE2 TYR L  71      28.250  31.377  40.881  1.00 44.09           C  
ATOM    517  CZ  TYR L  71      27.292  31.905  41.710  1.00 46.20           C  
ATOM    518  OH  TYR L  71      26.359  32.833  41.213  1.00 72.09           O  
ATOM    519  C   TYR L  71      32.210  28.846  44.341  1.00 34.11           C  
ATOM    520  O   TYR L  71      33.157  28.550  43.614  1.00 34.78           O  
ATOM    521  N   THR L  72      32.014  28.264  45.547  1.00 35.49           N  
ATOM    522  CA  THR L  72      32.966  27.290  45.996  1.00 34.54           C  
ATOM    523  CB  THR L  72      33.932  27.858  47.001  1.00 35.81           C  
ATOM    524  OG1 THR L  72      35.137  27.112  47.012  1.00 43.77           O  
ATOM    525  CG2 THR L  72      33.285  27.808  48.396  1.00 42.76           C  
ATOM    526  C   THR L  72      32.248  26.129  46.633  1.00 34.15           C  
ATOM    527  O   THR L  72      31.253  26.294  47.338  1.00 35.02           O  
ATOM    528  N   LEU L  73      32.749  24.903  46.377  1.00 33.06           N  
ATOM    529  CA  LEU L  73      32.232  23.688  46.944  1.00 34.28           C  
ATOM    530  CB  LEU L  73      31.946  22.649  45.838  1.00 29.95           C  
ATOM    531  CG  LEU L  73      31.384  21.274  46.262  1.00 27.39           C  
ATOM    532  CD1 LEU L  73      32.390  20.482  47.090  1.00 28.88           C  
ATOM    533  CD2 LEU L  73      30.010  21.383  46.935  1.00 28.46           C  
ATOM    534  C   LEU L  73      33.343  23.177  47.807  1.00 35.34           C  
ATOM    535  O   LEU L  73      34.464  23.006  47.332  1.00 36.21           O  
ATOM    536  N   THR L  74      33.080  22.944  49.108  1.00 36.27           N  
ATOM    537  CA  THR L  74      34.141  22.473  49.953  1.00 36.61           C  
ATOM    538  CB  THR L  74      34.460  23.420  51.074  1.00 35.67           C  
ATOM    539  OG1 THR L  74      34.812  24.692  50.552  1.00 43.86           O  
ATOM    540  CG2 THR L  74      35.632  22.851  51.886  1.00 39.42           C  
ATOM    541  C   THR L  74      33.714  21.177  50.564  1.00 37.61           C  
ATOM    542  O   THR L  74      32.624  21.065  51.120  1.00 39.61           O  
ATOM    543  N   ILE L  75      34.586  20.156  50.474  1.00 36.01           N  
ATOM    544  CA  ILE L  75      34.296  18.869  51.031  1.00 36.62           C  
ATOM    545  CB  ILE L  75      34.636  17.760  50.080  1.00 35.34           C  
ATOM    546  CG1 ILE L  75      33.931  17.985  48.731  1.00 35.09           C  
ATOM    547  CG2 ILE L  75      34.251  16.429  50.745  1.00 34.43           C  
ATOM    548  CD1 ILE L  75      34.502  17.141  47.592  1.00 35.17           C  
ATOM    549  C   ILE L  75      35.221  18.750  52.198  1.00 39.37           C  
ATOM    550  O   ILE L  75      36.439  18.803  52.039  1.00 40.21           O  
ATOM    551  N   SER L  76      34.655  18.572  53.404  1.00 42.31           N  
ATOM    552  CA  SER L  76      35.424  18.541  54.613  1.00 43.60           C  
ATOM    553  CB  SER L  76      34.578  18.761  55.878  1.00 40.43           C  
ATOM    554  OG  SER L  76      33.547  17.790  55.958  1.00 42.34           O  
ATOM    555  C   SER L  76      36.117  17.230  54.690  1.00 45.43           C  
ATOM    556  O   SER L  76      36.744  16.828  53.715  1.00 46.28           O  
ATOM    557  N   GLY L  77      36.075  16.558  55.859  1.00 45.81           N  
ATOM    558  CA  GLY L  77      36.783  15.318  56.008  1.00 44.72           C  
ATOM    559  C   GLY L  77      36.374  14.389  54.908  1.00 43.99           C  
ATOM    560  O   GLY L  77      35.335  13.731  54.972  1.00 44.44           O  
ATOM    561  N   VAL L  78      37.256  14.263  53.900  1.00 41.82           N  
ATOM    562  CA  VAL L  78      36.991  13.495  52.721  1.00 39.43           C  
ATOM    563  CB  VAL L  78      38.057  13.642  51.673  1.00 35.95           C  
ATOM    564  CG1 VAL L  78      37.724  12.715  50.495  1.00 55.96           C  
ATOM    565  CG2 VAL L  78      38.163  15.120  51.272  1.00 53.22           C  
ATOM    566  C   VAL L  78      36.930  12.050  53.073  1.00 40.24           C  
ATOM    567  O   VAL L  78      37.698  11.557  53.898  1.00 41.85           O  
ATOM    568  N   GLN L  79      35.982  11.337  52.438  1.00 39.12           N  
ATOM    569  CA  GLN L  79      35.842   9.928  52.641  1.00 39.62           C  
ATOM    570  CB  GLN L  79      34.455   9.511  53.145  1.00 40.78           C  
ATOM    571  CG  GLN L  79      34.169  10.059  54.542  1.00 44.06           C  
ATOM    572  CD  GLN L  79      32.914   9.380  55.053  1.00 46.48           C  
ATOM    573  OE1 GLN L  79      32.298   8.578  54.354  1.00 47.88           O  
ATOM    574  NE2 GLN L  79      32.524   9.701  56.316  1.00 54.02           N  
ATOM    575  C   GLN L  79      36.082   9.270  51.319  1.00 38.86           C  
ATOM    576  O   GLN L  79      36.086   9.926  50.280  1.00 38.33           O  
ATOM    577  N   CYS L  80      36.289   7.940  51.338  1.00 40.80           N  
ATOM    578  CA  CYS L  80      36.615   7.179  50.162  1.00 39.79           C  
ATOM    579  CB  CYS L  80      36.876   5.692  50.466  1.00 43.80           C  
ATOM    580  SG  CYS L  80      38.342   5.442  51.514  1.00 38.53           S  
ATOM    581  C   CYS L  80      35.484   7.252  49.182  1.00 38.55           C  
ATOM    582  O   CYS L  80      35.694   7.214  47.971  1.00 38.41           O  
ATOM    583  N   ASP L  81      34.249   7.356  49.695  1.00 40.27           N  
ATOM    584  CA  ASP L  81      33.035   7.373  48.929  1.00 39.71           C  
ATOM    585  CB  ASP L  81      31.806   7.482  49.839  1.00 38.71           C  
ATOM    586  CG  ASP L  81      30.573   7.490  48.961  1.00 52.17           C  
ATOM    587  OD1 ASP L  81      30.511   6.642  48.030  1.00  0.00           O  
ATOM    588  OD2 ASP L  81      29.684   8.351  49.193  1.00  0.00           O1-
ATOM    589  C   ASP L  81      33.002   8.569  48.024  1.00 39.59           C  
ATOM    590  O   ASP L  81      32.388   8.531  46.960  1.00 39.75           O  
ATOM    591  N   ASP L  82      33.659   9.662  48.442  1.00 36.52           N  
ATOM    592  CA  ASP L  82      33.649  10.943  47.790  1.00 33.78           C  
ATOM    593  CB  ASP L  82      34.358  12.026  48.619  1.00 33.24           C  
ATOM    594  CG  ASP L  82      33.513  12.287  49.859  1.00 35.91           C  
ATOM    595  OD1 ASP L  82      32.291  11.977  49.827  1.00 37.13           O  
ATOM    596  OD2 ASP L  82      34.082  12.796  50.858  1.00 37.47           O1-
ATOM    597  C   ASP L  82      34.290  10.907  46.434  1.00 32.89           C  
ATOM    598  O   ASP L  82      34.106  11.844  45.658  1.00 34.90           O  
ATOM    599  N   ALA L  83      35.119   9.891  46.124  1.00 31.86           N  
ATOM    600  CA  ALA L  83      35.746   9.881  44.832  1.00 32.82           C  
ATOM    601  CB  ALA L  83      36.604   8.628  44.582  1.00 31.26           C  
ATOM    602  C   ALA L  83      34.673   9.924  43.790  1.00 33.13           C  
ATOM    603  O   ALA L  83      33.778   9.081  43.763  1.00 36.37           O  
ATOM    604  N   ALA L  84      34.751  10.930  42.894  1.00 31.02           N  
ATOM    605  CA  ALA L  84      33.768  11.095  41.864  1.00 29.79           C  
ATOM    606  CB  ALA L  84      32.336  11.267  42.404  1.00 21.26           C  
ATOM    607  C   ALA L  84      34.113  12.349  41.124  1.00 30.02           C  
ATOM    608  O   ALA L  84      35.079  13.033  41.456  1.00 32.69           O  
ATOM    609  N   THR L  85      33.340  12.669  40.069  1.00 29.57           N  
ATOM    610  CA  THR L  85      33.574  13.894  39.367  1.00 28.71           C  
ATOM    611  CB  THR L  85      33.575  13.722  37.873  1.00 34.45           C  
ATOM    612  OG1 THR L  85      34.140  14.857  37.238  1.00 38.56           O  
ATOM    613  CG2 THR L  85      32.139  13.490  37.389  1.00 34.93           C  
ATOM    614  C   THR L  85      32.470  14.814  39.801  1.00 28.92           C  
ATOM    615  O   THR L  85      31.331  14.383  39.971  1.00 29.52           O  
ATOM    616  N   TYR L  86      32.788  16.106  40.030  1.00 28.30           N  
ATOM    617  CA  TYR L  86      31.823  17.039  40.547  1.00 26.05           C  
ATOM    618  CB  TYR L  86      32.277  17.731  41.849  1.00 27.73           C  
ATOM    619  CG  TYR L  86      32.336  16.721  42.946  1.00 28.09           C  
ATOM    620  CD1 TYR L  86      33.401  15.858  43.065  1.00 27.57           C  
ATOM    621  CD2 TYR L  86      31.324  16.648  43.875  1.00 28.63           C  
ATOM    622  CE1 TYR L  86      33.448  14.932  44.083  1.00 27.37           C  
ATOM    623  CE2 TYR L  86      31.364  15.727  44.894  1.00 30.48           C  
ATOM    624  CZ  TYR L  86      32.426  14.864  44.999  1.00 28.98           C  
ATOM    625  OH  TYR L  86      32.467  13.917  46.046  1.00 32.24           O  
ATOM    626  C   TYR L  86      31.627  18.119  39.534  1.00 26.53           C  
ATOM    627  O   TYR L  86      32.575  18.532  38.867  1.00 27.07           O  
ATOM    628  N   TYR L  87      30.367  18.587  39.387  1.00 26.93           N  
ATOM    629  CA  TYR L  87      30.048  19.597  38.421  1.00 27.50           C  
ATOM    630  CB  TYR L  87      29.119  19.106  37.293  1.00 27.26           C  
ATOM    631  CG  TYR L  87      29.807  18.106  36.428  1.00 27.75           C  
ATOM    632  CD1 TYR L  87      30.574  18.514  35.362  1.00 28.11           C  
ATOM    633  CD2 TYR L  87      29.674  16.759  36.675  1.00 28.79           C  
ATOM    634  CE1 TYR L  87      31.202  17.595  34.555  1.00 28.32           C  
ATOM    635  CE2 TYR L  87      30.300  15.835  35.872  1.00 27.98           C  
ATOM    636  CZ  TYR L  87      31.065  16.252  34.810  1.00 27.54           C  
ATOM    637  OH  TYR L  87      31.709  15.307  33.984  1.00 30.38           O  
ATOM    638  C   TYR L  87      29.268  20.684  39.088  1.00 27.02           C  
ATOM    639  O   TYR L  87      28.462  20.436  39.985  1.00 27.15           O  
ATOM    640  N   CYS L  88      29.507  21.936  38.654  1.00 31.38           N  
ATOM    641  CA  CYS L  88      28.725  23.034  39.127  1.00 32.53           C  
ATOM    642  CB  CYS L  88      29.534  24.305  39.436  1.00 33.69           C  
ATOM    643  SG  CYS L  88      30.457  24.920  38.003  1.00 36.36           S  
ATOM    644  C   CYS L  88      27.772  23.328  38.019  1.00 31.84           C  
ATOM    645  O   CYS L  88      28.017  22.983  36.863  1.00 31.41           O  
ATOM    646  N   GLN L  89      26.633  23.950  38.353  1.00 31.47           N  
ATOM    647  CA  GLN L  89      25.630  24.162  37.358  1.00 31.35           C  
ATOM    648  CB  GLN L  89      24.550  23.090  37.487  1.00 26.53           C  
ATOM    649  CG  GLN L  89      23.357  23.266  36.570  1.00 27.19           C  
ATOM    650  CD  GLN L  89      22.321  22.296  37.092  1.00 15.37           C  
ATOM    651  OE1 GLN L  89      21.863  22.393  38.228  1.00 17.15           O  
ATOM    652  NE2 GLN L  89      21.921  21.340  36.218  1.00 18.46           N  
ATOM    653  C   GLN L  89      24.966  25.472  37.631  1.00 32.41           C  
ATOM    654  O   GLN L  89      24.509  25.720  38.745  1.00 33.33           O  
ATOM    655  N   GLN L  90      24.878  26.346  36.607  1.00 31.26           N  
ATOM    656  CA  GLN L  90      24.189  27.588  36.811  1.00 31.76           C  
ATOM    657  CB  GLN L  90      24.818  28.809  36.108  1.00 15.50           C  
ATOM    658  CG  GLN L  90      24.711  28.804  34.580  1.00 11.97           C  
ATOM    659  CD  GLN L  90      23.555  29.713  34.174  1.00 13.84           C  
ATOM    660  OE1 GLN L  90      22.526  29.785  34.845  1.00 16.05           O  
ATOM    661  NE2 GLN L  90      23.736  30.446  33.046  1.00 11.14           N  
ATOM    662  C   GLN L  90      22.827  27.400  36.225  1.00 33.11           C  
ATOM    663  O   GLN L  90      22.662  26.874  35.124  1.00 32.77           O  
ATOM    664  N   GLY L  91      22.078  28.314  36.888  1.00 98.08           N  
ATOM    665  CA  GLY L  91      20.842  29.030  36.712  1.00100.03           C  
ATOM    666  C   GLY L  91      19.731  28.296  36.096  1.00 99.47           C  
ATOM    667  O   GLY L  91      19.549  27.100  36.296  1.00 97.89           O  
ATOM    668  N   TYR L  92      18.959  29.082  35.316  1.00101.62           N  
ATOM    669  CA  TYR L  92      17.769  28.640  34.684  1.00101.40           C  
ATOM    670  CB  TYR L  92      16.492  29.276  35.260  1.00122.76           C  
ATOM    671  CG  TYR L  92      16.498  30.748  35.077  1.00122.73           C  
ATOM    672  CD1 TYR L  92      17.059  31.546  36.039  1.00122.39           C  
ATOM    673  CD2 TYR L  92      15.942  31.329  33.963  1.00123.19           C  
ATOM    674  CE1 TYR L  92      17.070  32.911  35.900  1.00122.51           C  
ATOM    675  CE2 TYR L  92      15.950  32.698  33.821  1.00123.34           C  
ATOM    676  CZ  TYR L  92      16.513  33.491  34.790  1.00123.02           C  
ATOM    677  OH  TYR L  92      16.523  34.893  34.643  1.00123.31           O  
ATOM    678  C   TYR L  92      17.875  28.993  33.250  1.00101.73           C  
ATOM    679  O   TYR L  92      18.611  29.895  32.854  1.00101.88           O  
ATOM    680  N   SER L  93      17.148  28.239  32.422  1.00 98.91           N  
ATOM    681  CA  SER L  93      17.257  28.420  31.018  1.00 98.88           C  
ATOM    682  CB  SER L  93      16.701  27.264  30.219  1.00112.93           C  
ATOM    683  OG  SER L  93      16.812  27.590  28.847  1.00  0.00           O  
ATOM    684  C   SER L  93      16.592  29.663  30.522  1.00102.56           C  
ATOM    685  O   SER L  93      16.908  30.099  29.417  1.00103.82           O  
ATOM    686  N   ILE L  94      15.673  30.282  31.292  1.00104.44           N  
ATOM    687  CA  ILE L  94      14.981  31.403  30.719  1.00108.23           C  
ATOM    688  CB  ILE L  94      13.944  32.015  31.613  1.00 76.95           C  
ATOM    689  CG1 ILE L  94      12.803  31.018  31.863  1.00  0.00           C  
ATOM    690  CG2 ILE L  94      13.468  33.319  30.955  1.00  0.00           C  
ATOM    691  CD1 ILE L  94      11.718  31.560  32.791  1.00  0.00           C  
ATOM    692  C   ILE L  94      15.950  32.484  30.325  1.00111.42           C  
ATOM    693  O   ILE L  94      15.834  33.009  29.220  1.00115.81           O  
ATOM    694  N   SER L  95      16.939  32.833  31.181  1.00112.13           N  
ATOM    695  CA  SER L  95      17.842  33.896  30.814  1.00112.35           C  
ATOM    696  CB  SER L  95      17.071  35.151  30.362  1.00163.45           C  
ATOM    697  OG  SER L  95      16.271  35.648  31.424  1.00  0.00           O  
ATOM    698  C   SER L  95      18.653  34.249  32.031  1.00111.96           C  
ATOM    699  O   SER L  95      18.594  33.524  33.017  1.00110.93           O  
ATOM    700  N   ASP L  96      19.472  35.334  32.021  1.00121.20           N  
ATOM    701  CA  ASP L  96      19.728  36.214  30.919  1.00127.28           C  
ATOM    702  CB  ASP L  96      20.662  37.385  31.273  1.00138.40           C  
ATOM    703  CG  ASP L  96      19.910  38.350  32.185  1.00  0.00           C  
ATOM    704  OD1 ASP L  96      18.674  38.168  32.356  1.00  0.00           O  
ATOM    705  OD2 ASP L  96      20.566  39.281  32.723  1.00  0.00           O1-
ATOM    706  C   ASP L  96      20.396  35.382  29.892  1.00119.91           C  
ATOM    707  O   ASP L  96      20.076  35.470  28.707  1.00121.99           O  
ATOM    708  N   ILE L  97      21.381  34.562  30.310  1.00120.11           N  
ATOM    709  CA  ILE L  97      21.868  33.707  29.285  1.00118.37           C  
ATOM    710  CB  ILE L  97      23.075  34.279  28.585  1.00106.69           C  
ATOM    711  CG1 ILE L  97      23.229  33.697  27.173  1.00  0.00           C  
ATOM    712  CG2 ILE L  97      24.305  34.152  29.480  1.00  0.00           C  
ATOM    713  CD1 ILE L  97      24.035  34.613  26.247  1.00106.61           C  
ATOM    714  C   ILE L  97      21.994  32.320  29.843  1.00118.28           C  
ATOM    715  O   ILE L  97      22.962  31.947  30.505  1.00118.86           O  
ATOM    716  N   ASP L  98      20.955  31.535  29.503  1.00116.62           N  
ATOM    717  CA  ASP L  98      20.580  30.182  29.803  1.00112.34           C  
ATOM    718  CB  ASP L  98      20.862  29.216  28.642  1.00176.82           C  
ATOM    719  CG  ASP L  98      19.940  29.601  27.493  1.00  0.00           C  
ATOM    720  OD1 ASP L  98      19.224  30.628  27.632  1.00  0.00           O  
ATOM    721  OD2 ASP L  98      19.942  28.880  26.461  1.00  0.00           O1-
ATOM    722  C   ASP L  98      21.162  29.602  31.058  1.00109.51           C  
ATOM    723  O   ASP L  98      21.285  30.264  32.085  1.00111.05           O  
ATOM    724  N   ASN L  99      21.434  28.276  30.993  1.00113.82           N  
ATOM    725  CA  ASN L  99      21.903  27.411  32.047  1.00113.78           C  
ATOM    726  CB  ASN L  99      20.854  26.296  32.260  1.00 97.71           C  
ATOM    727  CG  ASN L  99      21.211  25.347  33.391  1.00  0.00           C  
ATOM    728  OD1 ASN L  99      20.511  25.279  34.399  1.00  0.00           O  
ATOM    729  ND2 ASN L  99      22.327  24.589  33.229  1.00  0.00           N  
ATOM    730  C   ASN L  99      23.166  26.761  31.533  1.00114.56           C  
ATOM    731  O   ASN L  99      23.284  26.565  30.325  1.00115.33           O  
ATOM    732  N   SER L 100      24.163  26.439  32.398  1.00 35.13           N  
ATOM    733  CA  SER L 100      25.344  25.790  31.884  1.00 34.87           C  
ATOM    734  CB  SER L 100      26.359  26.788  31.298  1.00 38.27           C  
ATOM    735  OG  SER L 100      26.770  27.707  32.299  1.00 31.81           O  
ATOM    736  C   SER L 100      26.039  25.021  32.979  1.00 33.06           C  
ATOM    737  O   SER L 100      25.852  25.291  34.165  1.00 32.57           O  
ATOM    738  N   PHE L 101      26.874  24.030  32.581  1.00 31.94           N  
ATOM    739  CA  PHE L 101      27.620  23.187  33.484  1.00 32.09           C  
ATOM    740  CB  PHE L 101      27.568  21.678  33.169  1.00 32.32           C  
ATOM    741  CG  PHE L 101      26.279  21.087  33.637  1.00 33.09           C  
ATOM    742  CD1 PHE L 101      25.162  21.071  32.834  1.00 31.89           C  
ATOM    743  CD2 PHE L 101      26.193  20.532  34.893  1.00 32.33           C  
ATOM    744  CE1 PHE L 101      23.984  20.514  33.278  1.00 30.83           C  
ATOM    745  CE2 PHE L 101      25.018  19.975  35.342  1.00 31.70           C  
ATOM    746  CZ  PHE L 101      23.908  19.961  34.534  1.00 32.12           C  
ATOM    747  C   PHE L 101      29.077  23.564  33.464  1.00 33.27           C  
ATOM    748  O   PHE L 101      29.604  24.078  32.480  1.00 35.53           O  
ATOM    749  N   GLY L 102      29.749  23.274  34.598  1.00 33.62           N  
ATOM    750  CA  GLY L 102      31.105  23.615  34.944  1.00 33.71           C  
ATOM    751  C   GLY L 102      32.201  23.020  34.121  1.00 35.07           C  
ATOM    752  O   GLY L 102      33.168  23.713  33.853  1.00 36.55           O  
ATOM    753  N   GLY L 103      32.141  21.750  33.698  1.00 34.45           N  
ATOM    754  CA  GLY L 103      33.283  21.199  33.017  1.00 33.96           C  
ATOM    755  C   GLY L 103      33.790  20.061  33.853  1.00 33.24           C  
ATOM    756  O   GLY L 103      34.363  19.105  33.331  1.00 33.51           O  
ATOM    757  N   GLY L 104      33.608  20.143  35.186  1.00 31.95           N  
ATOM    758  CA  GLY L 104      33.885  19.011  36.030  1.00 30.51           C  
ATOM    759  C   GLY L 104      35.230  19.054  36.688  1.00 32.40           C  
ATOM    760  O   GLY L 104      36.189  19.645  36.191  1.00 33.81           O  
ATOM    761  N   THR L 105      35.299  18.400  37.870  1.00 32.03           N  
ATOM    762  CA  THR L 105      36.509  18.233  38.627  1.00 33.16           C  
ATOM    763  CB  THR L 105      36.574  19.101  39.853  1.00 31.63           C  
ATOM    764  OG1 THR L 105      36.526  20.474  39.497  1.00 30.30           O  
ATOM    765  CG2 THR L 105      37.871  18.799  40.616  1.00 31.86           C  
ATOM    766  C   THR L 105      36.544  16.810  39.100  1.00 32.53           C  
ATOM    767  O   THR L 105      35.643  16.359  39.807  1.00 32.48           O  
ATOM    768  N   GLU L 106      37.606  16.058  38.744  1.00 32.73           N  
ATOM    769  CA  GLU L 106      37.666  14.690  39.171  0.90 33.44           C  
ATOM    770  CB  GLU L 106      38.330  13.735  38.163  0.90 49.60           C  
ATOM    771  CG  GLU L 106      37.482  13.484  36.916  0.90 51.51           C  
ATOM    772  CD  GLU L 106      38.246  12.529  36.011  0.90 58.25           C  
ATOM    773  OE1 GLU L 106      39.427  12.228  36.333  0.83 75.67           O  
ATOM    774  OE2 GLU L 106      37.661  12.088  34.987  0.83 79.23           O1-
ATOM    775  C   GLU L 106      38.443  14.630  40.440  1.00 32.87           C  
ATOM    776  O   GLU L 106      39.576  15.104  40.523  1.00 33.68           O  
ATOM    777  N   VAL L 107      37.828  14.034  41.477  1.00 33.63           N  
ATOM    778  CA  VAL L 107      38.464  13.949  42.756  1.00 34.51           C  
ATOM    779  CB  VAL L 107      37.542  14.280  43.895  1.00 30.28           C  
ATOM    780  CG1 VAL L 107      38.268  13.997  45.220  1.00 17.43           C  
ATOM    781  CG2 VAL L 107      37.080  15.740  43.741  1.00 16.71           C  
ATOM    782  C   VAL L 107      38.936  12.544  42.958  1.00 35.65           C  
ATOM    783  O   VAL L 107      38.167  11.590  42.850  1.00 36.29           O  
ATOM    784  N   VAL L 108      40.241  12.389  43.257  1.00 37.32           N  
ATOM    785  CA  VAL L 108      40.784  11.087  43.507  1.00 38.44           C  
ATOM    786  CB  VAL L 108      42.009  10.780  42.697  1.00 44.81           C  
ATOM    787  CG1 VAL L 108      42.547   9.404  43.125  1.00 10.89           C  
ATOM    788  CG2 VAL L 108      41.651  10.879  41.203  1.00 13.07           C  
ATOM    789  C   VAL L 108      41.188  11.064  44.945  1.00 38.85           C  
ATOM    790  O   VAL L 108      41.792  12.011  45.446  1.00 39.16           O  
ATOM    791  N   VAL L 109      40.839   9.974  45.655  1.00 38.71           N  
ATOM    792  CA  VAL L 109      41.168   9.877  47.046  1.00 39.58           C  
ATOM    793  CB  VAL L 109      40.116   9.174  47.857  1.00 43.78           C  
ATOM    794  CG1 VAL L 109      40.588   9.088  49.318  1.00 43.91           C  
ATOM    795  CG2 VAL L 109      38.787   9.924  47.674  1.00 44.18           C  
ATOM    796  C   VAL L 109      42.440   9.105  47.176  1.00 39.72           C  
ATOM    797  O   VAL L 109      42.696   8.160  46.429  1.00 39.83           O  
ATOM    798  N   LYS L 110      43.290   9.517  48.134  1.00 41.88           N  
ATOM    799  CA  LYS L 110      44.518   8.818  48.355  0.90 43.64           C  
ATOM    800  CB  LYS L 110      45.684   9.735  48.754  0.90 45.73           C  
ATOM    801  CG  LYS L 110      46.179  10.629  47.616  0.88 31.48           C  
ATOM    802  CD  LYS L 110      47.137  11.729  48.077  0.88 33.06           C  
ATOM    803  CE  LYS L 110      47.644  12.621  46.941  0.88 36.11           C  
ATOM    804  NZ  LYS L 110      48.581  13.637  47.475  0.88 37.73           N1+
ATOM    805  C   LYS L 110      44.274   7.865  49.516  1.00 45.17           C  
ATOM    806  O   LYS L 110      44.043   8.363  50.649  1.00 47.41           O  
ATOM    807  OXT LYS L 110      44.311   6.625  49.287  1.00  0.00           O1-
TER     808      LYS L 110 
ATOM    809  N   GLN H 111       7.968   8.889  41.571  1.00 50.94           N1+
ATOM    810  CA  GLN H 111       9.117   9.804  41.684  1.00 45.49           C  
ATOM    811  CB  GLN H 111       9.561   9.919  43.150  1.00 44.51           C  
ATOM    812  CG  GLN H 111       8.514  10.553  44.066  1.00 60.17           C  
ATOM    813  CD  GLN H 111       9.087  10.599  45.475  1.00 63.58           C  
ATOM    814  OE1 GLN H 111       9.951   9.799  45.831  1.00 64.75           O  
ATOM    815  NE2 GLN H 111       8.593  11.560  46.302  1.00 45.46           N  
ATOM    816  C   GLN H 111      10.284   9.305  40.900  1.00 42.45           C  
ATOM    817  O   GLN H 111      11.374   9.138  41.444  1.00 42.92           O  
ATOM    818  N   SER H 112      10.088   9.029  39.595  1.00 39.20           N  
ATOM    819  CA  SER H 112      11.224   8.578  38.854  1.00 37.00           C  
ATOM    820  CB  SER H 112      11.504   7.075  39.001  1.00 47.23           C  
ATOM    821  OG  SER H 112      10.464   6.320  38.397  1.00 27.49           O  
ATOM    822  C   SER H 112      11.040   8.842  37.398  1.00 33.62           C  
ATOM    823  O   SER H 112       9.924   9.041  36.927  1.00 32.16           O  
ATOM    824  N   LEU H 113      12.154   8.906  36.634  1.00 32.15           N  
ATOM    825  CA  LEU H 113      11.968   8.970  35.215  1.00 30.22           C  
ATOM    826  CB  LEU H 113      11.983  10.335  34.534  1.00 30.72           C  
ATOM    827  CG  LEU H 113      10.821  11.247  34.930  1.00 34.00           C  
ATOM    828  CD1 LEU H 113      10.936  11.681  36.397  1.00 34.89           C  
ATOM    829  CD2 LEU H 113      10.686  12.424  33.954  1.00 35.86           C  
ATOM    830  C   LEU H 113      12.939   8.080  34.542  1.00 28.89           C  
ATOM    831  O   LEU H 113      14.025   7.806  35.052  1.00 30.40           O  
ATOM    832  N   GLU H 114      12.530   7.544  33.382  1.00 29.08           N  
ATOM    833  CA  GLU H 114      13.444   6.704  32.690  0.90 28.34           C  
ATOM    834  CB  GLU H 114      13.179   5.200  32.869  0.90 29.40           C  
ATOM    835  CG  GLU H 114      14.367   4.341  32.437  0.75 18.67           C  
ATOM    836  CD  GLU H 114      14.294   3.023  33.194  0.50 26.30           C  
ATOM    837  OE1 GLU H 114      14.131   3.080  34.443  0.50 33.40           O  
ATOM    838  OE2 GLU H 114      14.405   1.950  32.545  0.50 29.87           O1-
ATOM    839  C   GLU H 114      13.409   7.078  31.247  1.00 28.19           C  
ATOM    840  O   GLU H 114      12.362   7.428  30.701  1.00 29.05           O  
ATOM    841  N   GLU H 115      14.587   7.027  30.602  1.00 27.74           N  
ATOM    842  CA  GLU H 115      14.714   7.435  29.235  1.00 28.79           C  
ATOM    843  CB  GLU H 115      16.020   8.188  28.919  1.00 28.97           C  
ATOM    844  CG  GLU H 115      16.209   9.509  29.661  1.00 28.64           C  
ATOM    845  CD  GLU H 115      16.742   9.187  31.050  1.00 28.20           C  
ATOM    846  OE1 GLU H 115      16.914   7.976  31.354  1.00 29.53           O  
ATOM    847  OE2 GLU H 115      16.991  10.145  31.829  1.00 28.41           O1-
ATOM    848  C   GLU H 115      14.773   6.212  28.386  1.00 29.63           C  
ATOM    849  O   GLU H 115      15.203   5.151  28.838  1.00 31.10           O  
ATOM    850  N   SER H 116      14.318   6.347  27.122  1.00 30.91           N  
ATOM    851  CA  SER H 116      14.361   5.269  26.176  1.00 29.97           C  
ATOM    852  CB  SER H 116      13.031   4.515  26.030  1.00 36.44           C  
ATOM    853  OG  SER H 116      12.675   3.893  27.253  1.00 40.65           O  
ATOM    854  C   SER H 116      14.605   5.873  24.826  1.00 30.29           C  
ATOM    855  O   SER H 116      14.570   7.091  24.666  1.00 29.74           O  
ATOM    856  N   GLY H 117      14.867   5.013  23.816  1.00 30.71           N  
ATOM    857  CA  GLY H 117      14.979   5.468  22.456  1.00 29.47           C  
ATOM    858  C   GLY H 117      16.399   5.577  21.984  1.00 29.21           C  
ATOM    859  O   GLY H 117      16.622   5.857  20.805  1.00 32.47           O  
ATOM    860  N   GLY H 118      17.398   5.368  22.864  1.00 29.49           N  
ATOM    861  CA  GLY H 118      18.761   5.496  22.426  1.00 28.23           C  
ATOM    862  C   GLY H 118      19.092   4.333  21.560  1.00 29.06           C  
ATOM    863  O   GLY H 118      18.692   3.202  21.826  1.00 32.20           O  
ATOM    864  N   ASP H 119      19.862   4.588  20.490  1.00 29.32           N  
ATOM    865  CA  ASP H 119      20.204   3.517  19.612  1.00 29.25           C  
ATOM    866  CB  ASP H 119      18.993   2.942  18.855  1.00 77.45           C  
ATOM    867  CG  ASP H 119      18.348   4.070  18.062  1.00 80.38           C  
ATOM    868  OD1 ASP H 119      17.748   4.975  18.703  1.00  0.00           O  
ATOM    869  OD2 ASP H 119      18.434   4.038  16.805  1.00  0.00           O1-
ATOM    870  C   ASP H 119      21.207   3.996  18.613  1.00 29.94           C  
ATOM    871  O   ASP H 119      21.617   5.156  18.606  1.00 31.35           O  
ATOM    872  N   LEU H 120      21.659   3.061  17.757  1.00 30.24           N  
ATOM    873  CA  LEU H 120      22.598   3.354  16.714  1.00 32.58           C  
ATOM    874  CB  LEU H 120      23.304   2.068  16.225  1.00 32.54           C  
ATOM    875  CG  LEU H 120      24.347   2.221  15.097  1.00 34.41           C  
ATOM    876  CD1 LEU H 120      23.690   2.574  13.755  1.00 34.64           C  
ATOM    877  CD2 LEU H 120      25.479   3.182  15.493  1.00 33.46           C  
ATOM    878  C   LEU H 120      21.830   3.961  15.574  1.00 33.41           C  
ATOM    879  O   LEU H 120      20.822   3.414  15.136  1.00 35.44           O  
ATOM    880  N   VAL H 121      22.288   5.131  15.073  1.00 34.63           N  
ATOM    881  CA  VAL H 121      21.645   5.789  13.966  1.00 35.03           C  
ATOM    882  CB  VAL H 121      20.791   6.961  14.364  1.00 34.24           C  
ATOM    883  CG1 VAL H 121      19.510   6.431  15.024  1.00 38.08           C  
ATOM    884  CG2 VAL H 121      21.603   7.850  15.319  1.00 37.58           C  
ATOM    885  C   VAL H 121      22.697   6.268  13.016  1.00 36.52           C  
ATOM    886  O   VAL H 121      23.836   6.526  13.401  1.00 36.49           O  
ATOM    887  N   LYS H 122      22.333   6.365  11.722  1.00 37.86           N  
ATOM    888  CA  LYS H 122      23.253   6.805  10.714  1.00 38.45           C  
ATOM    889  CB  LYS H 122      22.831   6.440   9.282  1.00 36.20           C  
ATOM    890  CG  LYS H 122      22.669   4.939   9.048  1.00 23.53           C  
ATOM    891  CD  LYS H 122      21.985   4.610   7.720  1.00 27.84           C  
ATOM    892  CE  LYS H 122      21.595   3.138   7.573  1.00  0.00           C  
ATOM    893  NZ  LYS H 122      20.236   2.925   8.117  1.00  0.00           N1+
ATOM    894  C   LYS H 122      23.290   8.292  10.781  1.00 36.97           C  
ATOM    895  O   LYS H 122      22.364   8.928  11.279  1.00 35.66           O  
ATOM    896  N   PRO H 123      24.352   8.868  10.297  1.00 36.90           N  
ATOM    897  CA  PRO H 123      24.456  10.296  10.328  1.00 38.46           C  
ATOM    898  CD  PRO H 123      25.653   8.220  10.341  1.00 41.12           C  
ATOM    899  CB  PRO H 123      25.908  10.612   9.977  1.00 42.32           C  
ATOM    900  CG  PRO H 123      26.675   9.364  10.456  1.00 41.34           C  
ATOM    901  C   PRO H 123      23.451  10.906   9.409  1.00 38.92           C  
ATOM    902  O   PRO H 123      23.221  10.363   8.329  1.00 41.17           O  
ATOM    903  N   GLY H 124      22.841  12.034   9.823  1.00 38.48           N  
ATOM    904  CA  GLY H 124      21.880  12.714   9.006  1.00 38.54           C  
ATOM    905  C   GLY H 124      20.515  12.196   9.333  1.00 40.08           C  
ATOM    906  O   GLY H 124      19.509  12.775   8.928  1.00 43.51           O  
ATOM    907  N   ALA H 125      20.447  11.090  10.093  1.00 38.87           N  
ATOM    908  CA  ALA H 125      19.189  10.499  10.448  1.00 37.82           C  
ATOM    909  CB  ALA H 125      19.307   9.045  10.935  1.00 46.43           C  
ATOM    910  C   ALA H 125      18.596  11.307  11.558  1.00 36.73           C  
ATOM    911  O   ALA H 125      19.212  12.250  12.054  1.00 35.43           O  
ATOM    912  N   SER H 126      17.337  10.987  11.922  0.90 37.10           N  
ATOM    913  CA  SER H 126      16.681  11.650  13.012  0.90 36.04           C  
ATOM    914  CB  SER H 126      15.414  12.421  12.603  0.90 30.23           C  
ATOM    915  OG  SER H 126      15.752  13.499  11.744  0.83 21.77           O  
ATOM    916  C   SER H 126      16.264  10.591  13.983  0.90 35.62           C  
ATOM    917  O   SER H 126      16.008   9.447  13.604  0.90 35.53           O  
ATOM    918  N   LEU H 127      16.211  10.947  15.282  1.00 35.03           N  
ATOM    919  CA  LEU H 127      15.867   9.988  16.288  1.00 34.32           C  
ATOM    920  CB  LEU H 127      17.158   9.347  16.849  1.00 31.10           C  
ATOM    921  CG  LEU H 127      17.013   8.217  17.879  1.00 34.88           C  
ATOM    922  CD1 LEU H 127      18.380   7.594  18.194  1.00 34.50           C  
ATOM    923  CD2 LEU H 127      16.353   8.708  19.166  1.00 36.48           C  
ATOM    924  C   LEU H 127      15.093  10.713  17.353  1.00 32.36           C  
ATOM    925  O   LEU H 127      15.296  11.907  17.575  1.00 33.76           O  
ATOM    926  N   THR H 128      14.140  10.014  18.008  1.00 29.90           N  
ATOM    927  CA  THR H 128      13.351  10.620  19.044  1.00 30.24           C  
ATOM    928  CB  THR H 128      11.878  10.563  18.761  1.00 33.07           C  
ATOM    929  OG1 THR H 128      11.580  11.238  17.548  1.00 50.17           O  
ATOM    930  CG2 THR H 128      11.123  11.215  19.928  1.00 49.95           C  
ATOM    931  C   THR H 128      13.571   9.853  20.315  1.00 30.28           C  
ATOM    932  O   THR H 128      13.399   8.636  20.360  1.00 29.99           O  
ATOM    933  N   LEU H 129      13.956  10.566  21.391  1.00 30.60           N  
ATOM    934  CA  LEU H 129      14.195   9.962  22.673  1.00 29.60           C  
ATOM    935  CB  LEU H 129      15.424  10.557  23.376  1.00 31.39           C  
ATOM    936  CG  LEU H 129      16.736  10.344  22.596  1.00 31.78           C  
ATOM    937  CD1 LEU H 129      17.931  10.971  23.328  1.00 31.29           C  
ATOM    938  CD2 LEU H 129      16.961   8.856  22.274  1.00 34.68           C  
ATOM    939  C   LEU H 129      13.006  10.272  23.523  1.00 29.81           C  
ATOM    940  O   LEU H 129      12.363  11.301  23.323  1.00 31.40           O  
ATOM    941  N   THR H 130      12.674   9.387  24.490  1.00 30.17           N  
ATOM    942  CA  THR H 130      11.510   9.608  25.308  1.00 31.33           C  
ATOM    943  CB  THR H 130      10.469   8.541  25.148  1.00 37.48           C  
ATOM    944  OG1 THR H 130      10.951   7.310  25.666  1.00115.46           O  
ATOM    945  CG2 THR H 130      10.150   8.386  23.652  1.00116.26           C  
ATOM    946  C   THR H 130      11.900   9.555  26.754  1.00 31.25           C  
ATOM    947  O   THR H 130      12.815   8.831  27.141  1.00 30.95           O  
ATOM    948  N   CYS H 131      11.202  10.338  27.602  1.00 31.81           N  
ATOM    949  CA  CYS H 131      11.453  10.327  29.015  0.90 32.05           C  
ATOM    950  CB  CYS H 131      12.011  11.667  29.518  0.90 36.54           C  
ATOM    951  SG  CYS H 131      12.395  11.632  31.286  0.90 40.87           S  
ATOM    952  C   CYS H 131      10.121  10.129  29.664  1.00 31.16           C  
ATOM    953  O   CYS H 131       9.205  10.919  29.453  1.00 32.07           O  
ATOM    954  N   THR H 132       9.977   9.073  30.488  1.00 30.13           N  
ATOM    955  CA  THR H 132       8.700   8.818  31.087  1.00 31.68           C  
ATOM    956  CB  THR H 132       8.263   7.387  30.952  1.00 39.31           C  
ATOM    957  OG1 THR H 132       8.210   7.022  29.581  1.00 15.86           O  
ATOM    958  CG2 THR H 132       6.874   7.229  31.593  1.00 19.97           C  
ATOM    959  C   THR H 132       8.790   9.139  32.541  1.00 32.42           C  
ATOM    960  O   THR H 132       9.670   8.654  33.249  1.00 32.89           O  
ATOM    961  N   ALA H 133       7.850   9.974  33.023  1.00 31.61           N  
ATOM    962  CA  ALA H 133       7.866  10.389  34.390  1.00 31.60           C  
ATOM    963  CB  ALA H 133       7.473  11.864  34.566  1.00 33.75           C  
ATOM    964  C   ALA H 133       6.867   9.566  35.133  1.00 33.71           C  
ATOM    965  O   ALA H 133       5.757   9.330  34.659  1.00 35.77           O  
ATOM    966  N   SER H 134       7.260   9.082  36.326  0.90 36.33           N  
ATOM    967  CA  SER H 134       6.353   8.299  37.108  0.80 36.98           C  
ATOM    968  CB  SER H 134       6.757   6.817  37.217  0.80 32.81           C  
ATOM    969  OG  SER H 134       6.760   6.213  35.934  0.80 34.43           O  
ATOM    970  C   SER H 134       6.392   8.840  38.497  0.90 37.87           C  
ATOM    971  O   SER H 134       7.435   9.299  38.956  0.90 38.27           O  
ATOM    972  N   GLY H 135       5.182   8.941  39.083  1.00 38.77           N  
ATOM    973  CA  GLY H 135       4.985   9.491  40.385  1.00 39.91           C  
ATOM    974  C   GLY H 135       4.609  10.945  40.283  1.00 40.72           C  
ATOM    975  O   GLY H 135       4.323  11.564  41.307  1.00 40.95           O  
ATOM    976  N   PHE H 136       4.594  11.547  39.069  1.00 41.20           N  
ATOM    977  CA  PHE H 136       4.273  12.951  39.043  1.00 41.69           C  
ATOM    978  CB  PHE H 136       5.529  13.801  39.325  1.00 41.21           C  
ATOM    979  CG  PHE H 136       5.154  15.163  39.801  1.00 41.86           C  
ATOM    980  CD1 PHE H 136       4.657  15.329  41.073  1.00 42.18           C  
ATOM    981  CD2 PHE H 136       5.339  16.272  39.011  1.00 41.03           C  
ATOM    982  CE1 PHE H 136       4.316  16.575  41.542  1.00 41.55           C  
ATOM    983  CE2 PHE H 136       5.001  17.522  39.474  1.00 42.14           C  
ATOM    984  CZ  PHE H 136       4.487  17.675  40.739  1.00 41.55           C  
ATOM    985  C   PHE H 136       3.740  13.299  37.672  1.00 42.26           C  
ATOM    986  O   PHE H 136       4.014  12.613  36.691  1.00 43.23           O  
ATOM    987  N   SER H 137       2.952  14.396  37.569  1.00 42.76           N  
ATOM    988  CA  SER H 137       2.412  14.751  36.283  1.00 43.27           C  
ATOM    989  CB  SER H 137       0.942  15.208  36.324  1.00 43.69           C  
ATOM    990  OG  SER H 137       0.497  15.548  35.019  1.00 45.28           O  
ATOM    991  C   SER H 137       3.214  15.897  35.740  1.00 43.41           C  
ATOM    992  O   SER H 137       3.405  16.918  36.389  1.00 43.54           O  
ATOM    993  N   PHE H 138       3.681  15.743  34.490  1.00 43.28           N  
ATOM    994  CA  PHE H 138       4.508  16.691  33.792  1.00 43.41           C  
ATOM    995  CB  PHE H 138       5.079  16.104  32.495  1.00 43.47           C  
ATOM    996  CG  PHE H 138       5.826  17.186  31.811  1.00  0.00           C  
ATOM    997  CD1 PHE H 138       6.826  17.855  32.472  1.00  0.00           C  
ATOM    998  CD2 PHE H 138       5.476  17.566  30.537  1.00 44.19           C  
ATOM    999  CE1 PHE H 138       7.510  18.862  31.842  1.00  0.00           C  
ATOM   1000  CE2 PHE H 138       6.160  18.570  29.901  1.00  0.00           C  
ATOM   1001  CZ  PHE H 138       7.180  19.208  30.559  1.00  0.00           C  
ATOM   1002  C   PHE H 138       3.748  17.948  33.508  1.00 43.40           C  
ATOM   1003  O   PHE H 138       4.333  19.014  33.311  1.00 43.22           O  
ATOM   1004  N   THR H 139       2.423  17.820  33.367  1.00 43.86           N  
ATOM   1005  CA  THR H 139       1.540  18.913  33.103  1.00 43.73           C  
ATOM   1006  CB  THR H 139       0.192  18.433  32.648  1.00 44.26           C  
ATOM   1007  OG1 THR H 139      -0.433  17.674  33.673  1.00 46.09           O  
ATOM   1008  CG2 THR H 139       0.396  17.560  31.390  1.00 44.75           C  
ATOM   1009  C   THR H 139       1.394  19.744  34.334  1.00 42.89           C  
ATOM   1010  O   THR H 139       1.127  20.940  34.243  1.00 43.07           O  
ATOM   1011  N   ASN H 140       1.556  19.124  35.519  1.00 41.99           N  
ATOM   1012  CA  ASN H 140       1.287  19.808  36.758  1.00 41.72           C  
ATOM   1013  CB  ASN H 140       1.610  18.935  37.988  1.00 42.32           C  
ATOM   1014  CG  ASN H 140       1.074  19.630  39.234  1.00 34.73           C  
ATOM   1015  OD1 ASN H 140       0.104  20.382  39.171  1.00 37.47           O  
ATOM   1016  ND2 ASN H 140       1.725  19.377  40.401  1.00 36.79           N  
ATOM   1017  C   ASN H 140       2.089  21.064  36.905  1.00 41.52           C  
ATOM   1018  O   ASN H 140       1.522  22.149  37.010  1.00 41.64           O  
ATOM   1019  N   ASN H 141       3.428  20.950  36.892  1.00 40.13           N  
ATOM   1020  CA  ASN H 141       4.292  22.079  37.076  1.00 38.67           C  
ATOM   1021  CB  ASN H 141       4.379  22.607  38.522  1.00 34.72           C  
ATOM   1022  CG  ASN H 141       3.270  23.617  38.759  1.00 35.97           C  
ATOM   1023  OD1 ASN H 141       2.784  24.246  37.820  1.00 35.69           O  
ATOM   1024  ND2 ASN H 141       2.882  23.807  40.049  1.00 38.42           N  
ATOM   1025  C   ASN H 141       5.650  21.586  36.764  1.00 37.43           C  
ATOM   1026  O   ASN H 141       5.817  20.583  36.075  1.00 37.39           O  
ATOM   1027  N   TYR H 142       6.669  22.308  37.256  1.00 35.58           N  
ATOM   1028  CA  TYR H 142       7.963  21.772  37.045  1.00 34.33           C  
ATOM   1029  CB  TYR H 142       8.128  20.313  37.510  1.00 35.09           C  
ATOM   1030  CG  TYR H 142       7.860  20.313  38.972  1.00 36.34           C  
ATOM   1031  CD1 TYR H 142       6.574  20.464  39.430  1.00 37.23           C  
ATOM   1032  CD2 TYR H 142       8.875  20.149  39.884  1.00 36.47           C  
ATOM   1033  CE1 TYR H 142       6.298  20.467  40.776  1.00 37.76           C  
ATOM   1034  CE2 TYR H 142       8.605  20.151  41.232  1.00 37.24           C  
ATOM   1035  CZ  TYR H 142       7.318  20.312  41.680  1.00 38.20           C  
ATOM   1036  OH  TYR H 142       7.042  20.316  43.063  1.00 38.85           O  
ATOM   1037  C   TYR H 142       8.328  21.873  35.621  1.00 33.05           C  
ATOM   1038  O   TYR H 142       7.555  22.104  34.696  1.00 32.76           O  
ATOM   1039  N   TYR H 143       9.623  21.762  35.463  1.00 33.60           N  
ATOM   1040  CA  TYR H 143      10.335  21.930  34.233  1.00 32.30           C  
ATOM   1041  CB  TYR H 143      11.367  23.075  34.238  1.00 30.90           C  
ATOM   1042  CG  TYR H 143      10.670  24.394  34.264  1.00 35.60           C  
ATOM   1043  CD1 TYR H 143      10.334  25.018  33.084  1.00 36.05           C  
ATOM   1044  CD2 TYR H 143      10.352  25.012  35.450  1.00 36.01           C  
ATOM   1045  CE1 TYR H 143       9.694  26.234  33.083  1.00 38.58           C  
ATOM   1046  CE2 TYR H 143       9.712  26.229  35.453  1.00 18.68           C  
ATOM   1047  CZ  TYR H 143       9.381  26.843  34.272  1.00 21.89           C  
ATOM   1048  OH  TYR H 143       8.725  28.093  34.285  1.00 22.65           O  
ATOM   1049  C   TYR H 143      11.103  20.665  34.031  1.00 31.82           C  
ATOM   1050  O   TYR H 143      11.634  20.099  34.985  1.00 32.30           O  
ATOM   1051  N   MET H 144      11.134  20.155  32.783  0.90 30.52           N  
ATOM   1052  CA  MET H 144      11.886  18.966  32.500  0.90 29.40           C  
ATOM   1053  CB  MET H 144      11.094  17.903  31.721  0.90 29.88           C  
ATOM   1054  CG  MET H 144       9.916  17.322  32.499  0.88 36.16           C  
ATOM   1055  SD  MET H 144      10.398  16.371  33.966  0.83 18.46           S  
ATOM   1056  CE  MET H 144      11.325  15.140  33.008  0.83 19.69           C  
ATOM   1057  C   MET H 144      13.015  19.385  31.612  0.90 29.92           C  
ATOM   1058  O   MET H 144      12.834  20.231  30.738  0.90 30.52           O  
ATOM   1059  N   CYS H 145      14.220  18.811  31.810  1.00 28.39           N  
ATOM   1060  CA  CYS H 145      15.318  19.249  30.997  1.00 26.68           C  
ATOM   1061  CB  CYS H 145      16.280  20.165  31.757  1.00 25.96           C  
ATOM   1062  SG  CYS H 145      15.389  21.618  32.385  1.00  0.00           S  
ATOM   1063  C   CYS H 145      16.091  18.076  30.482  1.00 26.92           C  
ATOM   1064  O   CYS H 145      16.067  16.988  31.051  1.00 27.08           O  
ATOM   1065  N   TRP H 146      16.793  18.283  29.348  1.00 26.18           N  
ATOM   1066  CA  TRP H 146      17.588  17.243  28.768  1.00 25.71           C  
ATOM   1067  CB  TRP H 146      17.270  16.958  27.288  1.00 27.93           C  
ATOM   1068  CG  TRP H 146      15.972  16.225  27.053  1.00 28.00           C  
ATOM   1069  CD2 TRP H 146      15.862  14.793  27.035  1.00 27.92           C  
ATOM   1070  CD1 TRP H 146      14.721  16.714  26.817  1.00 28.08           C  
ATOM   1071  NE1 TRP H 146      13.837  15.675  26.651  1.00 28.20           N  
ATOM   1072  CE2 TRP H 146      14.526  14.488  26.783  1.00 28.19           C  
ATOM   1073  CE3 TRP H 146      16.797  13.815  27.211  1.00 27.13           C  
ATOM   1074  CZ2 TRP H 146      14.101  13.191  26.704  1.00 29.08           C  
ATOM   1075  CZ3 TRP H 146      16.366  12.509  27.135  1.00 27.57           C  
ATOM   1076  CH2 TRP H 146      15.044  12.203  26.886  1.00 28.29           C  
ATOM   1077  C   TRP H 146      19.021  17.661  28.822  1.00 26.90           C  
ATOM   1078  O   TRP H 146      19.363  18.807  28.529  1.00 27.35           O  
ATOM   1079  N   VAL H 147      19.893  16.721  29.241  1.00 27.31           N  
ATOM   1080  CA  VAL H 147      21.308  16.954  29.255  1.00 26.72           C  
ATOM   1081  CB  VAL H 147      21.869  17.342  30.582  1.00 31.71           C  
ATOM   1082  CG1 VAL H 147      23.394  17.140  30.590  1.00 31.35           C  
ATOM   1083  CG2 VAL H 147      21.537  18.833  30.705  1.00 31.00           C  
ATOM   1084  C   VAL H 147      22.024  15.764  28.718  1.00 26.11           C  
ATOM   1085  O   VAL H 147      21.609  14.625  28.922  1.00 28.22           O  
ATOM   1086  N   ARG H 148      23.136  16.011  27.992  1.00 26.43           N  
ATOM   1087  CA  ARG H 148      23.835  14.897  27.419  1.00 27.43           C  
ATOM   1088  CB  ARG H 148      23.874  14.880  25.883  1.00 27.97           C  
ATOM   1089  CG  ARG H 148      24.632  16.043  25.245  1.00 28.96           C  
ATOM   1090  CD  ARG H 148      24.625  15.954  23.720  1.00 29.46           C  
ATOM   1091  NE  ARG H 148      25.539  17.001  23.191  1.00 32.94           N  
ATOM   1092  CZ  ARG H 148      25.593  17.215  21.844  1.00 33.90           C  
ATOM   1093  NH1 ARG H 148      24.765  16.515  21.016  1.00 32.97           N1+
ATOM   1094  NH2 ARG H 148      26.476  18.119  21.331  1.00 35.03           N  
ATOM   1095  C   ARG H 148      25.251  14.887  27.891  1.00 28.54           C  
ATOM   1096  O   ARG H 148      25.755  15.873  28.423  1.00 28.71           O  
ATOM   1097  N   GLN H 149      25.912  13.720  27.747  1.00 31.58           N  
ATOM   1098  CA  GLN H 149      27.285  13.588  28.133  1.00 31.12           C  
ATOM   1099  CB  GLN H 149      27.438  12.996  29.545  1.00 23.17           C  
ATOM   1100  CG  GLN H 149      28.879  12.899  30.043  1.00 23.50           C  
ATOM   1101  CD  GLN H 149      28.821  12.431  31.491  1.00 23.82           C  
ATOM   1102  OE1 GLN H 149      27.934  11.671  31.878  1.00 26.38           O  
ATOM   1103  NE2 GLN H 149      29.786  12.907  32.323  1.00 25.31           N  
ATOM   1104  C   GLN H 149      27.942  12.651  27.163  1.00 32.04           C  
ATOM   1105  O   GLN H 149      27.623  11.466  27.116  1.00 30.99           O  
ATOM   1106  N   ALA H 150      28.903  13.168  26.374  1.00 33.06           N  
ATOM   1107  CA  ALA H 150      29.608  12.368  25.408  1.00 34.95           C  
ATOM   1108  CB  ALA H 150      30.484  13.190  24.449  1.00 24.84           C  
ATOM   1109  C   ALA H 150      30.507  11.453  26.172  1.00 36.81           C  
ATOM   1110  O   ALA H 150      30.742  11.661  27.360  1.00 37.58           O  
ATOM   1111  N   PRO H 151      31.009  10.421  25.550  1.00 40.44           N  
ATOM   1112  CA  PRO H 151      31.842   9.520  26.287  1.00 42.18           C  
ATOM   1113  CD  PRO H 151      30.304   9.750  24.470  1.00 49.61           C  
ATOM   1114  CB  PRO H 151      32.055   8.313  25.378  1.00 52.64           C  
ATOM   1115  CG  PRO H 151      30.762   8.281  24.539  1.00 52.70           C  
ATOM   1116  C   PRO H 151      33.085  10.172  26.802  1.00 43.57           C  
ATOM   1117  O   PRO H 151      33.848  10.734  26.017  1.00 45.37           O  
ATOM   1118  N   GLY H 152      33.308  10.089  28.128  1.00 45.31           N  
ATOM   1119  CA  GLY H 152      34.492  10.610  28.745  1.00 46.19           C  
ATOM   1120  C   GLY H 152      34.462  12.109  28.779  1.00 47.25           C  
ATOM   1121  O   GLY H 152      35.500  12.741  28.962  1.00 48.64           O  
ATOM   1122  N   LYS H 153      33.275  12.728  28.624  1.00 45.17           N  
ATOM   1123  CA  LYS H 153      33.233  14.166  28.607  1.00 43.90           C  
ATOM   1124  CB  LYS H 153      32.700  14.747  27.287  1.00 35.45           C  
ATOM   1125  CG  LYS H 153      33.600  14.439  26.087  1.00 37.45           C  
ATOM   1126  CD  LYS H 153      35.029  14.964  26.238  0.80 42.46           C  
ATOM   1127  CE  LYS H 153      35.925  14.647  25.040  0.75 48.64           C  
ATOM   1128  NZ  LYS H 153      37.294  15.154  25.283  0.75 53.76           N1+
ATOM   1129  C   LYS H 153      32.335  14.641  29.708  1.00 42.38           C  
ATOM   1130  O   LYS H 153      31.827  13.848  30.500  1.00 40.97           O  
ATOM   1131  N   GLY H 154      32.146  15.977  29.796  1.00 39.06           N  
ATOM   1132  CA  GLY H 154      31.358  16.578  30.835  1.00 36.69           C  
ATOM   1133  C   GLY H 154      29.916  16.626  30.431  1.00 36.23           C  
ATOM   1134  O   GLY H 154      29.531  16.159  29.360  1.00 35.74           O  
ATOM   1135  N   LEU H 155      29.083  17.206  31.322  1.00 33.72           N  
ATOM   1136  CA  LEU H 155      27.666  17.327  31.130  1.00 31.01           C  
ATOM   1137  CB  LEU H 155      26.918  17.495  32.462  1.00 22.89           C  
ATOM   1138  CG  LEU H 155      27.098  16.289  33.403  1.00 22.54           C  
ATOM   1139  CD1 LEU H 155      26.376  16.504  34.740  1.00 23.30           C  
ATOM   1140  CD2 LEU H 155      26.670  14.980  32.721  1.00 23.27           C  
ATOM   1141  C   LEU H 155      27.399  18.542  30.294  1.00 30.34           C  
ATOM   1142  O   LEU H 155      28.071  19.564  30.434  1.00 31.74           O  
ATOM   1143  N   GLU H 156      26.409  18.442  29.380  1.00 28.70           N  
ATOM   1144  CA  GLU H 156      26.007  19.558  28.560  1.00 29.05           C  
ATOM   1145  CB  GLU H 156      26.346  19.431  27.065  1.00 49.56           C  
ATOM   1146  CG  GLU H 156      27.801  19.703  26.699  1.00 54.01           C  
ATOM   1147  CD  GLU H 156      27.881  19.779  25.178  1.00 55.82           C  
ATOM   1148  OE1 GLU H 156      27.229  18.937  24.505  1.00 57.23           O  
ATOM   1149  OE2 GLU H 156      28.587  20.690  24.669  1.00 69.42           O1-
ATOM   1150  C   GLU H 156      24.511  19.668  28.596  1.00 28.47           C  
ATOM   1151  O   GLU H 156      23.801  18.693  28.364  1.00 29.22           O  
ATOM   1152  N   TRP H 157      23.994  20.883  28.866  1.00 28.00           N  
ATOM   1153  CA  TRP H 157      22.572  21.129  28.919  1.00 28.26           C  
ATOM   1154  CB  TRP H 157      22.258  22.388  29.752  1.00 27.05           C  
ATOM   1155  CG  TRP H 157      20.813  22.816  29.818  1.00 26.40           C  
ATOM   1156  CD2 TRP H 157      20.267  23.900  29.050  1.00 26.18           C  
ATOM   1157  CD1 TRP H 157      19.796  22.343  30.593  1.00 26.05           C  
ATOM   1158  NE1 TRP H 157      18.651  23.065  30.360  1.00 26.27           N  
ATOM   1159  CE2 TRP H 157      18.925  24.026  29.411  1.00 26.18           C  
ATOM   1160  CE3 TRP H 157      20.839  24.728  28.128  1.00 27.28           C  
ATOM   1161  CZ2 TRP H 157      18.132  24.987  28.853  1.00 26.03           C  
ATOM   1162  CZ3 TRP H 157      20.031  25.688  27.557  1.00 27.19           C  
ATOM   1163  CH2 TRP H 157      18.705  25.815  27.915  1.00 28.36           C  
ATOM   1164  C   TRP H 157      22.069  21.361  27.522  1.00 28.48           C  
ATOM   1165  O   TRP H 157      22.606  22.201  26.807  1.00 30.51           O  
ATOM   1166  N   ILE H 158      21.100  20.533  27.063  1.00 27.15           N  
ATOM   1167  CA  ILE H 158      20.476  20.647  25.765  1.00 26.69           C  
ATOM   1168  CB  ILE H 158      19.938  19.324  25.302  1.00 26.16           C  
ATOM   1169  CG1 ILE H 158      21.093  18.311  25.214  1.00 27.02           C  
ATOM   1170  CG2 ILE H 158      19.196  19.534  23.972  1.00 26.64           C  
ATOM   1171  CD1 ILE H 158      20.634  16.864  25.047  1.00 14.54           C  
ATOM   1172  C   ILE H 158      19.350  21.646  25.719  1.00 26.51           C  
ATOM   1173  O   ILE H 158      19.324  22.532  24.866  1.00 26.78           O  
ATOM   1174  N   ALA H 159      18.376  21.529  26.651  1.00 26.16           N  
ATOM   1175  CA  ALA H 159      17.226  22.388  26.578  1.00 26.21           C  
ATOM   1176  CB  ALA H 159      16.446  22.241  25.262  1.00  2.00           C  
ATOM   1177  C   ALA H 159      16.285  22.037  27.686  1.00 27.45           C  
ATOM   1178  O   ALA H 159      16.520  21.105  28.454  1.00 26.58           O  
ATOM   1179  N   CYS H 160      15.191  22.817  27.810  1.00 28.43           N  
ATOM   1180  CA  CYS H 160      14.225  22.558  28.834  1.00 27.66           C  
ATOM   1181  CB  CYS H 160      14.442  23.394  30.099  1.00 22.55           C  
ATOM   1182  SG  CYS H 160      14.538  25.172  29.793  1.00  0.00           S  
ATOM   1183  C   CYS H 160      12.869  22.881  28.314  1.00 27.99           C  
ATOM   1184  O   CYS H 160      12.714  23.643  27.360  1.00 28.26           O  
ATOM   1185  N   ILE H 161      11.842  22.268  28.931  1.00 28.19           N  
ATOM   1186  CA  ILE H 161      10.495  22.539  28.536  1.00 29.66           C  
ATOM   1187  CB  ILE H 161       9.846  21.415  27.776  1.00 32.27           C  
ATOM   1188  CG1 ILE H 161       8.486  21.859  27.208  1.00 31.12           C  
ATOM   1189  CG2 ILE H 161       9.764  20.194  28.705  1.00 31.88           C  
ATOM   1190  CD1 ILE H 161       7.875  20.860  26.224  1.00 37.13           C  
ATOM   1191  C   ILE H 161       9.681  22.742  29.767  1.00 31.41           C  
ATOM   1192  O   ILE H 161       9.876  22.088  30.791  1.00 32.59           O  
ATOM   1193  N   TYR H 162       8.729  23.683  29.682  1.00 32.24           N  
ATOM   1194  CA  TYR H 162       7.810  23.891  30.749  1.00 32.35           C  
ATOM   1195  CB  TYR H 162       6.804  25.027  30.505  1.00 30.06           C  
ATOM   1196  CG  TYR H 162       6.120  25.352  31.793  1.00 33.14           C  
ATOM   1197  CD1 TYR H 162       6.721  26.195  32.700  1.00 35.35           C  
ATOM   1198  CD2 TYR H 162       4.883  24.830  32.097  1.00 35.73           C  
ATOM   1199  CE1 TYR H 162       6.106  26.512  33.889  1.00 37.16           C  
ATOM   1200  CE2 TYR H 162       4.263  25.143  33.286  1.00 36.59           C  
ATOM   1201  CZ  TYR H 162       4.874  25.984  34.184  1.00 37.76           C  
ATOM   1202  OH  TYR H 162       4.241  26.306  35.405  1.00 42.55           O  
ATOM   1203  C   TYR H 162       7.049  22.613  30.782  1.00 33.02           C  
ATOM   1204  O   TYR H 162       7.104  21.827  29.837  1.00 32.80           O  
ATOM   1205  N   GLY H 163       6.313  22.456  31.937  1.00 39.66           N  
ATOM   1206  CA  GLY H 163       5.222  21.527  32.188  1.00 41.25           C  
ATOM   1207  C   GLY H 163       4.082  22.196  32.955  1.00 42.31           C  
ATOM   1208  O   GLY H 163       4.144  22.326  34.176  1.00 45.02           O  
ATOM   1209  N   GLY H 164       2.986  22.655  32.280  1.00 42.10           N  
ATOM   1210  CA  GLY H 164       1.955  23.349  33.042  1.00 46.87           C  
ATOM   1211  C   GLY H 164       0.884  23.944  32.152  1.00 46.25           C  
ATOM   1212  O   GLY H 164       0.499  23.358  31.141  1.00 44.45           O  
ATOM   1213  N   GLY H 165       0.364  25.137  32.550  1.00 42.06           N  
ATOM   1214  CA  GLY H 165      -0.730  25.842  31.916  1.00 44.23           C  
ATOM   1215  C   GLY H 165      -0.360  26.175  30.507  1.00 45.47           C  
ATOM   1216  O   GLY H 165      -1.184  26.069  29.600  1.00 45.73           O  
ATOM   1217  N   ARG H 166       0.887  26.629  30.293  1.00 43.12           N  
ATOM   1218  CA  ARG H 166       1.346  26.888  28.962  1.00 44.14           C  
ATOM   1219  CB  ARG H 166       1.501  28.379  28.645  1.00 54.23           C  
ATOM   1220  CG  ARG H 166       2.437  29.123  29.593  1.00 64.63           C  
ATOM   1221  CD  ARG H 166       2.474  30.622  29.308  1.00 66.99           C  
ATOM   1222  NE  ARG H 166       3.349  31.256  30.330  1.00  0.00           N  
ATOM   1223  CZ  ARG H 166       3.289  32.608  30.506  1.00  0.00           C  
ATOM   1224  NH1 ARG H 166       2.411  33.348  29.770  1.00  0.00           N1+
ATOM   1225  NH2 ARG H 166       4.092  33.216  31.426  1.00  0.00           N  
ATOM   1226  C   ARG H 166       2.685  26.216  28.855  1.00 42.51           C  
ATOM   1227  O   ARG H 166       3.361  26.024  29.866  1.00 42.17           O  
ATOM   1228  N   ASP H 167       3.090  25.806  27.632  1.00 43.75           N  
ATOM   1229  CA  ASP H 167       4.322  25.086  27.453  1.00 41.52           C  
ATOM   1230  CB  ASP H 167       4.157  23.857  26.547  1.00 44.80           C  
ATOM   1231  CG  ASP H 167       3.268  22.864  27.276  1.00 57.17           C  
ATOM   1232  OD1 ASP H 167       3.723  22.301  28.304  1.00  0.00           O  
ATOM   1233  OD2 ASP H 167       2.118  22.650  26.803  1.00  0.00           O1-
ATOM   1234  C   ASP H 167       5.325  25.983  26.800  1.00 40.72           C  
ATOM   1235  O   ASP H 167       5.021  26.628  25.797  1.00 43.73           O  
ATOM   1236  N   ILE H 168       6.552  26.081  27.358  1.00 36.04           N  
ATOM   1237  CA  ILE H 168       7.509  26.928  26.694  1.00 35.49           C  
ATOM   1238  CB  ILE H 168       7.690  28.323  27.243  1.00 28.84           C  
ATOM   1239  CG1 ILE H 168       8.315  28.344  28.647  1.00 18.86           C  
ATOM   1240  CG2 ILE H 168       6.325  29.025  27.164  1.00 14.59           C  
ATOM   1241  CD1 ILE H 168       7.415  27.797  29.745  1.00 21.40           C  
ATOM   1242  C   ILE H 168       8.834  26.243  26.756  1.00 34.30           C  
ATOM   1243  O   ILE H 168       9.260  25.766  27.808  1.00 34.58           O  
ATOM   1244  N   VAL H 169       9.519  26.163  25.600  1.00 33.09           N  
ATOM   1245  CA  VAL H 169      10.764  25.456  25.565  1.00 32.52           C  
ATOM   1246  CB  VAL H 169      10.865  24.482  24.429  1.00 38.07           C  
ATOM   1247  CG1 VAL H 169       9.765  23.420  24.594  1.00 17.82           C  
ATOM   1248  CG2 VAL H 169      10.799  25.261  23.105  1.00 12.51           C  
ATOM   1249  C   VAL H 169      11.885  26.431  25.398  1.00 33.13           C  
ATOM   1250  O   VAL H 169      11.715  27.511  24.833  1.00 34.58           O  
ATOM   1251  N   PHE H 170      13.070  26.072  25.934  1.00 32.74           N  
ATOM   1252  CA  PHE H 170      14.219  26.917  25.789  1.00 33.06           C  
ATOM   1253  CB  PHE H 170      14.665  27.592  27.103  1.00 34.62           C  
ATOM   1254  CG  PHE H 170      13.474  28.209  27.773  1.00 36.66           C  
ATOM   1255  CD1 PHE H 170      12.878  29.364  27.324  1.00 49.06           C  
ATOM   1256  CD2 PHE H 170      12.919  27.592  28.869  1.00 49.64           C  
ATOM   1257  CE1 PHE H 170      11.778  29.883  27.975  1.00 50.61           C  
ATOM   1258  CE2 PHE H 170      11.827  28.099  29.529  1.00 16.53           C  
ATOM   1259  CZ  PHE H 170      11.251  29.259  29.080  1.00 26.61           C  
ATOM   1260  C   PHE H 170      15.333  26.009  25.352  1.00 31.99           C  
ATOM   1261  O   PHE H 170      15.412  24.863  25.794  1.00 31.55           O  
ATOM   1262  N   TYR H 171      16.236  26.500  24.477  1.00 34.18           N  
ATOM   1263  CA  TYR H 171      17.285  25.648  23.985  1.00 33.16           C  
ATOM   1264  CB  TYR H 171      17.216  25.393  22.466  1.00 38.25           C  
ATOM   1265  CG  TYR H 171      15.928  24.729  22.112  1.00 37.72           C  
ATOM   1266  CD1 TYR H 171      15.801  23.361  22.167  1.00 37.80           C  
ATOM   1267  CD2 TYR H 171      14.842  25.475  21.718  1.00 36.67           C  
ATOM   1268  CE1 TYR H 171      14.614  22.750  21.837  1.00 38.19           C  
ATOM   1269  CE2 TYR H 171      13.651  24.869  21.385  1.00 39.08           C  
ATOM   1270  CZ  TYR H 171      13.534  23.501  21.445  1.00 39.17           C  
ATOM   1271  OH  TYR H 171      12.317  22.871  21.105  1.00 39.72           O  
ATOM   1272  C   TYR H 171      18.604  26.322  24.204  1.00 33.31           C  
ATOM   1273  O   TYR H 171      18.684  27.539  24.364  1.00 35.38           O  
ATOM   1274  N   ALA H 172      19.682  25.513  24.256  1.00 33.24           N  
ATOM   1275  CA  ALA H 172      21.005  26.055  24.354  1.00 33.46           C  
ATOM   1276  CB  ALA H 172      22.079  25.015  24.716  1.00 27.35           C  
ATOM   1277  C   ALA H 172      21.310  26.568  22.982  1.00 35.94           C  
ATOM   1278  O   ALA H 172      20.725  26.117  21.998  1.00 37.30           O  
ATOM   1279  N   THR H 173      22.253  27.520  22.879  1.00 39.59           N  
ATOM   1280  CA  THR H 173      22.518  28.159  21.624  1.00 39.77           C  
ATOM   1281  CB  THR H 173      23.567  29.226  21.741  1.00 44.78           C  
ATOM   1282  OG1 THR H 173      23.149  30.209  22.677  1.00 27.73           O  
ATOM   1283  CG2 THR H 173      23.768  29.873  20.362  1.00 29.42           C  
ATOM   1284  C   THR H 173      22.959  27.166  20.586  1.00 40.03           C  
ATOM   1285  O   THR H 173      22.481  27.198  19.453  1.00 43.32           O  
ATOM   1286  N   TRP H 174      23.869  26.241  20.938  1.00 38.72           N  
ATOM   1287  CA  TRP H 174      24.382  25.289  19.991  1.00 38.73           C  
ATOM   1288  CB  TRP H 174      25.520  24.443  20.591  1.00 67.99           C  
ATOM   1289  CG  TRP H 174      25.219  23.843  21.946  1.00 83.86           C  
ATOM   1290  CD2 TRP H 174      24.728  22.512  22.179  1.00 99.98           C  
ATOM   1291  CD1 TRP H 174      25.386  24.411  23.177  1.00101.21           C  
ATOM   1292  NE1 TRP H 174      25.030  23.521  24.160  1.00100.80           N  
ATOM   1293  CE2 TRP H 174      24.625  22.347  23.561  1.00 99.41           C  
ATOM   1294  CE3 TRP H 174      24.399  21.507  21.315  1.00101.27           C  
ATOM   1295  CZ2 TRP H 174      24.188  21.171  24.101  1.00 99.71           C  
ATOM   1296  CZ3 TRP H 174      23.953  20.324  21.864  1.00103.39           C  
ATOM   1297  CH2 TRP H 174      23.850  20.161  23.229  1.00103.75           C  
ATOM   1298  C   TRP H 174      23.288  24.385  19.483  1.00 38.02           C  
ATOM   1299  O   TRP H 174      23.236  24.075  18.294  1.00 40.69           O  
ATOM   1300  N   ALA H 175      22.395  23.945  20.390  1.00 37.63           N  
ATOM   1301  CA  ALA H 175      21.306  23.023  20.176  1.00 38.67           C  
ATOM   1302  CB  ALA H 175      20.614  22.618  21.489  1.00 23.55           C  
ATOM   1303  C   ALA H 175      20.239  23.556  19.260  1.00 39.50           C  
ATOM   1304  O   ALA H 175      19.559  22.783  18.585  1.00 39.37           O  
ATOM   1305  N   LYS H 176      20.030  24.881  19.249  1.00 40.07           N  
ATOM   1306  CA  LYS H 176      18.935  25.484  18.539  0.90 42.83           C  
ATOM   1307  CB  LYS H 176      19.049  27.016  18.449  0.90 54.93           C  
ATOM   1308  CG  LYS H 176      19.171  27.737  19.793  0.90 58.79           C  
ATOM   1309  CD  LYS H 176      19.647  29.183  19.640  0.88 67.32           C  
ATOM   1310  CE  LYS H 176      19.971  29.880  20.964  0.88 71.02           C  
ATOM   1311  NZ  LYS H 176      18.729  30.182  21.704  0.88 74.96           N1+
ATOM   1312  C   LYS H 176      18.879  25.006  17.119  1.00 43.01           C  
ATOM   1313  O   LYS H 176      19.867  25.049  16.386  1.00 44.37           O  
ATOM   1314  N   GLY H 177      17.682  24.527  16.717  1.00 42.50           N  
ATOM   1315  CA  GLY H 177      17.372  24.145  15.369  1.00 42.95           C  
ATOM   1316  C   GLY H 177      17.482  22.666  15.220  1.00 42.70           C  
ATOM   1317  O   GLY H 177      16.619  22.028  14.622  1.00 45.86           O  
ATOM   1318  N   ARG H 178      18.562  22.083  15.765  1.00 40.23           N  
ATOM   1319  CA  ARG H 178      18.810  20.680  15.645  1.00 39.39           C  
ATOM   1320  CB  ARG H 178      20.238  20.289  16.054  1.00 37.41           C  
ATOM   1321  CG  ARG H 178      21.295  20.938  15.162  1.00 42.62           C  
ATOM   1322  CD  ARG H 178      22.655  20.241  15.193  1.00 42.83           C  
ATOM   1323  NE  ARG H 178      23.159  20.268  16.593  1.00 50.72           N  
ATOM   1324  CZ  ARG H 178      24.363  19.693  16.875  1.00 49.89           C  
ATOM   1325  NH1 ARG H 178      25.106  19.143  15.871  1.00 51.26           N1+
ATOM   1326  NH2 ARG H 178      24.817  19.653  18.162  1.00 50.04           N  
ATOM   1327  C   ARG H 178      17.854  19.884  16.479  1.00 40.22           C  
ATOM   1328  O   ARG H 178      17.452  18.789  16.089  1.00 42.30           O  
ATOM   1329  N   PHE H 179      17.467  20.402  17.659  1.00 39.15           N  
ATOM   1330  CA  PHE H 179      16.677  19.617  18.565  1.00 37.83           C  
ATOM   1331  CB  PHE H 179      17.320  19.518  19.960  1.00 32.80           C  
ATOM   1332  CG  PHE H 179      18.560  18.692  19.870  1.00 35.28           C  
ATOM   1333  CD1 PHE H 179      19.651  19.125  19.155  1.00 35.58           C  
ATOM   1334  CD2 PHE H 179      18.649  17.494  20.539  1.00 37.10           C  
ATOM   1335  CE1 PHE H 179      20.794  18.362  19.081  1.00 35.12           C  
ATOM   1336  CE2 PHE H 179      19.790  16.729  20.470  1.00 34.91           C  
ATOM   1337  CZ  PHE H 179      20.869  17.161  19.740  1.00 36.32           C  
ATOM   1338  C   PHE H 179      15.339  20.246  18.782  1.00 37.54           C  
ATOM   1339  O   PHE H 179      15.161  21.452  18.621  1.00 38.53           O  
ATOM   1340  N   THR H 180      14.344  19.401  19.126  1.00 36.61           N  
ATOM   1341  CA  THR H 180      13.028  19.866  19.453  1.00 37.09           C  
ATOM   1342  CB  THR H 180      12.040  19.680  18.342  1.00 29.18           C  
ATOM   1343  OG1 THR H 180      11.987  18.315  17.964  1.00 30.16           O  
ATOM   1344  CG2 THR H 180      12.469  20.548  17.149  1.00 29.74           C  
ATOM   1345  C   THR H 180      12.556  19.082  20.638  1.00 36.99           C  
ATOM   1346  O   THR H 180      12.678  17.858  20.682  1.00 37.29           O  
ATOM   1347  N   ILE H 181      11.990  19.785  21.638  1.00 35.63           N  
ATOM   1348  CA  ILE H 181      11.507  19.141  22.825  1.00 35.43           C  
ATOM   1349  CB  ILE H 181      12.024  19.758  24.095  1.00 36.70           C  
ATOM   1350  CG1 ILE H 181      13.552  19.648  24.183  1.00 39.26           C  
ATOM   1351  CG2 ILE H 181      11.299  19.092  25.273  1.00 40.59           C  
ATOM   1352  CD1 ILE H 181      14.135  20.414  25.370  1.00 34.77           C  
ATOM   1353  C   ILE H 181      10.025  19.329  22.848  1.00 37.69           C  
ATOM   1354  O   ILE H 181       9.530  20.404  22.511  1.00 39.66           O  
ATOM   1355  N   SER H 182       9.272  18.270  23.210  1.00 38.05           N  
ATOM   1356  CA  SER H 182       7.843  18.398  23.266  1.00 37.28           C  
ATOM   1357  CB  SER H 182       7.150  18.124  21.920  1.00 39.83           C  
ATOM   1358  OG  SER H 182       7.556  19.091  20.962  1.00 48.92           O  
ATOM   1359  C   SER H 182       7.318  17.397  24.246  1.00 35.87           C  
ATOM   1360  O   SER H 182       8.051  16.536  24.726  1.00 37.71           O  
ATOM   1361  N   LYS H 183       6.027  17.525  24.618  1.00 14.09           N  
ATOM   1362  CA  LYS H 183       5.437  16.544  25.484  1.00 14.34           C  
ATOM   1363  CB  LYS H 183       5.123  17.080  26.890  1.00 15.28           C  
ATOM   1364  CG  LYS H 183       4.301  18.370  26.883  1.00 19.25           C  
ATOM   1365  CD  LYS H 183       3.643  18.679  28.227  1.00 19.70           C  
ATOM   1366  CE  LYS H 183       2.242  18.081  28.383  1.00 23.64           C  
ATOM   1367  NZ  LYS H 183       2.301  16.605  28.309  1.00 21.51           N1+
ATOM   1368  C   LYS H 183       4.145  16.116  24.850  1.00 17.16           C  
ATOM   1369  O   LYS H 183       3.069  16.576  25.222  1.00 19.56           O  
ATOM   1370  N   THR H 184       4.229  15.226  23.844  1.00 49.94           N  
ATOM   1371  CA  THR H 184       3.081  14.721  23.156  1.00 53.42           C  
ATOM   1372  CB  THR H 184       3.450  13.960  21.912  1.00 40.80           C  
ATOM   1373  OG1 THR H 184       2.277  13.529  21.236  1.00 46.36           O  
ATOM   1374  CG2 THR H 184       4.329  12.753  22.286  1.00 44.13           C  
ATOM   1375  C   THR H 184       2.300  13.801  24.039  1.00 53.10           C  
ATOM   1376  O   THR H 184       1.075  13.884  24.095  1.00 53.68           O  
ATOM   1377  N   SER H 185       2.997  12.909  24.769  1.00 47.29           N  
ATOM   1378  CA  SER H 185       2.313  11.900  25.524  1.00 47.86           C  
ATOM   1379  CB  SER H 185       3.186  10.676  25.851  1.00 56.09           C  
ATOM   1380  OG  SER H 185       3.563  10.007  24.657  1.00 79.51           O  
ATOM   1381  C   SER H 185       1.845  12.465  26.815  1.00 46.73           C  
ATOM   1382  O   SER H 185       2.238  13.556  27.227  1.00 46.75           O  
ATOM   1383  N   SER H 186       0.966  11.703  27.489  1.00 21.75           N  
ATOM   1384  CA  SER H 186       0.425  12.161  28.724  1.00 21.41           C  
ATOM   1385  CB  SER H 186      -0.554  11.152  29.350  1.00 21.93           C  
ATOM   1386  OG  SER H 186       0.106   9.928  29.633  1.00 24.68           O  
ATOM   1387  C   SER H 186       1.540  12.402  29.689  1.00 20.07           C  
ATOM   1388  O   SER H 186       1.760  13.532  30.119  1.00 21.85           O  
ATOM   1389  N   THR H 187       2.305  11.357  30.050  1.00 43.69           N  
ATOM   1390  CA  THR H 187       3.316  11.618  31.029  1.00 42.42           C  
ATOM   1391  CB  THR H 187       3.212  10.706  32.211  1.00 36.76           C  
ATOM   1392  OG1 THR H 187       3.407   9.359  31.805  1.00 68.52           O  
ATOM   1393  CG2 THR H 187       1.816  10.870  32.837  1.00 68.10           C  
ATOM   1394  C   THR H 187       4.655  11.375  30.422  1.00 41.81           C  
ATOM   1395  O   THR H 187       5.481  10.663  30.992  1.00 43.47           O  
ATOM   1396  N   THR H 188       4.929  11.993  29.262  1.00 38.65           N  
ATOM   1397  CA  THR H 188       6.213  11.756  28.686  1.00 37.32           C  
ATOM   1398  CB  THR H 188       6.165  10.748  27.575  1.00 38.46           C  
ATOM   1399  OG1 THR H 188       5.596   9.534  28.044  1.00 41.43           O  
ATOM   1400  CG2 THR H 188       7.600  10.486  27.094  1.00 39.68           C  
ATOM   1401  C   THR H 188       6.704  13.040  28.099  1.00 36.74           C  
ATOM   1402  O   THR H 188       5.921  13.923  27.754  1.00 36.40           O  
ATOM   1403  N   VAL H 189       8.038  13.184  28.007  1.00 34.82           N  
ATOM   1404  CA  VAL H 189       8.633  14.327  27.377  1.00 34.54           C  
ATOM   1405  CB  VAL H 189       9.405  15.185  28.342  1.00 36.44           C  
ATOM   1406  CG1 VAL H 189      10.668  14.434  28.784  1.00 53.91           C  
ATOM   1407  CG2 VAL H 189       9.658  16.563  27.713  1.00 54.22           C  
ATOM   1408  C   VAL H 189       9.568  13.747  26.357  1.00 35.22           C  
ATOM   1409  O   VAL H 189      10.256  12.768  26.644  1.00 35.82           O  
ATOM   1410  N   THR H 190       9.612  14.320  25.133  1.00 34.15           N  
ATOM   1411  CA  THR H 190      10.416  13.717  24.105  1.00 32.75           C  
ATOM   1412  CB  THR H 190       9.614  13.275  22.915  1.00 31.05           C  
ATOM   1413  OG1 THR H 190       9.038  14.400  22.268  1.00 90.81           O  
ATOM   1414  CG2 THR H 190       8.510  12.318  23.397  1.00 91.88           C  
ATOM   1415  C   THR H 190      11.424  14.697  23.597  1.00 33.04           C  
ATOM   1416  O   THR H 190      11.272  15.909  23.738  1.00 34.99           O  
ATOM   1417  N   LEU H 191      12.520  14.167  23.014  0.90 30.26           N  
ATOM   1418  CA  LEU H 191      13.534  14.998  22.433  0.90 30.04           C  
ATOM   1419  CB  LEU H 191      14.868  14.938  23.200  0.90 29.61           C  
ATOM   1420  CG  LEU H 191      15.975  15.841  22.627  0.90 30.04           C  
ATOM   1421  CD1 LEU H 191      15.641  17.331  22.819  1.00 37.35           C  
ATOM   1422  CD2 LEU H 191      17.348  15.464  23.201  1.00 36.13           C  
ATOM   1423  C   LEU H 191      13.781  14.484  21.050  0.90 32.40           C  
ATOM   1424  O   LEU H 191      14.197  13.340  20.865  0.90 31.06           O  
ATOM   1425  N   GLN H 192      13.532  15.336  20.039  1.00 33.67           N  
ATOM   1426  CA  GLN H 192      13.725  14.962  18.667  1.00 33.94           C  
ATOM   1427  CB  GLN H 192      12.683  15.589  17.722  1.00 32.44           C  
ATOM   1428  CG  GLN H 192      12.864  15.215  16.248  1.00 35.83           C  
ATOM   1429  CD  GLN H 192      12.222  13.857  16.000  1.00 40.55           C  
ATOM   1430  OE1 GLN H 192      11.141  13.568  16.510  1.00 18.75           O  
ATOM   1431  NE2 GLN H 192      12.903  12.999  15.192  1.00 22.01           N  
ATOM   1432  C   GLN H 192      15.049  15.504  18.256  1.00 33.39           C  
ATOM   1433  O   GLN H 192      15.324  16.693  18.412  1.00 34.39           O  
ATOM   1434  N   MET H 193      15.913  14.628  17.719  1.00 33.44           N  
ATOM   1435  CA  MET H 193      17.201  15.078  17.301  1.00 33.63           C  
ATOM   1436  CB  MET H 193      18.331  14.232  17.911  1.00 33.18           C  
ATOM   1437  CG  MET H 193      18.297  14.255  19.444  1.00 37.79           C  
ATOM   1438  SD  MET H 193      19.592  13.280  20.268  1.00 20.72           S  
ATOM   1439  CE  MET H 193      19.102  11.697  19.536  1.00 18.62           C  
ATOM   1440  C   MET H 193      17.228  14.938  15.820  1.00 35.28           C  
ATOM   1441  O   MET H 193      17.002  13.856  15.280  1.00 35.97           O  
ATOM   1442  N   THR H 194      17.495  16.048  15.114  1.00 35.19           N  
ATOM   1443  CA  THR H 194      17.503  15.988  13.684  1.00 36.33           C  
ATOM   1444  CB  THR H 194      16.631  17.028  13.033  1.00 36.57           C  
ATOM   1445  OG1 THR H 194      17.053  18.328  13.413  1.00 69.95           O  
ATOM   1446  CG2 THR H 194      15.168  16.800  13.450  1.00 70.50           C  
ATOM   1447  C   THR H 194      18.907  16.218  13.219  1.00 38.40           C  
ATOM   1448  O   THR H 194      19.733  16.761  13.949  1.00 41.11           O  
ATOM   1449  N   SER H 195      19.216  15.763  11.986  1.00 38.27           N  
ATOM   1450  CA  SER H 195      20.509  15.954  11.388  1.00 38.69           C  
ATOM   1451  CB  SER H 195      20.782  17.409  10.972  1.00 54.94           C  
ATOM   1452  OG  SER H 195      19.900  17.793   9.930  1.00 58.30           O  
ATOM   1453  C   SER H 195      21.584  15.542  12.342  1.00 38.37           C  
ATOM   1454  O   SER H 195      22.484  16.323  12.639  1.00 39.06           O  
ATOM   1455  N   LEU H 196      21.520  14.292  12.840  1.00 36.56           N  
ATOM   1456  CA  LEU H 196      22.473  13.810  13.799  1.00 35.67           C  
ATOM   1457  CB  LEU H 196      22.074  12.448  14.388  1.00 38.24           C  
ATOM   1458  CG  LEU H 196      20.793  12.523  15.237  1.00 38.17           C  
ATOM   1459  CD1 LEU H 196      20.408  11.144  15.791  1.00 14.75           C  
ATOM   1460  CD2 LEU H 196      20.926  13.580  16.347  1.00 16.52           C  
ATOM   1461  C   LEU H 196      23.818  13.655  13.151  1.00 38.57           C  
ATOM   1462  O   LEU H 196      23.925  13.315  11.973  1.00 40.08           O  
ATOM   1463  N   THR H 197      24.886  13.924  13.936  1.00 39.57           N  
ATOM   1464  CA  THR H 197      26.242  13.799  13.478  1.00 39.30           C  
ATOM   1465  CB  THR H 197      26.968  15.105  13.339  1.00 40.44           C  
ATOM   1466  OG1 THR H 197      27.073  15.745  14.603  1.00 58.87           O  
ATOM   1467  CG2 THR H 197      26.201  15.996  12.348  1.00 59.72           C  
ATOM   1468  C   THR H 197      26.979  12.988  14.502  1.00 39.04           C  
ATOM   1469  O   THR H 197      26.439  12.654  15.554  1.00 37.34           O  
ATOM   1470  N   ALA H 198      28.257  12.671  14.220  0.90 39.38           N  
ATOM   1471  CA  ALA H 198      29.061  11.830  15.065  0.90 38.90           C  
ATOM   1472  CB  ALA H 198      30.488  11.630  14.522  0.90 42.77           C  
ATOM   1473  C   ALA H 198      29.184  12.459  16.419  0.90 39.06           C  
ATOM   1474  O   ALA H 198      29.210  11.767  17.434  0.90 38.93           O  
ATOM   1475  N   ALA H 199      29.253  13.799  16.459  1.00 40.46           N  
ATOM   1476  CA  ALA H 199      29.442  14.566  17.660  1.00 39.71           C  
ATOM   1477  CB  ALA H 199      29.501  16.080  17.392  1.00 60.25           C  
ATOM   1478  C   ALA H 199      28.315  14.317  18.619  1.00 36.96           C  
ATOM   1479  O   ALA H 199      28.491  14.448  19.828  1.00 37.93           O  
ATOM   1480  N   ASP H 200      27.115  14.014  18.094  1.00 34.16           N  
ATOM   1481  CA  ASP H 200      25.914  13.790  18.855  1.00 32.39           C  
ATOM   1482  CB  ASP H 200      24.657  13.740  17.974  1.00 35.90           C  
ATOM   1483  CG  ASP H 200      24.405  15.165  17.494  1.00 38.45           C  
ATOM   1484  OD1 ASP H 200      24.705  16.107  18.276  0.98 39.74           O  
ATOM   1485  OD2 ASP H 200      23.924  15.335  16.344  1.00 39.61           O1-
ATOM   1486  C   ASP H 200      25.998  12.537  19.681  1.00 31.27           C  
ATOM   1487  O   ASP H 200      25.190  12.342  20.589  1.00 30.60           O  
ATOM   1488  N   THR H 201      26.925  11.614  19.362  1.00 30.94           N  
ATOM   1489  CA  THR H 201      27.027  10.411  20.140  1.00 30.38           C  
ATOM   1490  CB  THR H 201      28.165   9.536  19.700  1.00 30.11           C  
ATOM   1491  OG1 THR H 201      28.014   9.199  18.328  1.00 36.56           O  
ATOM   1492  CG2 THR H 201      28.172   8.258  20.553  1.00 34.35           C  
ATOM   1493  C   THR H 201      27.263  10.801  21.568  1.00 31.30           C  
ATOM   1494  O   THR H 201      28.217  11.514  21.878  1.00 33.21           O  
ATOM   1495  N   ALA H 202      26.375  10.345  22.479  1.00 30.06           N  
ATOM   1496  CA  ALA H 202      26.503  10.685  23.867  1.00 28.11           C  
ATOM   1497  CB  ALA H 202      26.375  12.195  24.140  1.00 30.02           C  
ATOM   1498  C   ALA H 202      25.393  10.009  24.606  1.00 27.13           C  
ATOM   1499  O   ALA H 202      24.534   9.362  24.008  1.00 27.58           O  
ATOM   1500  N   THR H 203      25.404  10.123  25.949  1.00 27.63           N  
ATOM   1501  CA  THR H 203      24.351   9.561  26.742  1.00 27.24           C  
ATOM   1502  CB  THR H 203      24.828   8.977  28.040  1.00 23.63           C  
ATOM   1503  OG1 THR H 203      25.794   7.968  27.793  1.00 34.88           O  
ATOM   1504  CG2 THR H 203      23.629   8.368  28.783  1.00 23.28           C  
ATOM   1505  C   THR H 203      23.446  10.709  27.066  1.00 26.30           C  
ATOM   1506  O   THR H 203      23.915  11.785  27.432  1.00 26.46           O  
ATOM   1507  N   TYR H 204      22.120  10.511  26.929  1.00 25.01           N  
ATOM   1508  CA  TYR H 204      21.186  11.583  27.143  1.00 23.92           C  
ATOM   1509  CB  TYR H 204      20.200  11.769  25.976  1.00 26.10           C  
ATOM   1510  CG  TYR H 204      20.962  12.256  24.790  1.00 24.94           C  
ATOM   1511  CD1 TYR H 204      21.673  11.391  23.988  1.00 25.59           C  
ATOM   1512  CD2 TYR H 204      20.952  13.592  24.472  1.00 24.63           C  
ATOM   1513  CE1 TYR H 204      22.368  11.857  22.895  1.00 25.36           C  
ATOM   1514  CE2 TYR H 204      21.643  14.063  23.381  1.00 25.94           C  
ATOM   1515  CZ  TYR H 204      22.353  13.197  22.590  1.00 25.95           C  
ATOM   1516  OH  TYR H 204      23.063  13.682  21.472  1.00 27.29           O  
ATOM   1517  C   TYR H 204      20.370  11.294  28.366  1.00 24.86           C  
ATOM   1518  O   TYR H 204      19.836  10.198  28.532  1.00 25.94           O  
ATOM   1519  N   PHE H 205      20.257  12.301  29.260  1.00 26.27           N  
ATOM   1520  CA  PHE H 205      19.525  12.159  30.488  1.00 26.18           C  
ATOM   1521  CB  PHE H 205      20.319  12.584  31.739  1.00 29.85           C  
ATOM   1522  CG  PHE H 205      21.580  11.799  31.885  1.00 29.11           C  
ATOM   1523  CD1 PHE H 205      21.599  10.579  32.518  1.00 30.57           C  
ATOM   1524  CD2 PHE H 205      22.761  12.306  31.398  1.00 28.68           C  
ATOM   1525  CE1 PHE H 205      22.772   9.874  32.653  1.00 30.88           C  
ATOM   1526  CE2 PHE H 205      23.936  11.605  31.531  1.00 30.71           C  
ATOM   1527  CZ  PHE H 205      23.947  10.383  32.158  1.00 32.06           C  
ATOM   1528  C   PHE H 205      18.398  13.148  30.448  1.00 25.90           C  
ATOM   1529  O   PHE H 205      18.510  14.216  29.852  1.00 27.09           O  
ATOM   1530  N   CYS H 206      17.257  12.819  31.074  1.00 25.88           N  
ATOM   1531  CA  CYS H 206      16.202  13.789  31.160  0.90 27.20           C  
ATOM   1532  CB  CYS H 206      14.845  13.268  30.654  0.90 35.01           C  
ATOM   1533  SG  CYS H 206      14.423  11.620  31.291  0.90 38.59           S  
ATOM   1534  C   CYS H 206      16.121  14.057  32.584  1.00 28.48           C  
ATOM   1535  O   CYS H 206      16.348  13.091  33.280  1.00 27.75           O  
ATOM   1536  N   ALA H 207      15.802  15.296  33.031  1.00 28.52           N  
ATOM   1537  CA  ALA H 207      15.859  15.778  34.392  1.00 28.45           C  
ATOM   1538  CB  ALA H 207      16.761  16.995  34.561  1.00 22.84           C  
ATOM   1539  C   ALA H 207      14.600  16.407  34.822  1.00 27.80           C  
ATOM   1540  O   ALA H 207      13.964  17.106  34.041  1.00 28.36           O  
ATOM   1541  N   ARG H 208      14.270  16.238  36.118  1.00 29.72           N  
ATOM   1542  CA  ARG H 208      13.149  16.947  36.652  1.00 30.83           C  
ATOM   1543  CB  ARG H 208      12.211  16.113  37.538  1.00 24.71           C  
ATOM   1544  CG  ARG H 208      10.966  16.906  37.954  1.00 17.07           C  
ATOM   1545  CD  ARG H 208      10.049  16.182  38.939  1.00 18.00           C  
ATOM   1546  NE  ARG H 208      10.470  16.587  40.308  1.00 20.87           N  
ATOM   1547  CZ  ARG H 208       9.688  16.292  41.386  1.00 21.60           C  
ATOM   1548  NH1 ARG H 208       8.526  15.595  41.226  1.00 23.96           N1+
ATOM   1549  NH2 ARG H 208      10.073  16.697  42.630  1.00 22.65           N  
ATOM   1550  C   ARG H 208      13.710  18.036  37.504  1.00 32.15           C  
ATOM   1551  O   ARG H 208      14.571  17.804  38.351  1.00 32.95           O  
ATOM   1552  N   GLU H 209      13.228  19.269  37.274  1.00 35.68           N  
ATOM   1553  CA  GLU H 209      13.710  20.415  37.981  1.00 38.04           C  
ATOM   1554  CB  GLU H 209      13.529  21.719  37.186  1.00 42.79           C  
ATOM   1555  CG  GLU H 209      13.825  22.982  38.001  1.00 54.75           C  
ATOM   1556  CD  GLU H 209      13.514  24.189  37.128  1.00 19.00           C  
ATOM   1557  OE1 GLU H 209      14.027  24.247  35.980  1.00  0.00           O  
ATOM   1558  OE2 GLU H 209      12.757  25.076  37.606  1.00  0.00           O1-
ATOM   1559  C   GLU H 209      12.962  20.593  39.247  1.00 39.29           C  
ATOM   1560  O   GLU H 209      11.771  20.308  39.304  1.00 40.23           O  
ATOM   1561  N   ASN H 210      13.503  21.308  40.254  1.00 81.12           N  
ATOM   1562  CA  ASN H 210      12.709  21.614  41.430  1.00 93.41           C  
ATOM   1563  CB  ASN H 210      13.489  22.387  42.506  1.00 99.21           C  
ATOM   1564  CG  ASN H 210      13.895  23.729  41.922  1.00102.01           C  
ATOM   1565  OD1 ASN H 210      13.451  24.781  42.378  1.00  0.00           O  
ATOM   1566  ND2 ASN H 210      14.770  23.701  40.882  1.00  0.00           N  
ATOM   1567  C   ASN H 210      11.495  22.456  41.064  1.00 91.66           C  
ATOM   1568  O   ASN H 210      10.428  22.293  41.660  1.00 89.70           O  
ATOM   1569  N   PHE H 211      11.601  23.348  40.049  1.00 88.77           N  
ATOM   1570  CA  PHE H 211      10.516  24.211  39.618  1.00 87.33           C  
ATOM   1571  CB  PHE H 211       9.239  23.375  39.316  1.00  0.00           C  
ATOM   1572  CG  PHE H 211       8.140  24.211  38.736  1.00  0.00           C  
ATOM   1573  CD1 PHE H 211       8.214  24.675  37.447  1.00  0.00           C  
ATOM   1574  CD2 PHE H 211       7.023  24.522  39.478  1.00  0.00           C  
ATOM   1575  CE1 PHE H 211       7.212  25.441  36.903  1.00  0.00           C  
ATOM   1576  CE2 PHE H 211       6.013  25.288  38.944  1.00  0.00           C  
ATOM   1577  CZ  PHE H 211       6.107  25.751  37.654  1.00  0.00           C  
ATOM   1578  C   PHE H 211      10.208  25.319  40.612  1.00 94.88           C  
ATOM   1579  O   PHE H 211       9.105  25.860  40.660  1.00 98.44           O  
ATOM   1580  N   ASP H 212      11.175  25.744  41.443  1.00 77.37           N  
ATOM   1581  CA  ASP H 212      10.833  26.851  42.299  1.00 85.49           C  
ATOM   1582  CB  ASP H 212      11.847  27.099  43.430  1.00 89.72           C  
ATOM   1583  CG  ASP H 212      11.709  25.961  44.432  1.00 98.06           C  
ATOM   1584  OD1 ASP H 212      10.715  25.196  44.314  1.00101.72           O  
ATOM   1585  OD2 ASP H 212      12.587  25.844  45.329  1.00 97.63           O1-
ATOM   1586  C   ASP H 212      10.735  28.099  41.463  1.00 86.74           C  
ATOM   1587  O   ASP H 212      11.553  28.335  40.575  1.00 80.38           O  
ATOM   1588  N   ALA H 213       9.716  28.949  41.731  1.00 94.10           N  
ATOM   1589  CA  ALA H 213       9.536  30.148  40.957  1.00 92.22           C  
ATOM   1590  CB  ALA H 213       8.699  29.934  39.685  1.00 84.57           C  
ATOM   1591  C   ALA H 213       8.811  31.153  41.797  1.00100.96           C  
ATOM   1592  O   ALA H 213       8.229  30.818  42.826  1.00106.58           O  
ATOM   1593  N   VAL H 214       8.855  32.435  41.380  1.00107.10           N  
ATOM   1594  CA  VAL H 214       8.182  33.469  42.109  1.00114.73           C  
ATOM   1595  CB  VAL H 214       9.112  34.529  42.619  1.00121.68           C  
ATOM   1596  CG1 VAL H 214      10.086  33.886  43.622  1.00  0.00           C  
ATOM   1597  CG2 VAL H 214       9.805  35.186  41.414  1.00  0.00           C  
ATOM   1598  C   VAL H 214       7.239  34.125  41.155  1.00115.90           C  
ATOM   1599  O   VAL H 214       7.501  34.201  39.955  1.00114.55           O  
ATOM   1600  N   GLY H 215       6.090  34.611  41.658  1.00191.07           N  
ATOM   1601  CA  GLY H 215       5.186  35.229  40.736  1.00193.72           C  
ATOM   1602  C   GLY H 215       4.762  36.545  41.287  1.00198.04           C  
ATOM   1603  O   GLY H 215       4.375  36.655  42.449  1.00196.47           O  
ATOM   1604  N   VAL H 216       4.843  37.591  40.445  1.00125.13           N  
ATOM   1605  CA  VAL H 216       4.377  38.889  40.832  1.00135.05           C  
ATOM   1606  CB  VAL H 216       5.473  39.907  40.991  1.00143.92           C  
ATOM   1607  CG1 VAL H 216       6.169  40.117  39.635  1.00  0.00           C  
ATOM   1608  CG2 VAL H 216       4.873  41.189  41.591  1.00  0.00           C  
ATOM   1609  C   VAL H 216       3.458  39.348  39.744  1.00137.02           C  
ATOM   1610  O   VAL H 216       3.790  39.269  38.562  1.00136.70           O  
ATOM   1611  N   GLY H 217       2.260  39.833  40.120  1.00149.55           N  
ATOM   1612  CA  GLY H 217       1.301  40.228  39.129  1.00150.81           C  
ATOM   1613  C   GLY H 217       1.817  41.400  38.358  1.00163.25           C  
ATOM   1614  O   GLY H 217       1.670  41.462  37.138  1.00167.36           O  
ATOM   1615  N   GLY H 218       2.421  42.375  39.062  1.00131.75           N  
ATOM   1616  CA  GLY H 218       2.894  43.566  38.419  1.00144.74           C  
ATOM   1617  C   GLY H 218       3.997  43.228  37.477  1.00150.26           C  
ATOM   1618  O   GLY H 218       4.046  43.728  36.354  1.00163.49           O  
ATOM   1619  N   GLY H 219       4.914  42.350  37.917  1.00153.60           N  
ATOM   1620  CA  GLY H 219       6.029  42.022  37.090  1.00157.91           C  
ATOM   1621  C   GLY H 219       5.625  40.835  36.301  1.00153.31           C  
ATOM   1622  O   GLY H 219       4.501  40.730  35.819  1.00157.74           O  
ATOM   1623  N   THR H 220       6.560  39.906  36.114  1.00156.38           N  
ATOM   1624  CA  THR H 220       6.202  38.745  35.376  1.00147.12           C  
ATOM   1625  CB  THR H 220       6.927  38.623  34.067  1.00  0.00           C  
ATOM   1626  OG1 THR H 220       6.344  37.610  33.260  1.00  0.00           O  
ATOM   1627  CG2 THR H 220       8.396  38.285  34.360  1.00  0.00           C  
ATOM   1628  C   THR H 220       6.606  37.589  36.222  1.00133.72           C  
ATOM   1629  O   THR H 220       6.809  37.728  37.427  1.00129.86           O  
ATOM   1630  N   TYR H 221       6.684  36.402  35.601  1.00135.35           N  
ATOM   1631  CA  TYR H 221       7.094  35.213  36.281  1.00121.05           C  
ATOM   1632  CB  TYR H 221       6.613  33.922  35.597  1.00113.49           C  
ATOM   1633  CG  TYR H 221       5.129  33.865  35.692  1.00117.81           C  
ATOM   1634  CD1 TYR H 221       4.527  33.262  36.771  1.00114.04           C  
ATOM   1635  CD2 TYR H 221       4.339  34.411  34.705  1.00125.32           C  
ATOM   1636  CE1 TYR H 221       3.158  33.202  36.866  1.00120.94           C  
ATOM   1637  CE2 TYR H 221       2.967  34.357  34.794  1.00130.70           C  
ATOM   1638  CZ  TYR H 221       2.377  33.750  35.877  1.00129.53           C  
ATOM   1639  OH  TYR H 221       0.970  33.688  35.974  1.00134.91           O  
ATOM   1640  C   TYR H 221       8.587  35.167  36.232  1.00116.52           C  
ATOM   1641  O   TYR H 221       9.185  35.557  35.232  1.00120.69           O  
ATOM   1642  N   SER H 222       9.231  34.735  37.337  1.00107.03           N  
ATOM   1643  CA  SER H 222      10.660  34.581  37.334  1.00102.14           C  
ATOM   1644  CB  SER H 222      11.377  35.450  38.381  1.00110.18           C  
ATOM   1645  OG  SER H 222      11.198  36.826  38.079  1.00127.49           O  
ATOM   1646  C   SER H 222      10.929  33.146  37.682  1.00 93.72           C  
ATOM   1647  O   SER H 222      10.232  32.566  38.513  1.00 94.74           O  
ATOM   1648  N   THR H 223      11.952  32.518  37.063  1.00116.18           N  
ATOM   1649  CA  THR H 223      12.149  31.124  37.352  1.00106.24           C  
ATOM   1650  CB  THR H 223      11.856  30.216  36.190  1.00 99.67           C  
ATOM   1651  OG1 THR H 223      12.767  30.470  35.131  1.00  0.00           O  
ATOM   1652  CG2 THR H 223      10.402  30.445  35.729  1.00  0.00           C  
ATOM   1653  C   THR H 223      13.567  30.845  37.767  1.00106.54           C  
ATOM   1654  O   THR H 223      14.514  31.491  37.322  1.00111.03           O  
ATOM   1655  N   ASP H 224      13.720  29.850  38.670  1.00 92.03           N  
ATOM   1656  CA  ASP H 224      14.982  29.369  39.168  1.00 91.48           C  
ATOM   1657  CB  ASP H 224      15.036  29.313  40.703  1.00 89.92           C  
ATOM   1658  CG  ASP H 224      16.333  28.629  41.115  1.00 97.06           C  
ATOM   1659  OD1 ASP H 224      17.307  28.674  40.318  1.00  0.00           O  
ATOM   1660  OD2 ASP H 224      16.358  28.034  42.225  1.00  0.00           O1-
ATOM   1661  C   ASP H 224      15.109  27.946  38.717  1.00 86.60           C  
ATOM   1662  O   ASP H 224      14.175  27.169  38.890  1.00 85.88           O  
ATOM   1663  N   TYR H 225      16.256  27.539  38.126  1.00 97.19           N  
ATOM   1664  CA  TYR H 225      16.282  26.168  37.684  1.00 87.64           C  
ATOM   1665  CB  TYR H 225      16.403  25.989  36.157  1.00 79.04           C  
ATOM   1666  CG  TYR H 225      15.255  26.621  35.429  1.00 82.24           C  
ATOM   1667  CD1 TYR H 225      14.062  26.958  36.035  1.00 81.83           C  
ATOM   1668  CD2 TYR H 225      15.365  26.827  34.078  1.00 86.71           C  
ATOM   1669  CE1 TYR H 225      13.031  27.512  35.308  1.00 84.36           C  
ATOM   1670  CE2 TYR H 225      14.344  27.380  33.346  1.00 89.52           C  
ATOM   1671  CZ  TYR H 225      13.170  27.729  33.960  1.00 88.02           C  
ATOM   1672  OH  TYR H 225      12.118  28.296  33.209  1.00 88.10           O  
ATOM   1673  C   TYR H 225      17.447  25.403  38.282  1.00 84.86           C  
ATOM   1674  O   TYR H 225      18.580  25.882  38.294  1.00 89.60           O  
ATOM   1675  N   TYR H 226      17.181  24.200  38.853  1.00 48.12           N  
ATOM   1676  CA  TYR H 226      18.218  23.272  39.254  1.00 58.03           C  
ATOM   1677  CB  TYR H 226      18.891  23.572  40.612  1.00 84.65           C  
ATOM   1678  CG  TYR H 226      17.955  23.414  41.760  1.00 95.38           C  
ATOM   1679  CD1 TYR H 226      17.784  22.189  42.363  1.00119.84           C  
ATOM   1680  CD2 TYR H 226      17.264  24.495  42.251  1.00 76.54           C  
ATOM   1681  CE1 TYR H 226      16.932  22.043  43.432  1.00126.27           C  
ATOM   1682  CE2 TYR H 226      16.412  24.355  43.321  1.00 76.98           C  
ATOM   1683  CZ  TYR H 226      16.242  23.128  43.914  1.00 95.95           C  
ATOM   1684  OH  TYR H 226      15.367  22.982  45.014  1.00 84.08           O  
ATOM   1685  C   TYR H 226      17.608  21.892  39.264  1.00 73.01           C  
ATOM   1686  O   TYR H 226      16.413  21.757  39.507  1.00 79.27           O  
ATOM   1687  N   PHE H 227      18.399  20.818  39.015  1.00 74.95           N  
ATOM   1688  CA  PHE H 227      17.798  19.508  38.887  1.00 75.24           C  
ATOM   1689  CB  PHE H 227      18.482  18.582  37.867  1.00 62.20           C  
ATOM   1690  CG  PHE H 227      18.390  19.311  36.574  1.00 52.74           C  
ATOM   1691  CD1 PHE H 227      17.170  19.540  35.986  1.00  0.00           C  
ATOM   1692  CD2 PHE H 227      19.518  19.819  35.982  1.00  0.00           C  
ATOM   1693  CE1 PHE H 227      17.078  20.231  34.801  1.00  0.00           C  
ATOM   1694  CE2 PHE H 227      19.439  20.509  34.796  1.00  0.00           C  
ATOM   1695  CZ  PHE H 227      18.216  20.713  34.202  1.00  0.00           C  
ATOM   1696  C   PHE H 227      17.717  18.791  40.201  1.00 76.63           C  
ATOM   1697  O   PHE H 227      18.562  18.943  41.078  1.00 79.02           O  
ATOM   1698  N   ASP H 228      16.654  17.969  40.346  1.00 70.51           N  
ATOM   1699  CA  ASP H 228      16.371  17.239  41.549  1.00 81.61           C  
ATOM   1700  CB  ASP H 228      14.878  17.221  41.910  1.00 74.23           C  
ATOM   1701  CG  ASP H 228      14.358  18.613  42.206  1.00 94.74           C  
ATOM   1702  OD1 ASP H 228      15.019  19.359  42.974  1.00 91.14           O  
ATOM   1703  OD2 ASP H 228      13.269  18.942  41.667  1.00108.24           O1-
ATOM   1704  C   ASP H 228      16.657  15.782  41.313  1.00 70.10           C  
ATOM   1705  O   ASP H 228      17.585  15.224  41.893  1.00 70.50           O  
ATOM   1706  N   LEU H 229      15.826  15.165  40.438  1.00 31.36           N  
ATOM   1707  CA  LEU H 229      15.687  13.784  40.099  1.00 29.15           C  
ATOM   1708  CB  LEU H 229      14.234  13.480  39.752  1.00 30.35           C  
ATOM   1709  CG  LEU H 229      13.129  14.129  40.608  1.00 20.30           C  
ATOM   1710  CD1 LEU H 229      11.747  13.636  40.159  1.00 39.60           C  
ATOM   1711  CD2 LEU H 229      13.344  13.967  42.108  1.00 22.15           C  
ATOM   1712  C   LEU H 229      16.494  13.619  38.854  1.00 28.51           C  
ATOM   1713  O   LEU H 229      16.576  14.601  38.124  1.00 29.54           O  
ATOM   1714  N   TRP H 230      17.124  12.423  38.640  1.00 28.55           N  
ATOM   1715  CA  TRP H 230      17.943  11.986  37.532  1.00 28.29           C  
ATOM   1716  CB  TRP H 230      19.442  11.935  37.863  1.00 24.46           C  
ATOM   1717  CG  TRP H 230      20.039  13.318  37.989  1.00 25.41           C  
ATOM   1718  CD2 TRP H 230      20.856  13.946  36.986  1.00 24.71           C  
ATOM   1719  CD1 TRP H 230      19.927  14.213  39.012  1.00 24.95           C  
ATOM   1720  NE1 TRP H 230      20.610  15.366  38.704  1.00 24.83           N  
ATOM   1721  CE2 TRP H 230      21.191  15.213  37.463  1.00 24.49           C  
ATOM   1722  CE3 TRP H 230      21.280  13.513  35.761  1.00 23.89           C  
ATOM   1723  CZ2 TRP H 230      21.958  16.067  36.721  1.00 23.77           C  
ATOM   1724  CZ3 TRP H 230      22.069  14.371  35.024  1.00 24.44           C  
ATOM   1725  CH2 TRP H 230      22.402  15.624  35.496  1.00 25.04           C  
ATOM   1726  C   TRP H 230      17.534  10.694  36.882  1.00 28.98           C  
ATOM   1727  O   TRP H 230      17.229   9.731  37.572  1.00 29.75           O  
ATOM   1728  N   GLY H 231      17.434  10.650  35.526  1.00 28.95           N  
ATOM   1729  CA  GLY H 231      17.150   9.397  34.869  1.00 28.87           C  
ATOM   1730  C   GLY H 231      18.457   8.709  34.662  1.00 30.67           C  
ATOM   1731  O   GLY H 231      19.508   9.339  34.756  1.00 30.34           O  
ATOM   1732  N   PRO H 232      18.422   7.430  34.400  1.00 30.28           N  
ATOM   1733  CA  PRO H 232      19.593   6.622  34.173  1.00 30.46           C  
ATOM   1734  CD  PRO H 232      17.183   6.697  34.196  1.00 36.41           C  
ATOM   1735  CB  PRO H 232      19.075   5.186  34.085  1.00 33.88           C  
ATOM   1736  CG  PRO H 232      17.624   5.351  33.596  1.00 35.26           C  
ATOM   1737  C   PRO H 232      20.332   7.020  32.932  1.00 30.10           C  
ATOM   1738  O   PRO H 232      21.540   6.793  32.867  1.00 31.84           O  
ATOM   1739  N   GLY H 233      19.631   7.582  31.927  1.00 28.74           N  
ATOM   1740  CA  GLY H 233      20.253   7.985  30.695  1.00 27.64           C  
ATOM   1741  C   GLY H 233      20.039   6.929  29.649  1.00 28.30           C  
ATOM   1742  O   GLY H 233      19.745   5.777  29.963  1.00 29.20           O  
ATOM   1743  N   THR H 234      20.157   7.327  28.360  1.00 27.58           N  
ATOM   1744  CA  THR H 234      20.043   6.427  27.244  1.00 27.03           C  
ATOM   1745  CB  THR H 234      18.727   6.535  26.524  1.00 28.71           C  
ATOM   1746  OG1 THR H 234      18.562   5.445  25.631  1.00 31.27           O  
ATOM   1747  CG2 THR H 234      18.681   7.868  25.760  1.00 28.53           C  
ATOM   1748  C   THR H 234      21.145   6.794  26.290  1.00 26.47           C  
ATOM   1749  O   THR H 234      21.409   7.975  26.076  1.00 27.81           O  
ATOM   1750  N   LEU H 235      21.804   5.795  25.666  1.00 25.95           N  
ATOM   1751  CA  LEU H 235      22.958   6.090  24.856  1.00 27.28           C  
ATOM   1752  CB  LEU H 235      24.079   5.048  25.015  1.00 25.48           C  
ATOM   1753  CG  LEU H 235      25.330   5.338  24.164  1.00 28.60           C  
ATOM   1754  CD1 LEU H 235      26.075   6.586  24.665  1.00 30.07           C  
ATOM   1755  CD2 LEU H 235      26.232   4.099  24.055  1.00 31.46           C  
ATOM   1756  C   LEU H 235      22.595   6.144  23.405  1.00 27.96           C  
ATOM   1757  O   LEU H 235      21.956   5.242  22.865  1.00 29.22           O  
ATOM   1758  N   VAL H 236      23.009   7.235  22.731  1.00 28.42           N  
ATOM   1759  CA  VAL H 236      22.764   7.398  21.326  1.00 27.54           C  
ATOM   1760  CB  VAL H 236      22.100   8.707  21.004  1.00 25.43           C  
ATOM   1761  CG1 VAL H 236      22.097   8.914  19.482  1.00 24.26           C  
ATOM   1762  CG2 VAL H 236      20.686   8.688  21.614  1.00 24.51           C  
ATOM   1763  C   VAL H 236      24.083   7.348  20.625  1.00 28.85           C  
ATOM   1764  O   VAL H 236      25.016   8.068  20.977  1.00 27.95           O  
ATOM   1765  N   ILE H 237      24.199   6.468  19.609  1.00 30.26           N  
ATOM   1766  CA  ILE H 237      25.439   6.364  18.893  1.00 30.59           C  
ATOM   1767  CB  ILE H 237      26.050   4.996  18.953  1.00 28.03           C  
ATOM   1768  CG1 ILE H 237      26.401   4.640  20.407  1.00  0.00           C  
ATOM   1769  CG2 ILE H 237      27.259   4.972  18.001  1.00 28.58           C  
ATOM   1770  CD1 ILE H 237      26.774   3.173  20.607  1.00  0.00           C  
ATOM   1771  C   ILE H 237      25.168   6.674  17.455  1.00 31.32           C  
ATOM   1772  O   ILE H 237      24.274   6.096  16.837  1.00 32.99           O  
ATOM   1773  N   VAL H 238      25.942   7.617  16.885  1.00 30.63           N  
ATOM   1774  CA  VAL H 238      25.736   7.972  15.513  1.00 30.91           C  
ATOM   1775  CB  VAL H 238      25.631   9.454  15.302  1.00 32.46           C  
ATOM   1776  CG1 VAL H 238      25.417   9.727  13.805  1.00 34.62           C  
ATOM   1777  CG2 VAL H 238      24.523  10.002  16.216  1.00 31.14           C  
ATOM   1778  C   VAL H 238      26.941   7.506  14.756  1.00 32.55           C  
ATOM   1779  O   VAL H 238      28.045   8.012  14.963  1.00 31.85           O  
ATOM   1780  N   SER H 239      26.753   6.526  13.847  1.00 34.55           N  
ATOM   1781  CA  SER H 239      27.867   6.012  13.103  1.00 35.93           C  
ATOM   1782  CB  SER H 239      28.592   4.859  13.817  1.00 42.32           C  
ATOM   1783  OG  SER H 239      29.678   4.397  13.027  1.00 47.15           O  
ATOM   1784  C   SER H 239      27.357   5.470  11.807  1.00 37.69           C  
ATOM   1785  O   SER H 239      26.167   5.205  11.645  1.00 38.40           O  
ATOM   1786  N   SER H 240      28.269   5.293  10.832  1.00 40.02           N  
ATOM   1787  CA  SER H 240      27.871   4.762   9.564  1.00 41.08           C  
ATOM   1788  CB  SER H 240      28.985   4.801   8.504  1.00 42.90           C  
ATOM   1789  OG  SER H 240      29.325   6.147   8.203  1.00 49.76           O  
ATOM   1790  C   SER H 240      27.506   3.301   9.783  1.00 42.14           C  
ATOM   1791  O   SER H 240      28.446   2.466   9.864  1.00 43.50           O  
ATOM   1792  OXT SER H 240      26.285   3.000   9.866  1.00  0.00           O1-
TER    1793      SER H 240 
CONECT  151  643
CONECT  643  151
CONECT  951 1533
CONECT 1533  951
END
