# Supplementary material for: Fully automated antibody structure prediction using BIOVIA tools: Validation study
Source: PLoS One. 2017 May 18;12(5):e0177923. doi: 10.1371/journal.pone.0177923 (PMC5436848; doi:10.1371/journal.pone.0177923)
Supplement: S2 Dataset — Predicted structures using the Top5 framework method, Chothia CDR definition with canonical filtering and generating 50 models. These were used in the comparison against predictions using no filtering. (ZIP) [file pone.0177923.s004.zip › 4JZJ_BA_FV_FinalModel.pdb]

REMARK   Accelrys Discovery Studio PDB file
REMARK   Created:  2015-04-10T04:16:02Z
SSBOND   1 CYS L   23    CYS L   94                                     
SSBOND   2 CYS H  135    CYS H  209                                     
ATOM      1  N   ASP L   1      25.772  33.041  26.171  1.00 33.56           N1+
ATOM      2  CA  ASP L   1      25.398  32.080  27.233  1.00 32.23           C  
ATOM      3  CB  ASP L   1      25.583  30.632  26.748  1.00 32.28           C  
ATOM      4  CG  ASP L   1      24.615  30.361  25.607  1.00 35.63           C  
ATOM      5  OD1 ASP L   1      23.754  31.239  25.323  1.00 26.55           O  
ATOM      6  OD2 ASP L   1      24.728  29.265  24.998  1.00 30.06           O1-
ATOM      7  C   ASP L   1      26.306  32.274  28.399  1.00 31.30           C  
ATOM      8  O   ASP L   1      27.351  32.911  28.278  1.00 32.86           O  
ATOM      9  N   ILE L   2      25.922  31.732  29.571  1.00 28.01           N  
ATOM     10  CA  ILE L   2      26.773  31.870  30.714  1.00 26.08           C  
ATOM     11  CB  ILE L   2      26.073  31.820  32.044  1.00 26.97           C  
ATOM     12  CG1 ILE L   2      25.104  33.002  32.218  1.00 27.40           C  
ATOM     13  CG2 ILE L   2      27.156  31.761  33.134  1.00 25.29           C  
ATOM     14  CD1 ILE L   2      23.832  32.892  31.383  1.00 21.10           C  
ATOM     15  C   ILE L   2      27.727  30.721  30.688  1.00 26.05           C  
ATOM     16  O   ILE L   2      27.325  29.570  30.531  1.00 25.97           O  
ATOM     17  N   VAL L   3      29.033  31.017  30.834  1.00 23.82           N  
ATOM     18  CA  VAL L   3      30.021  29.979  30.804  1.00 23.11           C  
ATOM     19  CB  VAL L   3      31.253  30.338  30.030  1.00 24.52           C  
ATOM     20  CG1 VAL L   3      32.277  29.200  30.180  1.00 26.34           C  
ATOM     21  CG2 VAL L   3      30.847  30.623  28.576  1.00 26.42           C  
ATOM     22  C   VAL L   3      30.444  29.715  32.210  1.00 22.58           C  
ATOM     23  O   VAL L   3      30.683  30.637  32.988  1.00 22.62           O  
ATOM     24  N   MET L   4      30.534  28.423  32.578  1.00 21.04           N  
ATOM     25  CA  MET L   4      30.911  28.084  33.918  1.00 20.28           C  
ATOM     26  CB  MET L   4      29.953  27.071  34.566  1.00 19.26           C  
ATOM     27  CG  MET L   4      28.502  27.556  34.605  1.00 20.19           C  
ATOM     28  SD  MET L   4      28.217  29.051  35.601  1.00 16.89           S  
ATOM     29  CE  MET L   4      28.256  28.195  37.202  1.00 18.25           C  
ATOM     30  C   MET L   4      32.252  27.436  33.839  1.00 21.90           C  
ATOM     31  O   MET L   4      32.456  26.513  33.053  1.00 21.57           O  
ATOM     32  N   THR L   5      33.222  27.909  34.643  1.00 21.24           N  
ATOM     33  CA  THR L   5      34.494  27.266  34.539  1.00 22.61           C  
ATOM     34  CB  THR L   5      35.578  28.150  33.992  1.00 24.96           C  
ATOM     35  OG1 THR L   5      36.620  27.352  33.458  1.00 29.71           O  
ATOM     36  CG2 THR L   5      36.135  29.029  35.120  1.00 26.74           C  
ATOM     37  C   THR L   5      34.869  26.785  35.906  1.00 23.90           C  
ATOM     38  O   THR L   5      34.719  27.499  36.898  1.00 25.72           O  
ATOM     39  N   GLN L   6      35.359  25.531  35.991  1.00 22.38           N  
ATOM     40  CA  GLN L   6      35.696  24.982  37.270  1.00 21.60           C  
ATOM     41  CB  GLN L   6      35.017  23.631  37.565  1.00 20.97           C  
ATOM     42  CG  GLN L   6      33.496  23.744  37.712  1.00 21.09           C  
ATOM     43  CD  GLN L   6      32.927  22.363  38.005  1.00 23.74           C  
ATOM     44  OE1 GLN L   6      32.161  21.811  37.210  1.00 23.31           O  
ATOM     45  NE2 GLN L   6      33.296  21.785  39.175  1.00 20.41           N  
ATOM     46  C   GLN L   6      37.172  24.767  37.335  1.00 23.75           C  
ATOM     47  O   GLN L   6      37.842  24.605  36.316  1.00 23.66           O  
ATOM     48  N   SER L   7      37.714  24.810  38.567  0.90 23.67           N  
ATOM     49  CA  SER L   7      39.113  24.580  38.772  0.90 24.92           C  
ATOM     50  CB  SER L   7      39.928  25.883  38.830  0.90 26.71           C  
ATOM     51  OG  SER L   7      41.303  25.607  39.037  0.90 30.75           O  
ATOM     52  C   SER L   7      39.239  23.921  40.108  0.90 26.72           C  
ATOM     53  O   SER L   7      38.450  24.200  41.009  0.90 26.86           O  
ATOM     54  N   PRO L   8      40.183  23.034  40.282  1.00 26.16           N  
ATOM     55  CA  PRO L   8      41.081  22.591  39.247  1.00 25.99           C  
ATOM     56  CD  PRO L   8      40.704  22.759  41.613  1.00 26.87           C  
ATOM     57  CB  PRO L   8      42.325  22.069  39.967  1.00 26.02           C  
ATOM     58  CG  PRO L   8      41.835  21.743  41.387  1.00 26.81           C  
ATOM     59  C   PRO L   8      40.384  21.510  38.480  1.00 26.25           C  
ATOM     60  O   PRO L   8      39.307  21.086  38.892  1.00 25.83           O  
ATOM     61  N   ASP L   9      40.966  21.063  37.352  1.00 25.37           N  
ATOM     62  CA  ASP L   9      40.363  20.004  36.601  1.00 25.48           C  
ATOM     63  CB  ASP L   9      41.072  19.735  35.264  1.00 25.01           C  
ATOM     64  CG  ASP L   9      40.681  20.866  34.320  1.00 30.08           C  
ATOM     65  OD1 ASP L   9      39.455  21.020  34.063  1.00 34.39           O  
ATOM     66  OD2 ASP L   9      41.595  21.586  33.844  1.00 32.14           O1-
ATOM     67  C   ASP L   9      40.365  18.752  37.425  1.00 25.79           C  
ATOM     68  O   ASP L   9      39.387  18.007  37.425  1.00 25.80           O  
ATOM     69  N   SER L  10      41.467  18.473  38.152  1.00 24.86           N  
ATOM     70  CA  SER L  10      41.493  17.289  38.966  1.00 25.84           C  
ATOM     71  CB  SER L  10      42.245  16.113  38.325  1.00 26.84           C  
ATOM     72  OG  SER L  10      41.578  15.686  37.148  1.00 31.87           O  
ATOM     73  C   SER L  10      42.224  17.610  40.228  1.00 27.10           C  
ATOM     74  O   SER L  10      43.153  18.417  40.226  1.00 27.39           O  
ATOM     75  N   LEU L  11      41.801  17.001  41.357  1.00 25.87           N  
ATOM     76  CA  LEU L  11      42.536  17.229  42.566  1.00 26.91           C  
ATOM     77  CB  LEU L  11      41.972  18.369  43.443  1.00 27.46           C  
ATOM     78  CG  LEU L  11      40.625  18.101  44.125  1.00 30.84           C  
ATOM     79  CD1 LEU L  11      39.548  17.701  43.108  1.00 32.15           C  
ATOM     80  CD2 LEU L  11      40.776  17.137  45.301  1.00 33.12           C  
ATOM     81  C   LEU L  11      42.627  15.938  43.324  1.00 27.72           C  
ATOM     82  O   LEU L  11      41.666  15.172  43.394  1.00 27.04           O  
ATOM     83  N   ALA L  12      43.822  15.648  43.884  1.00 27.46           N  
ATOM     84  CA  ALA L  12      44.031  14.435  44.623  1.00 27.05           C  
ATOM     85  CB  ALA L  12      45.318  13.689  44.231  1.00 27.14           C  
ATOM     86  C   ALA L  12      44.182  14.814  46.058  1.00 28.22           C  
ATOM     87  O   ALA L  12      44.957  15.707  46.394  1.00 28.41           O  
ATOM     88  N   VAL L  13      43.449  14.127  46.954  1.00 26.98           N  
ATOM     89  CA  VAL L  13      43.515  14.505  48.331  1.00 27.22           C  
ATOM     90  CB  VAL L  13      42.310  15.301  48.733  1.00 27.77           C  
ATOM     91  CG1 VAL L  13      41.134  14.332  48.904  1.00 26.81           C  
ATOM     92  CG2 VAL L  13      42.632  16.159  49.958  1.00 26.32           C  
ATOM     93  C   VAL L  13      43.532  13.255  49.158  1.00 28.95           C  
ATOM     94  O   VAL L  13      42.977  12.232  48.759  1.00 28.80           O  
ATOM     95  N   SER L  14      44.179  13.313  50.342  1.00 28.47           N  
ATOM     96  CA  SER L  14      44.263  12.185  51.230  1.00 28.74           C  
ATOM     97  CB  SER L  14      45.367  12.324  52.293  1.00 31.26           C  
ATOM     98  OG  SER L  14      46.645  12.352  51.674  1.00 36.76           O  
ATOM     99  C   SER L  14      42.965  12.076  51.964  1.00 29.74           C  
ATOM    100  O   SER L  14      42.233  13.055  52.104  1.00 29.12           O  
ATOM    101  N   LEU L  15      42.651  10.868  52.474  1.00 30.02           N  
ATOM    102  CA  LEU L  15      41.409  10.692  53.167  1.00 30.12           C  
ATOM    103  CB  LEU L  15      41.123   9.253  53.644  1.00 31.21           C  
ATOM    104  CG  LEU L  15      40.829   8.239  52.526  1.00 31.95           C  
ATOM    105  CD1 LEU L  15      39.561   8.624  51.751  1.00 33.56           C  
ATOM    106  CD2 LEU L  15      42.052   8.005  51.630  1.00 32.38           C  
ATOM    107  C   LEU L  15      41.437  11.523  54.403  1.00 30.73           C  
ATOM    108  O   LEU L  15      42.456  11.617  55.085  1.00 30.43           O  
ATOM    109  N   GLY L  16      40.294  12.167  54.703  1.00 29.45           N  
ATOM    110  CA  GLY L  16      40.159  12.927  55.910  1.00 30.30           C  
ATOM    111  C   GLY L  16      40.569  14.348  55.675  1.00 31.91           C  
ATOM    112  O   GLY L  16      40.347  15.209  56.525  1.00 32.53           O  
ATOM    113  N   GLU L  17      41.171  14.635  54.507  1.00 30.24           N  
ATOM    114  CA  GLU L  17      41.621  15.965  54.207  1.00 30.91           C  
ATOM    115  CB  GLU L  17      42.703  16.017  53.114  1.00 31.96           C  
ATOM    116  CG  GLU L  17      44.060  15.460  53.546  1.00 34.95           C  
ATOM    117  CD  GLU L  17      44.822  16.570  54.255  1.00 47.08           C  
ATOM    118  OE1 GLU L  17      44.227  17.663  54.454  1.00 48.12           O  
ATOM    119  OE2 GLU L  17      46.010  16.342  54.604  1.00 51.71           O1-
ATOM    120  C   GLU L  17      40.459  16.769  53.708  1.00 31.83           C  
ATOM    121  O   GLU L  17      39.394  16.235  53.406  1.00 30.91           O  
ATOM    122  N   ARG L  18      40.644  18.106  53.659  1.00 31.16           N  
ATOM    123  CA  ARG L  18      39.651  19.033  53.191  1.00 30.91           C  
ATOM    124  CB  ARG L  18      39.789  20.402  53.885  1.00 31.08           C  
ATOM    125  CG  ARG L  18      38.796  21.477  53.445  1.00 32.95           C  
ATOM    126  CD  ARG L  18      39.031  22.804  54.172  1.00 40.15           C  
ATOM    127  NE  ARG L  18      38.105  23.825  53.608  1.00 46.12           N  
ATOM    128  CZ  ARG L  18      38.235  25.130  53.985  1.00 60.16           C  
ATOM    129  NH1 ARG L  18      39.216  25.486  54.864  1.00 46.64           N1+
ATOM    130  NH2 ARG L  18      37.393  26.081  53.484  1.00 47.85           N  
ATOM    131  C   ARG L  18      39.861  19.245  51.720  1.00 30.94           C  
ATOM    132  O   ARG L  18      40.994  19.299  51.248  1.00 31.48           O  
ATOM    133  N   ALA L  19      38.756  19.355  50.949  1.00 28.34           N  
ATOM    134  CA  ALA L  19      38.877  19.593  49.537  1.00 27.09           C  
ATOM    135  CB  ALA L  19      38.354  18.435  48.668  1.00 26.90           C  
ATOM    136  C   ALA L  19      38.054  20.797  49.205  1.00 27.93           C  
ATOM    137  O   ALA L  19      36.966  20.982  49.748  1.00 27.12           O  
ATOM    138  N   THR L  20      38.577  21.657  48.306  1.00 27.01           N  
ATOM    139  CA  THR L  20      37.867  22.833  47.890  1.00 27.54           C  
ATOM    140  CB  THR L  20      38.565  24.102  48.282  1.00 29.88           C  
ATOM    141  OG1 THR L  20      38.741  24.147  49.688  1.00 33.27           O  
ATOM    142  CG2 THR L  20      37.722  25.301  47.818  1.00 31.15           C  
ATOM    143  C   THR L  20      37.806  22.809  46.391  1.00 28.06           C  
ATOM    144  O   THR L  20      38.830  22.630  45.734  1.00 28.39           O  
ATOM    145  N   ILE L  21      36.598  23.008  45.818  1.00 25.32           N  
ATOM    146  CA  ILE L  21      36.396  22.979  44.391  1.00 24.78           C  
ATOM    147  CB  ILE L  21      35.292  22.038  43.981  1.00 24.08           C  
ATOM    148  CG1 ILE L  21      35.512  20.603  44.499  1.00 24.15           C  
ATOM    149  CG2 ILE L  21      35.162  22.119  42.452  1.00 16.10           C  
ATOM    150  CD1 ILE L  21      36.660  19.844  43.845  1.00 29.40           C  
ATOM    151  C   ILE L  21      35.894  24.346  44.009  1.00 25.98           C  
ATOM    152  O   ILE L  21      35.037  24.903  44.693  1.00 25.76           O  
ATOM    153  N   ASN L  22      36.397  24.928  42.898  1.00 25.85           N  
ATOM    154  CA  ASN L  22      36.003  26.268  42.536  1.00 25.87           C  
ATOM    155  CB  ASN L  22      37.199  27.186  42.223  1.00 27.53           C  
ATOM    156  CG  ASN L  22      37.988  27.422  43.501  1.00 36.50           C  
ATOM    157  OD1 ASN L  22      37.430  27.810  44.526  1.00 37.85           O  
ATOM    158  ND2 ASN L  22      39.325  27.179  43.444  1.00 36.17           N  
ATOM    159  C   ASN L  22      35.172  26.244  41.283  1.00 26.55           C  
ATOM    160  O   ASN L  22      35.359  25.395  40.414  1.00 25.82           O  
ATOM    161  N   CYS L  23      34.204  27.184  41.182  0.90 25.48           N  
ATOM    162  CA  CYS L  23      33.375  27.334  40.012  0.90 25.43           C  
ATOM    163  CB  CYS L  23      31.999  26.633  40.144  0.90 25.97           C  
ATOM    164  SG  CYS L  23      30.929  26.824  38.681  0.90 29.72           S  
ATOM    165  C   CYS L  23      33.139  28.806  39.803  0.90 26.72           C  
ATOM    166  O   CYS L  23      32.649  29.498  40.696  0.90 26.44           O  
ATOM    167  N   GLU L  24      33.489  29.337  38.607  1.00 25.45           N  
ATOM    168  CA  GLU L  24      33.261  30.738  38.366  1.00 26.74           C  
ATOM    169  CB  GLU L  24      34.526  31.577  38.100  1.00 27.64           C  
ATOM    170  CG  GLU L  24      35.206  31.288  36.763  1.00 35.06           C  
ATOM    171  CD  GLU L  24      36.336  32.294  36.582  1.00 41.97           C  
ATOM    172  OE1 GLU L  24      36.884  32.756  37.619  1.00  0.00           O  
ATOM    173  OE2 GLU L  24      36.660  32.618  35.409  1.00  0.00           O1-
ATOM    174  C   GLU L  24      32.385  30.874  37.158  1.00 26.77           C  
ATOM    175  O   GLU L  24      32.512  30.117  36.197  1.00 27.05           O  
ATOM    176  N   SER L  25      31.466  31.863  37.183  1.00 24.47           N  
ATOM    177  CA  SER L  25      30.541  32.065  36.102  1.00 23.84           C  
ATOM    178  CB  SER L  25      29.079  32.164  36.569  1.00 23.63           C  
ATOM    179  OG  SER L  25      28.936  33.242  37.480  1.00 25.89           O  
ATOM    180  C   SER L  25      30.893  33.340  35.399  1.00 26.08           C  
ATOM    181  O   SER L  25      31.457  34.261  35.987  1.00 27.08           O  
ATOM    182  N   SER L  26      30.602  33.388  34.082  1.00 16.23           N  
ATOM    183  CA  SER L  26      30.902  34.513  33.239  1.00 16.71           C  
ATOM    184  CB  SER L  26      30.670  34.218  31.747  1.00 16.15           C  
ATOM    185  OG  SER L  26      29.295  33.957  31.500  1.00 15.05           O  
ATOM    186  C   SER L  26      30.028  35.663  33.620  1.00 17.89           C  
ATOM    187  O   SER L  26      30.399  36.820  33.423  1.00 18.70           O  
ATOM    188  N   GLN L  27      28.824  35.374  34.148  1.00 18.61           N  
ATOM    189  CA  GLN L  27      27.960  36.438  34.563  1.00 18.74           C  
ATOM    190  CB  GLN L  27      26.848  36.764  33.557  1.00 23.84           C  
ATOM    191  CG  GLN L  27      25.877  35.612  33.335  1.00 27.74           C  
ATOM    192  CD  GLN L  27      24.844  36.069  32.316  1.00 31.69           C  
ATOM    193  OE1 GLN L  27      23.766  36.529  32.674  1.00 32.17           O  
ATOM    194  NE2 GLN L  27      25.191  35.950  31.005  1.00 31.40           N  
ATOM    195  C   GLN L  27      27.349  36.050  35.873  1.00 17.32           C  
ATOM    196  O   GLN L  27      27.359  34.880  36.251  1.00 18.12           O  
ATOM    197  N   SER L  28      26.809  37.048  36.604  1.00 17.43           N  
ATOM    198  CA  SER L  28      26.289  36.821  37.922  1.00 17.17           C  
ATOM    199  CB  SER L  28      25.967  38.117  38.686  1.00 18.76           C  
ATOM    200  OG  SER L  28      25.457  37.812  39.976  1.00 17.64           O  
ATOM    201  C   SER L  28      25.038  35.996  37.878  1.00 14.35           C  
ATOM    202  O   SER L  28      24.141  36.207  37.066  1.00 13.36           O  
ATOM    203  N   LEU L  29      25.022  34.971  38.751  1.00 13.46           N  
ATOM    204  CA  LEU L  29      23.964  34.041  39.021  1.00 14.69           C  
ATOM    205  CB  LEU L  29      24.483  32.707  39.573  1.00 13.31           C  
ATOM    206  CG  LEU L  29      25.387  31.987  38.554  1.00 14.73           C  
ATOM    207  CD1 LEU L  29      25.799  30.593  39.048  1.00 19.07           C  
ATOM    208  CD2 LEU L  29      24.744  31.962  37.157  1.00 15.59           C  
ATOM    209  C   LEU L  29      22.944  34.606  39.963  1.00 14.14           C  
ATOM    210  O   LEU L  29      21.880  34.021  40.141  1.00 13.38           O  
ATOM    211  N   LEU L  30      23.292  35.691  40.678  1.00 15.18           N  
ATOM    212  CA  LEU L  30      22.447  36.249  41.701  1.00 16.58           C  
ATOM    213  CB  LEU L  30      23.174  37.345  42.502  1.00 20.05           C  
ATOM    214  CG  LEU L  30      22.346  37.982  43.631  1.00 21.99           C  
ATOM    215  CD1 LEU L  30      22.024  36.961  44.734  1.00 23.07           C  
ATOM    216  CD2 LEU L  30      23.030  39.246  44.177  1.00 27.46           C  
ATOM    217  C   LEU L  30      21.198  36.835  41.112  1.00 15.75           C  
ATOM    218  O   LEU L  30      21.237  37.604  40.152  1.00 17.32           O  
ATOM    219  N   ASN L  31      20.037  36.488  41.708  1.00 16.37           N  
ATOM    220  CA  ASN L  31      18.777  37.007  41.256  1.00 17.54           C  
ATOM    221  CB  ASN L  31      17.630  35.983  41.337  1.00 19.36           C  
ATOM    222  CG  ASN L  31      16.378  36.578  40.709  1.00 22.78           C  
ATOM    223  OD1 ASN L  31      15.760  37.485  41.263  1.00 24.25           O  
ATOM    224  ND2 ASN L  31      15.987  36.045  39.520  1.00 24.34           N  
ATOM    225  C   ASN L  31      18.459  38.168  42.141  1.00 18.87           C  
ATOM    226  O   ASN L  31      18.429  38.055  43.365  1.00 18.77           O  
ATOM    227  N   SER L  32      18.214  39.335  41.523  1.00 23.56           N  
ATOM    228  CA  SER L  32      18.028  40.553  42.253  1.00 27.87           C  
ATOM    229  CB  SER L  32      17.807  41.755  41.324  1.00 29.93           C  
ATOM    230  OG  SER L  32      18.938  41.932  40.487  1.00 34.34           O  
ATOM    231  C   SER L  32      16.834  40.474  43.149  1.00 25.45           C  
ATOM    232  O   SER L  32      16.891  40.911  44.298  1.00 28.09           O  
ATOM    233  N   GLY L  33      15.710  39.929  42.653  1.00 26.64           N  
ATOM    234  CA  GLY L  33      14.529  39.992  43.464  1.00 26.17           C  
ATOM    235  C   GLY L  33      14.645  39.199  44.731  1.00 25.19           C  
ATOM    236  O   GLY L  33      14.426  39.724  45.821  1.00 25.34           O  
ATOM    237  N   ASN L  34      14.961  37.896  44.605  1.00 22.07           N  
ATOM    238  CA  ASN L  34      15.066  36.985  45.712  1.00 20.66           C  
ATOM    239  CB  ASN L  34      14.676  35.540  45.353  1.00 23.16           C  
ATOM    240  CG  ASN L  34      15.430  35.114  44.112  1.00 22.08           C  
ATOM    241  OD1 ASN L  34      14.871  34.450  43.243  1.00 19.28           O  
ATOM    242  ND2 ASN L  34      16.723  35.511  44.011  1.00 14.50           N  
ATOM    243  C   ASN L  34      16.392  37.044  46.413  1.00 20.07           C  
ATOM    244  O   ASN L  34      16.504  36.641  47.569  1.00 19.13           O  
ATOM    245  N   GLN L  35      17.448  37.537  45.741  1.00 20.69           N  
ATOM    246  CA  GLN L  35      18.751  37.558  46.349  1.00 21.73           C  
ATOM    247  CB  GLN L  35      18.782  38.256  47.722  1.00 25.50           C  
ATOM    248  CG  GLN L  35      18.591  39.771  47.667  0.98 29.21           C  
ATOM    249  CD  GLN L  35      19.859  40.376  47.086  0.95 31.10           C  
ATOM    250  OE1 GLN L  35      20.144  40.235  45.898  0.95 31.15           O  
ATOM    251  NE2 GLN L  35      20.652  41.067  47.948  1.00 31.17           N  
ATOM    252  C   GLN L  35      19.240  36.158  46.562  1.00 21.94           C  
ATOM    253  O   GLN L  35      19.925  35.869  47.541  1.00 21.22           O  
ATOM    254  N   LYS L  36      18.904  35.239  45.638  1.00 21.48           N  
ATOM    255  CA  LYS L  36      19.407  33.901  45.738  1.00 18.70           C  
ATOM    256  CB  LYS L  36      18.317  32.819  45.751  1.00 20.84           C  
ATOM    257  CG  LYS L  36      17.564  32.764  47.082  1.00 22.79           C  
ATOM    258  CD  LYS L  36      16.353  31.834  47.082  1.00 25.50           C  
ATOM    259  CE  LYS L  36      15.705  31.687  48.459  1.00 30.70           C  
ATOM    260  NZ  LYS L  36      14.721  30.581  48.442  1.00 33.40           N1+
ATOM    261  C   LYS L  36      20.280  33.664  44.547  1.00 17.34           C  
ATOM    262  O   LYS L  36      20.036  34.196  43.466  1.00 16.71           O  
ATOM    263  N   ASN L  37      21.346  32.860  44.727  1.00 16.99           N  
ATOM    264  CA  ASN L  37      22.233  32.583  43.637  1.00 15.46           C  
ATOM    265  CB  ASN L  37      23.705  32.424  44.059  1.00 15.47           C  
ATOM    266  CG  ASN L  37      24.229  33.787  44.488  1.00 15.80           C  
ATOM    267  OD1 ASN L  37      24.214  34.746  43.717  1.00 16.12           O  
ATOM    268  ND2 ASN L  37      24.704  33.881  45.758  1.00 15.89           N  
ATOM    269  C   ASN L  37      21.780  31.288  43.050  1.00 15.56           C  
ATOM    270  O   ASN L  37      21.755  30.262  43.731  1.00 14.86           O  
ATOM    271  N   TYR L  38      21.439  31.305  41.745  1.00 13.88           N  
ATOM    272  CA  TYR L  38      20.908  30.137  41.107  1.00 13.59           C  
ATOM    273  CB  TYR L  38      20.026  30.464  39.891  1.00 14.39           C  
ATOM    274  CG  TYR L  38      18.728  31.006  40.373  1.00 13.90           C  
ATOM    275  CD1 TYR L  38      18.615  32.292  40.849  1.00 14.57           C  
ATOM    276  CD2 TYR L  38      17.611  30.204  40.328  1.00 16.35           C  
ATOM    277  CE1 TYR L  38      17.398  32.766  41.282  1.00 14.41           C  
ATOM    278  CE2 TYR L  38      16.396  30.671  40.758  1.00 17.25           C  
ATOM    279  CZ  TYR L  38      16.289  31.953  41.234  1.00 15.18           C  
ATOM    280  OH  TYR L  38      15.033  32.420  41.671  1.00 15.79           O  
ATOM    281  C   TYR L  38      22.039  29.330  40.586  1.00 13.41           C  
ATOM    282  O   TYR L  38      22.369  29.328  39.402  1.00 12.71           O  
ATOM    283  N   LEU L  39      22.633  28.572  41.504  1.00 22.29           N  
ATOM    284  CA  LEU L  39      23.763  27.730  41.234  1.00 21.48           C  
ATOM    285  CB  LEU L  39      25.078  28.321  41.764  1.00 21.58           C  
ATOM    286  CG  LEU L  39      26.304  27.432  41.495  1.00 24.07           C  
ATOM    287  CD1 LEU L  39      26.650  27.368  40.004  1.00 23.48           C  
ATOM    288  CD2 LEU L  39      27.495  27.837  42.368  1.00 22.78           C  
ATOM    289  C   LEU L  39      23.568  26.436  41.961  1.00 21.94           C  
ATOM    290  O   LEU L  39      23.134  26.427  43.113  1.00 21.99           O  
ATOM    291  N   THR L  40      23.908  25.307  41.303  1.00 20.19           N  
ATOM    292  CA  THR L  40      23.740  24.008  41.893  1.00 19.88           C  
ATOM    293  CB  THR L  40      22.623  23.238  41.244  1.00 19.99           C  
ATOM    294  OG1 THR L  40      21.401  23.951  41.370  1.00  0.00           O  
ATOM    295  CG2 THR L  40      22.501  21.851  41.896  1.00  0.00           C  
ATOM    296  C   THR L  40      25.006  23.211  41.702  1.00 20.12           C  
ATOM    297  O   THR L  40      25.805  23.490  40.807  1.00 20.24           O  
ATOM    298  N   TRP L  41      25.222  22.197  42.573  1.00 18.56           N  
ATOM    299  CA  TRP L  41      26.360  21.326  42.476  1.00 18.64           C  
ATOM    300  CB  TRP L  41      27.265  21.373  43.719  1.00 17.51           C  
ATOM    301  CG  TRP L  41      27.951  22.700  43.933  1.00 18.02           C  
ATOM    302  CD2 TRP L  41      29.249  23.032  43.414  1.00 18.01           C  
ATOM    303  CD1 TRP L  41      27.522  23.797  44.623  1.00 20.16           C  
ATOM    304  NE1 TRP L  41      28.471  24.789  44.570  1.00 20.50           N  
ATOM    305  CE2 TRP L  41      29.539  24.330  43.827  1.00 19.09           C  
ATOM    306  CE3 TRP L  41      30.124  22.309  42.654  1.00 17.26           C  
ATOM    307  CZ2 TRP L  41      30.717  24.932  43.485  1.00 19.50           C  
ATOM    308  CZ3 TRP L  41      31.311  22.919  42.310  1.00 18.50           C  
ATOM    309  CH2 TRP L  41      31.599  24.204  42.717  1.00 19.81           C  
ATOM    310  C   TRP L  41      25.854  19.918  42.359  1.00 19.42           C  
ATOM    311  O   TRP L  41      24.877  19.542  43.008  1.00 20.17           O  
ATOM    312  N   TYR L  42      26.521  19.100  41.513  1.00 18.63           N  
ATOM    313  CA  TYR L  42      26.127  17.729  41.317  1.00 18.43           C  
ATOM    314  CB  TYR L  42      25.596  17.415  39.900  1.00 18.14           C  
ATOM    315  CG  TYR L  42      24.384  18.239  39.617  1.00 19.05           C  
ATOM    316  CD1 TYR L  42      24.508  19.481  39.041  1.00 18.93           C  
ATOM    317  CD2 TYR L  42      23.124  17.780  39.919  1.00 18.98           C  
ATOM    318  CE1 TYR L  42      23.398  20.247  38.775  1.00 19.05           C  
ATOM    319  CE2 TYR L  42      22.010  18.543  39.655  1.00 19.35           C  
ATOM    320  CZ  TYR L  42      22.143  19.783  39.082  1.00 21.05           C  
ATOM    321  OH  TYR L  42      21.003  20.570  38.812  1.00 22.49           O  
ATOM    322  C   TYR L  42      27.335  16.845  41.491  1.00 19.64           C  
ATOM    323  O   TYR L  42      28.472  17.254  41.237  1.00 19.39           O  
ATOM    324  N   GLN L  43      27.108  15.595  41.947  1.00 18.72           N  
ATOM    325  CA  GLN L  43      28.164  14.632  42.104  1.00 19.39           C  
ATOM    326  CB  GLN L  43      28.217  13.988  43.501  1.00 19.57           C  
ATOM    327  CG  GLN L  43      29.351  12.966  43.648  1.00 21.20           C  
ATOM    328  CD  GLN L  43      29.159  12.220  44.962  1.00 25.47           C  
ATOM    329  OE1 GLN L  43      28.142  11.562  45.168  1.00 25.17           O  
ATOM    330  NE2 GLN L  43      30.159  12.320  45.879  1.00 21.78           N  
ATOM    331  C   GLN L  43      27.864  13.520  41.147  1.00 20.06           C  
ATOM    332  O   GLN L  43      26.712  13.106  41.017  1.00 19.98           O  
ATOM    333  N   GLN L  44      28.885  13.015  40.425  1.00 18.63           N  
ATOM    334  CA  GLN L  44      28.621  11.934  39.519  1.00 18.99           C  
ATOM    335  CB  GLN L  44      28.594  12.358  38.041  1.00 17.85           C  
ATOM    336  CG  GLN L  44      28.284  11.201  37.090  1.00 17.94           C  
ATOM    337  CD  GLN L  44      28.284  11.729  35.662  1.00 20.20           C  
ATOM    338  OE1 GLN L  44      28.912  12.741  35.361  1.00 21.84           O  
ATOM    339  NE2 GLN L  44      27.559  11.022  34.753  1.00 16.79           N  
ATOM    340  C   GLN L  44      29.690  10.895  39.662  1.00 21.09           C  
ATOM    341  O   GLN L  44      30.878  11.199  39.595  1.00 19.83           O  
ATOM    342  N   LYS L  45      29.268   9.629  39.852  1.00 23.18           N  
ATOM    343  CA  LYS L  45      30.145   8.495  39.988  1.00 24.76           C  
ATOM    344  CB  LYS L  45      29.639   7.458  41.004  1.00 25.80           C  
ATOM    345  CG  LYS L  45      29.616   7.926  42.459  1.00 29.19           C  
ATOM    346  CD  LYS L  45      31.000   8.132  43.068  1.00 34.64           C  
ATOM    347  CE  LYS L  45      30.946   8.501  44.547  1.00 36.60           C  
ATOM    348  NZ  LYS L  45      30.577   7.315  45.352  1.00 38.80           N1+
ATOM    349  C   LYS L  45      30.115   7.787  38.667  1.00 27.40           C  
ATOM    350  O   LYS L  45      29.196   7.980  37.874  1.00 26.78           O  
ATOM    351  N   PRO L  46      31.082   6.957  38.393  1.00 28.73           N  
ATOM    352  CA  PRO L  46      31.058   6.297  37.123  1.00 29.51           C  
ATOM    353  CD  PRO L  46      32.439   7.179  38.861  1.00 30.48           C  
ATOM    354  CB  PRO L  46      32.432   5.656  36.959  1.00 30.68           C  
ATOM    355  CG  PRO L  46      33.350   6.592  37.766  1.00 32.78           C  
ATOM    356  C   PRO L  46      29.903   5.358  37.009  1.00 30.18           C  
ATOM    357  O   PRO L  46      29.616   4.635  37.960  1.00 31.28           O  
ATOM    358  N   GLY L  47      29.227   5.368  35.845  1.00 30.27           N  
ATOM    359  CA  GLY L  47      28.140   4.470  35.588  1.00 30.92           C  
ATOM    360  C   GLY L  47      26.897   4.940  36.279  1.00 32.22           C  
ATOM    361  O   GLY L  47      25.918   4.198  36.356  1.00 33.80           O  
ATOM    362  N   GLN L  48      26.885   6.184  36.800  1.00 28.56           N  
ATOM    363  CA  GLN L  48      25.709   6.636  37.494  1.00 27.68           C  
ATOM    364  CB  GLN L  48      25.916   6.796  39.011  1.00 28.09           C  
ATOM    365  CG  GLN L  48      26.153   5.489  39.769  1.00 32.27           C  
ATOM    366  CD  GLN L  48      26.351   5.846  41.238  1.00 36.04           C  
ATOM    367  OE1 GLN L  48      26.362   7.020  41.605  1.00 40.61           O  
ATOM    368  NE2 GLN L  48      26.519   4.810  42.103  1.00 37.75           N  
ATOM    369  C   GLN L  48      25.324   7.991  36.984  1.00 26.94           C  
ATOM    370  O   GLN L  48      26.129   8.717  36.404  1.00 26.41           O  
ATOM    371  N   PRO L  49      24.069   8.316  37.184  1.00 24.96           N  
ATOM    372  CA  PRO L  49      23.574   9.622  36.827  1.00 24.72           C  
ATOM    373  CD  PRO L  49      23.032   7.301  37.074  1.00 21.04           C  
ATOM    374  CB  PRO L  49      22.052   9.509  36.808  1.00 26.09           C  
ATOM    375  CG  PRO L  49      21.800   8.025  36.505  1.00 16.70           C  
ATOM    376  C   PRO L  49      24.052  10.618  37.840  1.00 24.81           C  
ATOM    377  O   PRO L  49      24.444  10.209  38.931  1.00 24.04           O  
ATOM    378  N   PRO L  50      24.039  11.880  37.507  1.00 23.39           N  
ATOM    379  CA  PRO L  50      24.441  12.899  38.439  1.00 22.84           C  
ATOM    380  CD  PRO L  50      24.238  12.291  36.127  1.00 23.59           C  
ATOM    381  CB  PRO L  50      24.568  14.182  37.619  1.00 22.86           C  
ATOM    382  CG  PRO L  50      24.898  13.677  36.202  1.00 24.07           C  
ATOM    383  C   PRO L  50      23.439  12.987  39.545  1.00 23.52           C  
ATOM    384  O   PRO L  50      22.278  12.647  39.322  1.00 23.54           O  
ATOM    385  N   LYS L  51      23.879  13.410  40.751  1.00 22.27           N  
ATOM    386  CA  LYS L  51      23.006  13.546  41.885  1.00 22.63           C  
ATOM    387  CB  LYS L  51      23.356  12.594  43.043  1.00 22.86           C  
ATOM    388  CG  LYS L  51      22.426  12.731  44.253  1.00 28.36           C  
ATOM    389  CD  LYS L  51      22.610  11.637  45.308  1.00 34.90           C  
ATOM    390  CE  LYS L  51      23.742  11.928  46.294  1.00 34.55           C  
ATOM    391  NZ  LYS L  51      23.769  10.895  47.352  1.00 36.86           N1+
ATOM    392  C   LYS L  51      23.177  14.936  42.423  1.00 21.99           C  
ATOM    393  O   LYS L  51      24.296  15.435  42.527  1.00 20.51           O  
ATOM    394  N   PRO L  52      22.092  15.587  42.744  1.00 20.47           N  
ATOM    395  CA  PRO L  52      22.190  16.922  43.281  1.00 20.10           C  
ATOM    396  CD  PRO L  52      20.880  15.410  41.966  1.00  0.00           C  
ATOM    397  CB  PRO L  52      20.804  17.535  43.158  1.00 19.55           C  
ATOM    398  CG  PRO L  52      20.198  16.785  41.964  1.00 20.00           C  
ATOM    399  C   PRO L  52      22.711  16.978  44.689  1.00 22.39           C  
ATOM    400  O   PRO L  52      22.112  16.346  45.560  1.00 22.33           O  
ATOM    401  N   LEU L  53      23.865  17.649  44.915  1.00 21.32           N  
ATOM    402  CA  LEU L  53      24.400  17.892  46.233  1.00 22.22           C  
ATOM    403  CB  LEU L  53      25.929  18.041  46.225  1.00 22.02           C  
ATOM    404  CG  LEU L  53      26.674  16.751  45.833  1.00 24.15           C  
ATOM    405  CD1 LEU L  53      28.195  16.962  45.842  1.00 24.85           C  
ATOM    406  CD2 LEU L  53      26.232  15.562  46.704  1.00 23.31           C  
ATOM    407  C   LEU L  53      23.857  19.138  46.883  1.00 23.55           C  
ATOM    408  O   LEU L  53      23.344  19.106  48.001  1.00 24.52           O  
ATOM    409  N   ILE L  54      23.958  20.284  46.167  1.00 22.62           N  
ATOM    410  CA  ILE L  54      23.626  21.561  46.739  1.00 22.92           C  
ATOM    411  CB  ILE L  54      24.837  22.310  47.219  1.00 24.10           C  
ATOM    412  CG1 ILE L  54      25.522  21.521  48.346  1.00 26.75           C  
ATOM    413  CG2 ILE L  54      24.418  23.729  47.633  1.00 24.37           C  
ATOM    414  CD1 ILE L  54      26.869  22.104  48.765  1.00 29.13           C  
ATOM    415  C   ILE L  54      22.933  22.407  45.719  1.00 23.72           C  
ATOM    416  O   ILE L  54      23.173  22.281  44.519  1.00 23.20           O  
ATOM    417  N   TYR L  55      22.025  23.285  46.197  1.00 23.31           N  
ATOM    418  CA  TYR L  55      21.303  24.202  45.361  1.00 22.27           C  
ATOM    419  CB  TYR L  55      19.867  23.754  45.037  1.00 22.87           C  
ATOM    420  CG  TYR L  55      19.139  23.408  46.291  1.00 24.05           C  
ATOM    421  CD1 TYR L  55      18.632  24.379  47.121  1.00 24.59           C  
ATOM    422  CD2 TYR L  55      18.940  22.088  46.619  1.00 26.15           C  
ATOM    423  CE1 TYR L  55      17.950  24.037  48.266  1.00 25.82           C  
ATOM    424  CE2 TYR L  55      18.263  21.739  47.762  1.00 25.48           C  
ATOM    425  CZ  TYR L  55      17.766  22.714  48.588  1.00 27.23           C  
ATOM    426  OH  TYR L  55      17.068  22.359  49.761  1.00 28.66           O  
ATOM    427  C   TYR L  55      21.282  25.536  46.051  1.00 22.07           C  
ATOM    428  O   TYR L  55      21.558  25.631  47.247  1.00 21.71           O  
ATOM    429  N   TRP L  56      20.923  26.578  45.281  1.00 35.20           N  
ATOM    430  CA  TRP L  56      20.824  27.902  45.804  1.00 35.87           C  
ATOM    431  CB  TRP L  56      19.732  28.038  46.879  1.00 36.59           C  
ATOM    432  CG  TRP L  56      18.337  27.900  46.307  1.00 38.98           C  
ATOM    433  CD2 TRP L  56      17.161  27.595  47.075  1.00 40.00           C  
ATOM    434  CD1 TRP L  56      17.931  28.007  45.009  1.00 40.49           C  
ATOM    435  NE1 TRP L  56      16.577  27.787  44.919  1.00 41.38           N  
ATOM    436  CE2 TRP L  56      16.091  27.530  46.182  1.00 40.91           C  
ATOM    437  CE3 TRP L  56      16.989  27.377  48.410  1.00 39.71           C  
ATOM    438  CZ2 TRP L  56      14.826  27.249  46.615  1.00 41.32           C  
ATOM    439  CZ3 TRP L  56      15.712  27.099  48.845  1.00 40.86           C  
ATOM    440  CH2 TRP L  56      14.653  27.037  47.964  1.00 41.99           C  
ATOM    441  C   TRP L  56      22.161  28.264  46.355  1.00 35.48           C  
ATOM    442  O   TRP L  56      22.277  29.074  47.272  1.00 36.61           O  
ATOM    443  N   ALA L  57      23.203  27.634  45.787  1.00 34.53           N  
ATOM    444  CA  ALA L  57      24.585  27.901  46.060  1.00 34.99           C  
ATOM    445  CB  ALA L  57      24.932  29.398  45.966  1.00 33.45           C  
ATOM    446  C   ALA L  57      25.001  27.421  47.416  1.00 35.67           C  
ATOM    447  O   ALA L  57      26.179  27.119  47.608  1.00 35.42           O  
ATOM    448  N   SER L  58      24.076  27.259  48.385  1.00 35.16           N  
ATOM    449  CA  SER L  58      24.613  26.858  49.657  1.00 35.53           C  
ATOM    450  CB  SER L  58      24.924  28.053  50.575  1.00 35.00           C  
ATOM    451  OG  SER L  58      23.725  28.734  50.914  1.00 35.99           O  
ATOM    452  C   SER L  58      23.651  25.989  50.406  1.00 35.60           C  
ATOM    453  O   SER L  58      23.885  25.674  51.570  1.00 36.60           O  
ATOM    454  N   THR L  59      22.565  25.527  49.764  1.00 22.44           N  
ATOM    455  CA  THR L  59      21.628  24.757  50.533  1.00 22.95           C  
ATOM    456  CB  THR L  59      20.194  25.114  50.269  1.00 23.93           C  
ATOM    457  OG1 THR L  59      19.970  26.491  50.537  1.00 22.81           O  
ATOM    458  CG2 THR L  59      19.309  24.258  51.189  1.00 21.59           C  
ATOM    459  C   THR L  59      21.819  23.318  50.176  1.00 24.64           C  
ATOM    460  O   THR L  59      21.767  22.929  49.010  1.00 23.42           O  
ATOM    461  N   ARG L  60      22.050  22.485  51.206  1.00 25.09           N  
ATOM    462  CA  ARG L  60      22.321  21.091  51.016  1.00 26.12           C  
ATOM    463  CB  ARG L  60      22.952  20.457  52.276  1.00 26.59           C  
ATOM    464  CG  ARG L  60      23.698  19.146  52.025  1.00 28.75           C  
ATOM    465  CD  ARG L  60      24.314  18.509  53.279  1.00 29.91           C  
ATOM    466  NE  ARG L  60      25.366  19.420  53.816  1.00 31.84           N  
ATOM    467  CZ  ARG L  60      25.066  20.296  54.819  1.00 33.77           C  
ATOM    468  NH1 ARG L  60      23.798  20.340  55.322  1.00 32.18           N1+
ATOM    469  NH2 ARG L  60      26.035  21.107  55.336  1.00 31.69           N  
ATOM    470  C   ARG L  60      21.026  20.388  50.703  1.00 27.20           C  
ATOM    471  O   ARG L  60      19.967  20.722  51.232  1.00 27.25           O  
ATOM    472  N   GLU L  61      21.084  19.394  49.795  0.90 27.63           N  
ATOM    473  CA  GLU L  61      19.935  18.598  49.459  0.90 29.12           C  
ATOM    474  CB  GLU L  61      20.167  17.735  48.205  0.90 29.27           C  
ATOM    475  CG  GLU L  61      19.069  16.706  47.935  1.00 36.59           C  
ATOM    476  CD  GLU L  61      17.840  17.424  47.407  1.00 40.99           C  
ATOM    477  OE1 GLU L  61      17.881  18.678  47.311  1.00 42.67           O  
ATOM    478  OE2 GLU L  61      16.840  16.727  47.090  1.00 43.19           O1-
ATOM    479  C   GLU L  61      19.707  17.674  50.614  0.90 30.68           C  
ATOM    480  O   GLU L  61      20.639  17.350  51.345  0.90 29.49           O  
ATOM    481  N   SER L  62      18.454  17.231  50.837  0.90 31.00           N  
ATOM    482  CA  SER L  62      18.246  16.350  51.949  0.90 32.51           C  
ATOM    483  CB  SER L  62      16.768  16.001  52.213  0.90 33.67           C  
ATOM    484  OG  SER L  62      16.250  15.220  51.146  1.00 41.36           O  
ATOM    485  C   SER L  62      18.967  15.080  51.645  0.90 33.49           C  
ATOM    486  O   SER L  62      18.984  14.616  50.506  0.90 33.51           O  
ATOM    487  N   GLY L  63      19.606  14.494  52.671  0.90 33.23           N  
ATOM    488  CA  GLY L  63      20.277  13.241  52.494  0.90 33.05           C  
ATOM    489  C   GLY L  63      21.741  13.467  52.273  0.90 33.96           C  
ATOM    490  O   GLY L  63      22.535  12.541  52.432  0.90 34.40           O  
ATOM    491  N   VAL L  64      22.153  14.697  51.906  1.00 31.43           N  
ATOM    492  CA  VAL L  64      23.555  14.912  51.674  1.00 30.39           C  
ATOM    493  CB  VAL L  64      23.841  16.074  50.762  1.00 30.61           C  
ATOM    494  CG1 VAL L  64      25.365  16.218  50.589  1.00 29.57           C  
ATOM    495  CG2 VAL L  64      23.095  15.837  49.437  1.00 28.98           C  
ATOM    496  C   VAL L  64      24.218  15.149  53.002  1.00 31.53           C  
ATOM    497  O   VAL L  64      23.671  15.822  53.874  1.00 30.99           O  
ATOM    498  N   PRO L  65      25.396  14.599  53.175  1.00 30.75           N  
ATOM    499  CA  PRO L  65      26.132  14.716  54.411  1.00 30.84           C  
ATOM    500  CD  PRO L  65      25.807  13.436  52.410  1.00 30.39           C  
ATOM    501  CB  PRO L  65      27.248  13.670  54.342  1.00 31.73           C  
ATOM    502  CG  PRO L  65      27.247  13.188  52.879  1.00 33.14           C  
ATOM    503  C   PRO L  65      26.619  16.114  54.641  1.00 31.27           C  
ATOM    504  O   PRO L  65      26.915  16.820  53.680  1.00 30.07           O  
ATOM    505  N   ASP L  66      26.747  16.506  55.922  1.00 30.91           N  
ATOM    506  CA  ASP L  66      27.108  17.832  56.336  1.00 30.99           C  
ATOM    507  CB  ASP L  66      26.966  18.068  57.852  1.00 33.45           C  
ATOM    508  CG  ASP L  66      27.866  17.096  58.596  1.00 40.44           C  
ATOM    509  OD1 ASP L  66      27.788  15.874  58.303  1.00 47.32           O  
ATOM    510  OD2 ASP L  66      28.648  17.563  59.468  1.00 45.69           O1-
ATOM    511  C   ASP L  66      28.500  18.188  55.909  1.00 30.81           C  
ATOM    512  O   ASP L  66      28.835  19.369  55.841  1.00 31.12           O  
ATOM    513  N   ARG L  67      29.363  17.196  55.623  1.00 28.36           N  
ATOM    514  CA  ARG L  67      30.720  17.511  55.265  1.00 27.65           C  
ATOM    515  CB  ARG L  67      31.634  16.294  55.031  1.00 27.31           C  
ATOM    516  CG  ARG L  67      31.240  15.404  53.856  1.00 27.39           C  
ATOM    517  CD  ARG L  67      32.270  14.308  53.587  1.00 25.92           C  
ATOM    518  NE  ARG L  67      31.750  13.047  54.178  1.00 26.54           N  
ATOM    519  CZ  ARG L  67      30.946  12.248  53.420  1.00 30.62           C  
ATOM    520  NH1 ARG L  67      30.638  12.625  52.145  1.00 25.38           N1+
ATOM    521  NH2 ARG L  67      30.453  11.081  53.927  1.00 29.04           N  
ATOM    522  C   ARG L  67      30.713  18.344  54.014  1.00 27.50           C  
ATOM    523  O   ARG L  67      31.665  19.088  53.774  1.00 27.22           O  
ATOM    524  N   PHE L  68      29.676  18.199  53.159  1.00 25.44           N  
ATOM    525  CA  PHE L  68      29.586  18.975  51.949  1.00 23.85           C  
ATOM    526  CB  PHE L  68      28.689  18.346  50.866  1.00 23.13           C  
ATOM    527  CG  PHE L  68      29.362  17.134  50.323  1.00 23.52           C  
ATOM    528  CD1 PHE L  68      29.223  15.910  50.932  1.00 25.02           C  
ATOM    529  CD2 PHE L  68      30.140  17.225  49.196  1.00 23.44           C  
ATOM    530  CE1 PHE L  68      29.845  14.793  50.426  1.00 25.31           C  
ATOM    531  CE2 PHE L  68      30.764  16.112  48.686  1.00 23.47           C  
ATOM    532  CZ  PHE L  68      30.620  14.890  49.298  1.00 23.57           C  
ATOM    533  C   PHE L  68      28.987  20.321  52.242  1.00 25.03           C  
ATOM    534  O   PHE L  68      27.971  20.429  52.928  1.00 25.28           O  
ATOM    535  N   SER L  69      29.609  21.396  51.711  1.00 23.94           N  
ATOM    536  CA  SER L  69      29.078  22.716  51.912  1.00 24.64           C  
ATOM    537  CB  SER L  69      29.712  23.472  53.094  1.00 26.89           C  
ATOM    538  OG  SER L  69      31.072  23.770  52.812  1.00 31.44           O  
ATOM    539  C   SER L  69      29.363  23.531  50.686  1.00 25.95           C  
ATOM    540  O   SER L  69      30.365  23.320  50.004  1.00 26.06           O  
ATOM    541  N   GLY L  70      28.476  24.502  50.386  1.00 24.85           N  
ATOM    542  CA  GLY L  70      28.671  25.339  49.237  1.00 24.30           C  
ATOM    543  C   GLY L  70      28.643  26.762  49.698  1.00 25.90           C  
ATOM    544  O   GLY L  70      27.972  27.099  50.672  1.00 26.12           O  
ATOM    545  N   SER L  71      29.386  27.640  48.995  0.90 24.87           N  
ATOM    546  CA  SER L  71      29.421  29.024  49.367  0.90 25.14           C  
ATOM    547  CB  SER L  71      30.505  29.360  50.408  0.90 26.69           C  
ATOM    548  OG  SER L  71      31.796  29.122  49.868  0.90 30.56           O  
ATOM    549  C   SER L  71      29.715  29.834  48.143  0.90 26.09           C  
ATOM    550  O   SER L  71      29.894  29.298  47.051  0.90 26.28           O  
ATOM    551  N   GLY L  72      29.764  31.173  48.311  1.00 25.85           N  
ATOM    552  CA  GLY L  72      30.068  32.046  47.212  1.00 26.77           C  
ATOM    553  C   GLY L  72      28.835  32.779  46.797  1.00 27.80           C  
ATOM    554  O   GLY L  72      27.722  32.445  47.200  1.00 26.83           O  
ATOM    555  N   SER L  73      29.020  33.846  45.993  1.00 27.26           N  
ATOM    556  CA  SER L  73      27.907  34.606  45.512  1.00 28.20           C  
ATOM    557  CB  SER L  73      27.452  35.700  46.493  1.00 29.73           C  
ATOM    558  OG  SER L  73      26.354  36.419  45.955  1.00 34.23           O  
ATOM    559  C   SER L  73      28.329  35.278  44.247  1.00 30.29           C  
ATOM    560  O   SER L  73      29.518  35.446  43.988  1.00 31.32           O  
ATOM    561  N   GLY L  74      27.349  35.682  43.417  1.00 27.97           N  
ATOM    562  CA  GLY L  74      27.676  36.371  42.203  1.00 28.62           C  
ATOM    563  C   GLY L  74      28.348  35.431  41.250  1.00 28.49           C  
ATOM    564  O   GLY L  74      27.722  34.507  40.732  1.00 27.94           O  
ATOM    565  N   THR L  75      29.603  35.768  40.885  1.00 27.76           N  
ATOM    566  CA  THR L  75      30.454  35.052  39.971  1.00 27.74           C  
ATOM    567  CB  THR L  75      31.461  35.951  39.313  1.00 31.10           C  
ATOM    568  OG1 THR L  75      32.346  36.494  40.283  1.00 33.80           O  
ATOM    569  CG2 THR L  75      30.707  37.080  38.588  1.00 30.70           C  
ATOM    570  C   THR L  75      31.226  33.889  40.554  1.00 27.53           C  
ATOM    571  O   THR L  75      31.532  32.945  39.825  1.00 28.22           O  
ATOM    572  N   ASP L  76      31.628  33.931  41.846  1.00 26.54           N  
ATOM    573  CA  ASP L  76      32.534  32.911  42.327  1.00 26.26           C  
ATOM    574  CB  ASP L  76      33.804  33.482  42.980  1.00 27.97           C  
ATOM    575  CG  ASP L  76      34.688  34.080  41.896  1.00 38.47           C  
ATOM    576  OD1 ASP L  76      34.503  33.720  40.704  1.00 48.27           O  
ATOM    577  OD2 ASP L  76      35.567  34.911  42.252  1.00 52.65           O1-
ATOM    578  C   ASP L  76      31.896  32.025  43.353  1.00 25.30           C  
ATOM    579  O   ASP L  76      31.314  32.501  44.325  1.00 24.91           O  
ATOM    580  N   PHE L  77      32.029  30.690  43.173  1.00 22.98           N  
ATOM    581  CA  PHE L  77      31.420  29.775  44.096  1.00 22.70           C  
ATOM    582  CB  PHE L  77      30.164  29.095  43.525  1.00 21.39           C  
ATOM    583  CG  PHE L  77      29.150  30.149  43.233  1.00 22.10           C  
ATOM    584  CD1 PHE L  77      29.164  30.813  42.027  1.00 22.84           C  
ATOM    585  CD2 PHE L  77      28.185  30.477  44.158  1.00 22.74           C  
ATOM    586  CE1 PHE L  77      28.230  31.784  41.749  1.00 22.30           C  
ATOM    587  CE2 PHE L  77      27.249  31.448  43.886  1.00 22.46           C  
ATOM    588  CZ  PHE L  77      27.271  32.104  42.680  1.00 23.59           C  
ATOM    589  C   PHE L  77      32.400  28.685  44.419  1.00 24.28           C  
ATOM    590  O   PHE L  77      33.329  28.425  43.655  1.00 25.15           O  
ATOM    591  N   THR L  78      32.224  28.034  45.593  1.00 23.40           N  
ATOM    592  CA  THR L  78      33.089  26.956  45.980  1.00 22.90           C  
ATOM    593  CB  THR L  78      34.139  27.346  46.981  1.00 25.58           C  
ATOM    594  OG1 THR L  78      33.530  27.923  48.124  1.00 26.08           O  
ATOM    595  CG2 THR L  78      35.127  28.332  46.346  1.00 25.42           C  
ATOM    596  C   THR L  78      32.288  25.860  46.616  1.00 23.49           C  
ATOM    597  O   THR L  78      31.280  26.098  47.280  1.00 23.57           O  
ATOM    598  N   LEU L  79      32.735  24.607  46.396  1.00 22.08           N  
ATOM    599  CA  LEU L  79      32.167  23.447  47.018  1.00 21.93           C  
ATOM    600  CB  LEU L  79      31.833  22.336  46.008  1.00 21.39           C  
ATOM    601  CG  LEU L  79      31.259  21.052  46.633  1.00 23.02           C  
ATOM    602  CD1 LEU L  79      29.887  21.289  47.278  1.00 23.31           C  
ATOM    603  CD2 LEU L  79      31.252  19.904  45.613  1.00 23.82           C  
ATOM    604  C   LEU L  79      33.246  22.926  47.912  1.00 23.76           C  
ATOM    605  O   LEU L  79      34.370  22.709  47.464  1.00 23.97           O  
ATOM    606  N   THR L  80      32.943  22.725  49.209  1.00 23.37           N  
ATOM    607  CA  THR L  80      33.969  22.275  50.107  1.00 23.88           C  
ATOM    608  CB  THR L  80      34.258  23.253  51.208  1.00 25.83           C  
ATOM    609  OG1 THR L  80      34.661  24.500  50.660  1.00 27.76           O  
ATOM    610  CG2 THR L  80      35.373  22.684  52.102  1.00 26.43           C  
ATOM    611  C   THR L  80      33.535  20.999  50.752  1.00 25.80           C  
ATOM    612  O   THR L  80      32.368  20.821  51.101  1.00 25.68           O  
ATOM    613  N   ILE L  81      34.490  20.059  50.892  1.00 25.15           N  
ATOM    614  CA  ILE L  81      34.241  18.824  51.571  1.00 25.56           C  
ATOM    615  CB  ILE L  81      34.559  17.632  50.717  1.00 25.45           C  
ATOM    616  CG1 ILE L  81      33.762  17.715  49.401  1.00 25.45           C  
ATOM    617  CG2 ILE L  81      34.242  16.366  51.529  1.00 25.63           C  
ATOM    618  CD1 ILE L  81      34.244  16.750  48.316  1.00 24.67           C  
ATOM    619  C   ILE L  81      35.169  18.854  52.748  1.00 27.79           C  
ATOM    620  O   ILE L  81      36.388  18.803  52.594  1.00 27.89           O  
ATOM    621  N   SER L  82      34.594  18.933  53.964  0.90 27.66           N  
ATOM    622  CA  SER L  82      35.350  19.117  55.173  0.90 29.27           C  
ATOM    623  CB  SER L  82      34.456  19.145  56.419  0.90 29.94           C  
ATOM    624  OG  SER L  82      35.260  19.146  57.586  0.90 32.87           O  
ATOM    625  C   SER L  82      36.337  18.011  55.369  0.90 31.77           C  
ATOM    626  O   SER L  82      37.523  18.270  55.569  0.90 32.37           O  
ATOM    627  N   SER L  83      35.871  16.747  55.352  0.90 30.14           N  
ATOM    628  CA  SER L  83      36.785  15.654  55.510  0.90 30.92           C  
ATOM    629  CB  SER L  83      36.691  14.980  56.891  0.90 32.65           C  
ATOM    630  OG  SER L  83      37.626  13.915  56.977  0.88 31.52           O  
ATOM    631  C   SER L  83      36.398  14.637  54.487  0.90 31.19           C  
ATOM    632  O   SER L  83      35.333  14.026  54.576  0.90 31.52           O  
ATOM    633  N   LEU L  84      37.280  14.396  53.499  1.00 29.22           N  
ATOM    634  CA  LEU L  84      36.913  13.502  52.442  1.00 28.83           C  
ATOM    635  CB  LEU L  84      37.832  13.487  51.209  1.00 28.68           C  
ATOM    636  CG  LEU L  84      37.683  14.702  50.286  1.00 27.42           C  
ATOM    637  CD1 LEU L  84      38.302  15.961  50.900  1.00 27.48           C  
ATOM    638  CD2 LEU L  84      38.186  14.384  48.871  1.00 28.46           C  
ATOM    639  C   LEU L  84      36.850  12.094  52.913  1.00 29.77           C  
ATOM    640  O   LEU L  84      37.630  11.645  53.752  1.00 30.56           O  
ATOM    641  N   GLN L  85      35.877  11.367  52.338  1.00 28.50           N  
ATOM    642  CA  GLN L  85      35.675   9.980  52.612  1.00 29.76           C  
ATOM    643  CB  GLN L  85      34.233   9.643  53.019  1.00 30.68           C  
ATOM    644  CG  GLN L  85      33.783  10.354  54.295  1.00 35.70           C  
ATOM    645  CD  GLN L  85      34.586   9.786  55.454  1.00 42.79           C  
ATOM    646  OE1 GLN L  85      34.842   8.584  55.518  1.00 46.06           O  
ATOM    647  NE2 GLN L  85      35.003  10.674  56.395  1.00 38.62           N  
ATOM    648  C   GLN L  85      35.943   9.271  51.322  1.00 30.41           C  
ATOM    649  O   GLN L  85      36.021   9.891  50.264  1.00 29.80           O  
ATOM    650  N   ALA L  86      36.097   7.938  51.383  0.90 29.48           N  
ATOM    651  CA  ALA L  86      36.415   7.165  50.216  0.90 29.10           C  
ATOM    652  CB  ALA L  86      36.577   5.667  50.521  0.90 30.44           C  
ATOM    653  C   ALA L  86      35.316   7.304  49.202  0.90 30.33           C  
ATOM    654  O   ALA L  86      35.578   7.382  48.003  0.90 29.47           O  
ATOM    655  N   GLU L  87      34.053   7.345  49.663  1.00 28.81           N  
ATOM    656  CA  GLU L  87      32.895   7.390  48.811  1.00 28.10           C  
ATOM    657  CB  GLU L  87      31.577   7.327  49.597  1.00 29.85           C  
ATOM    658  CG  GLU L  87      31.393   8.503  50.554  1.00 34.94           C  
ATOM    659  CD  GLU L  87      30.067   8.315  51.268  1.00 47.79           C  
ATOM    660  OE1 GLU L  87      29.824   7.183  51.764  1.00 47.78           O  
ATOM    661  OE2 GLU L  87      29.278   9.296  51.326  1.00 48.27           O1-
ATOM    662  C   GLU L  87      32.876   8.656  48.008  1.00 27.72           C  
ATOM    663  O   GLU L  87      32.305   8.689  46.920  1.00 27.36           O  
ATOM    664  N   ASP L  88      33.482   9.732  48.535  1.00 26.03           N  
ATOM    665  CA  ASP L  88      33.465  11.056  47.968  1.00 24.92           C  
ATOM    666  CB  ASP L  88      34.137  12.091  48.884  1.00 25.25           C  
ATOM    667  CG  ASP L  88      33.253  12.251  50.112  1.00 26.76           C  
ATOM    668  OD1 ASP L  88      32.087  11.775  50.062  1.00 26.62           O  
ATOM    669  OD2 ASP L  88      33.726  12.852  51.114  1.00 26.58           O1-
ATOM    670  C   ASP L  88      34.152  11.113  46.637  1.00 24.69           C  
ATOM    671  O   ASP L  88      33.934  12.058  45.881  1.00 24.32           O  
ATOM    672  N   VAL L  89      35.048  10.159  46.325  1.00 22.88           N  
ATOM    673  CA  VAL L  89      35.720  10.232  45.059  1.00 22.07           C  
ATOM    674  CB  VAL L  89      36.649   9.076  44.812  1.00 23.00           C  
ATOM    675  CG1 VAL L  89      37.248   9.211  43.403  1.00 25.10           C  
ATOM    676  CG2 VAL L  89      37.694   9.036  45.938  1.00 26.79           C  
ATOM    677  C   VAL L  89      34.676  10.196  43.991  1.00 22.88           C  
ATOM    678  O   VAL L  89      33.825   9.309  43.971  1.00 23.34           O  
ATOM    679  N   ALA L  90      34.725  11.179  43.067  1.00 21.08           N  
ATOM    680  CA  ALA L  90      33.757  11.266  42.010  1.00 20.59           C  
ATOM    681  CB  ALA L  90      32.309  11.394  42.512  1.00 20.30           C  
ATOM    682  C   ALA L  90      34.067  12.515  41.247  1.00 21.41           C  
ATOM    683  O   ALA L  90      35.080  13.167  41.493  1.00 21.74           O  
ATOM    684  N   VAL L  91      33.215  12.856  40.257  1.00 19.53           N  
ATOM    685  CA  VAL L  91      33.424  14.081  39.545  1.00 17.98           C  
ATOM    686  CB  VAL L  91      33.336  13.955  38.056  1.00 18.36           C  
ATOM    687  CG1 VAL L  91      31.854  13.883  37.654  1.00 19.33           C  
ATOM    688  CG2 VAL L  91      34.127  15.111  37.425  1.00 18.31           C  
ATOM    689  C   VAL L  91      32.343  15.012  39.997  1.00 19.25           C  
ATOM    690  O   VAL L  91      31.211  14.590  40.231  1.00 19.60           O  
ATOM    691  N   TYR L  92      32.674  16.310  40.153  1.00 17.47           N  
ATOM    692  CA  TYR L  92      31.721  17.262  40.646  1.00 17.39           C  
ATOM    693  CB  TYR L  92      32.213  18.012  41.898  1.00 17.34           C  
ATOM    694  CG  TYR L  92      32.303  17.010  42.994  1.00 17.61           C  
ATOM    695  CD1 TYR L  92      33.435  16.250  43.177  1.00 17.24           C  
ATOM    696  CD2 TYR L  92      31.239  16.824  43.838  1.00 17.37           C  
ATOM    697  CE1 TYR L  92      33.495  15.323  44.192  1.00 17.88           C  
ATOM    698  CE2 TYR L  92      31.294  15.901  44.853  1.00 17.11           C  
ATOM    699  CZ  TYR L  92      32.425  15.145  45.032  1.00 18.91           C  
ATOM    700  OH  TYR L  92      32.487  14.193  46.071  1.00 17.99           O  
ATOM    701  C   TYR L  92      31.473  18.292  39.588  1.00 18.12           C  
ATOM    702  O   TYR L  92      32.411  18.780  38.957  1.00 19.04           O  
ATOM    703  N   TYR L  93      30.183  18.646  39.371  1.00 17.45           N  
ATOM    704  CA  TYR L  93      29.851  19.623  38.371  1.00 17.57           C  
ATOM    705  CB  TYR L  93      28.905  19.152  37.247  1.00 17.57           C  
ATOM    706  CG  TYR L  93      29.414  17.947  36.536  1.00 18.08           C  
ATOM    707  CD1 TYR L  93      30.466  18.013  35.651  1.00 18.28           C  
ATOM    708  CD2 TYR L  93      28.823  16.732  36.771  1.00 17.60           C  
ATOM    709  CE1 TYR L  93      30.914  16.886  35.005  1.00 18.30           C  
ATOM    710  CE2 TYR L  93      29.267  15.602  36.127  1.00 19.17           C  
ATOM    711  CZ  TYR L  93      30.314  15.676  35.241  1.00 19.63           C  
ATOM    712  OH  TYR L  93      30.776  14.520  34.578  1.00 19.70           O  
ATOM    713  C   TYR L  93      29.058  20.716  39.018  1.00 19.61           C  
ATOM    714  O   TYR L  93      28.261  20.475  39.923  1.00 20.17           O  
ATOM    715  N   CYS L  94      29.275  21.963  38.556  1.00 20.29           N  
ATOM    716  CA  CYS L  94      28.478  23.072  38.988  1.00 20.97           C  
ATOM    717  CB  CYS L  94      29.294  24.326  39.392  1.00 22.74           C  
ATOM    718  SG  CYS L  94      30.433  24.929  38.105  1.00 26.24           S  
ATOM    719  C   CYS L  94      27.592  23.398  37.824  1.00 21.70           C  
ATOM    720  O   CYS L  94      27.926  23.088  36.681  1.00 21.25           O  
ATOM    721  N   GLN L  95      26.402  23.976  38.090  1.00 20.74           N  
ATOM    722  CA  GLN L  95      25.485  24.304  37.029  1.00 21.23           C  
ATOM    723  CB  GLN L  95      24.361  23.276  36.859  1.00 20.52           C  
ATOM    724  CG  GLN L  95      23.398  23.641  35.732  1.00 20.95           C  
ATOM    725  CD  GLN L  95      22.071  22.943  35.983  1.00 28.93           C  
ATOM    726  OE1 GLN L  95      21.904  22.221  36.964  1.00 30.92           O  
ATOM    727  NE2 GLN L  95      21.080  23.187  35.086  1.00 25.94           N  
ATOM    728  C   GLN L  95      24.764  25.571  37.383  1.00 22.28           C  
ATOM    729  O   GLN L  95      24.355  25.773  38.527  1.00 23.05           O  
ATOM    730  N   ASN L  96      24.557  26.451  36.382  1.00 21.89           N  
ATOM    731  CA  ASN L  96      23.830  27.665  36.627  1.00 21.76           C  
ATOM    732  CB  ASN L  96      24.468  28.905  35.981  1.00 22.20           C  
ATOM    733  CG  ASN L  96      24.429  28.723  34.470  1.00 25.56           C  
ATOM    734  OD1 ASN L  96      24.781  27.667  33.949  1.00  0.00           O  
ATOM    735  ND2 ASN L  96      23.975  29.783  33.748  1.00  0.00           N  
ATOM    736  C   ASN L  96      22.475  27.491  36.021  1.00 23.18           C  
ATOM    737  O   ASN L  96      22.334  26.906  34.948  1.00 23.61           O  
ATOM    738  N   ASP L  97      21.579  27.573  37.015  1.00 12.58           N  
ATOM    739  CA  ASP L  97      20.162  27.504  37.045  1.00 13.76           C  
ATOM    740  CB  ASP L  97      19.602  27.147  38.432  1.00 16.10           C  
ATOM    741  CG  ASP L  97      19.926  25.703  38.759  1.00 17.62           C  
ATOM    742  OD1 ASP L  97      20.582  25.027  37.925  1.00 17.99           O  
ATOM    743  OD2 ASP L  97      19.509  25.255  39.861  1.00 18.98           O1-
ATOM    744  C   ASP L  97      19.602  28.845  36.712  1.00 14.30           C  
ATOM    745  O   ASP L  97      18.389  29.001  36.636  1.00 17.65           O  
ATOM    746  N   TYR L  98      20.463  29.874  36.642  1.00 14.49           N  
ATOM    747  CA  TYR L  98      20.018  31.236  36.503  1.00 14.73           C  
ATOM    748  CB  TYR L  98      21.202  32.221  36.544  1.00 16.87           C  
ATOM    749  CG  TYR L  98      20.684  33.594  36.279  1.00 16.42           C  
ATOM    750  CD1 TYR L  98      20.048  34.313  37.266  1.00 17.06           C  
ATOM    751  CD2 TYR L  98      20.843  34.169  35.039  1.00 16.88           C  
ATOM    752  CE1 TYR L  98      19.575  35.582  37.020  1.00 20.13           C  
ATOM    753  CE2 TYR L  98      20.372  35.437  34.786  1.00 17.85           C  
ATOM    754  CZ  TYR L  98      19.736  36.145  35.777  1.00 18.92           C  
ATOM    755  OH  TYR L  98      19.253  37.446  35.521  1.00 21.17           O  
ATOM    756  C   TYR L  98      19.263  31.501  35.234  1.00 14.40           C  
ATOM    757  O   TYR L  98      18.170  32.066  35.288  1.00 16.64           O  
ATOM    758  N   SER L  99      19.791  31.104  34.058  1.00 14.23           N  
ATOM    759  CA  SER L  99      19.091  31.456  32.853  1.00 15.00           C  
ATOM    760  CB  SER L  99      19.524  32.821  32.292  1.00 20.67           C  
ATOM    761  OG  SER L  99      20.913  32.807  31.995  1.00 22.11           O  
ATOM    762  C   SER L  99      19.383  30.435  31.794  1.00 13.91           C  
ATOM    763  O   SER L  99      20.270  29.598  31.944  1.00 13.42           O  
ATOM    764  N   TYR L 100      18.616  30.485  30.685  1.00 14.33           N  
ATOM    765  CA  TYR L 100      18.779  29.587  29.575  1.00 14.63           C  
ATOM    766  CB  TYR L 100      17.542  29.493  28.664  1.00 15.06           C  
ATOM    767  CG  TYR L 100      16.418  28.843  29.393  1.00 15.18           C  
ATOM    768  CD1 TYR L 100      16.295  27.472  29.409  1.00 14.87           C  
ATOM    769  CD2 TYR L 100      15.482  29.606  30.050  1.00 16.35           C  
ATOM    770  CE1 TYR L 100      15.253  26.872  30.075  1.00 16.36           C  
ATOM    771  CE2 TYR L 100      14.440  29.012  30.718  1.00 18.87           C  
ATOM    772  CZ  TYR L 100      14.324  27.645  30.730  1.00 18.07           C  
ATOM    773  OH  TYR L 100      13.250  27.040  31.416  1.00 19.78           O  
ATOM    774  C   TYR L 100      19.872  30.128  28.709  1.00 13.36           C  
ATOM    775  O   TYR L 100      19.991  31.344  28.555  1.00 15.44           O  
ATOM    776  N   PRO L 101      20.690  29.279  28.137  1.00 14.45           N  
ATOM    777  CA  PRO L 101      20.564  27.863  28.351  1.00 14.90           C  
ATOM    778  CD  PRO L 101      21.186  29.573  26.801  1.00 14.91           C  
ATOM    779  CB  PRO L 101      21.261  27.182  27.177  1.00 14.68           C  
ATOM    780  CG  PRO L 101      21.202  28.229  26.058  1.00 16.33           C  
ATOM    781  C   PRO L 101      21.195  27.501  29.647  1.00 13.78           C  
ATOM    782  O   PRO L 101      22.071  28.231  30.106  1.00 13.59           O  
ATOM    783  N   TYR L 102      20.788  26.372  30.247  1.00 12.08           N  
ATOM    784  CA  TYR L 102      21.419  26.035  31.480  1.00 11.41           C  
ATOM    785  CB  TYR L 102      20.509  25.259  32.437  1.00 11.87           C  
ATOM    786  CG  TYR L 102      19.515  26.340  32.694  1.00 13.54           C  
ATOM    787  CD1 TYR L 102      18.419  26.490  31.876  1.00 14.58           C  
ATOM    788  CD2 TYR L 102      19.708  27.245  33.715  1.00 12.64           C  
ATOM    789  CE1 TYR L 102      17.514  27.503  32.091  1.00  0.00           C  
ATOM    790  CE2 TYR L 102      18.806  28.260  33.933  1.00 20.39           C  
ATOM    791  CZ  TYR L 102      17.706  28.392  33.120  1.00  0.00           C  
ATOM    792  OH  TYR L 102      16.776  29.430  33.339  1.00  0.00           O  
ATOM    793  C   TYR L 102      22.709  25.374  31.150  1.00 11.25           C  
ATOM    794  O   TYR L 102      22.795  24.536  30.253  1.00 12.18           O  
ATOM    795  N   THR L 103      23.760  25.804  31.870  1.00 21.36           N  
ATOM    796  CA  THR L 103      25.115  25.474  31.537  1.00 21.57           C  
ATOM    797  CB  THR L 103      25.950  26.679  31.217  1.00 24.55           C  
ATOM    798  OG1 THR L 103      25.362  27.420  30.160  1.00 27.68           O  
ATOM    799  CG2 THR L 103      27.350  26.210  30.795  1.00 26.92           C  
ATOM    800  C   THR L 103      25.776  24.806  32.703  1.00 21.41           C  
ATOM    801  O   THR L 103      25.464  25.073  33.863  1.00 21.08           O  
ATOM    802  N   PHE L 104      26.738  23.912  32.396  1.00 19.99           N  
ATOM    803  CA  PHE L 104      27.452  23.182  33.402  1.00 19.65           C  
ATOM    804  CB  PHE L 104      27.418  21.653  33.221  1.00 18.93           C  
ATOM    805  CG  PHE L 104      26.055  21.118  33.489  1.00 18.54           C  
ATOM    806  CD1 PHE L 104      25.709  20.735  34.761  1.00 19.30           C  
ATOM    807  CD2 PHE L 104      25.128  20.985  32.485  1.00 19.96           C  
ATOM    808  CE1 PHE L 104      24.460  20.232  35.031  1.00 21.04           C  
ATOM    809  CE2 PHE L 104      23.876  20.482  32.751  1.00 19.68           C  
ATOM    810  CZ  PHE L 104      23.537  20.103  34.025  1.00 19.89           C  
ATOM    811  C   PHE L 104      28.903  23.528  33.286  1.00 21.20           C  
ATOM    812  O   PHE L 104      29.370  23.978  32.241  1.00 21.30           O  
ATOM    813  N   GLY L 105      29.651  23.344  34.391  1.00 20.17           N  
ATOM    814  CA  GLY L 105      31.072  23.529  34.349  1.00 20.44           C  
ATOM    815  C   GLY L 105      31.624  22.266  33.761  1.00 21.39           C  
ATOM    816  O   GLY L 105      30.892  21.295  33.578  1.00 20.42           O  
ATOM    817  N   GLN L 106      32.937  22.249  33.454  1.00 20.81           N  
ATOM    818  CA  GLN L 106      33.598  21.123  32.848  1.00 20.95           C  
ATOM    819  CB  GLN L 106      35.026  21.415  32.345  1.00 20.13           C  
ATOM    820  CG  GLN L 106      36.032  21.773  33.438  1.00 29.82           C  
ATOM    821  CD  GLN L 106      36.082  23.287  33.570  1.00 39.17           C  
ATOM    822  OE1 GLN L 106      35.062  23.950  33.750  1.00 35.74           O  
ATOM    823  NE2 GLN L 106      37.315  23.852  33.468  1.00 34.48           N  
ATOM    824  C   GLN L 106      33.663  19.971  33.806  1.00 20.98           C  
ATOM    825  O   GLN L 106      33.753  18.818  33.388  1.00 20.40           O  
ATOM    826  N   GLY L 107      33.686  20.249  35.121  1.00 20.20           N  
ATOM    827  CA  GLY L 107      33.735  19.185  36.085  1.00 20.62           C  
ATOM    828  C   GLY L 107      35.104  19.137  36.687  1.00 22.25           C  
ATOM    829  O   GLY L 107      36.097  19.497  36.054  1.00 22.32           O  
ATOM    830  N   THR L 108      35.168  18.706  37.967  1.00 21.30           N  
ATOM    831  CA  THR L 108      36.409  18.532  38.666  1.00 21.18           C  
ATOM    832  CB  THR L 108      36.555  19.415  39.873  1.00 22.78           C  
ATOM    833  OG1 THR L 108      36.485  20.783  39.496  1.00 23.57           O  
ATOM    834  CG2 THR L 108      37.904  19.116  40.553  1.00 21.23           C  
ATOM    835  C   THR L 108      36.414  17.125  39.167  1.00 21.42           C  
ATOM    836  O   THR L 108      35.469  16.684  39.819  1.00 21.24           O  
ATOM    837  N   LYS L 109      37.496  16.380  38.881  1.00 20.48           N  
ATOM    838  CA  LYS L 109      37.576  15.008  39.285  1.00 21.38           C  
ATOM    839  CB  LYS L 109      38.335  14.164  38.247  1.00 22.20           C  
ATOM    840  CG  LYS L 109      38.378  12.660  38.508  1.00 24.26           C  
ATOM    841  CD  LYS L 109      38.777  11.869  37.259  1.00 28.46           C  
ATOM    842  CE  LYS L 109      38.970  10.372  37.498  1.00 37.44           C  
ATOM    843  NZ  LYS L 109      40.329  10.121  38.023  1.00 37.74           N1+
ATOM    844  C   LYS L 109      38.311  14.959  40.588  1.00 23.59           C  
ATOM    845  O   LYS L 109      39.394  15.524  40.731  1.00 24.46           O  
ATOM    846  N   LEU L 110      37.711  14.278  41.583  1.00 22.98           N  
ATOM    847  CA  LEU L 110      38.280  14.150  42.894  1.00 23.16           C  
ATOM    848  CB  LEU L 110      37.213  14.313  43.995  1.00 24.05           C  
ATOM    849  CG  LEU L 110      37.692  14.054  45.436  1.00 23.74           C  
ATOM    850  CD1 LEU L 110      38.775  15.051  45.866  1.00 24.62           C  
ATOM    851  CD2 LEU L 110      36.506  14.030  46.416  1.00 23.30           C  
ATOM    852  C   LEU L 110      38.826  12.763  43.013  1.00 24.67           C  
ATOM    853  O   LEU L 110      38.084  11.787  42.907  1.00 23.85           O  
ATOM    854  N   GLU L 111      40.149  12.646  43.239  1.00 24.01           N  
ATOM    855  CA  GLU L 111      40.771  11.363  43.413  1.00 24.63           C  
ATOM    856  CB  GLU L 111      41.882  11.063  42.392  1.00 26.23           C  
ATOM    857  CG  GLU L 111      43.001  12.104  42.378  1.00 31.99           C  
ATOM    858  CD  GLU L 111      44.060  11.639  41.391  1.00 40.92           C  
ATOM    859  OE1 GLU L 111      43.973  10.467  40.937  1.00 36.00           O  
ATOM    860  OE2 GLU L 111      44.975  12.448  41.082  1.00 36.89           O1-
ATOM    861  C   GLU L 111      41.382  11.359  44.778  1.00 25.25           C  
ATOM    862  O   GLU L 111      41.781  12.403  45.290  1.00 24.92           O  
ATOM    863  N   ILE L 112      41.468  10.178  45.422  1.00 24.89           N  
ATOM    864  CA  ILE L 112      41.986  10.188  46.758  1.00 25.03           C  
ATOM    865  CB  ILE L 112      41.049   9.605  47.776  1.00 26.26           C  
ATOM    866  CG1 ILE L 112      39.781  10.472  47.879  1.00 28.25           C  
ATOM    867  CG2 ILE L 112      41.817   9.502  49.101  1.00 27.69           C  
ATOM    868  CD1 ILE L 112      38.653   9.846  48.699  1.00 33.60           C  
ATOM    869  C   ILE L 112      43.288   9.466  46.811  1.00 25.60           C  
ATOM    870  O   ILE L 112      43.493   8.442  46.160  1.00 25.23           O  
ATOM    871  N   LYS L 113      44.235  10.047  47.573  1.00 24.86           N  
ATOM    872  CA  LYS L 113      45.512   9.431  47.763  1.00 25.74           C  
ATOM    873  CB  LYS L 113      46.523  10.316  48.514  1.00 26.46           C  
ATOM    874  CG  LYS L 113      47.024  11.536  47.739  1.00 31.19           C  
ATOM    875  CD  LYS L 113      47.716  12.563  48.639  1.00 36.23           C  
ATOM    876  CE  LYS L 113      48.443  13.677  47.882  1.00 40.15           C  
ATOM    877  NZ  LYS L 113      49.745  13.177  47.386  1.00 43.80           N1+
ATOM    878  C   LYS L 113      45.235   8.245  48.677  1.00 27.87           C  
ATOM    879  O   LYS L 113      44.801   8.499  49.835  1.00 28.85           O  
ATOM    880  OXT LYS L 113      45.447   7.082  48.240  1.00  0.00           O1-
TER     881      LYS L 113 
ATOM    882  N   GLU H 114       9.376   6.612  44.838  1.00 47.60           N1+
ATOM    883  CA  GLU H 114       8.372   7.677  44.638  1.00 46.52           C  
ATOM    884  CB  GLU H 114       8.557   8.775  45.700  1.00 48.04           C  
ATOM    885  CG  GLU H 114       7.355   9.711  45.849  1.00 53.47           C  
ATOM    886  CD  GLU H 114       7.545  10.504  47.136  1.00 62.75           C  
ATOM    887  OE1 GLU H 114       8.675  10.468  47.691  1.00 67.11           O  
ATOM    888  OE2 GLU H 114       6.560  11.150  47.582  1.00 57.06           O1-
ATOM    889  C   GLU H 114       8.522   8.249  43.263  1.00 44.42           C  
ATOM    890  O   GLU H 114       8.020   7.682  42.295  1.00 43.85           O  
ATOM    891  N   VAL H 115       9.228   9.391  43.138  1.00 42.54           N  
ATOM    892  CA  VAL H 115       9.412   9.986  41.842  1.00 40.82           C  
ATOM    893  CB  VAL H 115       9.905  11.402  41.898  1.00 41.23           C  
ATOM    894  CG1 VAL H 115       8.821  12.303  42.502  1.00 41.70           C  
ATOM    895  CG2 VAL H 115      11.191  11.411  42.727  1.00 42.97           C  
ATOM    896  C   VAL H 115      10.448   9.195  41.109  1.00 40.18           C  
ATOM    897  O   VAL H 115      11.508   8.889  41.651  1.00 40.01           O  
ATOM    898  N   GLN H 116      10.160   8.833  39.841  1.00 37.72           N  
ATOM    899  CA  GLN H 116      11.130   8.080  39.098  1.00 36.30           C  
ATOM    900  CB  GLN H 116      10.891   6.561  39.140  1.00 37.12           C  
ATOM    901  CG  GLN H 116      11.056   5.927  40.519  1.00 40.29           C  
ATOM    902  CD  GLN H 116      10.778   4.437  40.380  1.00 47.00           C  
ATOM    903  OE1 GLN H 116      10.775   3.891  39.277  1.00 52.05           O  
ATOM    904  NE2 GLN H 116      10.528   3.755  41.529  1.00 53.80           N  
ATOM    905  C   GLN H 116      11.049   8.445  37.651  1.00 34.24           C  
ATOM    906  O   GLN H 116       9.982   8.764  37.127  1.00 34.72           O  
ATOM    907  N   LEU H 117      12.213   8.421  36.971  1.00 31.06           N  
ATOM    908  CA  LEU H 117      12.270   8.607  35.550  1.00 29.00           C  
ATOM    909  CB  LEU H 117      13.086   9.834  35.112  1.00 28.49           C  
ATOM    910  CG  LEU H 117      12.431  11.171  35.510  1.00 29.13           C  
ATOM    911  CD1 LEU H 117      13.273  12.375  35.054  1.00 29.26           C  
ATOM    912  CD2 LEU H 117      10.978  11.244  35.009  1.00 31.76           C  
ATOM    913  C   LEU H 117      12.947   7.388  35.010  1.00 29.45           C  
ATOM    914  O   LEU H 117      14.079   7.084  35.387  1.00 28.58           O  
ATOM    915  N   VAL H 118      12.262   6.648  34.115  1.00 27.16           N  
ATOM    916  CA  VAL H 118      12.829   5.443  33.581  1.00 27.25           C  
ATOM    917  CB  VAL H 118      11.930   4.252  33.763  1.00 28.75           C  
ATOM    918  CG1 VAL H 118      12.591   3.029  33.111  1.00 25.48           C  
ATOM    919  CG2 VAL H 118      11.629   4.083  35.265  1.00 25.44           C  
ATOM    920  C   VAL H 118      13.032   5.644  32.108  1.00 27.43           C  
ATOM    921  O   VAL H 118      12.097   5.982  31.385  1.00 28.04           O  
ATOM    922  N   GLN H 119      14.273   5.425  31.629  1.00 24.27           N  
ATOM    923  CA  GLN H 119      14.592   5.641  30.244  1.00 23.98           C  
ATOM    924  CB  GLN H 119      15.930   6.368  30.030  1.00 23.34           C  
ATOM    925  CG  GLN H 119      15.928   7.800  30.576  1.00 21.49           C  
ATOM    926  CD  GLN H 119      17.296   8.414  30.309  1.00 24.68           C  
ATOM    927  OE1 GLN H 119      18.017   8.773  31.239  1.00 24.70           O  
ATOM    928  NE2 GLN H 119      17.666   8.539  29.007  1.00 24.19           N  
ATOM    929  C   GLN H 119      14.637   4.334  29.506  1.00 24.29           C  
ATOM    930  O   GLN H 119      14.694   3.260  30.101  1.00 23.21           O  
ATOM    931  N   SER H 120      14.596   4.412  28.158  1.00 22.88           N  
ATOM    932  CA  SER H 120      14.613   3.253  27.305  1.00 23.21           C  
ATOM    933  CB  SER H 120      14.140   3.552  25.872  1.00 23.83           C  
ATOM    934  OG  SER H 120      14.971   4.534  25.272  1.00 26.18           O  
ATOM    935  C   SER H 120      16.005   2.687  27.259  1.00 24.70           C  
ATOM    936  O   SER H 120      16.954   3.302  27.743  1.00 23.75           O  
ATOM    937  N   GLY H 121      16.151   1.481  26.667  1.00 23.65           N  
ATOM    938  CA  GLY H 121      17.392   0.750  26.671  1.00 22.62           C  
ATOM    939  C   GLY H 121      18.374   1.283  25.669  1.00 23.37           C  
ATOM    940  O   GLY H 121      18.047   2.079  24.790  1.00 23.25           O  
ATOM    941  N   ALA H 122      19.630   0.799  25.788  1.00 22.79           N  
ATOM    942  CA  ALA H 122      20.735   1.212  24.967  1.00 23.63           C  
ATOM    943  CB  ALA H 122      22.082   0.619  25.415  1.00 23.70           C  
ATOM    944  C   ALA H 122      20.498   0.775  23.558  1.00 25.36           C  
ATOM    945  O   ALA H 122      19.877  -0.258  23.312  1.00 25.50           O  
ATOM    946  N   GLU H 123      20.984   1.579  22.585  1.00 24.44           N  
ATOM    947  CA  GLU H 123      20.769   1.218  21.215  1.00 25.93           C  
ATOM    948  CB  GLU H 123      19.590   1.950  20.552  1.00 27.07           C  
ATOM    949  CG  GLU H 123      18.235   1.594  21.157  1.00 30.24           C  
ATOM    950  CD  GLU H 123      17.146   2.107  20.230  1.00 35.99           C  
ATOM    951  OE1 GLU H 123      17.225   1.806  19.008  1.00 33.53           O  
ATOM    952  OE2 GLU H 123      16.219   2.802  20.726  1.00 36.29           O1-
ATOM    953  C   GLU H 123      21.965   1.557  20.387  1.00 26.10           C  
ATOM    954  O   GLU H 123      22.712   2.490  20.678  1.00 26.42           O  
ATOM    955  N   VAL H 124      22.162   0.772  19.310  1.00 25.54           N  
ATOM    956  CA  VAL H 124      23.209   1.016  18.366  1.00 26.01           C  
ATOM    957  CB  VAL H 124      23.978  -0.220  17.994  1.00 26.77           C  
ATOM    958  CG1 VAL H 124      25.026   0.150  16.933  1.00 26.19           C  
ATOM    959  CG2 VAL H 124      24.581  -0.825  19.272  1.00 27.30           C  
ATOM    960  C   VAL H 124      22.514   1.499  17.133  1.00 27.83           C  
ATOM    961  O   VAL H 124      21.500   0.930  16.731  1.00 28.82           O  
ATOM    962  N   LYS H 125      23.022   2.590  16.524  1.00 26.13           N  
ATOM    963  CA  LYS H 125      22.409   3.113  15.336  1.00 26.45           C  
ATOM    964  CB  LYS H 125      21.611   4.400  15.588  1.00 26.43           C  
ATOM    965  CG  LYS H 125      20.262   4.132  16.256  1.00 22.93           C  
ATOM    966  CD  LYS H 125      19.361   3.245  15.395  1.00 29.34           C  
ATOM    967  CE  LYS H 125      17.895   3.232  15.821  1.00 30.60           C  
ATOM    968  NZ  LYS H 125      17.078   2.540  14.800  1.00 31.80           N1+
ATOM    969  C   LYS H 125      23.478   3.414  14.332  1.00 27.88           C  
ATOM    970  O   LYS H 125      24.612   3.728  14.685  1.00 28.02           O  
ATOM    971  N   LYS H 126      23.138   3.315  13.033  1.00 27.85           N  
ATOM    972  CA  LYS H 126      24.103   3.556  11.999  1.00 28.88           C  
ATOM    973  CB  LYS H 126      23.796   2.834  10.679  1.00 30.95           C  
ATOM    974  CG  LYS H 126      23.890   1.313  10.800  1.00 36.10           C  
ATOM    975  CD  LYS H 126      23.346   0.564   9.587  1.00 43.30           C  
ATOM    976  CE  LYS H 126      23.440  -0.956   9.721  1.00 42.76           C  
ATOM    977  NZ  LYS H 126      23.018  -1.600   8.459  1.00 46.15           N1+
ATOM    978  C   LYS H 126      24.150   5.021  11.728  1.00 29.81           C  
ATOM    979  O   LYS H 126      23.211   5.757  12.021  1.00 28.75           O  
ATOM    980  N   PRO H 127      25.245   5.463  11.178  1.00 29.46           N  
ATOM    981  CA  PRO H 127      25.376   6.858  10.881  1.00 29.58           C  
ATOM    982  CD  PRO H 127      26.532   4.823  11.402  1.00 31.21           C  
ATOM    983  CB  PRO H 127      26.836   7.058  10.479  1.00 31.26           C  
ATOM    984  CG  PRO H 127      27.575   5.944  11.247  1.00 33.41           C  
ATOM    985  C   PRO H 127      24.381   7.252   9.837  1.00 29.35           C  
ATOM    986  O   PRO H 127      24.194   6.499   8.882  1.00 30.02           O  
ATOM    987  N   GLY H 128      23.736   8.425  10.001  1.00 28.01           N  
ATOM    988  CA  GLY H 128      22.782   8.905   9.043  1.00 27.66           C  
ATOM    989  C   GLY H 128      21.399   8.527   9.481  1.00 28.81           C  
ATOM    990  O   GLY H 128      20.415   9.065   8.976  1.00 28.51           O  
ATOM    991  N   GLU H 129      21.286   7.598  10.447  1.00 28.08           N  
ATOM    992  CA  GLU H 129      19.996   7.151  10.898  1.00 28.63           C  
ATOM    993  CB  GLU H 129      19.999   5.771  11.577  1.00 28.65           C  
ATOM    994  CG  GLU H 129      20.205   4.578  10.646  1.00 25.94           C  
ATOM    995  CD  GLU H 129      20.173   3.342  11.533  1.00 34.97           C  
ATOM    996  OE1 GLU H 129      20.339   3.507  12.772  1.00 42.65           O  
ATOM    997  OE2 GLU H 129      19.974   2.222  10.996  1.00 31.11           O1-
ATOM    998  C   GLU H 129      19.480   8.089  11.937  1.00 28.57           C  
ATOM    999  O   GLU H 129      20.163   9.012  12.376  1.00 27.87           O  
ATOM   1000  N   SER H 130      18.209   7.876  12.328  1.00 29.44           N  
ATOM   1001  CA  SER H 130      17.607   8.648  13.370  1.00 29.33           C  
ATOM   1002  CB  SER H 130      16.299   9.334  12.939  1.00 30.30           C  
ATOM   1003  OG  SER H 130      15.355   8.362  12.513  1.00 36.94           O  
ATOM   1004  C   SER H 130      17.298   7.699  14.491  1.00 30.10           C  
ATOM   1005  O   SER H 130      17.115   6.503  14.271  1.00 30.78           O  
ATOM   1006  N   LEU H 131      17.290   8.212  15.737  1.00 27.50           N  
ATOM   1007  CA  LEU H 131      17.003   7.410  16.894  1.00 26.97           C  
ATOM   1008  CB  LEU H 131      18.251   7.174  17.757  1.00 26.84           C  
ATOM   1009  CG  LEU H 131      17.994   6.398  19.058  1.00 22.98           C  
ATOM   1010  CD1 LEU H 131      17.457   4.987  18.781  1.00 22.44           C  
ATOM   1011  CD2 LEU H 131      19.252   6.394  19.941  1.00 23.73           C  
ATOM   1012  C   LEU H 131      16.002   8.146  17.736  1.00 28.30           C  
ATOM   1013  O   LEU H 131      15.955   9.375  17.722  1.00 28.48           O  
ATOM   1014  N   LYS H 132      15.147   7.401  18.474  1.00 27.04           N  
ATOM   1015  CA  LYS H 132      14.189   8.021  19.351  1.00 27.43           C  
ATOM   1016  CB  LYS H 132      12.745   7.942  18.822  1.00 28.49           C  
ATOM   1017  CG  LYS H 132      11.744   8.768  19.629  1.00 29.26           C  
ATOM   1018  CD  LYS H 132      10.404   8.958  18.919  1.00 32.69           C  
ATOM   1019  CE  LYS H 132       9.399   9.789  19.715  1.00 39.02           C  
ATOM   1020  NZ  LYS H 132       8.206  10.066  18.886  1.00 45.42           N1+
ATOM   1021  C   LYS H 132      14.233   7.288  20.661  1.00 28.41           C  
ATOM   1022  O   LYS H 132      14.025   6.076  20.706  1.00 28.81           O  
ATOM   1023  N   ILE H 133      14.486   8.014  21.772  1.00 25.89           N  
ATOM   1024  CA  ILE H 133      14.569   7.386  23.066  1.00 24.34           C  
ATOM   1025  CB  ILE H 133      15.927   7.475  23.706  1.00 24.81           C  
ATOM   1026  CG1 ILE H 133      16.345   8.933  23.943  1.00 21.03           C  
ATOM   1027  CG2 ILE H 133      16.911   6.683  22.829  1.00 21.16           C  
ATOM   1028  CD1 ILE H 133      17.618   9.060  24.778  1.00 22.60           C  
ATOM   1029  C   ILE H 133      13.534   8.002  23.966  1.00 25.82           C  
ATOM   1030  O   ILE H 133      13.063   9.112  23.720  1.00 26.17           O  
ATOM   1031  N   SER H 134      13.134   7.269  25.032  1.00 24.89           N  
ATOM   1032  CA  SER H 134      12.037   7.712  25.851  1.00 25.64           C  
ATOM   1033  CB  SER H 134      10.838   6.752  25.799  1.00 26.73           C  
ATOM   1034  OG  SER H 134      11.215   5.484  26.317  1.00 27.39           O  
ATOM   1035  C   SER H 134      12.418   7.835  27.298  1.00 27.07           C  
ATOM   1036  O   SER H 134      13.410   7.270  27.761  1.00 25.37           O  
ATOM   1037  N   CYS H 135      11.613   8.628  28.045  0.86 26.74           N  
ATOM   1038  CA  CYS H 135      11.797   8.842  29.454  0.86 27.37           C  
ATOM   1039  CB  CYS H 135      12.463  10.206  29.749  0.86 27.68           C  
ATOM   1040  SG  CYS H 135      12.737  10.542  31.513  0.86 29.90           S  
ATOM   1041  C   CYS H 135      10.421   8.824  30.067  0.86 28.91           C  
ATOM   1042  O   CYS H 135       9.608   9.711  29.811  0.86 28.26           O  
ATOM   1043  N   LYS H 136      10.122   7.813  30.911  1.00 29.18           N  
ATOM   1044  CA  LYS H 136       8.792   7.698  31.451  1.00 30.84           C  
ATOM   1045  CB  LYS H 136       8.260   6.254  31.425  1.00 31.62           C  
ATOM   1046  CG  LYS H 136       6.740   6.149  31.541  1.00 37.14           C  
ATOM   1047  CD  LYS H 136       6.200   4.766  31.173  1.00 52.77           C  
ATOM   1048  CE  LYS H 136       4.688   4.743  30.944  1.00 48.53           C  
ATOM   1049  NZ  LYS H 136       3.982   5.226  32.152  1.00 50.60           N1+
ATOM   1050  C   LYS H 136       8.814   8.156  32.878  1.00 31.95           C  
ATOM   1051  O   LYS H 136       9.647   7.718  33.669  1.00 31.30           O  
ATOM   1052  N   GLY H 137       7.872   9.047  33.254  1.00 31.47           N  
ATOM   1053  CA  GLY H 137       7.870   9.568  34.591  1.00 32.37           C  
ATOM   1054  C   GLY H 137       6.752   8.951  35.365  1.00 35.21           C  
ATOM   1055  O   GLY H 137       5.703   8.617  34.814  1.00 36.07           O  
ATOM   1056  N   SER H 138       6.967   8.784  36.687  1.00 35.39           N  
ATOM   1057  CA  SER H 138       5.948   8.244  37.539  1.00 36.91           C  
ATOM   1058  CB  SER H 138       5.960   6.707  37.605  1.00 37.51           C  
ATOM   1059  OG  SER H 138       7.199   6.252  38.128  1.00 40.78           O  
ATOM   1060  C   SER H 138       6.179   8.754  38.930  1.00 38.62           C  
ATOM   1061  O   SER H 138       7.282   9.174  39.274  1.00 38.66           O  
ATOM   1062  N   GLY H 139       5.114   8.791  39.752  1.00 47.41           N  
ATOM   1063  CA  GLY H 139       5.271   9.197  41.117  1.00 48.68           C  
ATOM   1064  C   GLY H 139       4.885  10.633  41.303  1.00 49.55           C  
ATOM   1065  O   GLY H 139       4.633  11.059  42.428  1.00 45.31           O  
ATOM   1066  N   TYR H 140       4.827  11.430  40.221  1.00 40.59           N  
ATOM   1067  CA  TYR H 140       4.481  12.809  40.413  1.00 40.14           C  
ATOM   1068  CB  TYR H 140       5.705  13.740  40.493  1.00 40.37           C  
ATOM   1069  CG  TYR H 140       6.436  13.709  39.190  1.00 40.20           C  
ATOM   1070  CD1 TYR H 140       6.036  14.512  38.153  1.00 41.63           C  
ATOM   1071  CD2 TYR H 140       7.526  12.893  38.995  1.00 40.27           C  
ATOM   1072  CE1 TYR H 140       6.695  14.504  36.947  1.00 41.67           C  
ATOM   1073  CE2 TYR H 140       8.193  12.877  37.791  1.00 42.26           C  
ATOM   1074  CZ  TYR H 140       7.778  13.686  36.761  1.00 42.59           C  
ATOM   1075  OH  TYR H 140       8.454  13.679  35.523  1.00 44.84           O  
ATOM   1076  C   TYR H 140       3.618  13.250  39.275  1.00 40.14           C  
ATOM   1077  O   TYR H 140       3.441  12.526  38.296  1.00 39.51           O  
ATOM   1078  N   SER H 141       3.016  14.453  39.397  1.00 47.41           N  
ATOM   1079  CA  SER H 141       2.204  14.942  38.323  1.00 49.31           C  
ATOM   1080  CB  SER H 141       1.390  16.192  38.691  1.00 49.56           C  
ATOM   1081  OG  SER H 141       0.469  15.877  39.725  1.00  0.00           O  
ATOM   1082  C   SER H 141       3.133  15.294  37.210  1.00 48.84           C  
ATOM   1083  O   SER H 141       3.999  16.157  37.344  1.00 49.04           O  
ATOM   1084  N   PHE H 142       2.921  14.646  36.055  1.00 41.92           N  
ATOM   1085  CA  PHE H 142       3.784  14.737  34.913  1.00 41.16           C  
ATOM   1086  CB  PHE H 142       3.319  13.775  33.806  1.00 40.69           C  
ATOM   1087  CG  PHE H 142       4.362  13.678  32.749  1.00 38.97           C  
ATOM   1088  CD1 PHE H 142       5.557  13.046  33.008  1.00 39.78           C  
ATOM   1089  CD2 PHE H 142       4.131  14.183  31.492  1.00 40.04           C  
ATOM   1090  CE1 PHE H 142       6.523  12.941  32.035  1.00 38.37           C  
ATOM   1091  CE2 PHE H 142       5.092  14.078  30.516  1.00 39.37           C  
ATOM   1092  CZ  PHE H 142       6.291  13.461  30.785  1.00 39.40           C  
ATOM   1093  C   PHE H 142       3.815  16.140  34.380  1.00 41.05           C  
ATOM   1094  O   PHE H 142       4.878  16.662  34.050  1.00 41.42           O  
ATOM   1095  N   THR H 143       2.640  16.791  34.294  1.00 43.48           N  
ATOM   1096  CA  THR H 143       2.499  18.104  33.723  1.00 44.60           C  
ATOM   1097  CB  THR H 143       1.065  18.510  33.539  1.00 50.94           C  
ATOM   1098  OG1 THR H 143       0.401  18.542  34.794  1.00 52.65           O  
ATOM   1099  CG2 THR H 143       0.384  17.504  32.594  1.00 51.32           C  
ATOM   1100  C   THR H 143       3.168  19.150  34.564  1.00 44.21           C  
ATOM   1101  O   THR H 143       3.595  20.182  34.050  1.00 49.17           O  
ATOM   1102  N   ASP H 144       3.262  18.923  35.885  1.00 38.31           N  
ATOM   1103  CA  ASP H 144       3.779  19.899  36.804  1.00 38.78           C  
ATOM   1104  CB  ASP H 144       3.777  19.407  38.260  1.00 47.07           C  
ATOM   1105  CG  ASP H 144       2.335  19.330  38.733  1.00 49.61           C  
ATOM   1106  OD1 ASP H 144       1.445  19.844  38.006  1.00 50.70           O  
ATOM   1107  OD2 ASP H 144       2.105  18.759  39.834  1.00 51.39           O1-
ATOM   1108  C   ASP H 144       5.197  20.262  36.485  1.00 38.68           C  
ATOM   1109  O   ASP H 144       5.593  21.406  36.704  1.00 46.65           O  
ATOM   1110  N   TYR H 145       6.013  19.322  35.969  1.00 45.06           N  
ATOM   1111  CA  TYR H 145       7.403  19.655  35.824  1.00 43.16           C  
ATOM   1112  CB  TYR H 145       8.303  18.747  36.676  1.00 44.02           C  
ATOM   1113  CG  TYR H 145       7.852  18.840  38.094  1.00 44.56           C  
ATOM   1114  CD1 TYR H 145       6.738  18.147  38.509  1.00 46.86           C  
ATOM   1115  CD2 TYR H 145       8.543  19.598  39.011  1.00 45.62           C  
ATOM   1116  CE1 TYR H 145       6.310  18.216  39.812  1.00 47.60           C  
ATOM   1117  CE2 TYR H 145       8.120  19.670  40.318  1.00 46.53           C  
ATOM   1118  CZ  TYR H 145       7.003  18.979  40.720  1.00 47.23           C  
ATOM   1119  OH  TYR H 145       6.567  19.051  42.060  1.00 48.82           O  
ATOM   1120  C   TYR H 145       7.868  19.474  34.407  1.00 41.69           C  
ATOM   1121  O   TYR H 145       7.341  18.689  33.623  1.00 41.40           O  
ATOM   1122  N   TYR H 146       8.902  20.255  34.060  1.00 27.91           N  
ATOM   1123  CA  TYR H 146       9.607  20.243  32.807  1.00 26.12           C  
ATOM   1124  CB  TYR H 146      10.611  21.398  32.636  1.00 25.33           C  
ATOM   1125  CG  TYR H 146       9.983  22.740  32.741  1.00 20.36           C  
ATOM   1126  CD1 TYR H 146       9.461  23.169  33.939  1.00 22.05           C  
ATOM   1127  CD2 TYR H 146       9.969  23.592  31.661  1.00 19.78           C  
ATOM   1128  CE1 TYR H 146       8.903  24.419  34.044  1.00  0.00           C  
ATOM   1129  CE2 TYR H 146       9.412  24.844  31.767  1.00 21.67           C  
ATOM   1130  CZ  TYR H 146       8.870  25.258  32.957  1.00  0.00           C  
ATOM   1131  OH  TYR H 146       8.297  26.544  33.064  1.00  0.00           O  
ATOM   1132  C   TYR H 146      10.526  19.062  32.820  1.00 25.87           C  
ATOM   1133  O   TYR H 146      10.937  18.593  33.880  1.00 24.86           O  
ATOM   1134  N   MET H 147      10.842  18.535  31.618  0.90 23.65           N  
ATOM   1135  CA  MET H 147      11.778  17.457  31.474  0.90 22.36           C  
ATOM   1136  CB  MET H 147      11.225  16.293  30.632  0.90 23.23           C  
ATOM   1137  CG  MET H 147      12.020  14.990  30.732  1.00  0.00           C  
ATOM   1138  SD  MET H 147      11.606  13.953  32.167  1.00  0.00           S  
ATOM   1139  CE  MET H 147      11.947  15.213  33.426  1.00  0.00           C  
ATOM   1140  C   MET H 147      12.931  18.010  30.682  0.90 23.48           C  
ATOM   1141  O   MET H 147      12.730  18.626  29.635  0.90 23.47           O  
ATOM   1142  N   LYS H 148      14.176  17.814  31.160  1.00 22.37           N  
ATOM   1143  CA  LYS H 148      15.308  18.295  30.416  1.00 22.06           C  
ATOM   1144  CB  LYS H 148      16.270  19.167  31.238  1.00 23.89           C  
ATOM   1145  CG  LYS H 148      15.683  20.526  31.627  1.00 27.17           C  
ATOM   1146  CD  LYS H 148      16.557  21.271  32.636  1.00  0.00           C  
ATOM   1147  CE  LYS H 148      16.088  22.685  32.982  1.00  0.00           C  
ATOM   1148  NZ  LYS H 148      16.965  23.270  34.026  1.00  0.00           N1+
ATOM   1149  C   LYS H 148      16.087  17.117  29.920  1.00 22.46           C  
ATOM   1150  O   LYS H 148      16.007  16.026  30.481  1.00 22.39           O  
ATOM   1151  N   TRP H 149      16.836  17.311  28.815  1.00 20.65           N  
ATOM   1152  CA  TRP H 149      17.658  16.260  28.290  1.00 20.31           C  
ATOM   1153  CB  TRP H 149      17.275  15.852  26.857  1.00 20.50           C  
ATOM   1154  CG  TRP H 149      15.925  15.175  26.780  1.00 21.47           C  
ATOM   1155  CD2 TRP H 149      15.715  13.761  26.936  1.00 22.45           C  
ATOM   1156  CD1 TRP H 149      14.692  15.725  26.573  1.00 23.76           C  
ATOM   1157  NE1 TRP H 149      13.729  14.744  26.589  1.00 23.77           N  
ATOM   1158  CE2 TRP H 149      14.345  13.531  26.812  1.00 24.60           C  
ATOM   1159  CE3 TRP H 149      16.593  12.741  27.163  1.00 24.70           C  
ATOM   1160  CZ2 TRP H 149      13.830  12.270  26.914  1.00 25.03           C  
ATOM   1161  CZ3 TRP H 149      16.070  11.470  27.265  1.00 24.20           C  
ATOM   1162  CH2 TRP H 149      14.717  11.241  27.144  1.00 24.82           C  
ATOM   1163  C   TRP H 149      19.077  16.742  28.312  1.00 20.79           C  
ATOM   1164  O   TRP H 149      19.358  17.895  27.980  1.00 21.44           O  
ATOM   1165  N   ALA H 150      20.007  15.856  28.734  1.00 19.36           N  
ATOM   1166  CA  ALA H 150      21.402  16.192  28.838  1.00 19.29           C  
ATOM   1167  CB  ALA H 150      21.903  16.289  30.288  1.00 20.56           C  
ATOM   1168  C   ALA H 150      22.194  15.104  28.182  1.00 21.85           C  
ATOM   1169  O   ALA H 150      21.859  13.923  28.279  1.00 21.07           O  
ATOM   1170  N   ARG H 151      23.293  15.497  27.508  1.00 20.32           N  
ATOM   1171  CA  ARG H 151      24.124  14.562  26.805  1.00 20.67           C  
ATOM   1172  CB  ARG H 151      24.380  14.995  25.349  1.00 20.29           C  
ATOM   1173  CG  ARG H 151      25.379  14.122  24.589  1.00 19.57           C  
ATOM   1174  CD  ARG H 151      25.560  14.542  23.128  1.00 20.47           C  
ATOM   1175  NE  ARG H 151      26.348  15.806  23.093  1.00 24.71           N  
ATOM   1176  CZ  ARG H 151      26.605  16.401  21.892  1.00 32.88           C  
ATOM   1177  NH1 ARG H 151      26.127  15.847  20.741  1.00 23.72           N1+
ATOM   1178  NH2 ARG H 151      27.337  17.550  21.839  1.00 29.12           N  
ATOM   1179  C   ARG H 151      25.454  14.502  27.483  1.00 22.12           C  
ATOM   1180  O   ARG H 151      25.958  15.509  27.977  1.00 22.64           O  
ATOM   1181  N   GLN H 152      26.041  13.289  27.559  1.00 20.97           N  
ATOM   1182  CA  GLN H 152      27.353  13.166  28.119  1.00 21.95           C  
ATOM   1183  CB  GLN H 152      27.359  12.586  29.544  1.00 21.76           C  
ATOM   1184  CG  GLN H 152      28.745  12.586  30.191  1.00 22.29           C  
ATOM   1185  CD  GLN H 152      28.598  12.149  31.642  1.00 23.79           C  
ATOM   1186  OE1 GLN H 152      27.569  11.607  32.041  1.00 22.91           O  
ATOM   1187  NE2 GLN H 152      29.656  12.396  32.459  1.00 19.05           N  
ATOM   1188  C   GLN H 152      28.137  12.247  27.234  1.00 23.90           C  
ATOM   1189  O   GLN H 152      27.902  11.040  27.207  1.00 23.96           O  
ATOM   1190  N   MET H 153      29.114  12.808  26.493  1.00 24.40           N  
ATOM   1191  CA  MET H 153      29.916  12.019  25.602  1.00 26.40           C  
ATOM   1192  CB  MET H 153      30.649  12.856  24.537  1.00 28.31           C  
ATOM   1193  CG  MET H 153      29.678  13.494  23.535  1.00 31.45           C  
ATOM   1194  SD  MET H 153      30.442  14.511  22.236  1.00 31.91           S  
ATOM   1195  CE  MET H 153      30.721  15.956  23.300  1.00 31.66           C  
ATOM   1196  C   MET H 153      30.897  11.262  26.435  1.00 28.08           C  
ATOM   1197  O   MET H 153      31.099  11.570  27.609  1.00 27.77           O  
ATOM   1198  N   PRO H 154      31.502  10.256  25.868  1.00 28.85           N  
ATOM   1199  CA  PRO H 154      32.383   9.424  26.631  1.00 28.86           C  
ATOM   1200  CD  PRO H 154      30.959   9.572  24.706  1.00 29.68           C  
ATOM   1201  CB  PRO H 154      32.785   8.286  25.694  1.00 30.02           C  
ATOM   1202  CG  PRO H 154      31.574   8.160  24.747  1.00 32.15           C  
ATOM   1203  C   PRO H 154      33.527  10.193  27.200  1.00 29.46           C  
ATOM   1204  O   PRO H 154      34.258  10.828  26.445  1.00 29.57           O  
ATOM   1205  N   GLY H 155      33.702  10.132  28.534  1.00 29.23           N  
ATOM   1206  CA  GLY H 155      34.806  10.778  29.179  1.00 29.61           C  
ATOM   1207  C   GLY H 155      34.616  12.264  29.139  1.00 31.58           C  
ATOM   1208  O   GLY H 155      35.562  13.014  29.377  1.00 31.54           O  
ATOM   1209  N   LYS H 156      33.391  12.742  28.853  1.00 29.19           N  
ATOM   1210  CA  LYS H 156      33.185  14.162  28.761  1.00 29.21           C  
ATOM   1211  CB  LYS H 156      32.672  14.626  27.389  1.00 29.87           C  
ATOM   1212  CG  LYS H 156      33.799  14.842  26.382  1.00 33.40           C  
ATOM   1213  CD  LYS H 156      34.592  13.588  26.028  1.00 37.61           C  
ATOM   1214  CE  LYS H 156      35.848  13.893  25.211  1.00 39.81           C  
ATOM   1215  NZ  LYS H 156      35.464  14.445  23.895  1.00 42.57           N1+
ATOM   1216  C   LYS H 156      32.205  14.611  29.801  1.00 28.03           C  
ATOM   1217  O   LYS H 156      31.701  13.813  30.588  1.00 27.49           O  
ATOM   1218  N   GLY H 157      31.934  15.935  29.825  1.00 25.78           N  
ATOM   1219  CA  GLY H 157      31.083  16.543  30.811  1.00 24.21           C  
ATOM   1220  C   GLY H 157      29.650  16.503  30.371  1.00 24.05           C  
ATOM   1221  O   GLY H 157      29.288  15.783  29.442  1.00 23.52           O  
ATOM   1222  N   LEU H 158      28.799  17.300  31.055  1.00 22.93           N  
ATOM   1223  CA  LEU H 158      27.380  17.328  30.822  1.00 21.61           C  
ATOM   1224  CB  LEU H 158      26.580  17.515  32.121  1.00 20.48           C  
ATOM   1225  CG  LEU H 158      26.766  16.369  33.133  1.00 20.99           C  
ATOM   1226  CD1 LEU H 158      25.943  16.617  34.403  1.00 20.73           C  
ATOM   1227  CD2 LEU H 158      26.450  15.007  32.500  1.00 21.01           C  
ATOM   1228  C   LEU H 158      27.043  18.493  29.941  1.00 22.53           C  
ATOM   1229  O   LEU H 158      27.546  19.597  30.144  1.00 23.17           O  
ATOM   1230  N   GLU H 159      26.178  18.257  28.927  1.00 20.92           N  
ATOM   1231  CA  GLU H 159      25.743  19.283  28.017  1.00 21.23           C  
ATOM   1232  CB  GLU H 159      26.138  19.001  26.560  1.00 21.45           C  
ATOM   1233  CG  GLU H 159      27.648  18.964  26.332  1.00 25.05           C  
ATOM   1234  CD  GLU H 159      27.881  18.666  24.861  1.00 27.65           C  
ATOM   1235  OE1 GLU H 159      27.526  19.529  24.019  1.00 21.30           O  
ATOM   1236  OE2 GLU H 159      28.411  17.567  24.556  1.00 30.31           O1-
ATOM   1237  C   GLU H 159      24.245  19.301  28.053  1.00 22.12           C  
ATOM   1238  O   GLU H 159      23.602  18.253  28.022  1.00 22.43           O  
ATOM   1239  N   TRP H 160      23.641  20.504  28.102  1.00 20.51           N  
ATOM   1240  CA  TRP H 160      22.209  20.587  28.186  1.00 20.91           C  
ATOM   1241  CB  TRP H 160      21.760  21.778  29.052  1.00 20.94           C  
ATOM   1242  CG  TRP H 160      20.271  21.971  29.186  1.00 21.40           C  
ATOM   1243  CD2 TRP H 160      19.540  22.982  28.480  1.00 22.32           C  
ATOM   1244  CD1 TRP H 160      19.369  21.314  29.970  1.00 22.33           C  
ATOM   1245  NE1 TRP H 160      18.117  21.856  29.795  1.00 22.75           N  
ATOM   1246  CE2 TRP H 160      18.209  22.884  28.881  1.00 22.90           C  
ATOM   1247  CE3 TRP H 160      19.946  23.918  27.574  1.00 22.28           C  
ATOM   1248  CZ2 TRP H 160      17.258  23.727  28.379  1.00 24.07           C  
ATOM   1249  CZ3 TRP H 160      18.987  24.766  27.067  1.00 23.71           C  
ATOM   1250  CH2 TRP H 160      17.668  24.672  27.463  1.00 23.85           C  
ATOM   1251  C   TRP H 160      21.663  20.756  26.800  1.00 21.29           C  
ATOM   1252  O   TRP H 160      22.024  21.696  26.097  1.00 21.51           O  
ATOM   1253  N   MET H 161      20.875  19.755  26.348  1.00 19.99           N  
ATOM   1254  CA  MET H 161      20.227  19.706  25.062  1.00 20.31           C  
ATOM   1255  CB  MET H 161      19.770  18.274  24.747  1.00 20.73           C  
ATOM   1256  CG  MET H 161      20.938  17.287  24.743  1.00 18.54           C  
ATOM   1257  SD  MET H 161      20.467  15.559  24.463  1.00 21.08           S  
ATOM   1258  CE  MET H 161      19.993  15.867  22.739  1.00 20.48           C  
ATOM   1259  C   MET H 161      19.028  20.609  24.952  1.00 21.69           C  
ATOM   1260  O   MET H 161      18.903  21.368  23.992  1.00 21.44           O  
ATOM   1261  N   GLY H 162      18.117  20.569  25.951  1.00 21.21           N  
ATOM   1262  CA  GLY H 162      16.899  21.332  25.853  1.00 20.85           C  
ATOM   1263  C   GLY H 162      15.887  20.766  26.808  1.00 21.36           C  
ATOM   1264  O   GLY H 162      16.132  19.765  27.481  1.00 20.60           O  
ATOM   1265  N   ASP H 163      14.705  21.419  26.894  1.00 21.81           N  
ATOM   1266  CA  ASP H 163      13.693  20.949  27.802  1.00 22.27           C  
ATOM   1267  CB  ASP H 163      13.694  21.658  29.173  1.00 25.02           C  
ATOM   1268  CG  ASP H 163      13.479  23.161  29.025  1.00 22.48           C  
ATOM   1269  OD1 ASP H 163      12.910  23.622  28.000  1.00  0.00           O  
ATOM   1270  OD2 ASP H 163      13.912  23.877  29.965  1.00  0.00           O1-
ATOM   1271  C   ASP H 163      12.337  21.072  27.182  1.00 24.09           C  
ATOM   1272  O   ASP H 163      12.137  21.829  26.234  1.00 24.93           O  
ATOM   1273  N   ILE H 164      11.374  20.274  27.691  1.00 23.08           N  
ATOM   1274  CA  ILE H 164      10.019  20.306  27.218  1.00 23.90           C  
ATOM   1275  CB  ILE H 164       9.628  19.092  26.425  1.00 24.93           C  
ATOM   1276  CG1 ILE H 164       8.235  19.281  25.795  1.00 24.06           C  
ATOM   1277  CG2 ILE H 164       9.745  17.861  27.340  1.00 24.49           C  
ATOM   1278  CD1 ILE H 164       7.882  18.221  24.751  1.00 26.17           C  
ATOM   1279  C   ILE H 164       9.113  20.349  28.410  1.00 25.32           C  
ATOM   1280  O   ILE H 164       9.402  19.769  29.457  1.00 25.13           O  
ATOM   1281  N   ILE H 165       7.988  21.074  28.285  1.00 25.16           N  
ATOM   1282  CA  ILE H 165       7.006  21.098  29.330  1.00 26.56           C  
ATOM   1283  CB  ILE H 165       6.442  22.469  29.564  1.00 27.05           C  
ATOM   1284  CG1 ILE H 165       7.559  23.448  29.956  1.00 25.26           C  
ATOM   1285  CG2 ILE H 165       5.323  22.363  30.612  1.00 28.53           C  
ATOM   1286  CD1 ILE H 165       8.499  23.812  28.808  1.00 24.46           C  
ATOM   1287  C   ILE H 165       5.888  20.240  28.838  1.00 28.15           C  
ATOM   1288  O   ILE H 165       5.163  20.637  27.931  1.00 28.43           O  
ATOM   1289  N   PRO H 166       5.551  19.192  29.475  1.00 24.60           N  
ATOM   1290  CA  PRO H 166       4.440  18.453  28.943  1.00 26.24           C  
ATOM   1291  CD  PRO H 166       6.538  18.338  30.108  1.00 24.16           C  
ATOM   1292  CB  PRO H 166       4.485  17.104  29.658  1.00 25.83           C  
ATOM   1293  CG  PRO H 166       5.986  16.913  29.962  1.00 25.89           C  
ATOM   1294  C   PRO H 166       3.096  19.145  28.965  1.00 27.64           C  
ATOM   1295  O   PRO H 166       2.246  18.804  28.145  1.00 29.41           O  
ATOM   1296  N   SER H 167       2.850  20.107  29.877  1.00 29.49           N  
ATOM   1297  CA  SER H 167       1.539  20.702  29.925  1.00 31.17           C  
ATOM   1298  CB  SER H 167       1.427  21.791  31.005  1.00  0.00           C  
ATOM   1299  OG  SER H 167       1.645  21.228  32.290  1.00  0.00           O  
ATOM   1300  C   SER H 167       1.228  21.358  28.611  1.00 33.60           C  
ATOM   1301  O   SER H 167       0.321  20.936  27.892  1.00 35.68           O  
ATOM   1302  N   ASN H 168       1.968  22.439  28.290  1.00 33.60           N  
ATOM   1303  CA  ASN H 168       1.774  23.199  27.084  1.00 34.46           C  
ATOM   1304  CB  ASN H 168       2.258  24.662  27.190  1.00 34.89           C  
ATOM   1305  CG  ASN H 168       3.736  24.727  27.539  1.00 34.31           C  
ATOM   1306  OD1 ASN H 168       4.388  23.707  27.757  1.00 33.07           O  
ATOM   1307  ND2 ASN H 168       4.277  25.973  27.609  1.00 32.81           N  
ATOM   1308  C   ASN H 168       2.342  22.520  25.864  1.00 34.74           C  
ATOM   1309  O   ASN H 168       1.827  22.719  24.764  1.00 34.55           O  
ATOM   1310  N   GLY H 169       3.419  21.713  26.004  1.00 34.64           N  
ATOM   1311  CA  GLY H 169       4.017  21.056  24.860  1.00 33.61           C  
ATOM   1312  C   GLY H 169       5.081  21.942  24.320  1.00 32.07           C  
ATOM   1313  O   GLY H 169       5.536  21.835  23.182  1.00 33.16           O  
ATOM   1314  N   ALA H 170       5.505  22.863  25.175  1.00 29.82           N  
ATOM   1315  CA  ALA H 170       6.423  23.912  24.823  1.00 28.85           C  
ATOM   1316  CB  ALA H 170       6.304  25.163  25.710  1.00 25.41           C  
ATOM   1317  C   ALA H 170       7.815  23.381  24.970  1.00 28.25           C  
ATOM   1318  O   ALA H 170       8.115  22.665  25.924  1.00 27.74           O  
ATOM   1319  N   THR H 171       8.709  23.730  24.020  1.00 25.91           N  
ATOM   1320  CA  THR H 171      10.049  23.224  24.090  1.00 24.74           C  
ATOM   1321  CB  THR H 171      10.360  22.196  23.040  1.00 26.47           C  
ATOM   1322  OG1 THR H 171      10.241  22.767  21.746  1.00 32.69           O  
ATOM   1323  CG2 THR H 171       9.391  21.015  23.176  1.00 29.85           C  
ATOM   1324  C   THR H 171      11.028  24.342  23.881  1.00 25.78           C  
ATOM   1325  O   THR H 171      10.753  25.316  23.181  1.00 25.60           O  
ATOM   1326  N   PHE H 172      12.205  24.219  24.524  1.00 24.03           N  
ATOM   1327  CA  PHE H 172      13.294  25.140  24.354  1.00 24.08           C  
ATOM   1328  CB  PHE H 172      13.602  25.986  25.604  1.00 23.58           C  
ATOM   1329  CG  PHE H 172      12.556  27.042  25.726  1.00 28.02           C  
ATOM   1330  CD1 PHE H 172      11.316  26.759  26.251  1.00  0.00           C  
ATOM   1331  CD2 PHE H 172      12.828  28.329  25.319  1.00  0.00           C  
ATOM   1332  CE1 PHE H 172      10.363  27.745  26.360  1.00  0.00           C  
ATOM   1333  CE2 PHE H 172      11.878  29.318  25.426  1.00  0.00           C  
ATOM   1334  CZ  PHE H 172      10.641  29.026  25.946  1.00 37.83           C  
ATOM   1335  C   PHE H 172      14.505  24.310  24.054  1.00 23.98           C  
ATOM   1336  O   PHE H 172      14.732  23.278  24.684  1.00 23.72           O  
ATOM   1337  N   TYR H 173      15.332  24.748  23.083  1.00 22.50           N  
ATOM   1338  CA  TYR H 173      16.474  23.960  22.714  1.00 22.42           C  
ATOM   1339  CB  TYR H 173      16.513  23.533  21.232  1.00 23.15           C  
ATOM   1340  CG  TYR H 173      15.413  22.596  20.865  1.00 24.77           C  
ATOM   1341  CD1 TYR H 173      14.170  23.075  20.523  1.00 25.13           C  
ATOM   1342  CD2 TYR H 173      15.625  21.237  20.836  1.00 23.46           C  
ATOM   1343  CE1 TYR H 173      13.157  22.218  20.169  1.00 24.76           C  
ATOM   1344  CE2 TYR H 173      14.614  20.374  20.482  1.00 23.79           C  
ATOM   1345  CZ  TYR H 173      13.376  20.864  20.148  1.00 26.39           C  
ATOM   1346  OH  TYR H 173      12.337  19.981  19.786  1.00 26.65           O  
ATOM   1347  C   TYR H 173      17.710  24.791  22.861  1.00 23.73           C  
ATOM   1348  O   TYR H 173      17.685  26.012  22.721  1.00 24.23           O  
ATOM   1349  N   ASN H 174      18.832  24.116  23.172  1.00 22.97           N  
ATOM   1350  CA  ASN H 174      20.132  24.718  23.220  1.00 23.73           C  
ATOM   1351  CB  ASN H 174      21.164  23.734  23.813  1.00 23.66           C  
ATOM   1352  CG  ASN H 174      22.567  24.321  23.905  1.00 28.01           C  
ATOM   1353  OD1 ASN H 174      23.034  25.036  23.022  1.00 30.30           O  
ATOM   1354  ND2 ASN H 174      23.282  23.973  25.009  1.00 13.69           N  
ATOM   1355  C   ASN H 174      20.464  24.977  21.782  1.00 25.27           C  
ATOM   1356  O   ASN H 174      20.084  24.205  20.906  1.00 24.70           O  
ATOM   1357  N   GLN H 175      21.189  26.069  21.489  1.00 26.41           N  
ATOM   1358  CA  GLN H 175      21.449  26.411  20.123  1.00 28.14           C  
ATOM   1359  CB  GLN H 175      22.189  27.747  19.963  1.00 28.44           C  
ATOM   1360  CG  GLN H 175      22.280  28.212  18.508  1.00 29.50           C  
ATOM   1361  CD  GLN H 175      22.597  29.698  18.526  1.00 31.58           C  
ATOM   1362  OE1 GLN H 175      22.287  30.392  19.492  1.00 46.31           O  
ATOM   1363  NE2 GLN H 175      23.222  30.206  17.430  1.00 51.86           N  
ATOM   1364  C   GLN H 175      22.235  25.320  19.456  1.00 29.83           C  
ATOM   1365  O   GLN H 175      22.034  25.047  18.273  1.00 30.89           O  
ATOM   1366  N   LYS H 176      23.152  24.660  20.187  1.00 28.77           N  
ATOM   1367  CA  LYS H 176      23.968  23.633  19.592  1.00 30.43           C  
ATOM   1368  CB  LYS H 176      24.945  22.982  20.583  1.00 31.85           C  
ATOM   1369  CG  LYS H 176      26.116  23.865  21.017  1.00 38.68           C  
ATOM   1370  CD  LYS H 176      26.874  23.330  22.237  1.00 38.03           C  
ATOM   1371  CE  LYS H 176      27.112  21.818  22.209  1.00 47.13           C  
ATOM   1372  NZ  LYS H 176      25.872  21.109  22.596  1.00 50.29           N1+
ATOM   1373  C   LYS H 176      23.113  22.514  19.076  1.00 30.11           C  
ATOM   1374  O   LYS H 176      23.383  21.964  18.011  1.00 29.57           O  
ATOM   1375  N   PHE H 177      22.090  22.115  19.848  1.00 27.56           N  
ATOM   1376  CA  PHE H 177      21.229  21.011  19.525  1.00 26.77           C  
ATOM   1377  CB  PHE H 177      20.553  20.404  20.762  1.00 25.71           C  
ATOM   1378  CG  PHE H 177      21.687  19.805  21.521  1.00 26.59           C  
ATOM   1379  CD1 PHE H 177      22.211  18.592  21.143  1.00 26.13           C  
ATOM   1380  CD2 PHE H 177      22.256  20.464  22.583  1.00 25.43           C  
ATOM   1381  CE1 PHE H 177      23.267  18.034  21.825  1.00 27.29           C  
ATOM   1382  CE2 PHE H 177      23.312  19.909  23.270  1.00 25.48           C  
ATOM   1383  CZ  PHE H 177      23.820  18.690  22.896  1.00 27.01           C  
ATOM   1384  C   PHE H 177      20.213  21.316  18.470  1.00 28.85           C  
ATOM   1385  O   PHE H 177      19.741  20.398  17.803  1.00 28.35           O  
ATOM   1386  N   LYS H 178      19.816  22.595  18.324  1.00 29.33           N  
ATOM   1387  CA  LYS H 178      18.770  22.985  17.417  1.00 31.02           C  
ATOM   1388  CB  LYS H 178      18.721  24.511  17.202  1.00 32.30           C  
ATOM   1389  CG  LYS H 178      17.620  24.994  16.256  1.00 31.74           C  
ATOM   1390  CD  LYS H 178      17.565  26.519  16.119  1.00 37.27           C  
ATOM   1391  CE  LYS H 178      17.332  27.253  17.441  1.00 42.53           C  
ATOM   1392  NZ  LYS H 178      17.303  28.715  17.215  1.00 42.07           N1+
ATOM   1393  C   LYS H 178      18.965  22.363  16.065  1.00 32.43           C  
ATOM   1394  O   LYS H 178      20.029  22.468  15.454  1.00 32.80           O  
ATOM   1395  N   GLY H 179      17.906  21.673  15.589  1.00 31.53           N  
ATOM   1396  CA  GLY H 179      17.841  21.088  14.279  1.00 32.21           C  
ATOM   1397  C   GLY H 179      18.248  19.652  14.345  1.00 32.34           C  
ATOM   1398  O   GLY H 179      17.785  18.829  13.556  1.00 33.64           O  
ATOM   1399  N   GLN H 180      19.182  19.333  15.257  1.00 30.28           N  
ATOM   1400  CA  GLN H 180      19.670  18.002  15.441  1.00 29.87           C  
ATOM   1401  CB  GLN H 180      20.996  17.977  16.209  1.00 30.46           C  
ATOM   1402  CG  GLN H 180      22.049  18.824  15.499  1.00 32.07           C  
ATOM   1403  CD  GLN H 180      21.918  18.527  14.013  1.00 37.91           C  
ATOM   1404  OE1 GLN H 180      21.992  17.376  13.586  1.00 38.02           O  
ATOM   1405  NE2 GLN H 180      21.691  19.597  13.202  1.00 39.62           N  
ATOM   1406  C   GLN H 180      18.676  17.181  16.183  1.00 30.01           C  
ATOM   1407  O   GLN H 180      18.511  15.992  15.911  1.00 29.70           O  
ATOM   1408  N   VAL H 181      17.978  17.788  17.159  0.90 27.90           N  
ATOM   1409  CA  VAL H 181      17.155  16.932  17.944  0.90 27.23           C  
ATOM   1410  CB  VAL H 181      17.723  16.711  19.318  0.90 28.27           C  
ATOM   1411  CG1 VAL H 181      17.414  17.939  20.189  0.83 22.93           C  
ATOM   1412  CG2 VAL H 181      17.226  15.363  19.861  0.83 23.72           C  
ATOM   1413  C   VAL H 181      15.771  17.490  18.054  0.90 27.44           C  
ATOM   1414  O   VAL H 181      15.541  18.683  17.859  0.90 27.34           O  
ATOM   1415  N   THR H 182      14.797  16.597  18.322  1.00 25.02           N  
ATOM   1416  CA  THR H 182      13.433  16.991  18.497  1.00 25.25           C  
ATOM   1417  CB  THR H 182      12.519  16.434  17.448  1.00 26.34           C  
ATOM   1418  OG1 THR H 182      12.941  16.869  16.163  1.00 27.56           O  
ATOM   1419  CG2 THR H 182      11.083  16.910  17.727  1.00 25.08           C  
ATOM   1420  C   THR H 182      13.000  16.443  19.818  1.00 25.82           C  
ATOM   1421  O   THR H 182      13.176  15.258  20.100  1.00 26.04           O  
ATOM   1422  N   ILE H 183      12.416  17.311  20.663  1.00 24.27           N  
ATOM   1423  CA  ILE H 183      11.970  16.920  21.968  1.00 23.75           C  
ATOM   1424  CB  ILE H 183      12.264  17.944  23.033  1.00 24.02           C  
ATOM   1425  CG1 ILE H 183      13.756  18.302  23.124  1.00 20.67           C  
ATOM   1426  CG2 ILE H 183      11.710  17.388  24.354  1.00 19.41           C  
ATOM   1427  CD1 ILE H 183      14.629  17.169  23.637  1.00 24.78           C  
ATOM   1428  C   ILE H 183      10.479  16.898  21.881  1.00 26.22           C  
ATOM   1429  O   ILE H 183       9.881  17.826  21.338  1.00 26.37           O  
ATOM   1430  N   SER H 184       9.838  15.827  22.389  1.00 25.25           N  
ATOM   1431  CA  SER H 184       8.406  15.757  22.337  1.00 26.08           C  
ATOM   1432  CB  SER H 184       7.888  14.972  21.120  1.00 26.67           C  
ATOM   1433  OG  SER H 184       8.370  13.638  21.169  1.00 21.98           O  
ATOM   1434  C   SER H 184       7.932  15.061  23.573  1.00 27.17           C  
ATOM   1435  O   SER H 184       8.733  14.557  24.358  1.00 26.15           O  
ATOM   1436  N   ALA H 185       6.602  15.049  23.799  1.00 28.32           N  
ATOM   1437  CA  ALA H 185       6.082  14.394  24.964  1.00 29.50           C  
ATOM   1438  CB  ALA H 185       5.974  15.314  26.194  1.00 29.47           C  
ATOM   1439  C   ALA H 185       4.699  13.892  24.670  1.00 32.56           C  
ATOM   1440  O   ALA H 185       3.980  14.452  23.841  1.00 33.60           O  
ATOM   1441  N   ASP H 186       4.320  12.787  25.349  1.00 32.88           N  
ATOM   1442  CA  ASP H 186       3.016  12.189  25.272  1.00 33.95           C  
ATOM   1443  CB  ASP H 186       3.079  10.708  24.846  1.00 34.95           C  
ATOM   1444  CG  ASP H 186       1.675  10.142  24.683  1.00 36.75           C  
ATOM   1445  OD1 ASP H 186       0.709  10.782  25.173  1.00 39.30           O  
ATOM   1446  OD2 ASP H 186       1.556   9.050  24.066  1.00 40.50           O1-
ATOM   1447  C   ASP H 186       2.482  12.252  26.672  1.00 34.56           C  
ATOM   1448  O   ASP H 186       2.873  11.473  27.535  1.00 34.10           O  
ATOM   1449  N   LYS H 187       1.566  13.196  26.935  1.00 34.25           N  
ATOM   1450  CA  LYS H 187       1.043  13.432  28.254  1.00 36.17           C  
ATOM   1451  CB  LYS H 187       0.065  14.618  28.253  1.00 38.15           C  
ATOM   1452  CG  LYS H 187       0.702  15.888  27.690  1.00 31.59           C  
ATOM   1453  CD  LYS H 187      -0.306  16.942  27.231  1.00 47.58           C  
ATOM   1454  CE  LYS H 187       0.324  18.004  26.327  1.00 36.00           C  
ATOM   1455  NZ  LYS H 187      -0.730  18.869  25.750  1.00 43.44           N1+
ATOM   1456  C   LYS H 187       0.294  12.224  28.725  1.00 37.64           C  
ATOM   1457  O   LYS H 187       0.358  11.859  29.898  1.00 37.80           O  
ATOM   1458  N   SER H 188      -0.445  11.569  27.814  1.00 37.32           N  
ATOM   1459  CA  SER H 188      -1.245  10.430  28.167  1.00 38.07           C  
ATOM   1460  CB  SER H 188      -1.905   9.806  26.927  1.00 38.90           C  
ATOM   1461  OG  SER H 188      -2.496   8.562  27.261  1.00 41.39           O  
ATOM   1462  C   SER H 188      -0.363   9.380  28.773  1.00 38.62           C  
ATOM   1463  O   SER H 188      -0.693   8.799  29.807  1.00 40.52           O  
ATOM   1464  N   ILE H 189       0.763   9.096  28.097  1.00 36.26           N  
ATOM   1465  CA  ILE H 189       1.767   8.129  28.449  1.00 35.38           C  
ATOM   1466  CB  ILE H 189       2.686   7.766  27.317  1.00 36.35           C  
ATOM   1467  CG1 ILE H 189       3.386   6.438  27.620  1.00 32.64           C  
ATOM   1468  CG2 ILE H 189       3.687   8.904  27.098  1.00 39.69           C  
ATOM   1469  CD1 ILE H 189       4.114   5.854  26.410  1.00 27.83           C  
ATOM   1470  C   ILE H 189       2.600   8.577  29.622  1.00 35.73           C  
ATOM   1471  O   ILE H 189       3.190   7.750  30.315  1.00 36.12           O  
ATOM   1472  N   SER H 190       2.721   9.901  29.851  1.00 33.39           N  
ATOM   1473  CA  SER H 190       3.599  10.409  30.872  1.00 32.20           C  
ATOM   1474  CB  SER H 190       3.380   9.765  32.254  1.00 32.77           C  
ATOM   1475  OG  SER H 190       2.113  10.136  32.776  1.00 43.50           O  
ATOM   1476  C   SER H 190       5.007  10.128  30.446  1.00 32.08           C  
ATOM   1477  O   SER H 190       5.875   9.822  31.263  1.00 31.43           O  
ATOM   1478  N   THR H 191       5.268  10.237  29.127  1.00 30.17           N  
ATOM   1479  CA  THR H 191       6.587   9.975  28.634  1.00 28.43           C  
ATOM   1480  CB  THR H 191       6.643   8.747  27.774  1.00 30.29           C  
ATOM   1481  OG1 THR H 191       6.177   7.619  28.500  1.00 31.73           O  
ATOM   1482  CG2 THR H 191       8.096   8.519  27.327  1.00 28.96           C  
ATOM   1483  C   THR H 191       7.060  11.133  27.797  1.00 28.43           C  
ATOM   1484  O   THR H 191       6.283  11.796  27.109  1.00 28.54           O  
ATOM   1485  N   THR H 192       8.382  11.398  27.850  1.00 26.22           N  
ATOM   1486  CA  THR H 192       9.000  12.436  27.071  1.00 25.62           C  
ATOM   1487  CB  THR H 192       9.801  13.403  27.894  1.00 25.18           C  
ATOM   1488  OG1 THR H 192      10.874  12.730  28.534  1.00  0.00           O  
ATOM   1489  CG2 THR H 192       8.876  14.041  28.943  1.00  0.00           C  
ATOM   1490  C   THR H 192       9.949  11.746  26.141  1.00 26.13           C  
ATOM   1491  O   THR H 192      10.482  10.685  26.470  1.00 25.22           O  
ATOM   1492  N   TYR H 193      10.177  12.331  24.944  1.00 24.05           N  
ATOM   1493  CA  TYR H 193      11.011  11.676  23.978  1.00 25.01           C  
ATOM   1494  CB  TYR H 193      10.270  11.212  22.713  1.00 26.33           C  
ATOM   1495  CG  TYR H 193       9.204  10.244  23.093  1.00 28.78           C  
ATOM   1496  CD1 TYR H 193       9.478   8.902  23.203  1.00 29.82           C  
ATOM   1497  CD2 TYR H 193       7.925  10.682  23.341  1.00 31.09           C  
ATOM   1498  CE1 TYR H 193       8.493   8.010  23.552  1.00 31.52           C  
ATOM   1499  CE2 TYR H 193       6.935   9.797  23.691  1.00 32.51           C  
ATOM   1500  CZ  TYR H 193       7.218   8.458  23.796  1.00 33.60           C  
ATOM   1501  OH  TYR H 193       6.204   7.544  24.154  1.00 38.76           O  
ATOM   1502  C   TYR H 193      12.045  12.627  23.476  1.00 26.27           C  
ATOM   1503  O   TYR H 193      11.889  13.847  23.528  1.00 26.61           O  
ATOM   1504  N   LEU H 194      13.159  12.047  22.995  1.00 24.69           N  
ATOM   1505  CA  LEU H 194      14.229  12.783  22.398  1.00 24.32           C  
ATOM   1506  CB  LEU H 194      15.460  12.796  23.324  1.00 23.80           C  
ATOM   1507  CG  LEU H 194      16.698  13.546  22.808  1.00 25.84           C  
ATOM   1508  CD1 LEU H 194      16.428  15.048  22.677  1.00 22.45           C  
ATOM   1509  CD2 LEU H 194      17.917  13.252  23.697  1.00 20.14           C  
ATOM   1510  C   LEU H 194      14.577  12.025  21.157  1.00 25.92           C  
ATOM   1511  O   LEU H 194      14.826  10.821  21.217  1.00 25.99           O  
ATOM   1512  N   GLN H 195      14.559  12.679  19.980  1.00 25.47           N  
ATOM   1513  CA  GLN H 195      14.983  11.938  18.828  1.00 26.95           C  
ATOM   1514  CB  GLN H 195      13.888  11.532  17.823  1.00 29.24           C  
ATOM   1515  CG  GLN H 195      13.179  12.655  17.076  1.00 37.80           C  
ATOM   1516  CD  GLN H 195      12.212  11.967  16.121  1.00 44.25           C  
ATOM   1517  OE1 GLN H 195      11.396  12.611  15.465  1.00 44.42           O  
ATOM   1518  NE2 GLN H 195      12.314  10.612  16.030  1.00 39.39           N  
ATOM   1519  C   GLN H 195      16.053  12.718  18.136  1.00 26.68           C  
ATOM   1520  O   GLN H 195      15.924  13.921  17.925  1.00 26.89           O  
ATOM   1521  N   TRP H 196      17.161  12.039  17.784  1.00 25.38           N  
ATOM   1522  CA  TRP H 196      18.248  12.713  17.131  1.00 25.19           C  
ATOM   1523  CB  TRP H 196      19.646  12.227  17.495  1.00 24.26           C  
ATOM   1524  CG  TRP H 196      20.049  12.475  18.903  1.00 23.81           C  
ATOM   1525  CD2 TRP H 196      19.596  11.647  19.972  1.00 23.04           C  
ATOM   1526  CD1 TRP H 196      20.847  13.434  19.446  1.00 25.51           C  
ATOM   1527  NE1 TRP H 196      20.932  13.242  20.801  1.00 22.84           N  
ATOM   1528  CE2 TRP H 196      20.162  12.147  21.136  1.00 22.29           C  
ATOM   1529  CE3 TRP H 196      18.772  10.561  19.976  1.00 20.44           C  
ATOM   1530  CZ2 TRP H 196      19.908  11.557  22.339  1.00 21.19           C  
ATOM   1531  CZ3 TRP H 196      18.521   9.967  21.189  1.00 20.11           C  
ATOM   1532  CH2 TRP H 196      19.082  10.457  22.350  1.00 19.84           C  
ATOM   1533  C   TRP H 196      18.201  12.286  15.712  1.00 26.82           C  
ATOM   1534  O   TRP H 196      18.001  11.104  15.428  1.00 27.76           O  
ATOM   1535  N   SER H 197      18.444  13.231  14.788  1.00 27.23           N  
ATOM   1536  CA  SER H 197      18.394  12.863  13.411  1.00 28.50           C  
ATOM   1537  CB  SER H 197      17.434  13.728  12.575  1.00 30.82           C  
ATOM   1538  OG  SER H 197      17.911  15.064  12.517  1.00 35.09           O  
ATOM   1539  C   SER H 197      19.755  13.011  12.826  1.00 29.06           C  
ATOM   1540  O   SER H 197      20.605  13.732  13.350  1.00 28.26           O  
ATOM   1541  N   SER H 198      19.983  12.300  11.706  1.00 29.58           N  
ATOM   1542  CA  SER H 198      21.230  12.347  11.003  1.00 30.63           C  
ATOM   1543  CB  SER H 198      21.467  13.683  10.276  1.00 31.01           C  
ATOM   1544  OG  SER H 198      22.712  13.656   9.594  1.00 33.93           O  
ATOM   1545  C   SER H 198      22.345  12.132  11.972  1.00 30.53           C  
ATOM   1546  O   SER H 198      23.226  12.979  12.105  1.00 31.08           O  
ATOM   1547  N   LEU H 199      22.332  10.977  12.665  1.00 28.92           N  
ATOM   1548  CA  LEU H 199      23.310  10.680  13.672  1.00 28.89           C  
ATOM   1549  CB  LEU H 199      23.032   9.360  14.428  1.00 28.82           C  
ATOM   1550  CG  LEU H 199      21.796   9.366  15.358  1.00 28.67           C  
ATOM   1551  CD1 LEU H 199      21.545   7.966  15.941  1.00 28.33           C  
ATOM   1552  CD2 LEU H 199      21.922  10.418  16.473  1.00 28.23           C  
ATOM   1553  C   LEU H 199      24.668  10.549  13.048  1.00 30.60           C  
ATOM   1554  O   LEU H 199      24.814  10.129  11.900  1.00 30.96           O  
ATOM   1555  N   LYS H 200      25.704  10.952  13.815  1.00 29.78           N  
ATOM   1556  CA  LYS H 200      27.075  10.856  13.404  1.00 32.20           C  
ATOM   1557  CB  LYS H 200      27.774  12.212  13.228  1.00 33.39           C  
ATOM   1558  CG  LYS H 200      27.208  13.067  12.095  1.00 38.00           C  
ATOM   1559  CD  LYS H 200      27.775  14.486  12.081  1.00 41.35           C  
ATOM   1560  CE  LYS H 200      27.208  15.392  13.174  1.00 42.49           C  
ATOM   1561  NZ  LYS H 200      25.830  15.800  12.824  1.00 49.71           N1+
ATOM   1562  C   LYS H 200      27.799  10.153  14.509  1.00 31.46           C  
ATOM   1563  O   LYS H 200      27.253   9.932  15.586  1.00 29.44           O  
ATOM   1564  N   ALA H 201      29.074   9.800  14.272  1.00 31.72           N  
ATOM   1565  CA  ALA H 201      29.840   9.084  15.248  1.00 32.10           C  
ATOM   1566  CB  ALA H 201      31.280   8.809  14.788  1.00 32.93           C  
ATOM   1567  C   ALA H 201      29.915   9.919  16.488  1.00 32.35           C  
ATOM   1568  O   ALA H 201      29.854   9.396  17.600  1.00 32.01           O  
ATOM   1569  N   SER H 202      30.021  11.249  16.318  1.00 31.68           N  
ATOM   1570  CA  SER H 202      30.199  12.190  17.388  1.00 30.93           C  
ATOM   1571  CB  SER H 202      30.260  13.638  16.872  1.00 32.90           C  
ATOM   1572  OG  SER H 202      31.289  13.766  15.904  1.00 27.31           O  
ATOM   1573  C   SER H 202      29.036  12.129  18.336  1.00 30.92           C  
ATOM   1574  O   SER H 202      29.158  12.540  19.488  1.00 30.79           O  
ATOM   1575  N   ASP H 203      27.871  11.646  17.869  1.00 28.43           N  
ATOM   1576  CA  ASP H 203      26.667  11.552  18.655  1.00 26.76           C  
ATOM   1577  CB  ASP H 203      25.392  11.308  17.828  1.00 26.72           C  
ATOM   1578  CG  ASP H 203      24.977  12.640  17.215  1.00 29.18           C  
ATOM   1579  OD1 ASP H 203      25.328  13.697  17.804  1.00 29.31           O  
ATOM   1580  OD2 ASP H 203      24.297  12.618  16.156  1.00 29.63           O1-
ATOM   1581  C   ASP H 203      26.750  10.490  19.710  1.00 25.89           C  
ATOM   1582  O   ASP H 203      25.917  10.473  20.613  1.00 23.98           O  
ATOM   1583  N   THR H 204      27.690   9.531  19.599  1.00 24.47           N  
ATOM   1584  CA  THR H 204      27.757   8.485  20.586  1.00 23.70           C  
ATOM   1585  CB  THR H 204      28.930   7.568  20.403  1.00 24.23           C  
ATOM   1586  OG1 THR H 204      28.877   6.955  19.123  1.00 24.73           O  
ATOM   1587  CG2 THR H 204      28.902   6.497  21.506  1.00 22.04           C  
ATOM   1588  C   THR H 204      27.885   9.111  21.940  1.00 24.09           C  
ATOM   1589  O   THR H 204      28.792   9.904  22.189  1.00 24.98           O  
ATOM   1590  N   ALA H 205      26.946   8.775  22.854  1.00 21.07           N  
ATOM   1591  CA  ALA H 205      27.001   9.336  24.174  1.00 20.69           C  
ATOM   1592  CB  ALA H 205      26.826  10.865  24.191  1.00 19.88           C  
ATOM   1593  C   ALA H 205      25.887   8.764  24.994  1.00 21.07           C  
ATOM   1594  O   ALA H 205      25.031   8.034  24.497  1.00 21.14           O  
ATOM   1595  N   MET H 206      25.918   9.067  26.308  1.00 19.75           N  
ATOM   1596  CA  MET H 206      24.879   8.680  27.214  1.00 19.61           C  
ATOM   1597  CB  MET H 206      25.391   8.432  28.648  1.00 20.53           C  
ATOM   1598  CG  MET H 206      24.334   7.893  29.613  1.00 22.59           C  
ATOM   1599  SD  MET H 206      23.879   6.156  29.332  1.00 25.97           S  
ATOM   1600  CE  MET H 206      25.481   5.494  29.872  1.00 25.07           C  
ATOM   1601  C   MET H 206      23.944   9.847  27.266  1.00 21.28           C  
ATOM   1602  O   MET H 206      24.377  10.990  27.399  1.00 21.48           O  
ATOM   1603  N   TYR H 207      22.626   9.594  27.149  1.00 20.39           N  
ATOM   1604  CA  TYR H 207      21.686  10.676  27.179  1.00 19.39           C  
ATOM   1605  CB  TYR H 207      20.759  10.726  25.955  1.00 19.21           C  
ATOM   1606  CG  TYR H 207      21.606  11.056  24.774  1.00 19.80           C  
ATOM   1607  CD1 TYR H 207      22.199  10.062  24.030  1.00 20.42           C  
ATOM   1608  CD2 TYR H 207      21.826  12.366  24.421  1.00 18.65           C  
ATOM   1609  CE1 TYR H 207      22.979  10.367  22.939  1.00 19.19           C  
ATOM   1610  CE2 TYR H 207      22.605  12.676  23.331  1.00 19.05           C  
ATOM   1611  CZ  TYR H 207      23.182  11.677  22.586  1.00 20.05           C  
ATOM   1612  OH  TYR H 207      23.980  11.996  21.468  1.00 18.97           O  
ATOM   1613  C   TYR H 207      20.838  10.502  28.399  1.00 20.76           C  
ATOM   1614  O   TYR H 207      20.338   9.410  28.667  1.00 20.74           O  
ATOM   1615  N   TYR H 208      20.671  11.595  29.178  1.00 19.71           N  
ATOM   1616  CA  TYR H 208      19.916  11.533  30.397  1.00 19.34           C  
ATOM   1617  CB  TYR H 208      20.636  12.041  31.665  1.00 19.33           C  
ATOM   1618  CG  TYR H 208      21.830  11.219  32.004  1.00 19.17           C  
ATOM   1619  CD1 TYR H 208      21.691  10.001  32.624  1.00 19.22           C  
ATOM   1620  CD2 TYR H 208      23.095  11.664  31.706  1.00 19.53           C  
ATOM   1621  CE1 TYR H 208      22.791   9.242  32.944  1.00 20.03           C  
ATOM   1622  CE2 TYR H 208      24.200  10.908  32.025  1.00 20.16           C  
ATOM   1623  CZ  TYR H 208      24.051   9.694  32.646  1.00 22.02           C  
ATOM   1624  OH  TYR H 208      25.178   8.912  32.975  1.00 24.31           O  
ATOM   1625  C   TYR H 208      18.754  12.461  30.292  1.00 22.25           C  
ATOM   1626  O   TYR H 208      18.822  13.499  29.635  1.00 22.44           O  
ATOM   1627  N   CYS H 209      17.637  12.069  30.933  0.86 22.61           N  
ATOM   1628  CA  CYS H 209      16.500  12.928  31.076  0.86 23.74           C  
ATOM   1629  CB  CYS H 209      15.143  12.269  30.715  0.86 25.09           C  
ATOM   1630  SG  CYS H 209      14.754  10.784  31.692  0.86 29.92           S  
ATOM   1631  C   CYS H 209      16.488  13.292  32.532  0.86 23.98           C  
ATOM   1632  O   CYS H 209      16.991  12.540  33.365  0.86 22.69           O  
ATOM   1633  N   ALA H 210      15.966  14.485  32.884  1.00 22.37           N  
ATOM   1634  CA  ALA H 210      15.943  14.863  34.269  1.00 22.19           C  
ATOM   1635  CB  ALA H 210      17.201  15.629  34.718  1.00 21.53           C  
ATOM   1636  C   ALA H 210      14.774  15.770  34.469  1.00 23.61           C  
ATOM   1637  O   ALA H 210      14.365  16.488  33.557  1.00 22.74           O  
ATOM   1638  N   ARG H 211      14.217  15.766  35.697  1.00 22.34           N  
ATOM   1639  CA  ARG H 211      13.056  16.553  35.988  1.00 22.72           C  
ATOM   1640  CB  ARG H 211      12.127  15.907  37.032  1.00 23.57           C  
ATOM   1641  CG  ARG H 211      10.801  16.647  37.223  1.00 25.59           C  
ATOM   1642  CD  ARG H 211       9.874  16.006  38.258  1.00 30.26           C  
ATOM   1643  NE  ARG H 211      10.285  16.494  39.604  1.00 33.47           N  
ATOM   1644  CZ  ARG H 211       9.519  16.214  40.701  1.00 38.47           C  
ATOM   1645  NH1 ARG H 211       8.381  15.476  40.575  1.00 33.38           N1+
ATOM   1646  NH2 ARG H 211       9.891  16.667  41.931  1.00 31.25           N  
ATOM   1647  C   ARG H 211      13.498  17.865  36.524  1.00 24.36           C  
ATOM   1648  O   ARG H 211      14.408  17.957  37.349  1.00 24.16           O  
ATOM   1649  N   SER H 212      12.846  18.935  36.048  1.00 23.10           N  
ATOM   1650  CA  SER H 212      13.229  20.221  36.507  1.00 23.96           C  
ATOM   1651  CB  SER H 212      13.925  21.073  35.436  1.00 23.77           C  
ATOM   1652  OG  SER H 212      14.265  22.339  35.976  1.00 26.86           O  
ATOM   1653  C   SER H 212      12.015  20.952  36.918  1.00 25.24           C  
ATOM   1654  O   SER H 212      10.959  20.910  36.279  1.00 25.17           O  
ATOM   1655  N   HIS H 213      12.202  21.170  38.289  1.00 48.56           N  
ATOM   1656  CA  HIS H 213      11.500  21.530  39.540  1.00 54.45           C  
ATOM   1657  ND1 HIS H 213      11.323  22.451  42.860  1.00  0.00           N  
ATOM   1658  CG  HIS H 213      11.617  21.363  42.069  1.00 92.88           C  
ATOM   1659  CB  HIS H 213      12.396  21.420  40.788  1.00 63.46           C  
ATOM   1660  NE2 HIS H 213      10.430  20.677  43.862  1.00  0.00           N  
ATOM   1661  CD2 HIS H 213      11.065  20.289  42.696  1.00  0.00           C  
ATOM   1662  CE1 HIS H 213      10.613  21.983  43.918  1.00  0.00           C  
ATOM   1663  C   HIS H 213      10.846  22.862  39.541  1.00 64.40           C  
ATOM   1664  O   HIS H 213      11.196  23.744  38.761  1.00 71.46           O  
ATOM   1665  N   LEU H 214       9.841  23.004  40.444  1.00 61.56           N  
ATOM   1666  CA  LEU H 214       9.046  24.196  40.508  1.00 57.03           C  
ATOM   1667  CB  LEU H 214       7.533  23.934  40.348  1.00 45.21           C  
ATOM   1668  CG  LEU H 214       6.668  25.196  40.122  1.00  0.00           C  
ATOM   1669  CD1 LEU H 214       6.613  26.115  41.355  1.00  0.00           C  
ATOM   1670  CD2 LEU H 214       7.101  25.933  38.844  1.00  0.00           C  
ATOM   1671  C   LEU H 214       9.271  24.936  41.801  1.00 72.84           C  
ATOM   1672  O   LEU H 214       9.165  24.407  42.910  1.00 79.64           O  
ATOM   1673  N   LEU H 215       9.599  26.225  41.612  1.00 69.65           N  
ATOM   1674  CA  LEU H 215       9.893  27.316  42.490  1.00 54.23           C  
ATOM   1675  CB  LEU H 215      10.859  26.962  43.640  1.00 64.55           C  
ATOM   1676  CG  LEU H 215      12.274  26.549  43.187  1.00 62.81           C  
ATOM   1677  CD1 LEU H 215      13.162  26.210  44.395  1.00 53.50           C  
ATOM   1678  CD2 LEU H 215      12.243  25.408  42.156  1.00  0.00           C  
ATOM   1679  C   LEU H 215      10.654  28.122  41.481  1.00 53.59           C  
ATOM   1680  O   LEU H 215      11.285  29.138  41.789  1.00 60.41           O  
ATOM   1681  N   ARG H 216      10.460  27.646  40.213  1.00 50.77           N  
ATOM   1682  CA  ARG H 216      11.042  27.974  38.930  1.00 44.75           C  
ATOM   1683  CB  ARG H 216      10.668  29.387  38.436  1.00 45.43           C  
ATOM   1684  CG  ARG H 216      11.077  30.519  39.380  1.00 55.79           C  
ATOM   1685  CD  ARG H 216      10.266  31.800  39.166  1.00 59.63           C  
ATOM   1686  NE  ARG H 216       8.900  31.545  39.707  1.00 60.24           N  
ATOM   1687  CZ  ARG H 216       7.955  32.531  39.702  1.00 69.64           C  
ATOM   1688  NH1 ARG H 216       8.245  33.753  39.170  1.00 58.53           N1+
ATOM   1689  NH2 ARG H 216       6.719  32.291  40.232  1.00 59.65           N  
ATOM   1690  C   ARG H 216      12.526  27.797  38.942  1.00 48.27           C  
ATOM   1691  O   ARG H 216      13.278  28.753  38.757  1.00 54.41           O  
ATOM   1692  N   ALA H 217      12.983  26.544  39.162  1.00 54.95           N  
ATOM   1693  CA  ALA H 217      14.394  26.292  39.186  1.00 53.07           C  
ATOM   1694  CB  ALA H 217      14.868  25.730  40.532  1.00 43.61           C  
ATOM   1695  C   ALA H 217      14.788  25.302  38.127  1.00 51.10           C  
ATOM   1696  O   ALA H 217      14.137  24.282  37.908  1.00 56.53           O  
ATOM   1697  N   SER H 218      15.886  25.639  37.423  1.00 42.98           N  
ATOM   1698  CA  SER H 218      16.530  24.886  36.389  1.00 37.83           C  
ATOM   1699  CB  SER H 218      17.293  25.790  35.420  1.00 38.21           C  
ATOM   1700  OG  SER H 218      16.350  26.617  34.757  1.00  0.00           O  
ATOM   1701  C   SER H 218      17.484  23.918  37.009  1.00 45.98           C  
ATOM   1702  O   SER H 218      18.508  23.587  36.412  1.00 40.52           O  
ATOM   1703  N   TRP H 219      17.244  23.538  38.275  1.00 43.32           N  
ATOM   1704  CA  TRP H 219      18.062  22.510  38.843  1.00 34.95           C  
ATOM   1705  CB  TRP H 219      18.530  22.734  40.299  1.00 39.23           C  
ATOM   1706  CG  TRP H 219      17.544  23.338  41.268  1.00 38.93           C  
ATOM   1707  CD2 TRP H 219      16.483  22.647  41.945  1.00 42.50           C  
ATOM   1708  CD1 TRP H 219      17.482  24.634  41.689  1.00 39.01           C  
ATOM   1709  NE1 TRP H 219      16.469  24.789  42.601  1.00 42.81           N  
ATOM   1710  CE2 TRP H 219      15.838  23.577  42.763  1.00 44.75           C  
ATOM   1711  CE3 TRP H 219      16.081  21.346  41.897  1.00 36.56           C  
ATOM   1712  CZ2 TRP H 219      14.774  23.218  43.540  1.00 48.52           C  
ATOM   1713  CZ3 TRP H 219      15.009  20.989  42.683  1.00 44.80           C  
ATOM   1714  CH2 TRP H 219      14.367  21.907  43.488  1.00 39.71           C  
ATOM   1715  C   TRP H 219      17.340  21.218  38.688  1.00 44.48           C  
ATOM   1716  O   TRP H 219      16.110  21.171  38.634  1.00 51.47           O  
ATOM   1717  N   PHE H 220      18.116  20.125  38.575  1.00 33.69           N  
ATOM   1718  CA  PHE H 220      17.529  18.863  38.237  1.00 46.65           C  
ATOM   1719  CB  PHE H 220      18.464  18.020  37.366  1.00 41.03           C  
ATOM   1720  CG  PHE H 220      18.911  18.874  36.236  1.00 41.37           C  
ATOM   1721  CD1 PHE H 220      18.169  18.969  35.087  1.00 37.48           C  
ATOM   1722  CD2 PHE H 220      20.087  19.584  36.333  1.00 32.84           C  
ATOM   1723  CE1 PHE H 220      18.613  19.762  34.061  1.00 43.26           C  
ATOM   1724  CE2 PHE H 220      20.527  20.380  35.303  1.00 39.08           C  
ATOM   1725  CZ  PHE H 220      19.783  20.472  34.155  1.00 40.16           C  
ATOM   1726  C   PHE H 220      17.382  18.070  39.484  1.00 41.70           C  
ATOM   1727  O   PHE H 220      18.364  17.546  39.994  1.00 43.55           O  
ATOM   1728  N   ALA H 221      16.157  17.947  40.009  1.00 38.49           N  
ATOM   1729  CA  ALA H 221      15.949  17.206  41.214  1.00 38.31           C  
ATOM   1730  CB  ALA H 221      14.528  17.387  41.777  1.00 45.36           C  
ATOM   1731  C   ALA H 221      16.161  15.734  41.000  1.00 43.67           C  
ATOM   1732  O   ALA H 221      16.743  15.056  41.842  1.00 51.91           O  
ATOM   1733  N   TYR H 222      15.690  15.204  39.856  1.00 24.83           N  
ATOM   1734  CA  TYR H 222      15.592  13.781  39.651  1.00 24.75           C  
ATOM   1735  CB  TYR H 222      14.145  13.264  39.766  1.00 25.84           C  
ATOM   1736  CG  TYR H 222      13.682  13.632  41.138  1.00 33.08           C  
ATOM   1737  CD1 TYR H 222      13.077  14.848  41.361  1.00 29.94           C  
ATOM   1738  CD2 TYR H 222      13.872  12.787  42.208  1.00 37.13           C  
ATOM   1739  CE1 TYR H 222      12.650  15.203  42.619  1.00 40.33           C  
ATOM   1740  CE2 TYR H 222      13.449  13.139  43.470  1.00 39.60           C  
ATOM   1741  CZ  TYR H 222      12.835  14.349  43.676  1.00 42.84           C  
ATOM   1742  OH  TYR H 222      12.396  14.719  44.965  1.00 42.90           O  
ATOM   1743  C   TYR H 222      16.101  13.459  38.281  1.00 25.79           C  
ATOM   1744  O   TYR H 222      15.851  14.196  37.328  1.00 25.63           O  
ATOM   1745  N   TRP H 223      16.835  12.333  38.153  1.00 24.10           N  
ATOM   1746  CA  TRP H 223      17.433  11.999  36.890  1.00 23.62           C  
ATOM   1747  CB  TRP H 223      18.973  12.035  36.936  1.00 23.09           C  
ATOM   1748  CG  TRP H 223      19.577  13.402  37.164  1.00 22.12           C  
ATOM   1749  CD2 TRP H 223      20.358  14.124  36.196  1.00 20.14           C  
ATOM   1750  CD1 TRP H 223      19.548  14.175  38.289  1.00 22.59           C  
ATOM   1751  NE1 TRP H 223      20.255  15.336  38.081  1.00 21.83           N  
ATOM   1752  CE2 TRP H 223      20.761  15.315  36.798  1.00 21.66           C  
ATOM   1753  CE3 TRP H 223      20.714  13.813  34.913  1.00 20.85           C  
ATOM   1754  CZ2 TRP H 223      21.529  16.220  36.123  1.00 20.91           C  
ATOM   1755  CZ3 TRP H 223      21.484  14.730  34.233  1.00 21.81           C  
ATOM   1756  CH2 TRP H 223      21.882  15.909  34.828  1.00 22.26           C  
ATOM   1757  C   TRP H 223      17.067  10.595  36.509  1.00 25.05           C  
ATOM   1758  O   TRP H 223      16.758   9.755  37.356  1.00 25.39           O  
ATOM   1759  N   GLY H 224      17.081  10.320  35.187  1.00 23.40           N  
ATOM   1760  CA  GLY H 224      16.843   9.002  34.679  1.00 22.82           C  
ATOM   1761  C   GLY H 224      18.153   8.280  34.760  1.00 23.02           C  
ATOM   1762  O   GLY H 224      19.175   8.875  35.095  1.00 21.83           O  
ATOM   1763  N   GLN H 225      18.149   6.965  34.463  1.00 21.34           N  
ATOM   1764  CA  GLN H 225      19.322   6.132  34.517  1.00 21.19           C  
ATOM   1765  CB  GLN H 225      19.044   4.617  34.458  1.00 21.19           C  
ATOM   1766  CG  GLN H 225      18.509   4.098  33.121  1.00 22.49           C  
ATOM   1767  CD  GLN H 225      17.003   4.283  33.075  1.00 31.65           C  
ATOM   1768  OE1 GLN H 225      16.437   5.093  33.806  1.00 27.23           O  
ATOM   1769  NE2 GLN H 225      16.333   3.506  32.184  1.00 26.72           N  
ATOM   1770  C   GLN H 225      20.262   6.457  33.393  1.00 22.86           C  
ATOM   1771  O   GLN H 225      21.466   6.228  33.502  1.00 22.44           O  
ATOM   1772  N   GLY H 226      19.734   6.937  32.251  1.00 21.67           N  
ATOM   1773  CA  GLY H 226      20.575   7.252  31.129  1.00 21.69           C  
ATOM   1774  C   GLY H 226      20.420   6.177  30.098  1.00 23.18           C  
ATOM   1775  O   GLY H 226      20.165   5.017  30.420  1.00 24.23           O  
ATOM   1776  N   THR H 227      20.557   6.563  28.812  1.00 21.67           N  
ATOM   1777  CA  THR H 227      20.479   5.628  27.724  1.00 21.35           C  
ATOM   1778  CB  THR H 227      19.319   5.882  26.806  1.00 22.12           C  
ATOM   1779  OG1 THR H 227      18.097   5.818  27.529  1.00 22.63           O  
ATOM   1780  CG2 THR H 227      19.332   4.828  25.683  1.00 20.23           C  
ATOM   1781  C   THR H 227      21.725   5.799  26.912  1.00 22.21           C  
ATOM   1782  O   THR H 227      22.067   6.910  26.510  1.00 20.57           O  
ATOM   1783  N   MET H 228      22.438   4.692  26.629  1.00 22.51           N  
ATOM   1784  CA  MET H 228      23.662   4.811  25.890  1.00 22.43           C  
ATOM   1785  CB  MET H 228      24.735   3.792  26.307  1.00 22.64           C  
ATOM   1786  CG  MET H 228      26.042   3.959  25.533  1.00 25.29           C  
ATOM   1787  SD  MET H 228      26.958   5.475  25.938  1.00 22.31           S  
ATOM   1788  CE  MET H 228      28.101   5.345  24.533  1.00 22.22           C  
ATOM   1789  C   MET H 228      23.372   4.593  24.440  1.00 23.12           C  
ATOM   1790  O   MET H 228      22.859   3.547  24.043  1.00 22.93           O  
ATOM   1791  N   VAL H 229      23.695   5.602  23.607  1.00 21.30           N  
ATOM   1792  CA  VAL H 229      23.483   5.483  22.196  1.00 22.13           C  
ATOM   1793  CB  VAL H 229      22.763   6.658  21.606  1.00 22.90           C  
ATOM   1794  CG1 VAL H 229      22.699   6.477  20.082  1.00 23.39           C  
ATOM   1795  CG2 VAL H 229      21.386   6.775  22.281  1.00 23.35           C  
ATOM   1796  C   VAL H 229      24.825   5.404  21.544  1.00 23.58           C  
ATOM   1797  O   VAL H 229      25.680   6.263  21.745  1.00 22.86           O  
ATOM   1798  N   THR H 230      25.037   4.346  20.737  1.00 23.15           N  
ATOM   1799  CA  THR H 230      26.292   4.190  20.064  1.00 23.92           C  
ATOM   1800  CB  THR H 230      26.948   2.862  20.307  1.00 25.08           C  
ATOM   1801  OG1 THR H 230      27.185   2.673  21.694  1.00 27.58           O  
ATOM   1802  CG2 THR H 230      28.275   2.818  19.533  1.00 22.43           C  
ATOM   1803  C   THR H 230      26.020   4.283  18.601  1.00 25.40           C  
ATOM   1804  O   THR H 230      25.135   3.608  18.076  1.00 26.94           O  
ATOM   1805  N   VAL H 231      26.778   5.142  17.896  1.00 24.16           N  
ATOM   1806  CA  VAL H 231      26.565   5.270  16.486  1.00 24.77           C  
ATOM   1807  CB  VAL H 231      26.486   6.697  16.032  1.00 24.91           C  
ATOM   1808  CG1 VAL H 231      26.332   6.716  14.504  1.00 25.01           C  
ATOM   1809  CG2 VAL H 231      25.337   7.387  16.788  1.00 23.78           C  
ATOM   1810  C   VAL H 231      27.733   4.652  15.797  1.00 26.91           C  
ATOM   1811  O   VAL H 231      28.867   5.108  15.944  1.00 27.50           O  
ATOM   1812  N   SER H 232      27.473   3.579  15.025  1.00 26.78           N  
ATOM   1813  CA  SER H 232      28.523   2.930  14.301  1.00 28.02           C  
ATOM   1814  CB  SER H 232      29.387   1.997  15.167  1.00 28.18           C  
ATOM   1815  OG  SER H 232      28.603   0.920  15.657  1.00 30.60           O  
ATOM   1816  C   SER H 232      27.888   2.095  13.239  1.00 30.39           C  
ATOM   1817  O   SER H 232      26.697   1.794  13.293  1.00 30.59           O  
ATOM   1818  N   SER H 233      28.688   1.715  12.227  0.90 31.20           N  
ATOM   1819  CA  SER H 233      28.187   0.895  11.166  0.90 32.45           C  
ATOM   1820  CB  SER H 233      28.778   1.266   9.797  0.90 33.71           C  
ATOM   1821  OG  SER H 233      30.190   1.130   9.831  0.90 39.27           O  
ATOM   1822  C   SER H 233      28.600  -0.540  11.472  0.90 34.01           C  
ATOM   1823  O   SER H 233      28.235  -1.037  12.571  0.90 34.72           O  
ATOM   1824  OXT SER H 233      29.280  -1.161  10.613  1.00  0.00           O1-
TER    1825      SER H 233 
CONECT  164  718
CONECT  718  164
CONECT 1040 1630
CONECT 1630 1040
END
