# Supplementary material for: Fully automated antibody structure prediction using BIOVIA tools: Validation study
Source: PLoS One. 2017 May 18;12(5):e0177923. doi: 10.1371/journal.pone.0177923 (PMC5436848; doi:10.1371/journal.pone.0177923)
Supplement: S2 Dataset — Predicted structures using the Top5 framework method, Chothia CDR definition with canonical filtering and generating 50 models. These were used in the comparison against predictions using no filtering. (ZIP) [file pone.0177923.s004.zip › 4K23_LH_FV_FinalModel.pdb]

REMARK   Accelrys Discovery Studio PDB file
REMARK   Created:  2015-04-10T04:04:38Z
SSBOND   1 CYS L   23    CYS L   93                                     
SSBOND   2 CYS H  134    CYS H  208                                     
ATOM      1  N   ASP L   1      26.142  32.813  25.897  1.00 41.48           N1+
ATOM      2  CA  ASP L   1      25.629  32.073  27.069  1.00 40.86           C  
ATOM      3  CB  ASP L   1      25.503  30.576  26.750  1.00 42.34           C  
ATOM      4  CG  ASP L   1      24.416  30.429  25.701  1.00 44.17           C  
ATOM      5  OD1 ASP L   1      23.789  31.463  25.349  1.00 40.03           O  
ATOM      6  OD2 ASP L   1      24.198  29.277  25.240  1.00 39.89           O1-
ATOM      7  C   ASP L   1      26.566  32.232  28.214  1.00 39.26           C  
ATOM      8  O   ASP L   1      27.615  32.863  28.090  1.00 39.22           O  
ATOM      9  N   VAL L   2      26.192  31.673  29.377  1.00 36.49           N  
ATOM     10  CA  VAL L   2      27.022  31.789  30.536  1.00 34.42           C  
ATOM     11  CB  VAL L   2      26.263  31.699  31.828  1.00 33.50           C  
ATOM     12  CG1 VAL L   2      27.263  31.826  32.990  1.00 29.73           C  
ATOM     13  CG2 VAL L   2      25.154  32.767  31.827  1.00 30.84           C  
ATOM     14  C   VAL L   2      28.004  30.666  30.517  1.00 34.03           C  
ATOM     15  O   VAL L   2      27.646  29.517  30.256  1.00 34.00           O  
ATOM     16  N   VAL L   3      29.283  30.975  30.802  1.00 33.35           N  
ATOM     17  CA  VAL L   3      30.295  29.958  30.800  1.00 32.52           C  
ATOM     18  CB  VAL L   3      31.560  30.369  30.101  1.00 33.81           C  
ATOM     19  CG1 VAL L   3      32.610  29.262  30.291  1.00 33.07           C  
ATOM     20  CG2 VAL L   3      31.232  30.673  28.630  1.00 32.92           C  
ATOM     21  C   VAL L   3      30.662  29.683  32.222  1.00 31.58           C  
ATOM     22  O   VAL L   3      30.905  30.603  33.001  1.00 31.56           O  
ATOM     23  N   MET L   4      30.708  28.391  32.599  1.00 30.52           N  
ATOM     24  CA  MET L   4      31.037  28.056  33.952  1.00 29.40           C  
ATOM     25  CB  MET L   4      30.067  27.031  34.556  1.00 29.17           C  
ATOM     26  CG  MET L   4      28.623  27.536  34.577  1.00 27.70           C  
ATOM     27  SD  MET L   4      28.359  29.008  35.607  1.00 29.61           S  
ATOM     28  CE  MET L   4      28.463  28.093  37.171  1.00 29.69           C  
ATOM     29  C   MET L   4      32.399  27.448  33.928  1.00 29.96           C  
ATOM     30  O   MET L   4      32.633  26.459  33.237  1.00 30.48           O  
ATOM     31  N   THR L   5      33.347  28.035  34.684  1.00 30.51           N  
ATOM     32  CA  THR L   5      34.670  27.496  34.662  1.00 30.78           C  
ATOM     33  CB  THR L   5      35.711  28.514  34.282  1.00 31.71           C  
ATOM     34  OG1 THR L   5      36.932  27.862  33.979  1.00 32.30           O  
ATOM     35  CG2 THR L   5      35.902  29.531  35.418  1.00 32.44           C  
ATOM     36  C   THR L   5      34.967  26.925  36.016  1.00 30.51           C  
ATOM     37  O   THR L   5      34.858  27.597  37.041  1.00 30.94           O  
ATOM     38  N   GLN L   6      35.342  25.633  36.052  1.00 30.26           N  
ATOM     39  CA  GLN L   6      35.615  24.998  37.308  1.00 30.32           C  
ATOM     40  CB  GLN L   6      34.944  23.624  37.478  1.00 29.11           C  
ATOM     41  CG  GLN L   6      33.419  23.680  37.581  1.00 28.71           C  
ATOM     42  CD  GLN L   6      32.905  22.257  37.766  1.00 27.58           C  
ATOM     43  OE1 GLN L   6      31.785  21.935  37.378  1.00 26.81           O  
ATOM     44  NE2 GLN L   6      33.747  21.383  38.382  1.00 27.38           N  
ATOM     45  C   GLN L   6      37.085  24.759  37.412  1.00 31.30           C  
ATOM     46  O   GLN L   6      37.762  24.530  36.412  1.00 32.53           O  
ATOM     47  N   THR L   7      37.622  24.854  38.644  1.00 32.36           N  
ATOM     48  CA  THR L   7      39.009  24.554  38.864  1.00 33.69           C  
ATOM     49  CB  THR L   7      39.904  25.759  38.891  1.00 34.38           C  
ATOM     50  OG1 THR L   7      39.487  26.650  39.913  1.00 36.44           O  
ATOM     51  CG2 THR L   7      39.867  26.458  37.525  1.00 36.47           C  
ATOM     52  C   THR L   7      39.118  23.909  40.207  1.00 33.94           C  
ATOM     53  O   THR L   7      38.373  24.258  41.123  1.00 34.67           O  
ATOM     54  N   PRO L   8      40.017  22.976  40.375  1.00 33.87           N  
ATOM     55  CA  PRO L   8      40.870  22.493  39.320  1.00 33.86           C  
ATOM     56  CD  PRO L   8      40.587  22.735  41.690  1.00 33.26           C  
ATOM     57  CB  PRO L   8      42.129  21.962  40.005  1.00 33.28           C  
ATOM     58  CG  PRO L   8      41.688  21.692  41.453  1.00 33.72           C  
ATOM     59  C   PRO L   8      40.137  21.426  38.572  1.00 34.03           C  
ATOM     60  O   PRO L   8      39.080  20.996  39.030  1.00 34.11           O  
ATOM     61  N   LEU L   9      40.666  20.995  37.411  1.00 33.94           N  
ATOM     62  CA  LEU L   9      40.037  19.945  36.667  1.00 34.23           C  
ATOM     63  CB  LEU L   9      40.663  19.727  35.279  1.00 35.47           C  
ATOM     64  CG  LEU L   9      40.473  20.946  34.355  1.00 39.15           C  
ATOM     65  CD1 LEU L   9      40.979  20.661  32.934  1.00 41.57           C  
ATOM     66  CD2 LEU L   9      39.017  21.441  34.378  1.00 41.19           C  
ATOM     67  C   LEU L   9      40.118  18.673  37.453  1.00 32.42           C  
ATOM     68  O   LEU L   9      39.158  17.907  37.499  1.00 32.05           O  
ATOM     69  N   THR L  10      41.272  18.395  38.094  1.00 31.71           N  
ATOM     70  CA  THR L  10      41.350  17.195  38.879  1.00 31.34           C  
ATOM     71  CB  THR L  10      42.196  16.123  38.263  1.00 32.08           C  
ATOM     72  OG1 THR L  10      43.547  16.551  38.167  1.00 31.98           O  
ATOM     73  CG2 THR L  10      41.633  15.810  36.867  1.00 31.44           C  
ATOM     74  C   THR L  10      41.958  17.547  40.197  1.00 30.81           C  
ATOM     75  O   THR L  10      42.874  18.366  40.267  1.00 30.98           O  
ATOM     76  N   LEU L  11      41.446  16.947  41.292  1.00 30.07           N  
ATOM     77  CA  LEU L  11      42.011  17.244  42.576  1.00 29.87           C  
ATOM     78  CB  LEU L  11      41.058  18.035  43.493  1.00 30.60           C  
ATOM     79  CG  LEU L  11      41.693  18.467  44.828  1.00 31.41           C  
ATOM     80  CD1 LEU L  11      42.884  19.412  44.601  1.00 31.20           C  
ATOM     81  CD2 LEU L  11      40.645  19.066  45.777  1.00 32.82           C  
ATOM     82  C   LEU L  11      42.348  15.945  43.240  1.00 29.42           C  
ATOM     83  O   LEU L  11      41.488  15.087  43.433  1.00 28.53           O  
ATOM     84  N   SER L  12      43.630  15.770  43.620  1.00 29.54           N  
ATOM     85  CA  SER L  12      44.036  14.545  44.247  1.00 29.95           C  
ATOM     86  CB  SER L  12      45.452  14.109  43.832  1.00 29.60           C  
ATOM     87  OG  SER L  12      45.807  12.893  44.471  1.00 34.00           O  
ATOM     88  C   SER L  12      44.032  14.815  45.715  1.00 30.12           C  
ATOM     89  O   SER L  12      44.581  15.817  46.171  1.00 31.03           O  
ATOM     90  N   VAL L  13      43.400  13.920  46.497  1.00 29.22           N  
ATOM     91  CA  VAL L  13      43.267  14.209  47.890  1.00 29.24           C  
ATOM     92  CB  VAL L  13      41.906  14.773  48.190  1.00 29.67           C  
ATOM     93  CG1 VAL L  13      40.842  13.751  47.759  1.00 29.56           C  
ATOM     94  CG2 VAL L  13      41.840  15.205  49.658  1.00 29.85           C  
ATOM     95  C   VAL L  13      43.500  12.958  48.679  1.00 29.94           C  
ATOM     96  O   VAL L  13      43.528  11.856  48.135  1.00 29.22           O  
ATOM     97  N   THR L  14      43.716  13.114  50.000  1.00 29.74           N  
ATOM     98  CA  THR L  14      43.937  11.984  50.852  1.00 30.35           C  
ATOM     99  CB  THR L  14      45.111  12.175  51.771  1.00 30.60           C  
ATOM    100  OG1 THR L  14      46.273  12.491  51.020  1.00 33.60           O  
ATOM    101  CG2 THR L  14      45.340  10.870  52.552  1.00 33.72           C  
ATOM    102  C   THR L  14      42.700  11.879  51.689  1.00 30.17           C  
ATOM    103  O   THR L  14      42.116  12.891  52.066  1.00 30.96           O  
ATOM    104  N   ILE L  15      42.254  10.650  52.005  1.00 30.20           N  
ATOM    105  CA  ILE L  15      41.028  10.515  52.734  1.00 31.47           C  
ATOM    106  CB  ILE L  15      40.596   9.092  52.917  1.00 31.26           C  
ATOM    107  CG1 ILE L  15      40.378   8.446  51.540  1.00 31.00           C  
ATOM    108  CG2 ILE L  15      39.348   9.077  53.814  1.00 32.20           C  
ATOM    109  CD1 ILE L  15      40.203   6.932  51.598  1.00 32.15           C  
ATOM    110  C   ILE L  15      41.187  11.155  54.076  1.00 32.41           C  
ATOM    111  O   ILE L  15      42.202  10.979  54.749  1.00 32.18           O  
ATOM    112  N   GLY L  16      40.173  11.948  54.479  1.00 32.40           N  
ATOM    113  CA  GLY L  16      40.187  12.616  55.749  1.00 32.35           C  
ATOM    114  C   GLY L  16      40.635  14.031  55.547  1.00 33.29           C  
ATOM    115  O   GLY L  16      40.509  14.855  56.451  1.00 34.21           O  
ATOM    116  N   GLN L  17      41.163  14.352  54.350  1.00 32.57           N  
ATOM    117  CA  GLN L  17      41.649  15.679  54.076  1.00 33.67           C  
ATOM    118  CB  GLN L  17      42.745  15.709  52.998  1.00 34.67           C  
ATOM    119  CG  GLN L  17      44.019  14.976  53.415  1.00 35.90           C  
ATOM    120  CD  GLN L  17      44.761  15.852  54.416  1.00 37.22           C  
ATOM    121  OE1 GLN L  17      45.741  16.506  54.067  1.00 38.00           O  
ATOM    122  NE2 GLN L  17      44.288  15.872  55.691  1.00 37.14           N  
ATOM    123  C   GLN L  17      40.515  16.521  53.581  1.00 33.87           C  
ATOM    124  O   GLN L  17      39.489  16.018  53.126  1.00 33.22           O  
ATOM    125  N   PRO L  18      40.676  17.813  53.719  1.00 34.37           N  
ATOM    126  CA  PRO L  18      39.673  18.723  53.227  1.00 35.30           C  
ATOM    127  CD  PRO L  18      41.317  18.320  54.923  1.00 41.65           C  
ATOM    128  CB  PRO L  18      39.856  20.021  54.008  1.00 36.32           C  
ATOM    129  CG  PRO L  18      40.524  19.574  55.316  1.00 39.58           C  
ATOM    130  C   PRO L  18      39.824  18.922  51.752  1.00 34.78           C  
ATOM    131  O   PRO L  18      40.912  18.700  51.224  1.00 34.17           O  
ATOM    132  N   ALA L  19      38.744  19.342  51.066  1.00 33.60           N  
ATOM    133  CA  ALA L  19      38.849  19.592  49.659  1.00 33.42           C  
ATOM    134  CB  ALA L  19      38.280  18.454  48.794  1.00 33.72           C  
ATOM    135  C   ALA L  19      38.053  20.823  49.353  1.00 32.75           C  
ATOM    136  O   ALA L  19      37.047  21.106  50.003  1.00 32.92           O  
ATOM    137  N   SER L  20      38.508  21.609  48.356  0.90 33.06           N  
ATOM    138  CA  SER L  20      37.795  22.798  47.988  0.90 33.76           C  
ATOM    139  CB  SER L  20      38.454  24.078  48.532  0.90 33.78           C  
ATOM    140  OG  SER L  20      37.711  25.222  48.142  0.90 34.83           O  
ATOM    141  C   SER L  20      37.798  22.886  46.491  0.90 34.05           C  
ATOM    142  O   SER L  20      38.843  22.756  45.856  0.90 34.39           O  
ATOM    143  N   ILE L  21      36.616  23.125  45.886  1.00 33.55           N  
ATOM    144  CA  ILE L  21      36.523  23.198  44.453  1.00 33.97           C  
ATOM    145  CB  ILE L  21      35.633  22.135  43.872  1.00 34.78           C  
ATOM    146  CG1 ILE L  21      36.135  20.738  44.269  1.00 35.75           C  
ATOM    147  CG2 ILE L  21      35.577  22.341  42.350  1.00 35.85           C  
ATOM    148  CD1 ILE L  21      35.129  19.628  43.971  1.00 37.43           C  
ATOM    149  C   ILE L  21      35.908  24.526  44.107  1.00 33.90           C  
ATOM    150  O   ILE L  21      35.013  25.002  44.806  1.00 33.67           O  
ATOM    151  N   SER L  22      36.374  25.168  43.012  1.00 33.40           N  
ATOM    152  CA  SER L  22      35.855  26.466  42.670  1.00 34.37           C  
ATOM    153  CB  SER L  22      36.929  27.556  42.504  1.00 35.11           C  
ATOM    154  OG  SER L  22      37.533  27.862  43.750  1.00 39.94           O  
ATOM    155  C   SER L  22      35.135  26.418  41.361  1.00 33.69           C  
ATOM    156  O   SER L  22      35.456  25.628  40.475  1.00 33.53           O  
ATOM    157  N   CYS L  23      34.111  27.284  41.228  1.00 33.58           N  
ATOM    158  CA  CYS L  23      33.344  27.397  40.018  1.00 33.96           C  
ATOM    159  CB  CYS L  23      31.979  26.669  40.096  1.00 34.04           C  
ATOM    160  SG  CYS L  23      30.997  26.806  38.570  1.00 36.48           S  
ATOM    161  C   CYS L  23      33.090  28.862  39.805  1.00 34.24           C  
ATOM    162  O   CYS L  23      32.611  29.554  40.704  1.00 33.64           O  
ATOM    163  N   LYS L  24      33.409  29.383  38.601  1.00 34.42           N  
ATOM    164  CA  LYS L  24      33.211  30.789  38.380  1.00 35.55           C  
ATOM    165  CB  LYS L  24      34.544  31.540  38.221  1.00 37.71           C  
ATOM    166  CG  LYS L  24      34.473  33.020  38.591  1.00 43.42           C  
ATOM    167  CD  LYS L  24      35.850  33.638  38.846  1.00 48.58           C  
ATOM    168  CE  LYS L  24      35.798  35.017  39.501  1.00 51.16           C  
ATOM    169  NZ  LYS L  24      35.587  34.878  40.958  1.00 50.33           N1+
ATOM    170  C   LYS L  24      32.386  30.952  37.132  1.00 34.73           C  
ATOM    171  O   LYS L  24      32.507  30.168  36.194  1.00 35.11           O  
ATOM    172  N   SER L  25      31.514  31.986  37.091  1.00 33.36           N  
ATOM    173  CA  SER L  25      30.637  32.179  35.967  1.00 32.82           C  
ATOM    174  CB  SER L  25      29.170  32.376  36.384  1.00 32.77           C  
ATOM    175  OG  SER L  25      29.059  33.481  37.268  1.00 32.67           O  
ATOM    176  C   SER L  25      31.065  33.396  35.201  1.00 32.81           C  
ATOM    177  O   SER L  25      31.636  34.333  35.755  1.00 32.94           O  
ATOM    178  N   SER L  26      30.771  33.417  33.891  1.00 14.23           N  
ATOM    179  CA  SER L  26      31.098  34.542  33.066  1.00 14.12           C  
ATOM    180  CB  SER L  26      30.881  34.259  31.570  1.00 12.27           C  
ATOM    181  OG  SER L  26      31.224  35.403  30.803  1.00 15.64           O  
ATOM    182  C   SER L  26      30.222  35.701  33.439  1.00 15.72           C  
ATOM    183  O   SER L  26      30.591  36.855  33.223  1.00 14.08           O  
ATOM    184  N   GLN L  27      29.023  35.423  33.996  1.00 17.81           N  
ATOM    185  CA  GLN L  27      28.103  36.476  34.340  1.00 19.21           C  
ATOM    186  CB  GLN L  27      26.921  36.562  33.365  1.00 23.64           C  
ATOM    187  CG  GLN L  27      27.360  36.822  31.927  1.00 34.56           C  
ATOM    188  CD  GLN L  27      26.143  36.703  31.026  1.00 40.69           C  
ATOM    189  OE1 GLN L  27      25.154  37.412  31.200  1.00 50.65           O  
ATOM    190  NE2 GLN L  27      26.215  35.774  30.035  1.00 41.78           N  
ATOM    191  C   GLN L  27      27.516  36.180  35.685  1.00 17.93           C  
ATOM    192  O   GLN L  27      27.407  35.024  36.085  1.00 19.19           O  
ATOM    193  N   SER L  28      27.084  37.228  36.414  0.89 16.84           N  
ATOM    194  CA  SER L  28      26.575  37.047  37.746  0.89 18.08           C  
ATOM    195  CB  SER L  28      26.167  38.364  38.430  0.89 15.44           C  
ATOM    196  OG  SER L  28      25.676  38.105  39.737  0.89 13.36           O  
ATOM    197  C   SER L  28      25.372  36.157  37.712  0.89 16.26           C  
ATOM    198  O   SER L  28      24.525  36.245  36.828  0.89 17.19           O  
ATOM    199  N   LEU L  29      25.332  35.221  38.679  1.00 14.05           N  
ATOM    200  CA  LEU L  29      24.285  34.267  38.901  1.00 15.71           C  
ATOM    201  CB  LEU L  29      24.733  33.005  39.652  1.00 14.52           C  
ATOM    202  CG  LEU L  29      25.717  32.158  38.823  1.00 13.95           C  
ATOM    203  CD1 LEU L  29      25.908  30.761  39.429  1.00  9.42           C  
ATOM    204  CD2 LEU L  29      25.308  32.118  37.341  1.00 13.66           C  
ATOM    205  C   LEU L  29      23.095  34.866  39.590  1.00 17.29           C  
ATOM    206  O   LEU L  29      22.047  34.231  39.648  1.00 16.20           O  
ATOM    207  N   LEU L  30      23.236  36.041  40.234  1.00 16.78           N  
ATOM    208  CA  LEU L  30      22.109  36.584  40.947  1.00 16.55           C  
ATOM    209  CB  LEU L  30      22.438  37.867  41.730  1.00 19.08           C  
ATOM    210  CG  LEU L  30      21.236  38.452  42.496  1.00 17.30           C  
ATOM    211  CD1 LEU L  30      20.757  37.493  43.601  1.00 14.73           C  
ATOM    212  CD2 LEU L  30      21.547  39.862  43.026  1.00 16.44           C  
ATOM    213  C   LEU L  30      21.015  36.898  39.971  1.00 16.41           C  
ATOM    214  O   LEU L  30      21.211  37.627  38.998  1.00 15.80           O  
ATOM    215  N   ASP L  31      19.815  36.339  40.231  1.00 16.17           N  
ATOM    216  CA  ASP L  31      18.667  36.493  39.380  1.00 17.74           C  
ATOM    217  CB  ASP L  31      17.693  35.306  39.498  1.00 17.16           C  
ATOM    218  CG  ASP L  31      16.703  35.335  38.341  1.00 23.85           C  
ATOM    219  OD1 ASP L  31      16.964  36.060  37.344  1.00 25.27           O  
ATOM    220  OD2 ASP L  31      15.666  34.627  38.439  1.00 27.85           O1-
ATOM    221  C   ASP L  31      17.927  37.739  39.769  1.00 21.43           C  
ATOM    222  O   ASP L  31      18.165  38.322  40.824  1.00 22.92           O  
ATOM    223  N   SER L  32      16.991  38.169  38.901  1.00 21.97           N  
ATOM    224  CA  SER L  32      16.210  39.350  39.128  1.00 27.19           C  
ATOM    225  CB  SER L  32      15.287  39.684  37.944  1.00 27.02           C  
ATOM    226  OG  SER L  32      14.341  38.641  37.758  1.00 32.68           O  
ATOM    227  C   SER L  32      15.342  39.119  40.321  1.00 25.58           C  
ATOM    228  O   SER L  32      15.044  40.051  41.070  1.00 30.80           O  
ATOM    229  N   ASP L  33      14.915  37.860  40.535  1.00 22.85           N  
ATOM    230  CA  ASP L  33      14.048  37.573  41.638  1.00 21.99           C  
ATOM    231  CB  ASP L  33      13.382  36.184  41.617  1.00 20.96           C  
ATOM    232  CG  ASP L  33      14.389  35.069  41.827  1.00 19.16           C  
ATOM    233  OD1 ASP L  33      15.606  35.282  41.589  1.00 19.53           O  
ATOM    234  OD2 ASP L  33      13.932  33.972  42.240  1.00 19.95           O1-
ATOM    235  C   ASP L  33      14.808  37.765  42.914  1.00 19.42           C  
ATOM    236  O   ASP L  33      14.213  37.967  43.970  1.00 21.22           O  
ATOM    237  N   GLY L  34      16.152  37.698  42.863  1.00 20.04           N  
ATOM    238  CA  GLY L  34      16.898  37.912  44.070  1.00 22.36           C  
ATOM    239  C   GLY L  34      17.567  36.638  44.484  1.00 23.00           C  
ATOM    240  O   GLY L  34      18.332  36.627  45.447  1.00 22.33           O  
ATOM    241  N   LYS L  35      17.305  35.525  43.774  1.00 23.66           N  
ATOM    242  CA  LYS L  35      17.946  34.298  44.148  1.00 21.54           C  
ATOM    243  CB  LYS L  35      17.022  33.070  44.088  1.00 21.61           C  
ATOM    244  CG  LYS L  35      15.927  33.075  45.156  1.00 28.14           C  
ATOM    245  CD  LYS L  35      14.861  32.003  44.936  1.00 30.80           C  
ATOM    246  CE  LYS L  35      13.777  31.986  46.015  1.00 31.18           C  
ATOM    247  NZ  LYS L  35      12.792  30.922  45.722  1.00 33.59           N1+
ATOM    248  C   LYS L  35      19.086  34.045  43.209  1.00 18.42           C  
ATOM    249  O   LYS L  35      19.133  34.577  42.102  1.00 16.69           O  
ATOM    250  N   THR L  36      20.067  33.238  43.664  1.00 17.03           N  
ATOM    251  CA  THR L  36      21.200  32.891  42.854  1.00 15.69           C  
ATOM    252  CB  THR L  36      22.509  33.140  43.544  1.00 14.86           C  
ATOM    253  OG1 THR L  36      22.624  34.513  43.889  1.00 19.37           O  
ATOM    254  CG2 THR L  36      23.654  32.730  42.604  1.00 11.18           C  
ATOM    255  C   THR L  36      21.090  31.423  42.599  1.00 17.66           C  
ATOM    256  O   THR L  36      21.142  30.624  43.533  1.00 15.05           O  
ATOM    257  N   TYR L  37      20.966  31.018  41.317  1.00 13.66           N  
ATOM    258  CA  TYR L  37      20.733  29.621  41.086  1.00 13.07           C  
ATOM    259  CB  TYR L  37      19.728  29.334  39.960  1.00 11.43           C  
ATOM    260  CG  TYR L  37      18.423  29.968  40.305  1.00 13.52           C  
ATOM    261  CD1 TYR L  37      17.614  29.420  41.269  1.00 13.20           C  
ATOM    262  CD2 TYR L  37      18.019  31.128  39.688  1.00 15.13           C  
ATOM    263  CE1 TYR L  37      16.411  29.995  41.595  1.00 12.65           C  
ATOM    264  CE2 TYR L  37      16.814  31.710  40.008  1.00 14.06           C  
ATOM    265  CZ  TYR L  37      16.006  31.140  40.962  1.00 15.47           C  
ATOM    266  OH  TYR L  37      14.768  31.724  41.299  1.00 20.64           O  
ATOM    267  C   TYR L  37      22.005  28.947  40.692  1.00 12.87           C  
ATOM    268  O   TYR L  37      22.375  28.886  39.520  1.00 13.75           O  
ATOM    269  N   LEU L  38      22.697  28.379  41.687  1.00 26.93           N  
ATOM    270  CA  LEU L  38      23.935  27.688  41.451  1.00 26.25           C  
ATOM    271  CB  LEU L  38      25.152  28.381  42.072  1.00 26.41           C  
ATOM    272  CG  LEU L  38      26.461  27.620  41.806  1.00 27.84           C  
ATOM    273  CD1 LEU L  38      26.932  27.801  40.355  1.00 27.21           C  
ATOM    274  CD2 LEU L  38      27.525  27.951  42.855  1.00 28.11           C  
ATOM    275  C   LEU L  38      23.844  26.371  42.164  1.00 25.73           C  
ATOM    276  O   LEU L  38      23.609  26.332  43.372  1.00 25.13           O  
ATOM    277  N   ASN L  39      24.070  25.254  41.439  1.00 25.03           N  
ATOM    278  CA  ASN L  39      23.935  23.957  42.044  1.00 24.51           C  
ATOM    279  CB  ASN L  39      22.824  23.120  41.400  1.00 24.19           C  
ATOM    280  CG  ASN L  39      21.539  23.906  41.525  1.00 25.42           C  
ATOM    281  OD1 ASN L  39      21.151  24.302  42.623  1.00 31.84           O  
ATOM    282  ND2 ASN L  39      20.882  24.165  40.363  1.00 30.56           N  
ATOM    283  C   ASN L  39      25.188  23.154  41.852  1.00 24.39           C  
ATOM    284  O   ASN L  39      25.983  23.404  40.947  1.00 24.86           O  
ATOM    285  N   TRP L  40      25.391  22.148  42.733  1.00 24.18           N  
ATOM    286  CA  TRP L  40      26.524  21.264  42.631  1.00 24.29           C  
ATOM    287  CB  TRP L  40      27.460  21.328  43.851  1.00 24.20           C  
ATOM    288  CG  TRP L  40      28.191  22.639  44.015  1.00 23.93           C  
ATOM    289  CD2 TRP L  40      29.453  22.937  43.397  1.00 25.66           C  
ATOM    290  CD1 TRP L  40      27.843  23.745  44.737  1.00 24.56           C  
ATOM    291  NE1 TRP L  40      28.810  24.712  44.606  1.00 25.60           N  
ATOM    292  CE2 TRP L  40      29.807  24.229  43.784  1.00 25.56           C  
ATOM    293  CE3 TRP L  40      30.250  22.193  42.574  1.00 25.73           C  
ATOM    294  CZ2 TRP L  40      30.969  24.799  43.350  1.00 26.08           C  
ATOM    295  CZ3 TRP L  40      31.422  22.770  42.138  1.00 26.61           C  
ATOM    296  CH2 TRP L  40      31.773  24.049  42.519  1.00 26.72           C  
ATOM    297  C   TRP L  40      26.008  19.854  42.559  1.00 23.94           C  
ATOM    298  O   TRP L  40      25.125  19.463  43.323  1.00 24.14           O  
ATOM    299  N   LEU L  41      26.548  19.050  41.617  1.00 23.19           N  
ATOM    300  CA  LEU L  41      26.139  17.675  41.506  1.00 23.66           C  
ATOM    301  CB  LEU L  41      25.450  17.308  40.179  1.00 23.17           C  
ATOM    302  CG  LEU L  41      24.123  18.049  39.947  1.00 24.60           C  
ATOM    303  CD1 LEU L  41      24.366  19.540  39.676  1.00 26.65           C  
ATOM    304  CD2 LEU L  41      23.278  17.369  38.858  1.00 24.96           C  
ATOM    305  C   LEU L  41      27.355  16.803  41.616  1.00 23.80           C  
ATOM    306  O   LEU L  41      28.476  17.238  41.353  1.00 23.91           O  
ATOM    307  N   LEU L  42      27.157  15.541  42.052  1.00 23.18           N  
ATOM    308  CA  LEU L  42      28.232  14.594  42.164  1.00 23.97           C  
ATOM    309  CB  LEU L  42      28.447  14.080  43.599  1.00 23.07           C  
ATOM    310  CG  LEU L  42      29.487  12.948  43.715  1.00 23.73           C  
ATOM    311  CD1 LEU L  42      30.890  13.413  43.299  1.00 23.75           C  
ATOM    312  CD2 LEU L  42      29.461  12.314  45.114  1.00 23.33           C  
ATOM    313  C   LEU L  42      27.885  13.401  41.331  1.00 24.06           C  
ATOM    314  O   LEU L  42      26.784  12.861  41.435  1.00 25.14           O  
ATOM    315  N   GLN L  43      28.818  12.957  40.468  1.00 25.30           N  
ATOM    316  CA  GLN L  43      28.545  11.786  39.685  1.00 25.72           C  
ATOM    317  CB  GLN L  43      28.638  12.014  38.166  1.00 24.71           C  
ATOM    318  CG  GLN L  43      28.330  10.747  37.360  1.00 25.41           C  
ATOM    319  CD  GLN L  43      28.446  11.063  35.875  1.00 25.42           C  
ATOM    320  OE1 GLN L  43      29.201  11.946  35.472  1.00 25.86           O  
ATOM    321  NE2 GLN L  43      27.682  10.317  35.033  1.00 23.72           N  
ATOM    322  C   GLN L  43      29.577  10.760  40.023  1.00 26.95           C  
ATOM    323  O   GLN L  43      30.763  10.954  39.760  1.00 26.69           O  
ATOM    324  N   ARG L  44      29.132   9.636  40.620  1.00 29.03           N  
ATOM    325  CA  ARG L  44      29.989   8.538  40.965  1.00 31.22           C  
ATOM    326  CB  ARG L  44      29.375   7.579  41.999  1.00 31.40           C  
ATOM    327  CG  ARG L  44      29.132   8.190  43.379  1.00 34.23           C  
ATOM    328  CD  ARG L  44      28.451   7.210  44.340  1.00 38.09           C  
ATOM    329  NE  ARG L  44      28.339   7.872  45.669  1.00 38.98           N  
ATOM    330  CZ  ARG L  44      27.419   7.432  46.576  1.00 41.30           C  
ATOM    331  NH1 ARG L  44      26.573   6.414  46.245  1.00 42.22           N1+
ATOM    332  NH2 ARG L  44      27.348   8.005  47.814  1.00 41.51           N  
ATOM    333  C   ARG L  44      30.170   7.749  39.711  1.00 31.91           C  
ATOM    334  O   ARG L  44      29.345   7.822  38.800  1.00 31.50           O  
ATOM    335  N   PRO L  45      31.215   6.984  39.624  1.00 33.51           N  
ATOM    336  CA  PRO L  45      31.406   6.269  38.399  1.00 33.53           C  
ATOM    337  CD  PRO L  45      32.482   7.342  40.242  1.00 33.80           C  
ATOM    338  CB  PRO L  45      32.832   5.729  38.450  1.00 34.14           C  
ATOM    339  CG  PRO L  45      33.570   6.775  39.310  1.00 33.95           C  
ATOM    340  C   PRO L  45      30.341   5.257  38.143  1.00 33.47           C  
ATOM    341  O   PRO L  45      29.946   4.544  39.064  1.00 33.58           O  
ATOM    342  N   GLY L  46      29.862   5.203  36.883  1.00 34.39           N  
ATOM    343  CA  GLY L  46      28.885   4.248  36.456  1.00 35.04           C  
ATOM    344  C   GLY L  46      27.518   4.707  36.847  1.00 35.75           C  
ATOM    345  O   GLY L  46      26.534   4.022  36.566  1.00 36.02           O  
ATOM    346  N   GLN L  47      27.397   5.884  37.489  1.00 35.06           N  
ATOM    347  CA  GLN L  47      26.080   6.276  37.904  1.00 34.42           C  
ATOM    348  CB  GLN L  47      25.898   6.376  39.429  1.00 36.11           C  
ATOM    349  CG  GLN L  47      25.991   5.025  40.141  1.00 39.06           C  
ATOM    350  CD  GLN L  47      25.612   5.240  41.597  1.00 41.78           C  
ATOM    351  OE1 GLN L  47      24.626   5.911  41.897  1.00 43.75           O  
ATOM    352  NE2 GLN L  47      26.410   4.657  42.529  1.00 42.61           N  
ATOM    353  C   GLN L  47      25.732   7.604  37.310  1.00 32.98           C  
ATOM    354  O   GLN L  47      26.548   8.257  36.662  1.00 32.67           O  
ATOM    355  N   SER L  48      24.456   8.004  37.478  1.00 30.83           N  
ATOM    356  CA  SER L  48      23.986   9.267  36.985  1.00 29.53           C  
ATOM    357  CB  SER L  48      22.479   9.283  36.678  1.00 29.98           C  
ATOM    358  OG  SER L  48      21.738   8.971  37.848  1.00 32.98           O  
ATOM    359  C   SER L  48      24.299  10.309  38.018  1.00 28.17           C  
ATOM    360  O   SER L  48      24.592   9.989  39.168  1.00 27.25           O  
ATOM    361  N   PRO L  49      24.248  11.557  37.639  1.00 26.67           N  
ATOM    362  CA  PRO L  49      24.588  12.603  38.568  1.00 25.92           C  
ATOM    363  CD  PRO L  49      24.537  11.933  36.264  1.00 25.36           C  
ATOM    364  CB  PRO L  49      24.745  13.866  37.726  1.00 25.82           C  
ATOM    365  CG  PRO L  49      25.169  13.333  36.344  1.00 26.08           C  
ATOM    366  C   PRO L  49      23.571  12.737  39.659  1.00 26.84           C  
ATOM    367  O   PRO L  49      22.418  12.363  39.446  1.00 26.97           O  
ATOM    368  N   LYS L  50      23.988  13.233  40.848  1.00 26.67           N  
ATOM    369  CA  LYS L  50      23.066  13.448  41.931  1.00 27.78           C  
ATOM    370  CB  LYS L  50      23.296  12.544  43.159  1.00 30.43           C  
ATOM    371  CG  LYS L  50      23.000  11.059  42.939  1.00 35.64           C  
ATOM    372  CD  LYS L  50      23.314  10.182  44.155  1.00 40.60           C  
ATOM    373  CE  LYS L  50      22.313  10.350  45.303  1.00 44.02           C  
ATOM    374  NZ  LYS L  50      22.457   9.244  46.277  1.00 44.36           N1+
ATOM    375  C   LYS L  50      23.272  14.850  42.424  1.00 26.03           C  
ATOM    376  O   LYS L  50      24.406  15.315  42.508  1.00 25.66           O  
ATOM    377  N   ARG L  51      22.177  15.563  42.774  1.00 25.57           N  
ATOM    378  CA  ARG L  51      22.304  16.924  43.232  1.00 24.08           C  
ATOM    379  CB  ARG L  51      20.995  17.725  43.097  1.00 24.21           C  
ATOM    380  CG  ARG L  51      21.101  19.171  43.577  1.00 25.58           C  
ATOM    381  CD  ARG L  51      19.829  19.974  43.317  1.00 35.47           C  
ATOM    382  NE  ARG L  51      18.928  19.884  44.493  1.00 35.19           N  
ATOM    383  CZ  ARG L  51      17.600  20.147  44.327  1.00 34.65           C  
ATOM    384  NH1 ARG L  51      17.103  20.364  43.074  1.00 34.03           N1+
ATOM    385  NH2 ARG L  51      16.764  20.189  45.403  1.00 34.10           N  
ATOM    386  C   ARG L  51      22.715  16.954  44.681  1.00 23.45           C  
ATOM    387  O   ARG L  51      22.096  16.301  45.521  1.00 23.75           O  
ATOM    388  N   LEU L  52      23.877  17.584  44.983  1.00 23.05           N  
ATOM    389  CA  LEU L  52      24.351  17.795  46.332  1.00 24.02           C  
ATOM    390  CB  LEU L  52      25.883  17.835  46.395  1.00 24.13           C  
ATOM    391  CG  LEU L  52      26.541  16.491  46.025  1.00 26.24           C  
ATOM    392  CD1 LEU L  52      28.067  16.582  46.096  1.00 26.16           C  
ATOM    393  CD2 LEU L  52      26.005  15.344  46.894  1.00 26.72           C  
ATOM    394  C   LEU L  52      23.853  19.061  46.974  1.00 24.70           C  
ATOM    395  O   LEU L  52      23.293  19.048  48.070  1.00 25.04           O  
ATOM    396  N   ILE L  53      24.061  20.207  46.286  1.00 25.09           N  
ATOM    397  CA  ILE L  53      23.724  21.490  46.845  1.00 25.42           C  
ATOM    398  CB  ILE L  53      24.919  22.270  47.317  1.00 25.91           C  
ATOM    399  CG1 ILE L  53      25.634  21.512  48.448  1.00 26.50           C  
ATOM    400  CG2 ILE L  53      24.449  23.677  47.721  1.00 25.37           C  
ATOM    401  CD1 ILE L  53      26.999  22.094  48.814  1.00 27.40           C  
ATOM    402  C   ILE L  53      23.027  22.304  45.802  1.00 26.50           C  
ATOM    403  O   ILE L  53      23.337  22.216  44.614  1.00 26.53           O  
ATOM    404  N   TYR L  54      22.040  23.114  46.240  1.00 25.78           N  
ATOM    405  CA  TYR L  54      21.278  23.948  45.354  1.00 26.35           C  
ATOM    406  CB  TYR L  54      19.893  23.341  45.042  1.00 26.35           C  
ATOM    407  CG  TYR L  54      19.261  22.947  46.334  1.00 29.88           C  
ATOM    408  CD1 TYR L  54      19.579  21.747  46.922  1.00 29.99           C  
ATOM    409  CD2 TYR L  54      18.372  23.766  46.976  1.00 30.07           C  
ATOM    410  CE1 TYR L  54      19.015  21.354  48.113  1.00 31.50           C  
ATOM    411  CE2 TYR L  54      17.802  23.383  48.168  1.00 30.72           C  
ATOM    412  CZ  TYR L  54      18.122  22.179  48.745  1.00 31.77           C  
ATOM    413  OH  TYR L  54      17.536  21.790  49.970  1.00 32.67           O  
ATOM    414  C   TYR L  54      21.136  25.313  45.970  1.00 26.06           C  
ATOM    415  O   TYR L  54      21.174  25.463  47.190  1.00 25.46           O  
ATOM    416  N   LEU L  55      20.942  26.377  45.162  1.00  8.73           N  
ATOM    417  CA  LEU L  55      20.812  27.700  45.727  1.00 12.16           C  
ATOM    418  CB  LEU L  55      19.582  27.860  46.640  1.00 11.97           C  
ATOM    419  CG  LEU L  55      18.247  27.781  45.875  1.00 11.22           C  
ATOM    420  CD1 LEU L  55      17.051  27.949  46.821  1.00 12.92           C  
ATOM    421  CD2 LEU L  55      18.213  28.777  44.703  1.00 11.62           C  
ATOM    422  C   LEU L  55      22.049  28.071  46.492  1.00 12.27           C  
ATOM    423  O   LEU L  55      21.990  28.692  47.551  1.00 16.95           O  
ATOM    424  N   VAL L  56      23.210  27.648  45.959  1.00 12.31           N  
ATOM    425  CA  VAL L  56      24.534  27.993  46.397  1.00 10.09           C  
ATOM    426  CB  VAL L  56      24.712  29.475  46.541  1.00 10.16           C  
ATOM    427  CG1 VAL L  56      26.139  29.750  47.041  1.00 10.73           C  
ATOM    428  CG2 VAL L  56      24.375  30.142  45.198  1.00 10.63           C  
ATOM    429  C   VAL L  56      24.902  27.375  47.713  1.00 10.59           C  
ATOM    430  O   VAL L  56      26.059  26.998  47.895  1.00 11.96           O  
ATOM    431  N   SER L  57      23.945  27.159  48.639  1.00 13.46           N  
ATOM    432  CA  SER L  57      24.417  26.679  49.909  1.00 12.84           C  
ATOM    433  CB  SER L  57      24.659  27.820  50.910  1.00 15.28           C  
ATOM    434  OG  SER L  57      23.433  28.472  51.206  1.00 18.34           O  
ATOM    435  C   SER L  57      23.417  25.763  50.542  1.00 12.66           C  
ATOM    436  O   SER L  57      23.638  25.315  51.667  1.00 13.91           O  
ATOM    437  N   LYS L  58      22.309  25.426  49.853  1.00 28.79           N  
ATOM    438  CA  LYS L  58      21.366  24.563  50.507  1.00 30.07           C  
ATOM    439  CB  LYS L  58      19.902  24.768  50.073  1.00 31.14           C  
ATOM    440  CG  LYS L  58      19.269  26.068  50.571  1.00 33.04           C  
ATOM    441  CD  LYS L  58      17.888  26.322  49.963  1.00 39.94           C  
ATOM    442  CE  LYS L  58      17.102  27.431  50.662  1.00 41.56           C  
ATOM    443  NZ  LYS L  58      15.758  27.558  50.053  1.00 41.84           N1+
ATOM    444  C   LYS L  58      21.706  23.142  50.193  1.00 30.10           C  
ATOM    445  O   LYS L  58      21.925  22.775  49.039  1.00 30.46           O  
ATOM    446  N   LEU L  59      21.752  22.303  51.246  1.00 30.16           N  
ATOM    447  CA  LEU L  59      22.070  20.909  51.129  1.00 30.68           C  
ATOM    448  CB  LEU L  59      22.515  20.301  52.471  1.00 31.43           C  
ATOM    449  CG  LEU L  59      23.776  20.938  53.086  1.00 34.40           C  
ATOM    450  CD1 LEU L  59      24.146  20.266  54.419  1.00 35.72           C  
ATOM    451  CD2 LEU L  59      24.946  20.935  52.094  1.00 35.97           C  
ATOM    452  C   LEU L  59      20.826  20.166  50.742  1.00 30.73           C  
ATOM    453  O   LEU L  59      19.748  20.433  51.271  1.00 30.19           O  
ATOM    454  N   ASP L  60      20.952  19.191  49.815  1.00 29.97           N  
ATOM    455  CA  ASP L  60      19.839  18.367  49.433  1.00 30.16           C  
ATOM    456  CB  ASP L  60      20.061  17.554  48.153  1.00 29.00           C  
ATOM    457  CG  ASP L  60      19.713  18.481  47.015  1.00 29.53           C  
ATOM    458  OD1 ASP L  60      18.494  18.759  46.861  1.00 37.12           O  
ATOM    459  OD2 ASP L  60      20.644  18.925  46.293  1.00 36.35           O1-
ATOM    460  C   ASP L  60      19.606  17.385  50.525  1.00 30.45           C  
ATOM    461  O   ASP L  60      20.446  17.197  51.402  1.00 29.74           O  
ATOM    462  N   SER L  61      18.440  16.718  50.489  1.00 32.04           N  
ATOM    463  CA  SER L  61      18.119  15.815  51.548  1.00 34.11           C  
ATOM    464  CB  SER L  61      16.725  15.180  51.413  1.00 35.01           C  
ATOM    465  OG  SER L  61      16.681  14.324  50.281  1.00 38.19           O  
ATOM    466  C   SER L  61      19.117  14.700  51.576  1.00 34.26           C  
ATOM    467  O   SER L  61      19.484  14.140  50.546  1.00 34.78           O  
ATOM    468  N   GLY L  62      19.594  14.363  52.789  1.00 33.75           N  
ATOM    469  CA  GLY L  62      20.455  13.230  52.960  1.00 34.10           C  
ATOM    470  C   GLY L  62      21.892  13.574  52.705  1.00 34.46           C  
ATOM    471  O   GLY L  62      22.747  12.693  52.764  1.00 34.63           O  
ATOM    472  N   VAL L  63      22.215  14.848  52.413  1.00 34.36           N  
ATOM    473  CA  VAL L  63      23.596  15.179  52.166  1.00 34.06           C  
ATOM    474  CB  VAL L  63      23.779  16.400  51.305  1.00 34.66           C  
ATOM    475  CG1 VAL L  63      25.284  16.695  51.170  1.00 31.78           C  
ATOM    476  CG2 VAL L  63      23.078  16.163  49.957  1.00 30.44           C  
ATOM    477  C   VAL L  63      24.267  15.463  53.479  1.00 34.67           C  
ATOM    478  O   VAL L  63      23.727  16.169  54.327  1.00 34.36           O  
ATOM    479  N   PRO L  64      25.460  14.945  53.645  1.00 34.87           N  
ATOM    480  CA  PRO L  64      26.181  15.139  54.877  1.00 35.24           C  
ATOM    481  CD  PRO L  64      25.824  13.691  53.003  1.00 34.79           C  
ATOM    482  CB  PRO L  64      27.333  14.137  54.858  1.00 35.70           C  
ATOM    483  CG  PRO L  64      26.811  13.002  53.963  1.00 35.65           C  
ATOM    484  C   PRO L  64      26.644  16.554  55.041  1.00 36.15           C  
ATOM    485  O   PRO L  64      26.889  17.236  54.047  1.00 35.57           O  
ATOM    486  N   ASP L  65      26.810  16.988  56.303  1.00 36.80           N  
ATOM    487  CA  ASP L  65      27.205  18.318  56.667  1.00 37.52           C  
ATOM    488  CB  ASP L  65      27.098  18.595  58.180  1.00 40.23           C  
ATOM    489  CG  ASP L  65      27.960  17.627  58.979  1.00 43.57           C  
ATOM    490  OD1 ASP L  65      28.840  16.949  58.385  1.00 46.30           O  
ATOM    491  OD2 ASP L  65      27.730  17.548  60.215  1.00 46.16           O1-
ATOM    492  C   ASP L  65      28.600  18.584  56.196  1.00 36.00           C  
ATOM    493  O   ASP L  65      29.048  19.728  56.167  1.00 35.70           O  
ATOM    494  N   ARG L  66      29.334  17.520  55.833  1.00 35.37           N  
ATOM    495  CA  ARG L  66      30.696  17.645  55.402  1.00 34.37           C  
ATOM    496  CB  ARG L  66      31.294  16.306  54.942  1.00 34.80           C  
ATOM    497  CG  ARG L  66      31.160  15.194  55.982  1.00 36.01           C  
ATOM    498  CD  ARG L  66      32.053  13.981  55.711  1.00 37.41           C  
ATOM    499  NE  ARG L  66      31.782  13.497  54.325  1.00 35.30           N  
ATOM    500  CZ  ARG L  66      30.806  12.573  54.097  1.00 34.30           C  
ATOM    501  NH1 ARG L  66      30.044  12.126  55.137  1.00 35.57           N1+
ATOM    502  NH2 ARG L  66      30.597  12.089  52.838  1.00 34.55           N  
ATOM    503  C   ARG L  66      30.728  18.553  54.207  1.00 32.99           C  
ATOM    504  O   ARG L  66      31.701  19.279  54.007  1.00 32.49           O  
ATOM    505  N   PHE L  67      29.676  18.505  53.362  1.00 31.98           N  
ATOM    506  CA  PHE L  67      29.638  19.318  52.177  1.00 31.17           C  
ATOM    507  CB  PHE L  67      28.728  18.745  51.077  1.00 30.01           C  
ATOM    508  CG  PHE L  67      29.325  17.482  50.564  1.00 30.18           C  
ATOM    509  CD1 PHE L  67      29.124  16.285  51.207  1.00 29.88           C  
ATOM    510  CD2 PHE L  67      30.084  17.501  49.421  1.00 29.60           C  
ATOM    511  CE1 PHE L  67      29.680  15.127  50.714  1.00 29.30           C  
ATOM    512  CE2 PHE L  67      30.642  16.347  48.924  1.00 28.91           C  
ATOM    513  CZ  PHE L  67      30.441  15.154  49.572  1.00 29.38           C  
ATOM    514  C   PHE L  67      29.067  20.664  52.514  1.00 31.42           C  
ATOM    515  O   PHE L  67      28.079  20.772  53.238  1.00 31.75           O  
ATOM    516  N   THR L  68      29.697  21.741  51.993  0.90 31.41           N  
ATOM    517  CA  THR L  68      29.197  23.069  52.217  0.90 32.08           C  
ATOM    518  CB  THR L  68      29.910  23.799  53.322  0.90 31.94           C  
ATOM    519  OG1 THR L  68      29.810  23.069  54.535  1.00 39.05           O  
ATOM    520  CG2 THR L  68      29.274  25.191  53.489  1.00 36.72           C  
ATOM    521  C   THR L  68      29.418  23.855  50.960  0.90 31.99           C  
ATOM    522  O   THR L  68      30.439  23.695  50.292  0.90 32.16           O  
ATOM    523  N   GLY L  69      28.466  24.745  50.613  1.00 31.65           N  
ATOM    524  CA  GLY L  69      28.619  25.542  49.429  1.00 31.19           C  
ATOM    525  C   GLY L  69      28.538  26.981  49.833  1.00 31.68           C  
ATOM    526  O   GLY L  69      27.844  27.334  50.785  1.00 31.98           O  
ATOM    527  N   SER L  70      29.264  27.852  49.106  1.00 31.29           N  
ATOM    528  CA  SER L  70      29.231  29.252  49.414  1.00 32.05           C  
ATOM    529  CB  SER L  70      30.249  29.665  50.488  1.00 32.00           C  
ATOM    530  OG  SER L  70      31.566  29.426  50.018  1.00 33.08           O  
ATOM    531  C   SER L  70      29.578  30.004  48.168  1.00 32.55           C  
ATOM    532  O   SER L  70      30.010  29.419  47.176  1.00 31.66           O  
ATOM    533  N   GLY L  71      29.364  31.335  48.170  1.00 33.17           N  
ATOM    534  CA  GLY L  71      29.755  32.094  47.018  1.00 34.57           C  
ATOM    535  C   GLY L  71      28.747  33.161  46.763  1.00 35.46           C  
ATOM    536  O   GLY L  71      27.706  33.228  47.414  1.00 35.74           O  
ATOM    537  N   SER L  72      29.062  34.046  45.796  1.00 36.56           N  
ATOM    538  CA  SER L  72      28.133  35.078  45.450  1.00 37.14           C  
ATOM    539  CB  SER L  72      28.156  36.258  46.436  1.00 37.95           C  
ATOM    540  OG  SER L  72      27.220  37.249  46.041  1.00 40.59           O  
ATOM    541  C   SER L  72      28.507  35.616  44.106  1.00 36.79           C  
ATOM    542  O   SER L  72      29.681  35.653  43.739  1.00 36.42           O  
ATOM    543  N   GLY L  73      27.498  36.056  43.329  1.00 36.53           N  
ATOM    544  CA  GLY L  73      27.762  36.657  42.056  1.00 36.29           C  
ATOM    545  C   GLY L  73      28.381  35.661  41.129  1.00 36.30           C  
ATOM    546  O   GLY L  73      27.712  34.764  40.624  1.00 35.97           O  
ATOM    547  N   THR L  74      29.643  35.937  40.752  1.00 35.37           N  
ATOM    548  CA  THR L  74      30.458  35.150  39.866  1.00 35.06           C  
ATOM    549  CB  THR L  74      31.447  35.993  39.121  1.00 35.48           C  
ATOM    550  OG1 THR L  74      32.358  36.597  40.027  1.00 34.72           O  
ATOM    551  CG2 THR L  74      30.674  37.078  38.349  1.00 35.10           C  
ATOM    552  C   THR L  74      31.215  34.010  40.501  1.00 34.82           C  
ATOM    553  O   THR L  74      31.518  33.039  39.812  1.00 35.35           O  
ATOM    554  N   ASP L  75      31.614  34.099  41.791  1.00 34.92           N  
ATOM    555  CA  ASP L  75      32.479  33.060  42.300  1.00 36.21           C  
ATOM    556  CB  ASP L  75      33.812  33.580  42.874  1.00 39.24           C  
ATOM    557  CG  ASP L  75      33.525  34.523  44.027  1.00 43.88           C  
ATOM    558  OD1 ASP L  75      32.574  35.338  43.897  1.00 46.13           O  
ATOM    559  OD2 ASP L  75      34.252  34.443  45.053  1.00 47.25           O1-
ATOM    560  C   ASP L  75      31.812  32.205  43.337  1.00 34.60           C  
ATOM    561  O   ASP L  75      31.174  32.704  44.264  1.00 34.40           O  
ATOM    562  N   PHE L  76      31.956  30.864  43.201  1.00 32.81           N  
ATOM    563  CA  PHE L  76      31.341  29.982  44.154  1.00 31.45           C  
ATOM    564  CB  PHE L  76      30.052  29.317  43.645  1.00 31.17           C  
ATOM    565  CG  PHE L  76      29.145  30.398  43.161  1.00 30.22           C  
ATOM    566  CD1 PHE L  76      28.623  31.342  44.014  1.00 30.63           C  
ATOM    567  CD2 PHE L  76      28.846  30.498  41.825  1.00 30.00           C  
ATOM    568  CE1 PHE L  76      27.796  32.338  43.549  1.00 30.90           C  
ATOM    569  CE2 PHE L  76      28.018  31.492  41.359  1.00 30.52           C  
ATOM    570  CZ  PHE L  76      27.483  32.417  42.218  1.00 29.86           C  
ATOM    571  C   PHE L  76      32.305  28.888  44.518  1.00 31.58           C  
ATOM    572  O   PHE L  76      33.214  28.568  43.754  1.00 31.42           O  
ATOM    573  N   THR L  77      32.137  28.293  45.724  1.00 30.92           N  
ATOM    574  CA  THR L  77      33.039  27.259  46.147  1.00 31.28           C  
ATOM    575  CB  THR L  77      34.077  27.744  47.115  1.00 31.60           C  
ATOM    576  OG1 THR L  77      34.861  28.770  46.524  1.00 32.64           O  
ATOM    577  CG2 THR L  77      34.965  26.557  47.524  1.00 31.24           C  
ATOM    578  C   THR L  77      32.289  26.164  46.846  1.00 30.83           C  
ATOM    579  O   THR L  77      31.326  26.406  47.574  1.00 31.04           O  
ATOM    580  N   LEU L  78      32.739  24.912  46.629  1.00 30.39           N  
ATOM    581  CA  LEU L  78      32.193  23.763  47.286  1.00 30.05           C  
ATOM    582  CB  LEU L  78      31.825  22.637  46.306  1.00 29.12           C  
ATOM    583  CG  LEU L  78      31.237  21.377  46.963  1.00 29.44           C  
ATOM    584  CD1 LEU L  78      29.907  21.676  47.676  1.00 29.39           C  
ATOM    585  CD2 LEU L  78      31.102  20.246  45.931  1.00 28.82           C  
ATOM    586  C   LEU L  78      33.297  23.259  48.161  1.00 31.52           C  
ATOM    587  O   LEU L  78      34.440  23.145  47.722  1.00 31.20           O  
ATOM    588  N   LYS L  79      32.993  22.964  49.438  1.00 32.39           N  
ATOM    589  CA  LYS L  79      34.035  22.507  50.311  1.00 33.67           C  
ATOM    590  CB  LYS L  79      34.369  23.512  51.423  1.00 35.11           C  
ATOM    591  CG  LYS L  79      35.096  24.754  50.904  1.00 39.09           C  
ATOM    592  CD  LYS L  79      35.118  25.913  51.898  1.00 42.25           C  
ATOM    593  CE  LYS L  79      35.685  25.531  53.262  1.00 43.35           C  
ATOM    594  NZ  LYS L  79      35.645  26.704  54.160  1.00 45.55           N1+
ATOM    595  C   LYS L  79      33.613  21.234  50.958  1.00 33.06           C  
ATOM    596  O   LYS L  79      32.457  21.058  51.341  1.00 32.83           O  
ATOM    597  N   ILE L  80      34.568  20.293  51.077  1.00 32.77           N  
ATOM    598  CA  ILE L  80      34.268  19.053  51.715  1.00 33.18           C  
ATOM    599  CB  ILE L  80      34.530  17.868  50.836  1.00 32.62           C  
ATOM    600  CG1 ILE L  80      33.694  17.959  49.550  1.00 31.79           C  
ATOM    601  CG2 ILE L  80      34.265  16.594  51.656  1.00 32.26           C  
ATOM    602  CD1 ILE L  80      34.150  16.980  48.471  1.00 31.79           C  
ATOM    603  C   ILE L  80      35.190  18.937  52.869  1.00 34.71           C  
ATOM    604  O   ILE L  80      36.409  18.876  52.704  1.00 34.70           O  
ATOM    605  N   SER L  81      34.628  18.939  54.087  1.00 35.85           N  
ATOM    606  CA  SER L  81      35.484  18.692  55.193  1.00 36.98           C  
ATOM    607  CB  SER L  81      34.892  19.121  56.545  1.00 36.94           C  
ATOM    608  OG  SER L  81      33.749  18.333  56.843  1.00 37.32           O  
ATOM    609  C   SER L  81      35.613  17.203  55.206  1.00 37.63           C  
ATOM    610  O   SER L  81      34.660  16.477  54.938  1.00 38.50           O  
ATOM    611  N   ARG L  82      36.814  16.703  55.503  1.00 37.92           N  
ATOM    612  CA  ARG L  82      37.035  15.289  55.625  1.00 38.10           C  
ATOM    613  CB  ARG L  82      36.488  14.728  56.953  1.00 40.92           C  
ATOM    614  CG  ARG L  82      36.765  13.241  57.159  1.00 48.02           C  
ATOM    615  CD  ARG L  82      36.470  12.749  58.578  1.00 54.30           C  
ATOM    616  NE  ARG L  82      35.077  12.225  58.613  1.00 57.70           N  
ATOM    617  CZ  ARG L  82      34.048  13.023  59.022  1.00 59.43           C  
ATOM    618  NH1 ARG L  82      34.287  14.316  59.388  1.00 60.05           N1+
ATOM    619  NH2 ARG L  82      32.778  12.525  59.058  1.00 60.31           N  
ATOM    620  C   ARG L  82      36.474  14.480  54.486  1.00 36.53           C  
ATOM    621  O   ARG L  82      35.377  13.934  54.584  1.00 36.98           O  
ATOM    622  N   VAL L  83      37.224  14.382  53.367  1.00 34.99           N  
ATOM    623  CA  VAL L  83      36.794  13.614  52.227  1.00 33.17           C  
ATOM    624  CB  VAL L  83      37.723  13.731  51.047  1.00 32.39           C  
ATOM    625  CG1 VAL L  83      37.235  12.785  49.936  1.00 31.59           C  
ATOM    626  CG2 VAL L  83      37.806  15.208  50.626  1.00 31.99           C  
ATOM    627  C   VAL L  83      36.731  12.157  52.593  1.00 33.71           C  
ATOM    628  O   VAL L  83      37.584  11.637  53.311  1.00 33.53           O  
ATOM    629  N   GLU L  84      35.683  11.464  52.095  1.00 33.43           N  
ATOM    630  CA  GLU L  84      35.513  10.057  52.342  1.00 34.74           C  
ATOM    631  CB  GLU L  84      34.207   9.695  53.058  1.00 36.43           C  
ATOM    632  CG  GLU L  84      34.144  10.224  54.489  1.00 41.09           C  
ATOM    633  CD  GLU L  84      32.888   9.662  55.126  1.00 45.14           C  
ATOM    634  OE1 GLU L  84      32.696   8.419  55.069  1.00 46.85           O  
ATOM    635  OE2 GLU L  84      32.099  10.474  55.676  1.00 47.80           O1-
ATOM    636  C   GLU L  84      35.497   9.355  51.019  1.00 34.22           C  
ATOM    637  O   GLU L  84      35.378   9.979  49.967  1.00 33.63           O  
ATOM    638  N   ALA L  85      35.589   8.013  51.052  1.00 33.81           N  
ATOM    639  CA  ALA L  85      35.697   7.207  49.868  1.00 33.67           C  
ATOM    640  CB  ALA L  85      35.769   5.703  50.186  1.00 33.60           C  
ATOM    641  C   ALA L  85      34.504   7.429  48.984  1.00 33.85           C  
ATOM    642  O   ALA L  85      34.633   7.502  47.764  1.00 32.90           O  
ATOM    643  N   GLU L  86      33.310   7.563  49.585  1.00 33.98           N  
ATOM    644  CA  GLU L  86      32.075   7.702  48.864  1.00 34.79           C  
ATOM    645  CB  GLU L  86      30.862   7.747  49.801  1.00 37.53           C  
ATOM    646  CG  GLU L  86      30.659   6.440  50.566  1.00 43.86           C  
ATOM    647  CD  GLU L  86      29.465   6.624  51.485  1.00 50.00           C  
ATOM    648  OE1 GLU L  86      28.439   7.180  51.010  1.00 51.56           O  
ATOM    649  OE2 GLU L  86      29.557   6.209  52.670  1.00 51.00           O1-
ATOM    650  C   GLU L  86      32.077   8.969  48.060  1.00 32.94           C  
ATOM    651  O   GLU L  86      31.373   9.071  47.057  1.00 33.40           O  
ATOM    652  N   ASP L  87      32.832   9.982  48.517  1.00 30.72           N  
ATOM    653  CA  ASP L  87      32.904  11.295  47.932  1.00 29.63           C  
ATOM    654  CB  ASP L  87      33.680  12.273  48.830  1.00 29.16           C  
ATOM    655  CG  ASP L  87      32.895  12.420  50.130  1.00 29.68           C  
ATOM    656  OD1 ASP L  87      31.706  12.002  50.148  1.00 30.61           O  
ATOM    657  OD2 ASP L  87      33.468  12.946  51.121  1.00 28.51           O1-
ATOM    658  C   ASP L  87      33.560  11.279  46.575  1.00 29.25           C  
ATOM    659  O   ASP L  87      33.346  12.189  45.775  1.00 29.23           O  
ATOM    660  N   LEU L  88      34.403  10.270  46.279  1.00 28.26           N  
ATOM    661  CA  LEU L  88      35.151  10.239  45.045  1.00 28.47           C  
ATOM    662  CB  LEU L  88      36.006   8.966  44.895  1.00 29.39           C  
ATOM    663  CG  LEU L  88      37.079   8.776  45.984  1.00 30.32           C  
ATOM    664  CD1 LEU L  88      37.880   7.484  45.749  1.00 31.08           C  
ATOM    665  CD2 LEU L  88      37.979  10.016  46.117  1.00 30.73           C  
ATOM    666  C   LEU L  88      34.222  10.263  43.867  1.00 27.37           C  
ATOM    667  O   LEU L  88      33.163   9.640  43.879  1.00 27.96           O  
ATOM    668  N   GLY L  89      34.616  11.004  42.802  1.00 26.26           N  
ATOM    669  CA  GLY L  89      33.811  11.072  41.612  1.00 24.93           C  
ATOM    670  C   GLY L  89      34.042  12.403  40.958  1.00 24.89           C  
ATOM    671  O   GLY L  89      35.020  13.092  41.246  1.00 25.15           O  
ATOM    672  N   VAL L  90      33.133  12.797  40.040  1.00 24.29           N  
ATOM    673  CA  VAL L  90      33.290  14.055  39.370  1.00 23.89           C  
ATOM    674  CB  VAL L  90      33.113  13.962  37.883  1.00 23.98           C  
ATOM    675  CG1 VAL L  90      33.226  15.372  37.280  1.00 23.30           C  
ATOM    676  CG2 VAL L  90      34.146  12.965  37.331  1.00 24.13           C  
ATOM    677  C   VAL L  90      32.240  14.994  39.886  1.00 24.18           C  
ATOM    678  O   VAL L  90      31.067  14.641  39.990  1.00 24.33           O  
ATOM    679  N   TYR L  91      32.650  16.237  40.216  1.00 23.92           N  
ATOM    680  CA  TYR L  91      31.746  17.220  40.743  1.00 23.68           C  
ATOM    681  CB  TYR L  91      32.307  18.001  41.946  1.00 23.60           C  
ATOM    682  CG  TYR L  91      32.379  17.087  43.121  1.00 25.03           C  
ATOM    683  CD1 TYR L  91      33.407  16.183  43.261  1.00 23.51           C  
ATOM    684  CD2 TYR L  91      31.411  17.152  44.096  1.00 23.99           C  
ATOM    685  CE1 TYR L  91      33.459  15.346  44.353  1.00 23.60           C  
ATOM    686  CE2 TYR L  91      31.458  16.319  45.188  1.00 23.89           C  
ATOM    687  CZ  TYR L  91      32.481  15.412  45.317  1.00 23.64           C  
ATOM    688  OH  TYR L  91      32.526  14.557  46.437  1.00 23.96           O  
ATOM    689  C   TYR L  91      31.484  18.230  39.670  1.00 24.06           C  
ATOM    690  O   TYR L  91      32.408  18.680  38.994  1.00 24.58           O  
ATOM    691  N   TYR L  92      30.195  18.594  39.478  1.00 23.59           N  
ATOM    692  CA  TYR L  92      29.848  19.540  38.454  1.00 23.79           C  
ATOM    693  CB  TYR L  92      28.863  19.017  37.387  1.00 23.38           C  
ATOM    694  CG  TYR L  92      29.398  17.833  36.662  1.00 23.96           C  
ATOM    695  CD1 TYR L  92      30.232  17.978  35.579  1.00 23.99           C  
ATOM    696  CD2 TYR L  92      29.054  16.566  37.069  1.00 24.41           C  
ATOM    697  CE1 TYR L  92      30.717  16.878  34.913  1.00 24.43           C  
ATOM    698  CE2 TYR L  92      29.535  15.462  36.407  1.00 24.16           C  
ATOM    699  CZ  TYR L  92      30.368  15.617  35.326  1.00 25.22           C  
ATOM    700  OH  TYR L  92      30.868  14.488  34.643  1.00 25.45           O  
ATOM    701  C   TYR L  92      29.090  20.674  39.078  1.00 24.46           C  
ATOM    702  O   TYR L  92      28.254  20.468  39.957  1.00 24.76           O  
ATOM    703  N   CYS L  93      29.375  21.915  38.629  1.00 24.73           N  
ATOM    704  CA  CYS L  93      28.606  23.048  39.056  1.00 25.34           C  
ATOM    705  CB  CYS L  93      29.435  24.310  39.399  1.00 27.42           C  
ATOM    706  SG  CYS L  93      30.517  24.890  38.059  1.00 32.45           S  
ATOM    707  C   CYS L  93      27.678  23.352  37.922  1.00 24.70           C  
ATOM    708  O   CYS L  93      27.968  23.014  36.775  1.00 23.30           O  
ATOM    709  N   TRP L  94      26.508  23.958  38.221  1.00 25.08           N  
ATOM    710  CA  TRP L  94      25.550  24.202  37.181  1.00 25.36           C  
ATOM    711  CB  TRP L  94      24.540  23.044  37.118  1.00 24.97           C  
ATOM    712  CG  TRP L  94      23.457  23.119  36.074  1.00 25.78           C  
ATOM    713  CD2 TRP L  94      22.107  22.698  36.316  1.00 25.16           C  
ATOM    714  CD1 TRP L  94      23.520  23.492  34.764  1.00 25.48           C  
ATOM    715  NE1 TRP L  94      22.292  23.316  34.169  1.00  0.00           N  
ATOM    716  CE2 TRP L  94      21.412  22.826  35.113  1.00 22.03           C  
ATOM    717  CE3 TRP L  94      21.499  22.228  37.444  1.00  0.00           C  
ATOM    718  CZ2 TRP L  94      20.095  22.477  35.023  1.00  0.00           C  
ATOM    719  CZ3 TRP L  94      20.166  21.898  37.356  1.00  0.00           C  
ATOM    720  CH2 TRP L  94      19.479  22.018  36.165  1.00  0.00           C  
ATOM    721  C   TRP L  94      24.812  25.468  37.511  1.00 25.73           C  
ATOM    722  O   TRP L  94      24.557  25.760  38.679  1.00 26.60           O  
ATOM    723  N   GLN L  95      24.451  26.264  36.478  1.00 24.81           N  
ATOM    724  CA  GLN L  95      23.726  27.483  36.716  1.00 24.10           C  
ATOM    725  CB  GLN L  95      24.484  28.755  36.281  1.00 24.14           C  
ATOM    726  CG  GLN L  95      24.752  28.869  34.779  1.00 24.51           C  
ATOM    727  CD  GLN L  95      23.515  29.451  34.112  1.00 24.87           C  
ATOM    728  OE1 GLN L  95      22.781  30.241  34.705  1.00 24.23           O  
ATOM    729  NE2 GLN L  95      23.270  29.046  32.837  1.00 24.23           N  
ATOM    730  C   GLN L  95      22.412  27.419  35.988  1.00 23.96           C  
ATOM    731  O   GLN L  95      22.339  27.080  34.810  1.00 23.56           O  
ATOM    732  N   GLY L  96      21.345  27.735  36.774  1.00 10.22           N  
ATOM    733  CA  GLY L  96      19.930  27.954  36.542  1.00 12.15           C  
ATOM    734  C   GLY L  96      19.520  29.340  36.107  1.00 12.15           C  
ATOM    735  O   GLY L  96      18.387  29.543  35.684  1.00 13.80           O  
ATOM    736  N   THR L  97      20.337  30.371  36.369  1.00 11.94           N  
ATOM    737  CA  THR L  97      19.882  31.722  36.161  1.00 11.57           C  
ATOM    738  CB  THR L  97      20.841  32.717  36.724  1.00 10.82           C  
ATOM    739  OG1 THR L  97      21.027  32.448  38.104  1.00 12.36           O  
ATOM    740  CG2 THR L  97      20.260  34.130  36.538  1.00 12.68           C  
ATOM    741  C   THR L  97      19.656  32.069  34.721  1.00 14.17           C  
ATOM    742  O   THR L  97      18.641  32.677  34.380  1.00 18.18           O  
ATOM    743  N   HIS L  98      20.588  31.687  33.830  1.00 14.07           N  
ATOM    744  CA  HIS L  98      20.466  32.113  32.467  1.00 15.02           C  
ATOM    745  ND1 HIS L  98      21.908  35.155  32.717  1.00 17.44           N  
ATOM    746  CG  HIS L  98      22.287  33.835  32.815  1.00 16.07           C  
ATOM    747  CB  HIS L  98      21.768  32.736  31.936  1.00 14.50           C  
ATOM    748  NE2 HIS L  98      23.362  35.034  34.396  1.00 16.77           N  
ATOM    749  CD2 HIS L  98      23.176  33.780  33.845  1.00 16.65           C  
ATOM    750  CE1 HIS L  98      22.581  35.828  33.687  1.00 17.54           C  
ATOM    751  C   HIS L  98      20.180  30.921  31.609  1.00 14.78           C  
ATOM    752  O   HIS L  98      20.732  29.840  31.807  1.00 15.65           O  
ATOM    753  N   PHE L  99      19.273  31.099  30.634  1.00 16.74           N  
ATOM    754  CA  PHE L  99      18.933  30.077  29.693  1.00 18.96           C  
ATOM    755  CB  PHE L  99      17.533  30.355  29.104  1.00 17.74           C  
ATOM    756  CG  PHE L  99      17.178  29.410  28.011  1.00 19.36           C  
ATOM    757  CD1 PHE L  99      16.586  28.201  28.289  1.00 21.39           C  
ATOM    758  CD2 PHE L  99      17.420  29.751  26.700  1.00 21.66           C  
ATOM    759  CE1 PHE L  99      16.252  27.339  27.273  1.00 20.55           C  
ATOM    760  CE2 PHE L  99      17.088  28.893  25.680  1.00 24.25           C  
ATOM    761  CZ  PHE L  99      16.504  27.684  25.968  1.00 23.31           C  
ATOM    762  C   PHE L  99      19.942  30.188  28.592  1.00 21.98           C  
ATOM    763  O   PHE L  99      20.267  31.308  28.192  1.00 24.49           O  
ATOM    764  N   PRO L 100      20.483  29.114  28.072  1.00 19.34           N  
ATOM    765  CA  PRO L 100      20.205  27.791  28.568  1.00 15.70           C  
ATOM    766  CD  PRO L 100      20.723  29.104  26.638  1.00 18.29           C  
ATOM    767  CB  PRO L 100      20.511  26.827  27.426  1.00 16.03           C  
ATOM    768  CG  PRO L 100      20.359  27.691  26.166  1.00 15.76           C  
ATOM    769  C   PRO L 100      21.050  27.516  29.767  1.00 13.12           C  
ATOM    770  O   PRO L 100      22.048  28.206  29.969  1.00 15.22           O  
ATOM    771  N   LEU L 101      20.686  26.504  30.573  1.00 10.85           N  
ATOM    772  CA  LEU L 101      21.524  26.259  31.700  1.00 11.99           C  
ATOM    773  CB  LEU L 101      20.974  25.341  32.790  1.00 14.44           C  
ATOM    774  CG  LEU L 101      19.911  25.985  33.680  1.00 13.90           C  
ATOM    775  CD1 LEU L 101      18.515  25.961  33.041  1.00 18.82           C  
ATOM    776  CD2 LEU L 101      20.000  25.404  35.089  1.00 20.70           C  
ATOM    777  C   LEU L 101      22.797  25.659  31.241  1.00 11.95           C  
ATOM    778  O   LEU L 101      22.862  24.985  30.213  1.00 13.63           O  
ATOM    779  N   THR L 102      23.865  25.918  32.014  1.00 23.69           N  
ATOM    780  CA  THR L 102      25.149  25.422  31.617  1.00 23.46           C  
ATOM    781  CB  THR L 102      26.032  26.495  31.058  1.00 23.77           C  
ATOM    782  OG1 THR L 102      26.239  27.513  32.026  1.00 24.08           O  
ATOM    783  CG2 THR L 102      25.347  27.076  29.809  1.00 23.90           C  
ATOM    784  C   THR L 102      25.854  24.791  32.779  1.00 22.87           C  
ATOM    785  O   THR L 102      25.601  25.112  33.938  1.00 22.58           O  
ATOM    786  N   PHE L 103      26.783  23.859  32.467  1.00 23.05           N  
ATOM    787  CA  PHE L 103      27.505  23.127  33.472  1.00 23.09           C  
ATOM    788  CB  PHE L 103      27.461  21.596  33.283  1.00 23.12           C  
ATOM    789  CG  PHE L 103      26.071  21.062  33.421  1.00 24.09           C  
ATOM    790  CD1 PHE L 103      25.211  21.065  32.347  1.00 23.48           C  
ATOM    791  CD2 PHE L 103      25.632  20.535  34.616  1.00 23.00           C  
ATOM    792  CE1 PHE L 103      23.935  20.564  32.466  1.00 24.51           C  
ATOM    793  CE2 PHE L 103      24.356  20.033  34.740  1.00 23.44           C  
ATOM    794  CZ  PHE L 103      23.503  20.047  33.663  1.00 23.44           C  
ATOM    795  C   PHE L 103      28.960  23.470  33.360  1.00 24.38           C  
ATOM    796  O   PHE L 103      29.429  23.958  32.332  1.00 24.19           O  
ATOM    797  N   GLY L 104      29.713  23.237  34.454  1.00 24.37           N  
ATOM    798  CA  GLY L 104      31.133  23.434  34.434  1.00 24.08           C  
ATOM    799  C   GLY L 104      31.719  22.187  33.843  1.00 23.81           C  
ATOM    800  O   GLY L 104      31.017  21.203  33.623  1.00 23.50           O  
ATOM    801  N   ALA L 105      33.040  22.204  33.588  1.00 24.67           N  
ATOM    802  CA  ALA L 105      33.763  21.114  32.994  1.00 24.76           C  
ATOM    803  CB  ALA L 105      35.238  21.459  32.732  1.00 26.80           C  
ATOM    804  C   ALA L 105      33.726  19.922  33.900  1.00 25.09           C  
ATOM    805  O   ALA L 105      33.735  18.783  33.436  1.00 25.43           O  
ATOM    806  N   GLY L 106      33.728  20.151  35.225  1.00 24.32           N  
ATOM    807  CA  GLY L 106      33.712  19.056  36.151  1.00 24.87           C  
ATOM    808  C   GLY L 106      35.056  18.965  36.796  1.00 25.67           C  
ATOM    809  O   GLY L 106      36.075  19.311  36.199  1.00 26.91           O  
ATOM    810  N   THR L 107      35.074  18.506  38.063  1.00 25.38           N  
ATOM    811  CA  THR L 107      36.305  18.344  38.781  1.00 25.50           C  
ATOM    812  CB  THR L 107      36.397  19.232  39.988  1.00 25.48           C  
ATOM    813  OG1 THR L 107      36.295  20.596  39.609  1.00 24.75           O  
ATOM    814  CG2 THR L 107      37.740  18.977  40.693  1.00 23.66           C  
ATOM    815  C   THR L 107      36.335  16.932  39.265  1.00 26.18           C  
ATOM    816  O   THR L 107      35.399  16.474  39.917  1.00 25.31           O  
ATOM    817  N   LYS L 108      37.419  16.190  38.966  1.00 26.75           N  
ATOM    818  CA  LYS L 108      37.410  14.831  39.415  1.00 27.62           C  
ATOM    819  CB  LYS L 108      37.937  13.805  38.396  1.00 29.01           C  
ATOM    820  CG  LYS L 108      37.653  12.366  38.839  1.00 31.44           C  
ATOM    821  CD  LYS L 108      37.747  11.324  37.722  1.00 34.90           C  
ATOM    822  CE  LYS L 108      39.165  10.812  37.472  1.00 36.96           C  
ATOM    823  NZ  LYS L 108      39.117   9.555  36.695  1.00 37.50           N1+
ATOM    824  C   LYS L 108      38.230  14.719  40.653  1.00 27.42           C  
ATOM    825  O   LYS L 108      39.384  15.143  40.701  1.00 27.49           O  
ATOM    826  N   LEU L 109      37.624  14.144  41.711  1.00 27.16           N  
ATOM    827  CA  LEU L 109      38.356  13.933  42.924  1.00 27.86           C  
ATOM    828  CB  LEU L 109      37.548  13.964  44.233  1.00 28.43           C  
ATOM    829  CG  LEU L 109      37.182  15.347  44.783  1.00 29.71           C  
ATOM    830  CD1 LEU L 109      36.532  15.209  46.166  1.00 29.48           C  
ATOM    831  CD2 LEU L 109      38.394  16.285  44.832  1.00 30.20           C  
ATOM    832  C   LEU L 109      38.913  12.554  42.878  1.00 27.91           C  
ATOM    833  O   LEU L 109      38.180  11.579  42.722  1.00 28.51           O  
ATOM    834  N   GLU L 110      40.244  12.448  43.031  1.00 28.41           N  
ATOM    835  CA  GLU L 110      40.887  11.171  43.017  1.00 28.88           C  
ATOM    836  CB  GLU L 110      41.743  10.944  41.758  1.00 29.75           C  
ATOM    837  CG  GLU L 110      42.777  12.042  41.504  1.00 32.50           C  
ATOM    838  CD  GLU L 110      43.458  11.736  40.180  1.00 34.38           C  
ATOM    839  OE1 GLU L 110      44.184  10.710  40.110  1.00 36.05           O  
ATOM    840  OE2 GLU L 110      43.254  12.521  39.216  1.00 36.58           O1-
ATOM    841  C   GLU L 110      41.753  11.074  44.232  1.00 28.49           C  
ATOM    842  O   GLU L 110      42.148  12.080  44.818  1.00 29.39           O  
ATOM    843  N   LEU L 111      42.031   9.832  44.671  1.00 27.50           N  
ATOM    844  CA  LEU L 111      42.826   9.637  45.848  1.00 27.08           C  
ATOM    845  CB  LEU L 111      42.541   8.298  46.543  1.00 27.57           C  
ATOM    846  CG  LEU L 111      41.080   8.171  47.015  1.00 28.18           C  
ATOM    847  CD1 LEU L 111      40.842   6.824  47.705  1.00 30.87           C  
ATOM    848  CD2 LEU L 111      40.652   9.373  47.874  1.00 26.62           C  
ATOM    849  C   LEU L 111      44.271   9.694  45.477  1.00 26.98           C  
ATOM    850  O   LEU L 111      44.663   9.302  44.378  1.00 26.92           O  
ATOM    851  N   LYS L 112      45.107  10.201  46.405  1.00 26.56           N  
ATOM    852  CA  LYS L 112      46.515  10.276  46.164  1.00 26.16           C  
ATOM    853  CB  LYS L 112      47.316  10.726  47.398  1.00 26.98           C  
ATOM    854  CG  LYS L 112      47.029  12.161  47.842  1.00 28.81           C  
ATOM    855  CD  LYS L 112      47.367  13.199  46.770  1.00 30.28           C  
ATOM    856  CE  LYS L 112      47.170  14.643  47.232  1.00 32.20           C  
ATOM    857  NZ  LYS L 112      48.417  15.147  47.849  1.00 31.93           N1+
ATOM    858  C   LYS L 112      46.945   8.853  45.859  1.00 26.02           C  
ATOM    859  O   LYS L 112      46.738   7.986  46.751  1.00 26.29           O  
ATOM    860  OXT LYS L 112      47.479   8.611  44.744  1.00 19.46           O1-
TER     861      LYS L 112 
ATOM    862  N   GLU H 113       8.329   6.169  46.127  1.00 47.82           N1+
ATOM    863  CA  GLU H 113       9.312   7.258  45.930  1.00 47.12           C  
ATOM    864  CB  GLU H 113      10.718   6.803  46.363  1.00 48.43           C  
ATOM    865  CG  GLU H 113      11.720   7.950  46.516  1.00 55.50           C  
ATOM    866  CD  GLU H 113      11.508   8.579  47.886  1.00 58.77           C  
ATOM    867  OE1 GLU H 113      10.960   7.883  48.782  1.00 66.59           O  
ATOM    868  OE2 GLU H 113      11.896   9.765  48.055  1.00 60.67           O1-
ATOM    869  C   GLU H 113       9.341   7.623  44.481  1.00 45.20           C  
ATOM    870  O   GLU H 113       8.711   6.966  43.654  1.00 45.37           O  
ATOM    871  N   VAL H 114      10.071   8.699  44.137  1.00 42.88           N  
ATOM    872  CA  VAL H 114      10.095   9.148  42.777  1.00 40.65           C  
ATOM    873  CB  VAL H 114      10.485  10.591  42.650  1.00 41.06           C  
ATOM    874  CG1 VAL H 114      10.572  10.945  41.160  1.00 41.64           C  
ATOM    875  CG2 VAL H 114       9.484  11.449  43.438  1.00 40.35           C  
ATOM    876  C   VAL H 114      11.096   8.354  41.993  1.00 39.07           C  
ATOM    877  O   VAL H 114      12.175   8.037  42.491  1.00 38.73           O  
ATOM    878  N   GLN H 115      10.742   7.992  40.738  1.00 37.33           N  
ATOM    879  CA  GLN H 115      11.674   7.297  39.889  1.00 35.95           C  
ATOM    880  CB  GLN H 115      11.509   5.771  39.823  1.00 38.00           C  
ATOM    881  CG  GLN H 115      11.960   5.013  41.062  1.00 41.77           C  
ATOM    882  CD  GLN H 115      12.029   3.546  40.669  1.00 45.07           C  
ATOM    883  OE1 GLN H 115      13.030   3.085  40.126  1.00 45.90           O  
ATOM    884  NE2 GLN H 115      10.933   2.792  40.942  1.00 45.54           N  
ATOM    885  C   GLN H 115      11.488   7.738  38.471  1.00 33.81           C  
ATOM    886  O   GLN H 115      10.376   8.021  38.028  1.00 32.79           O  
ATOM    887  N   LEU H 116      12.609   7.803  37.725  1.00 31.34           N  
ATOM    888  CA  LEU H 116      12.598   8.119  36.327  1.00 30.05           C  
ATOM    889  CB  LEU H 116      13.454   9.351  36.004  1.00 29.36           C  
ATOM    890  CG  LEU H 116      12.897  10.637  36.641  1.00 28.69           C  
ATOM    891  CD1 LEU H 116      13.781  11.851  36.335  1.00 28.89           C  
ATOM    892  CD2 LEU H 116      11.440  10.869  36.217  1.00 29.23           C  
ATOM    893  C   LEU H 116      13.239   6.949  35.654  1.00 29.54           C  
ATOM    894  O   LEU H 116      14.436   6.721  35.819  1.00 29.60           O  
ATOM    895  N   GLN H 117      12.457   6.187  34.861  1.00 28.91           N  
ATOM    896  CA  GLN H 117      12.966   4.994  34.240  1.00 28.94           C  
ATOM    897  CB  GLN H 117      11.987   3.819  34.404  1.00 32.23           C  
ATOM    898  CG  GLN H 117      12.606   2.439  34.199  1.00 39.38           C  
ATOM    899  CD  GLN H 117      12.947   1.899  35.579  1.00 46.00           C  
ATOM    900  OE1 GLN H 117      14.099   1.920  36.007  1.00 48.09           O  
ATOM    901  NE2 GLN H 117      11.904   1.409  36.301  1.00 46.93           N  
ATOM    902  C   GLN H 117      13.111   5.262  32.767  1.00 27.23           C  
ATOM    903  O   GLN H 117      12.145   5.612  32.091  1.00 26.22           O  
ATOM    904  N   GLN H 118      14.333   5.078  32.220  1.00 25.73           N  
ATOM    905  CA  GLN H 118      14.579   5.370  30.834  1.00 24.90           C  
ATOM    906  CB  GLN H 118      15.878   6.165  30.630  1.00 24.54           C  
ATOM    907  CG  GLN H 118      15.812   7.541  31.299  1.00 24.13           C  
ATOM    908  CD  GLN H 118      17.166   8.222  31.181  1.00 25.31           C  
ATOM    909  OE1 GLN H 118      17.698   8.732  32.164  1.00 26.18           O  
ATOM    910  NE2 GLN H 118      17.742   8.240  29.950  1.00 23.54           N  
ATOM    911  C   GLN H 118      14.661   4.093  30.049  1.00 25.01           C  
ATOM    912  O   GLN H 118      14.871   3.014  30.602  1.00 24.21           O  
ATOM    913  N   SER H 119      14.481   4.195  28.714  1.00 25.07           N  
ATOM    914  CA  SER H 119      14.497   3.049  27.845  1.00 25.07           C  
ATOM    915  CB  SER H 119      13.939   3.338  26.440  1.00 24.58           C  
ATOM    916  OG  SER H 119      14.699   4.355  25.803  1.00 25.31           O  
ATOM    917  C   SER H 119      15.901   2.535  27.715  1.00 25.18           C  
ATOM    918  O   SER H 119      16.867   3.215  28.056  1.00 24.76           O  
ATOM    919  N   GLY H 120      16.040   1.295  27.202  1.00 25.12           N  
ATOM    920  CA  GLY H 120      17.311   0.628  27.121  1.00 24.97           C  
ATOM    921  C   GLY H 120      18.149   1.210  26.024  1.00 25.25           C  
ATOM    922  O   GLY H 120      17.711   2.019  25.208  1.00 24.95           O  
ATOM    923  N   PRO H 121      19.374   0.751  26.013  1.00 25.98           N  
ATOM    924  CA  PRO H 121      20.392   1.197  25.095  1.00 26.45           C  
ATOM    925  CD  PRO H 121      19.692  -0.543  26.597  1.00 26.41           C  
ATOM    926  CB  PRO H 121      21.604   0.312  25.380  1.00 25.98           C  
ATOM    927  CG  PRO H 121      20.972  -1.001  25.878  1.00 27.43           C  
ATOM    928  C   PRO H 121      19.938   1.051  23.674  1.00 27.53           C  
ATOM    929  O   PRO H 121      19.218   0.102  23.370  1.00 27.75           O  
ATOM    930  N   GLU H 122      20.353   1.985  22.788  1.00 28.25           N  
ATOM    931  CA  GLU H 122      19.928   1.943  21.415  1.00 29.76           C  
ATOM    932  CB  GLU H 122      19.127   3.191  20.998  1.00 31.22           C  
ATOM    933  CG  GLU H 122      17.807   3.384  21.751  1.00 35.52           C  
ATOM    934  CD  GLU H 122      16.733   2.551  21.072  1.00 39.99           C  
ATOM    935  OE1 GLU H 122      17.044   1.915  20.030  1.00 40.73           O  
ATOM    936  OE2 GLU H 122      15.581   2.547  21.584  1.00 42.53           O1-
ATOM    937  C   GLU H 122      21.137   1.929  20.526  1.00 29.56           C  
ATOM    938  O   GLU H 122      22.118   2.633  20.764  1.00 29.04           O  
ATOM    939  N   LEU H 123      21.089   1.096  19.469  1.00 30.28           N  
ATOM    940  CA  LEU H 123      22.140   1.039  18.492  1.00 31.34           C  
ATOM    941  CB  LEU H 123      22.720  -0.375  18.314  1.00 32.00           C  
ATOM    942  CG  LEU H 123      23.785  -0.475  17.207  1.00 34.62           C  
ATOM    943  CD1 LEU H 123      25.006   0.404  17.510  1.00 31.54           C  
ATOM    944  CD2 LEU H 123      24.155  -1.941  16.928  1.00 34.82           C  
ATOM    945  C   LEU H 123      21.508   1.432  17.196  1.00 31.36           C  
ATOM    946  O   LEU H 123      20.599   0.752  16.720  1.00 32.02           O  
ATOM    947  N   VAL H 124      21.968   2.542  16.583  1.00 30.67           N  
ATOM    948  CA  VAL H 124      21.323   2.967  15.372  1.00 32.02           C  
ATOM    949  CB  VAL H 124      20.412   4.142  15.582  1.00 32.12           C  
ATOM    950  CG1 VAL H 124      19.238   3.697  16.473  1.00 32.95           C  
ATOM    951  CG2 VAL H 124      21.232   5.293  16.190  1.00 31.66           C  
ATOM    952  C   VAL H 124      22.343   3.363  14.348  1.00 32.31           C  
ATOM    953  O   VAL H 124      23.476   3.722  14.666  1.00 32.30           O  
ATOM    954  N   LYS H 125      21.943   3.282  13.062  1.00 33.18           N  
ATOM    955  CA  LYS H 125      22.796   3.637  11.965  1.00 34.57           C  
ATOM    956  CB  LYS H 125      22.381   3.004  10.626  1.00 36.46           C  
ATOM    957  CG  LYS H 125      22.462   1.478  10.609  1.00 41.01           C  
ATOM    958  CD  LYS H 125      21.749   0.856   9.409  1.00 45.04           C  
ATOM    959  CE  LYS H 125      20.328   1.390   9.213  1.00 45.16           C  
ATOM    960  NZ  LYS H 125      19.562   1.258  10.471  1.00 46.08           N1+
ATOM    961  C   LYS H 125      22.720   5.120  11.793  1.00 33.01           C  
ATOM    962  O   LYS H 125      21.732   5.752  12.164  1.00 32.15           O  
ATOM    963  N   THR H 126      23.776   5.715  11.209  1.00 32.56           N  
ATOM    964  CA  THR H 126      23.811   7.137  11.039  1.00 32.32           C  
ATOM    965  CB  THR H 126      25.129   7.638  10.531  1.00 32.60           C  
ATOM    966  OG1 THR H 126      25.155   9.056  10.549  1.00  0.00           O  
ATOM    967  CG2 THR H 126      25.330   7.121   9.098  1.00  0.00           C  
ATOM    968  C   THR H 126      22.759   7.540  10.055  1.00 32.31           C  
ATOM    969  O   THR H 126      22.447   6.803   9.119  1.00 32.46           O  
ATOM    970  N   GLY H 127      22.164   8.732  10.275  1.00 31.54           N  
ATOM    971  CA  GLY H 127      21.177   9.279   9.387  1.00 32.24           C  
ATOM    972  C   GLY H 127      19.809   8.867   9.839  1.00 32.40           C  
ATOM    973  O   GLY H 127      18.806   9.366   9.329  1.00 32.76           O  
ATOM    974  N   ALA H 128      19.735   7.937  10.808  1.00 32.07           N  
ATOM    975  CA  ALA H 128      18.478   7.446  11.306  1.00 32.12           C  
ATOM    976  CB  ALA H 128      18.554   6.018  11.871  1.00 32.21           C  
ATOM    977  C   ALA H 128      18.014   8.341  12.411  1.00 32.28           C  
ATOM    978  O   ALA H 128      18.656   9.336  12.739  1.00 31.45           O  
ATOM    979  N   SER H 129      16.833   8.023  12.984  1.00 32.13           N  
ATOM    980  CA  SER H 129      16.300   8.787  14.075  1.00 32.25           C  
ATOM    981  CB  SER H 129      14.980   9.488  13.728  1.00 32.72           C  
ATOM    982  OG  SER H 129      13.999   8.523  13.381  1.00 37.19           O  
ATOM    983  C   SER H 129      16.037   7.840  15.207  1.00 31.11           C  
ATOM    984  O   SER H 129      15.924   6.632  15.007  1.00 30.98           O  
ATOM    985  N   VAL H 130      15.971   8.371  16.447  1.00 29.49           N  
ATOM    986  CA  VAL H 130      15.736   7.519  17.577  1.00 29.02           C  
ATOM    987  CB  VAL H 130      17.005   7.160  18.299  1.00 29.05           C  
ATOM    988  CG1 VAL H 130      17.649   8.451  18.825  1.00 27.98           C  
ATOM    989  CG2 VAL H 130      16.699   6.134  19.399  1.00 27.71           C  
ATOM    990  C   VAL H 130      14.845   8.245  18.538  1.00 28.77           C  
ATOM    991  O   VAL H 130      14.820   9.475  18.579  1.00 28.64           O  
ATOM    992  N   LYS H 131      14.058   7.487  19.328  1.00 28.13           N  
ATOM    993  CA  LYS H 131      13.213   8.114  20.297  1.00 28.19           C  
ATOM    994  CB  LYS H 131      11.720   8.037  19.939  1.00 28.79           C  
ATOM    995  CG  LYS H 131      10.854   9.006  20.742  1.00 30.97           C  
ATOM    996  CD  LYS H 131       9.482   9.259  20.113  1.00 32.65           C  
ATOM    997  CE  LYS H 131       8.389   8.306  20.595  1.00 33.94           C  
ATOM    998  NZ  LYS H 131       8.681   6.931  20.146  1.00 35.31           N1+
ATOM    999  C   LYS H 131      13.433   7.406  21.597  1.00 28.38           C  
ATOM   1000  O   LYS H 131      13.278   6.189  21.688  1.00 29.23           O  
ATOM   1001  N   ILE H 132      13.808   8.159  22.648  1.00 28.03           N  
ATOM   1002  CA  ILE H 132      14.035   7.544  23.922  1.00 27.71           C  
ATOM   1003  CB  ILE H 132      15.411   7.762  24.497  1.00 28.05           C  
ATOM   1004  CG1 ILE H 132      15.748   9.250  24.631  1.00 25.38           C  
ATOM   1005  CG2 ILE H 132      16.419   6.956  23.666  1.00 25.61           C  
ATOM   1006  CD1 ILE H 132      17.065   9.481  25.372  1.00 27.97           C  
ATOM   1007  C   ILE H 132      12.989   8.031  24.867  1.00 27.07           C  
ATOM   1008  O   ILE H 132      12.491   9.148  24.743  1.00 26.32           O  
ATOM   1009  N   SER H 133      12.597   7.161  25.820  0.90 26.09           N  
ATOM   1010  CA  SER H 133      11.522   7.492  26.708  0.90 25.79           C  
ATOM   1011  CB  SER H 133      10.376   6.469  26.666  0.90 26.55           C  
ATOM   1012  OG  SER H 133      10.847   5.193  27.072  0.90 26.90           O  
ATOM   1013  C   SER H 133      12.010   7.556  28.122  0.90 25.60           C  
ATOM   1014  O   SER H 133      13.039   6.987  28.480  0.90 25.60           O  
ATOM   1015  N   CYS H 134      11.273   8.318  28.957  1.00 25.74           N  
ATOM   1016  CA  CYS H 134      11.569   8.442  30.353  1.00 25.49           C  
ATOM   1017  CB  CYS H 134      12.248   9.795  30.683  1.00 25.09           C  
ATOM   1018  SG  CYS H 134      12.665  10.052  32.436  1.00 25.87           S  
ATOM   1019  C   CYS H 134      10.251   8.353  31.067  1.00 25.99           C  
ATOM   1020  O   CYS H 134       9.451   9.285  31.018  1.00 25.20           O  
ATOM   1021  N   LYS H 135       9.985   7.222  31.760  1.00 26.28           N  
ATOM   1022  CA  LYS H 135       8.716   7.084  32.424  1.00 27.36           C  
ATOM   1023  CB  LYS H 135       8.161   5.647  32.499  1.00 29.44           C  
ATOM   1024  CG  LYS H 135       6.778   5.609  33.163  1.00 32.25           C  
ATOM   1025  CD  LYS H 135       5.995   4.305  32.998  1.00 37.15           C  
ATOM   1026  CE  LYS H 135       4.614   4.341  33.666  1.00 37.79           C  
ATOM   1027  NZ  LYS H 135       3.851   3.114  33.346  1.00 39.17           N1+
ATOM   1028  C   LYS H 135       8.866   7.563  33.830  1.00 27.15           C  
ATOM   1029  O   LYS H 135       9.790   7.173  34.541  1.00 27.26           O  
ATOM   1030  N   ALA H 136       7.931   8.422  34.278  1.00 26.98           N  
ATOM   1031  CA  ALA H 136       8.030   8.971  35.599  1.00 27.37           C  
ATOM   1032  CB  ALA H 136       7.846  10.498  35.642  1.00 25.97           C  
ATOM   1033  C   ALA H 136       6.967   8.372  36.463  1.00 27.94           C  
ATOM   1034  O   ALA H 136       5.888   8.018  35.991  1.00 28.86           O  
ATOM   1035  N   SER H 137       7.278   8.203  37.766  1.00 28.00           N  
ATOM   1036  CA  SER H 137       6.307   7.678  38.683  1.00 28.22           C  
ATOM   1037  CB  SER H 137       6.302   6.143  38.756  1.00 28.12           C  
ATOM   1038  OG  SER H 137       7.548   5.674  39.252  1.00 28.10           O  
ATOM   1039  C   SER H 137       6.652   8.182  40.052  1.00 28.04           C  
ATOM   1040  O   SER H 137       7.800   8.527  40.324  1.00 27.16           O  
ATOM   1041  N   GLY H 138       5.646   8.230  40.956  1.00 57.24           N  
ATOM   1042  CA  GLY H 138       5.865   8.565  42.340  1.00 56.76           C  
ATOM   1043  C   GLY H 138       5.512   9.991  42.635  1.00 56.17           C  
ATOM   1044  O   GLY H 138       5.272  10.332  43.793  1.00 67.91           O  
ATOM   1045  N   TYR H 139       5.466  10.867  41.616  1.00 54.44           N  
ATOM   1046  CA  TYR H 139       5.160  12.244  41.886  1.00 54.80           C  
ATOM   1047  CB  TYR H 139       6.399  13.161  41.870  1.00 51.80           C  
ATOM   1048  CG  TYR H 139       6.997  13.184  40.501  1.00 50.24           C  
ATOM   1049  CD1 TYR H 139       6.524  14.055  39.550  1.00 49.79           C  
ATOM   1050  CD2 TYR H 139       8.034  12.348  40.159  1.00 48.92           C  
ATOM   1051  CE1 TYR H 139       7.069  14.094  38.287  1.00 49.30           C  
ATOM   1052  CE2 TYR H 139       8.583  12.381  38.899  1.00 48.05           C  
ATOM   1053  CZ  TYR H 139       8.104  13.256  37.955  1.00 46.82           C  
ATOM   1054  OH  TYR H 139       8.666  13.294  36.661  1.00 47.98           O  
ATOM   1055  C   TYR H 139       4.211  12.720  40.829  1.00 56.39           C  
ATOM   1056  O   TYR H 139       3.963  12.015  39.852  1.00 54.35           O  
ATOM   1057  N   SER H 140       3.610  13.915  41.026  1.00 57.10           N  
ATOM   1058  CA  SER H 140       2.709  14.441  40.039  1.00 57.01           C  
ATOM   1059  CB  SER H 140       1.943  15.697  40.495  1.00 60.33           C  
ATOM   1060  OG  SER H 140       1.058  15.380  41.560  1.00 54.77           O  
ATOM   1061  C   SER H 140       3.527  14.829  38.847  1.00 54.99           C  
ATOM   1062  O   SER H 140       4.406  15.685  38.926  1.00 55.62           O  
ATOM   1063  N   PHE H 141       3.212  14.216  37.692  1.00 55.22           N  
ATOM   1064  CA  PHE H 141       3.949  14.370  36.468  1.00 54.14           C  
ATOM   1065  CB  PHE H 141       3.458  13.387  35.387  1.00 54.18           C  
ATOM   1066  CG  PHE H 141       4.263  13.554  34.141  1.00 52.52           C  
ATOM   1067  CD1 PHE H 141       5.557  13.091  34.074  1.00 54.77           C  
ATOM   1068  CD2 PHE H 141       3.716  14.146  33.027  1.00 54.64           C  
ATOM   1069  CE1 PHE H 141       6.298  13.233  32.925  1.00 54.21           C  
ATOM   1070  CE2 PHE H 141       4.451  14.291  31.875  1.00 53.82           C  
ATOM   1071  CZ  PHE H 141       5.747  13.837  31.822  1.00 56.14           C  
ATOM   1072  C   PHE H 141       3.843  15.765  35.929  1.00 55.10           C  
ATOM   1073  O   PHE H 141       4.829  16.320  35.449  1.00 53.79           O  
ATOM   1074  N   THR H 142       2.634  16.352  35.986  1.00 55.30           N  
ATOM   1075  CA  THR H 142       2.322  17.641  35.429  1.00 55.25           C  
ATOM   1076  CB  THR H 142       0.847  17.926  35.428  1.00 60.17           C  
ATOM   1077  OG1 THR H 142       0.349  17.949  36.758  1.00 63.07           O  
ATOM   1078  CG2 THR H 142       0.134  16.828  34.619  1.00 59.84           C  
ATOM   1079  C   THR H 142       2.999  18.739  36.184  1.00 54.47           C  
ATOM   1080  O   THR H 142       3.270  19.804  35.633  1.00 54.76           O  
ATOM   1081  N   SER H 143       3.255  18.522  37.480  1.00 52.77           N  
ATOM   1082  CA  SER H 143       3.764  19.548  38.342  1.00 51.99           C  
ATOM   1083  CB  SER H 143       3.768  19.122  39.818  1.00 52.71           C  
ATOM   1084  OG  SER H 143       2.433  18.937  40.265  1.00 53.47           O  
ATOM   1085  C   SER H 143       5.158  19.984  37.999  1.00 50.46           C  
ATOM   1086  O   SER H 143       5.528  21.106  38.345  1.00 52.10           O  
ATOM   1087  N   TYR H 144       5.975  19.150  37.320  1.00 49.91           N  
ATOM   1088  CA  TYR H 144       7.344  19.558  37.159  1.00 45.39           C  
ATOM   1089  CB  TYR H 144       8.326  18.654  37.920  1.00 44.25           C  
ATOM   1090  CG  TYR H 144       7.917  18.642  39.357  1.00 45.78           C  
ATOM   1091  CD1 TYR H 144       7.006  17.713  39.806  1.00 49.16           C  
ATOM   1092  CD2 TYR H 144       8.431  19.550  40.256  1.00 43.71           C  
ATOM   1093  CE1 TYR H 144       6.614  17.680  41.123  1.00 50.26           C  
ATOM   1094  CE2 TYR H 144       8.042  19.523  41.576  1.00 46.25           C  
ATOM   1095  CZ  TYR H 144       7.134  18.588  42.012  1.00 45.38           C  
ATOM   1096  OH  TYR H 144       6.733  18.556  43.365  1.00 47.92           O  
ATOM   1097  C   TYR H 144       7.759  19.531  35.718  1.00 44.38           C  
ATOM   1098  O   TYR H 144       7.145  18.885  34.869  1.00 48.34           O  
ATOM   1099  N   TYR H 145       8.837  20.294  35.433  1.00 24.84           N  
ATOM   1100  CA  TYR H 145       9.473  20.417  34.149  1.00 24.66           C  
ATOM   1101  CB  TYR H 145      10.460  21.596  34.045  1.00 25.53           C  
ATOM   1102  CG  TYR H 145       9.788  22.898  34.325  1.00 28.86           C  
ATOM   1103  CD1 TYR H 145       8.993  23.504  33.382  1.00 30.90           C  
ATOM   1104  CD2 TYR H 145       9.984  23.533  35.530  1.00 33.11           C  
ATOM   1105  CE1 TYR H 145       8.387  24.710  33.648  1.00 31.40           C  
ATOM   1106  CE2 TYR H 145       9.381  24.740  35.803  1.00 33.56           C  
ATOM   1107  CZ  TYR H 145       8.577  25.331  34.858  1.00 32.59           C  
ATOM   1108  OH  TYR H 145       7.950  26.568  35.114  1.00 34.32           O  
ATOM   1109  C   TYR H 145      10.340  19.208  33.972  1.00 24.48           C  
ATOM   1110  O   TYR H 145      10.902  18.702  34.942  1.00 24.39           O  
ATOM   1111  N   MET H 146      10.449  18.694  32.727  1.00 23.75           N  
ATOM   1112  CA  MET H 146      11.299  17.565  32.467  1.00 23.01           C  
ATOM   1113  CB  MET H 146      10.596  16.434  31.697  1.00 23.17           C  
ATOM   1114  CG  MET H 146      11.485  15.214  31.456  1.00 25.84           C  
ATOM   1115  SD  MET H 146      11.876  14.258  32.951  1.00 26.90           S  
ATOM   1116  CE  MET H 146      10.231  13.502  33.079  1.00 25.71           C  
ATOM   1117  C   MET H 146      12.438  18.056  31.628  1.00 22.80           C  
ATOM   1118  O   MET H 146      12.236  18.653  30.571  1.00 22.79           O  
ATOM   1119  N   HIS H 147      13.680  17.795  32.081  1.00 21.33           N  
ATOM   1120  CA  HIS H 147      14.836  18.291  31.390  1.00 21.33           C  
ATOM   1121  ND1 HIS H 147      15.359  21.596  32.237  1.00 19.20           N  
ATOM   1122  CG  HIS H 147      15.161  20.359  32.810  1.00 23.20           C  
ATOM   1123  CB  HIS H 147      15.780  19.085  32.309  1.00 21.37           C  
ATOM   1124  NE2 HIS H 147      13.993  21.907  33.962  1.00 18.10           N  
ATOM   1125  CD2 HIS H 147      14.323  20.567  33.862  1.00 19.58           C  
ATOM   1126  CE1 HIS H 147      14.639  22.486  32.966  1.00 16.47           C  
ATOM   1127  C   HIS H 147      15.594  17.132  30.821  1.00 21.52           C  
ATOM   1128  O   HIS H 147      15.501  16.010  31.318  1.00 21.67           O  
ATOM   1129  N   TRP H 148      16.343  17.378  29.726  1.00 20.88           N  
ATOM   1130  CA  TRP H 148      17.112  16.327  29.118  1.00 21.20           C  
ATOM   1131  CB  TRP H 148      16.612  15.935  27.718  1.00 21.49           C  
ATOM   1132  CG  TRP H 148      15.261  15.262  27.736  1.00 22.15           C  
ATOM   1133  CD2 TRP H 148      15.064  13.841  27.829  1.00 22.70           C  
ATOM   1134  CD1 TRP H 148      14.015  15.818  27.670  1.00 22.46           C  
ATOM   1135  NE1 TRP H 148      13.057  14.835  27.718  1.00 23.00           N  
ATOM   1136  CE2 TRP H 148      13.689  13.611  27.815  1.00 23.23           C  
ATOM   1137  CE3 TRP H 148      15.960  12.814  27.916  1.00 22.07           C  
ATOM   1138  CZ2 TRP H 148      13.185  12.344  27.888  1.00 22.81           C  
ATOM   1139  CZ3 TRP H 148      15.449  11.537  27.993  1.00 22.88           C  
ATOM   1140  CH2 TRP H 148      14.088  11.308  27.979  1.00 22.06           C  
ATOM   1141  C   TRP H 148      18.534  16.793  28.997  1.00 22.00           C  
ATOM   1142  O   TRP H 148      18.800  17.932  28.612  1.00 22.30           O  
ATOM   1143  N   VAL H 149      19.491  15.895  29.322  1.00 21.72           N  
ATOM   1144  CA  VAL H 149      20.881  16.258  29.300  1.00 21.39           C  
ATOM   1145  CB  VAL H 149      21.492  16.308  30.672  1.00 21.28           C  
ATOM   1146  CG1 VAL H 149      22.977  16.691  30.543  1.00 19.57           C  
ATOM   1147  CG2 VAL H 149      20.660  17.256  31.551  1.00 18.97           C  
ATOM   1148  C   VAL H 149      21.642  15.228  28.519  1.00 21.85           C  
ATOM   1149  O   VAL H 149      21.247  14.066  28.437  1.00 22.17           O  
ATOM   1150  N   LYS H 150      22.769  15.658  27.910  1.00 22.72           N  
ATOM   1151  CA  LYS H 150      23.604  14.790  27.122  1.00 23.56           C  
ATOM   1152  CB  LYS H 150      23.824  15.316  25.690  1.00 23.92           C  
ATOM   1153  CG  LYS H 150      24.721  14.436  24.815  1.00 24.56           C  
ATOM   1154  CD  LYS H 150      24.823  14.923  23.366  1.00 25.12           C  
ATOM   1155  CE  LYS H 150      25.900  14.217  22.542  1.00 26.24           C  
ATOM   1156  NZ  LYS H 150      25.992  14.835  21.200  1.00 25.57           N1+
ATOM   1157  C   LYS H 150      24.961  14.743  27.753  1.00 24.56           C  
ATOM   1158  O   LYS H 150      25.467  15.752  28.238  1.00 24.82           O  
ATOM   1159  N   GLN H 151      25.585  13.550  27.787  1.00 25.82           N  
ATOM   1160  CA  GLN H 151      26.920  13.480  28.304  1.00 27.10           C  
ATOM   1161  CB  GLN H 151      27.026  12.798  29.679  1.00 27.10           C  
ATOM   1162  CG  GLN H 151      28.464  12.729  30.203  1.00 27.36           C  
ATOM   1163  CD  GLN H 151      28.458  12.087  31.585  1.00 28.02           C  
ATOM   1164  OE1 GLN H 151      27.880  11.022  31.792  1.00 28.90           O  
ATOM   1165  NE2 GLN H 151      29.118  12.762  32.566  1.00 28.15           N  
ATOM   1166  C   GLN H 151      27.741  12.691  27.337  1.00 28.67           C  
ATOM   1167  O   GLN H 151      27.486  11.509  27.112  1.00 27.90           O  
ATOM   1168  N   SER H 152      28.764  13.332  26.741  1.00 31.37           N  
ATOM   1169  CA  SER H 152      29.583  12.642  25.788  1.00 34.28           C  
ATOM   1170  CB  SER H 152      30.329  13.578  24.823  1.00 34.45           C  
ATOM   1171  OG  SER H 152      29.395  14.274  24.011  1.00 37.45           O  
ATOM   1172  C   SER H 152      30.574  11.819  26.539  1.00 36.46           C  
ATOM   1173  O   SER H 152      30.809  12.033  27.727  1.00 35.94           O  
ATOM   1174  N   HIS H 153      31.194  10.849  25.845  1.00 39.16           N  
ATOM   1175  CA  HIS H 153      32.064   9.934  26.513  1.00 41.43           C  
ATOM   1176  ND1 HIS H 153      31.085   8.689  23.614  1.00 48.35           N  
ATOM   1177  CG  HIS H 153      31.598   8.224  24.802  1.00 44.20           C  
ATOM   1178  CB  HIS H 153      32.681   8.909  25.561  1.00 42.02           C  
ATOM   1179  NE2 HIS H 153      29.945   6.852  24.127  1.00 49.53           N  
ATOM   1180  CD2 HIS H 153      30.892   7.101  25.102  1.00 47.94           C  
ATOM   1181  CE1 HIS H 153      30.098   7.832  23.253  1.00 49.42           C  
ATOM   1182  C   HIS H 153      33.172  10.679  27.148  1.00 42.48           C  
ATOM   1183  O   HIS H 153      33.965  11.340  26.479  1.00 42.63           O  
ATOM   1184  N   GLY H 154      33.231  10.584  28.485  1.00 43.70           N  
ATOM   1185  CA  GLY H 154      34.319  11.163  29.202  1.00 43.72           C  
ATOM   1186  C   GLY H 154      34.213  12.647  29.149  1.00 43.80           C  
ATOM   1187  O   GLY H 154      35.138  13.353  29.548  1.00 44.36           O  
ATOM   1188  N   LYS H 155      33.073  13.174  28.679  1.00 42.60           N  
ATOM   1189  CA  LYS H 155      33.020  14.598  28.581  1.00 41.70           C  
ATOM   1190  CB  LYS H 155      32.621  15.126  27.194  1.00 42.52           C  
ATOM   1191  CG  LYS H 155      33.762  15.067  26.175  1.00 44.94           C  
ATOM   1192  CD  LYS H 155      33.298  15.293  24.738  1.00 47.40           C  
ATOM   1193  CE  LYS H 155      32.361  16.490  24.591  1.00 50.62           C  
ATOM   1194  NZ  LYS H 155      31.934  16.615  23.180  1.00 50.23           N1+
ATOM   1195  C   LYS H 155      32.054  15.132  29.574  1.00 39.97           C  
ATOM   1196  O   LYS H 155      31.619  14.468  30.514  1.00 40.42           O  
ATOM   1197  N   SER H 156      31.743  16.417  29.387  1.00 37.15           N  
ATOM   1198  CA  SER H 156      30.877  17.089  30.283  1.00 34.87           C  
ATOM   1199  CB  SER H 156      31.038  18.618  30.286  1.00 35.06           C  
ATOM   1200  OG  SER H 156      32.267  18.982  30.889  1.00 37.40           O  
ATOM   1201  C   SER H 156      29.460  16.825  29.930  1.00 32.40           C  
ATOM   1202  O   SER H 156      29.120  15.999  29.081  1.00 32.09           O  
ATOM   1203  N   LEU H 157      28.601  17.553  30.655  1.00 30.06           N  
ATOM   1204  CA  LEU H 157      27.186  17.483  30.548  1.00 27.72           C  
ATOM   1205  CB  LEU H 157      26.511  17.540  31.928  1.00 27.25           C  
ATOM   1206  CG  LEU H 157      26.869  16.348  32.835  1.00 27.19           C  
ATOM   1207  CD1 LEU H 157      26.262  16.500  34.239  1.00 26.34           C  
ATOM   1208  CD2 LEU H 157      26.466  15.020  32.178  1.00 26.90           C  
ATOM   1209  C   LEU H 157      26.726  18.675  29.779  1.00 26.65           C  
ATOM   1210  O   LEU H 157      27.254  19.777  29.929  1.00 25.85           O  
ATOM   1211  N   GLU H 158      25.729  18.461  28.900  1.00 25.93           N  
ATOM   1212  CA  GLU H 158      25.170  19.529  28.130  1.00 26.18           C  
ATOM   1213  CB  GLU H 158      25.469  19.405  26.623  1.00 27.23           C  
ATOM   1214  CG  GLU H 158      26.964  19.519  26.301  1.00 30.98           C  
ATOM   1215  CD  GLU H 158      27.161  19.387  24.796  1.00 33.16           C  
ATOM   1216  OE1 GLU H 158      26.140  19.438  24.060  1.00 34.00           O  
ATOM   1217  OE2 GLU H 158      28.332  19.240  24.357  1.00 36.18           O1-
ATOM   1218  C   GLU H 158      23.686  19.474  28.325  1.00 24.59           C  
ATOM   1219  O   GLU H 158      23.092  18.396  28.333  1.00 24.00           O  
ATOM   1220  N   TRP H 159      23.045  20.649  28.493  1.00 23.63           N  
ATOM   1221  CA  TRP H 159      21.625  20.708  28.712  1.00 22.36           C  
ATOM   1222  CB  TRP H 159      21.228  21.902  29.604  1.00 22.15           C  
ATOM   1223  CG  TRP H 159      19.749  22.064  29.848  1.00 23.29           C  
ATOM   1224  CD2 TRP H 159      18.938  23.046  29.188  1.00 23.79           C  
ATOM   1225  CD1 TRP H 159      18.923  21.390  30.701  1.00 22.28           C  
ATOM   1226  NE1 TRP H 159      17.644  21.881  30.599  1.00 22.60           N  
ATOM   1227  CE2 TRP H 159      17.640  22.904  29.675  1.00 24.24           C  
ATOM   1228  CE3 TRP H 159      19.250  23.993  28.254  1.00 23.66           C  
ATOM   1229  CZ2 TRP H 159      16.629  23.705  29.232  1.00 23.92           C  
ATOM   1230  CZ3 TRP H 159      18.227  24.803  27.811  1.00 25.07           C  
ATOM   1231  CH2 TRP H 159      16.941  24.659  28.289  1.00 24.68           C  
ATOM   1232  C   TRP H 159      20.976  20.875  27.375  1.00 22.44           C  
ATOM   1233  O   TRP H 159      21.255  21.837  26.665  1.00 22.49           O  
ATOM   1234  N   ILE H 160      20.163  19.876  26.967  1.00 21.40           N  
ATOM   1235  CA  ILE H 160      19.466  19.882  25.708  1.00 22.46           C  
ATOM   1236  CB  ILE H 160      18.992  18.506  25.331  1.00 22.09           C  
ATOM   1237  CG1 ILE H 160      20.202  17.564  25.207  1.00 21.94           C  
ATOM   1238  CG2 ILE H 160      18.164  18.606  24.039  1.00 21.33           C  
ATOM   1239  CD1 ILE H 160      19.825  16.086  25.105  1.00 21.52           C  
ATOM   1240  C   ILE H 160      18.274  20.801  25.692  1.00 24.18           C  
ATOM   1241  O   ILE H 160      18.154  21.657  24.817  1.00 23.48           O  
ATOM   1242  N   GLY H 161      17.364  20.672  26.681  1.00 24.07           N  
ATOM   1243  CA  GLY H 161      16.162  21.461  26.649  1.00 24.26           C  
ATOM   1244  C   GLY H 161      15.224  20.913  27.679  1.00 24.98           C  
ATOM   1245  O   GLY H 161      15.528  19.922  28.343  1.00 25.08           O  
ATOM   1246  N   GLU H 162      14.050  21.558  27.847  1.00 24.80           N  
ATOM   1247  CA  GLU H 162      13.116  21.074  28.821  1.00 25.07           C  
ATOM   1248  CB  GLU H 162      13.250  21.756  30.203  1.00 26.38           C  
ATOM   1249  CG  GLU H 162      13.024  23.271  30.219  1.00 27.31           C  
ATOM   1250  CD  GLU H 162      11.609  23.553  30.701  1.00  0.00           C  
ATOM   1251  OE1 GLU H 162      11.270  23.114  31.833  1.00  0.00           O  
ATOM   1252  OE2 GLU H 162      10.847  24.210  29.944  1.00  0.00           O1-
ATOM   1253  C   GLU H 162      11.729  21.254  28.293  1.00 24.48           C  
ATOM   1254  O   GLU H 162      11.490  22.035  27.374  1.00 25.00           O  
ATOM   1255  N   ILE H 163      10.777  20.475  28.843  1.00 23.85           N  
ATOM   1256  CA  ILE H 163       9.413  20.565  28.416  1.00 23.62           C  
ATOM   1257  CB  ILE H 163       8.965  19.387  27.595  1.00 23.01           C  
ATOM   1258  CG1 ILE H 163       7.551  19.624  27.033  1.00 21.17           C  
ATOM   1259  CG2 ILE H 163       9.114  18.113  28.445  1.00 22.00           C  
ATOM   1260  CD1 ILE H 163       7.132  18.602  25.975  1.00 21.14           C  
ATOM   1261  C   ILE H 163       8.545  20.633  29.628  1.00 24.46           C  
ATOM   1262  O   ILE H 163       8.836  20.015  30.650  1.00 23.64           O  
ATOM   1263  N   ASN H 164       7.459  21.426  29.545  1.00 24.20           N  
ATOM   1264  CA  ASN H 164       6.511  21.501  30.618  1.00 24.78           C  
ATOM   1265  CB  ASN H 164       5.875  22.899  30.753  1.00 25.70           C  
ATOM   1266  CG  ASN H 164       5.043  22.957  32.026  1.00 29.46           C  
ATOM   1267  OD1 ASN H 164       4.291  22.036  32.336  1.00 29.83           O  
ATOM   1268  ND2 ASN H 164       5.181  24.070  32.793  1.00 25.93           N  
ATOM   1269  C   ASN H 164       5.440  20.527  30.238  1.00 25.21           C  
ATOM   1270  O   ASN H 164       4.729  20.733  29.261  1.00 25.26           O  
ATOM   1271  N   PRO H 165       5.284  19.458  30.987  1.00 31.80           N  
ATOM   1272  CA  PRO H 165       4.336  18.414  30.683  1.00 34.03           C  
ATOM   1273  CD  PRO H 165       6.342  19.000  31.874  1.00 30.18           C  
ATOM   1274  CB  PRO H 165       4.594  17.315  31.712  1.00 33.64           C  
ATOM   1275  CG  PRO H 165       6.075  17.499  32.086  1.00 35.12           C  
ATOM   1276  C   PRO H 165       2.907  18.853  30.636  1.00 35.84           C  
ATOM   1277  O   PRO H 165       2.151  18.308  29.833  1.00 38.34           O  
ATOM   1278  N   TYR H 166       2.490  19.787  31.509  1.00 37.47           N  
ATOM   1279  CA  TYR H 166       1.120  20.213  31.488  1.00 39.02           C  
ATOM   1280  CB  TYR H 166       0.776  21.125  32.679  1.00 39.10           C  
ATOM   1281  CG  TYR H 166      -0.627  21.607  32.509  1.00 38.21           C  
ATOM   1282  CD1 TYR H 166      -1.695  20.840  32.913  1.00 48.43           C  
ATOM   1283  CD2 TYR H 166      -0.869  22.839  31.947  1.00 40.76           C  
ATOM   1284  CE1 TYR H 166      -2.984  21.294  32.753  1.00 45.40           C  
ATOM   1285  CE2 TYR H 166      -2.155  23.298  31.784  1.00 41.11           C  
ATOM   1286  CZ  TYR H 166      -3.215  22.525  32.187  1.00 40.53           C  
ATOM   1287  OH  TYR H 166      -4.535  22.997  32.018  1.00 43.69           O  
ATOM   1288  C   TYR H 166       0.847  20.999  30.244  1.00 37.13           C  
ATOM   1289  O   TYR H 166      -0.137  20.766  29.542  1.00 36.67           O  
ATOM   1290  N   ASN H 167       1.729  21.976  29.980  1.00 41.97           N  
ATOM   1291  CA  ASN H 167       1.631  22.929  28.911  1.00 42.70           C  
ATOM   1292  CB  ASN H 167       2.609  24.086  29.163  1.00 40.64           C  
ATOM   1293  CG  ASN H 167       2.331  25.218  28.200  1.00 38.74           C  
ATOM   1294  OD1 ASN H 167       2.191  25.010  26.997  1.00 38.54           O  
ATOM   1295  ND2 ASN H 167       2.256  26.461  28.745  1.00 39.75           N  
ATOM   1296  C   ASN H 167       1.940  22.338  27.565  1.00 42.63           C  
ATOM   1297  O   ASN H 167       1.228  22.578  26.592  1.00 41.75           O  
ATOM   1298  N   GLY H 168       3.022  21.545  27.487  1.00 36.11           N  
ATOM   1299  CA  GLY H 168       3.511  20.984  26.262  1.00 35.73           C  
ATOM   1300  C   GLY H 168       4.558  21.913  25.720  1.00 35.43           C  
ATOM   1301  O   GLY H 168       5.205  21.625  24.715  1.00 35.68           O  
ATOM   1302  N   GLY H 169       4.770  23.052  26.403  1.00 26.85           N  
ATOM   1303  CA  GLY H 169       5.665  24.064  25.918  1.00 27.34           C  
ATOM   1304  C   GLY H 169       7.069  23.603  26.140  1.00 27.53           C  
ATOM   1305  O   GLY H 169       7.360  22.884  27.096  1.00 26.94           O  
ATOM   1306  N   ALA H 170       7.997  24.038  25.264  1.00 26.69           N  
ATOM   1307  CA  ALA H 170       9.348  23.584  25.420  1.00 26.62           C  
ATOM   1308  CB  ALA H 170       9.737  22.469  24.435  1.00 27.13           C  
ATOM   1309  C   ALA H 170      10.294  24.718  25.192  1.00 26.77           C  
ATOM   1310  O   ALA H 170       9.959  25.718  24.557  1.00 26.44           O  
ATOM   1311  N   SER H 171      11.509  24.583  25.763  1.00 26.55           N  
ATOM   1312  CA  SER H 171      12.574  25.525  25.574  1.00 27.54           C  
ATOM   1313  CB  SER H 171      12.922  26.317  26.843  1.00 28.45           C  
ATOM   1314  OG  SER H 171      13.350  25.429  27.863  1.00 33.31           O  
ATOM   1315  C   SER H 171      13.778  24.713  25.200  1.00 26.68           C  
ATOM   1316  O   SER H 171      14.079  23.705  25.838  1.00 26.08           O  
ATOM   1317  N   TYR H 172      14.519  25.153  24.165  1.00 26.24           N  
ATOM   1318  CA  TYR H 172      15.599  24.345  23.668  1.00 26.51           C  
ATOM   1319  CB  TYR H 172      15.488  24.002  22.165  1.00 26.01           C  
ATOM   1320  CG  TYR H 172      14.273  23.194  21.851  1.00 26.80           C  
ATOM   1321  CD1 TYR H 172      13.082  23.803  21.534  1.00 25.83           C  
ATOM   1322  CD2 TYR H 172      14.326  21.820  21.855  1.00 26.25           C  
ATOM   1323  CE1 TYR H 172      11.965  23.058  21.235  1.00 24.14           C  
ATOM   1324  CE2 TYR H 172      13.213  21.068  21.558  1.00 24.18           C  
ATOM   1325  CZ  TYR H 172      12.028  21.687  21.247  1.00 24.58           C  
ATOM   1326  OH  TYR H 172      10.883  20.923  20.940  1.00 21.80           O  
ATOM   1327  C   TYR H 172      16.886  25.105  23.736  1.00 26.85           C  
ATOM   1328  O   TYR H 172      16.918  26.329  23.621  1.00 26.46           O  
ATOM   1329  N   ASN H 173      17.991  24.366  23.953  1.00 26.92           N  
ATOM   1330  CA  ASN H 173      19.304  24.925  23.843  1.00 27.46           C  
ATOM   1331  CB  ASN H 173      20.388  23.925  24.286  1.00 27.60           C  
ATOM   1332  CG  ASN H 173      21.770  24.562  24.223  1.00 30.04           C  
ATOM   1333  OD1 ASN H 173      22.048  25.412  23.379  1.00 30.55           O  
ATOM   1334  ND2 ASN H 173      22.670  24.119  25.143  1.00 28.64           N  
ATOM   1335  C   ASN H 173      19.435  25.141  22.368  1.00 28.42           C  
ATOM   1336  O   ASN H 173      19.013  24.298  21.579  1.00 26.91           O  
ATOM   1337  N   GLN H 174      20.032  26.266  21.947  1.00 29.33           N  
ATOM   1338  CA  GLN H 174      20.061  26.611  20.554  1.00 32.04           C  
ATOM   1339  CB  GLN H 174      20.730  27.970  20.289  1.00 34.17           C  
ATOM   1340  CG  GLN H 174      20.628  28.417  18.831  1.00 39.25           C  
ATOM   1341  CD  GLN H 174      19.160  28.678  18.518  1.00 45.70           C  
ATOM   1342  OE1 GLN H 174      18.291  28.559  19.381  1.00 47.87           O  
ATOM   1343  NE2 GLN H 174      18.870  29.039  17.241  1.00 46.58           N  
ATOM   1344  C   GLN H 174      20.789  25.568  19.765  1.00 31.45           C  
ATOM   1345  O   GLN H 174      20.423  25.287  18.625  1.00 32.75           O  
ATOM   1346  N   LYS H 175      21.838  24.954  20.340  1.00 31.20           N  
ATOM   1347  CA  LYS H 175      22.607  24.010  19.576  1.00 31.65           C  
ATOM   1348  CB  LYS H 175      23.750  23.367  20.380  1.00 32.50           C  
ATOM   1349  CG  LYS H 175      24.892  24.325  20.727  1.00 34.47           C  
ATOM   1350  CD  LYS H 175      25.908  23.742  21.714  1.00 36.91           C  
ATOM   1351  CE  LYS H 175      26.789  22.645  21.108  1.00 38.97           C  
ATOM   1352  NZ  LYS H 175      27.743  22.138  22.121  1.00 38.30           N1+
ATOM   1353  C   LYS H 175      21.730  22.879  19.105  1.00 32.01           C  
ATOM   1354  O   LYS H 175      21.842  22.426  17.966  1.00 32.31           O  
ATOM   1355  N   ILE H 176      20.865  22.396  20.011  1.00 30.60           N  
ATOM   1356  CA  ILE H 176      19.935  21.294  19.954  1.00 30.25           C  
ATOM   1357  CB  ILE H 176      19.447  20.928  21.340  1.00 29.04           C  
ATOM   1358  CG1 ILE H 176      20.621  20.442  22.208  1.00  0.00           C  
ATOM   1359  CG2 ILE H 176      18.323  19.882  21.260  1.00  0.00           C  
ATOM   1360  CD1 ILE H 176      21.627  21.525  22.585  1.00 27.48           C  
ATOM   1361  C   ILE H 176      18.729  21.513  19.074  1.00 31.30           C  
ATOM   1362  O   ILE H 176      18.126  20.541  18.622  1.00 30.84           O  
ATOM   1363  N   LYS H 177      18.321  22.772  18.815  1.00 31.99           N  
ATOM   1364  CA  LYS H 177      17.006  23.051  18.288  1.00 32.94           C  
ATOM   1365  CB  LYS H 177      16.820  24.511  17.857  1.00 34.72           C  
ATOM   1366  CG  LYS H 177      15.378  24.790  17.437  1.00 38.45           C  
ATOM   1367  CD  LYS H 177      15.051  26.266  17.217  1.00 42.05           C  
ATOM   1368  CE  LYS H 177      15.183  26.695  15.754  1.00 45.09           C  
ATOM   1369  NZ  LYS H 177      14.689  28.079  15.579  1.00 47.15           N1+
ATOM   1370  C   LYS H 177      16.584  22.212  17.112  1.00 32.06           C  
ATOM   1371  O   LYS H 177      15.467  21.705  17.093  1.00 32.96           O  
ATOM   1372  N   GLY H 178      17.388  22.051  16.061  1.00 30.88           N  
ATOM   1373  CA  GLY H 178      16.889  21.226  14.992  1.00 30.98           C  
ATOM   1374  C   GLY H 178      16.892  19.767  15.355  1.00 31.18           C  
ATOM   1375  O   GLY H 178      16.014  19.003  14.952  1.00 32.72           O  
ATOM   1376  N   ARG H 179      17.937  19.345  16.090  1.00 29.25           N  
ATOM   1377  CA  ARG H 179      18.219  17.968  16.381  1.00 28.38           C  
ATOM   1378  CB  ARG H 179      19.579  17.780  17.069  1.00 28.60           C  
ATOM   1379  CG  ARG H 179      20.749  17.884  16.094  1.00 29.47           C  
ATOM   1380  CD  ARG H 179      20.907  16.634  15.229  1.00 30.37           C  
ATOM   1381  NE  ARG H 179      21.984  16.905  14.240  1.00 31.62           N  
ATOM   1382  CZ  ARG H 179      22.906  15.936  13.967  1.00 30.75           C  
ATOM   1383  NH1 ARG H 179      22.853  14.744  14.624  1.00 29.26           N1+
ATOM   1384  NH2 ARG H 179      23.887  16.155  13.047  1.00 26.50           N  
ATOM   1385  C   ARG H 179      17.219  17.264  17.246  1.00 27.53           C  
ATOM   1386  O   ARG H 179      16.831  16.137  16.940  1.00 26.76           O  
ATOM   1387  N   ALA H 180      16.773  17.896  18.346  1.00 25.90           N  
ATOM   1388  CA  ALA H 180      15.966  17.162  19.280  1.00 25.18           C  
ATOM   1389  CB  ALA H 180      16.519  17.211  20.715  1.00 24.35           C  
ATOM   1390  C   ALA H 180      14.575  17.702  19.339  1.00 24.90           C  
ATOM   1391  O   ALA H 180      14.341  18.902  19.200  1.00 25.73           O  
ATOM   1392  N   THR H 181      13.604  16.783  19.528  1.00 24.06           N  
ATOM   1393  CA  THR H 181      12.222  17.137  19.670  1.00 24.11           C  
ATOM   1394  CB  THR H 181      11.350  16.582  18.578  1.00 24.33           C  
ATOM   1395  OG1 THR H 181      11.785  17.058  17.313  1.00 25.28           O  
ATOM   1396  CG2 THR H 181       9.893  17.010  18.826  1.00 24.86           C  
ATOM   1397  C   THR H 181      11.766  16.526  20.959  1.00 23.42           C  
ATOM   1398  O   THR H 181      11.995  15.342  21.204  1.00 23.25           O  
ATOM   1399  N   PHE H 182      11.095  17.323  21.816  1.00 22.85           N  
ATOM   1400  CA  PHE H 182      10.667  16.839  23.100  1.00 21.78           C  
ATOM   1401  CB  PHE H 182      11.026  17.796  24.247  1.00 20.73           C  
ATOM   1402  CG  PHE H 182      12.507  17.931  24.266  1.00 19.90           C  
ATOM   1403  CD1 PHE H 182      13.128  18.697  23.309  1.00 18.82           C  
ATOM   1404  CD2 PHE H 182      13.269  17.320  25.235  1.00 20.04           C  
ATOM   1405  CE1 PHE H 182      14.495  18.843  23.302  1.00  0.00           C  
ATOM   1406  CE2 PHE H 182      14.637  17.462  25.232  1.00  0.00           C  
ATOM   1407  CZ  PHE H 182      15.250  18.222  24.264  1.00  0.00           C  
ATOM   1408  C   PHE H 182       9.172  16.749  23.100  1.00 22.50           C  
ATOM   1409  O   PHE H 182       8.484  17.690  22.704  1.00 23.12           O  
ATOM   1410  N   THR H 183       8.635  15.604  23.570  1.00 22.43           N  
ATOM   1411  CA  THR H 183       7.211  15.420  23.622  1.00 23.39           C  
ATOM   1412  CB  THR H 183       6.688  14.560  22.508  1.00 22.76           C  
ATOM   1413  OG1 THR H 183       7.263  13.263  22.580  1.00 23.63           O  
ATOM   1414  CG2 THR H 183       7.040  15.219  21.164  1.00 22.75           C  
ATOM   1415  C   THR H 183       6.872  14.735  24.911  1.00 24.21           C  
ATOM   1416  O   THR H 183       7.757  14.300  25.647  1.00 24.03           O  
ATOM   1417  N   VAL H 184       5.563  14.656  25.234  0.90 25.04           N  
ATOM   1418  CA  VAL H 184       5.144  14.022  26.454  0.90 25.90           C  
ATOM   1419  CB  VAL H 184       4.939  14.998  27.580  0.90 26.76           C  
ATOM   1420  CG1 VAL H 184       4.310  14.262  28.770  0.90 27.88           C  
ATOM   1421  CG2 VAL H 184       6.286  15.649  27.928  0.90 26.15           C  
ATOM   1422  C   VAL H 184       3.831  13.331  26.221  0.90 26.86           C  
ATOM   1423  O   VAL H 184       3.031  13.751  25.385  0.90 27.53           O  
ATOM   1424  N   ASP H 185       3.600  12.219  26.954  1.00 27.38           N  
ATOM   1425  CA  ASP H 185       2.355  11.504  26.911  1.00 28.67           C  
ATOM   1426  CB  ASP H 185       2.528  10.032  26.479  1.00 28.81           C  
ATOM   1427  CG  ASP H 185       1.161   9.380  26.295  1.00 31.57           C  
ATOM   1428  OD1 ASP H 185       0.282   9.578  27.172  1.00 31.87           O  
ATOM   1429  OD2 ASP H 185       0.977   8.675  25.267  1.00 32.56           O1-
ATOM   1430  C   ASP H 185       1.819  11.537  28.313  1.00 29.27           C  
ATOM   1431  O   ASP H 185       2.293  10.818  29.191  1.00 29.16           O  
ATOM   1432  N   THR H 186       0.791  12.372  28.548  1.00 30.18           N  
ATOM   1433  CA  THR H 186       0.250  12.584  29.861  1.00 31.75           C  
ATOM   1434  CB  THR H 186      -0.855  13.600  29.876  1.00 32.66           C  
ATOM   1435  OG1 THR H 186      -0.383  14.853  29.408  1.00  0.00           O  
ATOM   1436  CG2 THR H 186      -1.383  13.732  31.313  1.00  0.00           C  
ATOM   1437  C   THR H 186      -0.324  11.318  30.413  1.00 32.09           C  
ATOM   1438  O   THR H 186      -0.136  11.009  31.589  1.00 32.12           O  
ATOM   1439  N   SER H 187      -1.035  10.538  29.584  1.00 33.03           N  
ATOM   1440  CA  SER H 187      -1.694   9.373  30.101  1.00 33.47           C  
ATOM   1441  CB  SER H 187      -2.401   8.562  29.004  1.00 34.62           C  
ATOM   1442  OG  SER H 187      -3.411   9.347  28.389  1.00 38.00           O  
ATOM   1443  C   SER H 187      -0.692   8.462  30.744  1.00 33.43           C  
ATOM   1444  O   SER H 187      -0.894   8.006  31.870  1.00 33.62           O  
ATOM   1445  N   SER H 188       0.401   8.156  30.018  1.00 32.19           N  
ATOM   1446  CA  SER H 188       1.437   7.262  30.459  1.00 30.77           C  
ATOM   1447  CB  SER H 188       2.202   6.621  29.287  1.00 30.32           C  
ATOM   1448  OG  SER H 188       2.841   7.620  28.506  1.00 30.87           O  
ATOM   1449  C   SER H 188       2.434   7.928  31.371  1.00 29.63           C  
ATOM   1450  O   SER H 188       3.279   7.252  31.955  1.00 29.37           O  
ATOM   1451  N   ARG H 189       2.390   9.267  31.511  1.00 28.15           N  
ATOM   1452  CA  ARG H 189       3.350   9.957  32.330  1.00 28.51           C  
ATOM   1453  CB  ARG H 189       3.229   9.640  33.828  1.00 28.10           C  
ATOM   1454  CG  ARG H 189       1.983  10.276  34.444  1.00 33.19           C  
ATOM   1455  CD  ARG H 189       1.746   9.912  35.910  1.00  0.00           C  
ATOM   1456  NE  ARG H 189       0.622  10.761  36.394  1.00  0.00           N  
ATOM   1457  CZ  ARG H 189      -0.670  10.380  36.173  1.00  0.00           C  
ATOM   1458  NH1 ARG H 189      -0.937   9.216  35.512  1.00  0.00           N1+
ATOM   1459  NH2 ARG H 189      -1.691  11.177  36.605  1.00  0.00           N  
ATOM   1460  C   ARG H 189       4.728   9.628  31.851  1.00 27.30           C  
ATOM   1461  O   ARG H 189       5.627   9.327  32.634  1.00 27.02           O  
ATOM   1462  N   THR H 190       4.921   9.690  30.519  1.00 27.05           N  
ATOM   1463  CA  THR H 190       6.206   9.409  29.956  1.00 25.84           C  
ATOM   1464  CB  THR H 190       6.193   8.212  29.052  1.00 25.82           C  
ATOM   1465  OG1 THR H 190       5.751   7.067  29.767  1.00 26.24           O  
ATOM   1466  CG2 THR H 190       7.614   7.984  28.510  1.00 23.94           C  
ATOM   1467  C   THR H 190       6.624  10.586  29.130  1.00 25.36           C  
ATOM   1468  O   THR H 190       5.802  11.215  28.465  1.00 25.04           O  
ATOM   1469  N   ALA H 191       7.932  10.914  29.163  1.00 24.39           N  
ATOM   1470  CA  ALA H 191       8.457  12.004  28.389  1.00 24.03           C  
ATOM   1471  CB  ALA H 191       9.350  12.955  29.200  1.00 22.77           C  
ATOM   1472  C   ALA H 191       9.315  11.393  27.323  1.00 24.40           C  
ATOM   1473  O   ALA H 191       9.956  10.368  27.553  1.00 23.78           O  
ATOM   1474  N   TYR H 192       9.341  12.004  26.117  1.00 24.65           N  
ATOM   1475  CA  TYR H 192      10.102  11.428  25.044  1.00 24.44           C  
ATOM   1476  CB  TYR H 192       9.264  10.955  23.841  1.00 24.35           C  
ATOM   1477  CG  TYR H 192       8.287   9.914  24.260  1.00 25.21           C  
ATOM   1478  CD1 TYR H 192       8.642   8.587  24.309  1.00 25.70           C  
ATOM   1479  CD2 TYR H 192       7.006  10.272  24.604  1.00 25.01           C  
ATOM   1480  CE1 TYR H 192       7.729   7.632  24.693  1.00 25.95           C  
ATOM   1481  CE2 TYR H 192       6.089   9.323  24.987  1.00 26.22           C  
ATOM   1482  CZ  TYR H 192       6.449   7.999  25.031  1.00 26.30           C  
ATOM   1483  OH  TYR H 192       5.508   7.022  25.424  1.00 29.05           O  
ATOM   1484  C   TYR H 192      11.024  12.454  24.463  1.00 24.90           C  
ATOM   1485  O   TYR H 192      10.781  13.659  24.522  1.00 25.34           O  
ATOM   1486  N   MET H 193      12.142  11.967  23.893  1.00 24.27           N  
ATOM   1487  CA  MET H 193      13.086  12.822  23.244  1.00 24.95           C  
ATOM   1488  CB  MET H 193      14.376  12.977  24.064  1.00 24.40           C  
ATOM   1489  CG  MET H 193      15.371  13.993  23.508  1.00 27.30           C  
ATOM   1490  SD  MET H 193      16.871  14.133  24.527  1.00 31.02           S  
ATOM   1491  CE  MET H 193      17.507  12.495  24.064  1.00 28.76           C  
ATOM   1492  C   MET H 193      13.435  12.157  21.954  1.00 25.54           C  
ATOM   1493  O   MET H 193      13.834  10.994  21.929  1.00 25.33           O  
ATOM   1494  N   GLN H 194      13.292  12.881  20.829  1.00 26.32           N  
ATOM   1495  CA  GLN H 194      13.606  12.260  19.583  1.00 26.75           C  
ATOM   1496  CB  GLN H 194      12.432  12.281  18.592  1.00 28.30           C  
ATOM   1497  CG  GLN H 194      12.657  11.411  17.357  1.00 30.64           C  
ATOM   1498  CD  GLN H 194      11.373  11.424  16.541  1.00 35.08           C  
ATOM   1499  OE1 GLN H 194      10.283  11.632  17.073  1.00 35.90           O  
ATOM   1500  NE2 GLN H 194      11.503  11.197  15.206  1.00 28.67           N  
ATOM   1501  C   GLN H 194      14.756  13.001  18.983  1.00 26.51           C  
ATOM   1502  O   GLN H 194      14.764  14.232  18.938  1.00 27.47           O  
ATOM   1503  N   PHE H 195      15.786  12.252  18.541  1.00 26.47           N  
ATOM   1504  CA  PHE H 195      16.897  12.864  17.870  1.00 26.72           C  
ATOM   1505  CB  PHE H 195      18.284  12.567  18.465  1.00 26.73           C  
ATOM   1506  CG  PHE H 195      18.504  13.552  19.559  1.00 26.59           C  
ATOM   1507  CD1 PHE H 195      18.052  13.319  20.834  1.00 27.25           C  
ATOM   1508  CD2 PHE H 195      19.170  14.730  19.297  1.00 27.56           C  
ATOM   1509  CE1 PHE H 195      18.273  14.253  21.816  1.00  0.00           C  
ATOM   1510  CE2 PHE H 195      19.390  15.667  20.280  1.00  0.00           C  
ATOM   1511  CZ  PHE H 195      18.938  15.426  21.552  1.00  0.00           C  
ATOM   1512  C   PHE H 195      16.894  12.394  16.454  1.00 26.82           C  
ATOM   1513  O   PHE H 195      16.752  11.204  16.181  1.00 26.61           O  
ATOM   1514  N   ASN H 196      17.059  13.339  15.507  0.90 27.53           N  
ATOM   1515  CA  ASN H 196      17.015  12.992  14.117  0.90 28.73           C  
ATOM   1516  CB  ASN H 196      16.024  13.836  13.291  0.90 29.47           C  
ATOM   1517  CG  ASN H 196      14.592  13.462  13.656  0.88 30.70           C  
ATOM   1518  OD1 ASN H 196      14.206  12.297  13.592  0.83 27.94           O  
ATOM   1519  ND2 ASN H 196      13.778  14.479  14.047  0.83 29.38           N  
ATOM   1520  C   ASN H 196      18.363  13.235  13.514  0.90 28.40           C  
ATOM   1521  O   ASN H 196      19.208  13.918  14.090  0.90 28.66           O  
ATOM   1522  N   SER H 197      18.581  12.652  12.316  1.00 28.31           N  
ATOM   1523  CA  SER H 197      19.795  12.804  11.560  1.00 28.80           C  
ATOM   1524  CB  SER H 197      19.961  14.211  10.962  1.00 29.15           C  
ATOM   1525  OG  SER H 197      18.916  14.469  10.039  1.00 30.00           O  
ATOM   1526  C   SER H 197      20.978  12.520  12.425  1.00 28.21           C  
ATOM   1527  O   SER H 197      21.866  13.357  12.576  1.00 28.00           O  
ATOM   1528  N   LEU H 198      21.028  11.301  12.991  1.00 28.54           N  
ATOM   1529  CA  LEU H 198      22.058  10.912  13.909  1.00 28.76           C  
ATOM   1530  CB  LEU H 198      21.761   9.568  14.602  1.00 28.28           C  
ATOM   1531  CG  LEU H 198      20.468   9.582  15.437  1.00 29.28           C  
ATOM   1532  CD1 LEU H 198      20.210   8.224  16.110  1.00 29.04           C  
ATOM   1533  CD2 LEU H 198      20.472  10.740  16.445  1.00 28.39           C  
ATOM   1534  C   LEU H 198      23.383  10.778  13.226  1.00 29.26           C  
ATOM   1535  O   LEU H 198      23.486  10.311  12.091  1.00 29.70           O  
ATOM   1536  N   THR H 199      24.445  11.195  13.944  1.00 29.07           N  
ATOM   1537  CA  THR H 199      25.800  11.110  13.484  1.00 29.15           C  
ATOM   1538  CB  THR H 199      26.411  12.447  13.194  1.00 28.56           C  
ATOM   1539  OG1 THR H 199      26.454  13.230  14.377  1.00 28.57           O  
ATOM   1540  CG2 THR H 199      25.559  13.149  12.123  1.00 28.14           C  
ATOM   1541  C   THR H 199      26.575  10.505  14.614  1.00 29.63           C  
ATOM   1542  O   THR H 199      26.025  10.245  15.682  1.00 28.93           O  
ATOM   1543  N   SER H 200      27.879  10.255  14.400  1.00 29.31           N  
ATOM   1544  CA  SER H 200      28.703   9.647  15.405  1.00 30.34           C  
ATOM   1545  CB  SER H 200      30.139   9.398  14.918  1.00 31.04           C  
ATOM   1546  OG  SER H 200      30.129   8.471  13.844  1.00 32.22           O  
ATOM   1547  C   SER H 200      28.786  10.576  16.575  1.00 30.56           C  
ATOM   1548  O   SER H 200      28.961  10.147  17.712  1.00 29.48           O  
ATOM   1549  N   GLU H 201      28.638  11.885  16.321  1.00 30.68           N  
ATOM   1550  CA  GLU H 201      28.753  12.878  17.350  1.00 32.59           C  
ATOM   1551  CB  GLU H 201      28.673  14.316  16.814  1.00 34.92           C  
ATOM   1552  CG  GLU H 201      29.864  14.700  15.934  1.00 41.97           C  
ATOM   1553  CD  GLU H 201      29.683  16.151  15.518  1.00 46.08           C  
ATOM   1554  OE1 GLU H 201      29.367  16.980  16.412  1.00 49.56           O  
ATOM   1555  OE2 GLU H 201      29.864  16.453  14.308  1.00 48.68           O1-
ATOM   1556  C   GLU H 201      27.660  12.687  18.358  1.00 31.07           C  
ATOM   1557  O   GLU H 201      27.823  13.037  19.525  1.00 30.78           O  
ATOM   1558  N   ASP H 202      26.503  12.161  17.921  1.00 29.03           N  
ATOM   1559  CA  ASP H 202      25.346  11.945  18.749  1.00 27.67           C  
ATOM   1560  CB  ASP H 202      24.104  11.547  17.944  1.00 27.07           C  
ATOM   1561  CG  ASP H 202      23.709  12.730  17.074  1.00 29.26           C  
ATOM   1562  OD1 ASP H 202      23.840  13.899  17.528  1.00 28.67           O  
ATOM   1563  OD2 ASP H 202      23.276  12.466  15.922  1.00 30.08           O1-
ATOM   1564  C   ASP H 202      25.574  10.853  19.754  1.00 26.41           C  
ATOM   1565  O   ASP H 202      24.854  10.773  20.747  1.00 26.21           O  
ATOM   1566  N   SER H 203      26.520   9.929  19.513  1.00 25.02           N  
ATOM   1567  CA  SER H 203      26.679   8.869  20.470  1.00 24.69           C  
ATOM   1568  CB  SER H 203      27.742   7.834  20.060  1.00 24.28           C  
ATOM   1569  OG  SER H 203      28.975   8.476  19.773  1.00 26.15           O  
ATOM   1570  C   SER H 203      27.007   9.442  21.816  1.00 24.07           C  
ATOM   1571  O   SER H 203      27.921  10.252  21.966  1.00 24.04           O  
ATOM   1572  N   ALA H 204      26.238   9.021  22.846  1.00 23.02           N  
ATOM   1573  CA  ALA H 204      26.451   9.524  24.173  1.00 22.51           C  
ATOM   1574  CB  ALA H 204      26.324  11.052  24.277  1.00 21.70           C  
ATOM   1575  C   ALA H 204      25.409   8.937  25.073  1.00 21.85           C  
ATOM   1576  O   ALA H 204      24.582   8.130  24.652  1.00 21.52           O  
ATOM   1577  N   VAL H 205      25.460   9.315  26.367  1.00 21.15           N  
ATOM   1578  CA  VAL H 205      24.471   8.876  27.304  1.00 20.93           C  
ATOM   1579  CB  VAL H 205      25.027   8.556  28.661  1.00 21.47           C  
ATOM   1580  CG1 VAL H 205      23.858   8.183  29.589  1.00 21.10           C  
ATOM   1581  CG2 VAL H 205      26.081   7.446  28.516  1.00 20.82           C  
ATOM   1582  C   VAL H 205      23.525  10.026  27.461  1.00 21.01           C  
ATOM   1583  O   VAL H 205      23.949  11.169  27.616  1.00 21.48           O  
ATOM   1584  N   TYR H 206      22.206   9.746  27.414  1.00 20.81           N  
ATOM   1585  CA  TYR H 206      21.227  10.793  27.511  1.00 20.64           C  
ATOM   1586  CB  TYR H 206      20.210  10.801  26.352  1.00 19.93           C  
ATOM   1587  CG  TYR H 206      20.918  11.195  25.099  1.00 21.28           C  
ATOM   1588  CD1 TYR H 206      21.511  10.261  24.283  1.00 21.15           C  
ATOM   1589  CD2 TYR H 206      20.989  12.520  24.740  1.00 21.48           C  
ATOM   1590  CE1 TYR H 206      22.157  10.649  23.131  1.00 21.64           C  
ATOM   1591  CE2 TYR H 206      21.632  12.914  23.592  1.00 21.34           C  
ATOM   1592  CZ  TYR H 206      22.222  11.977  22.783  1.00 21.34           C  
ATOM   1593  OH  TYR H 206      22.885  12.375  21.602  1.00 22.81           O  
ATOM   1594  C   TYR H 206      20.450  10.590  28.774  1.00 20.84           C  
ATOM   1595  O   TYR H 206      20.056   9.470  29.098  1.00 21.20           O  
ATOM   1596  N   TYR H 207      20.210  11.695  29.519  1.00 21.14           N  
ATOM   1597  CA  TYR H 207      19.527  11.605  30.781  1.00 21.43           C  
ATOM   1598  CB  TYR H 207      20.298  12.179  31.984  1.00 21.52           C  
ATOM   1599  CG  TYR H 207      21.642  11.563  32.150  1.00 22.05           C  
ATOM   1600  CD1 TYR H 207      21.799  10.354  32.786  1.00 21.97           C  
ATOM   1601  CD2 TYR H 207      22.755  12.211  31.669  1.00 21.76           C  
ATOM   1602  CE1 TYR H 207      23.049   9.802  32.942  1.00 23.02           C  
ATOM   1603  CE2 TYR H 207      24.007  11.664  31.822  1.00 22.81           C  
ATOM   1604  CZ  TYR H 207      24.155  10.458  32.463  1.00 24.14           C  
ATOM   1605  OH  TYR H 207      25.434   9.888  32.627  1.00 25.63           O  
ATOM   1606  C   TYR H 207      18.320  12.489  30.752  1.00 21.95           C  
ATOM   1607  O   TYR H 207      18.300  13.531  30.098  1.00 21.85           O  
ATOM   1608  N   CYS H 208      17.269  12.062  31.480  1.00 22.89           N  
ATOM   1609  CA  CYS H 208      16.098  12.857  31.706  1.00 23.23           C  
ATOM   1610  CB  CYS H 208      14.766  12.096  31.492  1.00 23.48           C  
ATOM   1611  SG  CYS H 208      14.644  10.551  32.450  1.00 26.38           S  
ATOM   1612  C   CYS H 208      16.194  13.223  33.153  1.00 23.59           C  
ATOM   1613  O   CYS H 208      16.670  12.433  33.967  1.00 23.02           O  
ATOM   1614  N   ALA H 209      15.797  14.456  33.515  1.00 23.21           N  
ATOM   1615  CA  ALA H 209      15.892  14.811  34.899  1.00 24.16           C  
ATOM   1616  CB  ALA H 209      17.176  15.589  35.237  1.00 22.84           C  
ATOM   1617  C   ALA H 209      14.736  15.693  35.216  1.00 25.23           C  
ATOM   1618  O   ALA H 209      14.325  16.515  34.400  1.00 24.95           O  
ATOM   1619  N   ARG H 210      14.181  15.544  36.431  1.00 25.19           N  
ATOM   1620  CA  ARG H 210      13.050  16.328  36.817  1.00 25.15           C  
ATOM   1621  CB  ARG H 210      12.104  15.579  37.777  1.00 25.45           C  
ATOM   1622  CG  ARG H 210      10.805  16.330  38.075  1.00 26.45           C  
ATOM   1623  CD  ARG H 210      10.670  16.811  39.522  1.00 27.93           C  
ATOM   1624  NE  ARG H 210      10.251  15.655  40.358  1.00 25.49           N  
ATOM   1625  CZ  ARG H 210       9.987  15.835  41.685  1.00 26.61           C  
ATOM   1626  NH1 ARG H 210      10.230  17.040  42.272  1.00 23.93           N1+
ATOM   1627  NH2 ARG H 210       9.490  14.803  42.426  1.00 25.99           N  
ATOM   1628  C   ARG H 210      13.560  17.543  37.492  1.00 26.19           C  
ATOM   1629  O   ARG H 210      14.518  17.494  38.261  1.00 26.63           O  
ATOM   1630  N   SER H 211      12.916  18.687  37.207  1.00 26.09           N  
ATOM   1631  CA  SER H 211      13.391  19.892  37.795  1.00 26.93           C  
ATOM   1632  CB  SER H 211      13.775  20.977  36.774  1.00 28.17           C  
ATOM   1633  OG  SER H 211      14.235  22.145  37.439  1.00  0.00           O  
ATOM   1634  C   SER H 211      12.325  20.455  38.655  1.00 27.61           C  
ATOM   1635  O   SER H 211      11.143  20.444  38.308  1.00 27.81           O  
ATOM   1636  N   ILE H 212      12.767  20.710  39.924  1.00 41.57           N  
ATOM   1637  CA  ILE H 212      11.949  21.078  41.045  1.00 43.04           C  
ATOM   1638  CB  ILE H 212      12.221  20.267  42.288  1.00 45.58           C  
ATOM   1639  CG1 ILE H 212      11.212  20.634  43.388  1.00  0.00           C  
ATOM   1640  CG2 ILE H 212      13.700  20.408  42.691  1.00  0.00           C  
ATOM   1641  CD1 ILE H 212      11.200  19.654  44.561  1.00 48.90           C  
ATOM   1642  C   ILE H 212      12.133  22.524  41.341  1.00 44.74           C  
ATOM   1643  O   ILE H 212      13.129  22.965  41.911  1.00 46.96           O  
ATOM   1644  N   TYR H 213      11.122  23.313  40.963  1.00 45.86           N  
ATOM   1645  CA  TYR H 213      11.210  24.717  41.188  1.00 47.66           C  
ATOM   1646  CB  TYR H 213      10.407  25.589  40.219  1.00 47.39           C  
ATOM   1647  CG  TYR H 213      11.304  25.607  39.027  1.00 48.17           C  
ATOM   1648  CD1 TYR H 213      11.399  24.513  38.204  1.00 46.88           C  
ATOM   1649  CD2 TYR H 213      12.076  26.712  38.750  1.00 48.32           C  
ATOM   1650  CE1 TYR H 213      12.240  24.530  37.117  1.00 50.57           C  
ATOM   1651  CE2 TYR H 213      12.918  26.735  37.661  1.00 47.43           C  
ATOM   1652  CZ  TYR H 213      12.999  25.636  36.840  1.00 52.00           C  
ATOM   1653  OH  TYR H 213      13.855  25.636  35.720  1.00 53.84           O  
ATOM   1654  C   TYR H 213      10.975  25.038  42.618  1.00 49.89           C  
ATOM   1655  O   TYR H 213      10.412  24.242  43.368  1.00 46.84           O  
ATOM   1656  N   GLY H 214      11.450  26.227  43.030  1.00 50.13           N  
ATOM   1657  CA  GLY H 214      11.499  26.585  44.410  1.00 52.21           C  
ATOM   1658  C   GLY H 214      12.960  26.584  44.683  1.00 52.73           C  
ATOM   1659  O   GLY H 214      13.434  26.820  45.791  1.00 52.24           O  
ATOM   1660  N   HIS H 215      13.707  26.272  43.617  1.00 53.03           N  
ATOM   1661  CA  HIS H 215      15.131  26.278  43.599  1.00 54.79           C  
ATOM   1662  ND1 HIS H 215      14.051  23.543  45.265  1.00  0.00           N  
ATOM   1663  CG  HIS H 215      15.154  24.366  45.213  1.00113.71           C  
ATOM   1664  CB  HIS H 215      15.724  24.904  43.937  1.00 58.50           C  
ATOM   1665  NE2 HIS H 215      14.689  23.881  47.367  1.00  0.00           N  
ATOM   1666  CD2 HIS H 215      15.530  24.562  46.506  1.00  0.00           C  
ATOM   1667  CE1 HIS H 215      13.817  23.284  46.575  1.00  0.00           C  
ATOM   1668  C   HIS H 215      15.397  26.559  42.164  1.00 54.16           C  
ATOM   1669  O   HIS H 215      14.978  27.594  41.652  1.00 53.16           O  
ATOM   1670  N   SER H 216      16.157  25.685  41.486  1.00 53.18           N  
ATOM   1671  CA  SER H 216      16.235  25.813  40.065  1.00 51.83           C  
ATOM   1672  CB  SER H 216      16.728  27.182  39.579  1.00 52.35           C  
ATOM   1673  OG  SER H 216      16.727  27.222  38.160  1.00 51.51           O  
ATOM   1674  C   SER H 216      17.219  24.793  39.620  1.00 52.82           C  
ATOM   1675  O   SER H 216      18.357  25.097  39.270  1.00 51.58           O  
ATOM   1676  N   VAL H 217      16.778  23.535  39.541  1.00 52.68           N  
ATOM   1677  CA  VAL H 217      17.784  22.548  39.371  1.00 52.24           C  
ATOM   1678  CB  VAL H 217      18.618  22.547  40.606  1.00 54.32           C  
ATOM   1679  CG1 VAL H 217      17.684  22.820  41.787  1.00  0.00           C  
ATOM   1680  CG2 VAL H 217      19.506  21.298  40.708  1.00  0.00           C  
ATOM   1681  C   VAL H 217      17.097  21.250  39.261  1.00 51.81           C  
ATOM   1682  O   VAL H 217      15.937  21.114  39.638  1.00 51.47           O  
ATOM   1683  N   LEU H 218      17.812  20.254  38.732  1.00 50.02           N  
ATOM   1684  CA  LEU H 218      17.227  18.961  38.628  1.00 49.42           C  
ATOM   1685  CB  LEU H 218      17.771  18.155  37.439  1.00 48.64           C  
ATOM   1686  CG  LEU H 218      19.224  18.508  37.084  1.00 58.76           C  
ATOM   1687  CD1 LEU H 218      20.205  18.091  38.190  1.00 60.72           C  
ATOM   1688  CD2 LEU H 218      19.585  17.977  35.689  1.00 59.22           C  
ATOM   1689  C   LEU H 218      17.424  18.243  39.924  1.00 48.35           C  
ATOM   1690  O   LEU H 218      18.473  18.332  40.562  1.00 46.62           O  
ATOM   1691  N   ASP H 219      16.373  17.511  40.345  1.00 48.30           N  
ATOM   1692  CA  ASP H 219      16.362  16.913  41.646  1.00 49.50           C  
ATOM   1693  CB  ASP H 219      14.975  17.077  42.287  1.00 48.73           C  
ATOM   1694  CG  ASP H 219      15.130  17.081  43.793  1.00 49.88           C  
ATOM   1695  OD1 ASP H 219      16.286  17.251  44.260  1.00 50.85           O  
ATOM   1696  OD2 ASP H 219      14.095  16.926  44.492  1.00 51.75           O1-
ATOM   1697  C   ASP H 219      16.623  15.443  41.521  1.00 50.57           C  
ATOM   1698  O   ASP H 219      17.485  14.890  42.203  1.00 51.02           O  
ATOM   1699  N   TYR H 220      15.858  14.792  40.629  1.00 26.73           N  
ATOM   1700  CA  TYR H 220      15.874  13.381  40.322  1.00 26.32           C  
ATOM   1701  CB  TYR H 220      14.489  12.716  40.396  1.00 27.65           C  
ATOM   1702  CG  TYR H 220      14.044  12.738  41.812  1.00 30.47           C  
ATOM   1703  CD1 TYR H 220      13.471  13.869  42.343  1.00 31.19           C  
ATOM   1704  CD2 TYR H 220      14.197  11.625  42.603  1.00 30.74           C  
ATOM   1705  CE1 TYR H 220      13.056  13.897  43.653  1.00 31.64           C  
ATOM   1706  CE2 TYR H 220      13.784  11.648  43.913  1.00 32.55           C  
ATOM   1707  CZ  TYR H 220      13.213  12.781  44.439  1.00 32.39           C  
ATOM   1708  OH  TYR H 220      12.790  12.799  45.784  1.00 30.05           O  
ATOM   1709  C   TYR H 220      16.351  13.152  38.920  1.00 26.52           C  
ATOM   1710  O   TYR H 220      15.930  13.829  37.983  1.00 26.64           O  
ATOM   1711  N   TRP H 221      17.223  12.136  38.740  1.00 24.94           N  
ATOM   1712  CA  TRP H 221      17.769  11.831  37.445  1.00 24.35           C  
ATOM   1713  CB  TRP H 221      19.305  11.911  37.411  1.00 22.62           C  
ATOM   1714  CG  TRP H 221      19.850  13.307  37.573  1.00 23.47           C  
ATOM   1715  CD2 TRP H 221      20.647  13.984  36.590  1.00 22.95           C  
ATOM   1716  CD1 TRP H 221      19.742  14.153  38.638  1.00 22.96           C  
ATOM   1717  NE1 TRP H 221      20.414  15.320  38.378  1.00 23.39           N  
ATOM   1718  CE2 TRP H 221      20.979  15.229  37.121  1.00 23.48           C  
ATOM   1719  CE3 TRP H 221      21.074  13.598  35.350  1.00 22.72           C  
ATOM   1720  CZ2 TRP H 221      21.742  16.112  36.414  1.00 23.52           C  
ATOM   1721  CZ3 TRP H 221      21.838  14.493  34.638  1.00 23.47           C  
ATOM   1722  CH2 TRP H 221      22.164  15.727  35.161  1.00 23.12           C  
ATOM   1723  C   TRP H 221      17.412  10.425  37.063  1.00 24.34           C  
ATOM   1724  O   TRP H 221      17.206   9.559  37.913  1.00 24.41           O  
ATOM   1725  N   GLY H 222      17.319  10.176  35.740  1.00 23.57           N  
ATOM   1726  CA  GLY H 222      17.047   8.859  35.241  1.00 22.09           C  
ATOM   1727  C   GLY H 222      18.358   8.133  35.217  1.00 22.67           C  
ATOM   1728  O   GLY H 222      19.401   8.716  35.502  1.00 21.62           O  
ATOM   1729  N   GLN H 223      18.325   6.826  34.879  1.00 22.65           N  
ATOM   1730  CA  GLN H 223      19.485   5.973  34.826  1.00 23.53           C  
ATOM   1731  CB  GLN H 223      19.174   4.513  34.466  1.00 24.50           C  
ATOM   1732  CG  GLN H 223      17.973   3.917  35.181  1.00 27.59           C  
ATOM   1733  CD  GLN H 223      16.783   4.229  34.287  1.00 27.78           C  
ATOM   1734  OE1 GLN H 223      16.216   5.320  34.335  1.00 28.36           O  
ATOM   1735  NE2 GLN H 223      16.408   3.247  33.424  1.00 30.15           N  
ATOM   1736  C   GLN H 223      20.343   6.413  33.684  1.00 23.43           C  
ATOM   1737  O   GLN H 223      21.561   6.259  33.711  1.00 23.88           O  
ATOM   1738  N   GLY H 224      19.705   6.911  32.610  1.00 23.81           N  
ATOM   1739  CA  GLY H 224      20.432   7.306  31.439  1.00 23.07           C  
ATOM   1740  C   GLY H 224      20.237   6.251  30.396  1.00 23.96           C  
ATOM   1741  O   GLY H 224      19.952   5.093  30.701  1.00 23.77           O  
ATOM   1742  N   THR H 225      20.367   6.654  29.115  1.00 23.73           N  
ATOM   1743  CA  THR H 225      20.228   5.746  28.010  1.00 23.86           C  
ATOM   1744  CB  THR H 225      19.024   6.031  27.158  1.00 23.40           C  
ATOM   1745  OG1 THR H 225      17.840   5.946  27.938  1.00 23.61           O  
ATOM   1746  CG2 THR H 225      18.974   5.004  26.015  1.00 22.94           C  
ATOM   1747  C   THR H 225      21.436   5.916  27.143  1.00 24.87           C  
ATOM   1748  O   THR H 225      21.803   7.033  26.781  1.00 24.66           O  
ATOM   1749  N   SER H 226      22.082   4.797  26.766  1.00 25.08           N  
ATOM   1750  CA  SER H 226      23.270   4.908  25.970  1.00 25.34           C  
ATOM   1751  CB  SER H 226      24.312   3.813  26.270  1.00 25.34           C  
ATOM   1752  OG  SER H 226      24.781   3.930  27.606  1.00  0.00           O  
ATOM   1753  C   SER H 226      22.881   4.769  24.534  1.00 25.96           C  
ATOM   1754  O   SER H 226      22.187   3.829  24.146  1.00 26.14           O  
ATOM   1755  N   VAL H 227      23.317   5.732  23.702  1.00 25.98           N  
ATOM   1756  CA  VAL H 227      23.003   5.671  22.306  1.00 26.44           C  
ATOM   1757  CB  VAL H 227      22.316   6.910  21.806  1.00 26.08           C  
ATOM   1758  CG1 VAL H 227      22.044   6.757  20.299  1.00 28.53           C  
ATOM   1759  CG2 VAL H 227      21.052   7.149  22.652  1.00 29.49           C  
ATOM   1760  C   VAL H 227      24.296   5.550  21.564  1.00 27.01           C  
ATOM   1761  O   VAL H 227      25.221   6.336  21.761  1.00 26.64           O  
ATOM   1762  N   SER H 228      24.395   4.539  20.682  1.00 27.88           N  
ATOM   1763  CA  SER H 228      25.597   4.394  19.918  1.00 28.75           C  
ATOM   1764  CB  SER H 228      26.299   3.048  20.147  1.00 29.08           C  
ATOM   1765  OG  SER H 228      25.419   1.988  19.806  1.00  0.00           O  
ATOM   1766  C   SER H 228      25.217   4.480  18.477  1.00 29.59           C  
ATOM   1767  O   SER H 228      24.338   3.758  18.008  1.00 29.37           O  
ATOM   1768  N   VAL H 229      25.878   5.386  17.734  1.00 30.52           N  
ATOM   1769  CA  VAL H 229      25.569   5.537  16.344  1.00 32.00           C  
ATOM   1770  CB  VAL H 229      25.442   6.976  15.940  1.00 32.15           C  
ATOM   1771  CG1 VAL H 229      25.214   7.047  14.421  1.00 32.91           C  
ATOM   1772  CG2 VAL H 229      24.327   7.622  16.782  1.00 31.42           C  
ATOM   1773  C   VAL H 229      26.716   4.956  15.586  1.00 33.50           C  
ATOM   1774  O   VAL H 229      27.838   5.447  15.680  1.00 33.84           O  
ATOM   1775  N   SER H 230      26.462   3.880  14.815  0.90 35.45           N  
ATOM   1776  CA  SER H 230      27.539   3.276  14.087  0.90 37.75           C  
ATOM   1777  CB  SER H 230      28.350   2.258  14.908  0.90 37.99           C  
ATOM   1778  OG  SER H 230      29.027   2.911  15.970  0.90 38.72           O  
ATOM   1779  C   SER H 230      26.973   2.520  12.932  0.90 39.05           C  
ATOM   1780  O   SER H 230      25.786   2.204  12.893  0.90 38.73           O  
ATOM   1781  N   SER H 231      27.837   2.214  11.947  1.00 41.40           N  
ATOM   1782  CA  SER H 231      27.411   1.476  10.797  1.00 43.07           C  
ATOM   1783  CB  SER H 231      28.102   1.929   9.500  1.00 43.60           C  
ATOM   1784  OG  SER H 231      27.758   3.275   9.205  1.00 42.29           O  
ATOM   1785  C   SER H 231      27.805   0.019  11.019  1.00 43.76           C  
ATOM   1786  O   SER H 231      28.263  -0.315  12.145  1.00 44.31           O  
ATOM   1787  OXT SER H 231      27.661  -0.778  10.055  1.00 73.43           O1-
TER    1788      SER H 231 
CONECT  160  706
CONECT  706  160
CONECT 1018 1611
CONECT 1611 1018
END
