# Supplementary material for: Fully automated antibody structure prediction using BIOVIA tools: Validation study
Source: PLoS One. 2017 May 18;12(5):e0177923. doi: 10.1371/journal.pone.0177923 (PMC5436848; doi:10.1371/journal.pone.0177923)
Supplement: S2 Dataset — Predicted structures using the Top5 framework method, Chothia CDR definition with canonical filtering and generating 50 models. These were used in the comparison against predictions using no filtering. (ZIP) [file pone.0177923.s004.zip › 4K3J_LH_FV_FinalModel.pdb]

REMARK   Accelrys Discovery Studio PDB file
REMARK   Created:  2015-04-10T04:09:05Z
SSBOND   1 CYS L   23    CYS L   94                                     
SSBOND   2 CYS H  135    CYS H  209                                     
ATOM      1  N   ASP L   1      26.134  32.493  25.902  1.00 45.70           N1+
ATOM      2  CA  ASP L   1      25.566  32.100  27.210  1.00 45.34           C  
ATOM      3  CB  ASP L   1      25.030  30.655  27.173  1.00 46.44           C  
ATOM      4  CG  ASP L   1      26.160  29.701  26.817  1.00 50.77           C  
ATOM      5  OD1 ASP L   1      26.773  29.875  25.732  1.00 51.82           O  
ATOM      6  OD2 ASP L   1      26.408  28.763  27.620  1.00 51.33           O1-
ATOM      7  C   ASP L   1      26.567  32.247  28.308  1.00 45.89           C  
ATOM      8  O   ASP L   1      27.640  32.817  28.120  1.00 47.04           O  
ATOM      9  N   ILE L   2      26.225  31.745  29.507  1.00 43.37           N  
ATOM     10  CA  ILE L   2      27.109  31.871  30.624  1.00 42.26           C  
ATOM     11  CB  ILE L   2      26.421  31.791  31.954  1.00 40.92           C  
ATOM     12  CG1 ILE L   2      25.472  32.987  32.144  1.00 40.71           C  
ATOM     13  CG2 ILE L   2      27.508  31.678  33.029  1.00 40.37           C  
ATOM     14  CD1 ILE L   2      24.266  32.963  31.206  1.00 41.33           C  
ATOM     15  C   ILE L   2      28.092  30.751  30.568  1.00 43.98           C  
ATOM     16  O   ILE L   2      27.733  29.593  30.364  1.00 45.00           O  
ATOM     17  N   GLN L   3      29.382  31.086  30.736  1.00 42.71           N  
ATOM     18  CA  GLN L   3      30.404  30.088  30.678  1.00 43.36           C  
ATOM     19  CB  GLN L   3      31.627  30.585  29.894  1.00 45.95           C  
ATOM     20  CG  GLN L   3      32.691  29.529  29.614  1.00 52.89           C  
ATOM     21  CD  GLN L   3      33.795  30.223  28.834  0.80 63.50           C  
ATOM     22  OE1 GLN L   3      34.419  31.163  29.325  1.00 68.18           O  
ATOM     23  NE2 GLN L   3      34.036  29.758  27.579  0.80 62.52           N  
ATOM     24  C   GLN L   3      30.820  29.800  32.085  1.00 42.88           C  
ATOM     25  O   GLN L   3      31.041  30.718  32.872  1.00 42.79           O  
ATOM     26  N   MET L   4      30.923  28.504  32.445  1.00 41.17           N  
ATOM     27  CA  MET L   4      31.302  28.165  33.787  1.00 40.13           C  
ATOM     28  CB  MET L   4      30.318  27.190  34.457  1.00 39.82           C  
ATOM     29  CG  MET L   4      28.884  27.721  34.521  1.00 39.92           C  
ATOM     30  SD  MET L   4      28.688  29.293  35.414  1.00 41.03           S  
ATOM     31  CE  MET L   4      29.011  28.600  37.060  1.00 39.13           C  
ATOM     32  C   MET L   4      32.634  27.483  33.723  1.00 41.80           C  
ATOM     33  O   MET L   4      32.820  26.525  32.974  1.00 41.91           O  
ATOM     34  N   THR L   5      33.608  27.973  34.520  1.00 40.92           N  
ATOM     35  CA  THR L   5      34.916  27.383  34.514  1.00 40.35           C  
ATOM     36  CB  THR L   5      36.002  28.361  34.162  1.00 42.02           C  
ATOM     37  OG1 THR L   5      35.752  28.920  32.880  1.00 42.31           O  
ATOM     38  CG2 THR L   5      37.356  27.633  34.163  1.00 40.86           C  
ATOM     39  C   THR L   5      35.196  26.879  35.896  1.00 41.63           C  
ATOM     40  O   THR L   5      35.168  27.641  36.861  1.00 41.65           O  
ATOM     41  N   GLN L   6      35.487  25.569  36.017  1.00 41.54           N  
ATOM     42  CA  GLN L   6      35.743  24.979  37.300  1.00 42.21           C  
ATOM     43  CB  GLN L   6      35.117  23.587  37.494  1.00 43.40           C  
ATOM     44  CG  GLN L   6      33.592  23.578  37.582  1.00 44.62           C  
ATOM     45  CD  GLN L   6      33.145  22.135  37.773  1.00 47.01           C  
ATOM     46  OE1 GLN L   6      32.380  21.601  36.972  1.00 44.96           O  
ATOM     47  NE2 GLN L   6      33.636  21.480  38.860  1.00 45.03           N  
ATOM     48  C   GLN L   6      37.217  24.791  37.459  1.00 43.79           C  
ATOM     49  O   GLN L   6      37.951  24.632  36.485  1.00 43.61           O  
ATOM     50  N   SER L   7      37.694  24.830  38.717  1.00 43.13           N  
ATOM     51  CA  SER L   7      39.088  24.619  38.979  1.00 44.74           C  
ATOM     52  CB  SER L   7      39.858  25.941  39.143  1.00 45.59           C  
ATOM     53  OG  SER L   7      41.230  25.689  39.403  1.00 50.65           O  
ATOM     54  C   SER L   7      39.185  23.878  40.275  1.00 45.27           C  
ATOM     55  O   SER L   7      38.432  24.176  41.201  1.00 46.04           O  
ATOM     56  N   PRO L   8      40.069  22.918  40.410  1.00 43.83           N  
ATOM     57  CA  PRO L   8      40.950  22.463  39.365  1.00 43.44           C  
ATOM     58  CD  PRO L   8      40.580  22.585  41.730  1.00 43.70           C  
ATOM     59  CB  PRO L   8      42.175  21.878  40.068  1.00 44.26           C  
ATOM     60  CG  PRO L   8      41.672  21.533  41.478  1.00 44.42           C  
ATOM     61  C   PRO L   8      40.250  21.434  38.535  1.00 43.91           C  
ATOM     62  O   PRO L   8      39.143  21.032  38.888  1.00 43.66           O  
ATOM     63  N   SER L   9      40.873  21.013  37.416  1.00 43.90           N  
ATOM     64  CA  SER L   9      40.320  19.990  36.576  1.00 44.52           C  
ATOM     65  CB  SER L   9      41.117  19.790  35.277  1.00 46.85           C  
ATOM     66  OG  SER L   9      41.058  20.968  34.486  1.00 52.87           O  
ATOM     67  C   SER L   9      40.343  18.686  37.318  1.00 44.59           C  
ATOM     68  O   SER L   9      39.406  17.896  37.220  1.00 43.72           O  
ATOM     69  N   SER L  10      41.427  18.421  38.075  1.00 43.91           N  
ATOM     70  CA  SER L  10      41.530  17.182  38.798  1.00 43.26           C  
ATOM     71  CB  SER L  10      42.286  16.084  38.033  1.00 44.96           C  
ATOM     72  OG  SER L  10      43.618  16.500  37.770  1.00 48.24           O  
ATOM     73  C   SER L  10      42.267  17.443  40.076  1.00 44.27           C  
ATOM     74  O   SER L  10      42.999  18.425  40.196  1.00 45.17           O  
ATOM     75  N   LEU L  11      42.076  16.558  41.076  1.00 42.25           N  
ATOM     76  CA  LEU L  11      42.674  16.762  42.365  1.00 43.09           C  
ATOM     77  CB  LEU L  11      41.751  17.657  43.220  1.00 42.66           C  
ATOM     78  CG  LEU L  11      42.121  17.866  44.696  1.00 43.60           C  
ATOM     79  CD1 LEU L  11      43.509  18.496  44.865  1.00 44.32           C  
ATOM     80  CD2 LEU L  11      41.021  18.681  45.397  1.00 44.30           C  
ATOM     81  C   LEU L  11      42.832  15.429  43.041  1.00 44.52           C  
ATOM     82  O   LEU L  11      42.026  14.522  42.837  1.00 44.39           O  
ATOM     83  N   SER L  12      43.906  15.270  43.846  1.00 44.10           N  
ATOM     84  CA  SER L  12      44.107  14.070  44.613  1.00 44.23           C  
ATOM     85  CB  SER L  12      45.416  13.324  44.301  1.00 45.55           C  
ATOM     86  OG  SER L  12      45.381  12.767  42.997  1.00 50.29           O  
ATOM     87  C   SER L  12      44.231  14.502  46.039  1.00 44.46           C  
ATOM     88  O   SER L  12      44.977  15.430  46.344  1.00 45.19           O  
ATOM     89  N   ALA L  13      43.504  13.833  46.957  1.00 42.75           N  
ATOM     90  CA  ALA L  13      43.591  14.223  48.336  1.00 42.78           C  
ATOM     91  CB  ALA L  13      42.503  15.223  48.764  1.00 42.09           C  
ATOM     92  C   ALA L  13      43.427  13.002  49.184  1.00 44.46           C  
ATOM     93  O   ALA L  13      42.881  11.992  48.744  1.00 44.54           O  
ATOM     94  N   SER L  14      43.927  13.068  50.435  1.00 44.50           N  
ATOM     95  CA  SER L  14      43.846  11.962  51.347  1.00 44.50           C  
ATOM     96  CB  SER L  14      44.954  11.958  52.413  1.00 46.47           C  
ATOM     97  OG  SER L  14      46.222  11.790  51.797  1.00 50.02           O  
ATOM     98  C   SER L  14      42.538  12.019  52.065  1.00 44.38           C  
ATOM     99  O   SER L  14      41.817  13.015  52.007  1.00 44.41           O  
ATOM    100  N   VAL L  15      42.202  10.922  52.770  1.00 42.53           N  
ATOM    101  CA  VAL L  15      40.971  10.859  53.497  1.00 42.53           C  
ATOM    102  CB  VAL L  15      40.664   9.489  54.030  1.00 42.69           C  
ATOM    103  CG1 VAL L  15      39.360   9.558  54.842  1.00 43.00           C  
ATOM    104  CG2 VAL L  15      40.618   8.497  52.855  1.00 43.23           C  
ATOM    105  C   VAL L  15      41.091  11.772  54.673  1.00 45.10           C  
ATOM    106  O   VAL L  15      42.119  11.806  55.348  1.00 45.37           O  
ATOM    107  N   GLY L  16      40.025  12.554  54.935  1.00 45.09           N  
ATOM    108  CA  GLY L  16      40.004  13.425  56.073  1.00 45.88           C  
ATOM    109  C   GLY L  16      40.464  14.799  55.694  1.00 47.37           C  
ATOM    110  O   GLY L  16      40.378  15.723  56.500  1.00 48.69           O  
ATOM    111  N   ASP L  17      40.958  14.981  54.454  1.00 45.76           N  
ATOM    112  CA  ASP L  17      41.436  16.279  54.067  1.00 46.37           C  
ATOM    113  CB  ASP L  17      42.337  16.269  52.819  1.00 46.73           C  
ATOM    114  CG  ASP L  17      43.670  15.625  53.172  1.00 49.96           C  
ATOM    115  OD1 ASP L  17      43.901  15.355  54.380  1.00 51.44           O  
ATOM    116  OD2 ASP L  17      44.479  15.396  52.234  1.00 49.88           O1-
ATOM    117  C   ASP L  17      40.262  17.142  53.736  1.00 47.52           C  
ATOM    118  O   ASP L  17      39.138  16.666  53.592  1.00 47.18           O  
ATOM    119  N   ARG L  18      40.504  18.463  53.629  1.00 47.10           N  
ATOM    120  CA  ARG L  18      39.463  19.366  53.243  1.00 46.17           C  
ATOM    121  CB  ARG L  18      39.498  20.710  53.994  1.00 45.55           C  
ATOM    122  CG  ARG L  18      38.267  21.581  53.742  1.00 46.61           C  
ATOM    123  CD  ARG L  18      38.292  22.921  54.482  1.00 51.90           C  
ATOM    124  NE  ARG L  18      37.030  23.638  54.145  1.00 57.19           N  
ATOM    125  CZ  ARG L  18      36.898  24.965  54.439  1.00 61.19           C  
ATOM    126  NH1 ARG L  18      37.932  25.644  55.012  1.00 57.88           N1+
ATOM    127  NH2 ARG L  18      35.731  25.615  54.153  1.00 58.76           N  
ATOM    128  C   ARG L  18      39.698  19.641  51.793  1.00 46.98           C  
ATOM    129  O   ARG L  18      40.824  19.929  51.389  1.00 48.34           O  
ATOM    130  N   VAL L  19      38.643  19.535  50.964  1.00 45.80           N  
ATOM    131  CA  VAL L  19      38.822  19.746  49.556  1.00 45.93           C  
ATOM    132  CB  VAL L  19      38.376  18.577  48.725  1.00 46.52           C  
ATOM    133  CG1 VAL L  19      38.466  18.960  47.241  1.00 47.23           C  
ATOM    134  CG2 VAL L  19      39.242  17.360  49.091  1.00 46.29           C  
ATOM    135  C   VAL L  19      38.005  20.934  49.152  1.00 46.02           C  
ATOM    136  O   VAL L  19      36.889  21.129  49.633  1.00 45.13           O  
ATOM    137  N   THR L  20      38.566  21.779  48.261  1.00 44.68           N  
ATOM    138  CA  THR L  20      37.868  22.955  47.827  1.00 45.57           C  
ATOM    139  CB  THR L  20      38.545  24.221  48.268  1.00 49.37           C  
ATOM    140  OG1 THR L  20      38.653  24.252  49.683  1.00 52.35           O  
ATOM    141  CG2 THR L  20      37.730  25.426  47.773  1.00 49.03           C  
ATOM    142  C   THR L  20      37.842  22.971  46.326  1.00 45.89           C  
ATOM    143  O   THR L  20      38.883  22.879  45.678  1.00 47.23           O  
ATOM    144  N   ILE L  21      36.635  23.100  45.735  1.00 43.64           N  
ATOM    145  CA  ILE L  21      36.507  23.164  44.305  1.00 43.00           C  
ATOM    146  CB  ILE L  21      35.667  22.060  43.726  1.00 43.52           C  
ATOM    147  CG1 ILE L  21      36.327  20.696  43.996  1.00 43.75           C  
ATOM    148  CG2 ILE L  21      35.449  22.349  42.232  1.00 43.66           C  
ATOM    149  CD1 ILE L  21      35.421  19.505  43.689  1.00 45.17           C  
ATOM    150  C   ILE L  21      35.838  24.466  43.992  1.00 43.27           C  
ATOM    151  O   ILE L  21      34.881  24.854  44.661  1.00 42.24           O  
ATOM    152  N   THR L  22      36.334  25.183  42.960  1.00 42.55           N  
ATOM    153  CA  THR L  22      35.800  26.482  42.654  1.00 42.77           C  
ATOM    154  CB  THR L  22      36.845  27.562  42.633  1.00 44.68           C  
ATOM    155  OG1 THR L  22      37.812  27.287  41.630  1.00 47.16           O  
ATOM    156  CG2 THR L  22      37.518  27.630  44.015  1.00 43.05           C  
ATOM    157  C   THR L  22      35.154  26.469  41.303  1.00 43.18           C  
ATOM    158  O   THR L  22      35.481  25.660  40.438  1.00 42.32           O  
ATOM    159  N   CYS L  23      34.173  27.376  41.114  1.00 42.74           N  
ATOM    160  CA  CYS L  23      33.469  27.496  39.865  1.00 43.86           C  
ATOM    161  CB  CYS L  23      32.102  26.761  39.914  1.00 44.91           C  
ATOM    162  SG  CYS L  23      31.109  26.832  38.388  1.00 48.43           S  
ATOM    163  C   CYS L  23      33.267  28.966  39.626  1.00 45.82           C  
ATOM    164  O   CYS L  23      32.750  29.676  40.487  1.00 45.91           O  
ATOM    165  N   LYS L  24      33.697  29.478  38.451  1.00 45.34           N  
ATOM    166  CA  LYS L  24      33.510  30.881  38.199  1.00 46.01           C  
ATOM    167  CB  LYS L  24      34.809  31.691  38.023  1.00 48.38           C  
ATOM    168  CG  LYS L  24      35.629  31.321  36.793  1.00 55.26           C  
ATOM    169  CD  LYS L  24      36.679  32.372  36.427  1.00 60.48           C  
ATOM    170  CE  LYS L  24      37.855  32.448  37.403  1.00  0.00           C  
ATOM    171  NZ  LYS L  24      37.479  33.241  38.594  1.00  0.00           N1+
ATOM    172  C   LYS L  24      32.674  31.045  36.969  1.00 45.45           C  
ATOM    173  O   LYS L  24      32.834  30.327  35.983  1.00 45.42           O  
ATOM    174  N   SER L  25      31.749  32.024  37.012  1.00 43.42           N  
ATOM    175  CA  SER L  25      30.831  32.263  35.938  1.00 43.19           C  
ATOM    176  CB  SER L  25      29.411  32.564  36.444  1.00 42.54           C  
ATOM    177  OG  SER L  25      28.535  32.797  35.355  1.00  0.00           O  
ATOM    178  C   SER L  25      31.294  33.466  35.175  1.00 45.27           C  
ATOM    179  O   SER L  25      31.904  34.382  35.726  1.00 46.11           O  
ATOM    180  N   SER L  26      30.916  33.474  33.877  1.00 41.57           N  
ATOM    181  CA  SER L  26      31.184  34.539  32.956  1.00 42.83           C  
ATOM    182  CB  SER L  26      30.787  34.193  31.509  1.00 44.54           C  
ATOM    183  OG  SER L  26      29.380  34.025  31.406  1.00 49.65           O  
ATOM    184  C   SER L  26      30.406  35.760  33.363  1.00 48.10           C  
ATOM    185  O   SER L  26      30.885  36.882  33.191  1.00 48.96           O  
ATOM    186  N   GLN L  27      29.174  35.569  33.896  1.00 45.17           N  
ATOM    187  CA  GLN L  27      28.345  36.664  34.338  1.00 46.05           C  
ATOM    188  CB  GLN L  27      27.197  37.035  33.382  1.00 47.52           C  
ATOM    189  CG  GLN L  27      27.659  37.796  32.140  1.00 53.60           C  
ATOM    190  CD  GLN L  27      26.443  38.098  31.276  1.00 69.21           C  
ATOM    191  OE1 GLN L  27      25.510  38.786  31.688  1.00 67.15           O  
ATOM    192  NE2 GLN L  27      26.459  37.555  30.030  1.00 63.40           N  
ATOM    193  C   GLN L  27      27.725  36.293  35.652  1.00 47.93           C  
ATOM    194  O   GLN L  27      27.794  35.145  36.081  1.00 46.36           O  
ATOM    195  N   SER L  28      27.101  37.274  36.334  1.00 46.73           N  
ATOM    196  CA  SER L  28      26.547  37.047  37.642  1.00 46.35           C  
ATOM    197  CB  SER L  28      26.139  38.345  38.361  1.00 49.64           C  
ATOM    198  OG  SER L  28      25.604  38.045  39.641  1.00 58.64           O  
ATOM    199  C   SER L  28      25.340  36.156  37.588  1.00 48.47           C  
ATOM    200  O   SER L  28      24.458  36.301  36.746  1.00 48.54           O  
ATOM    201  N   LEU L  29      25.351  35.146  38.482  1.00 44.86           N  
ATOM    202  CA  LEU L  29      24.331  34.168  38.754  1.00 44.38           C  
ATOM    203  CB  LEU L  29      24.897  32.846  39.293  1.00 43.59           C  
ATOM    204  CG  LEU L  29      25.780  32.137  38.250  1.00 23.43           C  
ATOM    205  CD1 LEU L  29      26.218  30.745  38.728  1.00 22.58           C  
ATOM    206  CD2 LEU L  29      25.094  32.102  36.876  1.00 24.01           C  
ATOM    207  C   LEU L  29      23.274  34.670  39.690  1.00 49.31           C  
ATOM    208  O   LEU L  29      22.246  34.014  39.858  1.00 48.76           O  
ATOM    209  N   LEU L  30      23.556  35.770  40.419  1.00 50.24           N  
ATOM    210  CA  LEU L  30      22.657  36.274  41.421  1.00 51.66           C  
ATOM    211  CB  LEU L  30      23.321  37.333  42.324  1.00 52.68           C  
ATOM    212  CG  LEU L  30      22.429  37.865  43.459  1.00 57.54           C  
ATOM    213  CD1 LEU L  30      22.084  36.751  44.459  1.00 57.92           C  
ATOM    214  CD2 LEU L  30      23.064  39.089  44.141  1.00 60.05           C  
ATOM    215  C   LEU L  30      21.446  36.882  40.785  1.00 55.90           C  
ATOM    216  O   LEU L  30      21.510  37.514  39.733  1.00 57.09           O  
ATOM    217  N   TYR L  31      20.285  36.681  41.438  1.00 53.54           N  
ATOM    218  CA  TYR L  31      19.035  37.224  40.998  1.00 54.58           C  
ATOM    219  CB  TYR L  31      17.941  36.133  40.982  1.00 54.44           C  
ATOM    220  CG  TYR L  31      16.647  36.624  40.428  1.00 55.20           C  
ATOM    221  CD1 TYR L  31      16.546  37.042  39.118  1.00 55.48           C  
ATOM    222  CD2 TYR L  31      15.514  36.608  41.207  1.00 56.85           C  
ATOM    223  CE1 TYR L  31      15.343  37.476  38.613  1.00 56.47           C  
ATOM    224  CE2 TYR L  31      14.308  37.038  40.708  1.00 57.52           C  
ATOM    225  CZ  TYR L  31      14.223  37.480  39.409  1.00 60.75           C  
ATOM    226  OH  TYR L  31      12.988  37.922  38.893  1.00 60.81           O  
ATOM    227  C   TYR L  31      18.730  38.263  42.030  1.00 60.85           C  
ATOM    228  O   TYR L  31      18.579  37.958  43.211  1.00 61.62           O  
ATOM    229  N   THR L  32      18.646  39.530  41.599  1.00 59.82           N  
ATOM    230  CA  THR L  32      18.523  40.645  42.495  1.00 62.04           C  
ATOM    231  CB  THR L  32      18.481  41.950  41.754  1.00 65.09           C  
ATOM    232  OG1 THR L  32      18.395  43.034  42.668  1.00  0.00           O  
ATOM    233  CG2 THR L  32      17.273  41.951  40.801  1.00  0.00           C  
ATOM    234  C   THR L  32      17.279  40.559  43.327  1.00 66.91           C  
ATOM    235  O   THR L  32      17.321  40.808  44.531  1.00 68.34           O  
ATOM    236  N   SER L  33      16.134  40.210  42.716  1.00 63.88           N  
ATOM    237  CA  SER L  33      14.905  40.220  43.456  1.00 65.82           C  
ATOM    238  CB  SER L  33      13.690  39.846  42.591  1.00 68.04           C  
ATOM    239  OG  SER L  33      13.519  40.800  41.554  1.00 75.43           O  
ATOM    240  C   SER L  33      14.952  39.241  44.589  1.00 68.53           C  
ATOM    241  O   SER L  33      14.753  39.614  45.746  1.00 70.51           O  
ATOM    242  N   SER L  34      15.199  37.957  44.267  1.00 63.11           N  
ATOM    243  CA  SER L  34      15.198  36.883  45.224  1.00 61.41           C  
ATOM    244  CB  SER L  34      15.033  35.504  44.568  1.00 60.84           C  
ATOM    245  OG  SER L  34      16.160  35.216  43.754  1.00  0.00           O  
ATOM    246  C   SER L  34      16.453  36.848  46.045  1.00 61.65           C  
ATOM    247  O   SER L  34      16.471  36.257  47.124  1.00 61.18           O  
ATOM    248  N   GLN L  35      17.541  37.477  45.563  1.00 57.81           N  
ATOM    249  CA  GLN L  35      18.798  37.444  46.256  1.00 57.67           C  
ATOM    250  CB  GLN L  35      18.725  37.984  47.697  1.00 60.86           C  
ATOM    251  CG  GLN L  35      18.379  39.470  47.794  1.00 75.44           C  
ATOM    252  CD  GLN L  35      19.565  40.257  47.262  1.00 93.02           C  
ATOM    253  OE1 GLN L  35      20.718  39.901  47.500  1.00 90.44           O  
ATOM    254  NE2 GLN L  35      19.276  41.356  46.517  1.00 89.00           N  
ATOM    255  C   GLN L  35      19.286  36.028  46.351  1.00 57.50           C  
ATOM    256  O   GLN L  35      19.914  35.650  47.338  1.00 56.46           O  
ATOM    257  N   LYS L  36      19.020  35.203  45.318  1.00 52.77           N  
ATOM    258  CA  LYS L  36      19.498  33.849  45.346  1.00 50.48           C  
ATOM    259  CB  LYS L  36      18.428  32.789  45.046  1.00 51.29           C  
ATOM    260  CG  LYS L  36      17.253  32.728  46.018  1.00 54.80           C  
ATOM    261  CD  LYS L  36      16.108  31.883  45.456  1.00 81.06           C  
ATOM    262  CE  LYS L  36      14.812  31.949  46.258  1.00 68.45           C  
ATOM    263  NZ  LYS L  36      13.791  31.095  45.612  1.00100.44           N1+
ATOM    264  C   LYS L  36      20.485  33.703  44.231  1.00 50.66           C  
ATOM    265  O   LYS L  36      20.372  34.366  43.202  1.00 48.93           O  
ATOM    266  N   ASN L  37      21.494  32.825  44.414  1.00 46.27           N  
ATOM    267  CA  ASN L  37      22.430  32.573  43.359  1.00 44.12           C  
ATOM    268  CB  ASN L  37      23.883  32.326  43.822  1.00 43.24           C  
ATOM    269  CG  ASN L  37      24.549  33.649  44.177  1.00 52.87           C  
ATOM    270  OD1 ASN L  37      24.845  34.466  43.305  1.00 43.72           O  
ATOM    271  ND2 ASN L  37      24.803  33.867  45.495  1.00 50.05           N  
ATOM    272  C   ASN L  37      21.980  31.303  42.729  1.00 45.09           C  
ATOM    273  O   ASN L  37      21.706  30.318  43.417  1.00 43.69           O  
ATOM    274  N   TYR L  38      21.893  31.279  41.390  1.00 40.87           N  
ATOM    275  CA  TYR L  38      21.420  30.060  40.819  1.00 39.10           C  
ATOM    276  CB  TYR L  38      20.722  30.259  39.462  1.00 40.15           C  
ATOM    277  CG  TYR L  38      19.532  31.140  39.640  1.00 42.13           C  
ATOM    278  CD1 TYR L  38      19.674  32.505  39.705  1.00 43.46           C  
ATOM    279  CD2 TYR L  38      18.269  30.605  39.729  1.00 43.85           C  
ATOM    280  CE1 TYR L  38      18.575  33.315  39.864  1.00 46.51           C  
ATOM    281  CE2 TYR L  38      17.169  31.412  39.887  1.00 45.86           C  
ATOM    282  CZ  TYR L  38      17.319  32.769  39.955  1.00 52.22           C  
ATOM    283  OH  TYR L  38      16.184  33.589  40.118  1.00 52.94           O  
ATOM    284  C   TYR L  38      22.634  29.203  40.523  1.00 39.02           C  
ATOM    285  O   TYR L  38      22.966  29.076  39.343  1.00 37.21           O  
ATOM    286  N   LEU L  39      23.328  28.593  41.548  1.00 37.34           N  
ATOM    287  CA  LEU L  39      24.398  27.708  41.191  1.00 37.20           C  
ATOM    288  CB  LEU L  39      25.803  28.139  41.632  1.00 37.80           C  
ATOM    289  CG  LEU L  39      26.871  27.118  41.199  1.00 35.09           C  
ATOM    290  CD1 LEU L  39      27.061  27.123  39.678  1.00 30.40           C  
ATOM    291  CD2 LEU L  39      28.178  27.288  41.984  1.00 31.16           C  
ATOM    292  C   LEU L  39      24.165  26.441  41.946  1.00 37.58           C  
ATOM    293  O   LEU L  39      23.941  26.476  43.155  1.00 38.02           O  
ATOM    294  N   ALA L  40      24.246  25.286  41.255  1.00 35.81           N  
ATOM    295  CA  ALA L  40      23.997  24.018  41.888  1.00 35.01           C  
ATOM    296  CB  ALA L  40      22.811  23.254  41.276  1.00 34.94           C  
ATOM    297  C   ALA L  40      25.208  23.151  41.712  1.00 36.07           C  
ATOM    298  O   ALA L  40      25.991  23.342  40.782  1.00 37.06           O  
ATOM    299  N   TRP L  41      25.406  22.181  42.633  1.00 35.44           N  
ATOM    300  CA  TRP L  41      26.537  21.296  42.550  1.00 35.01           C  
ATOM    301  CB  TRP L  41      27.474  21.387  43.768  1.00 35.16           C  
ATOM    302  CG  TRP L  41      28.211  22.699  43.883  1.00 35.18           C  
ATOM    303  CD2 TRP L  41      29.471  22.972  43.249  1.00 35.67           C  
ATOM    304  CD1 TRP L  41      27.869  23.829  44.565  1.00 36.67           C  
ATOM    305  NE1 TRP L  41      28.838  24.789  44.400  1.00 36.70           N  
ATOM    306  CE2 TRP L  41      29.830  24.275  43.591  1.00 36.75           C  
ATOM    307  CE3 TRP L  41      30.264  22.199  42.449  1.00 36.21           C  
ATOM    308  CZ2 TRP L  41      30.993  24.827  43.135  1.00 37.17           C  
ATOM    309  CZ3 TRP L  41      31.437  22.758  41.991  1.00 36.86           C  
ATOM    310  CH2 TRP L  41      31.793  24.049  42.328  1.00 36.79           C  
ATOM    311  C   TRP L  41      26.049  19.877  42.483  1.00 35.14           C  
ATOM    312  O   TRP L  41      25.129  19.488  43.202  1.00 34.76           O  
ATOM    313  N   TYR L  42      26.684  19.063  41.608  1.00 33.61           N  
ATOM    314  CA  TYR L  42      26.317  17.680  41.427  1.00 33.68           C  
ATOM    315  CB  TYR L  42      25.906  17.292  40.005  1.00 32.10           C  
ATOM    316  CG  TYR L  42      24.664  18.001  39.668  1.00 31.87           C  
ATOM    317  CD1 TYR L  42      23.458  17.430  39.980  1.00 31.61           C  
ATOM    318  CD2 TYR L  42      24.723  19.226  39.055  1.00 32.18           C  
ATOM    319  CE1 TYR L  42      22.299  18.082  39.669  1.00 33.64           C  
ATOM    320  CE2 TYR L  42      23.566  19.882  38.742  1.00 33.39           C  
ATOM    321  CZ  TYR L  42      22.369  19.298  39.053  1.00 34.17           C  
ATOM    322  OH  TYR L  42      21.186  19.957  38.737  1.00 32.32           O  
ATOM    323  C   TYR L  42      27.526  16.825  41.618  1.00 35.16           C  
ATOM    324  O   TYR L  42      28.653  17.242  41.351  1.00 35.88           O  
ATOM    325  N   GLN L  43      27.291  15.579  42.081  1.00 33.79           N  
ATOM    326  CA  GLN L  43      28.332  14.605  42.245  1.00 32.49           C  
ATOM    327  CB  GLN L  43      28.373  14.017  43.667  1.00 33.05           C  
ATOM    328  CG  GLN L  43      29.464  12.969  43.890  1.00 34.45           C  
ATOM    329  CD  GLN L  43      29.234  12.359  45.266  1.00 39.82           C  
ATOM    330  OE1 GLN L  43      28.153  11.845  45.553  1.00 40.61           O  
ATOM    331  NE2 GLN L  43      30.271  12.422  46.143  1.00 36.64           N  
ATOM    332  C   GLN L  43      27.995  13.468  41.328  1.00 33.22           C  
ATOM    333  O   GLN L  43      26.864  12.988  41.321  1.00 34.68           O  
ATOM    334  N   GLN L  44      28.963  13.011  40.508  1.00 32.28           N  
ATOM    335  CA  GLN L  44      28.655  11.911  39.639  1.00 33.83           C  
ATOM    336  CB  GLN L  44      28.633  12.282  38.143  1.00 33.81           C  
ATOM    337  CG  GLN L  44      28.300  11.101  37.226  1.00 32.72           C  
ATOM    338  CD  GLN L  44      28.262  11.595  35.783  1.00 36.29           C  
ATOM    339  OE1 GLN L  44      29.218  12.188  35.286  1.00 36.36           O  
ATOM    340  NE2 GLN L  44      27.120  11.343  35.088  1.00 34.14           N  
ATOM    341  C   GLN L  44      29.681  10.840  39.822  1.00 36.49           C  
ATOM    342  O   GLN L  44      30.876  11.068  39.646  1.00 36.46           O  
ATOM    343  N   LYS L  45      29.221   9.625  40.184  1.00 37.36           N  
ATOM    344  CA  LYS L  45      30.110   8.512  40.353  1.00 39.70           C  
ATOM    345  CB  LYS L  45      29.716   7.586  41.515  1.00 39.78           C  
ATOM    346  CG  LYS L  45      29.961   8.262  42.869  1.00 42.58           C  
ATOM    347  CD  LYS L  45      29.319   7.561  44.066  1.00 46.81           C  
ATOM    348  CE  LYS L  45      29.592   8.266  45.396  1.00 49.04           C  
ATOM    349  NZ  LYS L  45      29.055   7.464  46.519  1.00 49.34           N1+
ATOM    350  C   LYS L  45      30.143   7.762  39.059  1.00 44.11           C  
ATOM    351  O   LYS L  45      29.280   7.944  38.201  1.00 45.33           O  
ATOM    352  N   PRO L  46      31.131   6.928  38.884  1.00 45.25           N  
ATOM    353  CA  PRO L  46      31.263   6.264  37.621  1.00 46.58           C  
ATOM    354  CD  PRO L  46      32.421   7.130  39.527  1.00 46.25           C  
ATOM    355  CB  PRO L  46      32.632   5.589  37.649  1.00 46.63           C  
ATOM    356  CG  PRO L  46      33.458   6.507  38.573  1.00 47.43           C  
ATOM    357  C   PRO L  46      30.122   5.376  37.260  1.00 47.31           C  
ATOM    358  O   PRO L  46      29.720   4.540  38.068  1.00 47.76           O  
ATOM    359  N   GLY L  47      29.595   5.552  36.030  1.00 46.32           N  
ATOM    360  CA  GLY L  47      28.552   4.725  35.497  1.00 46.24           C  
ATOM    361  C   GLY L  47      27.234   5.067  36.119  1.00 46.67           C  
ATOM    362  O   GLY L  47      26.267   4.325  35.954  1.00 46.94           O  
ATOM    363  N   LYS L  48      27.145   6.193  36.850  1.00 43.64           N  
ATOM    364  CA  LYS L  48      25.891   6.525  37.470  1.00 42.20           C  
ATOM    365  CB  LYS L  48      25.925   6.416  39.006  1.00 44.04           C  
ATOM    366  CG  LYS L  48      25.651   4.999  39.523  1.00 49.18           C  
ATOM    367  CD  LYS L  48      26.653   3.929  39.079  1.00 53.41           C  
ATOM    368  CE  LYS L  48      26.271   2.513  39.524  1.00 59.95           C  
ATOM    369  NZ  LYS L  48      27.096   1.507  38.815  1.00 62.31           N1+
ATOM    370  C   LYS L  48      25.504   7.919  37.088  1.00 40.61           C  
ATOM    371  O   LYS L  48      26.313   8.687  36.571  1.00 39.28           O  
ATOM    372  N   ALA L  49      24.216   8.259  37.307  1.00 38.05           N  
ATOM    373  CA  ALA L  49      23.696   9.562  37.004  1.00 36.67           C  
ATOM    374  CB  ALA L  49      22.159   9.624  36.981  1.00 37.63           C  
ATOM    375  C   ALA L  49      24.172  10.501  38.072  1.00 35.70           C  
ATOM    376  O   ALA L  49      24.545  10.069  39.160  1.00 35.99           O  
ATOM    377  N   PRO L  50      24.175  11.779  37.783  1.00 33.42           N  
ATOM    378  CA  PRO L  50      24.631  12.764  38.731  1.00 32.43           C  
ATOM    379  CD  PRO L  50      24.304  12.234  36.408  1.00 32.98           C  
ATOM    380  CB  PRO L  50      24.758  14.065  37.942  1.00 33.18           C  
ATOM    381  CG  PRO L  50      25.008  13.598  36.497  1.00 34.59           C  
ATOM    382  C   PRO L  50      23.679  12.867  39.885  1.00 33.11           C  
ATOM    383  O   PRO L  50      22.504  12.544  39.720  1.00 33.50           O  
ATOM    384  N   LYS L  51      24.169  13.294  41.066  1.00 32.39           N  
ATOM    385  CA  LYS L  51      23.330  13.422  42.226  1.00 32.70           C  
ATOM    386  CB  LYS L  51      23.744  12.459  43.354  1.00 34.27           C  
ATOM    387  CG  LYS L  51      22.804  12.433  44.558  1.00 38.05           C  
ATOM    388  CD  LYS L  51      23.032  11.215  45.455  1.00 41.24           C  
ATOM    389  CE  LYS L  51      22.261  11.261  46.776  0.80 49.90           C  
ATOM    390  NZ  LYS L  51      22.914  12.205  47.708  1.00 55.83           N1+
ATOM    391  C   LYS L  51      23.473  14.828  42.730  1.00 33.89           C  
ATOM    392  O   LYS L  51      24.587  15.333  42.864  1.00 34.79           O  
ATOM    393  N   LEU L  52      22.329  15.484  43.026  1.00 32.79           N  
ATOM    394  CA  LEU L  52      22.306  16.863  43.437  1.00 32.82           C  
ATOM    395  CB  LEU L  52      20.887  17.453  43.345  1.00 32.53           C  
ATOM    396  CG  LEU L  52      20.761  18.927  43.764  1.00 37.28           C  
ATOM    397  CD1 LEU L  52      21.501  19.859  42.793  1.00 38.15           C  
ATOM    398  CD2 LEU L  52      19.286  19.308  43.955  1.00 37.77           C  
ATOM    399  C   LEU L  52      22.772  16.980  44.862  1.00 34.17           C  
ATOM    400  O   LEU L  52      22.182  16.379  45.758  1.00 34.18           O  
ATOM    401  N   LEU L  53      23.940  17.632  45.073  1.00 34.51           N  
ATOM    402  CA  LEU L  53      24.452  17.934  46.388  1.00 34.74           C  
ATOM    403  CB  LEU L  53      25.985  18.052  46.395  1.00 33.35           C  
ATOM    404  CG  LEU L  53      26.696  16.740  46.017  1.00 34.60           C  
ATOM    405  CD1 LEU L  53      28.224  16.907  46.039  1.00 34.91           C  
ATOM    406  CD2 LEU L  53      26.218  15.572  46.897  1.00 34.87           C  
ATOM    407  C   LEU L  53      23.915  19.217  46.956  1.00 35.48           C  
ATOM    408  O   LEU L  53      23.334  19.244  48.041  1.00 35.88           O  
ATOM    409  N   ILE L  54      24.087  20.328  46.200  1.00 34.55           N  
ATOM    410  CA  ILE L  54      23.736  21.636  46.691  1.00 34.80           C  
ATOM    411  CB  ILE L  54      24.924  22.422  47.164  1.00 35.22           C  
ATOM    412  CG1 ILE L  54      25.552  21.721  48.378  1.00 36.37           C  
ATOM    413  CG2 ILE L  54      24.489  23.869  47.442  1.00 35.47           C  
ATOM    414  CD1 ILE L  54      26.886  22.321  48.813  1.00 38.04           C  
ATOM    415  C   ILE L  54      23.077  22.416  45.598  1.00 36.68           C  
ATOM    416  O   ILE L  54      23.364  22.215  44.419  1.00 36.09           O  
ATOM    417  N   TYR L  55      22.132  23.308  45.973  1.00 35.81           N  
ATOM    418  CA  TYR L  55      21.487  24.150  45.010  1.00 35.62           C  
ATOM    419  CB  TYR L  55      20.109  23.624  44.551  1.00 35.97           C  
ATOM    420  CG  TYR L  55      19.218  23.491  45.738  1.00 36.61           C  
ATOM    421  CD1 TYR L  55      19.248  22.361  46.516  1.00 37.80           C  
ATOM    422  CD2 TYR L  55      18.353  24.492  46.089  1.00 36.34           C  
ATOM    423  CE1 TYR L  55      18.435  22.223  47.615  1.00 38.08           C  
ATOM    424  CE2 TYR L  55      17.533  24.366  47.188  1.00 38.29           C  
ATOM    425  CZ  TYR L  55      17.569  23.229  47.954  1.00 38.92           C  
ATOM    426  OH  TYR L  55      16.730  23.099  49.081  1.00 39.26           O  
ATOM    427  C   TYR L  55      21.339  25.509  45.622  1.00 37.08           C  
ATOM    428  O   TYR L  55      21.465  25.662  46.837  1.00 36.63           O  
ATOM    429  N   TRP L  56      21.033  26.574  44.846  1.00 18.69           N  
ATOM    430  CA  TRP L  56      20.867  27.906  45.393  1.00 18.60           C  
ATOM    431  CB  TRP L  56      19.685  28.075  46.370  1.00 18.38           C  
ATOM    432  CG  TRP L  56      18.333  28.019  45.695  1.00 19.34           C  
ATOM    433  CD2 TRP L  56      17.980  28.823  44.566  1.00 19.67           C  
ATOM    434  CD1 TRP L  56      17.261  27.213  45.946  1.00 20.46           C  
ATOM    435  NE1 TRP L  56      16.261  27.466  45.038  1.00 20.49           N  
ATOM    436  CE2 TRP L  56      16.691  28.454  44.181  1.00 19.57           C  
ATOM    437  CE3 TRP L  56      18.678  29.791  43.897  1.00 20.48           C  
ATOM    438  CZ2 TRP L  56      16.075  29.047  43.119  1.00 20.19           C  
ATOM    439  CZ3 TRP L  56      18.054  30.388  42.826  1.00 19.63           C  
ATOM    440  CH2 TRP L  56      16.778  30.021  42.450  1.00 21.25           C  
ATOM    441  C   TRP L  56      22.150  28.304  46.062  1.00 22.52           C  
ATOM    442  O   TRP L  56      22.185  29.157  46.948  1.00 22.86           O  
ATOM    443  N   ALA L  57      23.237  27.653  45.616  1.00 20.06           N  
ATOM    444  CA  ALA L  57      24.620  27.859  45.944  1.00 20.52           C  
ATOM    445  CB  ALA L  57      25.075  29.320  45.744  1.00 20.85           C  
ATOM    446  C   ALA L  57      24.999  27.426  47.337  1.00 21.26           C  
ATOM    447  O   ALA L  57      26.162  27.090  47.559  1.00 22.07           O  
ATOM    448  N   SER L  58      24.062  27.329  48.306  1.00 20.23           N  
ATOM    449  CA  SER L  58      24.536  26.979  49.623  1.00 20.39           C  
ATOM    450  CB  SER L  58      24.687  28.202  50.539  1.00 22.74           C  
ATOM    451  OG  SER L  58      25.634  29.107  49.994  1.00 27.65           O  
ATOM    452  C   SER L  58      23.539  26.099  50.284  1.00 23.14           C  
ATOM    453  O   SER L  58      23.720  25.664  51.423  1.00 23.58           O  
ATOM    454  N   THR L  59      22.456  25.786  49.568  1.00 40.01           N  
ATOM    455  CA  THR L  59      21.467  24.957  50.204  1.00 40.43           C  
ATOM    456  CB  THR L  59      20.079  25.177  49.680  1.00 40.23           C  
ATOM    457  OG1 THR L  59      19.697  26.534  49.855  1.00 14.91           O  
ATOM    458  CG2 THR L  59      19.113  24.261  50.450  1.00 14.45           C  
ATOM    459  C   THR L  59      21.811  23.516  49.981  1.00 42.21           C  
ATOM    460  O   THR L  59      22.163  23.105  48.877  1.00 41.60           O  
ATOM    461  N   ARG L  60      21.708  22.699  51.050  1.00 41.39           N  
ATOM    462  CA  ARG L  60      22.041  21.307  50.956  1.00 41.42           C  
ATOM    463  CB  ARG L  60      22.623  20.724  52.254  1.00 41.82           C  
ATOM    464  CG  ARG L  60      23.955  21.355  52.656  1.00 43.31           C  
ATOM    465  CD  ARG L  60      24.564  20.736  53.915  1.00  0.00           C  
ATOM    466  NE  ARG L  60      23.599  20.949  55.029  1.00  0.00           N  
ATOM    467  CZ  ARG L  60      23.681  20.182  56.156  1.00  0.00           C  
ATOM    468  NH1 ARG L  60      24.658  19.236  56.264  1.00  0.00           N1+
ATOM    469  NH2 ARG L  60      22.786  20.358  57.171  1.00  0.00           N  
ATOM    470  C   ARG L  60      20.795  20.541  50.641  1.00 42.54           C  
ATOM    471  O   ARG L  60      19.740  20.772  51.228  1.00 42.95           O  
ATOM    472  N   GLU L  61      20.898  19.596  49.686  1.00 41.34           N  
ATOM    473  CA  GLU L  61      19.778  18.783  49.316  1.00 41.58           C  
ATOM    474  CB  GLU L  61      20.000  17.995  48.012  1.00 40.13           C  
ATOM    475  CG  GLU L  61      18.806  17.135  47.593  1.00 43.17           C  
ATOM    476  CD  GLU L  61      17.723  18.056  47.051  1.00 19.34           C  
ATOM    477  OE1 GLU L  61      17.923  19.300  47.094  1.00 20.60           O  
ATOM    478  OE2 GLU L  61      16.677  17.527  46.588  1.00  0.00           O1-
ATOM    479  C   GLU L  61      19.559  17.805  50.423  1.00 43.22           C  
ATOM    480  O   GLU L  61      20.488  17.455  51.147  1.00 42.46           O  
ATOM    481  N   SER L  62      18.310  17.338  50.602  1.00 44.40           N  
ATOM    482  CA  SER L  62      18.060  16.441  51.690  1.00 45.76           C  
ATOM    483  CB  SER L  62      16.571  16.100  51.885  1.00 47.91           C  
ATOM    484  OG  SER L  62      16.083  15.378  50.763  1.00 55.29           O  
ATOM    485  C   SER L  62      18.791  15.167  51.429  1.00 46.70           C  
ATOM    486  O   SER L  62      18.899  14.714  50.290  1.00 46.34           O  
ATOM    487  N   GLY L  63      19.341  14.575  52.507  1.00 46.41           N  
ATOM    488  CA  GLY L  63      19.996  13.303  52.424  1.00 46.46           C  
ATOM    489  C   GLY L  63      21.465  13.474  52.176  1.00 47.63           C  
ATOM    490  O   GLY L  63      22.227  12.520  52.325  1.00 49.23           O  
ATOM    491  N   VAL L  64      21.917  14.689  51.803  1.00 44.98           N  
ATOM    492  CA  VAL L  64      23.316  14.866  51.519  1.00 43.88           C  
ATOM    493  CB  VAL L  64      23.611  16.071  50.673  1.00 43.73           C  
ATOM    494  CG1 VAL L  64      25.134  16.181  50.494  1.00 43.07           C  
ATOM    495  CG2 VAL L  64      22.844  15.950  49.346  1.00 43.66           C  
ATOM    496  C   VAL L  64      24.047  15.033  52.818  1.00 45.50           C  
ATOM    497  O   VAL L  64      23.553  15.684  53.739  1.00 45.32           O  
ATOM    498  N   PRO L  65      25.232  14.475  52.903  1.00 45.45           N  
ATOM    499  CA  PRO L  65      26.006  14.536  54.119  1.00 45.46           C  
ATOM    500  CD  PRO L  65      25.567  13.307  52.105  1.00 46.18           C  
ATOM    501  CB  PRO L  65      27.168  13.567  53.919  1.00 46.22           C  
ATOM    502  CG  PRO L  65      26.610  12.530  52.927  1.00 47.38           C  
ATOM    503  C   PRO L  65      26.443  15.933  54.434  1.00 46.01           C  
ATOM    504  O   PRO L  65      26.614  16.735  53.519  1.00 45.14           O  
ATOM    505  N   SER L  66      26.644  16.227  55.733  1.00 44.93           N  
ATOM    506  CA  SER L  66      26.974  17.538  56.221  1.00 44.49           C  
ATOM    507  CB  SER L  66      26.956  17.614  57.757  1.00 46.91           C  
ATOM    508  OG  SER L  66      27.959  16.768  58.300  1.00 52.20           O  
ATOM    509  C   SER L  66      28.336  17.965  55.761  1.00 44.30           C  
ATOM    510  O   SER L  66      28.640  19.156  55.761  1.00 44.51           O  
ATOM    511  N   ARG L  67      29.184  17.011  55.334  1.00 42.69           N  
ATOM    512  CA  ARG L  67      30.540  17.307  54.953  1.00 42.41           C  
ATOM    513  CB  ARG L  67      31.295  16.087  54.402  1.00 42.33           C  
ATOM    514  CG  ARG L  67      31.337  14.884  55.337  1.00 43.79           C  
ATOM    515  CD  ARG L  67      32.270  13.778  54.839  1.00 41.41           C  
ATOM    516  NE  ARG L  67      31.814  13.376  53.478  1.00 46.82           N  
ATOM    517  CZ  ARG L  67      30.880  12.393  53.330  1.00 49.57           C  
ATOM    518  NH1 ARG L  67      30.341  11.790  54.429  1.00 47.06           N1+
ATOM    519  NH2 ARG L  67      30.486  12.008  52.080  1.00 46.49           N  
ATOM    520  C   ARG L  67      30.520  18.270  53.812  1.00 43.09           C  
ATOM    521  O   ARG L  67      31.429  19.091  53.674  1.00 44.86           O  
ATOM    522  N   PHE L  68      29.506  18.149  52.935  1.00 41.11           N  
ATOM    523  CA  PHE L  68      29.428  18.979  51.769  1.00 39.87           C  
ATOM    524  CB  PHE L  68      28.594  18.351  50.638  1.00 38.99           C  
ATOM    525  CG  PHE L  68      29.288  17.116  50.175  1.00 39.71           C  
ATOM    526  CD1 PHE L  68      30.351  17.197  49.308  1.00 39.67           C  
ATOM    527  CD2 PHE L  68      28.876  15.873  50.593  1.00 40.67           C  
ATOM    528  CE1 PHE L  68      30.993  16.061  48.876  1.00 40.54           C  
ATOM    529  CE2 PHE L  68      29.516  14.732  50.164  1.00 41.01           C  
ATOM    530  CZ  PHE L  68      30.580  14.824  49.303  1.00 39.88           C  
ATOM    531  C   PHE L  68      28.784  20.292  52.106  1.00 40.71           C  
ATOM    532  O   PHE L  68      27.807  20.352  52.851  1.00 40.47           O  
ATOM    533  N   SER L  69      29.334  21.393  51.552  1.00 40.20           N  
ATOM    534  CA  SER L  69      28.767  22.694  51.770  1.00 41.12           C  
ATOM    535  CB  SER L  69      29.326  23.418  53.005  1.00 43.23           C  
ATOM    536  OG  SER L  69      30.700  23.721  52.816  1.00 45.70           O  
ATOM    537  C   SER L  69      29.095  23.537  50.575  1.00 41.25           C  
ATOM    538  O   SER L  69      30.028  23.235  49.831  1.00 41.18           O  
ATOM    539  N   GLY L  70      28.326  24.626  50.361  1.00 39.66           N  
ATOM    540  CA  GLY L  70      28.579  25.478  49.234  1.00 40.28           C  
ATOM    541  C   GLY L  70      28.522  26.899  49.699  1.00 41.86           C  
ATOM    542  O   GLY L  70      27.846  27.216  50.677  1.00 41.38           O  
ATOM    543  N   SER L  71      29.252  27.792  48.996  1.00 41.93           N  
ATOM    544  CA  SER L  71      29.262  29.186  49.346  1.00 44.04           C  
ATOM    545  CB  SER L  71      30.259  29.533  50.465  1.00 46.01           C  
ATOM    546  OG  SER L  71      31.589  29.298  50.023  1.00 50.76           O  
ATOM    547  C   SER L  71      29.674  29.970  48.138  1.00 44.73           C  
ATOM    548  O   SER L  71      30.140  29.406  47.151  1.00 43.72           O  
ATOM    549  N   GLY L  72      29.491  31.308  48.184  1.00 45.61           N  
ATOM    550  CA  GLY L  72      29.895  32.140  47.078  1.00 47.74           C  
ATOM    551  C   GLY L  72      28.783  33.075  46.756  1.00 49.27           C  
ATOM    552  O   GLY L  72      27.742  33.038  47.406  1.00 48.10           O  
ATOM    553  N   SER L  73      28.985  33.935  45.737  1.00 49.93           N  
ATOM    554  CA  SER L  73      27.953  34.805  45.254  1.00 51.18           C  
ATOM    555  CB  SER L  73      27.612  35.956  46.214  1.00 53.90           C  
ATOM    556  OG  SER L  73      28.729  36.820  46.356  1.00 58.43           O  
ATOM    557  C   SER L  73      28.454  35.415  43.983  1.00 51.39           C  
ATOM    558  O   SER L  73      29.653  35.416  43.714  1.00 51.32           O  
ATOM    559  N   GLY L  74      27.540  35.946  43.151  1.00 49.39           N  
ATOM    560  CA  GLY L  74      27.952  36.604  41.944  1.00 48.90           C  
ATOM    561  C   GLY L  74      28.599  35.628  41.005  1.00 49.27           C  
ATOM    562  O   GLY L  74      27.950  34.723  40.487  1.00 48.68           O  
ATOM    563  N   THR L  75      29.868  35.915  40.649  1.00 47.61           N  
ATOM    564  CA  THR L  75      30.691  35.144  39.755  1.00 47.37           C  
ATOM    565  CB  THR L  75      31.726  35.990  39.082  1.00 46.92           C  
ATOM    566  OG1 THR L  75      32.482  35.204  38.175  1.00 45.82           O  
ATOM    567  CG2 THR L  75      32.633  36.613  40.153  1.00 44.85           C  
ATOM    568  C   THR L  75      31.402  33.966  40.369  1.00 48.33           C  
ATOM    569  O   THR L  75      31.659  32.987  39.667  1.00 48.67           O  
ATOM    570  N   ASP L  76      31.792  34.026  41.663  1.00 47.95           N  
ATOM    571  CA  ASP L  76      32.630  32.969  42.177  1.00 47.89           C  
ATOM    572  CB  ASP L  76      33.936  33.484  42.802  1.00 50.71           C  
ATOM    573  CG  ASP L  76      34.812  33.968  41.654  1.00 55.61           C  
ATOM    574  OD1 ASP L  76      34.875  33.251  40.619  1.00 57.91           O  
ATOM    575  OD2 ASP L  76      35.419  35.063  41.787  1.00 58.89           O1-
ATOM    576  C   ASP L  76      31.915  32.128  43.195  1.00 47.01           C  
ATOM    577  O   ASP L  76      31.280  32.642  44.114  1.00 46.29           O  
ATOM    578  N   PHE L  77      32.032  30.785  43.056  1.00 44.01           N  
ATOM    579  CA  PHE L  77      31.336  29.879  43.928  1.00 42.54           C  
ATOM    580  CB  PHE L  77      30.194  29.144  43.205  1.00 42.04           C  
ATOM    581  CG  PHE L  77      29.423  30.125  42.379  1.00 41.56           C  
ATOM    582  CD1 PHE L  77      28.392  30.877  42.894  1.00 42.23           C  
ATOM    583  CD2 PHE L  77      29.756  30.301  41.055  1.00 42.80           C  
ATOM    584  CE1 PHE L  77      27.699  31.769  42.115  1.00 44.26           C  
ATOM    585  CE2 PHE L  77      29.067  31.192  40.266  1.00 44.30           C  
ATOM    586  CZ  PHE L  77      28.035  31.928  40.795  1.00 44.11           C  
ATOM    587  C   PHE L  77      32.306  28.801  44.335  1.00 43.09           C  
ATOM    588  O   PHE L  77      33.270  28.527  43.619  1.00 43.89           O  
ATOM    589  N   THR L  78      32.076  28.159  45.507  1.00 41.50           N  
ATOM    590  CA  THR L  78      32.978  27.128  45.946  1.00 41.38           C  
ATOM    591  CB  THR L  78      33.944  27.607  46.990  1.00 43.97           C  
ATOM    592  OG1 THR L  78      34.709  28.693  46.490  1.00 45.07           O  
ATOM    593  CG2 THR L  78      34.870  26.443  47.373  1.00 43.43           C  
ATOM    594  C   THR L  78      32.213  25.996  46.567  1.00 41.32           C  
ATOM    595  O   THR L  78      31.202  26.195  47.240  1.00 41.44           O  
ATOM    596  N   LEU L  79      32.701  24.758  46.340  1.00 39.65           N  
ATOM    597  CA  LEU L  79      32.158  23.563  46.924  1.00 39.14           C  
ATOM    598  CB  LEU L  79      31.941  22.441  45.893  1.00 38.12           C  
ATOM    599  CG  LEU L  79      31.399  21.126  46.483  1.00 37.96           C  
ATOM    600  CD1 LEU L  79      29.975  21.289  47.036  1.00 38.68           C  
ATOM    601  CD2 LEU L  79      31.519  19.979  45.469  1.00 37.98           C  
ATOM    602  C   LEU L  79      33.197  23.075  47.884  1.00 40.76           C  
ATOM    603  O   LEU L  79      34.368  22.962  47.526  1.00 41.97           O  
ATOM    604  N   THR L  80      32.805  22.780  49.140  1.00 40.53           N  
ATOM    605  CA  THR L  80      33.796  22.358  50.086  1.00 41.41           C  
ATOM    606  CB  THR L  80      33.949  23.312  51.234  1.00 44.24           C  
ATOM    607  OG1 THR L  80      34.295  24.603  50.759  1.00 45.68           O  
ATOM    608  CG2 THR L  80      35.048  22.783  52.168  1.00 44.03           C  
ATOM    609  C   THR L  80      33.408  21.039  50.673  1.00 41.62           C  
ATOM    610  O   THR L  80      32.265  20.827  51.073  1.00 42.08           O  
ATOM    611  N   ILE L  81      34.379  20.106  50.725  1.00 40.14           N  
ATOM    612  CA  ILE L  81      34.180  18.841  51.368  1.00 39.73           C  
ATOM    613  CB  ILE L  81      34.665  17.682  50.546  1.00 40.03           C  
ATOM    614  CG1 ILE L  81      33.928  17.648  49.197  1.00 40.39           C  
ATOM    615  CG2 ILE L  81      34.485  16.395  51.367  1.00 39.69           C  
ATOM    616  CD1 ILE L  81      34.559  16.706  48.174  1.00 42.67           C  
ATOM    617  C   ILE L  81      35.043  18.932  52.589  1.00 42.24           C  
ATOM    618  O   ILE L  81      36.269  18.948  52.492  1.00 42.03           O  
ATOM    619  N   SER L  82      34.414  19.006  53.777  1.00 43.22           N  
ATOM    620  CA  SER L  82      35.141  19.215  54.998  1.00 44.99           C  
ATOM    621  CB  SER L  82      34.219  19.330  56.224  1.00 45.90           C  
ATOM    622  OG  SER L  82      33.526  18.109  56.439  1.00 46.06           O  
ATOM    623  C   SER L  82      36.102  18.094  55.242  1.00 46.89           C  
ATOM    624  O   SER L  82      37.292  18.335  55.441  1.00 47.76           O  
ATOM    625  N   SER L  83      35.620  16.836  55.249  1.00 45.72           N  
ATOM    626  CA  SER L  83      36.529  15.745  55.460  1.00 46.68           C  
ATOM    627  CB  SER L  83      36.350  15.041  56.818  1.00 49.37           C  
ATOM    628  OG  SER L  83      35.067  14.440  56.896  1.00 53.66           O  
ATOM    629  C   SER L  83      36.266  14.740  54.386  1.00 46.64           C  
ATOM    630  O   SER L  83      35.211  14.110  54.342  1.00 47.44           O  
ATOM    631  N   LEU L  84      37.266  14.534  53.514  1.00 44.79           N  
ATOM    632  CA  LEU L  84      37.121  13.677  52.376  1.00 44.32           C  
ATOM    633  CB  LEU L  84      38.334  13.782  51.434  1.00 43.84           C  
ATOM    634  CG  LEU L  84      38.200  13.030  50.101  1.00 44.64           C  
ATOM    635  CD1 LEU L  84      37.084  13.634  49.233  1.00 43.57           C  
ATOM    636  CD2 LEU L  84      39.551  12.979  49.370  1.00 44.19           C  
ATOM    637  C   LEU L  84      36.984  12.260  52.843  1.00 45.67           C  
ATOM    638  O   LEU L  84      37.710  11.808  53.730  1.00 47.15           O  
ATOM    639  N   GLN L  85      36.029  11.520  52.240  1.00 43.91           N  
ATOM    640  CA  GLN L  85      35.787  10.147  52.587  1.00 44.28           C  
ATOM    641  CB  GLN L  85      34.332   9.878  53.011  1.00 45.71           C  
ATOM    642  CG  GLN L  85      33.907  10.651  54.263  1.00 50.79           C  
ATOM    643  CD  GLN L  85      34.620  10.042  55.461  1.00 57.86           C  
ATOM    644  OE1 GLN L  85      35.137   8.930  55.390  1.00 61.02           O  
ATOM    645  NE2 GLN L  85      34.645  10.785  56.599  0.80 55.19           N  
ATOM    646  C   GLN L  85      36.055   9.335  51.355  1.00 44.14           C  
ATOM    647  O   GLN L  85      36.071   9.862  50.245  1.00 43.32           O  
ATOM    648  N   PRO L  86      36.273   8.057  51.514  1.00 42.95           N  
ATOM    649  CA  PRO L  86      36.589   7.218  50.389  1.00 42.68           C  
ATOM    650  CD  PRO L  86      36.778   7.516  52.763  1.00 43.45           C  
ATOM    651  CB  PRO L  86      36.949   5.860  50.985  1.00 43.81           C  
ATOM    652  CG  PRO L  86      37.501   6.213  52.379  1.00 45.42           C  
ATOM    653  C   PRO L  86      35.503   7.171  49.361  1.00 43.04           C  
ATOM    654  O   PRO L  86      35.818   7.024  48.181  1.00 43.54           O  
ATOM    655  N   GLU L  87      34.231   7.284  49.782  1.00 42.22           N  
ATOM    656  CA  GLU L  87      33.098   7.230  48.899  1.00 42.05           C  
ATOM    657  CB  GLU L  87      31.739   7.091  49.614  1.00 44.17           C  
ATOM    658  CG  GLU L  87      31.376   8.253  50.538  0.80 51.35           C  
ATOM    659  CD  GLU L  87      31.707   7.847  51.967  1.00 60.47           C  
ATOM    660  OE1 GLU L  87      32.745   7.163  52.167  1.00 56.02           O  
ATOM    661  OE2 GLU L  87      30.917   8.210  52.878  1.00 59.88           O1-
ATOM    662  C   GLU L  87      33.044   8.467  48.058  1.00 41.45           C  
ATOM    663  O   GLU L  87      32.414   8.479  47.002  1.00 41.99           O  
ATOM    664  N   ASP L  88      33.685   9.549  48.531  1.00 40.33           N  
ATOM    665  CA  ASP L  88      33.654  10.858  47.935  1.00 40.07           C  
ATOM    666  CB  ASP L  88      34.334  11.925  48.811  1.00 40.79           C  
ATOM    667  CG  ASP L  88      33.443  12.131  50.032  1.00 42.48           C  
ATOM    668  OD1 ASP L  88      32.303  11.593  50.023  1.00 42.03           O  
ATOM    669  OD2 ASP L  88      33.882  12.827  50.986  1.00 45.40           O1-
ATOM    670  C   ASP L  88      34.277  10.869  46.569  1.00 41.75           C  
ATOM    671  O   ASP L  88      34.134  11.851  45.842  1.00 43.34           O  
ATOM    672  N   PHE L  89      35.053   9.832  46.206  1.00 41.16           N  
ATOM    673  CA  PHE L  89      35.639   9.764  44.893  1.00 41.31           C  
ATOM    674  CB  PHE L  89      36.319   8.397  44.669  1.00 43.44           C  
ATOM    675  CG  PHE L  89      36.590   8.150  43.224  1.00 45.84           C  
ATOM    676  CD1 PHE L  89      37.653   8.730  42.574  1.00 47.83           C  
ATOM    677  CD2 PHE L  89      35.773   7.294  42.520  1.00 47.80           C  
ATOM    678  CE1 PHE L  89      37.880   8.472  41.241  1.00 49.32           C  
ATOM    679  CE2 PHE L  89      35.996   7.032  41.188  1.00 48.86           C  
ATOM    680  CZ  PHE L  89      37.052   7.626  40.543  1.00 48.85           C  
ATOM    681  C   PHE L  89      34.559   9.948  43.864  1.00 41.16           C  
ATOM    682  O   PHE L  89      33.555   9.238  43.870  1.00 41.99           O  
ATOM    683  N   ALA L  90      34.746  10.929  42.947  1.00 39.37           N  
ATOM    684  CA  ALA L  90      33.757  11.175  41.932  1.00 38.51           C  
ATOM    685  CB  ALA L  90      32.350  11.418  42.505  1.00 37.71           C  
ATOM    686  C   ALA L  90      34.142  12.409  41.172  1.00 38.96           C  
ATOM    687  O   ALA L  90      35.159  13.041  41.451  1.00 40.01           O  
ATOM    688  N   THR L  91      33.332  12.757  40.151  1.00 36.52           N  
ATOM    689  CA  THR L  91      33.542  13.963  39.404  1.00 36.27           C  
ATOM    690  CB  THR L  91      33.402  13.790  37.920  1.00 38.83           C  
ATOM    691  OG1 THR L  91      34.339  12.833  37.448  1.00 41.30           O  
ATOM    692  CG2 THR L  91      33.645  15.150  37.242  1.00 37.45           C  
ATOM    693  C   THR L  91      32.467  14.900  39.861  1.00 36.82           C  
ATOM    694  O   THR L  91      31.314  14.498  40.004  1.00 37.84           O  
ATOM    695  N   TYR L  92      32.817  16.179  40.109  1.00 35.18           N  
ATOM    696  CA  TYR L  92      31.857  17.116  40.628  1.00 34.31           C  
ATOM    697  CB  TYR L  92      32.329  17.826  41.912  1.00 34.42           C  
ATOM    698  CG  TYR L  92      32.435  16.814  43.004  1.00 34.65           C  
ATOM    699  CD1 TYR L  92      33.543  16.003  43.110  1.00 36.01           C  
ATOM    700  CD2 TYR L  92      31.425  16.681  43.931  1.00 35.45           C  
ATOM    701  CE1 TYR L  92      33.639  15.075  44.120  1.00 35.27           C  
ATOM    702  CE2 TYR L  92      31.516  15.756  44.942  1.00 35.10           C  
ATOM    703  CZ  TYR L  92      32.624  14.949  45.037  1.00 36.80           C  
ATOM    704  OH  TYR L  92      32.720  13.998  46.074  1.00 36.39           O  
ATOM    705  C   TYR L  92      31.620  18.185  39.602  1.00 35.00           C  
ATOM    706  O   TYR L  92      32.555  18.635  38.938  1.00 35.32           O  
ATOM    707  N   TYR L  93      30.343  18.611  39.443  1.00 33.46           N  
ATOM    708  CA  TYR L  93      30.026  19.605  38.451  1.00 33.44           C  
ATOM    709  CB  TYR L  93      29.086  19.120  37.325  1.00 32.45           C  
ATOM    710  CG  TYR L  93      29.612  17.915  36.619  1.00 31.87           C  
ATOM    711  CD1 TYR L  93      30.549  18.015  35.618  1.00 32.66           C  
ATOM    712  CD2 TYR L  93      29.150  16.668  36.967  1.00 31.73           C  
ATOM    713  CE1 TYR L  93      31.016  16.891  34.975  1.00 32.56           C  
ATOM    714  CE2 TYR L  93      29.611  15.542  36.327  1.00 30.96           C  
ATOM    715  CZ  TYR L  93      30.546  15.651  35.327  1.00 33.42           C  
ATOM    716  OH  TYR L  93      31.023  14.499  34.668  1.00 34.62           O  
ATOM    717  C   TYR L  93      29.237  20.718  39.087  1.00 35.05           C  
ATOM    718  O   TYR L  93      28.448  20.498  40.004  1.00 34.02           O  
ATOM    719  N   CYS L  94      29.441  21.962  38.599  1.00 34.46           N  
ATOM    720  CA  CYS L  94      28.654  23.091  39.023  1.00 35.84           C  
ATOM    721  CB  CYS L  94      29.487  24.363  39.341  1.00 37.42           C  
ATOM    722  SG  CYS L  94      30.576  24.899  37.979  1.00 42.65           S  
ATOM    723  C   CYS L  94      27.734  23.395  37.874  1.00 36.23           C  
ATOM    724  O   CYS L  94      28.063  23.089  36.729  1.00 35.91           O  
ATOM    725  N   GLN L  95      26.531  23.959  38.154  1.00 34.84           N  
ATOM    726  CA  GLN L  95      25.601  24.258  37.094  1.00 33.97           C  
ATOM    727  CB  GLN L  95      24.484  23.219  36.936  1.00 34.16           C  
ATOM    728  CG  GLN L  95      23.535  23.591  35.798  1.00 34.66           C  
ATOM    729  CD  GLN L  95      22.195  22.925  36.039  1.00 38.69           C  
ATOM    730  OE1 GLN L  95      22.114  21.779  36.481  1.00 40.17           O  
ATOM    731  NE2 GLN L  95      21.107  23.689  35.756  1.00 41.17           N  
ATOM    732  C   GLN L  95      24.888  25.534  37.424  1.00 35.26           C  
ATOM    733  O   GLN L  95      24.475  25.745  38.562  1.00 35.23           O  
ATOM    734  N   GLN L  96      24.693  26.413  36.418  1.00 34.96           N  
ATOM    735  CA  GLN L  96      24.004  27.653  36.653  1.00 33.99           C  
ATOM    736  CB  GLN L  96      24.696  28.870  36.003  1.00 34.53           C  
ATOM    737  CG  GLN L  96      24.766  28.829  34.473  1.00 35.11           C  
ATOM    738  CD  GLN L  96      23.446  29.321  33.897  1.00 37.14           C  
ATOM    739  OE1 GLN L  96      22.647  29.956  34.581  1.00 36.30           O  
ATOM    740  NE2 GLN L  96      23.213  29.024  32.589  1.00 32.59           N  
ATOM    741  C   GLN L  96      22.613  27.551  36.111  1.00 35.48           C  
ATOM    742  O   GLN L  96      22.394  26.993  35.037  1.00 35.42           O  
ATOM    743  N   TYR L  97      21.586  27.999  36.861  1.00 30.04           N  
ATOM    744  CA  TYR L  97      20.304  28.005  36.213  1.00 31.73           C  
ATOM    745  CB  TYR L  97      19.328  26.912  36.710  1.00 31.32           C  
ATOM    746  CG  TYR L  97      19.295  26.829  38.200  1.00 31.61           C  
ATOM    747  CD1 TYR L  97      18.555  27.702  38.963  1.00 30.98           C  
ATOM    748  CD2 TYR L  97      20.002  25.834  38.835  1.00 32.42           C  
ATOM    749  CE1 TYR L  97      18.541  27.587  40.335  1.00 31.38           C  
ATOM    750  CE2 TYR L  97      19.994  25.713  40.202  1.00 33.39           C  
ATOM    751  CZ  TYR L  97      19.262  26.594  40.956  1.00 36.71           C  
ATOM    752  OH  TYR L  97      19.250  26.476  42.362  1.00 38.38           O  
ATOM    753  C   TYR L  97      19.674  29.369  36.299  1.00 34.56           C  
ATOM    754  O   TYR L  97      18.454  29.505  36.247  1.00 35.38           O  
ATOM    755  N   TYR L  98      20.508  30.419  36.445  1.00 35.25           N  
ATOM    756  CA  TYR L  98      20.090  31.798  36.475  1.00 37.17           C  
ATOM    757  CB  TYR L  98      21.187  32.720  37.042  1.00 38.18           C  
ATOM    758  CG  TYR L  98      20.788  34.141  36.827  1.00 40.14           C  
ATOM    759  CD1 TYR L  98      19.843  34.746  37.621  1.00 55.81           C  
ATOM    760  CD2 TYR L  98      21.384  34.880  35.832  1.00 42.57           C  
ATOM    761  CE1 TYR L  98      19.487  36.059  37.418  1.00 44.80           C  
ATOM    762  CE2 TYR L  98      21.033  36.192  35.619  1.00 59.70           C  
ATOM    763  CZ  TYR L  98      20.080  36.783  36.412  1.00 64.82           C  
ATOM    764  OH  TYR L  98      19.717  38.129  36.195  1.00 67.50           O  
ATOM    765  C   TYR L  98      19.756  32.274  35.106  1.00 40.21           C  
ATOM    766  O   TYR L  98      18.752  32.949  34.888  1.00 41.75           O  
ATOM    767  N   ALA L  99      20.608  31.911  34.132  1.00 39.73           N  
ATOM    768  CA  ALA L  99      20.449  32.457  32.828  1.00 40.65           C  
ATOM    769  CB  ALA L  99      21.607  33.376  32.407  1.00 44.17           C  
ATOM    770  C   ALA L  99      20.379  31.347  31.862  1.00 43.20           C  
ATOM    771  O   ALA L  99      20.630  30.179  32.158  1.00 42.68           O  
ATOM    772  N   TYR L 100      20.010  31.726  30.643  1.00 42.74           N  
ATOM    773  CA  TYR L 100      19.735  30.775  29.637  1.00 43.31           C  
ATOM    774  CB  TYR L 100      18.392  31.149  29.020  1.00 44.36           C  
ATOM    775  CG  TYR L 100      18.060  29.955  28.274  1.00 45.54           C  
ATOM    776  CD1 TYR L 100      17.617  28.868  28.984  1.00 45.75           C  
ATOM    777  CD2 TYR L 100      18.213  29.951  26.915  1.00 47.83           C  
ATOM    778  CE1 TYR L 100      17.312  27.725  28.315  1.00 45.89           C  
ATOM    779  CE2 TYR L 100      17.911  28.812  26.241  1.00 47.59           C  
ATOM    780  CZ  TYR L 100      17.471  27.734  26.957  1.00 49.10           C  
ATOM    781  OH  TYR L 100      17.173  26.585  26.255  1.00 51.35           O  
ATOM    782  C   TYR L 100      20.812  30.897  28.604  1.00 45.96           C  
ATOM    783  O   TYR L 100      21.192  32.023  28.285  1.00 47.60           O  
ATOM    784  N   PRO L 101      21.361  29.832  28.053  1.00 45.18           N  
ATOM    785  CA  PRO L 101      21.011  28.474  28.407  1.00 43.90           C  
ATOM    786  CD  PRO L 101      21.704  29.930  26.642  1.00 47.61           C  
ATOM    787  CB  PRO L 101      21.374  27.604  27.206  1.00 45.88           C  
ATOM    788  CG  PRO L 101      21.337  28.576  26.020  1.00 48.82           C  
ATOM    789  C   PRO L 101      21.715  28.011  29.647  1.00 43.81           C  
ATOM    790  O   PRO L 101      22.721  28.613  30.016  1.00 43.60           O  
ATOM    791  N   TRP L 102      21.207  26.928  30.279  1.00 40.44           N  
ATOM    792  CA  TRP L 102      21.750  26.375  31.491  1.00 38.86           C  
ATOM    793  CB  TRP L 102      20.709  25.507  32.200  1.00 36.54           C  
ATOM    794  CG  TRP L 102      19.511  26.365  32.523  1.00 37.80           C  
ATOM    795  CD2 TRP L 102      18.243  25.887  32.992  1.00 36.37           C  
ATOM    796  CD1 TRP L 102      19.392  27.720  32.406  1.00 39.41           C  
ATOM    797  NE1 TRP L 102      18.130  28.117  32.770  1.00 48.88           N  
ATOM    798  CE2 TRP L 102      17.412  26.999  33.131  1.00 39.09           C  
ATOM    799  CE3 TRP L 102      17.810  24.626  33.276  1.00 46.36           C  
ATOM    800  CZ2 TRP L 102      16.124  26.864  33.565  1.00 48.33           C  
ATOM    801  CZ3 TRP L 102      16.511  24.496  33.715  1.00 47.72           C  
ATOM    802  CH2 TRP L 102      15.685  25.592  33.856  1.00 48.79           C  
ATOM    803  C   TRP L 102      22.985  25.603  31.130  1.00 39.98           C  
ATOM    804  O   TRP L 102      23.017  24.804  30.201  1.00 41.30           O  
ATOM    805  N   THR L 103      24.045  25.798  31.921  1.00 32.28           N  
ATOM    806  CA  THR L 103      25.371  25.419  31.524  1.00 34.05           C  
ATOM    807  CB  THR L 103      26.215  26.616  31.207  1.00 35.61           C  
ATOM    808  OG1 THR L 103      25.518  27.507  30.352  1.00 35.72           O  
ATOM    809  CG2 THR L 103      27.448  26.122  30.449  1.00 33.97           C  
ATOM    810  C   THR L 103      26.024  24.741  32.695  1.00 35.60           C  
ATOM    811  O   THR L 103      25.767  25.091  33.846  1.00 35.55           O  
ATOM    812  N   PHE L 104      26.906  23.755  32.427  1.00 34.45           N  
ATOM    813  CA  PHE L 104      27.584  23.037  33.474  1.00 33.08           C  
ATOM    814  CB  PHE L 104      27.514  21.502  33.330  1.00 32.91           C  
ATOM    815  CG  PHE L 104      26.130  20.974  33.531  1.00 32.82           C  
ATOM    816  CD1 PHE L 104      25.204  21.002  32.513  1.00 33.87           C  
ATOM    817  CD2 PHE L 104      25.764  20.415  34.734  1.00 32.65           C  
ATOM    818  CE1 PHE L 104      23.934  20.503  32.701  1.00 33.93           C  
ATOM    819  CE2 PHE L 104      24.497  19.914  34.928  1.00 32.81           C  
ATOM    820  CZ  PHE L 104      23.575  19.956  33.910  1.00 33.92           C  
ATOM    821  C   PHE L 104      29.048  23.356  33.384  1.00 34.76           C  
ATOM    822  O   PHE L 104      29.537  23.813  32.352  1.00 33.45           O  
ATOM    823  N   GLY L 105      29.787  23.147  34.492  1.00 34.52           N  
ATOM    824  CA  GLY L 105      31.213  23.323  34.465  1.00 35.77           C  
ATOM    825  C   GLY L 105      31.759  22.085  33.817  1.00 37.89           C  
ATOM    826  O   GLY L 105      31.017  21.133  33.582  1.00 37.31           O  
ATOM    827  N   GLN L 106      33.070  22.075  33.495  1.00 38.40           N  
ATOM    828  CA  GLN L 106      33.692  20.947  32.850  1.00 40.05           C  
ATOM    829  CB  GLN L 106      35.113  21.191  32.300  1.00 42.74           C  
ATOM    830  CG  GLN L 106      36.201  21.362  33.359  0.80 49.36           C  
ATOM    831  CD  GLN L 106      36.132  22.768  33.919  1.00 53.87           C  
ATOM    832  OE1 GLN L 106      36.656  23.040  34.997  1.00 52.17           O  
ATOM    833  NE2 GLN L 106      35.475  23.695  33.172  1.00 52.24           N  
ATOM    834  C   GLN L 106      33.773  19.801  33.812  1.00 40.08           C  
ATOM    835  O   GLN L 106      33.796  18.643  33.399  1.00 40.92           O  
ATOM    836  N   GLY L 107      33.882  20.091  35.125  1.00 37.88           N  
ATOM    837  CA  GLY L 107      33.915  19.035  36.099  1.00 37.32           C  
ATOM    838  C   GLY L 107      35.268  18.945  36.733  1.00 37.98           C  
ATOM    839  O   GLY L 107      36.281  19.328  36.148  1.00 37.38           O  
ATOM    840  N   THR L 108      35.296  18.443  37.989  1.00 37.38           N  
ATOM    841  CA  THR L 108      36.524  18.267  38.711  1.00 37.49           C  
ATOM    842  CB  THR L 108      36.624  19.163  39.916  1.00 37.45           C  
ATOM    843  OG1 THR L 108      36.518  20.523  39.518  1.00 38.17           O  
ATOM    844  CG2 THR L 108      37.973  18.926  40.616  1.00 35.74           C  
ATOM    845  C   THR L 108      36.563  16.846  39.189  1.00 39.35           C  
ATOM    846  O   THR L 108      35.692  16.408  39.940  1.00 39.55           O  
ATOM    847  N   LYS L 109      37.596  16.083  38.772  1.00 40.53           N  
ATOM    848  CA  LYS L 109      37.692  14.707  39.169  1.00 42.52           C  
ATOM    849  CB  LYS L 109      38.459  13.825  38.166  1.00 44.91           C  
ATOM    850  CG  LYS L 109      37.746  13.649  36.823  1.00 53.42           C  
ATOM    851  CD  LYS L 109      38.649  13.114  35.708  1.00 58.67           C  
ATOM    852  CE  LYS L 109      37.935  12.970  34.360  1.00 63.38           C  
ATOM    853  NZ  LYS L 109      38.902  12.568  33.312  1.00 66.07           N1+
ATOM    854  C   LYS L 109      38.456  14.656  40.452  1.00 42.59           C  
ATOM    855  O   LYS L 109      39.586  15.134  40.538  1.00 43.40           O  
ATOM    856  N   VAL L 110      37.847  14.061  41.494  1.00 40.28           N  
ATOM    857  CA  VAL L 110      38.519  13.975  42.756  1.00 39.21           C  
ATOM    858  CB  VAL L 110      37.647  14.355  43.919  1.00 39.18           C  
ATOM    859  CG1 VAL L 110      38.422  14.129  45.227  1.00 39.45           C  
ATOM    860  CG2 VAL L 110      37.191  15.810  43.726  1.00 38.77           C  
ATOM    861  C   VAL L 110      38.945  12.554  42.933  1.00 41.61           C  
ATOM    862  O   VAL L 110      38.154  11.628  42.756  1.00 40.79           O  
ATOM    863  N   GLU L 111      40.233  12.356  43.277  1.00 42.42           N  
ATOM    864  CA  GLU L 111      40.770  11.041  43.475  1.00 45.09           C  
ATOM    865  CB  GLU L 111      42.012  10.738  42.622  1.00 47.95           C  
ATOM    866  CG  GLU L 111      41.712  10.625  41.128  1.00 55.30           C  
ATOM    867  CD  GLU L 111      43.016  10.318  40.411  1.00 60.14           C  
ATOM    868  OE1 GLU L 111      44.053  10.941  40.763  1.00 60.53           O  
ATOM    869  OE2 GLU L 111      42.994   9.447  39.502  1.00 62.26           O1-
ATOM    870  C   GLU L 111      41.189  10.941  44.907  1.00 44.98           C  
ATOM    871  O   GLU L 111      41.486  11.947  45.549  1.00 43.82           O  
ATOM    872  N   ILE L 112      41.224   9.705  45.442  1.00 44.42           N  
ATOM    873  CA  ILE L 112      41.558   9.520  46.825  1.00 44.97           C  
ATOM    874  CB  ILE L 112      40.730   8.461  47.494  1.00 45.79           C  
ATOM    875  CG1 ILE L 112      39.236   8.811  47.422  1.00 46.74           C  
ATOM    876  CG2 ILE L 112      41.249   8.294  48.931  1.00 45.00           C  
ATOM    877  CD1 ILE L 112      38.882  10.130  48.106  1.00 48.84           C  
ATOM    878  C   ILE L 112      42.974   9.056  46.895  1.00 46.16           C  
ATOM    879  O   ILE L 112      43.359   8.077  46.259  1.00 45.74           O  
ATOM    880  N   LYS L 113      43.793   9.773  47.683  1.00 45.55           N  
ATOM    881  CA  LYS L 113      45.172   9.425  47.822  1.00 46.05           C  
ATOM    882  CB  LYS L 113      46.050  10.650  48.125  1.00 47.38           C  
ATOM    883  CG  LYS L 113      47.554  10.380  48.075  1.00 50.05           C  
ATOM    884  CD  LYS L 113      48.381  11.662  47.978  1.00 52.91           C  
ATOM    885  CE  LYS L 113      49.885  11.448  48.144  1.00 59.44           C  
ATOM    886  NZ  LYS L 113      50.202  11.216  49.571  1.00 63.38           N1+
ATOM    887  C   LYS L 113      45.274   8.449  48.987  1.00 46.08           C  
ATOM    888  O   LYS L 113      44.841   8.817  50.113  1.00 45.42           O  
ATOM    889  OXT LYS L 113      45.778   7.317  48.763  1.00  0.00           O1-
TER     890      LYS L 113 
ATOM    891  N   GLU H 114       7.423   6.573  45.425  1.00 57.91           N1+
ATOM    892  CA  GLU H 114       8.841   6.726  45.022  1.00 58.32           C  
ATOM    893  CB  GLU H 114       9.556   5.369  45.061  1.00 60.32           C  
ATOM    894  CG  GLU H 114       8.893   4.334  44.154  1.00 67.50           C  
ATOM    895  CD  GLU H 114       9.793   3.112  44.092  1.00 76.09           C  
ATOM    896  OE1 GLU H 114      10.947   3.195  44.593  0.80 80.39           O  
ATOM    897  OE2 GLU H 114       9.337   2.078  43.538  1.00 78.56           O1-
ATOM    898  C   GLU H 114       8.936   7.260  43.632  1.00 55.78           C  
ATOM    899  O   GLU H 114       8.316   6.737  42.708  1.00 55.77           O  
ATOM    900  N   VAL H 115       9.723   8.337  43.453  1.00 51.27           N  
ATOM    901  CA  VAL H 115       9.856   8.918  42.152  1.00 47.81           C  
ATOM    902  CB  VAL H 115      10.360  10.336  42.178  1.00 47.38           C  
ATOM    903  CG1 VAL H 115      10.616  10.805  40.737  1.00 46.98           C  
ATOM    904  CG2 VAL H 115       9.344  11.204  42.937  1.00 46.06           C  
ATOM    905  C   VAL H 115      10.834   8.105  41.368  1.00 46.90           C  
ATOM    906  O   VAL H 115      11.861   7.672  41.888  1.00 46.93           O  
ATOM    907  N   GLN H 116      10.524   7.867  40.078  1.00 45.09           N  
ATOM    908  CA  GLN H 116      11.416   7.092  39.266  1.00 45.30           C  
ATOM    909  CB  GLN H 116      11.085   5.595  39.328  1.00 47.89           C  
ATOM    910  CG  GLN H 116       9.674   5.285  38.830  1.00 57.53           C  
ATOM    911  CD  GLN H 116       9.443   3.788  38.950  1.00 63.62           C  
ATOM    912  OE1 GLN H 116      10.283   3.057  39.473  1.00 64.22           O  
ATOM    913  NE2 GLN H 116       8.267   3.317  38.459  1.00 62.19           N  
ATOM    914  C   GLN H 116      11.302   7.547  37.842  1.00 44.68           C  
ATOM    915  O   GLN H 116      10.215   7.867  37.361  1.00 45.45           O  
ATOM    916  N   LEU H 117      12.452   7.607  37.138  1.00 41.49           N  
ATOM    917  CA  LEU H 117      12.486   7.977  35.750  1.00 39.90           C  
ATOM    918  CB  LEU H 117      13.295   9.259  35.485  1.00 39.57           C  
ATOM    919  CG  LEU H 117      12.727  10.502  36.193  1.00 40.08           C  
ATOM    920  CD1 LEU H 117      13.566  11.751  35.891  1.00 39.41           C  
ATOM    921  CD2 LEU H 117      11.237  10.697  35.879  1.00 42.65           C  
ATOM    922  C   LEU H 117      13.183   6.867  35.026  1.00 39.83           C  
ATOM    923  O   LEU H 117      14.278   6.468  35.414  1.00 38.89           O  
ATOM    924  N   VAL H 118      12.564   6.331  33.952  1.00 39.74           N  
ATOM    925  CA  VAL H 118      13.192   5.248  33.245  1.00 39.90           C  
ATOM    926  CB  VAL H 118      12.395   3.977  33.314  1.00 40.61           C  
ATOM    927  CG1 VAL H 118      13.137   2.877  32.538  1.00 41.21           C  
ATOM    928  CG2 VAL H 118      12.142   3.639  34.792  1.00 40.66           C  
ATOM    929  C   VAL H 118      13.305   5.621  31.797  1.00 41.31           C  
ATOM    930  O   VAL H 118      12.301   5.854  31.127  1.00 41.35           O  
ATOM    931  N   GLU H 119      14.551   5.677  31.277  1.00 40.37           N  
ATOM    932  CA  GLU H 119      14.783   6.006  29.896  1.00 40.93           C  
ATOM    933  CB  GLU H 119      16.135   6.683  29.604  1.00 40.46           C  
ATOM    934  CG  GLU H 119      16.254   8.124  30.109  1.00 39.90           C  
ATOM    935  CD  GLU H 119      16.994   8.123  31.438  1.00 42.66           C  
ATOM    936  OE1 GLU H 119      17.144   7.023  32.032  1.00 44.72           O  
ATOM    937  OE2 GLU H 119      17.424   9.225  31.871  1.00 44.07           O1-
ATOM    938  C   GLU H 119      14.766   4.752  29.082  1.00 43.26           C  
ATOM    939  O   GLU H 119      15.001   3.656  29.594  1.00 44.21           O  
ATOM    940  N   SER H 120      14.470   4.892  27.773  1.00 43.41           N  
ATOM    941  CA  SER H 120      14.456   3.754  26.897  1.00 43.80           C  
ATOM    942  CB  SER H 120      13.142   2.960  27.004  1.00 44.62           C  
ATOM    943  OG  SER H 120      13.158   1.847  26.125  1.00 47.22           O  
ATOM    944  C   SER H 120      14.582   4.253  25.486  1.00 45.36           C  
ATOM    945  O   SER H 120      14.448   5.450  25.225  1.00 44.11           O  
ATOM    946  N   GLY H 121      14.861   3.336  24.531  1.00 45.70           N  
ATOM    947  CA  GLY H 121      14.924   3.698  23.140  1.00 46.78           C  
ATOM    948  C   GLY H 121      16.337   3.930  22.688  1.00 48.16           C  
ATOM    949  O   GLY H 121      16.568   4.221  21.516  1.00 48.24           O  
ATOM    950  N   GLY H 122      17.330   3.792  23.584  1.00 47.35           N  
ATOM    951  CA  GLY H 122      18.679   4.042  23.167  1.00 46.70           C  
ATOM    952  C   GLY H 122      19.171   2.860  22.400  1.00 47.69           C  
ATOM    953  O   GLY H 122      18.481   1.851  22.265  1.00 49.21           O  
ATOM    954  N   GLY H 123      20.398   2.960  21.855  1.00 45.86           N  
ATOM    955  CA  GLY H 123      20.904   1.838  21.125  1.00 45.54           C  
ATOM    956  C   GLY H 123      21.715   2.336  19.977  1.00 45.76           C  
ATOM    957  O   GLY H 123      22.162   3.482  19.954  1.00 45.39           O  
ATOM    958  N   LEU H 124      21.926   1.450  18.987  1.00 43.98           N  
ATOM    959  CA  LEU H 124      22.738   1.763  17.851  1.00 42.56           C  
ATOM    960  CB  LEU H 124      23.392   0.501  17.258  1.00 42.44           C  
ATOM    961  CG  LEU H 124      24.343   0.745  16.076  1.00 43.59           C  
ATOM    962  CD1 LEU H 124      25.565   1.574  16.503  1.00 43.60           C  
ATOM    963  CD2 LEU H 124      24.740  -0.583  15.413  1.00 43.23           C  
ATOM    964  C   LEU H 124      21.890   2.411  16.795  1.00 42.73           C  
ATOM    965  O   LEU H 124      20.752   2.010  16.560  1.00 42.21           O  
ATOM    966  N   VAL H 125      22.433   3.469  16.153  1.00 42.51           N  
ATOM    967  CA  VAL H 125      21.771   4.141  15.068  1.00 43.87           C  
ATOM    968  CB  VAL H 125      21.068   5.407  15.461  1.00 44.38           C  
ATOM    969  CG1 VAL H 125      19.853   5.055  16.328  1.00 44.80           C  
ATOM    970  CG2 VAL H 125      22.073   6.318  16.182  1.00 44.91           C  
ATOM    971  C   VAL H 125      22.817   4.515  14.065  1.00 45.20           C  
ATOM    972  O   VAL H 125      23.954   4.822  14.420  1.00 45.17           O  
ATOM    973  N   GLN H 126      22.444   4.494  12.771  1.00 45.00           N  
ATOM    974  CA  GLN H 126      23.362   4.806  11.714  1.00 45.63           C  
ATOM    975  CB  GLN H 126      22.927   4.232  10.354  1.00 48.73           C  
ATOM    976  CG  GLN H 126      22.869   2.703  10.348  1.00 57.16           C  
ATOM    977  CD  GLN H 126      22.373   2.244   8.985  1.00 64.06           C  
ATOM    978  OE1 GLN H 126      22.978   2.535   7.955  1.00 64.73           O  
ATOM    979  NE2 GLN H 126      21.232   1.504   8.980  1.00 64.67           N  
ATOM    980  C   GLN H 126      23.436   6.293  11.590  1.00 45.52           C  
ATOM    981  O   GLN H 126      22.535   7.015  12.010  1.00 45.61           O  
ATOM    982  N   PRO H 127      24.510   6.769  11.024  1.00 43.83           N  
ATOM    983  CA  PRO H 127      24.671   8.183  10.865  1.00 42.78           C  
ATOM    984  CD  PRO H 127      25.785   6.073  11.091  1.00 44.27           C  
ATOM    985  CB  PRO H 127      26.104   8.381  10.379  1.00 43.46           C  
ATOM    986  CG  PRO H 127      26.855   7.174  10.976  1.00 44.59           C  
ATOM    987  C   PRO H 127      23.623   8.707   9.941  1.00 44.27           C  
ATOM    988  O   PRO H 127      23.333   8.057   8.939  1.00 44.09           O  
ATOM    989  N   GLY H 128      23.043   9.878  10.267  1.00 43.41           N  
ATOM    990  CA  GLY H 128      22.032  10.464   9.438  1.00 43.52           C  
ATOM    991  C   GLY H 128      20.710   9.885   9.830  1.00 44.13           C  
ATOM    992  O   GLY H 128      19.673  10.273   9.294  1.00 43.41           O  
ATOM    993  N   GLY H 129      20.707   8.946  10.796  1.00 43.60           N  
ATOM    994  CA  GLY H 129      19.484   8.305  11.183  1.00 42.82           C  
ATOM    995  C   GLY H 129      18.803   9.113  12.237  1.00 43.16           C  
ATOM    996  O   GLY H 129      19.270  10.179  12.634  1.00 42.42           O  
ATOM    997  N   SER H 130      17.654   8.596  12.717  1.00 43.21           N  
ATOM    998  CA  SER H 130      16.892   9.272  13.723  1.00 43.07           C  
ATOM    999  CB  SER H 130      15.538   9.803  13.224  1.00 44.56           C  
ATOM   1000  OG  SER H 130      15.735  10.819  12.253  1.00 48.92           O  
ATOM   1001  C   SER H 130      16.592   8.287  14.802  1.00 43.71           C  
ATOM   1002  O   SER H 130      16.551   7.078  14.575  1.00 43.51           O  
ATOM   1003  N   LEU H 131      16.394   8.796  16.031  1.00 42.21           N  
ATOM   1004  CA  LEU H 131      16.121   7.919  17.125  1.00 41.34           C  
ATOM   1005  CB  LEU H 131      17.407   7.558  17.893  1.00 41.09           C  
ATOM   1006  CG  LEU H 131      17.245   6.499  18.995  1.00 42.98           C  
ATOM   1007  CD1 LEU H 131      16.809   5.147  18.410  1.00 43.05           C  
ATOM   1008  CD2 LEU H 131      18.526   6.382  19.836  1.00 42.96           C  
ATOM   1009  C   LEU H 131      15.195   8.653  18.040  1.00 41.29           C  
ATOM   1010  O   LEU H 131      15.222   9.882  18.101  1.00 40.60           O  
ATOM   1011  N   ARG H 132      14.328   7.912  18.756  1.00 40.45           N  
ATOM   1012  CA  ARG H 132      13.396   8.536  19.649  1.00 41.44           C  
ATOM   1013  CB  ARG H 132      11.945   8.279  19.204  1.00 42.49           C  
ATOM   1014  CG  ARG H 132      10.868   9.110  19.902  1.00 46.46           C  
ATOM   1015  CD  ARG H 132       9.470   8.761  19.382  1.00 52.94           C  
ATOM   1016  NE  ARG H 132       8.505   9.770  19.892  1.00 57.15           N  
ATOM   1017  CZ  ARG H 132       7.411   9.373  20.606  1.00 62.07           C  
ATOM   1018  NH1 ARG H 132       7.253   8.061  20.948  1.00 61.00           N1+
ATOM   1019  NH2 ARG H 132       6.465  10.291  20.959  1.00 58.38           N  
ATOM   1020  C   ARG H 132      13.587   7.913  21.001  1.00 41.96           C  
ATOM   1021  O   ARG H 132      13.470   6.698  21.159  1.00 41.66           O  
ATOM   1022  N   LEU H 133      13.885   8.746  22.018  1.00 39.71           N  
ATOM   1023  CA  LEU H 133      14.116   8.264  23.350  1.00 39.03           C  
ATOM   1024  CB  LEU H 133      15.299   8.965  24.042  1.00 37.45           C  
ATOM   1025  CG  LEU H 133      16.650   8.761  23.331  1.00 38.50           C  
ATOM   1026  CD1 LEU H 133      17.784   9.484  24.072  1.00 38.76           C  
ATOM   1027  CD2 LEU H 133      16.953   7.270  23.114  1.00 39.32           C  
ATOM   1028  C   LEU H 133      12.899   8.577  24.162  1.00 40.26           C  
ATOM   1029  O   LEU H 133      12.199   9.554  23.901  1.00 40.53           O  
ATOM   1030  N   SER H 134      12.604   7.734  25.173  1.00 40.37           N  
ATOM   1031  CA  SER H 134      11.454   7.986  25.989  1.00 41.98           C  
ATOM   1032  CB  SER H 134      10.331   6.954  25.784  1.00 44.05           C  
ATOM   1033  OG  SER H 134      10.824   5.641  25.999  1.00 50.20           O  
ATOM   1034  C   SER H 134      11.865   7.984  27.429  1.00 42.52           C  
ATOM   1035  O   SER H 134      12.808   7.298  27.823  1.00 41.77           O  
ATOM   1036  N   CYS H 135      11.177   8.807  28.247  1.00 41.77           N  
ATOM   1037  CA  CYS H 135      11.457   8.868  29.653  1.00 41.48           C  
ATOM   1038  CB  CYS H 135      12.053  10.224  30.094  1.00 42.96           C  
ATOM   1039  SG  CYS H 135      12.412  10.325  31.877  1.00 46.12           S  
ATOM   1040  C   CYS H 135      10.154   8.661  30.361  1.00 41.37           C  
ATOM   1041  O   CYS H 135       9.295   9.543  30.383  1.00 40.61           O  
ATOM   1042  N   ALA H 136       9.981   7.475  30.977  1.00 39.61           N  
ATOM   1043  CA  ALA H 136       8.752   7.167  31.646  1.00 38.92           C  
ATOM   1044  CB  ALA H 136       8.396   5.670  31.618  1.00 39.44           C  
ATOM   1045  C   ALA H 136       8.913   7.562  33.071  1.00 39.51           C  
ATOM   1046  O   ALA H 136       9.884   7.198  33.731  1.00 39.99           O  
ATOM   1047  N   ALA H 137       7.941   8.330  33.586  1.00 38.23           N  
ATOM   1048  CA  ALA H 137       8.032   8.792  34.936  1.00 38.65           C  
ATOM   1049  CB  ALA H 137       7.795  10.305  35.073  1.00 38.20           C  
ATOM   1050  C   ALA H 137       6.985   8.087  35.734  1.00 40.74           C  
ATOM   1051  O   ALA H 137       5.926   7.729  35.218  1.00 41.36           O  
ATOM   1052  N   SER H 138       7.289   7.823  37.021  1.00 40.67           N  
ATOM   1053  CA  SER H 138       6.325   7.203  37.881  1.00 41.91           C  
ATOM   1054  CB  SER H 138       6.498   5.682  38.030  1.00 43.99           C  
ATOM   1055  OG  SER H 138       6.243   5.030  36.793  1.00 47.18           O  
ATOM   1056  C   SER H 138       6.490   7.794  39.244  1.00 42.16           C  
ATOM   1057  O   SER H 138       7.557   8.298  39.594  1.00 41.08           O  
ATOM   1058  N   GLY H 139       5.418   7.817  40.060  1.00 31.11           N  
ATOM   1059  CA  GLY H 139       5.578   8.211  41.435  1.00 30.93           C  
ATOM   1060  C   GLY H 139       5.307   9.665  41.704  1.00 31.06           C  
ATOM   1061  O   GLY H 139       5.175  10.045  42.866  1.00 31.03           O  
ATOM   1062  N   TYR H 140       5.221  10.538  40.682  1.00 30.84           N  
ATOM   1063  CA  TYR H 140       4.982  11.917  41.019  1.00 30.30           C  
ATOM   1064  CB  TYR H 140       6.263  12.770  41.077  1.00 29.03           C  
ATOM   1065  CG  TYR H 140       6.856  12.871  39.713  1.00 27.02           C  
ATOM   1066  CD1 TYR H 140       7.606  11.845  39.186  1.00 26.45           C  
ATOM   1067  CD2 TYR H 140       6.673  14.012  38.968  1.00 26.58           C  
ATOM   1068  CE1 TYR H 140       8.155  11.955  37.928  1.00 26.24           C  
ATOM   1069  CE2 TYR H 140       7.219  14.130  37.712  1.00 26.52           C  
ATOM   1070  CZ  TYR H 140       7.961  13.099  37.192  1.00 26.28           C  
ATOM   1071  OH  TYR H 140       8.523  13.214  35.902  1.00 26.22           O  
ATOM   1072  C   TYR H 140       4.070  12.518  39.997  1.00 30.88           C  
ATOM   1073  O   TYR H 140       3.764  11.897  38.982  1.00 31.95           O  
ATOM   1074  N   THR H 141       3.578  13.748  40.262  1.00 31.53           N  
ATOM   1075  CA  THR H 141       2.692  14.366  39.320  1.00 32.67           C  
ATOM   1076  CB  THR H 141       1.814  15.430  39.917  1.00 33.00           C  
ATOM   1077  OG1 THR H 141       0.800  15.795  38.995  1.00 35.11           O  
ATOM   1078  CG2 THR H 141       2.658  16.652  40.306  1.00 32.80           C  
ATOM   1079  C   THR H 141       3.515  14.939  38.202  1.00 33.12           C  
ATOM   1080  O   THR H 141       4.411  15.757  38.404  1.00 34.47           O  
ATOM   1081  N   PHE H 142       3.187  14.519  36.968  1.00 33.18           N  
ATOM   1082  CA  PHE H 142       3.922  14.835  35.769  1.00 32.65           C  
ATOM   1083  CB  PHE H 142       3.223  14.396  34.492  1.00 31.38           C  
ATOM   1084  CG  PHE H 142       4.224  14.328  33.385  1.00 30.40           C  
ATOM   1085  CD1 PHE H 142       5.337  13.521  33.502  1.00 30.29           C  
ATOM   1086  CD2 PHE H 142       4.036  15.013  32.206  1.00 30.58           C  
ATOM   1087  CE1 PHE H 142       6.264  13.422  32.493  1.00 29.95           C  
ATOM   1088  CE2 PHE H 142       4.964  14.914  31.195  1.00 30.71           C  
ATOM   1089  CZ  PHE H 142       6.080  14.127  31.331  1.00 30.15           C  
ATOM   1090  C   PHE H 142       3.913  16.290  35.508  1.00 33.04           C  
ATOM   1091  O   PHE H 142       4.932  16.873  35.146  1.00 33.30           O  
ATOM   1092  N   THR H 143       2.721  16.884  35.637  1.00 33.45           N  
ATOM   1093  CA  THR H 143       2.471  18.235  35.247  1.00 33.17           C  
ATOM   1094  CB  THR H 143       1.014  18.597  35.305  1.00 34.11           C  
ATOM   1095  OG1 THR H 143       0.527  18.483  36.634  1.00 35.27           O  
ATOM   1096  CG2 THR H 143       0.233  17.661  34.365  1.00 33.46           C  
ATOM   1097  C   THR H 143       3.225  19.200  36.101  1.00 32.61           C  
ATOM   1098  O   THR H 143       3.506  20.315  35.668  1.00 33.37           O  
ATOM   1099  N   SER H 144       3.510  18.829  37.359  1.00 32.65           N  
ATOM   1100  CA  SER H 144       4.162  19.733  38.263  1.00 32.35           C  
ATOM   1101  CB  SER H 144       4.051  19.307  39.736  1.00 32.56           C  
ATOM   1102  OG  SER H 144       2.705  19.433  40.170  1.00 33.63           O  
ATOM   1103  C   SER H 144       5.617  19.935  37.965  1.00 32.47           C  
ATOM   1104  O   SER H 144       6.191  20.911  38.442  1.00 33.24           O  
ATOM   1105  N   TYR H 145       6.271  19.042  37.197  1.00 32.07           N  
ATOM   1106  CA  TYR H 145       7.687  19.202  37.032  1.00 31.12           C  
ATOM   1107  CB  TYR H 145       8.487  18.000  37.576  1.00 31.13           C  
ATOM   1108  CG  TYR H 145       8.282  17.879  39.050  1.00 32.07           C  
ATOM   1109  CD1 TYR H 145       7.115  17.353  39.555  1.00 33.39           C  
ATOM   1110  CD2 TYR H 145       9.265  18.271  39.930  1.00 32.99           C  
ATOM   1111  CE1 TYR H 145       6.927  17.231  40.912  1.00 34.37           C  
ATOM   1112  CE2 TYR H 145       9.085  18.151  41.288  1.00 33.95           C  
ATOM   1113  CZ  TYR H 145       7.913  17.632  41.782  1.00 34.71           C  
ATOM   1114  OH  TYR H 145       7.725  17.507  43.174  1.00 36.45           O  
ATOM   1115  C   TYR H 145       8.044  19.289  35.578  1.00 30.49           C  
ATOM   1116  O   TYR H 145       7.555  18.549  34.730  1.00 30.70           O  
ATOM   1117  N   TRP H 146       8.932  20.237  35.271  1.00 35.52           N  
ATOM   1118  CA  TRP H 146       9.575  20.422  33.996  1.00 34.98           C  
ATOM   1119  CB  TRP H 146      10.520  21.638  33.938  1.00 34.28           C  
ATOM   1120  CG  TRP H 146       9.873  23.003  33.968  1.00 35.11           C  
ATOM   1121  CD2 TRP H 146       9.581  23.772  32.791  1.00 34.89           C  
ATOM   1122  CD1 TRP H 146       9.489  23.765  35.033  1.00 35.70           C  
ATOM   1123  NE1 TRP H 146       8.977  24.962  34.594  1.00 37.64           N  
ATOM   1124  CE2 TRP H 146       9.028  24.980  33.215  1.00 35.55           C  
ATOM   1125  CE3 TRP H 146       9.764  23.496  31.466  1.00 35.88           C  
ATOM   1126  CZ2 TRP H 146       8.649  25.934  32.315  1.00 36.09           C  
ATOM   1127  CZ3 TRP H 146       9.376  24.458  30.560  1.00 35.42           C  
ATOM   1128  CH2 TRP H 146       8.828  25.653  30.978  1.00 35.77           C  
ATOM   1129  C   TRP H 146      10.470  19.234  33.801  1.00 35.89           C  
ATOM   1130  O   TRP H 146      11.132  18.801  34.743  1.00 36.90           O  
ATOM   1131  N   LEU H 147      10.507  18.648  32.582  1.00 35.26           N  
ATOM   1132  CA  LEU H 147      11.430  17.562  32.406  1.00 33.91           C  
ATOM   1133  CB  LEU H 147      10.827  16.210  31.998  1.00 34.35           C  
ATOM   1134  CG  LEU H 147      10.119  15.536  33.188  1.00 15.39           C  
ATOM   1135  CD1 LEU H 147       8.794  16.231  33.531  1.00 45.71           C  
ATOM   1136  CD2 LEU H 147      10.005  14.019  33.002  1.00  0.00           C  
ATOM   1137  C   LEU H 147      12.496  17.967  31.440  1.00 35.03           C  
ATOM   1138  O   LEU H 147      12.236  18.654  30.455  1.00 35.75           O  
ATOM   1139  N   HIS H 148      13.746  17.540  31.718  1.00 32.58           N  
ATOM   1140  CA  HIS H 148      14.880  17.985  30.956  1.00 32.47           C  
ATOM   1141  ND1 HIS H 148      15.526  21.289  31.703  1.00 35.03           N  
ATOM   1142  CG  HIS H 148      15.367  20.077  32.333  1.00 34.33           C  
ATOM   1143  CB  HIS H 148      15.895  18.780  31.797  1.00 31.62           C  
ATOM   1144  NE2 HIS H 148      14.398  21.693  33.575  1.00 35.39           N  
ATOM   1145  CD2 HIS H 148      14.675  20.341  33.474  1.00 35.73           C  
ATOM   1146  CE1 HIS H 148      14.928  22.221  32.488  1.00 35.74           C  
ATOM   1147  C   HIS H 148      15.646  16.816  30.419  1.00 33.59           C  
ATOM   1148  O   HIS H 148      15.543  15.698  30.920  1.00 34.68           O  
ATOM   1149  N   TRP H 149      16.431  17.066  29.347  1.00 33.55           N  
ATOM   1150  CA  TRP H 149      17.300  16.064  28.803  1.00 33.01           C  
ATOM   1151  CB  TRP H 149      17.008  15.732  27.332  1.00 34.08           C  
ATOM   1152  CG  TRP H 149      15.683  15.035  27.131  1.00 35.42           C  
ATOM   1153  CD2 TRP H 149      15.506  13.612  27.218  1.00 36.49           C  
ATOM   1154  CD1 TRP H 149      14.456  15.562  26.856  1.00 36.96           C  
ATOM   1155  NE1 TRP H 149      13.523  14.556  26.764  1.00 37.02           N  
ATOM   1156  CE2 TRP H 149      14.156  13.350  26.985  1.00 37.48           C  
ATOM   1157  CE3 TRP H 149      16.394  12.607  27.473  1.00 38.07           C  
ATOM   1158  CZ2 TRP H 149      13.673  12.072  27.004  1.00 38.52           C  
ATOM   1159  CZ3 TRP H 149      15.904  11.321  27.490  1.00 38.79           C  
ATOM   1160  CH2 TRP H 149      14.569  11.058  27.260  1.00 38.74           C  
ATOM   1161  C   TRP H 149      18.702  16.600  28.891  1.00 33.73           C  
ATOM   1162  O   TRP H 149      18.958  17.754  28.550  1.00 33.33           O  
ATOM   1163  N   VAL H 150      19.646  15.760  29.377  1.00 31.76           N  
ATOM   1164  CA  VAL H 150      21.027  16.140  29.528  1.00 31.41           C  
ATOM   1165  CB  VAL H 150      21.447  16.290  30.963  1.00 31.07           C  
ATOM   1166  CG1 VAL H 150      22.958  16.573  31.014  1.00 30.49           C  
ATOM   1167  CG2 VAL H 150      20.586  17.387  31.615  1.00 30.72           C  
ATOM   1168  C   VAL H 150      21.839  15.019  28.944  1.00 33.24           C  
ATOM   1169  O   VAL H 150      21.530  13.848  29.166  1.00 33.97           O  
ATOM   1170  N   ARG H 151      22.910  15.333  28.181  1.00 32.56           N  
ATOM   1171  CA  ARG H 151      23.648  14.251  27.585  1.00 33.33           C  
ATOM   1172  CB  ARG H 151      23.588  14.221  26.049  1.00 34.35           C  
ATOM   1173  CG  ARG H 151      24.222  15.438  25.373  1.00 35.54           C  
ATOM   1174  CD  ARG H 151      24.146  15.376  23.846  1.00 37.77           C  
ATOM   1175  NE  ARG H 151      24.956  16.500  23.301  1.00 40.78           N  
ATOM   1176  CZ  ARG H 151      25.286  16.510  21.977  1.00 43.90           C  
ATOM   1177  NH1 ARG H 151      24.846  15.512  21.157  1.00 38.15           N1+
ATOM   1178  NH2 ARG H 151      26.055  17.518  21.471  1.00 43.52           N  
ATOM   1179  C   ARG H 151      25.093  14.361  27.948  1.00 34.18           C  
ATOM   1180  O   ARG H 151      25.588  15.448  28.241  1.00 34.04           O  
ATOM   1181  N   GLN H 152      25.801  13.208  27.985  1.00 33.32           N  
ATOM   1182  CA  GLN H 152      27.212  13.292  28.219  1.00 34.40           C  
ATOM   1183  CB  GLN H 152      27.668  13.068  29.676  1.00 33.68           C  
ATOM   1184  CG  GLN H 152      27.496  11.659  30.236  1.00 33.72           C  
ATOM   1185  CD  GLN H 152      28.126  11.672  31.627  1.00 37.11           C  
ATOM   1186  OE1 GLN H 152      28.007  10.713  32.386  1.00 38.51           O  
ATOM   1187  NE2 GLN H 152      28.816  12.793  31.975  1.00 36.11           N  
ATOM   1188  C   GLN H 152      27.926  12.314  27.340  1.00 36.70           C  
ATOM   1189  O   GLN H 152      27.670  11.110  27.372  1.00 36.31           O  
ATOM   1190  N   ALA H 153      28.863  12.834  26.523  1.00 38.93           N  
ATOM   1191  CA  ALA H 153      29.649  12.019  25.642  1.00 41.52           C  
ATOM   1192  CB  ALA H 153      30.439  12.823  24.594  1.00 42.78           C  
ATOM   1193  C   ALA H 153      30.628  11.285  26.498  1.00 45.38           C  
ATOM   1194  O   ALA H 153      30.949  11.719  27.603  1.00 45.10           O  
ATOM   1195  N   PRO H 154      31.116  10.172  26.025  1.00 46.42           N  
ATOM   1196  CA  PRO H 154      32.010   9.408  26.841  0.80 48.68           C  
ATOM   1197  CD  PRO H 154      30.374   9.336  25.095  1.00 46.85           C  
ATOM   1198  CB  PRO H 154      32.202   8.080  26.112  1.00 49.12           C  
ATOM   1199  CG  PRO H 154      30.871   7.900  25.353  1.00 49.28           C  
ATOM   1200  C   PRO H 154      33.264  10.148  27.172  1.00 48.83           C  
ATOM   1201  O   PRO H 154      33.961  10.589  26.260  1.00 48.67           O  
ATOM   1202  N   GLY H 155      33.572  10.275  28.477  1.00 47.82           N  
ATOM   1203  CA  GLY H 155      34.776  10.914  28.923  1.00 47.25           C  
ATOM   1204  C   GLY H 155      34.582  12.400  28.965  1.00 48.08           C  
ATOM   1205  O   GLY H 155      35.484  13.131  29.373  1.00 48.58           O  
ATOM   1206  N   LYS H 156      33.395  12.891  28.558  1.00 46.13           N  
ATOM   1207  CA  LYS H 156      33.163  14.310  28.536  1.00 45.76           C  
ATOM   1208  CB  LYS H 156      32.500  14.839  27.249  1.00 48.44           C  
ATOM   1209  CG  LYS H 156      33.451  15.046  26.066  1.00 53.71           C  
ATOM   1210  CD  LYS H 156      33.995  13.756  25.452  1.00 57.56           C  
ATOM   1211  CE  LYS H 156      34.774  13.974  24.151  1.00 61.19           C  
ATOM   1212  NZ  LYS H 156      36.156  14.422  24.442  1.00 63.20           N1+
ATOM   1213  C   LYS H 156      32.257  14.684  29.665  1.00 43.84           C  
ATOM   1214  O   LYS H 156      31.887  13.853  30.492  1.00 44.28           O  
ATOM   1215  N   GLY H 157      31.915  15.990  29.729  1.00 41.24           N  
ATOM   1216  CA  GLY H 157      31.094  16.531  30.777  1.00 39.56           C  
ATOM   1217  C   GLY H 157      29.641  16.526  30.386  1.00 39.40           C  
ATOM   1218  O   GLY H 157      29.259  15.996  29.345  1.00 40.11           O  
ATOM   1219  N   LEU H 158      28.798  17.153  31.240  1.00 37.22           N  
ATOM   1220  CA  LEU H 158      27.367  17.197  31.077  1.00 35.59           C  
ATOM   1221  CB  LEU H 158      26.636  17.378  32.417  1.00 34.19           C  
ATOM   1222  CG  LEU H 158      26.858  16.207  33.391  1.00 34.63           C  
ATOM   1223  CD1 LEU H 158      26.111  16.433  34.712  1.00 34.07           C  
ATOM   1224  CD2 LEU H 158      26.500  14.861  32.745  1.00 34.48           C  
ATOM   1225  C   LEU H 158      26.989  18.348  30.197  1.00 36.87           C  
ATOM   1226  O   LEU H 158      27.573  19.428  30.274  1.00 36.36           O  
ATOM   1227  N   GLU H 159      25.981  18.128  29.323  1.00 36.37           N  
ATOM   1228  CA  GLU H 159      25.514  19.161  28.445  1.00 36.37           C  
ATOM   1229  CB  GLU H 159      25.959  18.938  26.989  1.00 37.29           C  
ATOM   1230  CG  GLU H 159      25.690  20.115  26.053  1.00 42.19           C  
ATOM   1231  CD  GLU H 159      26.328  19.777  24.712  1.00 50.00           C  
ATOM   1232  OE1 GLU H 159      27.062  18.755  24.653  1.00 49.72           O  
ATOM   1233  OE2 GLU H 159      26.095  20.530  23.729  1.00 47.96           O1-
ATOM   1234  C   GLU H 159      24.013  19.150  28.488  1.00 36.68           C  
ATOM   1235  O   GLU H 159      23.388  18.096  28.394  1.00 36.37           O  
ATOM   1236  N   TRP H 160      23.395  20.342  28.620  1.00 34.23           N  
ATOM   1237  CA  TRP H 160      21.963  20.445  28.733  1.00 33.18           C  
ATOM   1238  CB  TRP H 160      21.535  21.695  29.525  1.00 32.63           C  
ATOM   1239  CG  TRP H 160      20.048  21.887  29.683  1.00 33.18           C  
ATOM   1240  CD2 TRP H 160      19.293  22.917  29.026  1.00 32.70           C  
ATOM   1241  CD1 TRP H 160      19.168  21.204  30.469  1.00 34.16           C  
ATOM   1242  NE1 TRP H 160      17.909  21.742  30.342  1.00 33.15           N  
ATOM   1243  CE2 TRP H 160      17.973  22.799  29.458  1.00 33.76           C  
ATOM   1244  CE3 TRP H 160      19.668  23.888  28.142  1.00 33.92           C  
ATOM   1245  CZ2 TRP H 160      17.004  23.653  29.012  1.00 33.46           C  
ATOM   1246  CZ3 TRP H 160      18.688  24.742  27.689  1.00 34.36           C  
ATOM   1247  CH2 TRP H 160      17.382  24.627  28.115  1.00 33.47           C  
ATOM   1248  C   TRP H 160      21.386  20.547  27.351  1.00 34.11           C  
ATOM   1249  O   TRP H 160      21.783  21.413  26.576  1.00 34.98           O  
ATOM   1250  N   VAL H 161      20.516  19.579  26.975  1.00 32.90           N  
ATOM   1251  CA  VAL H 161      19.843  19.549  25.703  1.00 33.05           C  
ATOM   1252  CB  VAL H 161      19.331  18.177  25.375  1.00 33.61           C  
ATOM   1253  CG1 VAL H 161      18.621  18.217  24.011  1.00 33.73           C  
ATOM   1254  CG2 VAL H 161      20.511  17.189  25.442  1.00 35.14           C  
ATOM   1255  C   VAL H 161      18.672  20.495  25.641  1.00 34.91           C  
ATOM   1256  O   VAL H 161      18.589  21.336  24.746  1.00 35.37           O  
ATOM   1257  N   GLY H 162      17.737  20.401  26.618  1.00 34.27           N  
ATOM   1258  CA  GLY H 162      16.542  21.214  26.578  1.00 35.04           C  
ATOM   1259  C   GLY H 162      15.550  20.714  27.596  1.00 35.77           C  
ATOM   1260  O   GLY H 162      15.826  19.768  28.332  1.00 35.62           O  
ATOM   1261  N   MET H 163      14.352  21.348  27.650  1.00 34.56           N  
ATOM   1262  CA  MET H 163      13.361  21.007  28.640  1.00 34.98           C  
ATOM   1263  CB  MET H 163      13.417  21.923  29.870  1.00 33.05           C  
ATOM   1264  CG  MET H 163      13.055  23.376  29.550  1.00 28.83           C  
ATOM   1265  SD  MET H 163      13.111  24.505  30.972  1.00 18.31           S  
ATOM   1266  CE  MET H 163      12.350  25.900  30.092  1.00 17.34           C  
ATOM   1267  C   MET H 163      11.981  21.173  28.068  1.00 36.61           C  
ATOM   1268  O   MET H 163      11.792  21.809  27.031  1.00 36.47           O  
ATOM   1269  N   ILE H 164      10.976  20.558  28.732  1.00 36.07           N  
ATOM   1270  CA  ILE H 164       9.606  20.697  28.326  1.00 34.98           C  
ATOM   1271  CB  ILE H 164       9.100  19.515  27.546  1.00 34.38           C  
ATOM   1272  CG1 ILE H 164       7.705  19.803  26.966  1.00 33.16           C  
ATOM   1273  CG2 ILE H 164       9.175  18.270  28.446  1.00 34.26           C  
ATOM   1274  CD1 ILE H 164       7.261  18.793  25.908  1.00 32.76           C  
ATOM   1275  C   ILE H 164       8.744  20.851  29.546  1.00 37.23           C  
ATOM   1276  O   ILE H 164       8.981  20.209  30.569  1.00 37.07           O  
ATOM   1277  N   ASP H 165       7.729  21.740  29.463  1.00 37.50           N  
ATOM   1278  CA  ASP H 165       6.771  21.909  30.525  1.00 38.19           C  
ATOM   1279  CB  ASP H 165       6.389  23.378  30.784  1.00 38.31           C  
ATOM   1280  CG  ASP H 165       5.543  23.466  32.050  1.00 40.55           C  
ATOM   1281  OD1 ASP H 165       4.710  22.550  32.283  1.00 19.06           O  
ATOM   1282  OD2 ASP H 165       5.728  24.454  32.810  1.00 18.62           O1-
ATOM   1283  C   ASP H 165       5.543  21.195  30.047  1.00 40.23           C  
ATOM   1284  O   ASP H 165       4.890  21.618  29.096  1.00 40.38           O  
ATOM   1285  N   PRO H 166       5.273  20.037  30.602  1.00 28.75           N  
ATOM   1286  CA  PRO H 166       4.224  19.183  30.099  1.00 29.18           C  
ATOM   1287  CD  PRO H 166       6.306  19.278  31.287  1.00 29.60           C  
ATOM   1288  CB  PRO H 166       4.382  17.858  30.833  1.00 30.36           C  
ATOM   1289  CG  PRO H 166       5.886  17.805  31.160  1.00 32.49           C  
ATOM   1290  C   PRO H 166       2.850  19.747  30.206  1.00 32.41           C  
ATOM   1291  O   PRO H 166       1.956  19.267  29.507  1.00 32.57           O  
ATOM   1292  N   SER H 167       2.643  20.728  31.096  1.00 30.89           N  
ATOM   1293  CA  SER H 167       1.336  21.282  31.256  1.00 31.95           C  
ATOM   1294  CB  SER H 167       1.264  22.326  32.384  1.00 28.88           C  
ATOM   1295  OG  SER H 167      -0.059  22.835  32.491  1.00  0.00           O  
ATOM   1296  C   SER H 167       0.918  21.960  29.990  1.00 34.64           C  
ATOM   1297  O   SER H 167      -0.200  21.757  29.516  1.00 35.19           O  
ATOM   1298  N   ASN H 168       1.807  22.789  29.398  1.00 32.22           N  
ATOM   1299  CA  ASN H 168       1.411  23.511  28.218  1.00 32.38           C  
ATOM   1300  CB  ASN H 168       1.434  25.036  28.440  1.00 33.04           C  
ATOM   1301  CG  ASN H 168       2.846  25.451  28.838  1.00 40.11           C  
ATOM   1302  OD1 ASN H 168       3.738  24.617  28.986  1.00 34.15           O  
ATOM   1303  ND2 ASN H 168       3.053  26.780  29.034  1.00 33.36           N  
ATOM   1304  C   ASN H 168       2.322  23.198  27.064  1.00 33.78           C  
ATOM   1305  O   ASN H 168       2.268  23.871  26.036  1.00 33.79           O  
ATOM   1306  N   SER H 169       3.151  22.143  27.186  1.00 31.53           N  
ATOM   1307  CA  SER H 169       4.027  21.692  26.135  1.00 30.83           C  
ATOM   1308  CB  SER H 169       3.274  21.208  24.884  1.00 40.65           C  
ATOM   1309  OG  SER H 169       2.537  20.034  25.190  1.00 40.84           O  
ATOM   1310  C   SER H 169       5.011  22.745  25.724  1.00 32.34           C  
ATOM   1311  O   SER H 169       5.511  22.721  24.599  1.00 31.85           O  
ATOM   1312  N   ASP H 170       5.348  23.674  26.637  1.00 40.83           N  
ATOM   1313  CA  ASP H 170       6.297  24.709  26.342  1.00 40.87           C  
ATOM   1314  CB  ASP H 170       6.334  25.780  27.445  1.00 41.35           C  
ATOM   1315  CG  ASP H 170       6.934  27.039  26.857  1.00 41.76           C  
ATOM   1316  OD1 ASP H 170       8.182  27.104  26.695  1.00  0.00           O  
ATOM   1317  OD2 ASP H 170       6.130  27.962  26.565  1.00 23.48           O1-
ATOM   1318  C   ASP H 170       7.641  24.049  26.277  1.00 40.90           C  
ATOM   1319  O   ASP H 170       7.942  23.166  27.079  1.00 39.00           O  
ATOM   1320  N   THR H 171       8.495  24.450  25.315  1.00 40.69           N  
ATOM   1321  CA  THR H 171       9.756  23.780  25.195  1.00 39.65           C  
ATOM   1322  CB  THR H 171       9.782  22.866  24.006  1.00 43.28           C  
ATOM   1323  OG1 THR H 171      11.035  22.209  23.903  1.00 46.32           O  
ATOM   1324  CG2 THR H 171       9.470  23.680  22.742  1.00 42.88           C  
ATOM   1325  C   THR H 171      10.856  24.791  25.079  1.00 38.87           C  
ATOM   1326  O   THR H 171      10.662  25.883  24.546  1.00 38.53           O  
ATOM   1327  N   ARG H 172      12.049  24.438  25.603  1.00 36.41           N  
ATOM   1328  CA  ARG H 172      13.198  25.302  25.585  1.00 35.36           C  
ATOM   1329  CB  ARG H 172      13.583  25.781  26.993  1.00 34.26           C  
ATOM   1330  CG  ARG H 172      14.578  26.938  27.026  1.00 44.47           C  
ATOM   1331  CD  ARG H 172      13.913  28.298  26.835  1.00 25.61           C  
ATOM   1332  NE  ARG H 172      14.944  29.346  27.068  1.00 28.65           N  
ATOM   1333  CZ  ARG H 172      14.562  30.615  27.397  1.00 36.33           C  
ATOM   1334  NH1 ARG H 172      13.238  30.920  27.528  1.00 33.21           N1+
ATOM   1335  NH2 ARG H 172      15.507  31.579  27.601  1.00 33.36           N  
ATOM   1336  C   ARG H 172      14.354  24.474  25.104  1.00 36.55           C  
ATOM   1337  O   ARG H 172      14.580  23.373  25.607  1.00 35.46           O  
ATOM   1338  N   PHE H 173      15.139  24.982  24.133  1.00 36.96           N  
ATOM   1339  CA  PHE H 173      16.228  24.178  23.645  1.00 37.24           C  
ATOM   1340  CB  PHE H 173      16.177  23.864  22.136  1.00 38.18           C  
ATOM   1341  CG  PHE H 173      15.006  23.006  21.814  1.00 37.68           C  
ATOM   1342  CD1 PHE H 173      15.055  21.649  22.026  1.00 38.28           C  
ATOM   1343  CD2 PHE H 173      13.856  23.558  21.304  1.00 38.25           C  
ATOM   1344  CE1 PHE H 173      13.975  20.853  21.728  1.00 39.52           C  
ATOM   1345  CE2 PHE H 173      12.774  22.765  21.002  1.00 38.69           C  
ATOM   1346  CZ  PHE H 173      12.831  21.410  21.214  1.00 39.96           C  
ATOM   1347  C   PHE H 173      17.515  24.922  23.797  1.00 38.33           C  
ATOM   1348  O   PHE H 173      17.544  26.150  23.858  1.00 38.93           O  
ATOM   1349  N   ASN H 174      18.624  24.158  23.887  1.00 37.00           N  
ATOM   1350  CA  ASN H 174      19.933  24.736  23.854  1.00 38.56           C  
ATOM   1351  CB  ASN H 174      21.037  23.730  24.234  1.00 37.97           C  
ATOM   1352  CG  ASN H 174      22.399  24.416  24.235  1.00 33.90           C  
ATOM   1353  OD1 ASN H 174      22.763  25.117  23.293  1.00 31.34           O  
ATOM   1354  ND2 ASN H 174      23.183  24.203  25.327  1.00 33.96           N  
ATOM   1355  C   ASN H 174      20.090  25.106  22.411  1.00 41.31           C  
ATOM   1356  O   ASN H 174      19.607  24.388  21.538  1.00 40.31           O  
ATOM   1357  N   PRO H 175      20.739  26.190  22.108  1.00 44.03           N  
ATOM   1358  CA  PRO H 175      20.803  26.627  20.741  1.00 46.97           C  
ATOM   1359  CD  PRO H 175      20.873  27.294  23.044  1.00 60.78           C  
ATOM   1360  CB  PRO H 175      21.457  28.006  20.788  1.00 48.76           C  
ATOM   1361  CG  PRO H 175      21.044  28.549  22.171  1.00 56.63           C  
ATOM   1362  C   PRO H 175      21.465  25.650  19.823  1.00 48.12           C  
ATOM   1363  O   PRO H 175      21.112  25.609  18.646  1.00 48.59           O  
ATOM   1364  N   ASN H 176      22.419  24.854  20.329  1.00 46.77           N  
ATOM   1365  CA  ASN H 176      23.123  23.933  19.486  1.00 47.25           C  
ATOM   1366  CB  ASN H 176      24.281  23.237  20.220  1.00 48.94           C  
ATOM   1367  CG  ASN H 176      25.332  24.297  20.528  0.67 54.36           C  
ATOM   1368  OD1 ASN H 176      25.625  25.157  19.699  1.00 87.91           O  
ATOM   1369  ND2 ASN H 176      25.912  24.242  21.757  1.00 91.00           N  
ATOM   1370  C   ASN H 176      22.183  22.871  18.985  1.00 46.81           C  
ATOM   1371  O   ASN H 176      22.301  22.400  17.855  1.00 47.11           O  
ATOM   1372  N   PHE H 177      21.254  22.436  19.852  1.00 44.93           N  
ATOM   1373  CA  PHE H 177      20.313  21.376  19.614  1.00 44.36           C  
ATOM   1374  CB  PHE H 177      19.753  20.802  20.922  1.00 44.56           C  
ATOM   1375  CG  PHE H 177      20.943  20.252  21.624  1.00 35.88           C  
ATOM   1376  CD1 PHE H 177      21.675  21.039  22.486  1.00 36.09           C  
ATOM   1377  CD2 PHE H 177      21.342  18.956  21.405  1.00 36.95           C  
ATOM   1378  CE1 PHE H 177      22.781  20.534  23.128  1.00 37.58           C  
ATOM   1379  CE2 PHE H 177      22.446  18.448  22.044  1.00 37.45           C  
ATOM   1380  CZ  PHE H 177      23.166  19.234  22.910  1.00 36.01           C  
ATOM   1381  C   PHE H 177      19.163  21.746  18.734  1.00 45.62           C  
ATOM   1382  O   PHE H 177      18.585  20.873  18.086  1.00 44.93           O  
ATOM   1383  N   LYS H 178      18.753  23.026  18.719  1.00 46.01           N  
ATOM   1384  CA  LYS H 178      17.550  23.368  18.019  1.00 47.89           C  
ATOM   1385  CB  LYS H 178      17.180  24.859  18.097  1.00 50.01           C  
ATOM   1386  CG  LYS H 178      18.217  25.809  17.503  1.00 56.89           C  
ATOM   1387  CD  LYS H 178      17.696  27.237  17.351  1.00 61.28           C  
ATOM   1388  CE  LYS H 178      17.424  27.927  18.691  1.00 71.66           C  
ATOM   1389  NZ  LYS H 178      16.253  27.312  19.354  1.00 74.23           N1+
ATOM   1390  C   LYS H 178      17.593  22.934  16.584  1.00 47.91           C  
ATOM   1391  O   LYS H 178      18.629  22.932  15.922  1.00 47.64           O  
ATOM   1392  N   ASP H 179      16.401  22.509  16.119  1.00 46.79           N  
ATOM   1393  CA  ASP H 179      16.016  22.030  14.822  1.00 47.81           C  
ATOM   1394  CB  ASP H 179      16.484  22.933  13.666  1.00 46.69           C  
ATOM   1395  CG  ASP H 179      15.556  24.140  13.620  1.00 54.87           C  
ATOM   1396  OD1 ASP H 179      14.506  24.103  14.316  1.00 57.74           O  
ATOM   1397  OD2 ASP H 179      15.876  25.108  12.881  1.00 59.38           O1-
ATOM   1398  C   ASP H 179      16.492  20.632  14.565  1.00 47.00           C  
ATOM   1399  O   ASP H 179      15.945  19.969  13.686  1.00 47.18           O  
ATOM   1400  N   ARG H 180      17.533  20.137  15.266  1.00 44.19           N  
ATOM   1401  CA  ARG H 180      17.874  18.745  15.131  1.00 42.63           C  
ATOM   1402  CB  ARG H 180      19.370  18.445  15.332  1.00 41.65           C  
ATOM   1403  CG  ARG H 180      20.233  19.044  14.218  1.00 41.51           C  
ATOM   1404  CD  ARG H 180      21.571  18.330  14.020  1.00 39.99           C  
ATOM   1405  NE  ARG H 180      22.333  18.436  15.294  1.00 40.34           N  
ATOM   1406  CZ  ARG H 180      22.755  17.301  15.923  1.00 42.73           C  
ATOM   1407  NH1 ARG H 180      22.437  16.076  15.411  1.00 38.24           N1+
ATOM   1408  NH2 ARG H 180      23.488  17.391  17.070  1.00 40.03           N  
ATOM   1409  C   ARG H 180      17.066  17.895  16.072  1.00 42.54           C  
ATOM   1410  O   ARG H 180      16.637  16.795  15.727  1.00 42.46           O  
ATOM   1411  N   PHE H 181      16.828  18.408  17.301  1.00 40.92           N  
ATOM   1412  CA  PHE H 181      16.211  17.629  18.344  1.00 40.19           C  
ATOM   1413  CB  PHE H 181      17.007  17.668  19.665  1.00 40.11           C  
ATOM   1414  CG  PHE H 181      18.317  16.970  19.496  1.00 47.00           C  
ATOM   1415  CD1 PHE H 181      19.300  17.498  18.693  1.00 47.63           C  
ATOM   1416  CD2 PHE H 181      18.582  15.803  20.175  1.00 48.35           C  
ATOM   1417  CE1 PHE H 181      20.511  16.860  18.546  1.00 50.53           C  
ATOM   1418  CE2 PHE H 181      19.792  15.160  20.034  1.00 50.24           C  
ATOM   1419  CZ  PHE H 181      20.759  15.685  19.213  1.00 49.59           C  
ATOM   1420  C   PHE H 181      14.860  18.198  18.660  1.00 39.89           C  
ATOM   1421  O   PHE H 181      14.653  19.409  18.608  1.00 39.45           O  
ATOM   1422  N   THR H 182      13.893  17.315  18.994  1.00 37.70           N  
ATOM   1423  CA  THR H 182      12.573  17.763  19.336  1.00 37.37           C  
ATOM   1424  CB  THR H 182      11.544  17.403  18.306  1.00 37.92           C  
ATOM   1425  OG1 THR H 182      11.897  17.965  17.051  1.00 39.11           O  
ATOM   1426  CG2 THR H 182      10.177  17.940  18.762  1.00 35.88           C  
ATOM   1427  C   THR H 182      12.171  17.102  20.621  1.00 37.76           C  
ATOM   1428  O   THR H 182      12.326  15.893  20.788  1.00 38.14           O  
ATOM   1429  N   ILE H 183      11.620  17.887  21.568  0.90 35.67           N  
ATOM   1430  CA  ILE H 183      11.214  17.334  22.827  0.90 35.29           C  
ATOM   1431  CB  ILE H 183      11.770  18.069  24.011  0.90 34.57           C  
ATOM   1432  CG1 ILE H 183      13.306  17.980  24.009  0.90 33.05           C  
ATOM   1433  CG2 ILE H 183      11.125  17.491  25.280  0.90 33.68           C  
ATOM   1434  CD1 ILE H 183      13.977  18.913  25.018  0.90 31.69           C  
ATOM   1435  C   ILE H 183       9.721  17.419  22.893  0.90 37.47           C  
ATOM   1436  O   ILE H 183       9.133  18.446  22.561  0.90 37.09           O  
ATOM   1437  N   SER H 184       9.071  16.312  23.317  1.00 38.19           N  
ATOM   1438  CA  SER H 184       7.637  16.245  23.352  1.00 40.17           C  
ATOM   1439  CB  SER H 184       7.098  15.440  22.159  1.00 41.44           C  
ATOM   1440  OG  SER H 184       5.685  15.370  22.195  1.00 44.98           O  
ATOM   1441  C   SER H 184       7.228  15.544  24.619  1.00 42.15           C  
ATOM   1442  O   SER H 184       8.071  15.005  25.332  1.00 41.52           O  
ATOM   1443  N   ALA H 185       5.916  15.565  24.957  1.00 42.97           N  
ATOM   1444  CA  ALA H 185       5.479  14.898  26.158  1.00 43.98           C  
ATOM   1445  CB  ALA H 185       5.535  15.793  27.408  1.00 44.30           C  
ATOM   1446  C   ALA H 185       4.056  14.453  26.002  1.00 46.15           C  
ATOM   1447  O   ALA H 185       3.256  15.102  25.330  1.00 47.32           O  
ATOM   1448  N   ASP H 186       3.712  13.311  26.635  1.00 45.05           N  
ATOM   1449  CA  ASP H 186       2.381  12.778  26.594  1.00 45.52           C  
ATOM   1450  CB  ASP H 186       2.324  11.393  25.924  1.00 46.59           C  
ATOM   1451  CG  ASP H 186       0.878  11.049  25.598  1.00 49.06           C  
ATOM   1452  OD1 ASP H 186      -0.033  11.616  26.257  1.00 49.16           O  
ATOM   1453  OD2 ASP H 186       0.666  10.215  24.679  1.00 51.65           O1-
ATOM   1454  C   ASP H 186       1.951  12.635  28.021  1.00 47.09           C  
ATOM   1455  O   ASP H 186       2.399  11.737  28.731  1.00 46.79           O  
ATOM   1456  N   THR H 187       1.053  13.526  28.476  1.00 47.04           N  
ATOM   1457  CA  THR H 187       0.639  13.522  29.848  1.00 49.25           C  
ATOM   1458  CB  THR H 187      -0.228  14.693  30.208  1.00 50.08           C  
ATOM   1459  OG1 THR H 187      -0.438  14.724  31.611  1.00 66.93           O  
ATOM   1460  CG2 THR H 187      -1.571  14.590  29.469  1.00 63.81           C  
ATOM   1461  C   THR H 187      -0.087  12.249  30.184  1.00 50.57           C  
ATOM   1462  O   THR H 187       0.037  11.740  31.296  1.00 50.57           O  
ATOM   1463  N   SER H 188      -0.879  11.693  29.249  1.00 50.14           N  
ATOM   1464  CA  SER H 188      -1.612  10.497  29.568  1.00 50.43           C  
ATOM   1465  CB  SER H 188      -2.530  10.028  28.423  1.00 51.79           C  
ATOM   1466  OG  SER H 188      -1.761   9.619  27.302  1.00 55.67           O  
ATOM   1467  C   SER H 188      -0.644   9.390  29.866  1.00 50.36           C  
ATOM   1468  O   SER H 188      -0.879   8.568  30.752  1.00 51.70           O  
ATOM   1469  N   LYS H 189       0.452   9.335  29.087  1.00 47.02           N  
ATOM   1470  CA  LYS H 189       1.531   8.386  29.176  1.00 46.07           C  
ATOM   1471  CB  LYS H 189       2.485   8.490  27.974  1.00 46.41           C  
ATOM   1472  CG  LYS H 189       1.848   8.250  26.603  1.00 51.55           C  
ATOM   1473  CD  LYS H 189       1.394   6.816  26.336  1.00 55.23           C  
ATOM   1474  CE  LYS H 189       0.853   6.622  24.916  1.00 58.62           C  
ATOM   1475  NZ  LYS H 189       0.789   5.182  24.588  1.00 60.77           N1+
ATOM   1476  C   LYS H 189       2.384   8.673  30.383  1.00 45.62           C  
ATOM   1477  O   LYS H 189       3.026   7.777  30.931  1.00 45.78           O  
ATOM   1478  N   ASN H 190       2.442   9.951  30.806  1.00 43.32           N  
ATOM   1479  CA  ASN H 190       3.317  10.387  31.861  1.00 41.61           C  
ATOM   1480  CB  ASN H 190       3.096   9.666  33.201  1.00 40.59           C  
ATOM   1481  CG  ASN H 190       3.664  10.549  34.299  1.00 45.87           C  
ATOM   1482  OD1 ASN H 190       3.420  11.754  34.324  1.00 45.17           O  
ATOM   1483  ND2 ASN H 190       4.441   9.940  35.235  1.00 46.06           N  
ATOM   1484  C   ASN H 190       4.718  10.140  31.402  1.00 41.11           C  
ATOM   1485  O   ASN H 190       5.589   9.747  32.180  1.00 40.99           O  
ATOM   1486  N   THR H 191       4.965  10.380  30.096  1.00 39.25           N  
ATOM   1487  CA  THR H 191       6.266  10.156  29.539  1.00 38.51           C  
ATOM   1488  CB  THR H 191       6.297   8.978  28.611  1.00 38.74           C  
ATOM   1489  OG1 THR H 191       5.870   7.808  29.294  1.00 38.31           O  
ATOM   1490  CG2 THR H 191       7.734   8.787  28.099  1.00 37.21           C  
ATOM   1491  C   THR H 191       6.682  11.366  28.749  1.00 39.76           C  
ATOM   1492  O   THR H 191       5.846  12.109  28.238  1.00 41.70           O  
ATOM   1493  N   ALA H 192       8.011  11.593  28.646  1.00 38.77           N  
ATOM   1494  CA  ALA H 192       8.565  12.677  27.876  1.00 38.00           C  
ATOM   1495  CB  ALA H 192       9.560  13.570  28.635  1.00 38.03           C  
ATOM   1496  C   ALA H 192       9.367  12.040  26.788  1.00 37.57           C  
ATOM   1497  O   ALA H 192       9.814  10.905  26.943  1.00 37.46           O  
ATOM   1498  N   TYR H 193       9.557  12.742  25.647  1.00 35.84           N  
ATOM   1499  CA  TYR H 193      10.288  12.124  24.573  1.00 36.25           C  
ATOM   1500  CB  TYR H 193       9.416  11.741  23.366  1.00 36.38           C  
ATOM   1501  CG  TYR H 193       8.303  10.856  23.813  1.00 36.55           C  
ATOM   1502  CD1 TYR H 193       8.508   9.522  24.084  1.00 37.38           C  
ATOM   1503  CD2 TYR H 193       7.042  11.372  23.980  1.00 38.24           C  
ATOM   1504  CE1 TYR H 193       7.468   8.719  24.494  1.00 38.81           C  
ATOM   1505  CE2 TYR H 193       5.999  10.575  24.389  1.00 39.88           C  
ATOM   1506  CZ  TYR H 193       6.210   9.243  24.646  1.00 42.93           C  
ATOM   1507  OH  TYR H 193       5.142   8.422  25.065  1.00 45.30           O  
ATOM   1508  C   TYR H 193      11.316  13.072  24.027  1.00 37.18           C  
ATOM   1509  O   TYR H 193      11.177  14.292  24.108  1.00 37.60           O  
ATOM   1510  N   LEU H 194      12.404  12.500  23.467  1.00 35.46           N  
ATOM   1511  CA  LEU H 194      13.436  13.258  22.816  1.00 36.02           C  
ATOM   1512  CB  LEU H 194      14.794  13.170  23.533  1.00 34.17           C  
ATOM   1513  CG  LEU H 194      15.937  13.909  22.811  1.00 35.32           C  
ATOM   1514  CD1 LEU H 194      15.653  15.413  22.687  1.00 34.45           C  
ATOM   1515  CD2 LEU H 194      17.291  13.617  23.480  1.00 35.50           C  
ATOM   1516  C   LEU H 194      13.612  12.677  21.447  1.00 38.51           C  
ATOM   1517  O   LEU H 194      14.046  11.535  21.294  1.00 37.85           O  
ATOM   1518  N   GLN H 195      13.280  13.468  20.408  1.00 38.40           N  
ATOM   1519  CA  GLN H 195      13.410  13.043  19.042  1.00 38.95           C  
ATOM   1520  CB  GLN H 195      12.295  13.604  18.140  1.00 40.12           C  
ATOM   1521  CG  GLN H 195      12.500  13.341  16.645  1.00 42.97           C  
ATOM   1522  CD  GLN H 195      12.195  11.882  16.343  1.00 48.62           C  
ATOM   1523  OE1 GLN H 195      11.429  11.232  17.053  1.00 46.61           O  
ATOM   1524  NE2 GLN H 195      12.807  11.351  15.250  1.00 49.28           N  
ATOM   1525  C   GLN H 195      14.707  13.595  18.541  1.00 39.84           C  
ATOM   1526  O   GLN H 195      14.970  14.790  18.655  1.00 40.67           O  
ATOM   1527  N   MET H 196      15.559  12.722  17.969  1.00 40.35           N  
ATOM   1528  CA  MET H 196      16.851  13.140  17.503  1.00 41.87           C  
ATOM   1529  CB  MET H 196      17.970  12.335  18.181  1.00 42.06           C  
ATOM   1530  CG  MET H 196      18.016  12.535  19.697  1.00 46.03           C  
ATOM   1531  SD  MET H 196      18.774  11.165  20.622  1.00 50.34           S  
ATOM   1532  CE  MET H 196      20.409  11.285  19.848  1.00 48.95           C  
ATOM   1533  C   MET H 196      16.920  12.825  16.038  1.00 43.75           C  
ATOM   1534  O   MET H 196      16.612  11.708  15.623  1.00 44.65           O  
ATOM   1535  N   ASN H 197      17.351  13.803  15.211  1.00 43.09           N  
ATOM   1536  CA  ASN H 197      17.392  13.584  13.792  1.00 43.13           C  
ATOM   1537  CB  ASN H 197      16.437  14.504  13.013  1.00 43.53           C  
ATOM   1538  CG  ASN H 197      15.010  14.197  13.440  1.00 49.41           C  
ATOM   1539  OD1 ASN H 197      14.535  13.069  13.314  1.00 49.82           O  
ATOM   1540  ND2 ASN H 197      14.304  15.233  13.969  1.00 48.77           N  
ATOM   1541  C   ASN H 197      18.764  13.911  13.287  1.00 43.25           C  
ATOM   1542  O   ASN H 197      19.524  14.628  13.938  1.00 42.91           O  
ATOM   1543  N   SER H 198      19.108  13.370  12.098  1.00 42.02           N  
ATOM   1544  CA  SER H 198      20.358  13.647  11.442  1.00 42.43           C  
ATOM   1545  CB  SER H 198      20.433  15.081  10.892  1.00 44.34           C  
ATOM   1546  OG  SER H 198      21.683  15.293  10.255  1.00 45.35           O  
ATOM   1547  C   SER H 198      21.482  13.457  12.409  1.00 42.94           C  
ATOM   1548  O   SER H 198      22.298  14.355  12.604  1.00 42.49           O  
ATOM   1549  N   LEU H 199      21.562  12.263  13.021  1.00 43.08           N  
ATOM   1550  CA  LEU H 199      22.558  11.999  14.020  1.00 43.32           C  
ATOM   1551  CB  LEU H 199      22.294  10.694  14.792  1.00 41.56           C  
ATOM   1552  CG  LEU H 199      21.028  10.754  15.667  1.00 40.87           C  
ATOM   1553  CD1 LEU H 199      20.800   9.434  16.418  1.00 40.64           C  
ATOM   1554  CD2 LEU H 199      21.067  11.964  16.612  1.00 40.64           C  
ATOM   1555  C   LEU H 199      23.923  11.920  13.409  1.00 45.48           C  
ATOM   1556  O   LEU H 199      24.100  11.492  12.269  1.00 46.06           O  
ATOM   1557  N   ARG H 200      24.932  12.352  14.193  1.00 45.93           N  
ATOM   1558  CA  ARG H 200      26.309  12.364  13.788  1.00 46.67           C  
ATOM   1559  CB  ARG H 200      26.869  13.787  13.629  1.00 47.72           C  
ATOM   1560  CG  ARG H 200      26.247  14.534  12.449  1.00 51.09           C  
ATOM   1561  CD  ARG H 200      26.631  16.012  12.365  1.00 52.58           C  
ATOM   1562  NE  ARG H 200      25.822  16.751  13.376  1.00 57.06           N  
ATOM   1563  CZ  ARG H 200      25.814  18.116  13.371  1.00 59.57           C  
ATOM   1564  NH1 ARG H 200      26.561  18.799  12.457  1.00 58.97           N1+
ATOM   1565  NH2 ARG H 200      25.059  18.800  14.280  1.00 55.33           N  
ATOM   1566  C   ARG H 200      27.093  11.682  14.872  1.00 47.45           C  
ATOM   1567  O   ARG H 200      26.558  11.346  15.927  1.00 45.46           O  
ATOM   1568  N   ALA H 201      28.399  11.469  14.629  1.00 46.60           N  
ATOM   1569  CA  ALA H 201      29.256  10.766  15.544  1.00 46.28           C  
ATOM   1570  CB  ALA H 201      30.699  10.635  15.027  1.00 45.93           C  
ATOM   1571  C   ALA H 201      29.310  11.493  16.855  1.00 46.37           C  
ATOM   1572  O   ALA H 201      29.339  10.866  17.913  1.00 47.05           O  
ATOM   1573  N   GLU H 202      29.302  12.839  16.823  1.00 45.69           N  
ATOM   1574  CA  GLU H 202      29.434  13.649  18.006  1.00 45.92           C  
ATOM   1575  CB  GLU H 202      29.428  15.162  17.722  1.00 48.35           C  
ATOM   1576  CG  GLU H 202      30.629  15.655  16.910  0.80 53.99           C  
ATOM   1577  CD  GLU H 202      30.206  15.814  15.457  1.00 58.81           C  
ATOM   1578  OE1 GLU H 202      29.377  16.724  15.189  1.00 61.04           O  
ATOM   1579  OE2 GLU H 202      30.706  15.042  14.595  1.00 58.36           O1-
ATOM   1580  C   GLU H 202      28.294  13.372  18.938  1.00 45.57           C  
ATOM   1581  O   GLU H 202      28.417  13.558  20.148  1.00 44.95           O  
ATOM   1582  N   ASP H 203      27.143  12.958  18.385  1.00 42.79           N  
ATOM   1583  CA  ASP H 203      25.942  12.686  19.126  1.00 41.39           C  
ATOM   1584  CB  ASP H 203      24.720  12.440  18.224  1.00 42.20           C  
ATOM   1585  CG  ASP H 203      24.304  13.783  17.638  1.00 44.51           C  
ATOM   1586  OD1 ASP H 203      24.386  14.804  18.375  1.00 43.99           O  
ATOM   1587  OD2 ASP H 203      23.905  13.811  16.443  1.00 44.80           O1-
ATOM   1588  C   ASP H 203      26.102  11.501  20.035  1.00 41.07           C  
ATOM   1589  O   ASP H 203      25.302  11.334  20.955  1.00 41.17           O  
ATOM   1590  N   THR H 204      27.081  10.605  19.789  1.00 39.45           N  
ATOM   1591  CA  THR H 204      27.194   9.466  20.664  1.00 38.72           C  
ATOM   1592  CB  THR H 204      28.323   8.524  20.347  1.00 41.74           C  
ATOM   1593  OG1 THR H 204      29.565   9.210  20.349  1.00 42.31           O  
ATOM   1594  CG2 THR H 204      28.076   7.874  18.983  1.00 41.57           C  
ATOM   1595  C   THR H 204      27.378   9.938  22.069  1.00 39.35           C  
ATOM   1596  O   THR H 204      28.292  10.705  22.373  1.00 39.71           O  
ATOM   1597  N   ALA H 205      26.478   9.490  22.970  1.00 37.73           N  
ATOM   1598  CA  ALA H 205      26.572   9.905  24.339  1.00 37.31           C  
ATOM   1599  CB  ALA H 205      26.374  11.419  24.530  1.00 37.45           C  
ATOM   1600  C   ALA H 205      25.497   9.222  25.127  1.00 36.86           C  
ATOM   1601  O   ALA H 205      24.618   8.560  24.574  1.00 37.22           O  
ATOM   1602  N   VAL H 206      25.583   9.338  26.467  1.00 34.37           N  
ATOM   1603  CA  VAL H 206      24.569   8.816  27.332  1.00 33.16           C  
ATOM   1604  CB  VAL H 206      25.077   8.488  28.706  1.00 34.64           C  
ATOM   1605  CG1 VAL H 206      23.899   7.996  29.563  1.00 32.84           C  
ATOM   1606  CG2 VAL H 206      26.222   7.470  28.576  1.00 34.43           C  
ATOM   1607  C   VAL H 206      23.564   9.915  27.477  1.00 34.80           C  
ATOM   1608  O   VAL H 206      23.932  11.071  27.677  1.00 35.05           O  
ATOM   1609  N   TYR H 207      22.261   9.588  27.383  1.00 34.05           N  
ATOM   1610  CA  TYR H 207      21.268  10.619  27.483  1.00 34.44           C  
ATOM   1611  CB  TYR H 207      20.287  10.645  26.295  1.00 34.43           C  
ATOM   1612  CG  TYR H 207      21.016  11.154  25.098  1.00 36.95           C  
ATOM   1613  CD1 TYR H 207      21.905  10.359  24.411  1.00 37.32           C  
ATOM   1614  CD2 TYR H 207      20.791  12.437  24.650  1.00 37.34           C  
ATOM   1615  CE1 TYR H 207      22.566  10.842  23.307  1.00 37.65           C  
ATOM   1616  CE2 TYR H 207      21.448  12.926  23.546  1.00 37.87           C  
ATOM   1617  CZ  TYR H 207      22.341  12.127  22.873  1.00 39.64           C  
ATOM   1618  OH  TYR H 207      23.018  12.626  21.739  1.00 41.90           O  
ATOM   1619  C   TYR H 207      20.468  10.392  28.726  1.00 35.54           C  
ATOM   1620  O   TYR H 207      19.966   9.293  28.961  1.00 35.69           O  
ATOM   1621  N   TYR H 208      20.327  11.450  29.553  1.00 34.36           N  
ATOM   1622  CA  TYR H 208      19.610  11.334  30.791  1.00 33.46           C  
ATOM   1623  CB  TYR H 208      20.373  11.832  32.033  1.00 32.92           C  
ATOM   1624  CG  TYR H 208      21.606  11.035  32.293  1.00 33.13           C  
ATOM   1625  CD1 TYR H 208      21.562   9.906  33.074  1.00 33.30           C  
ATOM   1626  CD2 TYR H 208      22.814  11.425  31.766  1.00 33.26           C  
ATOM   1627  CE1 TYR H 208      22.698   9.174  33.325  1.00 34.18           C  
ATOM   1628  CE2 TYR H 208      23.955  10.700  32.014  1.00 34.45           C  
ATOM   1629  CZ  TYR H 208      23.900   9.572  32.795  1.00 35.94           C  
ATOM   1630  OH  TYR H 208      25.070   8.825  33.051  1.00 38.33           O  
ATOM   1631  C   TYR H 208      18.429  12.246  30.730  1.00 35.40           C  
ATOM   1632  O   TYR H 208      18.471  13.302  30.100  1.00 35.03           O  
ATOM   1633  N   CYS H 209      17.318  11.819  31.361  1.00 36.28           N  
ATOM   1634  CA  CYS H 209      16.191  12.683  31.529  1.00 38.48           C  
ATOM   1635  CB  CYS H 209      14.824  12.061  31.148  1.00 40.72           C  
ATOM   1636  SG  CYS H 209      14.438  10.514  32.022  1.00 48.60           S  
ATOM   1637  C   CYS H 209      16.200  13.015  32.989  1.00 38.95           C  
ATOM   1638  O   CYS H 209      16.605  12.192  33.808  1.00 38.11           O  
ATOM   1639  N   ALA H 210      15.810  14.254  33.353  1.00 36.97           N  
ATOM   1640  CA  ALA H 210      15.837  14.628  34.741  1.00 36.52           C  
ATOM   1641  CB  ALA H 210      17.105  15.404  35.144  1.00 35.97           C  
ATOM   1642  C   ALA H 210      14.667  15.519  35.028  1.00 36.46           C  
ATOM   1643  O   ALA H 210      14.167  16.229  34.155  1.00 36.43           O  
ATOM   1644  N   THR H 211      14.204  15.502  36.295  1.00 34.75           N  
ATOM   1645  CA  THR H 211      13.074  16.302  36.679  1.00 35.75           C  
ATOM   1646  CB  THR H 211      12.153  15.608  37.641  1.00 36.99           C  
ATOM   1647  OG1 THR H 211      10.965  16.364  37.817  1.00  0.00           O  
ATOM   1648  CG2 THR H 211      12.881  15.435  38.986  1.00  0.00           C  
ATOM   1649  C   THR H 211      13.562  17.542  37.356  1.00 35.53           C  
ATOM   1650  O   THR H 211      14.522  17.527  38.126  1.00 35.26           O  
ATOM   1651  N   TYR H 212      12.903  18.675  37.054  1.00 33.81           N  
ATOM   1652  CA  TYR H 212      13.299  19.920  37.636  1.00 34.44           C  
ATOM   1653  CB  TYR H 212      13.806  20.907  36.568  1.00 38.76           C  
ATOM   1654  CG  TYR H 212      13.902  22.257  37.184  1.00 31.78           C  
ATOM   1655  CD1 TYR H 212      15.015  22.636  37.897  1.00 42.58           C  
ATOM   1656  CD2 TYR H 212      12.868  23.153  37.039  1.00 39.57           C  
ATOM   1657  CE1 TYR H 212      15.094  23.886  38.464  1.00  0.00           C  
ATOM   1658  CE2 TYR H 212      12.940  24.403  37.602  1.00 40.69           C  
ATOM   1659  CZ  TYR H 212      14.055  24.769  38.316  1.00  0.00           C  
ATOM   1660  OH  TYR H 212      14.120  26.052  38.896  1.00  0.00           O  
ATOM   1661  C   TYR H 212      12.120  20.540  38.312  1.00 37.52           C  
ATOM   1662  O   TYR H 212      11.153  20.937  37.665  1.00 37.34           O  
ATOM   1663  N   ARG H 213      12.024  20.708  39.638  1.00 33.89           N  
ATOM   1664  CA  ARG H 213      10.821  21.412  40.010  1.00 36.30           C  
ATOM   1665  CB  ARG H 213      10.382  21.173  41.467  1.00 34.18           C  
ATOM   1666  CG  ARG H 213       9.053  21.850  41.810  1.00  0.00           C  
ATOM   1667  CD  ARG H 213       8.236  21.131  42.889  1.00  0.00           C  
ATOM   1668  NE  ARG H 213       9.139  20.804  44.028  1.00  0.00           N  
ATOM   1669  CZ  ARG H 213       8.644  20.127  45.103  1.00  0.00           C  
ATOM   1670  NH1 ARG H 213       7.326  19.772  45.135  1.00  0.00           N1+
ATOM   1671  NH2 ARG H 213       9.464  19.800  46.145  1.00  0.00           N  
ATOM   1672  C   ARG H 213      11.149  22.856  39.790  1.00 36.96           C  
ATOM   1673  O   ARG H 213      12.289  23.262  39.985  1.00 36.04           O  
ATOM   1674  N   SER H 214      10.204  23.670  39.288  1.00 35.24           N  
ATOM   1675  CA  SER H 214      10.519  25.065  39.134  1.00 34.83           C  
ATOM   1676  CB  SER H 214       9.402  25.856  38.469  1.00 38.47           C  
ATOM   1677  OG  SER H 214       8.354  25.978  39.416  1.00  0.00           O  
ATOM   1678  C   SER H 214      10.556  25.617  40.521  1.00 35.12           C  
ATOM   1679  O   SER H 214      11.111  26.679  40.835  1.00 35.51           O  
ATOM   1680  N   TYR H 215       9.822  24.906  41.385  1.00 33.97           N  
ATOM   1681  CA  TYR H 215       9.765  25.342  42.730  1.00 36.74           C  
ATOM   1682  CB  TYR H 215       8.666  24.633  43.537  1.00 34.30           C  
ATOM   1683  CG  TYR H 215       7.364  25.067  42.960  1.00 35.33           C  
ATOM   1684  CD1 TYR H 215       6.831  26.288  43.300  1.00 38.36           C  
ATOM   1685  CD2 TYR H 215       6.676  24.256  42.089  1.00 37.82           C  
ATOM   1686  CE1 TYR H 215       5.631  26.700  42.771  1.00 37.91           C  
ATOM   1687  CE2 TYR H 215       5.475  24.662  41.556  1.00 42.67           C  
ATOM   1688  CZ  TYR H 215       4.952  25.885  41.900  1.00 38.77           C  
ATOM   1689  OH  TYR H 215       3.719  26.305  41.356  1.00 41.74           O  
ATOM   1690  C   TYR H 215      11.062  25.131  43.445  1.00 35.78           C  
ATOM   1691  O   TYR H 215      11.609  26.057  44.047  1.00 36.57           O  
ATOM   1692  N   VAL H 216      11.586  23.890  43.386  1.00 34.38           N  
ATOM   1693  CA  VAL H 216      12.784  23.544  44.090  1.00 33.24           C  
ATOM   1694  CB  VAL H 216      13.054  22.064  44.066  1.00 33.32           C  
ATOM   1695  CG1 VAL H 216      11.916  21.367  44.828  1.00 34.24           C  
ATOM   1696  CG2 VAL H 216      13.187  21.580  42.613  1.00 33.62           C  
ATOM   1697  C   VAL H 216      13.949  24.250  43.496  1.00 33.90           C  
ATOM   1698  O   VAL H 216      14.774  24.808  44.217  1.00 34.06           O  
ATOM   1699  N   THR H 217      14.016  24.240  42.151  1.00 33.74           N  
ATOM   1700  CA  THR H 217      15.030  24.737  41.255  1.00 32.81           C  
ATOM   1701  CB  THR H 217      15.541  26.116  41.553  1.00 32.20           C  
ATOM   1702  OG1 THR H 217      16.377  26.115  42.700  1.00  0.00           O  
ATOM   1703  CG2 THR H 217      14.331  27.038  41.775  1.00  0.00           C  
ATOM   1704  C   THR H 217      16.240  23.837  41.069  1.00 32.20           C  
ATOM   1705  O   THR H 217      17.166  24.292  40.399  1.00 31.83           O  
ATOM   1706  N   PRO H 218      16.355  22.633  41.542  1.00 31.56           N  
ATOM   1707  CA  PRO H 218      17.460  21.859  41.000  1.00 29.44           C  
ATOM   1708  CD  PRO H 218      16.344  22.551  42.988  1.00 33.41           C  
ATOM   1709  CB  PRO H 218      18.341  21.521  42.178  1.00 26.90           C  
ATOM   1710  CG  PRO H 218      17.373  21.517  43.368  1.00 28.90           C  
ATOM   1711  C   PRO H 218      16.991  20.660  40.195  1.00 31.25           C  
ATOM   1712  O   PRO H 218      15.783  20.442  40.119  1.00 32.45           O  
ATOM   1713  N   LEU H 219      17.912  19.860  39.591  1.00 32.15           N  
ATOM   1714  CA  LEU H 219      17.528  18.639  38.919  1.00 31.21           C  
ATOM   1715  CB  LEU H 219      18.401  18.294  37.699  1.00 30.19           C  
ATOM   1716  CG  LEU H 219      18.300  19.319  36.553  1.00 31.06           C  
ATOM   1717  CD1 LEU H 219      19.143  18.885  35.344  1.00 30.68           C  
ATOM   1718  CD2 LEU H 219      16.836  19.609  36.187  1.00 31.45           C  
ATOM   1719  C   LEU H 219      17.752  17.548  39.926  1.00 32.94           C  
ATOM   1720  O   LEU H 219      18.813  16.924  39.970  1.00 33.33           O  
ATOM   1721  N   ASP H 220      16.735  17.329  40.782  1.00 32.23           N  
ATOM   1722  CA  ASP H 220      16.750  16.394  41.870  1.00 34.77           C  
ATOM   1723  CB  ASP H 220      15.660  16.675  42.924  1.00 34.03           C  
ATOM   1724  CG  ASP H 220      14.283  16.618  42.281  1.00 37.68           C  
ATOM   1725  OD1 ASP H 220      14.204  16.693  41.028  1.00 34.70           O  
ATOM   1726  OD2 ASP H 220      13.285  16.510  43.043  1.00 37.94           O1-
ATOM   1727  C   ASP H 220      16.664  14.967  41.434  1.00 35.57           C  
ATOM   1728  O   ASP H 220      17.248  14.107  42.094  1.00 36.74           O  
ATOM   1729  N   TYR H 221      15.927  14.640  40.345  1.00 33.75           N  
ATOM   1730  CA  TYR H 221      15.888  13.212  40.101  1.00 33.70           C  
ATOM   1731  CB  TYR H 221      14.488  12.581  40.178  1.00 35.42           C  
ATOM   1732  CG  TYR H 221      14.001  12.616  41.582  1.00 36.77           C  
ATOM   1733  CD1 TYR H 221      13.303  13.702  42.055  1.00 38.24           C  
ATOM   1734  CD2 TYR H 221      14.243  11.556  42.423  1.00 36.63           C  
ATOM   1735  CE1 TYR H 221      12.854  13.726  43.353  1.00 40.76           C  
ATOM   1736  CE2 TYR H 221      13.796  11.575  43.722  1.00 39.09           C  
ATOM   1737  CZ  TYR H 221      13.097  12.661  44.188  1.00 41.55           C  
ATOM   1738  OH  TYR H 221      12.636  12.684  45.519  1.00 42.74           O  
ATOM   1739  C   TYR H 221      16.337  12.950  38.696  1.00 36.34           C  
ATOM   1740  O   TYR H 221      16.071  13.745  37.798  1.00 36.24           O  
ATOM   1741  N   TRP H 222      17.011  11.800  38.468  1.00 35.47           N  
ATOM   1742  CA  TRP H 222      17.538  11.511  37.160  1.00 34.75           C  
ATOM   1743  CB  TRP H 222      19.073  11.617  37.118  1.00 33.00           C  
ATOM   1744  CG  TRP H 222      19.630  12.982  37.446  1.00 32.22           C  
ATOM   1745  CD2 TRP H 222      20.365  13.813  36.533  1.00 32.26           C  
ATOM   1746  CD1 TRP H 222      19.598  13.649  38.636  1.00 32.32           C  
ATOM   1747  NE1 TRP H 222      20.259  14.847  38.521  1.00 33.69           N  
ATOM   1748  CE2 TRP H 222      20.740  14.961  37.233  1.00 33.40           C  
ATOM   1749  CE3 TRP H 222      20.707  13.636  35.224  1.00 32.17           C  
ATOM   1750  CZ2 TRP H 222      21.463  15.950  36.630  1.00 33.49           C  
ATOM   1751  CZ3 TRP H 222      21.431  14.639  34.618  1.00 32.57           C  
ATOM   1752  CH2 TRP H 222      21.802  15.776  35.307  1.00 33.56           C  
ATOM   1753  C   TRP H 222      17.239  10.080  36.810  1.00 36.11           C  
ATOM   1754  O   TRP H 222      17.062   9.233  37.683  1.00 37.50           O  
ATOM   1755  N   GLY H 223      17.171   9.777  35.495  1.00 35.41           N  
ATOM   1756  CA  GLY H 223      16.988   8.426  35.045  1.00 35.57           C  
ATOM   1757  C   GLY H 223      18.349   7.789  34.994  1.00 37.76           C  
ATOM   1758  O   GLY H 223      19.359   8.448  35.233  1.00 37.95           O  
ATOM   1759  N   GLN H 224      18.401   6.481  34.667  1.00 38.31           N  
ATOM   1760  CA  GLN H 224      19.616   5.706  34.616  1.00 38.87           C  
ATOM   1761  CB  GLN H 224      19.393   4.243  34.203  1.00 40.62           C  
ATOM   1762  CG  GLN H 224      18.123   3.615  34.759  1.00 49.00           C  
ATOM   1763  CD  GLN H 224      17.055   3.927  33.718  1.00 53.61           C  
ATOM   1764  OE1 GLN H 224      16.093   4.645  33.984  1.00 53.17           O  
ATOM   1765  NE2 GLN H 224      17.241   3.388  32.483  1.00 51.71           N  
ATOM   1766  C   GLN H 224      20.445   6.236  33.493  1.00 41.14           C  
ATOM   1767  O   GLN H 224      21.674   6.228  33.546  1.00 41.03           O  
ATOM   1768  N   GLY H 225      19.768   6.655  32.408  1.00 40.87           N  
ATOM   1769  CA  GLY H 225      20.439   7.139  31.239  1.00 40.91           C  
ATOM   1770  C   GLY H 225      20.458   6.025  30.241  1.00 43.26           C  
ATOM   1771  O   GLY H 225      20.482   4.850  30.602  1.00 44.00           O  
ATOM   1772  N   THR H 226      20.436   6.380  28.941  1.00 41.82           N  
ATOM   1773  CA  THR H 226      20.484   5.388  27.906  1.00 42.27           C  
ATOM   1774  CB  THR H 226      19.199   5.290  27.136  1.00 45.59           C  
ATOM   1775  OG1 THR H 226      19.213   4.154  26.288  1.00 47.09           O  
ATOM   1776  CG2 THR H 226      19.010   6.575  26.316  1.00 45.63           C  
ATOM   1777  C   THR H 226      21.580   5.784  26.962  1.00 41.46           C  
ATOM   1778  O   THR H 226      21.773   6.967  26.680  1.00 40.68           O  
ATOM   1779  N   LEU H 227      22.331   4.793  26.440  1.00 39.75           N  
ATOM   1780  CA  LEU H 227      23.442   5.102  25.585  1.00 39.08           C  
ATOM   1781  CB  LEU H 227      24.619   4.120  25.742  1.00 39.19           C  
ATOM   1782  CG  LEU H 227      25.820   4.426  24.825  1.00 39.98           C  
ATOM   1783  CD1 LEU H 227      26.449   5.791  25.148  1.00 38.93           C  
ATOM   1784  CD2 LEU H 227      26.843   3.281  24.846  1.00 40.81           C  
ATOM   1785  C   LEU H 227      23.005   5.049  24.156  1.00 39.42           C  
ATOM   1786  O   LEU H 227      22.377   4.088  23.710  1.00 39.71           O  
ATOM   1787  N   VAL H 228      23.323   6.123  23.407  1.00 37.91           N  
ATOM   1788  CA  VAL H 228      23.035   6.167  22.006  1.00 37.35           C  
ATOM   1789  CB  VAL H 228      22.322   7.422  21.589  1.00 38.03           C  
ATOM   1790  CG1 VAL H 228      22.200   7.440  20.058  1.00 38.05           C  
ATOM   1791  CG2 VAL H 228      20.966   7.477  22.313  1.00 36.22           C  
ATOM   1792  C   VAL H 228      24.362   6.152  21.314  1.00 38.07           C  
ATOM   1793  O   VAL H 228      25.207   7.014  21.560  1.00 37.67           O  
ATOM   1794  N   THR H 229      24.584   5.156  20.434  1.00 37.05           N  
ATOM   1795  CA  THR H 229      25.840   5.076  19.745  1.00 38.04           C  
ATOM   1796  CB  THR H 229      26.542   3.761  19.932  1.00 38.65           C  
ATOM   1797  OG1 THR H 229      26.787   3.529  21.311  1.00 38.25           O  
ATOM   1798  CG2 THR H 229      27.871   3.795  19.161  1.00 37.78           C  
ATOM   1799  C   THR H 229      25.561   5.235  18.285  1.00 39.80           C  
ATOM   1800  O   THR H 229      24.717   4.542  17.719  1.00 40.62           O  
ATOM   1801  N   VAL H 230      26.277   6.171  17.634  1.00 39.10           N  
ATOM   1802  CA  VAL H 230      26.073   6.416  16.237  1.00 39.59           C  
ATOM   1803  CB  VAL H 230      26.073   7.878  15.903  1.00 40.26           C  
ATOM   1804  CG1 VAL H 230      25.971   8.041  14.378  1.00 40.71           C  
ATOM   1805  CG2 VAL H 230      24.944   8.562  16.689  1.00 39.13           C  
ATOM   1806  C   VAL H 230      27.219   5.805  15.496  1.00 41.11           C  
ATOM   1807  O   VAL H 230      28.361   6.245  15.626  1.00 40.86           O  
ATOM   1808  N   SER H 231      26.943   4.762  14.689  1.00 41.40           N  
ATOM   1809  CA  SER H 231      27.995   4.145  13.930  1.00 43.01           C  
ATOM   1810  CB  SER H 231      28.828   3.119  14.720  1.00 42.80           C  
ATOM   1811  OG  SER H 231      29.561   3.772  15.746  1.00 44.58           O  
ATOM   1812  C   SER H 231      27.365   3.408  12.794  1.00 45.65           C  
ATOM   1813  O   SER H 231      26.165   3.143  12.796  1.00 45.40           O  
ATOM   1814  N   SER H 232      28.174   3.056  11.778  1.00 46.61           N  
ATOM   1815  CA  SER H 232      27.635   2.355  10.652  1.00 48.23           C  
ATOM   1816  CB  SER H 232      28.594   2.291   9.455  1.00 49.69           C  
ATOM   1817  OG  SER H 232      27.985   1.581   8.388  1.00 54.08           O  
ATOM   1818  C   SER H 232      27.348   0.924  11.094  1.00 49.00           C  
ATOM   1819  O   SER H 232      27.935  -0.010  10.484  1.00 49.40           O  
ATOM   1820  OXT SER H 232      26.536   0.744  12.042  1.00  0.00           O1-
TER    1821      SER H 232 
CONECT  162  722
CONECT  722  162
CONECT 1039 1636
CONECT 1636 1039
END
