# Supplementary material for: Fully automated antibody structure prediction using BIOVIA tools: Validation study
Source: PLoS One. 2017 May 18;12(5):e0177923. doi: 10.1371/journal.pone.0177923 (PMC5436848; doi:10.1371/journal.pone.0177923)
Supplement: S2 Dataset — Predicted structures using the Top5 framework method, Chothia CDR definition with canonical filtering and generating 50 models. These were used in the comparison against predictions using no filtering. (ZIP) [file pone.0177923.s004.zip › 4K7P_LH_FV_FinalModel.pdb]

REMARK   Accelrys Discovery Studio PDB file
REMARK   Created:  2015-04-10T04:12:59Z
SSBOND   1 CYS L   23    CYS L   88                                     
SSBOND   2 CYS H  129    CYS H  203                                     
ATOM      1  N   ASP L   1      24.571  34.026  26.746  1.00 35.66           N1+
ATOM      2  CA  ASP L   1      24.624  32.898  27.695  1.00 36.23           C  
ATOM      3  CB  ASP L   1      24.666  31.541  26.960  1.00 44.75           C  
ATOM      4  CG  ASP L   1      25.924  31.436  26.108  1.00 49.81           C  
ATOM      5  OD1 ASP L   1      26.621  32.468  25.928  1.00 52.47           O  
ATOM      6  OD2 ASP L   1      26.199  30.308  25.618  1.00 52.18           O1-
ATOM      7  C   ASP L   1      25.797  33.018  28.607  1.00 34.32           C  
ATOM      8  O   ASP L   1      26.791  33.667  28.282  1.00 35.25           O  
ATOM      9  N   ILE L   2      25.694  32.398  29.798  1.00 26.01           N  
ATOM     10  CA  ILE L   2      26.753  32.495  30.755  1.00 23.09           C  
ATOM     11  CB  ILE L   2      26.318  32.977  32.114  1.00 22.00           C  
ATOM     12  CG1 ILE L   2      25.269  32.069  32.747  1.00 19.56           C  
ATOM     13  CG2 ILE L   2      25.824  34.416  31.977  1.00 21.65           C  
ATOM     14  CD1 ILE L   2      24.874  32.549  34.142  1.00 18.48           C  
ATOM     15  C   ILE L   2      27.418  31.168  30.892  1.00 22.03           C  
ATOM     16  O   ILE L   2      26.768  30.130  31.018  1.00 21.83           O  
ATOM     17  N   GLN L   3      28.765  31.189  30.839  1.00 20.44           N  
ATOM     18  CA  GLN L   3      29.535  29.983  30.908  1.00 19.59           C  
ATOM     19  CB  GLN L   3      30.705  29.937  29.915  1.00 21.64           C  
ATOM     20  CG  GLN L   3      30.242  29.955  28.459  1.00 28.76           C  
ATOM     21  CD  GLN L   3      29.323  28.758  28.266  1.00 35.60           C  
ATOM     22  OE1 GLN L   3      29.629  27.650  28.703  1.00 37.54           O  
ATOM     23  NE2 GLN L   3      28.157  28.990  27.606  1.00 38.60           N  
ATOM     24  C   GLN L   3      30.107  29.851  32.283  1.00 19.63           C  
ATOM     25  O   GLN L   3      30.281  30.838  32.997  1.00 19.96           O  
ATOM     26  N   MET L   4      30.405  28.602  32.689  1.00 18.94           N  
ATOM     27  CA  MET L   4      30.919  28.371  34.007  1.00 17.92           C  
ATOM     28  CB  MET L   4      30.082  27.357  34.806  1.00 18.26           C  
ATOM     29  CG  MET L   4      28.633  27.800  35.027  1.00 18.38           C  
ATOM     30  SD  MET L   4      28.434  29.264  36.085  1.00 20.65           S  
ATOM     31  CE  MET L   4      28.766  28.382  37.638  1.00 21.76           C  
ATOM     32  C   MET L   4      32.295  27.800  33.889  1.00 18.39           C  
ATOM     33  O   MET L   4      32.518  26.829  33.166  1.00 18.34           O  
ATOM     34  N   THR L   5      33.264  28.394  34.611  1.00 17.92           N  
ATOM     35  CA  THR L   5      34.597  27.880  34.557  1.00 18.61           C  
ATOM     36  CB  THR L   5      35.632  28.939  34.279  1.00 18.12           C  
ATOM     37  OG1 THR L   5      36.895  28.333  34.062  1.00 16.78           O  
ATOM     38  CG2 THR L   5      35.702  29.943  35.443  1.00 15.33           C  
ATOM     39  C   THR L   5      34.866  27.217  35.875  1.00 18.61           C  
ATOM     40  O   THR L   5      34.791  27.839  36.934  1.00 19.63           O  
ATOM     41  N   GLN L   6      35.174  25.905  35.836  1.00 16.99           N  
ATOM     42  CA  GLN L   6      35.365  25.173  37.054  1.00 17.78           C  
ATOM     43  CB  GLN L   6      34.514  23.888  37.113  1.00 16.97           C  
ATOM     44  CG  GLN L   6      34.655  23.076  38.404  1.00 16.99           C  
ATOM     45  CD  GLN L   6      33.692  21.898  38.311  1.00 16.21           C  
ATOM     46  OE1 GLN L   6      32.934  21.778  37.349  1.00 16.82           O  
ATOM     47  NE2 GLN L   6      33.709  21.006  39.338  1.00 14.90           N  
ATOM     48  C   GLN L   6      36.805  24.784  37.167  1.00 18.38           C  
ATOM     49  O   GLN L   6      37.435  24.388  36.187  1.00 19.88           O  
ATOM     50  N   SER L   7      37.370  24.916  38.386  1.00 17.93           N  
ATOM     51  CA  SER L   7      38.743  24.559  38.607  1.00 18.65           C  
ATOM     52  CB  SER L   7      39.691  25.770  38.598  1.00 21.41           C  
ATOM     53  OG  SER L   7      39.678  26.395  37.323  1.00 25.77           O  
ATOM     54  C   SER L   7      38.837  23.948  39.970  1.00 18.10           C  
ATOM     55  O   SER L   7      38.047  24.273  40.856  1.00 17.35           O  
ATOM     56  N   PRO L   8      39.780  23.065  40.185  1.00 18.36           N  
ATOM     57  CA  PRO L   8      40.689  22.613  39.163  1.00 18.61           C  
ATOM     58  CD  PRO L   8      40.345  22.914  41.515  1.00 16.51           C  
ATOM     59  CB  PRO L   8      41.974  22.204  39.882  1.00 16.95           C  
ATOM     60  CG  PRO L   8      41.530  21.953  41.331  1.00 16.51           C  
ATOM     61  C   PRO L   8      40.070  21.469  38.424  1.00 19.46           C  
ATOM     62  O   PRO L   8      39.041  20.966  38.864  1.00 20.03           O  
ATOM     63  N   ALA L   9      40.668  21.053  37.293  1.00 19.88           N  
ATOM     64  CA  ALA L   9      40.172  19.937  36.539  1.00 20.28           C  
ATOM     65  CB  ALA L   9      40.953  19.716  35.231  1.00 18.97           C  
ATOM     66  C   ALA L   9      40.306  18.685  37.353  1.00 20.02           C  
ATOM     67  O   ALA L   9      39.412  17.839  37.351  1.00 19.79           O  
ATOM     68  N   SER L  10      41.436  18.523  38.069  1.00 19.84           N  
ATOM     69  CA  SER L  10      41.621  17.315  38.825  1.00 20.24           C  
ATOM     70  CB  SER L  10      42.638  16.354  38.186  1.00 23.21           C  
ATOM     71  OG  SER L  10      43.917  16.967  38.129  1.00 29.24           O  
ATOM     72  C   SER L  10      42.133  17.663  40.191  1.00 19.78           C  
ATOM     73  O   SER L  10      42.848  18.649  40.367  1.00 19.91           O  
ATOM     74  N   LEU L  11      41.740  16.858  41.204  1.00 18.20           N  
ATOM     75  CA  LEU L  11      42.174  17.053  42.560  1.00 18.63           C  
ATOM     76  CB  LEU L  11      41.073  17.519  43.535  1.00 21.52           C  
ATOM     77  CG  LEU L  11      40.571  18.960  43.359  1.00 24.33           C  
ATOM     78  CD1 LEU L  11      41.692  19.974  43.629  1.00 24.71           C  
ATOM     79  CD2 LEU L  11      39.872  19.157  42.009  1.00 23.88           C  
ATOM     80  C   LEU L  11      42.603  15.731  43.105  1.00 18.67           C  
ATOM     81  O   LEU L  11      42.021  14.696  42.786  1.00 17.44           O  
ATOM     82  N   SER L  12      43.644  15.738  43.959  1.00 17.82           N  
ATOM     83  CA  SER L  12      44.078  14.514  44.565  1.00 17.47           C  
ATOM     84  CB  SER L  12      45.479  14.092  44.087  1.00 20.01           C  
ATOM     85  OG  SER L  12      45.841  12.842  44.651  1.00 23.22           O  
ATOM     86  C   SER L  12      44.131  14.773  46.040  1.00 17.68           C  
ATOM     87  O   SER L  12      44.722  15.757  46.482  1.00 18.44           O  
ATOM     88  N   ALA L  13      43.503  13.892  46.846  1.00 15.82           N  
ATOM     89  CA  ALA L  13      43.480  14.111  48.263  1.00 15.79           C  
ATOM     90  CB  ALA L  13      42.291  14.973  48.722  1.00 13.55           C  
ATOM     91  C   ALA L  13      43.360  12.787  48.944  1.00 16.49           C  
ATOM     92  O   ALA L  13      43.134  11.759  48.309  1.00 17.16           O  
ATOM     93  N   SER L  14      43.533  12.786  50.279  1.00 16.89           N  
ATOM     94  CA  SER L  14      43.460  11.571  51.033  1.00 17.39           C  
ATOM     95  CB  SER L  14      44.706  11.303  51.892  1.00 17.66           C  
ATOM     96  OG  SER L  14      45.838  11.113  51.056  1.00 22.11           O  
ATOM     97  C   SER L  14      42.296  11.679  51.958  1.00 16.67           C  
ATOM     98  O   SER L  14      41.747  12.758  52.177  1.00 17.05           O  
ATOM     99  N   VAL L  15      41.879  10.532  52.522  1.00 16.71           N  
ATOM    100  CA  VAL L  15      40.746  10.528  53.395  1.00 15.81           C  
ATOM    101  CB  VAL L  15      40.378   9.157  53.881  1.00 16.29           C  
ATOM    102  CG1 VAL L  15      39.216   9.283  54.882  1.00 12.95           C  
ATOM    103  CG2 VAL L  15      40.062   8.276  52.660  1.00  9.56           C  
ATOM    104  C   VAL L  15      41.080  11.358  54.590  1.00 16.69           C  
ATOM    105  O   VAL L  15      42.194  11.299  55.109  1.00 18.31           O  
ATOM    106  N   GLY L  16      40.104  12.176  55.036  1.00 15.46           N  
ATOM    107  CA  GLY L  16      40.266  12.986  56.210  1.00 15.43           C  
ATOM    108  C   GLY L  16      40.644  14.386  55.829  1.00 16.55           C  
ATOM    109  O   GLY L  16      40.565  15.294  56.654  1.00 17.02           O  
ATOM    110  N   GLU L  17      41.061  14.607  54.570  1.00 18.24           N  
ATOM    111  CA  GLU L  17      41.477  15.919  54.156  1.00 18.73           C  
ATOM    112  CB  GLU L  17      42.545  15.897  53.053  1.00 19.42           C  
ATOM    113  CG  GLU L  17      43.876  15.306  53.519  1.00 22.60           C  
ATOM    114  CD  GLU L  17      44.843  15.338  52.346  1.00 24.91           C  
ATOM    115  OE1 GLU L  17      44.370  15.203  51.186  1.00 26.81           O  
ATOM    116  OE2 GLU L  17      46.066  15.500  52.593  1.00 27.01           O1-
ATOM    117  C   GLU L  17      40.298  16.677  53.625  1.00 19.45           C  
ATOM    118  O   GLU L  17      39.235  16.109  53.385  1.00 19.18           O  
ATOM    119  N   THR L  18      40.459  18.009  53.462  1.00 19.04           N  
ATOM    120  CA  THR L  18      39.409  18.822  52.912  1.00 20.03           C  
ATOM    121  CB  THR L  18      39.031  20.026  53.728  1.00 19.96           C  
ATOM    122  OG1 THR L  18      40.171  20.825  53.997  1.00 19.03           O  
ATOM    123  CG2 THR L  18      38.358  19.577  55.027  1.00 13.39           C  
ATOM    124  C   THR L  18      39.853  19.337  51.585  1.00 19.58           C  
ATOM    125  O   THR L  18      41.038  19.566  51.351  1.00 20.17           O  
ATOM    126  N   VAL L  19      38.885  19.519  50.662  1.00 19.14           N  
ATOM    127  CA  VAL L  19      39.187  19.974  49.337  1.00 19.17           C  
ATOM    128  CB  VAL L  19      38.986  18.885  48.319  1.00 20.65           C  
ATOM    129  CG1 VAL L  19      39.321  19.417  46.925  1.00 20.24           C  
ATOM    130  CG2 VAL L  19      39.797  17.648  48.728  1.00 19.06           C  
ATOM    131  C   VAL L  19      38.199  21.052  48.998  1.00 18.94           C  
ATOM    132  O   VAL L  19      37.096  21.082  49.540  1.00 18.39           O  
ATOM    133  N   THR L  20      38.579  21.978  48.092  1.00 18.44           N  
ATOM    134  CA  THR L  20      37.670  23.019  47.698  1.00 18.06           C  
ATOM    135  CB  THR L  20      38.069  24.376  48.200  1.00 19.96           C  
ATOM    136  OG1 THR L  20      38.166  24.362  49.618  1.00 22.28           O  
ATOM    137  CG2 THR L  20      37.003  25.394  47.761  1.00 17.68           C  
ATOM    138  C   THR L  20      37.637  23.071  46.197  1.00 17.73           C  
ATOM    139  O   THR L  20      38.675  22.995  45.540  1.00 19.75           O  
ATOM    140  N   ILE L  21      36.423  23.216  45.623  1.00 17.15           N  
ATOM    141  CA  ILE L  21      36.216  23.261  44.199  1.00 17.42           C  
ATOM    142  CB  ILE L  21      35.139  22.316  43.741  1.00 16.90           C  
ATOM    143  CG1 ILE L  21      35.426  20.854  44.128  1.00 18.06           C  
ATOM    144  CG2 ILE L  21      34.968  22.522  42.226  1.00 17.44           C  
ATOM    145  CD1 ILE L  21      36.584  20.210  43.375  1.00 17.80           C  
ATOM    146  C   ILE L  21      35.656  24.622  43.910  1.00 18.59           C  
ATOM    147  O   ILE L  21      34.798  25.104  44.647  1.00 19.07           O  
ATOM    148  N   THR L  22      36.115  25.282  42.825  1.00 17.77           N  
ATOM    149  CA  THR L  22      35.622  26.604  42.557  1.00 19.53           C  
ATOM    150  CB  THR L  22      36.713  27.634  42.498  1.00 22.07           C  
ATOM    151  OG1 THR L  22      37.464  27.633  43.702  1.00 26.94           O  
ATOM    152  CG2 THR L  22      36.068  29.012  42.304  1.00 24.07           C  
ATOM    153  C   THR L  22      34.958  26.632  41.211  1.00 18.77           C  
ATOM    154  O   THR L  22      35.314  25.875  40.309  1.00 20.24           O  
ATOM    155  N   CYS L  23      33.931  27.497  41.062  1.00 18.85           N  
ATOM    156  CA  CYS L  23      33.284  27.713  39.797  1.00 20.42           C  
ATOM    157  CB  CYS L  23      31.926  26.999  39.614  1.00 20.80           C  
ATOM    158  SG  CYS L  23      32.127  25.269  39.097  1.00 29.86           S  
ATOM    159  C   CYS L  23      33.048  29.186  39.655  1.00 19.86           C  
ATOM    160  O   CYS L  23      32.567  29.839  40.581  1.00 19.57           O  
ATOM    161  N   ARG L  24      33.395  29.752  38.479  1.00 19.17           N  
ATOM    162  CA  ARG L  24      33.213  31.160  38.268  1.00 20.51           C  
ATOM    163  CB  ARG L  24      34.529  31.895  37.955  1.00 26.05           C  
ATOM    164  CG  ARG L  24      34.425  33.422  37.974  1.00 30.20           C  
ATOM    165  CD  ARG L  24      35.691  34.112  37.460  1.00 37.15           C  
ATOM    166  NE  ARG L  24      35.509  35.585  37.597  1.00 52.17           N  
ATOM    167  CZ  ARG L  24      36.007  36.231  38.690  1.00 53.63           C  
ATOM    168  NH1 ARG L  24      36.678  35.530  39.648  1.00 51.89           N1+
ATOM    169  NH2 ARG L  24      35.851  37.582  38.818  1.00 51.76           N  
ATOM    170  C   ARG L  24      32.312  31.330  37.081  1.00 19.49           C  
ATOM    171  O   ARG L  24      32.511  30.699  36.045  1.00 19.07           O  
ATOM    172  N   ALA L  25      31.281  32.188  37.217  1.00 18.10           N  
ATOM    173  CA  ALA L  25      30.350  32.421  36.146  1.00 18.35           C  
ATOM    174  CB  ALA L  25      28.919  32.706  36.632  1.00 18.43           C  
ATOM    175  C   ALA L  25      30.801  33.608  35.351  1.00 19.25           C  
ATOM    176  O   ALA L  25      31.457  34.512  35.869  1.00 19.61           O  
ATOM    177  N   SER L  26      30.436  33.648  34.051  1.00 40.61           N  
ATOM    178  CA  SER L  26      30.775  34.720  33.150  1.00 41.41           C  
ATOM    179  CB  SER L  26      30.397  34.394  31.697  1.00 45.55           C  
ATOM    180  OG  SER L  26      30.750  35.474  30.847  1.00 49.75           O  
ATOM    181  C   SER L  26      30.029  35.964  33.531  1.00 45.92           C  
ATOM    182  O   SER L  26      30.518  37.072  33.304  1.00 47.04           O  
ATOM    183  N   GLU L  27      28.820  35.807  34.108  1.00 52.21           N  
ATOM    184  CA  GLU L  27      27.999  36.935  34.449  1.00 55.93           C  
ATOM    185  CB  GLU L  27      26.811  37.103  33.487  1.00 77.02           C  
ATOM    186  CG  GLU L  27      26.066  38.428  33.637  1.00 81.17           C  
ATOM    187  CD  GLU L  27      24.988  38.469  32.562  1.00 85.01           C  
ATOM    188  OE1 GLU L  27      24.939  37.522  31.733  1.00 87.24           O  
ATOM    189  OE2 GLU L  27      24.198  39.450  32.553  1.00 88.26           O1-
ATOM    190  C   GLU L  27      27.456  36.693  35.829  1.00 56.40           C  
ATOM    191  O   GLU L  27      27.727  35.652  36.421  1.00 55.12           O  
ATOM    192  N   ASN L  28      26.688  37.662  36.383  1.00 57.17           N  
ATOM    193  CA  ASN L  28      26.174  37.583  37.728  1.00 56.24           C  
ATOM    194  CB  ASN L  28      25.817  38.965  38.305  1.00 61.53           C  
ATOM    195  CG  ASN L  28      25.563  38.842  39.801  1.00 62.65           C  
ATOM    196  OD1 ASN L  28      25.170  37.789  40.299  1.00 62.10           O  
ATOM    197  ND2 ASN L  28      25.789  39.959  40.542  1.00 65.56           N  
ATOM    198  C   ASN L  28      24.928  36.737  37.777  1.00 52.38           C  
ATOM    199  O   ASN L  28      23.887  37.091  37.226  1.00 49.71           O  
ATOM    200  N   ILE L  29      25.074  35.536  38.367  1.00 49.33           N  
ATOM    201  CA  ILE L  29      24.085  34.526  38.656  1.00 44.60           C  
ATOM    202  CB  ILE L  29      24.632  33.130  38.586  1.00 33.94           C  
ATOM    203  CG1 ILE L  29      25.731  32.882  39.625  1.00 34.23           C  
ATOM    204  CG2 ILE L  29      25.096  32.913  37.136  1.00 38.47           C  
ATOM    205  CD1 ILE L  29      26.113  31.407  39.731  1.00 29.00           C  
ATOM    206  C   ILE L  29      23.317  34.719  39.941  1.00 51.13           C  
ATOM    207  O   ILE L  29      22.274  34.099  40.143  1.00 52.79           O  
ATOM    208  N   TYR L  30      23.901  35.447  40.907  1.00 53.90           N  
ATOM    209  CA  TYR L  30      23.369  35.701  42.222  1.00 50.86           C  
ATOM    210  CB  TYR L  30      21.861  36.023  42.231  1.00 54.18           C  
ATOM    211  CG  TYR L  30      21.615  37.253  41.427  1.00 56.55           C  
ATOM    212  CD1 TYR L  30      21.772  38.496  41.989  1.00 61.52           C  
ATOM    213  CD2 TYR L  30      21.232  37.162  40.108  1.00 61.84           C  
ATOM    214  CE1 TYR L  30      21.549  39.633  41.247  1.00 69.80           C  
ATOM    215  CE2 TYR L  30      21.007  38.294  39.359  1.00 69.42           C  
ATOM    216  CZ  TYR L  30      21.163  39.532  39.931  1.00 71.27           C  
ATOM    217  OH  TYR L  30      20.932  40.695  39.167  1.00 70.51           O  
ATOM    218  C   TYR L  30      23.548  34.471  43.068  1.00 53.02           C  
ATOM    219  O   TYR L  30      24.598  34.295  43.683  1.00 52.96           O  
ATOM    220  N   SER L  31      22.572  33.537  43.069  1.00 50.52           N  
ATOM    221  CA  SER L  31      22.771  32.379  43.895  1.00 51.01           C  
ATOM    222  CB  SER L  31      22.094  32.489  45.272  1.00 60.06           C  
ATOM    223  OG  SER L  31      22.723  33.496  46.051  0.90 64.42           O  
ATOM    224  C   SER L  31      22.139  31.209  43.217  1.00 47.94           C  
ATOM    225  O   SER L  31      21.868  30.193  43.857  1.00 41.79           O  
ATOM    226  N   TYR L  32      21.946  31.281  41.888  1.00 46.47           N  
ATOM    227  CA  TYR L  32      21.288  30.184  41.246  1.00 38.80           C  
ATOM    228  CB  TYR L  32      20.443  30.613  40.034  1.00 42.84           C  
ATOM    229  CG  TYR L  32      19.439  31.613  40.495  1.00 46.28           C  
ATOM    230  CD1 TYR L  32      18.316  31.224  41.187  1.00 49.44           C  
ATOM    231  CD2 TYR L  32      19.621  32.947  40.214  1.00 47.45           C  
ATOM    232  CE1 TYR L  32      17.396  32.158  41.603  1.00 52.73           C  
ATOM    233  CE2 TYR L  32      18.706  33.885  40.627  1.00 46.18           C  
ATOM    234  CZ  TYR L  32      17.590  33.488  41.322  1.00 46.95           C  
ATOM    235  OH  TYR L  32      16.647  34.448  41.747  1.00 46.54           O  
ATOM    236  C   TYR L  32      22.359  29.289  40.717  1.00 40.10           C  
ATOM    237  O   TYR L  32      22.755  29.391  39.558  1.00 38.95           O  
ATOM    238  N   LEU L  33      22.843  28.372  41.575  1.00 16.09           N  
ATOM    239  CA  LEU L  33      23.884  27.448  41.226  1.00 15.65           C  
ATOM    240  CB  LEU L  33      25.268  27.957  41.663  1.00 16.67           C  
ATOM    241  CG  LEU L  33      26.437  27.019  41.320  1.00 19.84           C  
ATOM    242  CD1 LEU L  33      26.743  27.034  39.814  1.00 19.00           C  
ATOM    243  CD2 LEU L  33      27.666  27.318  42.192  1.00 19.34           C  
ATOM    244  C   LEU L  33      23.656  26.167  41.976  1.00 15.75           C  
ATOM    245  O   LEU L  33      23.205  26.178  43.121  1.00 15.76           O  
ATOM    246  N   ALA L  34      23.974  25.019  41.339  1.00 17.33           N  
ATOM    247  CA  ALA L  34      23.823  23.752  42.005  1.00 17.40           C  
ATOM    248  CB  ALA L  34      22.667  22.904  41.452  1.00 16.36           C  
ATOM    249  C   ALA L  34      25.082  22.955  41.819  1.00 18.28           C  
ATOM    250  O   ALA L  34      25.828  23.166  40.866  1.00 19.22           O  
ATOM    251  N   TRP L  35      25.358  22.023  42.756  1.00 16.44           N  
ATOM    252  CA  TRP L  35      26.532  21.196  42.678  1.00 14.98           C  
ATOM    253  CB  TRP L  35      27.453  21.346  43.900  1.00 13.97           C  
ATOM    254  CG  TRP L  35      28.091  22.710  43.999  1.00 14.83           C  
ATOM    255  CD2 TRP L  35      29.354  23.047  43.406  1.00 13.46           C  
ATOM    256  CD1 TRP L  35      27.641  23.839  44.618  1.00 14.24           C  
ATOM    257  NE1 TRP L  35      28.544  24.861  44.445  1.00 13.81           N  
ATOM    258  CE2 TRP L  35      29.604  24.387  43.701  1.00 14.82           C  
ATOM    259  CE3 TRP L  35      30.233  22.300  42.676  1.00 14.63           C  
ATOM    260  CZ2 TRP L  35      30.743  25.003  43.267  1.00 15.66           C  
ATOM    261  CZ3 TRP L  35      31.381  22.923  42.240  1.00 15.50           C  
ATOM    262  CH2 TRP L  35      31.631  24.249  42.530  1.00 15.15           C  
ATOM    263  C   TRP L  35      26.088  19.762  42.614  1.00 15.55           C  
ATOM    264  O   TRP L  35      25.193  19.350  43.353  1.00 15.01           O  
ATOM    265  N   TYR L  36      26.726  18.963  41.729  1.00 14.54           N  
ATOM    266  CA  TYR L  36      26.346  17.584  41.560  1.00 14.62           C  
ATOM    267  CB  TYR L  36      25.814  17.230  40.158  1.00 13.65           C  
ATOM    268  CG  TYR L  36      24.526  17.921  39.875  1.00 16.11           C  
ATOM    269  CD1 TYR L  36      23.330  17.349  40.236  1.00 15.80           C  
ATOM    270  CD2 TYR L  36      24.509  19.141  39.242  1.00 16.42           C  
ATOM    271  CE1 TYR L  36      22.140  17.984  39.966  1.00 16.80           C  
ATOM    272  CE2 TYR L  36      23.323  19.779  38.970  1.00 17.25           C  
ATOM    273  CZ  TYR L  36      22.133  19.202  39.332  1.00 17.41           C  
ATOM    274  OH  TYR L  36      20.915  19.855  39.054  1.00 18.18           O  
ATOM    275  C   TYR L  36      27.548  16.700  41.724  1.00 15.51           C  
ATOM    276  O   TYR L  36      28.689  17.112  41.516  1.00 14.75           O  
ATOM    277  N   GLN L  37      27.301  15.438  42.129  1.00 15.70           N  
ATOM    278  CA  GLN L  37      28.338  14.455  42.257  1.00 16.35           C  
ATOM    279  CB  GLN L  37      28.432  13.844  43.664  1.00 17.28           C  
ATOM    280  CG  GLN L  37      29.541  12.798  43.792  1.00 16.98           C  
ATOM    281  CD  GLN L  37      29.465  12.199  45.187  1.00 19.24           C  
ATOM    282  OE1 GLN L  37      28.399  12.149  45.798  1.00 19.58           O  
ATOM    283  NE2 GLN L  37      30.627  11.728  45.709  1.00 19.88           N  
ATOM    284  C   GLN L  37      27.979  13.342  41.325  1.00 17.90           C  
ATOM    285  O   GLN L  37      26.814  12.957  41.229  1.00 19.60           O  
ATOM    286  N   GLN L  38      28.968  12.807  40.585  1.00 17.91           N  
ATOM    287  CA  GLN L  38      28.660  11.719  39.703  1.00 18.18           C  
ATOM    288  CB  GLN L  38      28.655  12.101  38.211  1.00 16.23           C  
ATOM    289  CG  GLN L  38      28.326  10.923  37.289  1.00 15.38           C  
ATOM    290  CD  GLN L  38      28.312  11.419  35.850  1.00 16.39           C  
ATOM    291  OE1 GLN L  38      29.123  12.257  35.460  1.00 17.57           O  
ATOM    292  NE2 GLN L  38      27.360  10.891  35.034  1.00 15.53           N  
ATOM    293  C   GLN L  38      29.682  10.645  39.897  1.00 19.57           C  
ATOM    294  O   GLN L  38      30.884  10.901  39.931  1.00 19.43           O  
ATOM    295  N   LYS L  39      29.202   9.395  40.020  1.00 20.76           N  
ATOM    296  CA  LYS L  39      30.058   8.269  40.224  1.00 23.39           C  
ATOM    297  CB  LYS L  39      29.562   7.365  41.361  1.00 23.85           C  
ATOM    298  CG  LYS L  39      29.667   8.049  42.727  1.00 26.92           C  
ATOM    299  CD  LYS L  39      28.809   7.398  43.813  1.00 29.90           C  
ATOM    300  CE  LYS L  39      29.107   7.903  45.225  1.00 31.15           C  
ATOM    301  NZ  LYS L  39      30.366   7.300  45.711  1.00 33.18           N1+
ATOM    302  C   LYS L  39      30.070   7.502  38.945  1.00 25.68           C  
ATOM    303  O   LYS L  39      29.210   7.679  38.085  1.00 26.71           O  
ATOM    304  N   GLN L  40      31.061   6.613  38.800  1.00 27.40           N  
ATOM    305  CA  GLN L  40      31.270   5.886  37.587  1.00 29.13           C  
ATOM    306  CB  GLN L  40      32.308   4.771  37.779  1.00 45.62           C  
ATOM    307  CG  GLN L  40      31.834   3.725  38.794  1.00 49.05           C  
ATOM    308  CD  GLN L  40      32.951   2.733  39.056  1.00 52.18           C  
ATOM    309  OE1 GLN L  40      33.939   3.062  39.708  1.00 87.61           O  
ATOM    310  NE2 GLN L  40      32.787   1.481  38.549  1.00 84.92           N  
ATOM    311  C   GLN L  40      30.003   5.230  37.134  1.00 30.43           C  
ATOM    312  O   GLN L  40      29.372   4.468  37.864  1.00 28.91           O  
ATOM    313  N   GLY L  41      29.587   5.550  35.893  1.00 35.33           N  
ATOM    314  CA  GLY L  41      28.485   4.876  35.264  1.00 34.73           C  
ATOM    315  C   GLY L  41      27.199   5.128  35.986  1.00 35.19           C  
ATOM    316  O   GLY L  41      26.316   4.269  35.986  1.00 35.35           O  
ATOM    317  N   LYS L  42      27.035   6.298  36.627  1.00 30.97           N  
ATOM    318  CA  LYS L  42      25.774   6.468  37.288  1.00 29.04           C  
ATOM    319  CB  LYS L  42      25.825   6.183  38.801  1.00 33.05           C  
ATOM    320  CG  LYS L  42      25.980   4.686  39.098  1.00 37.35           C  
ATOM    321  CD  LYS L  42      26.325   4.349  40.549  1.00 40.65           C  
ATOM    322  CE  LYS L  42      26.277   2.846  40.848  1.00 42.90           C  
ATOM    323  NZ  LYS L  42      27.385   2.147  40.162  1.00 44.07           N1+
ATOM    324  C   LYS L  42      25.263   7.853  37.057  1.00 26.96           C  
ATOM    325  O   LYS L  42      25.970   8.719  36.546  1.00 26.77           O  
ATOM    326  N   SER L  43      23.978   8.081  37.396  1.00 24.58           N  
ATOM    327  CA  SER L  43      23.386   9.371  37.193  1.00 22.78           C  
ATOM    328  CB  SER L  43      21.847   9.348  37.207  1.00 27.57           C  
ATOM    329  OG  SER L  43      21.379   8.819  38.437  1.00 31.49           O  
ATOM    330  C   SER L  43      23.882  10.301  38.256  1.00 22.10           C  
ATOM    331  O   SER L  43      24.232   9.883  39.358  1.00 21.12           O  
ATOM    332  N   PRO L  44      23.915  11.568  37.935  1.00 19.45           N  
ATOM    333  CA  PRO L  44      24.414  12.548  38.860  1.00 18.02           C  
ATOM    334  CD  PRO L  44      24.103  11.979  36.552  1.00 19.37           C  
ATOM    335  CB  PRO L  44      24.588  13.830  38.048  1.00 18.66           C  
ATOM    336  CG  PRO L  44      24.846  13.324  36.618  1.00 17.29           C  
ATOM    337  C   PRO L  44      23.496  12.697  40.029  1.00 17.93           C  
ATOM    338  O   PRO L  44      22.306  12.416  39.886  1.00 17.86           O  
ATOM    339  N   GLN L  45      24.038  13.104  41.197  1.00 18.40           N  
ATOM    340  CA  GLN L  45      23.227  13.314  42.362  1.00 18.48           C  
ATOM    341  CB  GLN L  45      23.591  12.434  43.567  1.00 24.59           C  
ATOM    342  CG  GLN L  45      23.222  10.963  43.397  1.00 31.51           C  
ATOM    343  CD  GLN L  45      23.575  10.257  44.698  1.00 38.09           C  
ATOM    344  OE1 GLN L  45      24.419  10.724  45.460  1.00 42.78           O  
ATOM    345  NE2 GLN L  45      22.905   9.105  44.967  1.00 42.67           N  
ATOM    346  C   GLN L  45      23.414  14.731  42.803  1.00 17.74           C  
ATOM    347  O   GLN L  45      24.527  15.255  42.797  1.00 17.57           O  
ATOM    348  N   LEU L  46      22.307  15.384  43.210  1.00 17.60           N  
ATOM    349  CA  LEU L  46      22.329  16.768  43.608  1.00 16.69           C  
ATOM    350  CB  LEU L  46      20.933  17.406  43.551  1.00 14.37           C  
ATOM    351  CG  LEU L  46      20.886  18.886  43.963  1.00 16.78           C  
ATOM    352  CD1 LEU L  46      21.683  19.765  42.990  1.00 14.36           C  
ATOM    353  CD2 LEU L  46      19.431  19.354  44.139  1.00 14.38           C  
ATOM    354  C   LEU L  46      22.818  16.894  45.025  1.00 17.86           C  
ATOM    355  O   LEU L  46      22.259  16.292  45.939  1.00 18.03           O  
ATOM    356  N   LEU L  47      23.971  17.578  45.207  1.00 17.72           N  
ATOM    357  CA  LEU L  47      24.544  17.897  46.492  1.00 17.84           C  
ATOM    358  CB  LEU L  47      26.062  18.088  46.372  1.00 16.48           C  
ATOM    359  CG  LEU L  47      26.803  16.825  45.893  1.00 17.64           C  
ATOM    360  CD1 LEU L  47      28.310  17.085  45.784  1.00 16.16           C  
ATOM    361  CD2 LEU L  47      26.495  15.611  46.785  1.00 14.96           C  
ATOM    362  C   LEU L  47      23.986  19.146  47.127  1.00 17.30           C  
ATOM    363  O   LEU L  47      23.550  19.135  48.279  1.00 17.55           O  
ATOM    364  N   VAL L  48      23.990  20.272  46.374  1.00 18.50           N  
ATOM    365  CA  VAL L  48      23.590  21.539  46.933  1.00 18.29           C  
ATOM    366  CB  VAL L  48      24.748  22.338  47.458  1.00 17.75           C  
ATOM    367  CG1 VAL L  48      24.226  23.686  47.980  1.00 17.22           C  
ATOM    368  CG2 VAL L  48      25.483  21.502  48.518  1.00 15.89           C  
ATOM    369  C   VAL L  48      22.940  22.360  45.859  1.00 18.96           C  
ATOM    370  O   VAL L  48      23.313  22.280  44.690  1.00 19.96           O  
ATOM    371  N   TYR L  49      21.935  23.181  46.239  1.00 18.88           N  
ATOM    372  CA  TYR L  49      21.268  24.029  45.290  1.00 19.35           C  
ATOM    373  CB  TYR L  49      19.868  23.529  44.886  1.00 19.16           C  
ATOM    374  CG  TYR L  49      18.997  23.440  46.092  1.00 20.63           C  
ATOM    375  CD1 TYR L  49      18.328  24.546  46.561  1.00 23.43           C  
ATOM    376  CD2 TYR L  49      18.839  22.241  46.750  1.00 21.29           C  
ATOM    377  CE1 TYR L  49      17.520  24.460  47.670  1.00 22.03           C  
ATOM    378  CE2 TYR L  49      18.034  22.148  47.859  1.00 24.11           C  
ATOM    379  CZ  TYR L  49      17.371  23.259  48.322  1.00 24.72           C  
ATOM    380  OH  TYR L  49      16.542  23.167  49.460  1.00 28.30           O  
ATOM    381  C   TYR L  49      21.144  25.407  45.878  1.00 20.60           C  
ATOM    382  O   TYR L  49      21.240  25.584  47.091  1.00 20.96           O  
ATOM    383  N   ASN L  50      20.941  26.440  45.022  1.00 37.70           N  
ATOM    384  CA  ASN L  50      20.830  27.808  45.470  1.00 38.40           C  
ATOM    385  CB  ASN L  50      19.614  28.069  46.377  1.00 40.20           C  
ATOM    386  CG  ASN L  50      18.398  28.183  45.464  1.00 40.51           C  
ATOM    387  OD1 ASN L  50      18.504  28.636  44.325  1.00 40.18           O  
ATOM    388  ND2 ASN L  50      17.206  27.780  45.972  1.00 40.46           N  
ATOM    389  C   ASN L  50      22.090  28.214  46.164  1.00 38.71           C  
ATOM    390  O   ASN L  50      22.094  29.003  47.109  1.00 39.10           O  
ATOM    391  N   ALA L  51      23.204  27.647  45.682  1.00 38.54           N  
ATOM    392  CA  ALA L  51      24.548  27.949  46.078  1.00 38.17           C  
ATOM    393  CB  ALA L  51      24.821  29.462  46.092  1.00 33.52           C  
ATOM    394  C   ALA L  51      24.895  27.418  47.440  1.00 38.29           C  
ATOM    395  O   ALA L  51      25.965  26.835  47.598  1.00 38.51           O  
ATOM    396  N   LYS L  52      24.056  27.687  48.462  1.00 38.82           N  
ATOM    397  CA  LYS L  52      24.246  27.278  49.835  1.00 39.31           C  
ATOM    398  CB  LYS L  52      23.955  28.421  50.818  1.00 47.56           C  
ATOM    399  CG  LYS L  52      24.997  29.533  50.744  1.00 54.65           C  
ATOM    400  CD  LYS L  52      24.603  30.805  51.491  1.00 55.78           C  
ATOM    401  CE  LYS L  52      25.761  31.794  51.632  1.00 56.88           C  
ATOM    402  NZ  LYS L  52      26.345  32.078  50.299  1.00 56.65           N1+
ATOM    403  C   LYS L  52      23.518  26.058  50.353  1.00 38.94           C  
ATOM    404  O   LYS L  52      23.988  25.451  51.314  1.00 39.31           O  
ATOM    405  N   THR L  53      22.337  25.688  49.804  1.00 20.43           N  
ATOM    406  CA  THR L  53      21.489  24.769  50.523  1.00 19.92           C  
ATOM    407  CB  THR L  53      20.028  25.021  50.291  1.00 19.62           C  
ATOM    408  OG1 THR L  53      19.700  26.351  50.667  1.00 21.14           O  
ATOM    409  CG2 THR L  53      19.213  24.023  51.131  1.00 18.23           C  
ATOM    410  C   THR L  53      21.756  23.336  50.196  1.00 20.50           C  
ATOM    411  O   THR L  53      21.807  22.940  49.035  1.00 19.33           O  
ATOM    412  N   LEU L  54      21.919  22.518  51.260  1.00 20.28           N  
ATOM    413  CA  LEU L  54      22.163  21.112  51.121  1.00 20.13           C  
ATOM    414  CB  LEU L  54      22.702  20.432  52.394  1.00 19.51           C  
ATOM    415  CG  LEU L  54      24.159  20.791  52.739  1.00 22.12           C  
ATOM    416  CD1 LEU L  54      24.619  20.074  54.019  1.00 21.14           C  
ATOM    417  CD2 LEU L  54      25.092  20.512  51.550  1.00 23.25           C  
ATOM    418  C   LEU L  54      20.882  20.425  50.770  1.00 21.26           C  
ATOM    419  O   LEU L  54      19.825  20.723  51.327  1.00 22.44           O  
ATOM    420  N   ALA L  55      20.963  19.465  49.828  1.00 21.89           N  
ATOM    421  CA  ALA L  55      19.821  18.699  49.432  1.00 22.70           C  
ATOM    422  CB  ALA L  55      20.043  17.882  48.147  1.00 19.71           C  
ATOM    423  C   ALA L  55      19.557  17.743  50.549  1.00 23.96           C  
ATOM    424  O   ALA L  55      20.435  17.478  51.369  1.00 22.84           O  
ATOM    425  N   GLU L  56      18.327  17.206  50.625  1.00 25.37           N  
ATOM    426  CA  GLU L  56      18.025  16.336  51.721  1.00 26.38           C  
ATOM    427  CB  GLU L  56      16.539  15.944  51.810  1.00 32.72           C  
ATOM    428  CG  GLU L  56      16.194  15.157  53.075  1.00 37.20           C  
ATOM    429  CD  GLU L  56      14.697  14.885  53.076  1.00 16.49           C  
ATOM    430  OE1 GLU L  56      14.028  15.247  52.071  1.00  0.00           O  
ATOM    431  OE2 GLU L  56      14.202  14.314  54.084  1.00  0.00           O1-
ATOM    432  C   GLU L  56      18.838  15.084  51.606  1.00 25.16           C  
ATOM    433  O   GLU L  56      19.033  14.545  50.518  1.00 24.70           O  
ATOM    434  N   GLY L  57      19.362  14.611  52.757  1.00 25.18           N  
ATOM    435  CA  GLY L  57      20.084  13.372  52.820  1.00 24.58           C  
ATOM    436  C   GLY L  57      21.550  13.580  52.583  1.00 24.23           C  
ATOM    437  O   GLY L  57      22.329  12.638  52.712  1.00 25.86           O  
ATOM    438  N   VAL L  58      21.979  14.810  52.238  1.00 21.92           N  
ATOM    439  CA  VAL L  58      23.374  15.032  51.959  1.00 19.49           C  
ATOM    440  CB  VAL L  58      23.619  16.227  51.082  1.00 19.25           C  
ATOM    441  CG1 VAL L  58      25.137  16.397  50.889  1.00 17.15           C  
ATOM    442  CG2 VAL L  58      22.835  16.047  49.770  1.00 17.20           C  
ATOM    443  C   VAL L  58      24.107  15.264  53.248  1.00 19.29           C  
ATOM    444  O   VAL L  58      23.622  15.961  54.138  1.00 18.08           O  
ATOM    445  N   PRO L  59      25.288  14.705  53.351  1.00 20.31           N  
ATOM    446  CA  PRO L  59      26.080  14.842  54.548  1.00 19.37           C  
ATOM    447  CD  PRO L  59      25.595  13.479  52.632  1.00 18.64           C  
ATOM    448  CB  PRO L  59      27.225  13.844  54.401  1.00 18.32           C  
ATOM    449  CG  PRO L  59      26.635  12.746  53.495  1.00 17.80           C  
ATOM    450  C   PRO L  59      26.533  16.258  54.741  1.00 20.03           C  
ATOM    451  O   PRO L  59      26.743  16.962  53.756  1.00 20.63           O  
ATOM    452  N   SER L  60      26.706  16.679  56.009  1.00 18.69           N  
ATOM    453  CA  SER L  60      27.059  18.024  56.381  1.00 18.78           C  
ATOM    454  CB  SER L  60      26.995  18.257  57.899  1.00 18.53           C  
ATOM    455  OG  SER L  60      25.666  18.082  58.366  1.00 25.43           O  
ATOM    456  C   SER L  60      28.457  18.347  55.957  1.00 19.54           C  
ATOM    457  O   SER L  60      28.839  19.516  55.914  1.00 19.80           O  
ATOM    458  N   ARG L  61      29.264  17.327  55.629  1.00 18.45           N  
ATOM    459  CA  ARG L  61      30.629  17.571  55.267  1.00 18.87           C  
ATOM    460  CB  ARG L  61      31.455  16.285  55.071  1.00 19.07           C  
ATOM    461  CG  ARG L  61      30.959  15.310  54.003  1.00 19.08           C  
ATOM    462  CD  ARG L  61      31.866  14.079  53.908  1.00 17.39           C  
ATOM    463  NE  ARG L  61      31.343  13.165  52.854  1.00 16.64           N  
ATOM    464  CZ  ARG L  61      30.592  12.075  53.193  1.00 17.63           C  
ATOM    465  NH1 ARG L  61      30.253  11.862  54.498  1.00 16.50           N1+
ATOM    466  NH2 ARG L  61      30.193  11.195  52.230  1.00 14.90           N  
ATOM    467  C   ARG L  61      30.662  18.403  54.019  1.00 17.82           C  
ATOM    468  O   ARG L  61      31.637  19.114  53.774  1.00 17.22           O  
ATOM    469  N   PHE L  62      29.611  18.301  53.176  1.00 16.92           N  
ATOM    470  CA  PHE L  62      29.549  19.075  51.964  1.00 16.56           C  
ATOM    471  CB  PHE L  62      28.670  18.451  50.864  1.00 14.12           C  
ATOM    472  CG  PHE L  62      29.319  17.206  50.373  1.00 13.90           C  
ATOM    473  CD1 PHE L  62      30.246  17.265  49.365  1.00 14.53           C  
ATOM    474  CD2 PHE L  62      29.011  15.981  50.909  1.00 15.43           C  
ATOM    475  CE1 PHE L  62      30.856  16.127  48.896  1.00 15.71           C  
ATOM    476  CE2 PHE L  62      29.618  14.839  50.442  1.00 16.70           C  
ATOM    477  CZ  PHE L  62      30.542  14.905  49.433  1.00 16.20           C  
ATOM    478  C   PHE L  62      28.954  20.421  52.256  1.00 18.10           C  
ATOM    479  O   PHE L  62      28.006  20.541  53.030  1.00 18.84           O  
ATOM    480  N   SER L  63      29.517  21.486  51.642  1.00 17.09           N  
ATOM    481  CA  SER L  63      28.985  22.808  51.840  1.00 18.08           C  
ATOM    482  CB  SER L  63      29.611  23.545  53.037  1.00 16.72           C  
ATOM    483  OG  SER L  63      30.994  23.765  52.805  1.00 18.93           O  
ATOM    484  C   SER L  63      29.277  23.626  50.617  1.00 18.65           C  
ATOM    485  O   SER L  63      30.249  23.376  49.904  1.00 17.95           O  
ATOM    486  N   GLY L  64      28.433  24.644  50.347  1.00 18.94           N  
ATOM    487  CA  GLY L  64      28.638  25.486  49.203  1.00 18.76           C  
ATOM    488  C   GLY L  64      28.556  26.905  49.672  1.00 18.94           C  
ATOM    489  O   GLY L  64      27.915  27.198  50.679  1.00 19.39           O  
ATOM    490  N   SER L  65      29.219  27.829  48.944  1.00 18.87           N  
ATOM    491  CA  SER L  65      29.193  29.210  49.334  1.00 20.12           C  
ATOM    492  CB  SER L  65      30.260  29.570  50.381  1.00 22.40           C  
ATOM    493  OG  SER L  65      31.557  29.385  49.836  1.00 24.03           O  
ATOM    494  C   SER L  65      29.470  30.041  48.119  1.00 19.96           C  
ATOM    495  O   SER L  65      29.717  29.514  47.035  1.00 18.10           O  
ATOM    496  N   GLY L  66      29.439  31.382  48.277  1.00 19.23           N  
ATOM    497  CA  GLY L  66      29.735  32.248  47.167  1.00 19.87           C  
ATOM    498  C   GLY L  66      28.536  33.061  46.797  1.00 20.72           C  
ATOM    499  O   GLY L  66      27.434  32.853  47.301  1.00 20.16           O  
ATOM    500  N   SER L  67      28.761  34.062  45.920  1.00 22.85           N  
ATOM    501  CA  SER L  67      27.709  34.919  45.462  1.00 23.80           C  
ATOM    502  CB  SER L  67      27.347  36.022  46.472  1.00 22.70           C  
ATOM    503  OG  SER L  67      26.299  36.829  45.959  1.00 23.72           O  
ATOM    504  C   SER L  67      28.205  35.586  44.216  1.00 24.00           C  
ATOM    505  O   SER L  67      29.391  35.527  43.893  1.00 23.16           O  
ATOM    506  N   GLY L  68      27.295  36.234  43.464  1.00 25.57           N  
ATOM    507  CA  GLY L  68      27.716  36.907  42.272  1.00 24.99           C  
ATOM    508  C   GLY L  68      28.219  35.878  41.306  1.00 24.39           C  
ATOM    509  O   GLY L  68      27.493  34.972  40.903  1.00 24.65           O  
ATOM    510  N   THR L  69      29.450  36.102  40.811  1.00 20.82           N  
ATOM    511  CA  THR L  69      30.165  35.258  39.893  1.00 21.04           C  
ATOM    512  CB  THR L  69      31.162  36.025  39.076  1.00 22.65           C  
ATOM    513  OG1 THR L  69      32.163  36.582  39.914  1.00 22.76           O  
ATOM    514  CG2 THR L  69      30.415  37.143  38.329  1.00 21.98           C  
ATOM    515  C   THR L  69      30.913  34.124  40.541  1.00 21.02           C  
ATOM    516  O   THR L  69      31.174  33.116  39.886  1.00 21.47           O  
ATOM    517  N   GLN L  70      31.338  34.263  41.816  1.00 19.32           N  
ATOM    518  CA  GLN L  70      32.243  33.267  42.328  1.00 20.95           C  
ATOM    519  CB  GLN L  70      33.509  33.897  42.929  1.00 30.83           C  
ATOM    520  CG  GLN L  70      34.291  34.698  41.886  1.00 36.20           C  
ATOM    521  CD  GLN L  70      35.513  35.307  42.552  1.00 45.69           C  
ATOM    522  OE1 GLN L  70      36.390  34.595  43.037  1.00 57.67           O  
ATOM    523  NE2 GLN L  70      35.575  36.666  42.577  1.00 55.83           N  
ATOM    524  C   GLN L  70      31.599  32.389  43.359  1.00 19.55           C  
ATOM    525  O   GLN L  70      30.985  32.864  44.313  1.00 18.77           O  
ATOM    526  N   PHE L  71      31.755  31.056  43.181  1.00 18.46           N  
ATOM    527  CA  PHE L  71      31.171  30.104  44.083  1.00 17.81           C  
ATOM    528  CB  PHE L  71      29.909  29.433  43.519  1.00 18.21           C  
ATOM    529  CG  PHE L  71      28.893  30.503  43.318  1.00 16.92           C  
ATOM    530  CD1 PHE L  71      28.903  31.262  42.171  1.00 16.15           C  
ATOM    531  CD2 PHE L  71      27.933  30.749  44.271  1.00 16.69           C  
ATOM    532  CE1 PHE L  71      27.966  32.251  41.980  1.00 17.94           C  
ATOM    533  CE2 PHE L  71      26.995  31.736  44.084  1.00 16.78           C  
ATOM    534  CZ  PHE L  71      27.010  32.491  42.938  1.00 18.13           C  
ATOM    535  C   PHE L  71      32.159  29.006  44.335  1.00 18.32           C  
ATOM    536  O   PHE L  71      33.095  28.804  43.562  1.00 18.17           O  
ATOM    537  N   SER L  72      31.971  28.269  45.450  1.00 17.76           N  
ATOM    538  CA  SER L  72      32.873  27.198  45.756  1.00 19.18           C  
ATOM    539  CB  SER L  72      34.051  27.644  46.639  1.00 17.93           C  
ATOM    540  OG  SER L  72      33.569  28.196  47.855  1.00 21.46           O  
ATOM    541  C   SER L  72      32.134  26.118  46.483  1.00 18.62           C  
ATOM    542  O   SER L  72      31.118  26.359  47.135  1.00 19.87           O  
ATOM    543  N   LEU L  73      32.636  24.874  46.348  1.00 19.41           N  
ATOM    544  CA  LEU L  73      32.086  23.735  47.026  1.00 18.57           C  
ATOM    545  CB  LEU L  73      31.665  22.596  46.082  1.00 15.69           C  
ATOM    546  CG  LEU L  73      31.115  21.353  46.809  1.00 16.69           C  
ATOM    547  CD1 LEU L  73      29.794  21.654  47.533  1.00 14.92           C  
ATOM    548  CD2 LEU L  73      31.020  20.150  45.854  1.00 16.29           C  
ATOM    549  C   LEU L  73      33.189  23.194  47.875  1.00 18.82           C  
ATOM    550  O   LEU L  73      34.302  22.990  47.393  1.00 19.00           O  
ATOM    551  N   LYS L  74      32.909  22.954  49.171  1.00 18.16           N  
ATOM    552  CA  LYS L  74      33.941  22.451  50.031  1.00 19.10           C  
ATOM    553  CB  LYS L  74      34.213  23.332  51.261  1.00 23.41           C  
ATOM    554  CG  LYS L  74      35.327  22.777  52.151  1.00 28.96           C  
ATOM    555  CD  LYS L  74      35.783  23.738  53.250  1.00 34.15           C  
ATOM    556  CE  LYS L  74      34.957  23.629  54.531  1.00 38.24           C  
ATOM    557  NZ  LYS L  74      35.461  24.587  55.538  1.00 41.88           N1+
ATOM    558  C   LYS L  74      33.518  21.121  50.568  1.00 18.83           C  
ATOM    559  O   LYS L  74      32.358  20.922  50.927  1.00 19.21           O  
ATOM    560  N   ILE L  75      34.470  20.166  50.613  1.00 18.39           N  
ATOM    561  CA  ILE L  75      34.219  18.876  51.187  1.00 18.02           C  
ATOM    562  CB  ILE L  75      34.504  17.709  50.274  1.00 17.35           C  
ATOM    563  CG1 ILE L  75      33.642  17.715  49.000  1.00 15.65           C  
ATOM    564  CG2 ILE L  75      34.335  16.430  51.105  1.00 15.72           C  
ATOM    565  CD1 ILE L  75      34.166  18.616  47.887  1.00 14.54           C  
ATOM    566  C   ILE L  75      35.205  18.724  52.301  1.00 19.77           C  
ATOM    567  O   ILE L  75      36.413  18.808  52.081  1.00 18.51           O  
ATOM    568  N   ASN L  76      34.734  18.481  53.536  1.00 21.66           N  
ATOM    569  CA  ASN L  76      35.701  18.342  54.584  1.00 23.57           C  
ATOM    570  CB  ASN L  76      35.470  19.270  55.791  1.00 27.68           C  
ATOM    571  CG  ASN L  76      34.145  18.909  56.444  1.00 39.42           C  
ATOM    572  OD1 ASN L  76      34.007  17.849  57.052  1.00 42.80           O  
ATOM    573  ND2 ASN L  76      33.141  19.820  56.329  1.00 43.73           N  
ATOM    574  C   ASN L  76      35.664  16.928  55.064  1.00 22.05           C  
ATOM    575  O   ASN L  76      34.646  16.247  54.962  1.00 23.12           O  
ATOM    576  N   ASN L  77      36.800  16.455  55.611  1.00 20.80           N  
ATOM    577  CA  ASN L  77      36.904  15.113  56.109  1.00 20.81           C  
ATOM    578  CB  ASN L  77      36.107  14.890  57.408  1.00 20.61           C  
ATOM    579  CG  ASN L  77      36.505  13.546  58.002  1.00 23.58           C  
ATOM    580  OD1 ASN L  77      37.607  13.385  58.525  1.00 26.33           O  
ATOM    581  ND2 ASN L  77      35.580  12.552  57.926  1.00 24.02           N  
ATOM    582  C   ASN L  77      36.414  14.152  55.071  1.00 19.53           C  
ATOM    583  O   ASN L  77      35.367  13.528  55.231  1.00 18.69           O  
ATOM    584  N   LEU L  78      37.187  14.013  53.975  1.00 18.63           N  
ATOM    585  CA  LEU L  78      36.839  13.166  52.869  1.00 17.47           C  
ATOM    586  CB  LEU L  78      37.920  13.123  51.767  1.00 15.14           C  
ATOM    587  CG  LEU L  78      38.094  14.426  50.963  1.00 15.25           C  
ATOM    588  CD1 LEU L  78      39.206  14.282  49.910  1.00 14.98           C  
ATOM    589  CD2 LEU L  78      36.767  14.867  50.327  1.00 14.48           C  
ATOM    590  C   LEU L  78      36.661  11.750  53.323  1.00 18.52           C  
ATOM    591  O   LEU L  78      37.403  11.238  54.160  1.00 17.08           O  
ATOM    592  N   GLN L  79      35.628  11.094  52.751  1.00 16.80           N  
ATOM    593  CA  GLN L  79      35.301   9.716  52.992  1.00 16.92           C  
ATOM    594  CB  GLN L  79      33.800   9.484  53.248  1.00 16.42           C  
ATOM    595  CG  GLN L  79      33.251  10.190  54.492  1.00 15.79           C  
ATOM    596  CD  GLN L  79      33.556   9.338  55.714  1.00 18.19           C  
ATOM    597  OE1 GLN L  79      33.165   8.174  55.786  1.00 17.86           O  
ATOM    598  NE2 GLN L  79      34.270   9.932  56.707  1.00 14.70           N  
ATOM    599  C   GLN L  79      35.628   9.008  51.708  1.00 18.08           C  
ATOM    600  O   GLN L  79      35.735   9.642  50.662  1.00 16.94           O  
ATOM    601  N   PRO L  80      35.800   7.716  51.735  1.00 17.51           N  
ATOM    602  CA  PRO L  80      36.153   7.009  50.531  1.00 18.01           C  
ATOM    603  CD  PRO L  80      36.260   7.029  52.930  1.00 16.42           C  
ATOM    604  CB  PRO L  80      36.481   5.587  50.977  1.00 16.13           C  
ATOM    605  CG  PRO L  80      36.988   5.772  52.421  1.00 19.32           C  
ATOM    606  C   PRO L  80      35.095   7.101  49.472  1.00 17.74           C  
ATOM    607  O   PRO L  80      35.422   6.977  48.294  1.00 18.39           O  
ATOM    608  N   GLU L  81      33.828   7.307  49.871  1.00 17.05           N  
ATOM    609  CA  GLU L  81      32.708   7.387  48.971  1.00 17.73           C  
ATOM    610  CB  GLU L  81      31.354   7.471  49.697  1.00 17.94           C  
ATOM    611  CG  GLU L  81      31.033   6.263  50.577  1.00 20.40           C  
ATOM    612  CD  GLU L  81      31.585   6.531  51.969  1.00 24.86           C  
ATOM    613  OE1 GLU L  81      30.977   7.365  52.690  1.00 24.60           O  
ATOM    614  OE2 GLU L  81      32.618   5.907  52.333  1.00 25.79           O1-
ATOM    615  C   GLU L  81      32.802   8.634  48.144  1.00 16.86           C  
ATOM    616  O   GLU L  81      32.263   8.697  47.042  1.00 17.03           O  
ATOM    617  N   ASP L  82      33.464   9.670  48.688  1.00 16.68           N  
ATOM    618  CA  ASP L  82      33.534  10.997  48.136  1.00 15.80           C  
ATOM    619  CB  ASP L  82      34.232  11.992  49.079  1.00 15.77           C  
ATOM    620  CG  ASP L  82      33.326  12.183  50.285  1.00 17.73           C  
ATOM    621  OD1 ASP L  82      32.125  11.816  50.191  1.00 16.89           O  
ATOM    622  OD2 ASP L  82      33.824  12.692  51.323  1.00 16.67           O1-
ATOM    623  C   ASP L  82      34.250  11.059  46.820  1.00 15.41           C  
ATOM    624  O   ASP L  82      34.037  11.999  46.056  1.00 15.27           O  
ATOM    625  N   PHE L  83      35.160  10.119  46.524  1.00 16.13           N  
ATOM    626  CA  PHE L  83      35.880  10.242  45.290  1.00 17.76           C  
ATOM    627  CB  PHE L  83      37.071   9.270  45.206  1.00 15.42           C  
ATOM    628  CG  PHE L  83      38.011   9.727  46.274  1.00 15.38           C  
ATOM    629  CD1 PHE L  83      37.807   9.363  47.586  1.00 16.13           C  
ATOM    630  CD2 PHE L  83      39.086  10.530  45.969  1.00 14.34           C  
ATOM    631  CE1 PHE L  83      38.660   9.787  48.577  1.00 15.02           C  
ATOM    632  CE2 PHE L  83      39.945  10.955  46.955  1.00 14.26           C  
ATOM    633  CZ  PHE L  83      39.732  10.585  48.262  1.00 15.03           C  
ATOM    634  C   PHE L  83      34.948  10.046  44.133  1.00 18.19           C  
ATOM    635  O   PHE L  83      34.113   9.142  44.122  1.00 17.00           O  
ATOM    636  N   GLY L  84      35.079  10.921  43.113  1.00 16.59           N  
ATOM    637  CA  GLY L  84      34.236  10.872  41.952  1.00 15.53           C  
ATOM    638  C   GLY L  84      34.389  12.188  41.250  1.00 16.06           C  
ATOM    639  O   GLY L  84      35.349  12.920  41.488  1.00 15.66           O  
ATOM    640  N   SER L  85      33.439  12.526  40.354  1.00 15.84           N  
ATOM    641  CA  SER L  85      33.541  13.771  39.646  1.00 15.75           C  
ATOM    642  CB  SER L  85      33.379  13.627  38.123  1.00 17.59           C  
ATOM    643  OG  SER L  85      34.459  12.871  37.589  1.00 19.78           O  
ATOM    644  C   SER L  85      32.470  14.692  40.152  1.00 16.68           C  
ATOM    645  O   SER L  85      31.391  14.250  40.542  1.00 17.48           O  
ATOM    646  N   TYR L  86      32.760  16.014  40.163  1.00 16.74           N  
ATOM    647  CA  TYR L  86      31.835  17.000  40.660  1.00 16.44           C  
ATOM    648  CB  TYR L  86      32.374  17.785  41.871  1.00 14.82           C  
ATOM    649  CG  TYR L  86      32.498  16.859  43.031  1.00 15.66           C  
ATOM    650  CD1 TYR L  86      33.582  16.020  43.155  1.00 14.01           C  
ATOM    651  CD2 TYR L  86      31.527  16.839  44.003  1.00 15.10           C  
ATOM    652  CE1 TYR L  86      33.690  15.170  44.231  1.00 15.67           C  
ATOM    653  CE2 TYR L  86      31.630  15.992  45.081  1.00 14.99           C  
ATOM    654  CZ  TYR L  86      32.712  15.154  45.195  1.00 15.42           C  
ATOM    655  OH  TYR L  86      32.818  14.284  46.300  1.00 14.03           O  
ATOM    656  C   TYR L  86      31.586  18.021  39.585  1.00 17.62           C  
ATOM    657  O   TYR L  86      32.491  18.363  38.825  1.00 18.61           O  
ATOM    658  N   TYR L  87      30.329  18.523  39.489  1.00 15.46           N  
ATOM    659  CA  TYR L  87      30.001  19.508  38.490  1.00 15.46           C  
ATOM    660  CB  TYR L  87      29.081  19.005  37.360  1.00 14.49           C  
ATOM    661  CG  TYR L  87      29.659  17.827  36.659  1.00 15.51           C  
ATOM    662  CD1 TYR L  87      30.552  17.977  35.623  1.00 14.62           C  
ATOM    663  CD2 TYR L  87      29.292  16.558  37.040  1.00 14.52           C  
ATOM    664  CE1 TYR L  87      31.072  16.877  34.980  1.00 14.61           C  
ATOM    665  CE2 TYR L  87      29.807  15.455  36.403  1.00 15.05           C  
ATOM    666  CZ  TYR L  87      30.697  15.614  35.369  1.00 16.59           C  
ATOM    667  OH  TYR L  87      31.226  14.482  34.716  1.00 18.02           O  
ATOM    668  C   TYR L  87      29.173  20.590  39.120  1.00 16.47           C  
ATOM    669  O   TYR L  87      28.360  20.334  40.009  1.00 15.93           O  
ATOM    670  N   CYS L  88      29.349  21.842  38.651  1.00 15.96           N  
ATOM    671  CA  CYS L  88      28.519  22.927  39.088  1.00 18.09           C  
ATOM    672  CB  CYS L  88      29.309  24.198  39.470  1.00 17.49           C  
ATOM    673  SG  CYS L  88      30.393  24.796  38.140  1.00 19.97           S  
ATOM    674  C   CYS L  88      27.616  23.227  37.928  1.00 18.86           C  
ATOM    675  O   CYS L  88      27.941  22.893  36.789  1.00 18.49           O  
ATOM    676  N   GLN L  89      26.426  23.808  38.190  1.00 17.24           N  
ATOM    677  CA  GLN L  89      25.514  24.118  37.123  1.00 17.79           C  
ATOM    678  CB  GLN L  89      24.445  23.038  36.898  1.00 16.05           C  
ATOM    679  CG  GLN L  89      23.479  23.377  35.762  1.00 16.73           C  
ATOM    680  CD  GLN L  89      22.331  22.387  35.828  1.00 17.30           C  
ATOM    681  OE1 GLN L  89      21.950  21.934  36.905  1.00 18.67           O  
ATOM    682  NE2 GLN L  89      21.757  22.037  34.648  1.00 19.47           N  
ATOM    683  C   GLN L  89      24.767  25.363  37.505  1.00 17.42           C  
ATOM    684  O   GLN L  89      24.281  25.468  38.628  1.00 17.02           O  
ATOM    685  N   HIS L  90      24.634  26.336  36.577  1.00 17.70           N  
ATOM    686  CA  HIS L  90      23.927  27.548  36.902  1.00 18.08           C  
ATOM    687  ND1 HIS L  90      24.932  28.659  33.944  1.00 23.16           N  
ATOM    688  CG  HIS L  90      24.299  29.189  35.045  1.00 19.60           C  
ATOM    689  CB  HIS L  90      24.630  28.841  36.462  1.00 19.14           C  
ATOM    690  NE2 HIS L  90      23.351  30.018  33.174  1.00 17.45           N  
ATOM    691  CD2 HIS L  90      23.337  30.017  34.557  1.00 22.24           C  
ATOM    692  CE1 HIS L  90      24.326  29.188  32.853  1.00 20.69           C  
ATOM    693  C   HIS L  90      22.610  27.522  36.185  1.00 18.72           C  
ATOM    694  O   HIS L  90      22.493  27.002  35.081  1.00 17.37           O  
ATOM    695  N   HIS L  91      21.656  27.664  37.144  1.00 36.31           N  
ATOM    696  CA  HIS L  91      20.224  27.657  37.168  1.00 37.27           C  
ATOM    697  ND1 HIS L  91      18.832  24.765  38.247  1.00 38.73           N  
ATOM    698  CG  HIS L  91      19.793  25.669  38.645  1.00 38.98           C  
ATOM    699  CB  HIS L  91      19.645  27.159  38.505  1.00 38.61           C  
ATOM    700  NE2 HIS L  91      20.544  23.571  39.006  1.00 37.57           N  
ATOM    701  CD2 HIS L  91      20.833  24.922  39.108  1.00 38.59           C  
ATOM    702  CE1 HIS L  91      19.334  23.528  38.484  1.00 38.91           C  
ATOM    703  C   HIS L  91      19.615  28.974  36.814  1.00 37.86           C  
ATOM    704  O   HIS L  91      18.398  29.104  36.897  1.00 38.00           O  
ATOM    705  N   TYR L  92      20.422  30.030  36.603  1.00 44.94           N  
ATOM    706  CA  TYR L  92      19.861  31.340  36.394  1.00 46.40           C  
ATOM    707  CB  TYR L  92      20.986  32.394  36.458  1.00 49.17           C  
ATOM    708  CG  TYR L  92      20.428  33.772  36.393  1.00 50.57           C  
ATOM    709  CD1 TYR L  92      19.726  34.285  37.458  1.00 51.26           C  
ATOM    710  CD2 TYR L  92      20.639  34.563  35.289  1.00 50.58           C  
ATOM    711  CE1 TYR L  92      19.218  35.562  37.413  1.00 51.39           C  
ATOM    712  CE2 TYR L  92      20.134  35.842  35.239  1.00 51.67           C  
ATOM    713  CZ  TYR L  92      19.419  36.342  36.300  1.00 52.13           C  
ATOM    714  OH  TYR L  92      18.898  37.652  36.254  1.00 53.58           O  
ATOM    715  C   TYR L  92      19.105  31.511  35.102  1.00 47.36           C  
ATOM    716  O   TYR L  92      17.891  31.702  35.100  1.00 48.19           O  
ATOM    717  N   VAL L  93      19.760  31.367  33.939  1.00 49.67           N  
ATOM    718  CA  VAL L  93      18.989  31.649  32.764  1.00 49.89           C  
ATOM    719  CB  VAL L  93      19.235  33.011  32.183  1.00  0.00           C  
ATOM    720  CG1 VAL L  93      20.697  33.089  31.718  1.00  0.00           C  
ATOM    721  CG2 VAL L  93      18.212  33.252  31.059  1.00  0.00           C  
ATOM    722  C   VAL L  93      19.338  30.654  31.718  1.00 50.14           C  
ATOM    723  O   VAL L  93      20.442  30.116  31.691  1.00 50.96           O  
ATOM    724  N   THR L  94      18.385  30.382  30.815  1.00 46.30           N  
ATOM    725  CA  THR L  94      18.654  29.435  29.780  1.00 45.70           C  
ATOM    726  CB  THR L  94      17.419  29.053  29.024  1.00 45.20           C  
ATOM    727  OG1 THR L  94      17.700  28.025  28.087  1.00 46.33           O  
ATOM    728  CG2 THR L  94      16.897  30.311  28.311  1.00 45.40           C  
ATOM    729  C   THR L  94      19.586  30.107  28.827  1.00 45.45           C  
ATOM    730  O   THR L  94      19.553  31.328  28.678  1.00 45.34           O  
ATOM    731  N   PRO L  95      20.448  29.356  28.192  1.00 45.04           N  
ATOM    732  CA  PRO L  95      20.547  27.940  28.427  1.00 44.20           C  
ATOM    733  CD  PRO L  95      20.932  29.730  26.877  1.00 41.01           C  
ATOM    734  CB  PRO L  95      21.238  27.354  27.193  1.00 40.45           C  
ATOM    735  CG  PRO L  95      21.852  28.569  26.474  1.00 40.54           C  
ATOM    736  C   PRO L  95      21.290  27.679  29.698  1.00 44.04           C  
ATOM    737  O   PRO L  95      22.127  28.496  30.079  1.00 43.36           O  
ATOM    738  N   VAL L  96      21.003  26.546  30.366  1.00 41.94           N  
ATOM    739  CA  VAL L  96      21.686  26.231  31.586  1.00 41.66           C  
ATOM    740  CB  VAL L  96      20.981  25.187  32.399  1.00 38.53           C  
ATOM    741  CG1 VAL L  96      21.870  24.795  33.588  1.00  0.00           C  
ATOM    742  CG2 VAL L  96      19.603  25.734  32.798  1.00  0.00           C  
ATOM    743  C   VAL L  96      23.021  25.677  31.219  1.00 41.22           C  
ATOM    744  O   VAL L  96      23.124  24.883  30.283  1.00 41.21           O  
ATOM    745  N   THR L  97      24.095  26.108  31.921  1.00 15.46           N  
ATOM    746  CA  THR L  97      25.341  25.450  31.621  1.00 16.97           C  
ATOM    747  CB  THR L  97      26.345  26.363  30.980  1.00 20.10           C  
ATOM    748  OG1 THR L  97      26.630  27.460  31.835  1.00 21.82           O  
ATOM    749  CG2 THR L  97      25.775  26.868  29.645  1.00 18.84           C  
ATOM    750  C   THR L  97      25.998  24.832  32.822  1.00 17.04           C  
ATOM    751  O   THR L  97      25.899  25.321  33.946  1.00 18.09           O  
ATOM    752  N   PHE L  98      26.708  23.708  32.574  1.00 18.52           N  
ATOM    753  CA  PHE L  98      27.436  22.988  33.582  1.00 17.58           C  
ATOM    754  CB  PHE L  98      27.455  21.459  33.380  1.00 17.18           C  
ATOM    755  CG  PHE L  98      26.092  20.873  33.543  1.00 17.30           C  
ATOM    756  CD1 PHE L  98      25.213  20.831  32.485  1.00 16.80           C  
ATOM    757  CD2 PHE L  98      25.695  20.348  34.751  1.00 16.02           C  
ATOM    758  CE1 PHE L  98      23.960  20.282  32.631  1.00 16.11           C  
ATOM    759  CE2 PHE L  98      24.443  19.799  34.903  1.00 16.08           C  
ATOM    760  CZ  PHE L  98      23.571  19.765  33.843  1.00 16.93           C  
ATOM    761  C   PHE L  98      28.874  23.402  33.502  1.00 17.74           C  
ATOM    762  O   PHE L  98      29.345  23.886  32.473  1.00 18.03           O  
ATOM    763  N   GLY L  99      29.613  23.231  34.615  1.00 15.19           N  
ATOM    764  CA  GLY L  99      31.018  23.509  34.614  1.00 14.04           C  
ATOM    765  C   GLY L  99      31.675  22.325  33.973  1.00 14.42           C  
ATOM    766  O   GLY L  99      31.034  21.306  33.725  1.00 14.32           O  
ATOM    767  N   ALA L 100      32.990  22.439  33.708  1.00 15.90           N  
ATOM    768  CA  ALA L 100      33.786  21.431  33.061  1.00 15.73           C  
ATOM    769  CB  ALA L 100      35.237  21.882  32.828  1.00 19.13           C  
ATOM    770  C   ALA L 100      33.829  20.192  33.905  1.00 16.81           C  
ATOM    771  O   ALA L 100      33.926  19.084  33.381  1.00 17.01           O  
ATOM    772  N   GLY L 101      33.814  20.342  35.241  1.00 17.09           N  
ATOM    773  CA  GLY L 101      33.835  19.189  36.099  1.00 18.21           C  
ATOM    774  C   GLY L 101      35.183  19.051  36.738  1.00 18.13           C  
ATOM    775  O   GLY L 101      36.197  19.496  36.200  1.00 19.95           O  
ATOM    776  N   THR L 102      35.202  18.428  37.937  1.00 16.73           N  
ATOM    777  CA  THR L 102      36.407  18.183  38.685  1.00 15.43           C  
ATOM    778  CB  THR L 102      36.443  18.879  40.012  1.00 16.22           C  
ATOM    779  OG1 THR L 102      35.275  18.559  40.749  1.00 15.59           O  
ATOM    780  CG2 THR L 102      36.547  20.388  39.819  1.00 13.56           C  
ATOM    781  C   THR L 102      36.462  16.729  39.021  1.00 17.37           C  
ATOM    782  O   THR L 102      35.511  16.159  39.551  1.00 16.17           O  
ATOM    783  N   LYS L 103      37.618  16.102  38.750  1.00 17.50           N  
ATOM    784  CA  LYS L 103      37.815  14.709  39.025  1.00 18.13           C  
ATOM    785  CB  LYS L 103      38.713  14.079  37.944  1.00 25.19           C  
ATOM    786  CG  LYS L 103      38.867  12.561  37.965  1.00 30.67           C  
ATOM    787  CD  LYS L 103      39.569  12.058  36.700  1.00 34.47           C  
ATOM    788  CE  LYS L 103      39.830  10.553  36.665  1.00 37.29           C  
ATOM    789  NZ  LYS L 103      40.516  10.198  35.402  1.00 38.74           N1+
ATOM    790  C   LYS L 103      38.553  14.641  40.327  1.00 17.80           C  
ATOM    791  O   LYS L 103      39.656  15.170  40.445  1.00 18.57           O  
ATOM    792  N   LEU L 104      37.959  13.990  41.349  1.00 16.88           N  
ATOM    793  CA  LEU L 104      38.611  13.898  42.629  1.00 15.81           C  
ATOM    794  CB  LEU L 104      37.673  14.244  43.798  1.00 15.33           C  
ATOM    795  CG  LEU L 104      38.335  14.170  45.184  1.00 16.74           C  
ATOM    796  CD1 LEU L 104      39.438  15.229  45.336  1.00 16.96           C  
ATOM    797  CD2 LEU L 104      37.284  14.247  46.301  1.00 17.80           C  
ATOM    798  C   LEU L 104      39.066  12.480  42.813  1.00 15.32           C  
ATOM    799  O   LEU L 104      38.251  11.560  42.819  1.00 15.97           O  
ATOM    800  N   ASP L 105      40.391  12.262  42.968  1.00 15.36           N  
ATOM    801  CA  ASP L 105      40.878  10.916  43.107  1.00 16.38           C  
ATOM    802  CB  ASP L 105      41.748  10.432  41.929  1.00 17.62           C  
ATOM    803  CG  ASP L 105      43.006  11.284  41.836  1.00 21.50           C  
ATOM    804  OD1 ASP L 105      42.878  12.535  41.767  1.00  0.00           O  
ATOM    805  OD2 ASP L 105      44.117  10.693  41.840  1.00  0.00           O1-
ATOM    806  C   ASP L 105      41.674  10.764  44.370  1.00 16.13           C  
ATOM    807  O   ASP L 105      42.042  11.739  45.024  1.00 17.11           O  
ATOM    808  N   LEU L 106      41.926   9.489  44.741  1.00 17.19           N  
ATOM    809  CA  LEU L 106      42.653   9.113  45.922  1.00 18.06           C  
ATOM    810  CB  LEU L 106      42.594   7.604  46.234  1.00 16.82           C  
ATOM    811  CG  LEU L 106      41.236   7.060  46.710  1.00  0.00           C  
ATOM    812  CD1 LEU L 106      41.313   5.547  46.972  1.00 16.25           C  
ATOM    813  CD2 LEU L 106      40.753   7.809  47.959  1.00  0.00           C  
ATOM    814  C   LEU L 106      44.109   9.396  45.739  1.00 18.87           C  
ATOM    815  O   LEU L 106      44.702   9.089  44.705  1.00 19.95           O  
ATOM    816  N   LYS L 107      44.727   9.964  46.792  1.00 17.82           N  
ATOM    817  CA  LYS L 107      46.133  10.239  46.780  1.00 18.65           C  
ATOM    818  CB  LYS L 107      46.480  11.608  47.388  1.00 23.04           C  
ATOM    819  CG  LYS L 107      47.978  11.928  47.383  1.00 26.47           C  
ATOM    820  CD  LYS L 107      48.284  13.408  47.630  1.00 30.39           C  
ATOM    821  CE  LYS L 107      47.548  13.991  48.838  1.00 33.17           C  
ATOM    822  NZ  LYS L 107      48.065  13.383  50.084  1.00 36.60           N1+
ATOM    823  C   LYS L 107      46.781   9.170  47.651  1.00 18.98           C  
ATOM    824  O   LYS L 107      46.370   9.040  48.836  1.00 19.15           O  
ATOM    825  OXT LYS L 107      47.695   8.467  47.144  1.00  0.00           O1-
TER     826      LYS L 107 
ATOM    827  N   GLN H 108       8.708   6.394  45.618  1.00 40.72           N1+
ATOM    828  CA  GLN H 108       9.360   7.713  45.461  1.00 40.27           C  
ATOM    829  CB  GLN H 108      10.887   7.583  45.562  1.00 49.42           C  
ATOM    830  CG  GLN H 108      11.384   7.099  46.921  1.00 52.50           C  
ATOM    831  CD  GLN H 108      12.904   7.029  46.853  1.00 62.47           C  
ATOM    832  OE1 GLN H 108      13.571   6.770  47.852  1.00 64.17           O  
ATOM    833  NE2 GLN H 108      13.468   7.272  45.638  1.00 63.11           N  
ATOM    834  C   GLN H 108       9.056   8.264  44.111  1.00 38.72           C  
ATOM    835  O   GLN H 108       8.283   7.681  43.353  1.00 38.38           O  
ATOM    836  N   ILE H 109       9.649   9.422  43.767  1.00 40.90           N  
ATOM    837  CA  ILE H 109       9.253   9.932  42.494  1.00 40.16           C  
ATOM    838  CB  ILE H 109       9.851  11.288  42.240  1.00 35.90           C  
ATOM    839  CG1 ILE H 109       9.325  12.296  43.279  1.00 35.46           C  
ATOM    840  CG2 ILE H 109       9.565  11.687  40.784  1.00 35.03           C  
ATOM    841  CD1 ILE H 109      10.085  13.621  43.295  1.00 40.43           C  
ATOM    842  C   ILE H 109       9.687   8.997  41.387  1.00 39.84           C  
ATOM    843  O   ILE H 109       8.908   8.177  40.922  1.00 39.77           O  
ATOM    844  N   GLN H 110      10.987   8.958  41.053  1.00 38.40           N  
ATOM    845  CA  GLN H 110      11.524   8.075  40.042  1.00 37.84           C  
ATOM    846  CB  GLN H 110      11.053   6.613  40.168  1.00 55.26           C  
ATOM    847  CG  GLN H 110      11.668   5.846  41.337  1.00 57.71           C  
ATOM    848  CD  GLN H 110      13.095   5.478  40.959  1.00 60.65           C  
ATOM    849  OE1 GLN H 110      13.609   5.894  39.921  1.00 68.27           O  
ATOM    850  NE2 GLN H 110      13.757   4.668  41.828  1.00 67.67           N  
ATOM    851  C   GLN H 110      11.265   8.480  38.617  1.00 36.52           C  
ATOM    852  O   GLN H 110      10.138   8.737  38.193  1.00 35.68           O  
ATOM    853  N   LEU H 111      12.361   8.512  37.824  1.00 30.22           N  
ATOM    854  CA  LEU H 111      12.312   8.743  36.407  1.00 27.41           C  
ATOM    855  CB  LEU H 111      13.131   9.965  35.963  1.00 23.72           C  
ATOM    856  CG  LEU H 111      12.588  11.307  36.491  1.00 24.16           C  
ATOM    857  CD1 LEU H 111      13.450  12.483  36.011  1.00 25.59           C  
ATOM    858  CD2 LEU H 111      11.105  11.493  36.133  1.00 22.07           C  
ATOM    859  C   LEU H 111      12.952   7.535  35.795  1.00 25.89           C  
ATOM    860  O   LEU H 111      14.092   7.199  36.117  1.00 25.78           O  
ATOM    861  N   VAL H 112      12.233   6.837  34.892  1.00 26.11           N  
ATOM    862  CA  VAL H 112      12.813   5.659  34.318  1.00 24.70           C  
ATOM    863  CB  VAL H 112      12.002   4.423  34.562  1.00 23.15           C  
ATOM    864  CG1 VAL H 112      10.758   4.433  33.658  1.00 24.70           C  
ATOM    865  CG2 VAL H 112      12.918   3.205  34.388  1.00 23.79           C  
ATOM    866  C   VAL H 112      12.931   5.883  32.842  1.00 24.27           C  
ATOM    867  O   VAL H 112      12.010   6.392  32.205  1.00 25.96           O  
ATOM    868  N   GLN H 113      14.085   5.501  32.261  1.00 20.44           N  
ATOM    869  CA  GLN H 113      14.327   5.730  30.864  1.00 20.11           C  
ATOM    870  CB  GLN H 113      15.644   6.480  30.602  1.00 18.43           C  
ATOM    871  CG  GLN H 113      15.633   7.906  31.155  1.00 17.57           C  
ATOM    872  CD  GLN H 113      16.977   8.552  30.855  1.00 19.07           C  
ATOM    873  OE1 GLN H 113      17.847   8.621  31.720  1.00 20.31           O  
ATOM    874  NE2 GLN H 113      17.164   9.042  29.600  1.00 16.62           N  
ATOM    875  C   GLN H 113      14.398   4.414  30.152  1.00 20.52           C  
ATOM    876  O   GLN H 113      14.516   3.358  30.771  1.00 20.57           O  
ATOM    877  N   SER H 114      14.307   4.462  28.807  1.00 19.07           N  
ATOM    878  CA  SER H 114      14.330   3.282  27.987  1.00 19.08           C  
ATOM    879  CB  SER H 114      13.840   3.533  26.549  1.00 22.00           C  
ATOM    880  OG  SER H 114      14.670   4.492  25.912  1.00 22.31           O  
ATOM    881  C   SER H 114      15.732   2.744  27.938  1.00 19.09           C  
ATOM    882  O   SER H 114      16.677   3.395  28.377  1.00 19.51           O  
ATOM    883  N   GLY H 115      15.892   1.520  27.389  1.00 20.31           N  
ATOM    884  CA  GLY H 115      17.157   0.830  27.381  1.00 20.25           C  
ATOM    885  C   GLY H 115      18.057   1.333  26.288  1.00 21.09           C  
ATOM    886  O   GLY H 115      17.709   2.187  25.474  1.00 21.16           O  
ATOM    887  N   PRO H 116      19.231   0.750  26.284  1.00 25.08           N  
ATOM    888  CA  PRO H 116      20.305   1.099  25.386  1.00 24.89           C  
ATOM    889  CD  PRO H 116      19.405  -0.578  26.850  1.00 22.31           C  
ATOM    890  CB  PRO H 116      21.422   0.104  25.690  1.00 21.85           C  
ATOM    891  CG  PRO H 116      20.655  -1.146  26.158  1.00 22.99           C  
ATOM    892  C   PRO H 116      19.876   1.000  23.957  1.00 25.25           C  
ATOM    893  O   PRO H 116      19.061   0.137  23.635  1.00 25.48           O  
ATOM    894  N   GLU H 117      20.414   1.877  23.083  1.00 21.26           N  
ATOM    895  CA  GLU H 117      20.016   1.852  21.706  1.00 20.27           C  
ATOM    896  CB  GLU H 117      19.213   3.099  21.292  1.00 19.34           C  
ATOM    897  CG  GLU H 117      17.856   3.225  21.992  1.00 21.34           C  
ATOM    898  CD  GLU H 117      16.877   2.275  21.314  1.00 23.94           C  
ATOM    899  OE1 GLU H 117      17.290   1.599  20.335  1.00 24.40           O  
ATOM    900  OE2 GLU H 117      15.702   2.216  21.765  1.00 25.85           O1-
ATOM    901  C   GLU H 117      21.234   1.815  20.833  1.00 20.80           C  
ATOM    902  O   GLU H 117      22.251   2.442  21.129  1.00 21.39           O  
ATOM    903  N   LEU H 118      21.159   1.034  19.733  1.00 20.97           N  
ATOM    904  CA  LEU H 118      22.206   0.992  18.750  1.00 20.80           C  
ATOM    905  CB  LEU H 118      22.797  -0.400  18.453  1.00 17.58           C  
ATOM    906  CG  LEU H 118      23.688  -0.991  19.558  1.00 17.30           C  
ATOM    907  CD1 LEU H 118      22.879  -1.333  20.817  1.00 16.36           C  
ATOM    908  CD2 LEU H 118      24.511  -2.176  19.026  1.00 18.35           C  
ATOM    909  C   LEU H 118      21.598   1.441  17.463  1.00 21.41           C  
ATOM    910  O   LEU H 118      20.583   0.901  17.026  1.00 21.07           O  
ATOM    911  N   LYS H 119      22.208   2.451  16.815  1.00 20.29           N  
ATOM    912  CA  LYS H 119      21.649   2.930  15.584  1.00 19.68           C  
ATOM    913  CB  LYS H 119      20.870   4.251  15.732  1.00 17.51           C  
ATOM    914  CG  LYS H 119      19.600   4.133  16.582  1.00 17.18           C  
ATOM    915  CD  LYS H 119      18.553   3.175  16.010  1.00 18.59           C  
ATOM    916  CE  LYS H 119      17.301   3.055  16.882  1.00 19.81           C  
ATOM    917  NZ  LYS H 119      16.340   2.107  16.275  1.00 21.34           N1+
ATOM    918  C   LYS H 119      22.768   3.188  14.627  1.00 20.00           C  
ATOM    919  O   LYS H 119      23.917   3.374  15.024  1.00 20.35           O  
ATOM    920  N   LYS H 120      22.441   3.184  13.319  1.00 21.81           N  
ATOM    921  CA  LYS H 120      23.402   3.437  12.285  1.00 23.25           C  
ATOM    922  CB  LYS H 120      23.110   2.652  10.997  1.00 26.60           C  
ATOM    923  CG  LYS H 120      23.195   1.140  11.220  1.00 28.81           C  
ATOM    924  CD  LYS H 120      22.571   0.303  10.105  1.00 32.94           C  
ATOM    925  CE  LYS H 120      22.669  -1.204  10.353  1.00 37.16           C  
ATOM    926  NZ  LYS H 120      22.000  -1.940   9.258  1.00 38.00           N1+
ATOM    927  C   LYS H 120      23.344   4.900  11.983  1.00 22.74           C  
ATOM    928  O   LYS H 120      22.360   5.564  12.303  1.00 22.33           O  
ATOM    929  N   PRO H 121      24.368   5.433  11.377  1.00 22.32           N  
ATOM    930  CA  PRO H 121      24.371   6.840  11.109  1.00 22.42           C  
ATOM    931  CD  PRO H 121      25.714   4.896  11.514  1.00 20.83           C  
ATOM    932  CB  PRO H 121      25.779   7.160  10.612  1.00 19.18           C  
ATOM    933  CG  PRO H 121      26.653   6.099  11.310  1.00 20.98           C  
ATOM    934  C   PRO H 121      23.274   7.212  10.167  1.00 23.09           C  
ATOM    935  O   PRO H 121      23.032   6.472   9.214  1.00 24.32           O  
ATOM    936  N   GLY H 122      22.598   8.351  10.424  1.00 21.95           N  
ATOM    937  CA  GLY H 122      21.558   8.822   9.555  1.00 20.98           C  
ATOM    938  C   GLY H 122      20.217   8.347  10.031  1.00 20.99           C  
ATOM    939  O   GLY H 122      19.191   8.757   9.492  1.00 20.36           O  
ATOM    940  N   GLU H 123      20.177   7.470  11.054  1.00 22.04           N  
ATOM    941  CA  GLU H 123      18.918   6.957  11.528  1.00 21.62           C  
ATOM    942  CB  GLU H 123      19.000   5.512  12.053  1.00 22.20           C  
ATOM    943  CG  GLU H 123      19.257   4.504  10.929  1.00 24.21           C  
ATOM    944  CD  GLU H 123      19.322   3.105  11.521  1.00 26.58           C  
ATOM    945  OE1 GLU H 123      19.825   2.965  12.666  1.00 26.88           O  
ATOM    946  OE2 GLU H 123      18.869   2.153  10.831  1.00 28.91           O1-
ATOM    947  C   GLU H 123      18.383   7.847  12.611  1.00 20.85           C  
ATOM    948  O   GLU H 123      19.006   8.842  12.982  1.00 20.33           O  
ATOM    949  N   THR H 124      17.166   7.533  13.109  1.00 18.47           N  
ATOM    950  CA  THR H 124      16.558   8.326  14.144  1.00 19.52           C  
ATOM    951  CB  THR H 124      15.232   8.903  13.742  1.00 21.39           C  
ATOM    952  OG1 THR H 124      15.387   9.722  12.592  1.00 22.74           O  
ATOM    953  CG2 THR H 124      14.677   9.733  14.908  1.00 20.32           C  
ATOM    954  C   THR H 124      16.322   7.454  15.342  1.00 20.91           C  
ATOM    955  O   THR H 124      16.135   6.245  15.221  1.00 21.50           O  
ATOM    956  N   VAL H 125      16.360   8.057  16.551  1.00 20.88           N  
ATOM    957  CA  VAL H 125      16.122   7.301  17.749  1.00 19.89           C  
ATOM    958  CB  VAL H 125      17.378   6.960  18.497  1.00 21.52           C  
ATOM    959  CG1 VAL H 125      18.031   8.264  18.985  1.00 19.46           C  
ATOM    960  CG2 VAL H 125      17.027   5.979  19.625  1.00 20.75           C  
ATOM    961  C   VAL H 125      15.250   8.120  18.652  1.00 20.50           C  
ATOM    962  O   VAL H 125      15.305   9.349  18.640  1.00 20.24           O  
ATOM    963  N   LYS H 126      14.399   7.444  19.451  1.00 22.67           N  
ATOM    964  CA  LYS H 126      13.528   8.144  20.349  1.00 24.30           C  
ATOM    965  CB  LYS H 126      12.046   7.972  19.967  1.00 27.46           C  
ATOM    966  CG  LYS H 126      11.125   9.081  20.478  1.00 30.56           C  
ATOM    967  CD  LYS H 126       9.738   9.067  19.827  1.00 32.18           C  
ATOM    968  CE  LYS H 126       8.819  10.184  20.327  1.00 24.16           C  
ATOM    969  NZ  LYS H 126       7.467  10.039  19.747  1.00 25.40           N1+
ATOM    970  C   LYS H 126      13.748   7.542  21.706  1.00 25.21           C  
ATOM    971  O   LYS H 126      13.641   6.328  21.877  1.00 25.51           O  
ATOM    972  N   ILE H 127      14.061   8.384  22.714  1.00 23.79           N  
ATOM    973  CA  ILE H 127      14.341   7.900  24.039  1.00 22.75           C  
ATOM    974  CB  ILE H 127      15.626   8.446  24.594  1.00 23.77           C  
ATOM    975  CG1 ILE H 127      16.804   8.068  23.680  1.00 26.10           C  
ATOM    976  CG2 ILE H 127      15.783   7.945  26.040  1.00 25.42           C  
ATOM    977  CD1 ILE H 127      18.080   8.855  23.974  1.00 24.35           C  
ATOM    978  C   ILE H 127      13.236   8.376  24.932  1.00 22.98           C  
ATOM    979  O   ILE H 127      12.823   9.531  24.853  1.00 22.62           O  
ATOM    980  N   SER H 128      12.722   7.491  25.812  1.00 22.67           N  
ATOM    981  CA  SER H 128      11.606   7.864  26.638  1.00 23.03           C  
ATOM    982  CB  SER H 128      10.445   6.857  26.584  1.00 22.29           C  
ATOM    983  OG  SER H 128      10.863   5.605  27.105  1.00 24.61           O  
ATOM    984  C   SER H 128      12.040   7.979  28.069  1.00 23.39           C  
ATOM    985  O   SER H 128      12.998   7.344  28.504  1.00 23.59           O  
ATOM    986  N   CYS H 129      11.338   8.850  28.829  1.00 21.62           N  
ATOM    987  CA  CYS H 129      11.602   9.063  30.225  1.00 22.20           C  
ATOM    988  CB  CYS H 129      12.317  10.414  30.483  1.00 21.60           C  
ATOM    989  SG  CYS H 129      12.688  10.761  32.231  1.00 20.59           S  
ATOM    990  C   CYS H 129      10.270   9.081  30.916  1.00 23.52           C  
ATOM    991  O   CYS H 129       9.500  10.030  30.776  1.00 23.87           O  
ATOM    992  N   LYS H 130       9.966   8.024  31.699  1.00 23.99           N  
ATOM    993  CA  LYS H 130       8.688   7.936  32.355  1.00 26.01           C  
ATOM    994  CB  LYS H 130       8.129   6.504  32.381  1.00 42.26           C  
ATOM    995  CG  LYS H 130       6.710   6.416  32.937  1.00 46.61           C  
ATOM    996  CD  LYS H 130       6.016   5.091  32.625  1.00 50.11           C  
ATOM    997  CE  LYS H 130       4.600   4.993  33.193  1.00 51.73           C  
ATOM    998  NZ  LYS H 130       4.661   4.821  34.660  1.00 52.12           N1+
ATOM    999  C   LYS H 130       8.831   8.400  33.773  1.00 25.76           C  
ATOM   1000  O   LYS H 130       9.717   7.955  34.500  1.00 24.77           O  
ATOM   1001  N   ALA H 131       7.928   9.304  34.209  1.00 25.94           N  
ATOM   1002  CA  ALA H 131       7.996   9.867  35.528  1.00 28.47           C  
ATOM   1003  CB  ALA H 131       7.918  11.403  35.539  1.00 33.57           C  
ATOM   1004  C   ALA H 131       6.845   9.372  36.338  1.00 30.25           C  
ATOM   1005  O   ALA H 131       5.770   9.091  35.814  1.00 30.44           O  
ATOM   1006  N   SER H 132       7.064   9.226  37.659  1.00 42.53           N  
ATOM   1007  CA  SER H 132       6.006   8.792  38.520  1.00 43.98           C  
ATOM   1008  CB  SER H 132       5.987   7.267  38.734  1.00 34.40           C  
ATOM   1009  OG  SER H 132       7.196   6.843  39.351  1.00 36.40           O  
ATOM   1010  C   SER H 132       6.232   9.426  39.859  1.00 44.75           C  
ATOM   1011  O   SER H 132       7.310   9.949  40.136  1.00 44.12           O  
ATOM   1012  N   GLY H 133       5.184   9.390  40.709  1.00 16.27           N  
ATOM   1013  CA  GLY H 133       5.258   9.829  42.074  1.00 16.00           C  
ATOM   1014  C   GLY H 133       4.804  11.248  42.206  1.00 15.26           C  
ATOM   1015  O   GLY H 133       4.454  11.682  43.304  1.00 16.41           O  
ATOM   1016  N   TYR H 134       4.786  12.019  41.102  1.00 14.81           N  
ATOM   1017  CA  TYR H 134       4.394  13.396  41.226  1.00 14.29           C  
ATOM   1018  CB  TYR H 134       5.590  14.364  41.358  1.00 14.34           C  
ATOM   1019  CG  TYR H 134       6.360  14.387  40.081  1.00 13.62           C  
ATOM   1020  CD1 TYR H 134       7.162  13.329  39.720  1.00 13.22           C  
ATOM   1021  CD2 TYR H 134       6.295  15.486  39.255  1.00 13.45           C  
ATOM   1022  CE1 TYR H 134       7.871  13.364  38.541  1.00 14.24           C  
ATOM   1023  CE2 TYR H 134       7.003  15.526  38.076  1.00 13.11           C  
ATOM   1024  CZ  TYR H 134       7.790  14.460  37.716  1.00 14.54           C  
ATOM   1025  OH  TYR H 134       8.520  14.494  36.507  1.00 14.48           O  
ATOM   1026  C   TYR H 134       3.598  13.783  40.017  1.00 14.43           C  
ATOM   1027  O   TYR H 134       3.452  12.999  39.079  1.00 13.97           O  
ATOM   1028  N   THR H 135       3.037  15.015  40.023  1.00 14.17           N  
ATOM   1029  CA  THR H 135       2.255  15.475  38.912  1.00 14.81           C  
ATOM   1030  CB  THR H 135       1.347  16.620  39.253  1.00 16.58           C  
ATOM   1031  OG1 THR H 135       0.446  16.235  40.280  1.00 17.97           O  
ATOM   1032  CG2 THR H 135       0.564  17.026  37.994  1.00 16.51           C  
ATOM   1033  C   THR H 135       3.218  15.937  37.862  1.00 14.42           C  
ATOM   1034  O   THR H 135       3.990  16.870  38.067  1.00 14.12           O  
ATOM   1035  N   PHE H 136       3.145  15.291  36.684  1.00 14.51           N  
ATOM   1036  CA  PHE H 136       4.063  15.442  35.591  1.00 14.07           C  
ATOM   1037  CB  PHE H 136       3.693  14.472  34.453  1.00 13.78           C  
ATOM   1038  CG  PHE H 136       4.644  14.620  33.321  1.00 14.20           C  
ATOM   1039  CD1 PHE H 136       5.911  14.095  33.392  1.00 14.58           C  
ATOM   1040  CD2 PHE H 136       4.251  15.268  32.171  1.00 14.46           C  
ATOM   1041  CE1 PHE H 136       6.787  14.226  32.342  1.00 16.49           C  
ATOM   1042  CE2 PHE H 136       5.124  15.400  31.118  1.00 15.87           C  
ATOM   1043  CZ  PHE H 136       6.393  14.882  31.202  1.00 16.02           C  
ATOM   1044  C   PHE H 136       4.078  16.851  35.064  1.00 13.25           C  
ATOM   1045  O   PHE H 136       5.144  17.391  34.776  1.00 12.85           O  
ATOM   1046  N   THR H 137       2.897  17.483  34.933  1.00 12.70           N  
ATOM   1047  CA  THR H 137       2.720  18.787  34.345  1.00 13.00           C  
ATOM   1048  CB  THR H 137       1.277  19.126  34.114  1.00 13.10           C  
ATOM   1049  OG1 THR H 137       0.590  19.219  35.352  1.00 12.79           O  
ATOM   1050  CG2 THR H 137       0.655  18.023  33.240  1.00 13.71           C  
ATOM   1051  C   THR H 137       3.304  19.890  35.181  1.00 13.93           C  
ATOM   1052  O   THR H 137       3.555  20.980  34.674  1.00 13.43           O  
ATOM   1053  N   ASN H 138       3.440  19.687  36.500  1.00 13.53           N  
ATOM   1054  CA  ASN H 138       3.912  20.709  37.396  1.00 13.24           C  
ATOM   1055  CB  ASN H 138       3.667  20.353  38.872  1.00 14.77           C  
ATOM   1056  CG  ASN H 138       2.166  20.423  39.110  1.00 16.31           C  
ATOM   1057  OD1 ASN H 138       1.418  20.941  38.282  1.00 17.14           O  
ATOM   1058  ND2 ASN H 138       1.714  19.901  40.281  1.00 16.19           N  
ATOM   1059  C   ASN H 138       5.372  21.047  37.230  1.00 12.29           C  
ATOM   1060  O   ASN H 138       5.757  22.189  37.481  1.00 11.96           O  
ATOM   1061  N   PHE H 139       6.236  20.082  36.842  1.00 12.43           N  
ATOM   1062  CA  PHE H 139       7.654  20.356  36.820  1.00 13.04           C  
ATOM   1063  CB  PHE H 139       8.461  19.356  37.664  1.00 12.56           C  
ATOM   1064  CG  PHE H 139       8.016  19.491  39.074  1.00 12.81           C  
ATOM   1065  CD1 PHE H 139       6.823  18.936  39.470  1.00 13.01           C  
ATOM   1066  CD2 PHE H 139       8.792  20.154  39.995  1.00 12.92           C  
ATOM   1067  CE1 PHE H 139       6.404  19.050  40.773  1.00 13.18           C  
ATOM   1068  CE2 PHE H 139       8.378  20.270  41.300  1.00 13.77           C  
ATOM   1069  CZ  PHE H 139       7.182  19.717  41.689  1.00 14.10           C  
ATOM   1070  C   PHE H 139       8.189  20.211  35.428  1.00 12.45           C  
ATOM   1071  O   PHE H 139       7.752  19.356  34.661  1.00 13.11           O  
ATOM   1072  N   GLY H 140       9.178  21.050  35.062  1.00 29.38           N  
ATOM   1073  CA  GLY H 140       9.737  20.947  33.742  1.00 26.62           C  
ATOM   1074  C   GLY H 140      10.716  19.808  33.704  1.00 25.25           C  
ATOM   1075  O   GLY H 140      11.200  19.353  34.741  1.00 24.67           O  
ATOM   1076  N   MET H 141      11.040  19.330  32.478  1.00 24.63           N  
ATOM   1077  CA  MET H 141      11.961  18.243  32.276  1.00 23.21           C  
ATOM   1078  CB  MET H 141      11.410  17.089  31.426  1.00 27.16           C  
ATOM   1079  CG  MET H 141      10.621  16.042  32.193  1.00 28.95           C  
ATOM   1080  SD  MET H 141      11.662  15.038  33.285  1.00 39.37           S  
ATOM   1081  CE  MET H 141      10.436  13.711  33.388  1.00 38.48           C  
ATOM   1082  C   MET H 141      13.135  18.729  31.490  1.00 22.52           C  
ATOM   1083  O   MET H 141      12.983  19.400  30.470  1.00 23.74           O  
ATOM   1084  N   ASN H 142      14.352  18.349  31.930  1.00 20.14           N  
ATOM   1085  CA  ASN H 142      15.544  18.778  31.253  1.00 18.47           C  
ATOM   1086  CB  ASN H 142      16.542  19.486  32.182  1.00 19.31           C  
ATOM   1087  CG  ASN H 142      15.839  20.713  32.734  1.00 18.82           C  
ATOM   1088  OD1 ASN H 142      16.110  21.847  32.343  1.00 15.80           O  
ATOM   1089  ND2 ASN H 142      14.885  20.472  33.669  1.00 13.62           N  
ATOM   1090  C   ASN H 142      16.233  17.560  30.715  1.00 17.42           C  
ATOM   1091  O   ASN H 142      16.046  16.457  31.223  1.00 16.95           O  
ATOM   1092  N   TRP H 143      17.027  17.727  29.634  1.00 16.35           N  
ATOM   1093  CA  TRP H 143      17.756  16.615  29.087  1.00 17.06           C  
ATOM   1094  CB  TRP H 143      17.304  16.231  27.667  1.00 18.87           C  
ATOM   1095  CG  TRP H 143      15.908  15.651  27.637  1.00 19.51           C  
ATOM   1096  CD2 TRP H 143      15.619  14.246  27.683  1.00 19.53           C  
ATOM   1097  CD1 TRP H 143      14.704  16.290  27.571  1.00 18.93           C  
ATOM   1098  NE1 TRP H 143      13.683  15.369  27.578  1.00 19.80           N  
ATOM   1099  CE2 TRP H 143      14.231  14.105  27.648  1.00 19.76           C  
ATOM   1100  CE3 TRP H 143      16.442  13.161  27.753  1.00 19.07           C  
ATOM   1101  CZ2 TRP H 143      13.646  12.872  27.682  1.00 19.15           C  
ATOM   1102  CZ3 TRP H 143      15.850  11.920  27.786  1.00 19.63           C  
ATOM   1103  CH2 TRP H 143      14.479  11.777  27.750  1.00 18.18           C  
ATOM   1104  C   TRP H 143      19.208  16.983  29.074  1.00 17.55           C  
ATOM   1105  O   TRP H 143      19.568  18.130  28.808  1.00 17.98           O  
ATOM   1106  N   VAL H 144      20.086  16.003  29.389  1.00 16.30           N  
ATOM   1107  CA  VAL H 144      21.499  16.256  29.463  1.00 15.93           C  
ATOM   1108  CB  VAL H 144      22.027  16.203  30.866  1.00 16.97           C  
ATOM   1109  CG1 VAL H 144      23.543  16.454  30.851  1.00 15.11           C  
ATOM   1110  CG2 VAL H 144      21.237  17.213  31.717  1.00 14.04           C  
ATOM   1111  C   VAL H 144      22.223  15.202  28.673  1.00 16.33           C  
ATOM   1112  O   VAL H 144      21.821  14.039  28.638  1.00 16.13           O  
ATOM   1113  N   LYS H 145      23.337  15.601  28.019  1.00 15.92           N  
ATOM   1114  CA  LYS H 145      24.117  14.702  27.212  1.00 16.42           C  
ATOM   1115  CB  LYS H 145      24.360  15.262  25.801  1.00 16.19           C  
ATOM   1116  CG  LYS H 145      25.220  14.380  24.895  1.00 15.94           C  
ATOM   1117  CD  LYS H 145      25.400  14.980  23.498  1.00 18.91           C  
ATOM   1118  CE  LYS H 145      26.490  14.302  22.666  1.00 14.29           C  
ATOM   1119  NZ  LYS H 145      25.881  13.370  21.696  1.00 14.44           N1+
ATOM   1120  C   LYS H 145      25.467  14.526  27.836  1.00 17.41           C  
ATOM   1121  O   LYS H 145      26.035  15.470  28.386  1.00 18.30           O  
ATOM   1122  N   GLN H 146      26.007  13.290  27.792  1.00 16.42           N  
ATOM   1123  CA  GLN H 146      27.330  13.071  28.303  1.00 16.91           C  
ATOM   1124  CB  GLN H 146      27.350  12.517  29.738  1.00 16.15           C  
ATOM   1125  CG  GLN H 146      28.762  12.370  30.307  1.00 16.50           C  
ATOM   1126  CD  GLN H 146      28.639  11.995  31.775  1.00 17.65           C  
ATOM   1127  OE1 GLN H 146      27.724  11.278  32.174  1.00 17.80           O  
ATOM   1128  NE2 GLN H 146      29.585  12.505  32.608  1.00 17.53           N  
ATOM   1129  C   GLN H 146      28.030  12.087  27.417  1.00 18.60           C  
ATOM   1130  O   GLN H 146      27.695  10.905  27.392  1.00 17.48           O  
ATOM   1131  N   ALA H 147      29.040  12.567  26.663  1.00 21.10           N  
ATOM   1132  CA  ALA H 147      29.799  11.723  25.785  1.00 23.35           C  
ATOM   1133  CB  ALA H 147      30.570  12.508  24.708  1.00 23.81           C  
ATOM   1134  C   ALA H 147      30.794  10.979  26.621  1.00 23.61           C  
ATOM   1135  O   ALA H 147      31.153  11.423  27.710  1.00 23.61           O  
ATOM   1136  N   PRO H 148      31.240   9.844  26.148  1.00 25.00           N  
ATOM   1137  CA  PRO H 148      32.175   9.044  26.893  1.00 25.14           C  
ATOM   1138  CD  PRO H 148      31.314   9.573  24.722  1.00 27.21           C  
ATOM   1139  CB  PRO H 148      32.588   7.917  25.951  1.00 27.91           C  
ATOM   1140  CG  PRO H 148      32.474   8.574  24.562  1.00 28.40           C  
ATOM   1141  C   PRO H 148      33.366   9.863  27.290  1.00 25.13           C  
ATOM   1142  O   PRO H 148      33.984  10.480  26.425  1.00 25.09           O  
ATOM   1143  N   GLY H 149      33.709   9.875  28.591  1.00 23.79           N  
ATOM   1144  CA  GLY H 149      34.888  10.553  29.044  1.00 22.55           C  
ATOM   1145  C   GLY H 149      34.683  12.035  29.003  1.00 23.26           C  
ATOM   1146  O   GLY H 149      35.638  12.797  29.154  1.00 23.53           O  
ATOM   1147  N   LYS H 150      33.430  12.494  28.824  1.00 22.80           N  
ATOM   1148  CA  LYS H 150      33.212  13.908  28.697  1.00 21.98           C  
ATOM   1149  CB  LYS H 150      32.458  14.284  27.411  1.00 25.89           C  
ATOM   1150  CG  LYS H 150      33.160  13.827  26.131  1.00 29.68           C  
ATOM   1151  CD  LYS H 150      34.562  14.401  25.956  1.00 33.44           C  
ATOM   1152  CE  LYS H 150      34.564  15.854  25.490  1.00 35.96           C  
ATOM   1153  NZ  LYS H 150      35.956  16.327  25.354  1.00 38.17           N1+
ATOM   1154  C   LYS H 150      32.353  14.362  29.835  1.00 20.37           C  
ATOM   1155  O   LYS H 150      31.861  13.556  30.623  1.00 21.08           O  
ATOM   1156  N   GLY H 151      32.174  15.695  29.954  1.00 17.90           N  
ATOM   1157  CA  GLY H 151      31.391  16.258  31.017  1.00 17.35           C  
ATOM   1158  C   GLY H 151      29.951  16.331  30.605  1.00 18.06           C  
ATOM   1159  O   GLY H 151      29.581  15.957  29.493  1.00 17.36           O  
ATOM   1160  N   LEU H 152      29.098  16.833  31.525  1.00 18.17           N  
ATOM   1161  CA  LEU H 152      27.684  16.962  31.319  1.00 17.74           C  
ATOM   1162  CB  LEU H 152      26.919  17.195  32.632  1.00 14.06           C  
ATOM   1163  CG  LEU H 152      26.989  16.017  33.619  1.00 15.40           C  
ATOM   1164  CD1 LEU H 152      26.212  16.324  34.907  1.00 12.72           C  
ATOM   1165  CD2 LEU H 152      26.520  14.709  32.961  1.00 12.22           C  
ATOM   1166  C   LEU H 152      27.428  18.153  30.444  1.00 17.61           C  
ATOM   1167  O   LEU H 152      28.064  19.197  30.590  1.00 17.91           O  
ATOM   1168  N   LYS H 153      26.464  18.014  29.511  1.00 16.43           N  
ATOM   1169  CA  LYS H 153      26.113  19.068  28.601  1.00 17.43           C  
ATOM   1170  CB  LYS H 153      26.449  18.678  27.150  1.00 18.10           C  
ATOM   1171  CG  LYS H 153      26.310  19.786  26.109  1.00 22.59           C  
ATOM   1172  CD  LYS H 153      27.437  20.818  26.145  1.00 24.39           C  
ATOM   1173  CE  LYS H 153      27.426  21.758  24.938  1.00 26.11           C  
ATOM   1174  NZ  LYS H 153      27.686  20.989  23.699  1.00 28.93           N1+
ATOM   1175  C   LYS H 153      24.621  19.220  28.679  1.00 17.95           C  
ATOM   1176  O   LYS H 153      23.893  18.235  28.569  1.00 18.46           O  
ATOM   1177  N   TRP H 154      24.122  20.463  28.850  1.00 18.47           N  
ATOM   1178  CA  TRP H 154      22.704  20.690  28.977  1.00 18.24           C  
ATOM   1179  CB  TRP H 154      22.394  21.951  29.809  1.00 17.75           C  
ATOM   1180  CG  TRP H 154      20.936  22.235  30.085  1.00 17.53           C  
ATOM   1181  CD2 TRP H 154      20.165  23.242  29.410  1.00 18.14           C  
ATOM   1182  CD1 TRP H 154      20.108  21.675  31.014  1.00 17.30           C  
ATOM   1183  NE1 TRP H 154      18.872  22.272  30.963  1.00 16.86           N  
ATOM   1184  CE2 TRP H 154      18.894  23.239  29.981  1.00 18.86           C  
ATOM   1185  CE3 TRP H 154      20.495  24.104  28.404  1.00 17.99           C  
ATOM   1186  CZ2 TRP H 154      17.926  24.104  29.552  1.00 18.98           C  
ATOM   1187  CZ3 TRP H 154      19.514  24.969  27.968  1.00 18.90           C  
ATOM   1188  CH2 TRP H 154      18.256  24.969  28.531  1.00 19.10           C  
ATOM   1189  C   TRP H 154      22.157  20.883  27.596  1.00 18.23           C  
ATOM   1190  O   TRP H 154      22.600  21.765  26.866  1.00 19.34           O  
ATOM   1191  N   MET H 155      21.260  19.971  27.171  1.00 16.74           N  
ATOM   1192  CA  MET H 155      20.604  19.993  25.893  1.00 17.52           C  
ATOM   1193  CB  MET H 155      19.994  18.624  25.558  1.00 18.01           C  
ATOM   1194  CG  MET H 155      21.066  17.539  25.446  1.00 13.99           C  
ATOM   1195  SD  MET H 155      20.426  15.851  25.255  1.00 16.25           S  
ATOM   1196  CE  MET H 155      19.799  16.123  23.575  1.00 13.67           C  
ATOM   1197  C   MET H 155      19.520  21.028  25.815  1.00 17.87           C  
ATOM   1198  O   MET H 155      19.375  21.709  24.802  1.00 18.67           O  
ATOM   1199  N   GLY H 156      18.719  21.169  26.892  1.00 16.82           N  
ATOM   1200  CA  GLY H 156      17.609  22.085  26.888  1.00 15.77           C  
ATOM   1201  C   GLY H 156      16.566  21.554  27.827  1.00 18.29           C  
ATOM   1202  O   GLY H 156      16.811  20.606  28.574  1.00 17.58           O  
ATOM   1203  N   TRP H 157      15.363  22.169  27.824  1.00 19.97           N  
ATOM   1204  CA  TRP H 157      14.336  21.701  28.716  1.00 21.75           C  
ATOM   1205  CB  TRP H 157      14.300  22.469  30.051  1.00 22.24           C  
ATOM   1206  CG  TRP H 157      13.846  23.906  29.946  1.00 23.86           C  
ATOM   1207  CD2 TRP H 157      12.571  24.376  30.413  1.00 25.29           C  
ATOM   1208  CD1 TRP H 157      14.517  25.002  29.487  1.00 25.75           C  
ATOM   1209  NE1 TRP H 157      13.730  26.121  29.616  1.00 26.65           N  
ATOM   1210  CE2 TRP H 157      12.532  25.751  30.190  1.00 25.58           C  
ATOM   1211  CE3 TRP H 157      11.523  23.718  30.990  1.00 25.37           C  
ATOM   1212  CZ2 TRP H 157      11.440  26.493  30.541  1.00 26.64           C  
ATOM   1213  CZ3 TRP H 157      10.419  24.467  31.332  1.00 27.07           C  
ATOM   1214  CH2 TRP H 157      10.378  25.828  31.111  1.00 26.54           C  
ATOM   1215  C   TRP H 157      13.003  21.870  28.047  1.00 22.60           C  
ATOM   1216  O   TRP H 157      12.869  22.626  27.086  1.00 22.80           O  
ATOM   1217  N   ILE H 158      11.977  21.139  28.534  1.00 21.38           N  
ATOM   1218  CA  ILE H 158      10.658  21.225  27.972  1.00 22.50           C  
ATOM   1219  CB  ILE H 158      10.217  19.945  27.318  1.00 24.21           C  
ATOM   1220  CG1 ILE H 158       8.915  20.159  26.524  1.00 18.45           C  
ATOM   1221  CG2 ILE H 158      10.135  18.856  28.401  1.00 17.66           C  
ATOM   1222  CD1 ILE H 158       8.575  19.006  25.577  1.00 25.63           C  
ATOM   1223  C   ILE H 158       9.679  21.546  29.060  1.00 23.08           C  
ATOM   1224  O   ILE H 158       9.732  20.991  30.156  1.00 22.32           O  
ATOM   1225  N   ASN H 159       8.744  22.473  28.765  1.00 26.89           N  
ATOM   1226  CA  ASN H 159       7.747  22.857  29.722  1.00 29.11           C  
ATOM   1227  CB  ASN H 159       7.132  24.235  29.417  1.00 30.22           C  
ATOM   1228  CG  ASN H 159       6.260  24.659  30.592  1.00 31.69           C  
ATOM   1229  OD1 ASN H 159       5.462  23.876  31.103  1.00 29.85           O  
ATOM   1230  ND2 ASN H 159       6.416  25.935  31.035  1.00 31.50           N  
ATOM   1231  C   ASN H 159       6.660  21.828  29.650  1.00 30.03           C  
ATOM   1232  O   ASN H 159       5.990  21.671  28.634  1.00 30.56           O  
ATOM   1233  N   THR H 160       6.450  21.063  30.731  1.00 20.55           N  
ATOM   1234  CA  THR H 160       5.528  19.960  30.755  1.00 20.36           C  
ATOM   1235  CB  THR H 160       5.651  19.158  32.015  1.00 19.94           C  
ATOM   1236  OG1 THR H 160       5.364  19.975  33.139  1.00 20.12           O  
ATOM   1237  CG2 THR H 160       7.086  18.600  32.102  1.00 19.16           C  
ATOM   1238  C   THR H 160       4.102  20.409  30.626  1.00 21.37           C  
ATOM   1239  O   THR H 160       3.262  19.652  30.141  1.00 20.74           O  
ATOM   1240  N   TYR H 161       3.747  21.587  31.172  1.00 22.25           N  
ATOM   1241  CA  TYR H 161       2.387  22.027  31.037  1.00 23.99           C  
ATOM   1242  CB  TYR H 161       2.028  23.154  32.024  1.00 26.29           C  
ATOM   1243  CG  TYR H 161       0.566  23.421  31.896  1.00 29.67           C  
ATOM   1244  CD1 TYR H 161      -0.351  22.547  32.433  1.00 31.19           C  
ATOM   1245  CD2 TYR H 161       0.109  24.547  31.253  1.00 31.13           C  
ATOM   1246  CE1 TYR H 161      -1.702  22.783  32.325  1.00 33.13           C  
ATOM   1247  CE2 TYR H 161      -1.240  24.792  31.140  1.00 32.68           C  
ATOM   1248  CZ  TYR H 161      -2.144  23.908  31.672  1.00 33.17           C  
ATOM   1249  OH  TYR H 161      -3.526  24.160  31.554  1.00 34.82           O  
ATOM   1250  C   TYR H 161       2.091  22.509  29.637  1.00 23.76           C  
ATOM   1251  O   TYR H 161       1.115  22.083  29.022  1.00 23.79           O  
ATOM   1252  N   THR H 162       2.918  23.445  29.116  1.00 23.59           N  
ATOM   1253  CA  THR H 162       2.718  24.047  27.822  1.00 23.33           C  
ATOM   1254  CB  THR H 162       3.445  25.356  27.683  1.00 23.26           C  
ATOM   1255  OG1 THR H 162       4.848  25.162  27.777  1.00 23.51           O  
ATOM   1256  CG2 THR H 162       2.966  26.295  28.803  1.00 22.95           C  
ATOM   1257  C   THR H 162       3.142  23.162  26.694  1.00 23.19           C  
ATOM   1258  O   THR H 162       2.456  23.045  25.680  1.00 22.77           O  
ATOM   1259  N   GLY H 163       4.297  22.503  26.857  1.00 22.03           N  
ATOM   1260  CA  GLY H 163       4.874  21.685  25.838  1.00 21.11           C  
ATOM   1261  C   GLY H 163       5.924  22.497  25.115  1.00 21.11           C  
ATOM   1262  O   GLY H 163       6.585  21.932  24.244  1.00 20.64           O  
ATOM   1263  N   GLU H 164       6.115  23.815  25.449  1.00 29.84           N  
ATOM   1264  CA  GLU H 164       7.090  24.604  24.735  1.00 30.94           C  
ATOM   1265  CB  GLU H 164       6.972  26.111  25.026  1.00 30.25           C  
ATOM   1266  CG  GLU H 164       7.886  26.981  24.162  1.00 26.09           C  
ATOM   1267  CD  GLU H 164       7.665  28.436  24.555  1.00 28.98           C  
ATOM   1268  OE1 GLU H 164       7.512  28.707  25.775  1.00 30.50           O  
ATOM   1269  OE2 GLU H 164       7.646  29.296  23.633  1.00 30.73           O1-
ATOM   1270  C   GLU H 164       8.487  24.172  25.100  1.00 30.35           C  
ATOM   1271  O   GLU H 164       8.835  24.061  26.276  1.00 30.55           O  
ATOM   1272  N   PRO H 165       9.283  23.889  24.091  1.00 28.69           N  
ATOM   1273  CA  PRO H 165      10.656  23.492  24.316  1.00 28.15           C  
ATOM   1274  CD  PRO H 165       8.722  23.218  22.928  1.00 28.18           C  
ATOM   1275  CB  PRO H 165      10.970  22.419  23.272  1.00 25.36           C  
ATOM   1276  CG  PRO H 165       9.929  22.654  22.167  1.00 27.68           C  
ATOM   1277  C   PRO H 165      11.642  24.625  24.253  1.00 28.28           C  
ATOM   1278  O   PRO H 165      11.352  25.644  23.628  1.00 28.67           O  
ATOM   1279  N   THR H 166      12.824  24.453  24.882  1.00 27.22           N  
ATOM   1280  CA  THR H 166      13.896  25.408  24.789  1.00 27.23           C  
ATOM   1281  CB  THR H 166      14.095  26.210  26.043  1.00 33.58           C  
ATOM   1282  OG1 THR H 166      12.909  26.928  26.352  1.00 22.21           O  
ATOM   1283  CG2 THR H 166      15.260  27.188  25.825  1.00 21.67           C  
ATOM   1284  C   THR H 166      15.142  24.610  24.548  1.00 26.36           C  
ATOM   1285  O   THR H 166      15.448  23.689  25.305  1.00 25.95           O  
ATOM   1286  N   TYR H 167      15.922  24.967  23.506  1.00 25.34           N  
ATOM   1287  CA  TYR H 167      17.053  24.154  23.150  1.00 24.64           C  
ATOM   1288  CB  TYR H 167      17.046  23.714  21.672  1.00 23.17           C  
ATOM   1289  CG  TYR H 167      15.808  22.949  21.340  1.00 22.88           C  
ATOM   1290  CD1 TYR H 167      15.723  21.594  21.565  1.00 22.12           C  
ATOM   1291  CD2 TYR H 167      14.730  23.601  20.784  1.00 20.80           C  
ATOM   1292  CE1 TYR H 167      14.577  20.902  21.243  1.00 22.56           C  
ATOM   1293  CE2 TYR H 167      13.583  22.915  20.461  1.00 21.21           C  
ATOM   1294  CZ  TYR H 167      13.506  21.563  20.690  1.00 21.92           C  
ATOM   1295  OH  TYR H 167      12.331  20.856  20.358  1.00 23.44           O  
ATOM   1296  C   TYR H 167      18.302  24.966  23.280  1.00 25.21           C  
ATOM   1297  O   TYR H 167      18.306  26.179  23.077  1.00 25.30           O  
ATOM   1298  N   SER H 168      19.408  24.290  23.647  1.00 24.87           N  
ATOM   1299  CA  SER H 168      20.691  24.925  23.696  1.00 25.83           C  
ATOM   1300  CB  SER H 168      21.763  24.047  24.362  1.00 22.06           C  
ATOM   1301  OG  SER H 168      23.046  24.636  24.219  1.00 26.89           O  
ATOM   1302  C   SER H 168      21.079  25.118  22.262  1.00 27.30           C  
ATOM   1303  O   SER H 168      20.569  24.433  21.381  1.00 25.00           O  
ATOM   1304  N   ASP H 169      22.012  26.047  21.991  1.00 27.26           N  
ATOM   1305  CA  ASP H 169      22.373  26.387  20.643  1.00 27.94           C  
ATOM   1306  CB  ASP H 169      23.464  27.472  20.583  1.00 35.61           C  
ATOM   1307  CG  ASP H 169      22.864  28.797  21.032  1.00 39.88           C  
ATOM   1308  OD1 ASP H 169      21.677  29.055  20.693  1.00 30.57           O  
ATOM   1309  OD2 ASP H 169      23.581  29.566  21.726  1.00 30.33           O1-
ATOM   1310  C   ASP H 169      22.913  25.185  19.927  1.00 27.80           C  
ATOM   1311  O   ASP H 169      22.625  24.976  18.750  1.00 28.72           O  
ATOM   1312  N   ASP H 170      23.710  24.360  20.624  1.00 26.10           N  
ATOM   1313  CA  ASP H 170      24.364  23.226  20.031  1.00 26.60           C  
ATOM   1314  CB  ASP H 170      25.313  22.535  21.027  1.00 30.19           C  
ATOM   1315  CG  ASP H 170      26.476  23.480  21.302  1.00 33.50           C  
ATOM   1316  OD1 ASP H 170      27.280  23.717  20.360  1.00 35.14           O  
ATOM   1317  OD2 ASP H 170      26.580  23.973  22.457  1.00 32.91           O1-
ATOM   1318  C   ASP H 170      23.361  22.206  19.579  1.00 25.13           C  
ATOM   1319  O   ASP H 170      23.588  21.491  18.606  1.00 25.31           O  
ATOM   1320  N   PHE H 171      22.256  22.062  20.325  1.00 24.65           N  
ATOM   1321  CA  PHE H 171      21.246  21.070  20.078  1.00 23.85           C  
ATOM   1322  CB  PHE H 171      20.554  20.559  21.348  1.00 21.52           C  
ATOM   1323  CG  PHE H 171      21.672  19.938  22.110  1.00 20.10           C  
ATOM   1324  CD1 PHE H 171      22.417  18.927  21.552  1.00 18.27           C  
ATOM   1325  CD2 PHE H 171      22.039  20.405  23.346  1.00 18.29           C  
ATOM   1326  CE1 PHE H 171      23.466  18.357  22.230  1.00 18.36           C  
ATOM   1327  CE2 PHE H 171      23.087  19.834  24.030  1.00 19.15           C  
ATOM   1328  CZ  PHE H 171      23.804  18.805  23.479  1.00 17.60           C  
ATOM   1329  C   PHE H 171      20.232  21.383  19.021  1.00 24.55           C  
ATOM   1330  O   PHE H 171      19.516  20.479  18.596  1.00 26.18           O  
ATOM   1331  N   LYS H 172      20.063  22.660  18.630  1.00 23.94           N  
ATOM   1332  CA  LYS H 172      19.003  23.016  17.727  1.00 25.71           C  
ATOM   1333  CB  LYS H 172      18.928  24.527  17.452  1.00 37.00           C  
ATOM   1334  CG  LYS H 172      18.662  25.353  18.713  1.00 42.59           C  
ATOM   1335  CD  LYS H 172      18.832  26.859  18.511  1.00 46.99           C  
ATOM   1336  CE  LYS H 172      18.548  27.680  19.770  1.00 52.60           C  
ATOM   1337  NZ  LYS H 172      18.726  29.119  19.485  1.00 55.60           N1+
ATOM   1338  C   LYS H 172      19.122  22.314  16.406  1.00 25.06           C  
ATOM   1339  O   LYS H 172      20.207  22.160  15.847  1.00 25.97           O  
ATOM   1340  N   GLY H 173      17.958  21.849  15.898  1.00 26.41           N  
ATOM   1341  CA  GLY H 173      17.800  21.269  14.594  1.00 26.38           C  
ATOM   1342  C   GLY H 173      17.532  19.796  14.663  1.00 26.74           C  
ATOM   1343  O   GLY H 173      16.448  19.340  14.299  1.00 27.59           O  
ATOM   1344  N   ARG H 174      18.529  19.010  15.107  1.00 25.95           N  
ATOM   1345  CA  ARG H 174      18.456  17.576  15.158  1.00 24.19           C  
ATOM   1346  CB  ARG H 174      19.842  16.912  15.147  1.00 21.32           C  
ATOM   1347  CG  ARG H 174      20.567  17.171  13.822  1.00 21.28           C  
ATOM   1348  CD  ARG H 174      21.754  16.248  13.556  1.00 23.17           C  
ATOM   1349  NE  ARG H 174      22.810  16.560  14.555  1.00 24.73           N  
ATOM   1350  CZ  ARG H 174      23.594  15.552  15.034  1.00 25.64           C  
ATOM   1351  NH1 ARG H 174      23.378  14.271  14.615  1.00 27.96           N1+
ATOM   1352  NH2 ARG H 174      24.587  15.822  15.929  1.00 25.91           N  
ATOM   1353  C   ARG H 174      17.662  17.050  16.318  1.00 24.02           C  
ATOM   1354  O   ARG H 174      17.139  15.936  16.244  1.00 24.28           O  
ATOM   1355  N   PHE H 175      17.586  17.807  17.432  1.00 22.51           N  
ATOM   1356  CA  PHE H 175      16.986  17.285  18.631  1.00 21.49           C  
ATOM   1357  CB  PHE H 175      17.803  17.631  19.887  1.00 18.54           C  
ATOM   1358  CG  PHE H 175      19.156  17.035  19.710  1.00 18.37           C  
ATOM   1359  CD1 PHE H 175      20.073  17.639  18.882  1.00 15.97           C  
ATOM   1360  CD2 PHE H 175      19.514  15.886  20.374  1.00 17.22           C  
ATOM   1361  CE1 PHE H 175      21.327  17.104  18.709  1.00 16.75           C  
ATOM   1362  CE2 PHE H 175      20.768  15.346  20.206  1.00 18.52           C  
ATOM   1363  CZ  PHE H 175      21.675  15.952  19.371  1.00 16.64           C  
ATOM   1364  C   PHE H 175      15.613  17.851  18.842  1.00 21.57           C  
ATOM   1365  O   PHE H 175      15.365  19.032  18.601  1.00 22.92           O  
ATOM   1366  N   ALA H 176      14.675  16.993  19.304  1.00 20.11           N  
ATOM   1367  CA  ALA H 176      13.338  17.447  19.563  1.00 20.19           C  
ATOM   1368  CB  ALA H 176      12.343  17.089  18.446  1.00 15.10           C  
ATOM   1369  C   ALA H 176      12.834  16.798  20.816  1.00 20.15           C  
ATOM   1370  O   ALA H 176      13.032  15.605  21.047  1.00 20.49           O  
ATOM   1371  N   LEU H 177      12.142  17.587  21.662  1.00 20.50           N  
ATOM   1372  CA  LEU H 177      11.589  17.058  22.875  1.00 21.44           C  
ATOM   1373  CB  LEU H 177      11.868  17.934  24.106  1.00 19.25           C  
ATOM   1374  CG  LEU H 177      13.371  18.054  24.414  1.00 19.58           C  
ATOM   1375  CD1 LEU H 177      13.976  16.678  24.742  1.00 19.91           C  
ATOM   1376  CD2 LEU H 177      14.120  18.788  23.289  1.00 19.82           C  
ATOM   1377  C   LEU H 177      10.108  16.991  22.680  1.00 22.73           C  
ATOM   1378  O   LEU H 177       9.521  17.848  22.022  1.00 22.77           O  
ATOM   1379  N   SER H 178       9.466  15.939  23.228  1.00 23.47           N  
ATOM   1380  CA  SER H 178       8.046  15.799  23.075  1.00 24.83           C  
ATOM   1381  CB  SER H 178       7.645  14.856  21.928  1.00 23.03           C  
ATOM   1382  OG  SER H 178       8.138  13.547  22.174  1.00 23.81           O  
ATOM   1383  C   SER H 178       7.489  15.241  24.348  1.00 25.51           C  
ATOM   1384  O   SER H 178       8.237  14.821  25.232  1.00 25.41           O  
ATOM   1385  N   LEU H 179       6.146  15.254  24.487  1.00 32.35           N  
ATOM   1386  CA  LEU H 179       5.536  14.775  25.695  1.00 34.27           C  
ATOM   1387  CB  LEU H 179       5.041  15.899  26.624  1.00 24.90           C  
ATOM   1388  CG  LEU H 179       6.151  16.772  27.241  1.00 24.92           C  
ATOM   1389  CD1 LEU H 179       5.549  17.860  28.148  1.00 25.37           C  
ATOM   1390  CD2 LEU H 179       7.197  15.913  27.973  1.00 25.18           C  
ATOM   1391  C   LEU H 179       4.312  13.967  25.383  1.00 35.99           C  
ATOM   1392  O   LEU H 179       3.667  14.146  24.350  1.00 37.16           O  
ATOM   1393  N   GLU H 180       4.011  13.007  26.282  1.00 46.14           N  
ATOM   1394  CA  GLU H 180       2.785  12.264  26.280  1.00 48.05           C  
ATOM   1395  CB  GLU H 180       2.992  10.764  25.996  1.00 50.54           C  
ATOM   1396  CG  GLU H 180       1.700   9.976  25.764  1.00 54.42           C  
ATOM   1397  CD  GLU H 180       1.251  10.183  24.322  1.00 56.77           C  
ATOM   1398  OE1 GLU H 180       2.133  10.358  23.439  1.00 58.34           O  
ATOM   1399  OE2 GLU H 180       0.014  10.165  24.084  1.00 58.20           O1-
ATOM   1400  C   GLU H 180       2.331  12.403  27.703  1.00 47.89           C  
ATOM   1401  O   GLU H 180       2.675  11.587  28.555  1.00 48.22           O  
ATOM   1402  N   THR H 181       1.518  13.439  27.984  1.00 36.44           N  
ATOM   1403  CA  THR H 181       1.135  13.820  29.317  1.00 36.35           C  
ATOM   1404  CB  THR H 181       0.305  15.069  29.329  1.00 42.21           C  
ATOM   1405  OG1 THR H 181       1.020  16.137  28.725  1.00 42.95           O  
ATOM   1406  CG2 THR H 181      -0.032  15.426  30.784  1.00 42.49           C  
ATOM   1407  C   THR H 181       0.339  12.746  29.995  1.00 35.82           C  
ATOM   1408  O   THR H 181       0.509  12.506  31.190  1.00 35.88           O  
ATOM   1409  N   SER H 182      -0.555  12.067  29.258  1.00 19.49           N  
ATOM   1410  CA  SER H 182      -1.386  11.068  29.868  1.00 19.39           C  
ATOM   1411  CB  SER H 182      -2.264  10.343  28.837  1.00 19.85           C  
ATOM   1412  OG  SER H 182      -3.060   9.367  29.488  1.00 20.09           O  
ATOM   1413  C   SER H 182      -0.506  10.030  30.497  1.00 18.86           C  
ATOM   1414  O   SER H 182      -0.766   9.560  31.604  1.00 19.52           O  
ATOM   1415  N   ALA H 183       0.534   9.635  29.746  1.00 17.91           N  
ATOM   1416  CA  ALA H 183       1.572   8.687  30.046  1.00 17.10           C  
ATOM   1417  CB  ALA H 183       2.387   8.281  28.809  1.00 16.81           C  
ATOM   1418  C   ALA H 183       2.534   9.206  31.081  1.00 17.08           C  
ATOM   1419  O   ALA H 183       3.276   8.425  31.674  1.00 16.13           O  
ATOM   1420  N   SER H 184       2.626  10.540  31.261  1.00 17.16           N  
ATOM   1421  CA  SER H 184       3.598  11.110  32.155  1.00 17.73           C  
ATOM   1422  CB  SER H 184       3.505  10.586  33.600  1.00 17.61           C  
ATOM   1423  OG  SER H 184       2.294  11.017  34.204  1.00 16.63           O  
ATOM   1424  C   SER H 184       4.958  10.769  31.632  1.00 17.33           C  
ATOM   1425  O   SER H 184       5.874  10.457  32.395  1.00 17.02           O  
ATOM   1426  N   THR H 185       5.121  10.831  30.293  1.00 28.75           N  
ATOM   1427  CA  THR H 185       6.387  10.489  29.711  1.00 27.34           C  
ATOM   1428  CB  THR H 185       6.321   9.249  28.869  1.00 25.75           C  
ATOM   1429  OG1 THR H 185       5.868   8.152  29.649  1.00 27.39           O  
ATOM   1430  CG2 THR H 185       7.725   8.951  28.317  1.00 24.73           C  
ATOM   1431  C   THR H 185       6.881  11.608  28.841  1.00 27.10           C  
ATOM   1432  O   THR H 185       6.110  12.299  28.176  1.00 28.25           O  
ATOM   1433  N   ALA H 186       8.216  11.806  28.843  1.00 21.91           N  
ATOM   1434  CA  ALA H 186       8.864  12.802  28.038  1.00 21.34           C  
ATOM   1435  CB  ALA H 186       9.764  13.752  28.847  1.00 20.02           C  
ATOM   1436  C   ALA H 186       9.746  12.063  27.076  1.00 21.97           C  
ATOM   1437  O   ALA H 186      10.269  10.998  27.402  1.00 23.82           O  
ATOM   1438  N   TYR H 187       9.928  12.602  25.849  1.00 21.88           N  
ATOM   1439  CA  TYR H 187      10.719  11.883  24.888  1.00 22.30           C  
ATOM   1440  CB  TYR H 187       9.924  11.369  23.674  1.00 24.12           C  
ATOM   1441  CG  TYR H 187       8.786  10.519  24.126  1.00 25.52           C  
ATOM   1442  CD1 TYR H 187       8.957   9.192  24.444  1.00 27.71           C  
ATOM   1443  CD2 TYR H 187       7.530  11.064  24.234  1.00 25.86           C  
ATOM   1444  CE1 TYR H 187       7.893   8.422  24.856  1.00 28.53           C  
ATOM   1445  CE2 TYR H 187       6.463  10.300  24.643  1.00 27.66           C  
ATOM   1446  CZ  TYR H 187       6.642   8.975  24.955  1.00 29.86           C  
ATOM   1447  OH  TYR H 187       5.548   8.189  25.375  1.00 31.12           O  
ATOM   1448  C   TYR H 187      11.759  12.795  24.310  1.00 22.27           C  
ATOM   1449  O   TYR H 187      11.577  14.009  24.229  1.00 22.77           O  
ATOM   1450  N   LEU H 188      12.904  12.204  23.912  1.00 21.17           N  
ATOM   1451  CA  LEU H 188      13.967  12.909  23.255  1.00 21.18           C  
ATOM   1452  CB  LEU H 188      15.290  12.855  24.037  1.00 21.78           C  
ATOM   1453  CG  LEU H 188      16.485  13.475  23.293  1.00 23.03           C  
ATOM   1454  CD1 LEU H 188      16.260  14.965  23.004  1.00 23.50           C  
ATOM   1455  CD2 LEU H 188      17.798  13.214  24.043  1.00 21.92           C  
ATOM   1456  C   LEU H 188      14.187  12.214  21.948  1.00 21.40           C  
ATOM   1457  O   LEU H 188      14.493  11.024  21.917  1.00 22.14           O  
ATOM   1458  N   GLN H 189      14.033  12.943  20.825  1.00 19.15           N  
ATOM   1459  CA  GLN H 189      14.202  12.328  19.538  1.00 19.23           C  
ATOM   1460  CB  GLN H 189      12.966  12.477  18.633  1.00 23.32           C  
ATOM   1461  CG  GLN H 189      13.117  11.829  17.255  1.00 26.51           C  
ATOM   1462  CD  GLN H 189      11.790  11.981  16.523  1.00 30.47           C  
ATOM   1463  OE1 GLN H 189      10.759  11.478  16.967  1.00 31.28           O  
ATOM   1464  NE2 GLN H 189      11.809  12.704  15.370  1.00 30.41           N  
ATOM   1465  C   GLN H 189      15.359  12.983  18.857  1.00 17.84           C  
ATOM   1466  O   GLN H 189      15.478  14.208  18.846  1.00 18.19           O  
ATOM   1467  N   ILE H 190      16.263  12.163  18.284  1.00 19.86           N  
ATOM   1468  CA  ILE H 190      17.405  12.698  17.604  1.00 20.33           C  
ATOM   1469  CB  ILE H 190      18.703  12.243  18.205  1.00 17.56           C  
ATOM   1470  CG1 ILE H 190      18.761  12.613  19.695  1.00 18.34           C  
ATOM   1471  CG2 ILE H 190      19.851  12.852  17.382  1.00 15.80           C  
ATOM   1472  CD1 ILE H 190      19.884  11.909  20.454  1.00 19.02           C  
ATOM   1473  C   ILE H 190      17.360  12.167  16.204  1.00 21.69           C  
ATOM   1474  O   ILE H 190      17.262  10.960  15.991  1.00 21.06           O  
ATOM   1475  N   ASP H 191      17.420  13.064  15.203  1.00 22.87           N  
ATOM   1476  CA  ASP H 191      17.368  12.615  13.843  1.00 23.13           C  
ATOM   1477  CB  ASP H 191      16.234  13.274  13.038  1.00 32.90           C  
ATOM   1478  CG  ASP H 191      16.340  14.780  13.192  1.00 36.98           C  
ATOM   1479  OD1 ASP H 191      17.461  15.327  13.027  1.00 41.71           O  
ATOM   1480  OD2 ASP H 191      15.293  15.402  13.515  1.00  0.00           O1-
ATOM   1481  C   ASP H 191      18.700  12.817  13.187  1.00 23.05           C  
ATOM   1482  O   ASP H 191      19.551  13.551  13.684  1.00 21.94           O  
ATOM   1483  N   ASN H 192      18.919  12.126  12.047  1.00 19.34           N  
ATOM   1484  CA  ASN H 192      20.153  12.221  11.315  1.00 21.02           C  
ATOM   1485  CB  ASN H 192      20.359  13.582  10.628  1.00 26.21           C  
ATOM   1486  CG  ASN H 192      19.409  13.662   9.442  1.00 28.18           C  
ATOM   1487  OD1 ASN H 192      18.489  14.478   9.418  1.00 29.58           O  
ATOM   1488  ND2 ASN H 192      19.639  12.791   8.423  1.00 28.55           N  
ATOM   1489  C   ASN H 192      21.299  11.997  12.247  1.00 20.90           C  
ATOM   1490  O   ASN H 192      22.203  12.824  12.346  1.00 20.21           O  
ATOM   1491  N   LEU H 193      21.301  10.839  12.931  1.00 21.72           N  
ATOM   1492  CA  LEU H 193      22.299  10.508  13.909  1.00 21.32           C  
ATOM   1493  CB  LEU H 193      22.086   9.113  14.525  1.00 19.96           C  
ATOM   1494  CG  LEU H 193      20.825   8.988  15.398  1.00 20.58           C  
ATOM   1495  CD1 LEU H 193      20.641   7.548  15.905  1.00 19.91           C  
ATOM   1496  CD2 LEU H 193      20.857  10.001  16.554  1.00 20.43           C  
ATOM   1497  C   LEU H 193      23.660  10.488  13.288  1.00 21.96           C  
ATOM   1498  O   LEU H 193      23.844  10.055  12.151  1.00 22.02           O  
ATOM   1499  N   LYS H 194      24.656  10.981  14.056  1.00 21.99           N  
ATOM   1500  CA  LYS H 194      26.032  11.002  13.647  1.00 23.03           C  
ATOM   1501  CB  LYS H 194      26.623  12.415  13.517  1.00 29.73           C  
ATOM   1502  CG  LYS H 194      26.000  13.259  12.407  1.00 33.11           C  
ATOM   1503  CD  LYS H 194      26.342  14.744  12.528  1.00 36.27           C  
ATOM   1504  CE  LYS H 194      25.740  15.612  11.421  1.00 39.12           C  
ATOM   1505  NZ  LYS H 194      26.501  15.426  10.167  1.00 42.43           N1+
ATOM   1506  C   LYS H 194      26.816  10.332  14.733  1.00 23.10           C  
ATOM   1507  O   LYS H 194      26.309  10.087  15.826  1.00 21.15           O  
ATOM   1508  N   ASN H 195      28.100  10.039  14.460  1.00 23.26           N  
ATOM   1509  CA  ASN H 195      28.934   9.359  15.411  1.00 25.41           C  
ATOM   1510  CB  ASN H 195      30.363   9.099  14.900  1.00 31.32           C  
ATOM   1511  CG  ASN H 195      30.305   7.965  13.885  1.00 34.91           C  
ATOM   1512  OD1 ASN H 195      29.672   6.937  14.118  1.00 36.08           O  
ATOM   1513  ND2 ASN H 195      30.989   8.154  12.725  1.00 36.31           N  
ATOM   1514  C   ASN H 195      29.044  10.187  16.658  1.00 25.68           C  
ATOM   1515  O   ASN H 195      29.128   9.645  17.758  1.00 26.42           O  
ATOM   1516  N   GLU H 196      29.021  11.526  16.519  1.00 27.15           N  
ATOM   1517  CA  GLU H 196      29.189  12.447  17.611  1.00 27.44           C  
ATOM   1518  CB  GLU H 196      29.079  13.922  17.185  1.00 33.01           C  
ATOM   1519  CG  GLU H 196      30.235  14.425  16.320  1.00 40.10           C  
ATOM   1520  CD  GLU H 196      29.915  14.205  14.848  1.00 44.88           C  
ATOM   1521  OE1 GLU H 196      29.598  13.048  14.466  1.00 46.15           O  
ATOM   1522  OE2 GLU H 196      29.986  15.202  14.081  1.00 47.70           O1-
ATOM   1523  C   GLU H 196      28.112  12.233  18.632  1.00 25.85           C  
ATOM   1524  O   GLU H 196      28.302  12.531  19.809  1.00 24.92           O  
ATOM   1525  N   ASP H 197      26.938  11.750  18.193  1.00 23.18           N  
ATOM   1526  CA  ASP H 197      25.778  11.533  19.014  1.00 21.28           C  
ATOM   1527  CB  ASP H 197      24.536  11.152  18.190  1.00 21.44           C  
ATOM   1528  CG  ASP H 197      24.131  12.368  17.364  1.00 20.38           C  
ATOM   1529  OD1 ASP H 197      24.394  13.511  17.824  1.00 19.05           O  
ATOM   1530  OD2 ASP H 197      23.561  12.169  16.258  1.00 20.14           O1-
ATOM   1531  C   ASP H 197      26.011  10.442  20.021  1.00 20.65           C  
ATOM   1532  O   ASP H 197      25.255  10.328  20.985  1.00 18.63           O  
ATOM   1533  N   MET H 198      27.011   9.565  19.808  1.00 17.63           N  
ATOM   1534  CA  MET H 198      27.212   8.491  20.741  1.00 16.87           C  
ATOM   1535  CB  MET H 198      28.409   7.596  20.358  1.00 20.10           C  
ATOM   1536  CG  MET H 198      28.536   6.288  21.145  1.00 19.35           C  
ATOM   1537  SD  MET H 198      29.078   6.469  22.870  1.00  0.00           S  
ATOM   1538  CE  MET H 198      29.486   4.711  23.082  1.00  0.00           C  
ATOM   1539  C   MET H 198      27.456   9.091  22.093  1.00 17.01           C  
ATOM   1540  O   MET H 198      28.345   9.923  22.269  1.00 16.11           O  
ATOM   1541  N   GLY H 199      26.652   8.670  23.094  1.00 19.28           N  
ATOM   1542  CA  GLY H 199      26.786   9.199  24.422  1.00 19.30           C  
ATOM   1543  C   GLY H 199      25.645   8.690  25.243  1.00 18.64           C  
ATOM   1544  O   GLY H 199      24.816   7.912  24.773  1.00 19.63           O  
ATOM   1545  N   THR H 200      25.582   9.126  26.517  1.00 15.98           N  
ATOM   1546  CA  THR H 200      24.508   8.711  27.366  1.00 17.08           C  
ATOM   1547  CB  THR H 200      24.953   8.221  28.714  1.00 18.07           C  
ATOM   1548  OG1 THR H 200      23.896   7.521  29.351  1.00 17.34           O  
ATOM   1549  CG2 THR H 200      25.369   9.429  29.567  1.00 16.15           C  
ATOM   1550  C   THR H 200      23.652   9.922  27.561  1.00 17.09           C  
ATOM   1551  O   THR H 200      24.161  11.034  27.689  1.00 18.04           O  
ATOM   1552  N   TYR H 201      22.318   9.740  27.562  1.00 15.81           N  
ATOM   1553  CA  TYR H 201      21.441  10.867  27.687  1.00 14.97           C  
ATOM   1554  CB  TYR H 201      20.435  10.983  26.529  1.00 13.29           C  
ATOM   1555  CG  TYR H 201      21.201  11.219  25.275  1.00 14.23           C  
ATOM   1556  CD1 TYR H 201      21.708  10.159  24.558  1.00 13.83           C  
ATOM   1557  CD2 TYR H 201      21.415  12.498  24.814  1.00 13.59           C  
ATOM   1558  CE1 TYR H 201      22.415  10.373  23.398  1.00 14.26           C  
ATOM   1559  CE2 TYR H 201      22.120  12.716  23.654  1.00 13.27           C  
ATOM   1560  CZ  TYR H 201      22.621  11.654  22.945  1.00 14.52           C  
ATOM   1561  OH  TYR H 201      23.343  11.884  21.755  1.00 15.65           O  
ATOM   1562  C   TYR H 201      20.638  10.705  28.940  1.00 15.62           C  
ATOM   1563  O   TYR H 201      20.140   9.619  29.231  1.00 16.98           O  
ATOM   1564  N   PHE H 202      20.497  11.801  29.720  1.00 16.94           N  
ATOM   1565  CA  PHE H 202      19.754  11.725  30.948  1.00 16.77           C  
ATOM   1566  CB  PHE H 202      20.528  12.151  32.210  1.00 15.34           C  
ATOM   1567  CG  PHE H 202      21.737  11.311  32.435  1.00 15.95           C  
ATOM   1568  CD1 PHE H 202      21.646  10.047  32.968  1.00 13.51           C  
ATOM   1569  CD2 PHE H 202      22.981  11.796  32.111  1.00 16.34           C  
ATOM   1570  CE1 PHE H 202      22.773   9.286  33.175  1.00 16.74           C  
ATOM   1571  CE2 PHE H 202      24.110  11.041  32.318  1.00 17.57           C  
ATOM   1572  CZ  PHE H 202      24.012   9.781  32.853  1.00 16.22           C  
ATOM   1573  C   PHE H 202      18.619  12.704  30.896  1.00 17.29           C  
ATOM   1574  O   PHE H 202      18.717  13.772  30.297  1.00 18.54           O  
ATOM   1575  N   CYS H 203      17.489  12.335  31.533  1.00 15.45           N  
ATOM   1576  CA  CYS H 203      16.384  13.234  31.704  1.00 16.22           C  
ATOM   1577  CB  CYS H 203      15.006  12.602  31.394  1.00 18.99           C  
ATOM   1578  SG  CYS H 203      14.704  11.058  32.312  1.00 25.70           S  
ATOM   1579  C   CYS H 203      16.421  13.590  33.161  1.00 17.58           C  
ATOM   1580  O   CYS H 203      16.854  12.784  33.984  1.00 17.80           O  
ATOM   1581  N   ALA H 204      16.027  14.831  33.522  1.00 18.13           N  
ATOM   1582  CA  ALA H 204      16.045  15.189  34.915  1.00 18.86           C  
ATOM   1583  CB  ALA H 204      17.363  15.841  35.364  1.00 16.91           C  
ATOM   1584  C   ALA H 204      14.945  16.176  35.178  1.00 20.28           C  
ATOM   1585  O   ALA H 204      14.653  17.043  34.357  1.00 19.34           O  
ATOM   1586  N   ARG H 205      14.313  16.069  36.365  1.00 19.93           N  
ATOM   1587  CA  ARG H 205      13.210  16.922  36.714  1.00 21.93           C  
ATOM   1588  CB  ARG H 205      12.210  16.230  37.664  1.00 24.68           C  
ATOM   1589  CG  ARG H 205      10.997  17.082  38.040  1.00 14.91           C  
ATOM   1590  CD  ARG H 205      10.063  16.416  39.056  1.00 15.25           C  
ATOM   1591  NE  ARG H 205      10.679  16.578  40.402  1.00 14.70           N  
ATOM   1592  CZ  ARG H 205       9.890  16.637  41.515  1.00 15.93           C  
ATOM   1593  NH1 ARG H 205       8.534  16.526  41.405  1.00 15.09           N1+
ATOM   1594  NH2 ARG H 205      10.455  16.812  42.745  1.00 16.15           N  
ATOM   1595  C   ARG H 205      13.723  18.146  37.408  1.00 22.81           C  
ATOM   1596  O   ARG H 205      14.700  18.086  38.156  1.00 22.67           O  
ATOM   1597  N   GLU H 206      13.075  19.306  37.156  1.00 25.61           N  
ATOM   1598  CA  GLU H 206      13.442  20.516  37.840  1.00 27.51           C  
ATOM   1599  CB  GLU H 206      12.939  21.799  37.153  1.00 28.58           C  
ATOM   1600  CG  GLU H 206      13.644  22.081  35.823  1.00 29.22           C  
ATOM   1601  CD  GLU H 206      13.086  23.362  35.219  1.00 28.03           C  
ATOM   1602  OE1 GLU H 206      12.220  24.002  35.873  1.00 31.57           O  
ATOM   1603  OE2 GLU H 206      13.519  23.718  34.091  1.00 27.35           O1-
ATOM   1604  C   GLU H 206      12.841  20.426  39.222  1.00 28.56           C  
ATOM   1605  O   GLU H 206      11.690  20.024  39.391  1.00 29.02           O  
ATOM   1606  N   GLY H 207      13.503  21.036  40.211  1.00 42.61           N  
ATOM   1607  CA  GLY H 207      12.860  21.096  41.484  1.00 42.56           C  
ATOM   1608  C   GLY H 207      12.503  22.528  41.741  1.00 45.10           C  
ATOM   1609  O   GLY H 207      13.222  23.444  41.345  1.00 46.16           O  
ATOM   1610  N   ASN H 208      11.339  22.733  42.393  1.00 44.52           N  
ATOM   1611  CA  ASN H 208      10.850  23.997  42.846  1.00 41.08           C  
ATOM   1612  CB  ASN H 208       9.609  24.486  42.082  1.00 43.99           C  
ATOM   1613  CG  ASN H 208      10.006  24.891  40.677  1.00 69.99           C  
ATOM   1614  OD1 ASN H 208      10.620  25.939  40.485  1.00 97.95           O  
ATOM   1615  ND2 ASN H 208       9.640  24.043  39.678  1.00 87.01           N  
ATOM   1616  C   ASN H 208      10.344  23.645  44.194  1.00 45.83           C  
ATOM   1617  O   ASN H 208       9.819  22.551  44.379  1.00 51.41           O  
ATOM   1618  N   LEU H 209      10.498  24.528  45.189  1.00 45.92           N  
ATOM   1619  CA  LEU H 209       9.929  24.147  46.442  1.00 44.31           C  
ATOM   1620  CB  LEU H 209      10.463  24.944  47.639  1.00 44.65           C  
ATOM   1621  CG  LEU H 209      11.881  24.482  48.024  1.00 56.32           C  
ATOM   1622  CD1 LEU H 209      12.838  24.563  46.829  1.00 62.00           C  
ATOM   1623  CD2 LEU H 209      12.399  25.232  49.257  1.00 45.07           C  
ATOM   1624  C   LEU H 209       8.454  24.323  46.287  1.00 44.83           C  
ATOM   1625  O   LEU H 209       8.016  24.996  45.357  1.00 41.55           O  
ATOM   1626  N   TRP H 210       7.645  23.696  47.171  1.00 44.26           N  
ATOM   1627  CA  TRP H 210       6.220  23.720  46.992  1.00 41.02           C  
ATOM   1628  CB  TRP H 210       5.443  22.959  48.080  1.00 40.74           C  
ATOM   1629  CG  TRP H 210       5.772  21.483  48.168  1.00 71.55           C  
ATOM   1630  CD2 TRP H 210       6.529  20.887  49.233  1.00 50.83           C  
ATOM   1631  CD1 TRP H 210       5.393  20.464  47.346  1.00 70.72           C  
ATOM   1632  NE1 TRP H 210       5.889  19.270  47.818  1.00  0.00           N  
ATOM   1633  CE2 TRP H 210       6.580  19.516  48.985  1.00 63.51           C  
ATOM   1634  CE3 TRP H 210       7.120  21.434  50.338  1.00  0.00           C  
ATOM   1635  CZ2 TRP H 210       7.229  18.669  49.834  1.00  0.00           C  
ATOM   1636  CZ3 TRP H 210       7.781  20.576  51.190  1.00  0.00           C  
ATOM   1637  CH2 TRP H 210       7.834  19.219  50.941  1.00  0.00           C  
ATOM   1638  C   TRP H 210       5.784  25.147  47.033  1.00 43.95           C  
ATOM   1639  O   TRP H 210       4.936  25.574  46.251  1.00 46.68           O  
ATOM   1640  N   GLY H 211       6.380  25.917  47.956  1.00 48.60           N  
ATOM   1641  CA  GLY H 211       6.108  27.313  48.125  1.00 51.96           C  
ATOM   1642  C   GLY H 211       6.513  28.014  46.873  1.00 54.27           C  
ATOM   1643  O   GLY H 211       5.968  29.066  46.539  1.00 56.49           O  
ATOM   1644  N   ASN H 212       7.489  27.427  46.155  1.00 54.17           N  
ATOM   1645  CA  ASN H 212       8.089  28.002  44.988  1.00 52.80           C  
ATOM   1646  CB  ASN H 212       7.089  28.720  44.065  1.00 70.31           C  
ATOM   1647  CG  ASN H 212       6.043  27.719  43.596  1.00 72.38           C  
ATOM   1648  OD1 ASN H 212       4.855  27.874  43.873  1.00  0.00           O  
ATOM   1649  ND2 ASN H 212       6.490  26.656  42.873  1.00  0.00           N  
ATOM   1650  C   ASN H 212       9.047  29.027  45.483  1.00 52.61           C  
ATOM   1651  O   ASN H 212       9.548  29.857  44.726  1.00 54.02           O  
ATOM   1652  N   TYR H 213       9.350  28.949  46.792  1.00 57.33           N  
ATOM   1653  CA  TYR H 213      10.250  29.862  47.424  1.00 57.37           C  
ATOM   1654  CB  TYR H 213      10.378  29.622  48.938  1.00 49.62           C  
ATOM   1655  CG  TYR H 213       9.095  29.944  49.636  1.00 39.02           C  
ATOM   1656  CD1 TYR H 213       8.787  31.244  49.964  1.00  0.00           C  
ATOM   1657  CD2 TYR H 213       8.206  28.949  49.983  1.00  0.00           C  
ATOM   1658  CE1 TYR H 213       7.617  31.551  50.616  1.00  0.00           C  
ATOM   1659  CE2 TYR H 213       7.032  29.249  50.637  1.00  0.00           C  
ATOM   1660  CZ  TYR H 213       6.736  30.553  50.954  1.00  0.00           C  
ATOM   1661  OH  TYR H 213       5.536  30.872  51.625  1.00  0.00           O  
ATOM   1662  C   TYR H 213      11.637  29.701  46.889  1.00 54.72           C  
ATOM   1663  O   TYR H 213      12.288  30.682  46.532  1.00 52.14           O  
ATOM   1664  N   ALA H 214      12.122  28.446  46.802  1.00 50.01           N  
ATOM   1665  CA  ALA H 214      13.494  28.244  46.441  1.00 48.46           C  
ATOM   1666  CB  ALA H 214      14.201  27.140  47.239  1.00 47.39           C  
ATOM   1667  C   ALA H 214      13.585  27.894  45.000  1.00 51.16           C  
ATOM   1668  O   ALA H 214      12.751  27.169  44.454  1.00 51.49           O  
ATOM   1669  N   ASN H 215      14.644  28.430  44.367  1.00 52.06           N  
ATOM   1670  CA  ASN H 215      14.864  28.288  42.969  1.00 50.67           C  
ATOM   1671  CB  ASN H 215      15.814  29.328  42.367  1.00 49.36           C  
ATOM   1672  CG  ASN H 215      15.455  29.401  40.892  1.00 47.03           C  
ATOM   1673  OD1 ASN H 215      14.477  30.052  40.528  1.00 76.59           O  
ATOM   1674  ND2 ASN H 215      16.249  28.721  40.020  1.00 73.26           N  
ATOM   1675  C   ASN H 215      15.418  26.935  42.684  1.00 50.92           C  
ATOM   1676  O   ASN H 215      16.008  26.270  43.533  1.00 49.38           O  
ATOM   1677  N   TRP H 216      15.281  26.560  41.406  1.00 48.39           N  
ATOM   1678  CA  TRP H 216      15.492  25.268  40.820  1.00 43.64           C  
ATOM   1679  CB  TRP H 216      15.300  25.213  39.307  1.00 42.41           C  
ATOM   1680  CG  TRP H 216      13.877  25.292  38.875  1.00 44.15           C  
ATOM   1681  CD2 TRP H 216      13.246  26.516  38.492  1.00 42.20           C  
ATOM   1682  CD1 TRP H 216      12.957  24.303  38.720  1.00 40.83           C  
ATOM   1683  NE1 TRP H 216      11.784  24.838  38.259  1.00 56.86           N  
ATOM   1684  CE2 TRP H 216      11.946  26.198  38.109  1.00 42.47           C  
ATOM   1685  CE3 TRP H 216      13.716  27.797  38.460  1.00 60.55           C  
ATOM   1686  CZ2 TRP H 216      11.081  27.165  37.686  1.00 59.60           C  
ATOM   1687  CZ3 TRP H 216      12.844  28.771  38.031  1.00 64.82           C  
ATOM   1688  CH2 TRP H 216      11.553  28.459  37.652  1.00 63.51           C  
ATOM   1689  C   TRP H 216      16.817  24.615  41.008  1.00 47.20           C  
ATOM   1690  O   TRP H 216      17.836  25.213  41.347  1.00 50.13           O  
ATOM   1691  N   PHE H 217      16.745  23.285  40.786  1.00 47.82           N  
ATOM   1692  CA  PHE H 217      17.805  22.318  40.797  1.00 43.28           C  
ATOM   1693  CB  PHE H 217      18.243  21.961  42.229  1.00 49.51           C  
ATOM   1694  CG  PHE H 217      16.995  21.668  42.998  1.00 43.41           C  
ATOM   1695  CD1 PHE H 217      16.436  20.412  43.029  1.00 39.70           C  
ATOM   1696  CD2 PHE H 217      16.374  22.686  43.684  1.00 54.25           C  
ATOM   1697  CE1 PHE H 217      15.283  20.180  43.744  1.00 53.64           C  
ATOM   1698  CE2 PHE H 217      15.221  22.462  44.398  1.00 47.29           C  
ATOM   1699  CZ  PHE H 217      14.673  21.203  44.431  1.00 59.73           C  
ATOM   1700  C   PHE H 217      17.273  21.090  40.122  1.00 44.32           C  
ATOM   1701  O   PHE H 217      16.079  21.010  39.858  1.00 44.22           O  
ATOM   1702  N   PHE H 218      18.139  20.115  39.763  1.00 42.14           N  
ATOM   1703  CA  PHE H 218      17.578  18.911  39.212  1.00 41.81           C  
ATOM   1704  CB  PHE H 218      18.294  18.355  37.973  1.00 37.10           C  
ATOM   1705  CG  PHE H 218      18.218  19.403  36.923  1.00 39.05           C  
ATOM   1706  CD1 PHE H 218      17.012  19.969  36.585  1.00 55.88           C  
ATOM   1707  CD2 PHE H 218      19.353  19.782  36.248  1.00 54.12           C  
ATOM   1708  CE1 PHE H 218      16.944  20.933  35.608  1.00 55.71           C  
ATOM   1709  CE2 PHE H 218      19.286  20.741  35.269  1.00 48.78           C  
ATOM   1710  CZ  PHE H 218      18.084  21.323  34.948  1.00 51.58           C  
ATOM   1711  C   PHE H 218      17.687  17.867  40.280  1.00 39.10           C  
ATOM   1712  O   PHE H 218      18.751  17.284  40.487  1.00 41.49           O  
ATOM   1713  N   ASP H 219      16.582  17.642  41.014  1.00 39.94           N  
ATOM   1714  CA  ASP H 219      16.554  16.694  42.090  1.00 42.51           C  
ATOM   1715  CB  ASP H 219      15.413  16.943  43.088  1.00 47.13           C  
ATOM   1716  CG  ASP H 219      14.072  16.793  42.392  1.00 52.15           C  
ATOM   1717  OD1 ASP H 219      14.015  16.869  41.134  1.00 53.31           O  
ATOM   1718  OD2 ASP H 219      13.075  16.601  43.136  1.00 50.65           O1-
ATOM   1719  C   ASP H 219      16.484  15.272  41.628  1.00 46.20           C  
ATOM   1720  O   ASP H 219      17.094  14.405  42.257  1.00 49.13           O  
ATOM   1721  N   VAL H 220      15.745  14.969  40.534  1.00 24.23           N  
ATOM   1722  CA  VAL H 220      15.604  13.573  40.220  1.00 23.63           C  
ATOM   1723  CB  VAL H 220      14.182  13.094  40.260  1.00 26.52           C  
ATOM   1724  CG1 VAL H 220      14.150  11.625  39.809  1.00  0.00           C  
ATOM   1725  CG2 VAL H 220      13.631  13.327  41.677  1.00  0.00           C  
ATOM   1726  C   VAL H 220      16.105  13.343  38.834  1.00 22.07           C  
ATOM   1727  O   VAL H 220      15.767  14.076  37.905  1.00 22.05           O  
ATOM   1728  N   TRP H 221      16.923  12.287  38.662  1.00 20.48           N  
ATOM   1729  CA  TRP H 221      17.490  12.030  37.371  1.00 19.13           C  
ATOM   1730  CB  TRP H 221      19.027  12.145  37.365  1.00 18.85           C  
ATOM   1731  CG  TRP H 221      19.559  13.552  37.531  1.00 17.65           C  
ATOM   1732  CD2 TRP H 221      20.404  14.210  36.573  1.00 16.36           C  
ATOM   1733  CD1 TRP H 221      19.402  14.420  38.571  1.00 16.75           C  
ATOM   1734  NE1 TRP H 221      20.079  15.588  38.312  1.00 17.84           N  
ATOM   1735  CE2 TRP H 221      20.706  15.471  37.089  1.00 16.01           C  
ATOM   1736  CE3 TRP H 221      20.892  13.799  35.366  1.00 16.27           C  
ATOM   1737  CZ2 TRP H 221      21.503  16.342  36.400  1.00 16.26           C  
ATOM   1738  CZ3 TRP H 221      21.693  14.680  34.673  1.00 15.40           C  
ATOM   1739  CH2 TRP H 221      21.992  15.928  35.181  1.00 16.33           C  
ATOM   1740  C   TRP H 221      17.160  10.631  36.957  1.00 19.13           C  
ATOM   1741  O   TRP H 221      17.007   9.732  37.781  1.00 18.45           O  
ATOM   1742  N   GLY H 222      17.038  10.418  35.633  1.00 18.37           N  
ATOM   1743  CA  GLY H 222      16.784   9.103  35.131  1.00 18.70           C  
ATOM   1744  C   GLY H 222      18.088   8.372  35.223  1.00 18.86           C  
ATOM   1745  O   GLY H 222      19.125   8.966  35.513  1.00 18.17           O  
ATOM   1746  N   ALA H 223      18.050   7.048  34.990  1.00 18.10           N  
ATOM   1747  CA  ALA H 223      19.192   6.176  35.031  1.00 18.46           C  
ATOM   1748  CB  ALA H 223      18.811   4.695  34.858  1.00 18.12           C  
ATOM   1749  C   ALA H 223      20.148   6.533  33.931  1.00 18.62           C  
ATOM   1750  O   ALA H 223      21.354   6.329  34.055  1.00 17.98           O  
ATOM   1751  N   GLY H 224      19.626   7.021  32.792  1.00 18.84           N  
ATOM   1752  CA  GLY H 224      20.459   7.374  31.676  1.00 18.63           C  
ATOM   1753  C   GLY H 224      20.270   6.330  30.620  1.00 19.85           C  
ATOM   1754  O   GLY H 224      20.000   5.169  30.925  1.00 19.17           O  
ATOM   1755  N   THR H 225      20.387   6.737  29.337  1.00 21.40           N  
ATOM   1756  CA  THR H 225      20.239   5.811  28.249  1.00 20.45           C  
ATOM   1757  CB  THR H 225      19.018   6.067  27.414  1.00 19.52           C  
ATOM   1758  OG1 THR H 225      17.848   5.989  28.215  1.00 19.81           O  
ATOM   1759  CG2 THR H 225      18.956   5.014  26.295  1.00 17.72           C  
ATOM   1760  C   THR H 225      21.428   5.965  27.354  1.00 21.15           C  
ATOM   1761  O   THR H 225      21.772   7.072  26.943  1.00 20.31           O  
ATOM   1762  N   THR H 226      22.080   4.842  26.999  1.00 18.56           N  
ATOM   1763  CA  THR H 226      23.262   4.951  26.198  1.00 19.99           C  
ATOM   1764  CB  THR H 226      24.337   3.979  26.593  1.00 23.57           C  
ATOM   1765  OG1 THR H 226      25.572   4.348  26.001  1.00 29.00           O  
ATOM   1766  CG2 THR H 226      23.931   2.572  26.133  1.00 24.98           C  
ATOM   1767  C   THR H 226      22.903   4.723  24.765  1.00 19.66           C  
ATOM   1768  O   THR H 226      22.163   3.799  24.427  1.00 18.97           O  
ATOM   1769  N   LEU H 227      23.413   5.602  23.884  1.00 19.09           N  
ATOM   1770  CA  LEU H 227      23.150   5.499  22.482  1.00 18.02           C  
ATOM   1771  CB  LEU H 227      22.492   6.766  21.908  1.00 18.53           C  
ATOM   1772  CG  LEU H 227      22.243   6.725  20.391  1.00 21.39           C  
ATOM   1773  CD1 LEU H 227      21.287   5.591  19.998  1.00 19.84           C  
ATOM   1774  CD2 LEU H 227      21.771   8.092  19.877  1.00 20.25           C  
ATOM   1775  C   LEU H 227      24.455   5.318  21.787  1.00 17.19           C  
ATOM   1776  O   LEU H 227      25.394   6.084  21.997  1.00 17.27           O  
ATOM   1777  N   THR H 228      24.550   4.279  20.938  1.00 17.27           N  
ATOM   1778  CA  THR H 228      25.770   4.099  20.219  1.00 18.68           C  
ATOM   1779  CB  THR H 228      26.431   2.777  20.482  1.00 18.38           C  
ATOM   1780  OG1 THR H 228      27.755   2.796  19.977  1.00 20.12           O  
ATOM   1781  CG2 THR H 228      25.625   1.647  19.822  1.00 17.22           C  
ATOM   1782  C   THR H 228      25.435   4.213  18.768  1.00 19.74           C  
ATOM   1783  O   THR H 228      24.481   3.604  18.283  1.00 21.67           O  
ATOM   1784  N   VAL H 229      26.196   5.045  18.034  1.00 21.46           N  
ATOM   1785  CA  VAL H 229      25.923   5.192  16.635  1.00 20.75           C  
ATOM   1786  CB  VAL H 229      25.807   6.624  16.209  1.00 18.15           C  
ATOM   1787  CG1 VAL H 229      25.587   6.670  14.688  1.00 17.08           C  
ATOM   1788  CG2 VAL H 229      24.684   7.286  17.025  1.00 15.84           C  
ATOM   1789  C   VAL H 229      27.083   4.601  15.910  1.00 22.13           C  
ATOM   1790  O   VAL H 229      28.196   5.118  15.987  1.00 21.82           O  
ATOM   1791  N   SER H 230      26.846   3.500  15.172  1.00 22.29           N  
ATOM   1792  CA  SER H 230      27.931   2.867  14.486  1.00 22.81           C  
ATOM   1793  CB  SER H 230      28.611   1.762  15.315  1.00 21.36           C  
ATOM   1794  OG  SER H 230      29.673   1.180  14.574  1.00 19.77           O  
ATOM   1795  C   SER H 230      27.387   2.211  13.260  1.00 24.58           C  
ATOM   1796  O   SER H 230      26.201   1.899  13.174  1.00 23.42           O  
ATOM   1797  N   SER H 231      28.266   1.976  12.267  1.00 25.59           N  
ATOM   1798  CA  SER H 231      27.831   1.366  11.049  1.00 26.31           C  
ATOM   1799  CB  SER H 231      28.809   1.589   9.887  1.00 31.47           C  
ATOM   1800  OG  SER H 231      28.314   0.965   8.713  1.00 34.85           O  
ATOM   1801  C   SER H 231      27.733  -0.132  11.300  1.00 26.51           C  
ATOM   1802  O   SER H 231      28.316  -0.905  10.496  1.00 25.68           O  
ATOM   1803  OXT SER H 231      27.072  -0.526  12.296  1.00  0.00           O1-
TER    1804      SER H 231 
CONECT  158  673
CONECT  673  158
CONECT  989 1578
CONECT 1578  989
END
