# Supplementary material for: Fully automated antibody structure prediction using BIOVIA tools: Validation study
Source: PLoS One. 2017 May 18;12(5):e0177923. doi: 10.1371/journal.pone.0177923 (PMC5436848; doi:10.1371/journal.pone.0177923)
Supplement: S2 Dataset — Predicted structures using the Top5 framework method, Chothia CDR definition with canonical filtering and generating 50 models. These were used in the comparison against predictions using no filtering. (ZIP) [file pone.0177923.s004.zip › 4K7P_XY_FV_FinalModel.pdb]

REMARK   Accelrys Discovery Studio PDB file
REMARK   Created:  2015-04-10T04:14:17Z
SSBOND   1 CYS L   23    CYS L   87                                     
SSBOND   2 CYS H  128    CYS H  202                                     
ATOM      1  N   ASP L   1      25.352  32.458  26.389  1.00 41.58           N1+
ATOM      2  CA  ASP L   1      24.917  31.957  27.710  1.00 40.68           C  
ATOM      3  CB  ASP L   1      24.441  30.493  27.606  1.00 42.62           C  
ATOM      4  CG  ASP L   1      25.557  29.610  27.063  1.00 48.20           C  
ATOM      5  OD1 ASP L   1      26.741  30.036  27.120  1.00 49.74           O  
ATOM      6  OD2 ASP L   1      25.233  28.497  26.571  1.00 50.04           O1-
ATOM      7  C   ASP L   1      25.982  32.113  28.743  1.00 40.28           C  
ATOM      8  O   ASP L   1      27.052  32.656  28.472  1.00 41.26           O  
ATOM      9  N   ILE L   2      25.699  31.652  29.974  1.00 36.81           N  
ATOM     10  CA  ILE L   2      26.638  31.816  31.042  1.00 34.32           C  
ATOM     11  CB  ILE L   2      25.991  31.811  32.399  1.00 33.19           C  
ATOM     12  CG1 ILE L   2      25.046  33.019  32.542  1.00 32.29           C  
ATOM     13  CG2 ILE L   2      27.096  31.756  33.464  1.00 31.99           C  
ATOM     14  CD1 ILE L   2      24.143  32.958  33.773  1.00 33.45           C  
ATOM     15  C   ILE L   2      27.624  30.693  30.987  1.00 34.98           C  
ATOM     16  O   ILE L   2      27.255  29.522  30.913  1.00 35.58           O  
ATOM     17  N   GLN L   3      28.928  31.037  31.019  1.00 33.15           N  
ATOM     18  CA  GLN L   3      29.957  30.038  30.973  1.00 33.25           C  
ATOM     19  CB  GLN L   3      31.252  30.507  30.297  1.00 36.93           C  
ATOM     20  CG  GLN L   3      31.105  30.796  28.806  1.00 45.62           C  
ATOM     21  CD  GLN L   3      32.440  31.337  28.332  0.80 56.95           C  
ATOM     22  OE1 GLN L   3      33.475  30.689  28.470  1.00 63.32           O  
ATOM     23  NE2 GLN L   3      32.414  32.575  27.770  0.80 56.71           N  
ATOM     24  C   GLN L   3      30.334  29.732  32.377  1.00 32.38           C  
ATOM     25  O   GLN L   3      30.398  30.624  33.221  1.00 31.91           O  
ATOM     26  N   MET L   4      30.586  28.441  32.664  1.00 31.04           N  
ATOM     27  CA  MET L   4      30.976  28.082  33.993  1.00 30.87           C  
ATOM     28  CB  MET L   4      30.025  27.068  34.645  1.00 30.04           C  
ATOM     29  CG  MET L   4      28.582  27.574  34.725  1.00 31.53           C  
ATOM     30  SD  MET L   4      28.359  29.115  35.661  1.00 34.24           S  
ATOM     31  CE  MET L   4      28.649  28.352  37.283  1.00 32.55           C  
ATOM     32  C   MET L   4      32.322  27.437  33.890  1.00 31.60           C  
ATOM     33  O   MET L   4      32.523  26.524  33.091  1.00 32.59           O  
ATOM     34  N   THR L   5      33.286  27.910  34.706  1.00 31.11           N  
ATOM     35  CA  THR L   5      34.612  27.366  34.680  1.00 30.77           C  
ATOM     36  CB  THR L   5      35.655  28.401  34.372  1.00 32.37           C  
ATOM     37  OG1 THR L   5      35.396  28.994  33.108  1.00 33.43           O  
ATOM     38  CG2 THR L   5      37.039  27.731  34.371  1.00 33.40           C  
ATOM     39  C   THR L   5      34.908  26.830  36.045  1.00 32.12           C  
ATOM     40  O   THR L   5      34.827  27.555  37.035  1.00 31.99           O  
ATOM     41  N   GLN L   6      35.274  25.534  36.132  1.00 30.48           N  
ATOM     42  CA  GLN L   6      35.558  24.954  37.414  1.00 31.24           C  
ATOM     43  CB  GLN L   6      34.914  23.575  37.653  1.00 32.54           C  
ATOM     44  CG  GLN L   6      33.390  23.596  37.750  1.00 33.49           C  
ATOM     45  CD  GLN L   6      32.905  22.175  38.004  1.00 35.19           C  
ATOM     46  OE1 GLN L   6      31.918  21.728  37.422  1.00 33.54           O  
ATOM     47  NE2 GLN L   6      33.611  21.444  38.906  1.00 33.82           N  
ATOM     48  C   GLN L   6      37.029  24.735  37.527  1.00 32.21           C  
ATOM     49  O   GLN L   6      37.725  24.541  36.532  1.00 32.18           O  
ATOM     50  N   SER L   7      37.556  24.809  38.764  1.00 31.17           N  
ATOM     51  CA  SER L   7      38.943  24.505  38.957  1.00 32.96           C  
ATOM     52  CB  SER L   7      39.880  25.725  38.880  1.00 34.73           C  
ATOM     53  OG  SER L   7      39.649  26.602  39.969  1.00 40.44           O  
ATOM     54  C   SER L   7      39.073  23.889  40.314  1.00 33.60           C  
ATOM     55  O   SER L   7      38.321  24.231  41.227  1.00 34.36           O  
ATOM     56  N   PRO L   8      39.982  22.969  40.489  1.00 32.46           N  
ATOM     57  CA  PRO L   8      40.843  22.484  39.444  1.00 32.38           C  
ATOM     58  CD  PRO L   8      40.523  22.702  41.811  1.00 31.90           C  
ATOM     59  CB  PRO L   8      42.064  21.888  40.146  1.00 33.08           C  
ATOM     60  CG  PRO L   8      41.586  21.619  41.581  1.00 33.48           C  
ATOM     61  C   PRO L   8      40.108  21.476  38.623  1.00 32.44           C  
ATOM     62  O   PRO L   8      39.010  21.078  39.005  1.00 31.60           O  
ATOM     63  N   SER L   9      40.678  21.085  37.470  1.00 32.29           N  
ATOM     64  CA  SER L   9      40.074  20.084  36.645  1.00 32.74           C  
ATOM     65  CB  SER L   9      40.764  19.945  35.281  1.00 35.25           C  
ATOM     66  OG  SER L   9      40.637  21.156  34.550  1.00 42.30           O  
ATOM     67  C   SER L   9      40.165  18.761  37.346  1.00 32.63           C  
ATOM     68  O   SER L   9      39.241  17.954  37.272  1.00 32.15           O  
ATOM     69  N   SER L  10      41.291  18.494  38.042  1.00 31.66           N  
ATOM     70  CA  SER L  10      41.433  17.233  38.719  1.00 31.87           C  
ATOM     71  CB  SER L  10      42.179  16.176  37.889  1.00 33.78           C  
ATOM     72  OG  SER L  10      41.450  15.865  36.712  1.00 38.30           O  
ATOM     73  C   SER L  10      42.252  17.449  39.952  1.00 32.32           C  
ATOM     74  O   SER L  10      43.031  18.398  40.036  1.00 33.20           O  
ATOM     75  N   LEU L  11      42.068  16.580  40.969  1.00 31.14           N  
ATOM     76  CA  LEU L  11      42.871  16.706  42.148  1.00 31.95           C  
ATOM     77  CB  LEU L  11      42.370  17.773  43.148  1.00 31.33           C  
ATOM     78  CG  LEU L  11      41.021  17.483  43.841  1.00 32.66           C  
ATOM     79  CD1 LEU L  11      41.131  16.392  44.918  1.00 33.79           C  
ATOM     80  CD2 LEU L  11      40.390  18.775  44.380  1.00 33.34           C  
ATOM     81  C   LEU L  11      42.932  15.377  42.834  1.00 33.43           C  
ATOM     82  O   LEU L  11      42.030  14.551  42.703  1.00 33.80           O  
ATOM     83  N   SER L  12      44.031  15.128  43.573  1.00 32.82           N  
ATOM     84  CA  SER L  12      44.137  13.926  44.347  1.00 33.62           C  
ATOM     85  CB  SER L  12      45.307  13.017  43.930  1.00 35.43           C  
ATOM     86  OG  SER L  12      46.544  13.689  44.110  1.00 42.69           O  
ATOM     87  C   SER L  12      44.370  14.365  45.757  1.00 33.76           C  
ATOM     88  O   SER L  12      45.196  15.240  46.008  1.00 34.86           O  
ATOM     89  N   ALA L  13      43.640  13.773  46.725  1.00 31.15           N  
ATOM     90  CA  ALA L  13      43.811  14.196  48.087  1.00 31.07           C  
ATOM     91  CB  ALA L  13      42.774  15.237  48.544  1.00 29.99           C  
ATOM     92  C   ALA L  13      43.659  13.005  48.977  1.00 32.60           C  
ATOM     93  O   ALA L  13      43.057  12.003  48.597  1.00 33.51           O  
ATOM     94  N   SER L  14      44.225  13.093  50.198  1.00 33.42           N  
ATOM     95  CA  SER L  14      44.177  12.015  51.145  1.00 33.48           C  
ATOM     96  CB  SER L  14      45.304  12.084  52.189  1.00 36.97           C  
ATOM     97  OG  SER L  14      46.565  11.959  51.548  1.00 40.48           O  
ATOM     98  C   SER L  14      42.875  12.076  51.874  1.00 33.58           C  
ATOM     99  O   SER L  14      42.187  13.096  51.863  1.00 33.15           O  
ATOM    100  N   VAL L  15      42.497  10.963  52.534  1.00 32.08           N  
ATOM    101  CA  VAL L  15      41.252  10.968  53.242  1.00 31.97           C  
ATOM    102  CB  VAL L  15      40.732   9.608  53.612  1.00 33.16           C  
ATOM    103  CG1 VAL L  15      40.316   8.877  52.327  1.00 32.85           C  
ATOM    104  CG2 VAL L  15      41.808   8.863  54.411  1.00 33.75           C  
ATOM    105  C   VAL L  15      41.399  11.786  54.481  1.00 34.40           C  
ATOM    106  O   VAL L  15      42.415  11.733  55.173  1.00 34.84           O  
ATOM    107  N   GLY L  16      40.356  12.585  54.774  1.00 34.70           N  
ATOM    108  CA  GLY L  16      40.341  13.408  55.944  1.00 34.52           C  
ATOM    109  C   GLY L  16      40.752  14.808  55.594  1.00 36.05           C  
ATOM    110  O   GLY L  16      40.614  15.712  56.415  1.00 37.22           O  
ATOM    111  N   ASP L  17      41.260  15.039  54.367  1.00 34.33           N  
ATOM    112  CA  ASP L  17      41.691  16.368  54.031  1.00 34.04           C  
ATOM    113  CB  ASP L  17      42.708  16.425  52.875  1.00 34.20           C  
ATOM    114  CG  ASP L  17      44.040  15.863  53.364  1.00 37.53           C  
ATOM    115  OD1 ASP L  17      44.092  15.363  54.520  1.00 38.50           O  
ATOM    116  OD2 ASP L  17      45.028  15.933  52.588  1.00 39.50           O1-
ATOM    117  C   ASP L  17      40.510  17.210  53.652  1.00 34.55           C  
ATOM    118  O   ASP L  17      39.423  16.706  53.369  1.00 33.96           O  
ATOM    119  N   ARG L  18      40.709  18.546  53.661  1.00 34.17           N  
ATOM    120  CA  ARG L  18      39.683  19.466  53.264  1.00 33.63           C  
ATOM    121  CB  ARG L  18      39.762  20.832  53.971  1.00 33.53           C  
ATOM    122  CG  ARG L  18      38.766  21.849  53.412  1.00 35.14           C  
ATOM    123  CD  ARG L  18      39.026  23.291  53.850  1.00 39.70           C  
ATOM    124  NE  ARG L  18      38.736  23.377  55.306  1.00 44.97           N  
ATOM    125  CZ  ARG L  18      37.450  23.554  55.724  1.00 49.93           C  
ATOM    126  NH1 ARG L  18      36.435  23.612  54.813  1.00 46.25           N1+
ATOM    127  NH2 ARG L  18      37.171  23.654  57.055  1.00 46.48           N  
ATOM    128  C   ARG L  18      39.910  19.733  51.812  1.00 34.95           C  
ATOM    129  O   ARG L  18      41.032  20.027  51.402  1.00 35.26           O  
ATOM    130  N   VAL L  19      38.847  19.623  50.989  1.00 33.91           N  
ATOM    131  CA  VAL L  19      38.998  19.839  49.578  1.00 33.80           C  
ATOM    132  CB  VAL L  19      38.602  18.644  48.758  1.00 35.26           C  
ATOM    133  CG1 VAL L  19      38.669  19.011  47.272  1.00 35.55           C  
ATOM    134  CG2 VAL L  19      39.522  17.472  49.119  1.00 34.71           C  
ATOM    135  C   VAL L  19      38.103  20.973  49.177  1.00 34.43           C  
ATOM    136  O   VAL L  19      36.961  21.060  49.624  1.00 34.11           O  
ATOM    137  N   THR L  20      38.616  21.881  48.319  1.00 32.69           N  
ATOM    138  CA  THR L  20      37.852  23.019  47.887  1.00 32.57           C  
ATOM    139  CB  THR L  20      38.477  24.315  48.323  1.00 35.76           C  
ATOM    140  OG1 THR L  20      38.593  24.346  49.736  1.00 38.50           O  
ATOM    141  CG2 THR L  20      37.608  25.484  47.839  1.00 34.10           C  
ATOM    142  C   THR L  20      37.801  23.032  46.385  1.00 33.86           C  
ATOM    143  O   THR L  20      38.834  23.017  45.719  1.00 34.37           O  
ATOM    144  N   ILE L  21      36.577  23.077  45.813  1.00 31.30           N  
ATOM    145  CA  ILE L  21      36.396  23.115  44.385  1.00 30.69           C  
ATOM    146  CB  ILE L  21      35.525  22.000  43.869  1.00 31.35           C  
ATOM    147  CG1 ILE L  21      36.179  20.636  44.146  1.00 33.17           C  
ATOM    148  CG2 ILE L  21      35.245  22.251  42.379  1.00 32.48           C  
ATOM    149  CD1 ILE L  21      35.243  19.447  43.929  1.00 35.27           C  
ATOM    150  C   ILE L  21      35.716  24.419  44.081  1.00 30.81           C  
ATOM    151  O   ILE L  21      34.775  24.809  44.770  1.00 29.50           O  
ATOM    152  N   THR L  22      36.180  25.138  43.036  1.00 29.51           N  
ATOM    153  CA  THR L  22      35.626  26.438  42.777  1.00 29.42           C  
ATOM    154  CB  THR L  22      36.666  27.519  42.855  1.00 30.81           C  
ATOM    155  OG1 THR L  22      36.063  28.801  42.916  1.00 33.53           O  
ATOM    156  CG2 THR L  22      37.573  27.418  41.627  1.00 29.14           C  
ATOM    157  C   THR L  22      34.971  26.467  41.425  1.00 30.22           C  
ATOM    158  O   THR L  22      35.352  25.736  40.511  1.00 29.62           O  
ATOM    159  N   CYS L  23      33.920  27.305  41.288  1.00 29.40           N  
ATOM    160  CA  CYS L  23      33.202  27.425  40.048  1.00 30.89           C  
ATOM    161  CB  CYS L  23      31.836  26.688  40.097  0.89 31.44           C  
ATOM    162  SG  CYS L  23      30.886  26.732  38.543  0.89 33.40           S  
ATOM    163  C   CYS L  23      32.995  28.891  39.788  1.00 32.24           C  
ATOM    164  O   CYS L  23      32.457  29.619  40.623  1.00 32.83           O  
ATOM    165  N   ARG L  24      33.443  29.371  38.607  1.00 32.15           N  
ATOM    166  CA  ARG L  24      33.309  30.766  38.293  1.00 31.88           C  
ATOM    167  CB  ARG L  24      34.630  31.439  37.890  1.00 33.86           C  
ATOM    168  CG  ARG L  24      34.449  32.897  37.461  1.00 42.84           C  
ATOM    169  CD  ARG L  24      35.720  33.547  36.919  1.00 47.33           C  
ATOM    170  NE  ARG L  24      36.555  33.950  38.084  1.00 52.66           N  
ATOM    171  CZ  ARG L  24      36.521  35.243  38.521  1.00 56.67           C  
ATOM    172  NH1 ARG L  24      35.720  36.153  37.895  1.00 54.84           N1+
ATOM    173  NH2 ARG L  24      37.305  35.630  39.569  1.00 52.75           N  
ATOM    174  C   ARG L  24      32.377  30.908  37.133  1.00 32.30           C  
ATOM    175  O   ARG L  24      32.466  30.170  36.154  1.00 32.71           O  
ATOM    176  N   ALA L  25      31.461  31.894  37.219  1.00 29.70           N  
ATOM    177  CA  ALA L  25      30.487  32.118  36.188  1.00 29.84           C  
ATOM    178  CB  ALA L  25      29.057  32.308  36.722  1.00 27.88           C  
ATOM    179  C   ALA L  25      30.861  33.372  35.462  1.00 31.81           C  
ATOM    180  O   ALA L  25      31.404  34.307  36.047  1.00 32.79           O  
ATOM    181  N   SER L  26      30.668  33.361  34.115  1.00 30.78           N  
ATOM    182  CA  SER L  26      31.056  34.431  33.228  1.00 31.67           C  
ATOM    183  CB  SER L  26      30.883  34.089  31.736  1.00 27.87           C  
ATOM    184  OG  SER L  26      31.765  33.037  31.373  1.00 29.65           O  
ATOM    185  C   SER L  26      30.226  35.633  33.512  1.00 33.49           C  
ATOM    186  O   SER L  26      30.677  36.768  33.354  1.00 35.00           O  
ATOM    187  N   SER L  27      28.975  35.406  33.928  1.00 35.76           N  
ATOM    188  CA  SER L  27      28.120  36.501  34.259  1.00 35.74           C  
ATOM    189  CB  SER L  27      26.856  36.584  33.386  1.00 36.74           C  
ATOM    190  OG  SER L  27      26.068  35.417  33.571  1.00 44.18           O  
ATOM    191  C   SER L  27      27.665  36.234  35.648  1.00 36.22           C  
ATOM    192  O   SER L  27      27.778  35.110  36.130  1.00 38.01           O  
ATOM    193  N   SER L  28      27.149  37.262  36.342  1.00 37.09           N  
ATOM    194  CA  SER L  28      26.700  37.020  37.678  1.00 36.33           C  
ATOM    195  CB  SER L  28      26.263  38.290  38.423  1.00 38.02           C  
ATOM    196  OG  SER L  28      25.750  37.952  39.702  1.00 41.29           O  
ATOM    197  C   SER L  28      25.530  36.104  37.600  1.00 36.51           C  
ATOM    198  O   SER L  28      24.759  36.116  36.641  1.00 37.81           O  
ATOM    199  N   VAL L  29      25.389  35.247  38.625  1.00 34.46           N  
ATOM    200  CA  VAL L  29      24.289  34.341  38.628  1.00 31.73           C  
ATOM    201  CB  VAL L  29      24.690  32.913  38.416  1.00 30.87           C  
ATOM    202  CG1 VAL L  29      23.414  32.068  38.406  1.00 29.62           C  
ATOM    203  CG2 VAL L  29      25.540  32.799  37.141  1.00 30.20           C  
ATOM    204  C   VAL L  29      23.695  34.437  39.995  1.00 32.27           C  
ATOM    205  O   VAL L  29      24.396  34.715  40.966  1.00 33.44           O  
ATOM    206  N   SER L  30      22.367  34.255  40.096  1.00 34.16           N  
ATOM    207  CA  SER L  30      21.680  34.337  41.351  1.00 36.62           C  
ATOM    208  CB  SER L  30      20.157  34.312  41.176  1.00 38.34           C  
ATOM    209  OG  SER L  30      19.754  33.072  40.615  1.00 56.61           O  
ATOM    210  C   SER L  30      22.044  33.175  42.211  1.00 36.01           C  
ATOM    211  O   SER L  30      22.407  33.352  43.374  1.00 36.63           O  
ATOM    212  N   TYR L  31      21.946  31.956  41.637  1.00 34.87           N  
ATOM    213  CA  TYR L  31      22.178  30.720  42.322  1.00 32.99           C  
ATOM    214  CB  TYR L  31      20.908  29.916  42.658  1.00 32.37           C  
ATOM    215  CG  TYR L  31      20.153  30.681  43.686  1.00 35.66           C  
ATOM    216  CD1 TYR L  31      20.403  30.473  45.024  1.00 37.29           C  
ATOM    217  CD2 TYR L  31      19.210  31.610  43.317  1.00 38.14           C  
ATOM    218  CE1 TYR L  31      19.711  31.179  45.980  1.00 40.09           C  
ATOM    219  CE2 TYR L  31      18.515  32.318  44.269  1.00 41.90           C  
ATOM    220  CZ  TYR L  31      18.765  32.103  45.604  1.00 42.64           C  
ATOM    221  OH  TYR L  31      18.055  32.832  46.582  1.00 46.86           O  
ATOM    222  C   TYR L  31      23.000  29.837  41.451  1.00 30.54           C  
ATOM    223  O   TYR L  31      23.397  30.131  40.336  1.00 30.24           O  
ATOM    224  N   LEU L  32      23.282  28.677  41.991  1.00 27.81           N  
ATOM    225  CA  LEU L  32      24.253  27.719  41.508  1.00 28.60           C  
ATOM    226  CB  LEU L  32      25.715  28.150  41.705  1.00 28.78           C  
ATOM    227  CG  LEU L  32      26.717  27.105  41.182  1.00 30.21           C  
ATOM    228  CD1 LEU L  32      26.697  27.027  39.649  1.00 25.70           C  
ATOM    229  CD2 LEU L  32      28.119  27.311  41.773  1.00 26.35           C  
ATOM    230  C   LEU L  32      24.113  26.436  42.288  1.00 28.68           C  
ATOM    231  O   LEU L  32      24.017  26.464  43.516  1.00 27.84           O  
ATOM    232  N   HIS L  33      24.114  25.264  41.597  1.00 27.38           N  
ATOM    233  CA  HIS L  33      24.041  24.023  42.332  1.00 26.33           C  
ATOM    234  ND1 HIS L  33      20.826  23.531  40.627  1.00  0.00           N  
ATOM    235  CG  HIS L  33      22.128  23.166  40.870  1.00 28.67           C  
ATOM    236  CB  HIS L  33      22.744  23.204  42.222  1.00 25.99           C  
ATOM    237  NE2 HIS L  33      21.693  22.930  38.680  1.00  0.00           N  
ATOM    238  CD2 HIS L  33      22.647  22.803  39.670  1.00 21.65           C  
ATOM    239  CE1 HIS L  33      20.616  23.370  39.300  1.00 23.14           C  
ATOM    240  C   HIS L  33      25.183  23.115  41.990  1.00 26.78           C  
ATOM    241  O   HIS L  33      25.898  23.320  41.010  1.00 27.23           O  
ATOM    242  N   TRP L  34      25.385  22.082  42.839  1.00 25.86           N  
ATOM    243  CA  TRP L  34      26.478  21.165  42.686  1.00 25.29           C  
ATOM    244  CB  TRP L  34      27.463  21.222  43.861  1.00 24.31           C  
ATOM    245  CG  TRP L  34      28.189  22.539  43.968  1.00 24.90           C  
ATOM    246  CD2 TRP L  34      29.433  22.820  43.310  1.00 24.49           C  
ATOM    247  CD1 TRP L  34      27.847  23.669  44.651  1.00 26.63           C  
ATOM    248  NE1 TRP L  34      28.803  24.637  44.463  1.00 26.20           N  
ATOM    249  CE2 TRP L  34      29.783  24.130  43.638  1.00 25.64           C  
ATOM    250  CE3 TRP L  34      30.217  22.051  42.498  1.00 24.02           C  
ATOM    251  CZ2 TRP L  34      30.931  24.691  43.157  1.00 25.40           C  
ATOM    252  CZ3 TRP L  34      31.371  22.622  42.012  1.00 25.84           C  
ATOM    253  CH2 TRP L  34      31.720  23.916  42.336  1.00 25.86           C  
ATOM    254  C   TRP L  34      25.950  19.764  42.619  1.00 26.76           C  
ATOM    255  O   TRP L  34      25.032  19.396  43.352  1.00 25.91           O  
ATOM    256  N   TYR L  35      26.552  18.943  41.729  1.00 25.74           N  
ATOM    257  CA  TYR L  35      26.155  17.575  41.536  1.00 25.87           C  
ATOM    258  CB  TYR L  35      25.625  17.265  40.127  1.00 24.84           C  
ATOM    259  CG  TYR L  35      24.415  18.080  39.834  1.00 26.07           C  
ATOM    260  CD1 TYR L  35      23.166  17.653  40.218  1.00 26.06           C  
ATOM    261  CD2 TYR L  35      24.533  19.277  39.172  1.00 26.31           C  
ATOM    262  CE1 TYR L  35      22.049  18.403  39.943  1.00 27.77           C  
ATOM    263  CE2 TYR L  35      23.415  20.027  38.895  1.00 27.85           C  
ATOM    264  CZ  TYR L  35      22.170  19.594  39.278  1.00 28.59           C  
ATOM    265  OH  TYR L  35      21.021  20.363  38.994  1.00 25.31           O  
ATOM    266  C   TYR L  35      27.373  16.711  41.678  1.00 27.35           C  
ATOM    267  O   TYR L  35      28.495  17.133  41.394  1.00 28.69           O  
ATOM    268  N   GLN L  36      27.162  15.463  42.140  1.00 25.53           N  
ATOM    269  CA  GLN L  36      28.210  14.492  42.293  1.00 23.95           C  
ATOM    270  CB  GLN L  36      28.240  13.879  43.704  1.00 24.23           C  
ATOM    271  CG  GLN L  36      29.260  12.754  43.886  1.00 25.63           C  
ATOM    272  CD  GLN L  36      28.974  12.088  45.225  1.00 31.35           C  
ATOM    273  OE1 GLN L  36      27.872  11.598  45.465  1.00 33.21           O  
ATOM    274  NE2 GLN L  36      29.989  12.069  46.130  1.00 27.35           N  
ATOM    275  C   GLN L  36      27.880  13.372  41.358  1.00 25.14           C  
ATOM    276  O   GLN L  36      26.733  12.932  41.294  1.00 25.79           O  
ATOM    277  N   GLN L  37      28.871  12.886  40.584  1.00 24.29           N  
ATOM    278  CA  GLN L  37      28.563  11.794  39.705  1.00 25.97           C  
ATOM    279  CB  GLN L  37      28.492  12.174  38.218  1.00 26.28           C  
ATOM    280  CG  GLN L  37      28.154  10.965  37.345  1.00 25.22           C  
ATOM    281  CD  GLN L  37      27.950  11.428  35.913  1.00 29.22           C  
ATOM    282  OE1 GLN L  37      28.716  12.230  35.382  1.00 29.87           O  
ATOM    283  NE2 GLN L  37      26.876  10.900  35.270  1.00 26.18           N  
ATOM    284  C   GLN L  37      29.601  10.724  39.830  1.00 28.91           C  
ATOM    285  O   GLN L  37      30.802  10.976  39.728  1.00 27.90           O  
ATOM    286  N   LYS L  38      29.137   9.481  40.063  1.00 29.86           N  
ATOM    287  CA  LYS L  38      29.996   8.337  40.144  1.00 32.37           C  
ATOM    288  CB  LYS L  38      29.513   7.314  41.181  1.00 32.89           C  
ATOM    289  CG  LYS L  38      29.610   7.908  42.589  1.00 36.51           C  
ATOM    290  CD  LYS L  38      28.862   7.145  43.680  1.00 39.62           C  
ATOM    291  CE  LYS L  38      28.998   7.797  45.058  1.00 42.75           C  
ATOM    292  NZ  LYS L  38      28.341   6.958  46.082  1.00 42.75           N1+
ATOM    293  C   LYS L  38      30.024   7.735  38.768  1.00 36.63           C  
ATOM    294  O   LYS L  38      29.106   7.943  37.979  1.00 37.50           O  
ATOM    295  N   PRO L  39      31.047   6.981  38.462  1.00 38.40           N  
ATOM    296  CA  PRO L  39      31.292   6.539  37.111  1.00 39.86           C  
ATOM    297  CD  PRO L  39      31.717   6.153  39.453  1.00 39.32           C  
ATOM    298  CB  PRO L  39      32.405   5.492  37.225  1.00 39.96           C  
ATOM    299  CG  PRO L  39      32.260   4.953  38.662  1.00 41.05           C  
ATOM    300  C   PRO L  39      30.140   6.083  36.250  1.00 41.34           C  
ATOM    301  O   PRO L  39      29.870   6.722  35.237  1.00 41.81           O  
ATOM    302  N   GLY L  40      29.462   4.983  36.587  1.00 40.87           N  
ATOM    303  CA  GLY L  40      28.381   4.430  35.818  1.00 41.09           C  
ATOM    304  C   GLY L  40      27.112   5.195  35.960  1.00 41.72           C  
ATOM    305  O   GLY L  40      26.236   5.071  35.113  1.00 42.14           O  
ATOM    306  N   LYS L  41      26.950   5.942  37.065  1.00 38.26           N  
ATOM    307  CA  LYS L  41      25.650   6.432  37.420  1.00 35.68           C  
ATOM    308  CB  LYS L  41      25.429   6.284  38.923  1.00 36.88           C  
ATOM    309  CG  LYS L  41      25.595   4.820  39.317  1.00 41.60           C  
ATOM    310  CD  LYS L  41      25.792   4.575  40.807  0.80 45.09           C  
ATOM    311  CE  LYS L  41      25.914   3.087  41.125  0.80 51.77           C  
ATOM    312  NZ  LYS L  41      24.723   2.376  40.610  0.80 53.84           N1+
ATOM    313  C   LYS L  41      25.374   7.851  37.035  1.00 33.62           C  
ATOM    314  O   LYS L  41      26.237   8.585  36.558  1.00 32.15           O  
ATOM    315  N   ALA L  42      24.087   8.236  37.215  1.00 30.96           N  
ATOM    316  CA  ALA L  42      23.589   9.556  36.951  1.00 30.07           C  
ATOM    317  CB  ALA L  42      22.054   9.642  36.889  1.00 31.12           C  
ATOM    318  C   ALA L  42      24.045  10.450  38.066  1.00 28.99           C  
ATOM    319  O   ALA L  42      24.425   9.980  39.136  1.00 30.15           O  
ATOM    320  N   PRO L  43      24.024  11.738  37.824  1.00 26.42           N  
ATOM    321  CA  PRO L  43      24.479  12.686  38.807  1.00 25.71           C  
ATOM    322  CD  PRO L  43      24.173  12.239  36.466  1.00 25.98           C  
ATOM    323  CB  PRO L  43      24.619  14.013  38.066  1.00 25.97           C  
ATOM    324  CG  PRO L  43      24.884  13.593  36.609  1.00 27.37           C  
ATOM    325  C   PRO L  43      23.528  12.763  39.961  1.00 26.97           C  
ATOM    326  O   PRO L  43      22.350  12.463  39.779  1.00 28.46           O  
ATOM    327  N   LYS L  44      24.025  13.147  41.157  1.00 26.11           N  
ATOM    328  CA  LYS L  44      23.200  13.267  42.331  1.00 27.28           C  
ATOM    329  CB  LYS L  44      23.644  12.298  43.442  1.00 28.60           C  
ATOM    330  CG  LYS L  44      22.807  12.330  44.722  1.00 32.86           C  
ATOM    331  CD  LYS L  44      23.094  11.148  45.655  1.00 37.43           C  
ATOM    332  CE  LYS L  44      22.411  11.237  47.021  0.80 46.15           C  
ATOM    333  NZ  LYS L  44      23.146  12.170  47.904  1.00 52.48           N1+
ATOM    334  C   LYS L  44      23.349  14.671  42.843  1.00 28.42           C  
ATOM    335  O   LYS L  44      24.449  15.215  42.906  1.00 28.61           O  
ATOM    336  N   PRO L  45      22.243  15.279  43.177  1.00 27.59           N  
ATOM    337  CA  PRO L  45      22.219  16.642  43.664  1.00 27.04           C  
ATOM    338  CD  PRO L  45      20.980  14.874  42.585  1.00 23.21           C  
ATOM    339  CB  PRO L  45      20.751  17.037  43.657  1.00 26.84           C  
ATOM    340  CG  PRO L  45      20.117  16.138  42.585  1.00 27.94           C  
ATOM    341  C   PRO L  45      22.798  16.779  45.042  1.00 28.18           C  
ATOM    342  O   PRO L  45      22.242  16.167  45.949  1.00 28.13           O  
ATOM    343  N   LEU L  46      23.937  17.482  45.225  1.00 26.99           N  
ATOM    344  CA  LEU L  46      24.454  17.757  46.540  1.00 26.42           C  
ATOM    345  CB  LEU L  46      25.984  17.858  46.533  1.00 25.13           C  
ATOM    346  CG  LEU L  46      26.662  16.537  46.137  1.00 26.44           C  
ATOM    347  CD1 LEU L  46      28.189  16.681  46.142  1.00 27.61           C  
ATOM    348  CD2 LEU L  46      26.187  15.377  47.022  1.00 27.69           C  
ATOM    349  C   LEU L  46      23.937  19.022  47.168  1.00 26.83           C  
ATOM    350  O   LEU L  46      23.388  19.033  48.271  1.00 27.75           O  
ATOM    351  N   ILE L  47      24.101  20.145  46.441  1.00 24.96           N  
ATOM    352  CA  ILE L  47      23.805  21.434  47.001  1.00 25.58           C  
ATOM    353  CB  ILE L  47      25.042  22.170  47.427  1.00 26.33           C  
ATOM    354  CG1 ILE L  47      25.750  21.409  48.558  1.00 28.40           C  
ATOM    355  CG2 ILE L  47      24.654  23.607  47.800  1.00 27.17           C  
ATOM    356  CD1 ILE L  47      27.157  21.925  48.850  1.00 30.26           C  
ATOM    357  C   ILE L  47      23.128  22.268  45.959  1.00 26.59           C  
ATOM    358  O   ILE L  47      23.463  22.197  44.779  1.00 25.89           O  
ATOM    359  N   TYR L  48      22.140  23.084  46.374  1.00 25.76           N  
ATOM    360  CA  TYR L  48      21.497  23.945  45.426  1.00 25.45           C  
ATOM    361  CB  TYR L  48      20.098  23.471  45.005  1.00 27.66           C  
ATOM    362  CG  TYR L  48      19.159  23.476  46.163  1.00 29.67           C  
ATOM    363  CD1 TYR L  48      19.253  22.525  47.152  1.00 31.15           C  
ATOM    364  CD2 TYR L  48      18.178  24.425  46.256  1.00 30.36           C  
ATOM    365  CE1 TYR L  48      18.381  22.517  48.213  1.00 32.09           C  
ATOM    366  CE2 TYR L  48      17.299  24.425  47.311  1.00 32.11           C  
ATOM    367  CZ  TYR L  48      17.397  23.469  48.290  1.00 32.74           C  
ATOM    368  OH  TYR L  48      16.494  23.468  49.373  1.00 33.03           O  
ATOM    369  C   TYR L  48      21.402  25.297  46.041  1.00 26.61           C  
ATOM    370  O   TYR L  48      21.497  25.406  47.263  1.00 26.80           O  
ATOM    371  N   ALA L  49      21.060  26.352  45.274  1.00 35.35           N  
ATOM    372  CA  ALA L  49      20.954  27.671  45.873  1.00 33.03           C  
ATOM    373  CB  ALA L  49      19.687  27.856  46.721  1.00 30.61           C  
ATOM    374  C   ALA L  49      22.137  27.846  46.764  1.00 31.51           C  
ATOM    375  O   ALA L  49      21.953  27.802  47.976  1.00 30.91           O  
ATOM    376  N   PRO L  50      23.268  28.150  46.233  1.00 31.79           N  
ATOM    377  CA  PRO L  50      24.571  27.747  46.722  1.00 30.29           C  
ATOM    378  CD  PRO L  50      23.341  29.343  45.405  1.00 45.58           C  
ATOM    379  CB  PRO L  50      25.522  28.888  46.341  1.00 29.55           C  
ATOM    380  CG  PRO L  50      24.835  29.577  45.151  1.00 45.25           C  
ATOM    381  C   PRO L  50      24.856  27.221  48.103  1.00 31.84           C  
ATOM    382  O   PRO L  50      25.806  26.443  48.185  1.00 30.05           O  
ATOM    383  N   SER L  51      24.230  27.672  49.197  1.00 32.94           N  
ATOM    384  CA  SER L  51      24.484  27.052  50.471  1.00 33.04           C  
ATOM    385  CB  SER L  51      24.374  28.030  51.653  1.00 33.88           C  
ATOM    386  OG  SER L  51      23.032  28.465  51.803  1.00 36.22           O  
ATOM    387  C   SER L  51      23.563  25.899  50.782  1.00 33.52           C  
ATOM    388  O   SER L  51      23.837  25.179  51.746  1.00 33.23           O  
ATOM    389  N   ASN L  52      22.454  25.677  50.033  1.00 30.18           N  
ATOM    390  CA  ASN L  52      21.530  24.704  50.587  1.00 30.67           C  
ATOM    391  CB  ASN L  52      20.075  24.929  50.147  1.00 30.77           C  
ATOM    392  CG  ASN L  52      19.576  26.167  50.876  1.00 49.61           C  
ATOM    393  OD1 ASN L  52      19.673  26.262  52.098  1.00 47.60           O  
ATOM    394  ND2 ASN L  52      19.039  27.154  50.109  1.00 47.12           N  
ATOM    395  C   ASN L  52      21.909  23.286  50.268  1.00 32.44           C  
ATOM    396  O   ASN L  52      22.333  22.976  49.157  1.00 31.85           O  
ATOM    397  N   LEU L  53      21.746  22.373  51.260  1.00 31.55           N  
ATOM    398  CA  LEU L  53      22.036  20.985  51.035  1.00 32.55           C  
ATOM    399  CB  LEU L  53      22.721  20.233  52.194  1.00 33.55           C  
ATOM    400  CG  LEU L  53      24.242  20.454  52.305  1.00 35.27           C  
ATOM    401  CD1 LEU L  53      24.590  21.890  52.705  1.00 28.97           C  
ATOM    402  CD2 LEU L  53      24.893  19.404  53.220  1.00 35.89           C  
ATOM    403  C   LEU L  53      20.762  20.272  50.738  1.00 33.36           C  
ATOM    404  O   LEU L  53      19.708  20.586  51.287  1.00 33.97           O  
ATOM    405  N   ALA L  54      20.836  19.297  49.814  1.00 31.75           N  
ATOM    406  CA  ALA L  54      19.678  18.531  49.476  1.00 31.61           C  
ATOM    407  CB  ALA L  54      19.839  17.663  48.216  1.00 32.00           C  
ATOM    408  C   ALA L  54      19.457  17.620  50.629  1.00 33.61           C  
ATOM    409  O   ALA L  54      20.375  17.355  51.403  1.00 32.18           O  
ATOM    410  N   SER L  55      18.222  17.126  50.800  1.00 35.14           N  
ATOM    411  CA  SER L  55      18.016  16.272  51.928  1.00 36.16           C  
ATOM    412  CB  SER L  55      16.546  15.892  52.172  1.00 38.52           C  
ATOM    413  OG  SER L  55      16.081  15.036  51.139  1.00 43.15           O  
ATOM    414  C   SER L  55      18.776  15.006  51.698  1.00 36.27           C  
ATOM    415  O   SER L  55      18.857  14.512  50.575  1.00 35.58           O  
ATOM    416  N   GLY L  56      19.369  14.466  52.782  1.00 35.09           N  
ATOM    417  CA  GLY L  56      20.057  13.206  52.734  1.00 34.94           C  
ATOM    418  C   GLY L  56      21.522  13.386  52.454  1.00 36.28           C  
ATOM    419  O   GLY L  56      22.275  12.415  52.493  1.00 37.62           O  
ATOM    420  N   VAL L  57      21.980  14.621  52.167  1.00 33.75           N  
ATOM    421  CA  VAL L  57      23.378  14.815  51.873  1.00 32.56           C  
ATOM    422  CB  VAL L  57      23.641  16.036  51.037  1.00 32.09           C  
ATOM    423  CG1 VAL L  57      25.160  16.225  50.899  1.00 31.24           C  
ATOM    424  CG2 VAL L  57      22.927  15.867  49.688  1.00 31.34           C  
ATOM    425  C   VAL L  57      24.127  14.977  53.162  1.00 34.22           C  
ATOM    426  O   VAL L  57      23.662  15.642  54.084  1.00 34.44           O  
ATOM    427  N   PRO L  58      25.300  14.391  53.231  1.00 34.30           N  
ATOM    428  CA  PRO L  58      26.128  14.430  54.409  1.00 35.23           C  
ATOM    429  CD  PRO L  58      25.686  13.327  52.323  1.00 35.23           C  
ATOM    430  CB  PRO L  58      27.238  13.398  54.183  1.00 36.55           C  
ATOM    431  CG  PRO L  58      27.154  13.055  52.683  1.00 37.44           C  
ATOM    432  C   PRO L  58      26.619  15.819  54.693  1.00 36.40           C  
ATOM    433  O   PRO L  58      26.852  16.583  53.759  1.00 34.82           O  
ATOM    434  N   SER L  59      26.809  16.140  55.988  1.00 35.52           N  
ATOM    435  CA  SER L  59      27.159  17.453  56.454  1.00 35.15           C  
ATOM    436  CB  SER L  59      27.112  17.579  57.987  1.00 36.93           C  
ATOM    437  OG  SER L  59      25.774  17.459  58.443  1.00 41.62           O  
ATOM    438  C   SER L  59      28.531  17.860  56.017  1.00 34.44           C  
ATOM    439  O   SER L  59      28.841  19.050  56.009  1.00 34.56           O  
ATOM    440  N   ARG L  60      29.396  16.905  55.632  1.00 32.65           N  
ATOM    441  CA  ARG L  60      30.736  17.278  55.277  1.00 31.92           C  
ATOM    442  CB  ARG L  60      31.696  16.100  55.023  1.00 31.86           C  
ATOM    443  CG  ARG L  60      31.284  15.143  53.910  1.00 33.49           C  
ATOM    444  CD  ARG L  60      32.299  14.014  53.722  1.00 32.01           C  
ATOM    445  NE  ARG L  60      31.738  13.072  52.718  1.00 37.39           N  
ATOM    446  CZ  ARG L  60      30.982  12.018  53.139  1.00 40.64           C  
ATOM    447  NH1 ARG L  60      30.809  11.795  54.473  1.00 37.99           N1+
ATOM    448  NH2 ARG L  60      30.394  11.189  52.228  1.00 38.11           N  
ATOM    449  C   ARG L  60      30.710  18.175  54.078  1.00 31.84           C  
ATOM    450  O   ARG L  60      31.627  18.974  53.888  1.00 33.16           O  
ATOM    451  N   PHE L  61      29.684  18.038  53.211  1.00 30.05           N  
ATOM    452  CA  PHE L  61      29.593  18.873  52.042  1.00 29.38           C  
ATOM    453  CB  PHE L  61      28.715  18.269  50.932  1.00 28.73           C  
ATOM    454  CG  PHE L  61      29.412  17.067  50.393  1.00 30.02           C  
ATOM    455  CD1 PHE L  61      29.271  15.835  50.986  1.00 30.12           C  
ATOM    456  CD2 PHE L  61      30.208  17.172  49.281  1.00 30.69           C  
ATOM    457  CE1 PHE L  61      29.917  14.730  50.483  1.00 30.41           C  
ATOM    458  CE2 PHE L  61      30.857  16.072  48.774  1.00 30.66           C  
ATOM    459  CZ  PHE L  61      30.714  14.845  49.372  1.00 30.65           C  
ATOM    460  C   PHE L  61      28.988  20.205  52.399  1.00 31.11           C  
ATOM    461  O   PHE L  61      27.997  20.282  53.124  1.00 31.17           O  
ATOM    462  N   SER L  62      29.584  21.305  51.882  1.00 30.30           N  
ATOM    463  CA  SER L  62      29.081  22.634  52.129  1.00 31.07           C  
ATOM    464  CB  SER L  62      29.839  23.409  53.224  1.00 32.90           C  
ATOM    465  OG  SER L  62      29.642  22.819  54.498  1.00 35.25           O  
ATOM    466  C   SER L  62      29.287  23.440  50.883  1.00 31.45           C  
ATOM    467  O   SER L  62      30.082  23.075  50.017  1.00 31.58           O  
ATOM    468  N   GLY L  63      28.572  24.580  50.769  1.00 30.19           N  
ATOM    469  CA  GLY L  63      28.725  25.417  49.610  1.00 31.21           C  
ATOM    470  C   GLY L  63      28.643  26.853  50.038  1.00 32.70           C  
ATOM    471  O   GLY L  63      27.973  27.189  51.013  1.00 32.45           O  
ATOM    472  N   SER L  64      29.331  27.746  49.295  1.00 32.05           N  
ATOM    473  CA  SER L  64      29.328  29.146  49.621  1.00 34.05           C  
ATOM    474  CB  SER L  64      30.438  29.527  50.617  1.00 35.85           C  
ATOM    475  OG  SER L  64      31.710  29.203  50.074  1.00 43.72           O  
ATOM    476  C   SER L  64      29.556  29.925  48.357  1.00 34.05           C  
ATOM    477  O   SER L  64      29.805  29.354  47.296  1.00 33.01           O  
ATOM    478  N   GLY L  65      29.474  31.270  48.441  1.00 34.80           N  
ATOM    479  CA  GLY L  65      29.718  32.084  47.275  1.00 36.67           C  
ATOM    480  C   GLY L  65      28.486  32.830  46.864  1.00 38.42           C  
ATOM    481  O   GLY L  65      27.364  32.492  47.235  1.00 37.79           O  
ATOM    482  N   SER L  66      28.698  33.915  46.090  1.00 38.28           N  
ATOM    483  CA  SER L  66      27.628  34.713  45.563  1.00 39.63           C  
ATOM    484  CB  SER L  66      27.175  35.839  46.508  1.00 41.87           C  
ATOM    485  OG  SER L  66      28.234  36.764  46.704  1.00 48.05           O  
ATOM    486  C   SER L  66      28.153  35.358  44.316  1.00 39.42           C  
ATOM    487  O   SER L  66      29.356  35.357  44.065  1.00 39.80           O  
ATOM    488  N   GLY L  67      27.255  35.915  43.481  1.00 37.08           N  
ATOM    489  CA  GLY L  67      27.701  36.592  42.297  1.00 36.20           C  
ATOM    490  C   GLY L  67      28.294  35.603  41.338  1.00 36.37           C  
ATOM    491  O   GLY L  67      27.616  34.692  40.868  1.00 35.95           O  
ATOM    492  N   THR L  68      29.543  35.878  40.911  1.00 34.38           N  
ATOM    493  CA  THR L  68      30.312  35.071  39.998  1.00 33.69           C  
ATOM    494  CB  THR L  68      31.303  35.879  39.214  1.00 33.74           C  
ATOM    495  OG1 THR L  68      32.237  36.499  40.085  1.00 33.20           O  
ATOM    496  CG2 THR L  68      30.533  36.947  38.421  1.00 32.32           C  
ATOM    497  C   THR L  68      31.049  33.907  40.621  1.00 34.82           C  
ATOM    498  O   THR L  68      31.284  32.910  39.939  1.00 35.62           O  
ATOM    499  N   ASP L  69      31.479  33.997  41.902  1.00 34.05           N  
ATOM    500  CA  ASP L  69      32.358  32.979  42.431  1.00 33.55           C  
ATOM    501  CB  ASP L  69      33.573  33.583  43.157  1.00 36.17           C  
ATOM    502  CG  ASP L  69      34.409  34.333  42.128  1.00 41.26           C  
ATOM    503  OD1 ASP L  69      34.727  33.738  41.064  1.00 43.97           O  
ATOM    504  OD2 ASP L  69      34.728  35.524  42.389  1.00 43.06           O1-
ATOM    505  C   ASP L  69      31.648  32.100  43.423  1.00 33.77           C  
ATOM    506  O   ASP L  69      30.968  32.594  44.321  1.00 33.68           O  
ATOM    507  N   PHE L  70      31.812  30.759  43.288  1.00 32.56           N  
ATOM    508  CA  PHE L  70      31.160  29.829  44.173  1.00 31.65           C  
ATOM    509  CB  PHE L  70      29.946  29.128  43.536  1.00 30.91           C  
ATOM    510  CG  PHE L  70      28.938  30.152  43.132  1.00 31.67           C  
ATOM    511  CD1 PHE L  70      27.952  30.560  44.000  1.00 32.23           C  
ATOM    512  CD2 PHE L  70      28.976  30.707  41.873  1.00 33.13           C  
ATOM    513  CE1 PHE L  70      27.022  31.502  43.623  1.00 33.79           C  
ATOM    514  CE2 PHE L  70      28.048  31.649  41.488  1.00 33.94           C  
ATOM    515  CZ  PHE L  70      27.069  32.049  42.364  1.00 34.10           C  
ATOM    516  C   PHE L  70      32.138  28.740  44.532  1.00 31.99           C  
ATOM    517  O   PHE L  70      33.072  28.464  43.778  1.00 32.33           O  
ATOM    518  N   THR L  71      31.953  28.088  45.708  1.00 31.03           N  
ATOM    519  CA  THR L  71      32.872  27.053  46.102  1.00 30.72           C  
ATOM    520  CB  THR L  71      33.883  27.521  47.107  1.00 32.83           C  
ATOM    521  OG1 THR L  71      34.618  28.622  46.596  1.00 33.81           O  
ATOM    522  CG2 THR L  71      34.835  26.361  47.402  1.00 31.75           C  
ATOM    523  C   THR L  71      32.128  25.915  46.743  1.00 31.43           C  
ATOM    524  O   THR L  71      31.097  26.106  47.384  1.00 31.53           O  
ATOM    525  N   LEU L  72      32.659  24.687  46.559  1.00 30.04           N  
ATOM    526  CA  LEU L  72      32.153  23.485  47.164  1.00 29.31           C  
ATOM    527  CB  LEU L  72      31.901  22.362  46.143  1.00 29.28           C  
ATOM    528  CG  LEU L  72      31.364  21.057  46.759  1.00 30.08           C  
ATOM    529  CD1 LEU L  72      29.932  21.223  47.288  1.00 31.88           C  
ATOM    530  CD2 LEU L  72      31.508  19.879  45.784  1.00 30.78           C  
ATOM    531  C   LEU L  72      33.248  23.004  48.062  1.00 31.00           C  
ATOM    532  O   LEU L  72      34.398  22.913  47.639  1.00 31.81           O  
ATOM    533  N   THR L  73      32.928  22.693  49.335  1.00 29.68           N  
ATOM    534  CA  THR L  73      33.964  22.258  50.229  1.00 30.09           C  
ATOM    535  CB  THR L  73      34.205  23.209  51.368  1.00 33.38           C  
ATOM    536  OG1 THR L  73      34.586  24.484  50.875  1.00 34.83           O  
ATOM    537  CG2 THR L  73      35.315  22.637  52.266  1.00 32.99           C  
ATOM    538  C   THR L  73      33.581  20.951  50.842  1.00 30.80           C  
ATOM    539  O   THR L  73      32.458  20.761  51.306  1.00 30.37           O  
ATOM    540  N   ILE L  74      34.540  20.007  50.844  1.00 29.07           N  
ATOM    541  CA  ILE L  74      34.351  18.750  51.498  1.00 28.98           C  
ATOM    542  CB  ILE L  74      34.785  17.585  50.654  1.00 29.01           C  
ATOM    543  CG1 ILE L  74      33.973  17.566  49.348  1.00 28.74           C  
ATOM    544  CG2 ILE L  74      34.629  16.296  51.477  1.00 29.23           C  
ATOM    545  CD1 ILE L  74      34.512  16.602  48.293  1.00 31.92           C  
ATOM    546  C   ILE L  74      35.234  18.850  52.702  1.00 30.62           C  
ATOM    547  O   ILE L  74      36.454  18.952  52.587  1.00 31.39           O  
ATOM    548  N   SER L  75      34.613  18.862  53.896  1.00 31.26           N  
ATOM    549  CA  SER L  75      35.311  19.077  55.133  1.00 33.38           C  
ATOM    550  CB  SER L  75      34.371  19.020  56.345  1.00 34.72           C  
ATOM    551  OG  SER L  75      35.120  19.229  57.531  1.00 34.12           O  
ATOM    552  C   SER L  75      36.338  18.020  55.343  1.00 34.72           C  
ATOM    553  O   SER L  75      37.512  18.323  55.554  1.00 35.83           O  
ATOM    554  N   SER L  76      35.919  16.742  55.315  1.00 33.53           N  
ATOM    555  CA  SER L  76      36.875  15.693  55.489  1.00 34.67           C  
ATOM    556  CB  SER L  76      36.749  14.980  56.846  1.00 36.76           C  
ATOM    557  OG  SER L  76      37.738  13.967  56.958  1.00 40.70           O  
ATOM    558  C   SER L  76      36.591  14.698  54.410  1.00 34.83           C  
ATOM    559  O   SER L  76      35.536  14.065  54.397  1.00 35.76           O  
ATOM    560  N   LEU L  77      37.556  14.518  53.493  1.00 33.03           N  
ATOM    561  CA  LEU L  77      37.386  13.685  52.340  1.00 32.73           C  
ATOM    562  CB  LEU L  77      38.571  13.844  51.368  1.00 32.40           C  
ATOM    563  CG  LEU L  77      38.418  13.152  50.006  1.00 34.34           C  
ATOM    564  CD1 LEU L  77      37.270  13.777  49.196  1.00 31.96           C  
ATOM    565  CD2 LEU L  77      39.755  13.153  49.246  1.00 33.14           C  
ATOM    566  C   LEU L  77      37.297  12.255  52.781  1.00 33.92           C  
ATOM    567  O   LEU L  77      38.049  11.809  53.645  1.00 34.67           O  
ATOM    568  N   GLN L  78      36.350  11.496  52.188  1.00 32.97           N  
ATOM    569  CA  GLN L  78      36.158  10.112  52.533  1.00 33.66           C  
ATOM    570  CB  GLN L  78      34.748   9.808  53.069  1.00 34.91           C  
ATOM    571  CG  GLN L  78      34.418  10.520  54.384  1.00 39.50           C  
ATOM    572  CD  GLN L  78      35.285   9.923  55.483  1.00 47.85           C  
ATOM    573  OE1 GLN L  78      36.365   9.396  55.223  1.00 51.23           O  
ATOM    574  NE2 GLN L  78      34.803  10.002  56.750  0.80 45.33           N  
ATOM    575  C   GLN L  78      36.351   9.307  51.279  1.00 33.27           C  
ATOM    576  O   GLN L  78      36.321   9.850  50.177  1.00 32.14           O  
ATOM    577  N   PRO L  79      36.556   8.020  51.404  1.00 32.07           N  
ATOM    578  CA  PRO L  79      36.797   7.193  50.251  1.00 32.25           C  
ATOM    579  CD  PRO L  79      37.112   7.444  52.617  1.00 32.12           C  
ATOM    580  CB  PRO L  79      37.172   5.818  50.800  1.00 33.27           C  
ATOM    581  CG  PRO L  79      37.798   6.139  52.170  1.00 34.21           C  
ATOM    582  C   PRO L  79      35.656   7.165  49.287  1.00 32.89           C  
ATOM    583  O   PRO L  79      35.896   6.995  48.092  1.00 33.29           O  
ATOM    584  N   GLU L  80      34.414   7.308  49.783  1.00 31.58           N  
ATOM    585  CA  GLU L  80      33.229   7.277  48.972  1.00 31.73           C  
ATOM    586  CB  GLU L  80      31.912   7.138  49.761  1.00 34.61           C  
ATOM    587  CG  GLU L  80      31.658   8.232  50.796  0.80 42.94           C  
ATOM    588  CD  GLU L  80      32.059   7.677  52.154  1.00 52.20           C  
ATOM    589  OE1 GLU L  80      32.743   6.621  52.184  1.00 48.16           O  
ATOM    590  OE2 GLU L  80      31.681   8.300  53.183  1.00 51.53           O1-
ATOM    591  C   GLU L  80      33.138   8.516  48.134  1.00 30.71           C  
ATOM    592  O   GLU L  80      32.420   8.538  47.138  1.00 30.84           O  
ATOM    593  N   ASP L  81      33.832   9.590  48.555  1.00 30.46           N  
ATOM    594  CA  ASP L  81      33.792  10.896  47.955  1.00 29.96           C  
ATOM    595  CB  ASP L  81      34.510  11.955  48.803  1.00 30.62           C  
ATOM    596  CG  ASP L  81      33.635  12.178  50.028  1.00 32.74           C  
ATOM    597  OD1 ASP L  81      32.485  11.662  50.028  1.00 32.83           O  
ATOM    598  OD2 ASP L  81      34.097  12.866  50.974  1.00 36.05           O1-
ATOM    599  C   ASP L  81      34.369  10.908  46.573  1.00 31.89           C  
ATOM    600  O   ASP L  81      34.162  11.865  45.830  1.00 33.11           O  
ATOM    601  N   PHE L  82      35.174   9.895  46.218  1.00 31.75           N  
ATOM    602  CA  PHE L  82      35.732   9.794  44.899  1.00 32.76           C  
ATOM    603  CB  PHE L  82      36.401   8.411  44.748  1.00 34.87           C  
ATOM    604  CG  PHE L  82      36.603   8.021  43.327  1.00 36.56           C  
ATOM    605  CD1 PHE L  82      35.614   7.326  42.671  1.00 37.84           C  
ATOM    606  CD2 PHE L  82      37.762   8.321  42.652  1.00 39.05           C  
ATOM    607  CE1 PHE L  82      35.764   6.940  41.362  1.00 39.00           C  
ATOM    608  CE2 PHE L  82      37.920   7.937  41.340  1.00 40.62           C  
ATOM    609  CZ  PHE L  82      36.922   7.247  40.692  1.00 40.02           C  
ATOM    610  C   PHE L  82      34.629   9.947  43.895  1.00 32.83           C  
ATOM    611  O   PHE L  82      33.644   9.213  43.926  1.00 34.33           O  
ATOM    612  N   ALA L  83      34.765  10.931  42.974  1.00 30.67           N  
ATOM    613  CA  ALA L  83      33.749  11.151  41.982  1.00 29.80           C  
ATOM    614  CB  ALA L  83      32.340  11.335  42.571  1.00 28.27           C  
ATOM    615  C   ALA L  83      34.087  12.403  41.234  1.00 30.28           C  
ATOM    616  O   ALA L  83      35.092  13.061  41.502  1.00 31.70           O  
ATOM    617  N   THR L  84      33.253  12.737  40.233  1.00 27.87           N  
ATOM    618  CA  THR L  84      33.432  13.951  39.499  1.00 27.55           C  
ATOM    619  CB  THR L  84      33.319  13.770  38.015  1.00 30.24           C  
ATOM    620  OG1 THR L  84      34.292  12.837  37.568  1.00 32.86           O  
ATOM    621  CG2 THR L  84      33.546  15.131  37.336  1.00 29.46           C  
ATOM    622  C   THR L  84      32.331  14.852  39.961  1.00 28.50           C  
ATOM    623  O   THR L  84      31.190  14.417  40.106  1.00 29.18           O  
ATOM    624  N   TYR L  85      32.655  16.137  40.220  1.00 26.83           N  
ATOM    625  CA  TYR L  85      31.680  17.059  40.734  1.00 25.74           C  
ATOM    626  CB  TYR L  85      32.124  17.766  42.028  1.00 25.73           C  
ATOM    627  CG  TYR L  85      32.206  16.732  43.099  1.00 27.45           C  
ATOM    628  CD1 TYR L  85      33.320  15.932  43.221  1.00 27.68           C  
ATOM    629  CD2 TYR L  85      31.167  16.568  43.986  1.00 27.89           C  
ATOM    630  CE1 TYR L  85      33.393  14.978  44.209  1.00 28.03           C  
ATOM    631  CE2 TYR L  85      31.236  15.615  44.975  1.00 28.41           C  
ATOM    632  CZ  TYR L  85      32.351  14.819  45.089  1.00 29.84           C  
ATOM    633  OH  TYR L  85      32.421  13.842  46.104  1.00 29.94           O  
ATOM    634  C   TYR L  85      31.450  18.121  39.706  1.00 26.62           C  
ATOM    635  O   TYR L  85      32.385  18.566  39.041  1.00 27.17           O  
ATOM    636  N   TYR L  86      30.171  18.532  39.537  1.00 24.64           N  
ATOM    637  CA  TYR L  86      29.852  19.527  38.553  1.00 24.15           C  
ATOM    638  CB  TYR L  86      28.932  19.052  37.411  1.00 23.28           C  
ATOM    639  CG  TYR L  86      29.491  17.889  36.664  1.00 24.81           C  
ATOM    640  CD1 TYR L  86      30.457  18.049  35.698  1.00 26.59           C  
ATOM    641  CD2 TYR L  86      29.042  16.620  36.936  1.00 25.79           C  
ATOM    642  CE1 TYR L  86      30.957  16.966  35.011  1.00 26.40           C  
ATOM    643  CE2 TYR L  86      29.535  15.533  36.253  1.00 25.66           C  
ATOM    644  CZ  TYR L  86      30.494  15.704  35.285  1.00 27.25           C  
ATOM    645  OH  TYR L  86      31.005  14.594  34.579  1.00 29.18           O  
ATOM    646  C   TYR L  86      29.049  20.618  39.201  1.00 26.39           C  
ATOM    647  O   TYR L  86      28.248  20.375  40.102  1.00 26.33           O  
ATOM    648  N   CYS L  87      29.260  21.868  38.742  1.00 26.06           N  
ATOM    649  CA  CYS L  87      28.453  22.974  39.173  1.00 26.53           C  
ATOM    650  CB  CYS L  87      29.259  24.260  39.498  0.89 27.42           C  
ATOM    651  SG  CYS L  87      30.344  24.800  38.136  0.89 30.38           S  
ATOM    652  C   CYS L  87      27.523  23.268  38.030  1.00 27.73           C  
ATOM    653  O   CYS L  87      27.828  22.944  36.884  1.00 27.82           O  
ATOM    654  N   GLN L  88      26.327  23.830  38.318  1.00 27.01           N  
ATOM    655  CA  GLN L  88      25.410  24.174  37.266  1.00 26.67           C  
ATOM    656  CB  GLN L  88      24.300  23.146  36.992  1.00 27.07           C  
ATOM    657  CG  GLN L  88      23.378  23.592  35.850  1.00 29.31           C  
ATOM    658  CD  GLN L  88      22.094  22.782  35.914  1.00 25.72           C  
ATOM    659  OE1 GLN L  88      22.088  21.650  36.393  1.00 27.40           O  
ATOM    660  NE2 GLN L  88      20.959  23.396  35.486  1.00 31.05           N  
ATOM    661  C   GLN L  88      24.685  25.414  37.680  1.00 27.91           C  
ATOM    662  O   GLN L  88      24.416  25.625  38.860  1.00 28.44           O  
ATOM    663  N   GLN L  89      24.336  26.271  36.701  1.00 26.55           N  
ATOM    664  CA  GLN L  89      23.614  27.469  37.026  1.00 25.90           C  
ATOM    665  CB  GLN L  89      24.239  28.735  36.404  1.00 25.57           C  
ATOM    666  CG  GLN L  89      24.247  28.756  34.872  1.00 26.60           C  
ATOM    667  CD  GLN L  89      22.904  29.281  34.392  1.00 29.61           C  
ATOM    668  OE1 GLN L  89      22.063  29.702  35.187  1.00 30.20           O  
ATOM    669  NE2 GLN L  89      22.699  29.266  33.048  1.00 25.24           N  
ATOM    670  C   GLN L  89      22.217  27.313  36.505  1.00 27.75           C  
ATOM    671  O   GLN L  89      22.025  26.811  35.400  1.00 28.22           O  
ATOM    672  N   TRP L  90      21.107  27.867  37.084  1.00 53.06           N  
ATOM    673  CA  TRP L  90      19.782  28.005  36.414  1.00 51.21           C  
ATOM    674  CB  TRP L  90      18.588  27.661  37.310  1.00 55.13           C  
ATOM    675  CG  TRP L  90      18.147  26.227  37.175  1.00 53.29           C  
ATOM    676  CD2 TRP L  90      17.074  25.857  36.299  1.00 39.78           C  
ATOM    677  CD1 TRP L  90      18.583  25.076  37.758  1.00 52.60           C  
ATOM    678  NE1 TRP L  90      17.850  24.006  37.288  1.00 38.66           N  
ATOM    679  CE2 TRP L  90      16.917  24.479  36.390  1.00 35.11           C  
ATOM    680  CE3 TRP L  90      16.290  26.612  35.476  1.00 39.56           C  
ATOM    681  CZ2 TRP L  90      15.964  23.831  35.657  1.00 38.00           C  
ATOM    682  CZ3 TRP L  90      15.325  25.961  34.742  1.00 43.00           C  
ATOM    683  CH2 TRP L  90      15.168  24.595  34.832  1.00 45.32           C  
ATOM    684  C   TRP L  90      19.394  29.289  35.655  1.00 41.74           C  
ATOM    685  O   TRP L  90      18.678  29.224  34.651  1.00 44.33           O  
ATOM    686  N   ALA L  91      19.837  30.490  36.108  1.00 35.19           N  
ATOM    687  CA  ALA L  91      19.392  31.806  35.702  1.00 36.57           C  
ATOM    688  CB  ALA L  91      20.203  32.921  36.387  1.00 41.11           C  
ATOM    689  C   ALA L  91      19.416  32.109  34.231  1.00 33.41           C  
ATOM    690  O   ALA L  91      18.435  32.652  33.724  1.00 41.18           O  
ATOM    691  N   PHE L  92      20.477  31.800  33.468  1.00 29.75           N  
ATOM    692  CA  PHE L  92      20.388  32.252  32.103  1.00 33.56           C  
ATOM    693  CB  PHE L  92      21.702  32.899  31.631  1.00 33.92           C  
ATOM    694  CG  PHE L  92      21.413  33.843  30.517  1.00 62.53           C  
ATOM    695  CD1 PHE L  92      21.250  33.414  29.223  1.00 85.22           C  
ATOM    696  CD2 PHE L  92      21.318  35.190  30.783  1.00 67.40           C  
ATOM    697  CE1 PHE L  92      20.989  34.315  28.216  1.00 92.10           C  
ATOM    698  CE2 PHE L  92      21.058  36.097  29.784  1.00 69.89           C  
ATOM    699  CZ  PHE L  92      20.891  35.658  28.494  1.00 81.26           C  
ATOM    700  C   PHE L  92      20.127  31.048  31.252  1.00 38.21           C  
ATOM    701  O   PHE L  92      20.812  30.040  31.376  1.00 38.26           O  
ATOM    702  N   ASN L  93      19.111  31.076  30.369  1.00 37.71           N  
ATOM    703  CA  ASN L  93      18.964  29.875  29.594  1.00 34.60           C  
ATOM    704  CB  ASN L  93      17.533  29.561  29.104  1.00 44.51           C  
ATOM    705  CG  ASN L  93      17.087  30.599  28.097  1.00 46.20           C  
ATOM    706  OD1 ASN L  93      17.675  31.673  27.996  1.00 33.45           O  
ATOM    707  ND2 ASN L  93      16.003  30.280  27.339  1.00 46.23           N  
ATOM    708  C   ASN L  93      19.890  30.008  28.435  1.00 42.82           C  
ATOM    709  O   ASN L  93      20.141  31.118  27.964  1.00 47.95           O  
ATOM    710  N   PRO L  94      20.460  28.936  27.962  1.00 40.37           N  
ATOM    711  CA  PRO L  94      20.249  27.623  28.516  1.00 27.26           C  
ATOM    712  CD  PRO L  94      20.752  28.881  26.537  1.00 43.85           C  
ATOM    713  CB  PRO L  94      20.745  26.645  27.452  1.00 25.28           C  
ATOM    714  CG  PRO L  94      20.602  27.408  26.127  1.00 44.02           C  
ATOM    715  C   PRO L  94      20.995  27.414  29.793  1.00 31.54           C  
ATOM    716  O   PRO L  94      21.926  28.160  30.092  1.00 37.80           O  
ATOM    717  N   PRO L  95      20.596  26.413  30.528  1.00 33.47           N  
ATOM    718  CA  PRO L  95      21.316  26.069  31.718  1.00 34.95           C  
ATOM    719  CD  PRO L  95      19.182  26.094  30.637  1.00 30.86           C  
ATOM    720  CB  PRO L  95      20.401  25.118  32.497  1.00 25.75           C  
ATOM    721  CG  PRO L  95      18.988  25.550  32.062  1.00 34.61           C  
ATOM    722  C   PRO L  95      22.639  25.505  31.285  1.00 38.61           C  
ATOM    723  O   PRO L  95      22.708  24.920  30.206  1.00 46.89           O  
ATOM    724  N   THR L  96      23.699  25.688  32.093  1.00 26.99           N  
ATOM    725  CA  THR L  96      25.030  25.301  31.758  1.00 27.02           C  
ATOM    726  CB  THR L  96      25.880  26.469  31.358  1.00 28.05           C  
ATOM    727  OG1 THR L  96      25.925  27.422  32.410  1.00 23.77           O  
ATOM    728  CG2 THR L  96      25.273  27.107  30.099  1.00 24.36           C  
ATOM    729  C   THR L  96      25.662  24.665  32.949  1.00 28.32           C  
ATOM    730  O   THR L  96      25.321  24.965  34.094  1.00 28.84           O  
ATOM    731  N   PHE L  97      26.620  23.759  32.679  1.00 27.06           N  
ATOM    732  CA  PHE L  97      27.338  23.049  33.695  1.00 26.20           C  
ATOM    733  CB  PHE L  97      27.327  21.517  33.519  1.00 26.16           C  
ATOM    734  CG  PHE L  97      25.959  20.947  33.669  1.00 26.77           C  
ATOM    735  CD1 PHE L  97      25.051  21.007  32.637  1.00 28.92           C  
ATOM    736  CD2 PHE L  97      25.595  20.322  34.839  1.00 27.04           C  
ATOM    737  CE1 PHE L  97      23.793  20.467  32.777  1.00 29.17           C  
ATOM    738  CE2 PHE L  97      24.340  19.781  34.986  1.00 27.24           C  
ATOM    739  CZ  PHE L  97      23.435  19.854  33.954  1.00 28.28           C  
ATOM    740  C   PHE L  97      28.784  23.395  33.535  1.00 27.83           C  
ATOM    741  O   PHE L  97      29.219  23.857  32.480  1.00 27.55           O  
ATOM    742  N   GLY L  98      29.570  23.189  34.609  1.00 26.08           N  
ATOM    743  CA  GLY L  98      30.988  23.374  34.517  1.00 27.36           C  
ATOM    744  C   GLY L  98      31.520  22.128  33.866  1.00 29.29           C  
ATOM    745  O   GLY L  98      30.773  21.183  33.623  1.00 29.00           O  
ATOM    746  N   GLN L  99      32.833  22.105  33.549  1.00 30.01           N  
ATOM    747  CA  GLN L  99      33.459  20.984  32.897  1.00 31.05           C  
ATOM    748  CB  GLN L  99      34.899  21.243  32.413  1.00 32.98           C  
ATOM    749  CG  GLN L  99      35.938  21.348  33.531  0.75 43.51           C  
ATOM    750  CD  GLN L  99      35.825  22.707  34.196  1.00 47.40           C  
ATOM    751  OE1 GLN L  99      36.223  22.876  35.346  1.00 45.03           O  
ATOM    752  NE2 GLN L  99      35.280  23.707  33.458  1.00 44.41           N  
ATOM    753  C   GLN L  99      33.534  19.819  33.839  1.00 31.64           C  
ATOM    754  O   GLN L  99      33.527  18.668  33.406  1.00 32.34           O  
ATOM    755  N   GLY L 100      33.673  20.081  35.155  1.00 29.39           N  
ATOM    756  CA  GLY L 100      33.736  19.011  36.113  1.00 28.47           C  
ATOM    757  C   GLY L 100      35.088  18.951  36.754  1.00 29.68           C  
ATOM    758  O   GLY L 100      36.097  19.352  36.175  1.00 28.90           O  
ATOM    759  N   THR L 101      35.117  18.456  38.013  1.00 28.25           N  
ATOM    760  CA  THR L 101      36.343  18.301  38.743  1.00 27.88           C  
ATOM    761  CB  THR L 101      36.419  19.179  39.960  1.00 27.35           C  
ATOM    762  OG1 THR L 101      36.285  20.545  39.593  1.00 28.00           O  
ATOM    763  CG2 THR L 101      37.772  18.950  40.654  1.00 24.32           C  
ATOM    764  C   THR L 101      36.403  16.876  39.210  1.00 29.95           C  
ATOM    765  O   THR L 101      35.530  16.410  39.942  1.00 29.65           O  
ATOM    766  N   LYS L 102      37.460  16.147  38.806  1.00 30.69           N  
ATOM    767  CA  LYS L 102      37.593  14.766  39.171  1.00 32.40           C  
ATOM    768  CB  LYS L 102      38.398  13.954  38.143  1.00 35.08           C  
ATOM    769  CG  LYS L 102      38.451  12.455  38.438  1.00 44.18           C  
ATOM    770  CD  LYS L 102      39.253  11.658  37.408  1.00 51.67           C  
ATOM    771  CE  LYS L 102      38.927  12.013  35.957  1.00 57.13           C  
ATOM    772  NZ  LYS L 102      39.922  11.398  35.048  1.00 60.97           N1+
ATOM    773  C   LYS L 102      38.365  14.707  40.449  1.00 32.26           C  
ATOM    774  O   LYS L 102      39.496  15.185  40.533  1.00 33.52           O  
ATOM    775  N   VAL L 103      37.762  14.106  41.489  1.00 30.08           N  
ATOM    776  CA  VAL L 103      38.427  13.986  42.751  1.00 28.86           C  
ATOM    777  CB  VAL L 103      37.520  14.255  43.917  1.00 29.43           C  
ATOM    778  CG1 VAL L 103      38.273  13.920  45.214  1.00 29.21           C  
ATOM    779  CG2 VAL L 103      37.052  15.720  43.841  1.00 28.01           C  
ATOM    780  C   VAL L 103      38.896  12.572  42.857  1.00 30.75           C  
ATOM    781  O   VAL L 103      38.125  11.633  42.655  1.00 29.07           O  
ATOM    782  N   GLU L 104      40.195  12.395  43.166  1.00 31.95           N  
ATOM    783  CA  GLU L 104      40.777  11.091  43.291  1.00 35.33           C  
ATOM    784  CB  GLU L 104      41.958  10.870  42.330  1.00 38.45           C  
ATOM    785  CG  GLU L 104      41.509  10.787  40.869  1.00 45.77           C  
ATOM    786  CD  GLU L 104      42.740  10.716  39.978  1.00 51.55           C  
ATOM    787  OE1 GLU L 104      43.496  11.722  39.940  1.00 52.72           O  
ATOM    788  OE2 GLU L 104      42.940   9.658  39.320  1.00 54.11           O1-
ATOM    789  C   GLU L 104      41.269  10.964  44.697  1.00 36.26           C  
ATOM    790  O   GLU L 104      41.668  11.948  45.318  1.00 35.52           O  
ATOM    791  N   ILE L 105      41.254   9.729  45.236  1.00 36.55           N  
ATOM    792  CA  ILE L 105      41.599   9.516  46.609  1.00 38.01           C  
ATOM    793  CB  ILE L 105      40.714   8.474  47.240  1.00 39.06           C  
ATOM    794  CG1 ILE L 105      40.727   8.587  48.761  1.00 39.78           C  
ATOM    795  CG2 ILE L 105      41.126   7.078  46.740  1.00 38.91           C  
ATOM    796  CD1 ILE L 105      39.596   7.785  49.393  1.00 41.35           C  
ATOM    797  C   ILE L 105      43.027   9.075  46.668  1.00 39.82           C  
ATOM    798  O   ILE L 105      43.470   8.217  45.908  1.00 39.77           O  
ATOM    799  N   LYS L 106      43.798   9.710  47.568  1.00 40.20           N  
ATOM    800  CA  LYS L 106      45.186   9.406  47.731  1.00 41.61           C  
ATOM    801  CB  LYS L 106      45.970  10.599  48.295  1.00 42.40           C  
ATOM    802  CG  LYS L 106      47.479  10.516  48.081  1.00 43.41           C  
ATOM    803  CD  LYS L 106      48.169  11.866  48.290  1.00 46.70           C  
ATOM    804  CE  LYS L 106      49.669  11.847  48.007  1.00 54.75           C  
ATOM    805  NZ  LYS L 106      50.224  13.211  48.167  1.00 60.10           N1+
ATOM    806  C   LYS L 106      45.263   8.272  48.742  1.00 42.62           C  
ATOM    807  O   LYS L 106      44.736   8.457  49.873  1.00 42.21           O  
ATOM    808  OXT LYS L 106      45.844   7.209  48.400  1.00  0.00           O1-
TER     809      LYS L 106 
ATOM    810  N   GLU H 107       7.335   6.272  45.413  1.00 55.49           N1+
ATOM    811  CA  GLU H 107       8.690   6.802  45.145  1.00 55.90           C  
ATOM    812  CB  GLU H 107       9.727   5.670  45.265  1.00 57.28           C  
ATOM    813  CG  GLU H 107       9.443   4.499  44.323  1.00 72.22           C  
ATOM    814  CD  GLU H 107      10.522   3.445  44.520  1.00 82.59           C  
ATOM    815  OE1 GLU H 107      11.323   3.589  45.483  0.75 86.93           O  
ATOM    816  OE2 GLU H 107      10.560   2.483  43.708  1.00 85.61           O1-
ATOM    817  C   GLU H 107       8.769   7.386  43.772  1.00 53.05           C  
ATOM    818  O   GLU H 107       8.180   6.860  42.828  1.00 53.30           O  
ATOM    819  N   VAL H 108       9.496   8.515  43.634  1.00 48.86           N  
ATOM    820  CA  VAL H 108       9.619   9.153  42.355  1.00 45.37           C  
ATOM    821  CB  VAL H 108      10.107  10.573  42.429  1.00 44.93           C  
ATOM    822  CG1 VAL H 108      10.363  11.080  41.002  1.00 44.47           C  
ATOM    823  CG2 VAL H 108       9.080  11.413  43.202  1.00 44.16           C  
ATOM    824  C   VAL H 108      10.635   8.394  41.572  1.00 44.12           C  
ATOM    825  O   VAL H 108      11.704   8.064  42.082  1.00 44.14           O  
ATOM    826  N   GLN H 109      10.316   8.075  40.303  1.00 41.86           N  
ATOM    827  CA  GLN H 109      11.300   7.402  39.511  1.00 41.40           C  
ATOM    828  CB  GLN H 109      11.262   5.866  39.612  1.00 44.76           C  
ATOM    829  CG  GLN H 109       9.971   5.227  39.106  1.00 54.27           C  
ATOM    830  CD  GLN H 109      10.179   3.719  39.113  1.00 60.72           C  
ATOM    831  OE1 GLN H 109      10.878   3.178  39.967  1.00 61.02           O  
ATOM    832  NE2 GLN H 109       9.568   3.020  38.120  1.00 59.97           N  
ATOM    833  C   GLN H 109      11.120   7.784  38.079  1.00 40.69           C  
ATOM    834  O   GLN H 109      10.006   8.019  37.611  1.00 40.56           O  
ATOM    835  N   LEU H 110      12.251   7.892  37.355  1.00 37.31           N  
ATOM    836  CA  LEU H 110      12.246   8.211  35.957  1.00 35.43           C  
ATOM    837  CB  LEU H 110      12.982   9.524  35.639  1.00 35.28           C  
ATOM    838  CG  LEU H 110      12.310  10.773  36.243  1.00 36.78           C  
ATOM    839  CD1 LEU H 110      13.085  12.051  35.895  1.00 36.45           C  
ATOM    840  CD2 LEU H 110      10.834  10.869  35.833  1.00 37.16           C  
ATOM    841  C   LEU H 110      12.975   7.099  35.275  1.00 35.16           C  
ATOM    842  O   LEU H 110      14.091   6.752  35.662  1.00 34.74           O  
ATOM    843  N   VAL H 111      12.356   6.487  34.246  1.00 35.07           N  
ATOM    844  CA  VAL H 111      13.035   5.412  33.586  1.00 34.86           C  
ATOM    845  CB  VAL H 111      12.373   4.078  33.770  1.00 36.07           C  
ATOM    846  CG1 VAL H 111      13.168   3.015  32.993  1.00 36.57           C  
ATOM    847  CG2 VAL H 111      12.280   3.797  35.278  1.00 37.12           C  
ATOM    848  C   VAL H 111      13.073   5.719  32.127  1.00 35.72           C  
ATOM    849  O   VAL H 111      12.050   5.999  31.505  1.00 36.22           O  
ATOM    850  N   GLU H 112      14.282   5.662  31.544  1.00 34.75           N  
ATOM    851  CA  GLU H 112      14.459   5.987  30.161  1.00 34.99           C  
ATOM    852  CB  GLU H 112      15.756   6.765  29.934  1.00 35.40           C  
ATOM    853  CG  GLU H 112      15.625   8.172  30.508  1.00 34.86           C  
ATOM    854  CD  GLU H 112      16.992   8.633  30.955  1.00 37.66           C  
ATOM    855  OE1 GLU H 112      17.455   8.155  32.023  1.00 39.64           O  
ATOM    856  OE2 GLU H 112      17.588   9.478  30.243  1.00 40.38           O1-
ATOM    857  C   GLU H 112      14.470   4.736  29.347  1.00 36.93           C  
ATOM    858  O   GLU H 112      14.861   3.669  29.816  1.00 37.31           O  
ATOM    859  N   SER H 113      14.003   4.851  28.087  1.00 37.24           N  
ATOM    860  CA  SER H 113      13.953   3.727  27.200  1.00 38.18           C  
ATOM    861  CB  SER H 113      12.583   3.025  27.177  1.00 39.14           C  
ATOM    862  OG  SER H 113      11.591   3.911  26.681  1.00 41.38           O  
ATOM    863  C   SER H 113      14.223   4.229  25.822  1.00 39.67           C  
ATOM    864  O   SER H 113      14.290   5.434  25.579  1.00 38.74           O  
ATOM    865  N   GLY H 114      14.353   3.294  24.865  1.00 40.03           N  
ATOM    866  CA  GLY H 114      14.779   3.678  23.561  1.00 41.00           C  
ATOM    867  C   GLY H 114      16.257   3.633  23.715  1.00 42.68           C  
ATOM    868  O   GLY H 114      16.766   3.015  24.641  1.00 44.08           O  
ATOM    869  N   GLY H 115      17.019   4.267  22.834  1.00 41.49           N  
ATOM    870  CA  GLY H 115      18.430   4.177  23.047  1.00 41.00           C  
ATOM    871  C   GLY H 115      18.909   2.971  22.313  1.00 42.12           C  
ATOM    872  O   GLY H 115      18.156   2.027  22.083  1.00 43.46           O  
ATOM    873  N   GLY H 116      20.201   2.962  21.938  1.00 39.43           N  
ATOM    874  CA  GLY H 116      20.699   1.829  21.223  1.00 38.90           C  
ATOM    875  C   GLY H 116      21.550   2.334  20.106  1.00 38.35           C  
ATOM    876  O   GLY H 116      22.071   3.447  20.151  1.00 38.67           O  
ATOM    877  N   LEU H 117      21.697   1.510  19.054  1.00 36.29           N  
ATOM    878  CA  LEU H 117      22.554   1.850  17.957  1.00 34.99           C  
ATOM    879  CB  LEU H 117      23.313   0.625  17.417  1.00 34.19           C  
ATOM    880  CG  LEU H 117      24.261   0.907  16.235  1.00 34.58           C  
ATOM    881  CD1 LEU H 117      25.463   1.769  16.654  1.00 34.48           C  
ATOM    882  CD2 LEU H 117      24.682  -0.400  15.549  1.00 34.51           C  
ATOM    883  C   LEU H 117      21.728   2.398  16.831  1.00 35.41           C  
ATOM    884  O   LEU H 117      20.637   1.904  16.545  1.00 35.25           O  
ATOM    885  N   VAL H 118      22.230   3.471  16.178  1.00 34.89           N  
ATOM    886  CA  VAL H 118      21.580   4.037  15.026  1.00 36.44           C  
ATOM    887  CB  VAL H 118      20.773   5.273  15.304  1.00 37.04           C  
ATOM    888  CG1 VAL H 118      19.604   4.906  16.225  1.00 36.33           C  
ATOM    889  CG2 VAL H 118      21.700   6.354  15.879  1.00 38.14           C  
ATOM    890  C   VAL H 118      22.654   4.435  14.060  1.00 38.17           C  
ATOM    891  O   VAL H 118      23.778   4.751  14.450  1.00 37.93           O  
ATOM    892  N   GLN H 119      22.340   4.416  12.752  1.00 37.67           N  
ATOM    893  CA  GLN H 119      23.319   4.793  11.777  1.00 38.95           C  
ATOM    894  CB  GLN H 119      23.163   4.063  10.431  1.00 41.60           C  
ATOM    895  CG  GLN H 119      21.833   4.310   9.725  1.00 49.32           C  
ATOM    896  CD  GLN H 119      21.861   3.503   8.436  0.80 55.45           C  
ATOM    897  OE1 GLN H 119      22.192   2.320   8.433  0.80 55.94           O  
ATOM    898  NE2 GLN H 119      21.516   4.168   7.301  0.80 55.73           N  
ATOM    899  C   GLN H 119      23.245   6.273  11.591  1.00 38.79           C  
ATOM    900  O   GLN H 119      22.259   6.913  11.955  1.00 39.77           O  
ATOM    901  N   PRO H 120      24.284   6.841  11.048  1.00 37.11           N  
ATOM    902  CA  PRO H 120      24.312   8.263  10.873  1.00 36.04           C  
ATOM    903  CD  PRO H 120      25.618   6.276  11.164  1.00 36.97           C  
ATOM    904  CB  PRO H 120      25.728   8.589  10.405  1.00 35.78           C  
ATOM    905  CG  PRO H 120      26.579   7.471  11.044  1.00 37.77           C  
ATOM    906  C   PRO H 120      23.226   8.703   9.952  1.00 36.76           C  
ATOM    907  O   PRO H 120      23.000   8.047   8.937  1.00 36.68           O  
ATOM    908  N   GLY H 121      22.548   9.817  10.289  1.00 36.53           N  
ATOM    909  CA  GLY H 121      21.486  10.318   9.469  1.00 36.78           C  
ATOM    910  C   GLY H 121      20.206   9.689   9.922  1.00 37.89           C  
ATOM    911  O   GLY H 121      19.133  10.024   9.422  1.00 37.30           O  
ATOM    912  N   GLY H 122      20.285   8.771  10.903  1.00 37.53           N  
ATOM    913  CA  GLY H 122      19.108   8.085  11.354  1.00 37.68           C  
ATOM    914  C   GLY H 122      18.413   8.914  12.387  1.00 38.46           C  
ATOM    915  O   GLY H 122      18.856  10.004  12.742  1.00 37.01           O  
ATOM    916  N   SER H 123      17.276   8.392  12.892  1.00 38.71           N  
ATOM    917  CA  SER H 123      16.518   9.084  13.890  1.00 38.59           C  
ATOM    918  CB  SER H 123      15.193   9.656  13.357  1.00 39.97           C  
ATOM    919  OG  SER H 123      14.392   8.616  12.819  1.00 44.97           O  
ATOM    920  C   SER H 123      16.201   8.111  14.981  1.00 39.50           C  
ATOM    921  O   SER H 123      16.150   6.903  14.755  1.00 39.26           O  
ATOM    922  N   LEU H 124      16.013   8.627  16.213  1.00 38.47           N  
ATOM    923  CA  LEU H 124      15.747   7.771  17.328  1.00 38.14           C  
ATOM    924  CB  LEU H 124      17.052   7.445  18.078  1.00 37.72           C  
ATOM    925  CG  LEU H 124      16.953   6.330  19.129  1.00 38.92           C  
ATOM    926  CD1 LEU H 124      16.602   4.985  18.476  1.00 40.10           C  
ATOM    927  CD2 LEU H 124      18.239   6.247  19.968  1.00 38.55           C  
ATOM    928  C   LEU H 124      14.824   8.523  18.245  1.00 38.04           C  
ATOM    929  O   LEU H 124      14.880   9.752  18.309  1.00 37.62           O  
ATOM    930  N   ARG H 125      13.924   7.805  18.952  1.00 37.52           N  
ATOM    931  CA  ARG H 125      13.037   8.454  19.880  1.00 38.02           C  
ATOM    932  CB  ARG H 125      11.541   8.252  19.580  1.00 40.33           C  
ATOM    933  CG  ARG H 125      10.657   8.705  20.746  1.00 46.60           C  
ATOM    934  CD  ARG H 125       9.193   8.262  20.677  1.00 52.11           C  
ATOM    935  NE  ARG H 125       8.440   9.280  19.895  1.00 56.53           N  
ATOM    936  CZ  ARG H 125       7.078   9.328  19.976  1.00 61.47           C  
ATOM    937  NH1 ARG H 125       6.410   8.421  20.745  1.00 60.39           N1+
ATOM    938  NH2 ARG H 125       6.384  10.279  19.285  1.00 57.39           N  
ATOM    939  C   ARG H 125      13.262   7.856  21.236  1.00 38.39           C  
ATOM    940  O   ARG H 125      13.101   6.652  21.430  1.00 38.34           O  
ATOM    941  N   LEU H 126      13.617   8.705  22.219  1.00 36.05           N  
ATOM    942  CA  LEU H 126      13.872   8.264  23.563  1.00 35.18           C  
ATOM    943  CB  LEU H 126      15.021   9.037  24.237  1.00 33.45           C  
ATOM    944  CG  LEU H 126      16.374   8.930  23.506  1.00 34.55           C  
ATOM    945  CD1 LEU H 126      17.463   9.723  24.242  1.00 33.80           C  
ATOM    946  CD2 LEU H 126      16.787   7.468  23.288  1.00 35.80           C  
ATOM    947  C   LEU H 126      12.642   8.552  24.375  1.00 36.16           C  
ATOM    948  O   LEU H 126      11.927   9.520  24.112  1.00 36.52           O  
ATOM    949  N   SER H 127      12.353   7.703  25.390  1.00 36.51           N  
ATOM    950  CA  SER H 127      11.200   7.910  26.224  1.00 38.16           C  
ATOM    951  CB  SER H 127      10.175   6.766  26.164  1.00 40.31           C  
ATOM    952  OG  SER H 127       9.626   6.656  24.861  1.00 46.28           O  
ATOM    953  C   SER H 127      11.649   7.974  27.655  1.00 38.54           C  
ATOM    954  O   SER H 127      12.626   7.336  28.043  1.00 38.42           O  
ATOM    955  N   CYS H 128      10.941   8.779  28.475  1.00 38.10           N  
ATOM    956  CA  CYS H 128      11.238   8.880  29.877  1.00 37.53           C  
ATOM    957  CB  CYS H 128      11.887  10.232  30.265  1.00 37.40           C  
ATOM    958  SG  CYS H 128      12.217  10.421  32.047  1.00 40.28           S  
ATOM    959  C   CYS H 128       9.935   8.741  30.606  1.00 38.64           C  
ATOM    960  O   CYS H 128       9.085   9.629  30.563  1.00 38.89           O  
ATOM    961  N   ALA H 129       9.750   7.607  31.313  1.00 37.56           N  
ATOM    962  CA  ALA H 129       8.518   7.369  32.010  1.00 36.90           C  
ATOM    963  CB  ALA H 129       8.125   5.882  32.062  1.00 37.57           C  
ATOM    964  C   ALA H 129       8.689   7.843  33.418  1.00 37.33           C  
ATOM    965  O   ALA H 129       9.656   7.497  34.093  1.00 37.54           O  
ATOM    966  N   ALA H 130       7.727   8.649  33.904  1.00 36.51           N  
ATOM    967  CA  ALA H 130       7.841   9.202  35.222  1.00 36.63           C  
ATOM    968  CB  ALA H 130       7.714  10.733  35.249  1.00 36.38           C  
ATOM    969  C   ALA H 130       6.737   8.659  36.068  1.00 38.92           C  
ATOM    970  O   ALA H 130       5.642   8.388  35.582  1.00 39.28           O  
ATOM    971  N   SER H 131       7.014   8.456  37.372  1.00 38.33           N  
ATOM    972  CA  SER H 131       5.971   7.972  38.226  1.00 39.33           C  
ATOM    973  CB  SER H 131       5.875   6.437  38.256  1.00 41.29           C  
ATOM    974  OG  SER H 131       7.072   5.883  38.781  1.00 45.03           O  
ATOM    975  C   SER H 131       6.243   8.443  39.620  1.00 40.24           C  
ATOM    976  O   SER H 131       7.365   8.822  39.955  1.00 40.07           O  
ATOM    977  N   GLY H 132       5.205   8.484  40.478  1.00 52.59           N  
ATOM    978  CA  GLY H 132       5.424   8.873  41.842  1.00 55.31           C  
ATOM    979  C   GLY H 132       5.091  10.321  42.064  1.00 57.64           C  
ATOM    980  O   GLY H 132       5.005  10.758  43.209  1.00 57.95           O  
ATOM    981  N   TYR H 133       4.918  11.129  41.000  1.00 58.89           N  
ATOM    982  CA  TYR H 133       4.572  12.503  41.250  1.00 60.32           C  
ATOM    983  CB  TYR H 133       5.793  13.435  41.416  1.00 58.27           C  
ATOM    984  CG  TYR H 133       6.586  13.390  40.157  1.00 59.14           C  
ATOM    985  CD1 TYR H 133       6.216  14.162  39.085  1.00 58.49           C  
ATOM    986  CD2 TYR H 133       7.703  12.598  40.035  1.00 58.19           C  
ATOM    987  CE1 TYR H 133       6.920  14.137  37.910  1.00 57.97           C  
ATOM    988  CE2 TYR H 133       8.415  12.569  38.856  1.00 58.35           C  
ATOM    989  CZ  TYR H 133       8.022  13.339  37.790  1.00 57.78           C  
ATOM    990  OH  TYR H 133       8.743  13.315  36.579  1.00 57.88           O  
ATOM    991  C   TYR H 133       3.716  13.010  40.124  1.00 61.57           C  
ATOM    992  O   TYR H 133       3.620  12.376  39.075  1.00 62.50           O  
ATOM    993  N   THR H 134       3.065  14.179  40.329  1.00 63.26           N  
ATOM    994  CA  THR H 134       2.233  14.777  39.316  1.00 60.99           C  
ATOM    995  CB  THR H 134       1.508  16.007  39.793  1.00 62.91           C  
ATOM    996  OG1 THR H 134       2.433  17.017  40.163  1.00 62.36           O  
ATOM    997  CG2 THR H 134       0.648  15.637  41.006  1.00 61.23           C  
ATOM    998  C   THR H 134       3.118  15.199  38.184  1.00 59.62           C  
ATOM    999  O   THR H 134       3.956  16.090  38.304  1.00 61.15           O  
ATOM   1000  N   PHE H 135       2.909  14.567  37.023  1.00 60.60           N  
ATOM   1001  CA  PHE H 135       3.731  14.752  35.868  1.00 59.43           C  
ATOM   1002  CB  PHE H 135       3.377  13.737  34.778  1.00 60.73           C  
ATOM   1003  CG  PHE H 135       4.393  13.928  33.731  1.00 61.48           C  
ATOM   1004  CD1 PHE H 135       5.660  13.421  33.871  1.00 60.66           C  
ATOM   1005  CD2 PHE H 135       4.065  14.629  32.612  1.00 61.85           C  
ATOM   1006  CE1 PHE H 135       6.607  13.604  32.893  1.00 60.68           C  
ATOM   1007  CE2 PHE H 135       5.006  14.811  31.645  1.00 61.06           C  
ATOM   1008  CZ  PHE H 135       6.276  14.307  31.766  1.00 61.29           C  
ATOM   1009  C   PHE H 135       3.633  16.149  35.317  1.00 59.40           C  
ATOM   1010  O   PHE H 135       4.637  16.728  34.903  1.00 57.91           O  
ATOM   1011  N   THR H 136       2.414  16.721  35.288  1.00 58.99           N  
ATOM   1012  CA  THR H 136       2.165  18.015  34.710  1.00 60.45           C  
ATOM   1013  CB  THR H 136       0.705  18.319  34.534  1.00 60.69           C  
ATOM   1014  OG1 THR H 136       0.549  19.499  33.760  1.00 63.93           O  
ATOM   1015  CG2 THR H 136       0.047  18.492  35.911  1.00 60.65           C  
ATOM   1016  C   THR H 136       2.781  19.118  35.525  1.00 60.50           C  
ATOM   1017  O   THR H 136       3.068  20.193  35.002  1.00 60.58           O  
ATOM   1018  N   SER H 137       2.946  18.906  36.840  1.00 60.16           N  
ATOM   1019  CA  SER H 137       3.406  19.934  37.728  1.00 60.85           C  
ATOM   1020  CB  SER H 137       3.089  19.632  39.201  1.00 60.78           C  
ATOM   1021  OG  SER H 137       1.682  19.645  39.396  1.00 67.66           O  
ATOM   1022  C   SER H 137       4.882  20.261  37.637  1.00 59.77           C  
ATOM   1023  O   SER H 137       5.294  21.246  38.249  1.00 61.17           O  
ATOM   1024  N   TYR H 138       5.727  19.483  36.915  1.00 58.52           N  
ATOM   1025  CA  TYR H 138       7.155  19.769  36.924  1.00 55.97           C  
ATOM   1026  CB  TYR H 138       8.010  18.670  37.575  1.00 58.59           C  
ATOM   1027  CG  TYR H 138       7.817  18.635  39.046  1.00 61.72           C  
ATOM   1028  CD1 TYR H 138       8.623  19.403  39.844  1.00 63.03           C  
ATOM   1029  CD2 TYR H 138       6.858  17.846  39.630  1.00 62.22           C  
ATOM   1030  CE1 TYR H 138       8.478  19.384  41.206  1.00 64.46           C  
ATOM   1031  CE2 TYR H 138       6.712  17.826  40.996  1.00 63.66           C  
ATOM   1032  CZ  TYR H 138       7.524  18.596  41.786  1.00 64.38           C  
ATOM   1033  OH  TYR H 138       7.387  18.584  43.190  1.00 64.60           O  
ATOM   1034  C   TYR H 138       7.723  19.868  35.530  1.00 53.37           C  
ATOM   1035  O   TYR H 138       7.129  19.310  34.604  1.00 54.94           O  
ATOM   1036  N   ASN H 139       8.896  20.570  35.334  1.00 33.36           N  
ATOM   1037  CA  ASN H 139       9.366  20.557  33.981  1.00 32.39           C  
ATOM   1038  CB  ASN H 139      10.037  21.876  33.554  1.00 32.03           C  
ATOM   1039  CG  ASN H 139      11.191  22.168  34.498  1.00 37.70           C  
ATOM   1040  OD1 ASN H 139      11.427  21.438  35.459  1.00  0.00           O  
ATOM   1041  ND2 ASN H 139      11.923  23.282  34.229  1.00  0.00           N  
ATOM   1042  C   ASN H 139      10.323  19.404  33.837  1.00 32.98           C  
ATOM   1043  O   ASN H 139      10.914  18.936  34.810  1.00 32.99           O  
ATOM   1044  N   MET H 140      10.484  18.888  32.604  1.00 31.85           N  
ATOM   1045  CA  MET H 140      11.343  17.760  32.399  1.00 30.41           C  
ATOM   1046  CB  MET H 140      10.620  16.578  31.735  1.00 31.68           C  
ATOM   1047  CG  MET H 140       9.486  16.029  32.604  1.00 20.47           C  
ATOM   1048  SD  MET H 140      10.023  15.334  34.196  1.00 24.43           S  
ATOM   1049  CE  MET H 140      10.723  13.825  33.470  1.00 24.02           C  
ATOM   1050  C   MET H 140      12.451  18.203  31.506  1.00 30.73           C  
ATOM   1051  O   MET H 140      12.249  19.019  30.607  1.00 31.39           O  
ATOM   1052  N   HIS H 141      13.667  17.678  31.745  1.00 28.39           N  
ATOM   1053  CA  HIS H 141      14.790  18.127  30.979  1.00 27.87           C  
ATOM   1054  ND1 HIS H 141      14.151  19.894  33.421  1.00 38.19           N  
ATOM   1055  CG  HIS H 141      15.271  19.998  32.632  1.00 34.31           C  
ATOM   1056  CB  HIS H 141      15.833  18.862  31.834  1.00 28.32           C  
ATOM   1057  NE2 HIS H 141      14.913  21.967  33.675  1.00 38.16           N  
ATOM   1058  CD2 HIS H 141      15.724  21.273  32.797  1.00 35.51           C  
ATOM   1059  CE1 HIS H 141      13.982  21.099  34.021  1.00 36.26           C  
ATOM   1060  C   HIS H 141      15.516  16.939  30.444  1.00 28.52           C  
ATOM   1061  O   HIS H 141      15.411  15.834  30.975  1.00 28.71           O  
ATOM   1062  N   TRP H 142      16.265  17.152  29.347  1.00 28.51           N  
ATOM   1063  CA  TRP H 142      17.110  16.122  28.819  1.00 28.20           C  
ATOM   1064  CB  TRP H 142      16.827  15.776  27.348  1.00 28.76           C  
ATOM   1065  CG  TRP H 142      15.508  15.075  27.138  1.00 30.84           C  
ATOM   1066  CD2 TRP H 142      15.326  13.656  27.259  1.00 31.73           C  
ATOM   1067  CD1 TRP H 142      14.287  15.595  26.822  1.00 33.45           C  
ATOM   1068  NE1 TRP H 142      13.355  14.588  26.738  1.00 32.47           N  
ATOM   1069  CE2 TRP H 142      13.982  13.389  27.005  1.00 33.25           C  
ATOM   1070  CE3 TRP H 142      16.208  12.658  27.556  1.00 33.58           C  
ATOM   1071  CZ2 TRP H 142      13.495  12.115  27.045  1.00 34.17           C  
ATOM   1072  CZ3 TRP H 142      15.714  11.373  27.596  1.00 33.93           C  
ATOM   1073  CH2 TRP H 142      14.384  11.106  27.347  1.00 34.68           C  
ATOM   1074  C   TRP H 142      18.511  16.648  28.903  1.00 28.99           C  
ATOM   1075  O   TRP H 142      18.773  17.797  28.548  1.00 30.05           O  
ATOM   1076  N   VAL H 143      19.443  15.816  29.417  1.00 27.30           N  
ATOM   1077  CA  VAL H 143      20.831  16.176  29.538  1.00 26.84           C  
ATOM   1078  CB  VAL H 143      21.282  16.319  30.968  1.00 28.12           C  
ATOM   1079  CG1 VAL H 143      22.796  16.581  30.988  1.00 30.22           C  
ATOM   1080  CG2 VAL H 143      20.457  17.430  31.644  1.00 31.29           C  
ATOM   1081  C   VAL H 143      21.617  15.051  28.931  1.00 28.42           C  
ATOM   1082  O   VAL H 143      21.266  13.884  29.094  1.00 27.50           O  
ATOM   1083  N   ARG H 144      22.710  15.365  28.205  1.00 27.43           N  
ATOM   1084  CA  ARG H 144      23.465  14.311  27.581  1.00 28.83           C  
ATOM   1085  CB  ARG H 144      23.532  14.415  26.045  1.00 29.50           C  
ATOM   1086  CG  ARG H 144      24.171  15.726  25.577  1.00 31.54           C  
ATOM   1087  CD  ARG H 144      24.907  15.638  24.236  1.00 33.07           C  
ATOM   1088  NE  ARG H 144      23.928  15.766  23.123  1.00 35.96           N  
ATOM   1089  CZ  ARG H 144      24.376  16.146  21.892  1.00 39.27           C  
ATOM   1090  NH1 ARG H 144      25.676  16.530  21.725  1.00 37.55           N1+
ATOM   1091  NH2 ARG H 144      23.538  16.125  20.817  1.00 33.43           N  
ATOM   1092  C   ARG H 144      24.887  14.391  28.033  1.00 29.26           C  
ATOM   1093  O   ARG H 144      25.371  15.460  28.404  1.00 28.35           O  
ATOM   1094  N   GLN H 145      25.592  13.238  28.054  1.00 28.22           N  
ATOM   1095  CA  GLN H 145      26.996  13.313  28.330  1.00 28.85           C  
ATOM   1096  CB  GLN H 145      27.420  13.051  29.791  1.00 28.15           C  
ATOM   1097  CG  GLN H 145      27.250  11.622  30.300  1.00 28.87           C  
ATOM   1098  CD  GLN H 145      27.738  11.629  31.745  1.00 33.59           C  
ATOM   1099  OE1 GLN H 145      26.956  11.423  32.668  1.00 35.17           O  
ATOM   1100  NE2 GLN H 145      29.056  11.890  31.953  1.00 32.03           N  
ATOM   1101  C   GLN H 145      27.723  12.351  27.446  1.00 31.05           C  
ATOM   1102  O   GLN H 145      27.514  11.140  27.503  1.00 30.07           O  
ATOM   1103  N   ALA H 146      28.623  12.893  26.605  1.00 33.30           N  
ATOM   1104  CA  ALA H 146      29.405  12.089  25.712  1.00 36.25           C  
ATOM   1105  CB  ALA H 146      30.201  12.903  24.674  1.00 36.64           C  
ATOM   1106  C   ALA H 146      30.385  11.344  26.552  1.00 40.17           C  
ATOM   1107  O   ALA H 146      30.715  11.756  27.665  1.00 40.04           O  
ATOM   1108  N   PRO H 147      30.853  10.236  26.051  1.00 41.87           N  
ATOM   1109  CA  PRO H 147      31.769   9.466  26.831  0.80 43.97           C  
ATOM   1110  CD  PRO H 147      30.068   9.402  25.156  1.00 42.66           C  
ATOM   1111  CB  PRO H 147      31.931   8.138  26.100  1.00 45.06           C  
ATOM   1112  CG  PRO H 147      30.570   7.965  25.395  1.00 45.52           C  
ATOM   1113  C   PRO H 147      33.034  10.206  27.102  1.00 43.80           C  
ATOM   1114  O   PRO H 147      33.684  10.665  26.164  1.00 43.20           O  
ATOM   1115  N   GLY H 148      33.400  10.312  28.391  1.00 42.57           N  
ATOM   1116  CA  GLY H 148      34.623  10.943  28.785  1.00 42.59           C  
ATOM   1117  C   GLY H 148      34.425  12.425  28.913  1.00 43.12           C  
ATOM   1118  O   GLY H 148      35.340  13.132  29.329  1.00 43.89           O  
ATOM   1119  N   LYS H 149      33.222  12.940  28.585  1.00 41.50           N  
ATOM   1120  CA  LYS H 149      33.012  14.363  28.616  1.00 40.83           C  
ATOM   1121  CB  LYS H 149      32.453  14.939  27.301  1.00 43.27           C  
ATOM   1122  CG  LYS H 149      33.460  14.958  26.141  1.00 48.17           C  
ATOM   1123  CD  LYS H 149      34.703  15.809  26.419  1.00 53.98           C  
ATOM   1124  CE  LYS H 149      35.064  16.786  25.294  1.00 57.90           C  
ATOM   1125  NZ  LYS H 149      35.807  16.093  24.217  1.00 59.97           N1+
ATOM   1126  C   LYS H 149      32.052  14.708  29.717  1.00 39.50           C  
ATOM   1127  O   LYS H 149      31.638  13.846  30.492  1.00 39.49           O  
ATOM   1128  N   GLY H 150      31.717  16.015  29.821  1.00 36.54           N  
ATOM   1129  CA  GLY H 150      30.863  16.526  30.861  1.00 34.99           C  
ATOM   1130  C   GLY H 150      29.430  16.561  30.422  1.00 35.16           C  
ATOM   1131  O   GLY H 150      29.075  16.092  29.343  1.00 35.81           O  
ATOM   1132  N   LEU H 151      28.571  17.148  31.285  1.00 32.92           N  
ATOM   1133  CA  LEU H 151      27.153  17.214  31.078  1.00 31.44           C  
ATOM   1134  CB  LEU H 151      26.381  17.392  32.394  1.00 29.69           C  
ATOM   1135  CG  LEU H 151      26.618  16.241  33.389  1.00 29.93           C  
ATOM   1136  CD1 LEU H 151      25.835  16.456  34.689  1.00 30.17           C  
ATOM   1137  CD2 LEU H 151      26.323  14.877  32.756  1.00 29.02           C  
ATOM   1138  C   LEU H 151      26.809  18.373  30.187  1.00 32.65           C  
ATOM   1139  O   LEU H 151      27.418  19.438  30.264  1.00 32.87           O  
ATOM   1140  N   GLU H 152      25.798  18.174  29.312  1.00 31.40           N  
ATOM   1141  CA  GLU H 152      25.341  19.200  28.415  1.00 31.96           C  
ATOM   1142  CB  GLU H 152      25.737  18.932  26.954  1.00 32.69           C  
ATOM   1143  CG  GLU H 152      25.551  20.129  26.024  1.00 38.43           C  
ATOM   1144  CD  GLU H 152      25.963  19.690  24.625  1.00 46.61           C  
ATOM   1145  OE1 GLU H 152      26.054  18.454  24.402  1.00 45.17           O  
ATOM   1146  OE2 GLU H 152      26.189  20.575  23.762  1.00 44.94           O1-
ATOM   1147  C   GLU H 152      23.841  19.195  28.479  1.00 32.79           C  
ATOM   1148  O   GLU H 152      23.214  18.136  28.477  1.00 33.60           O  
ATOM   1149  N   TRP H 153      23.217  20.387  28.522  1.00 30.07           N  
ATOM   1150  CA  TRP H 153      21.786  20.458  28.646  1.00 29.84           C  
ATOM   1151  CB  TRP H 153      21.340  21.687  29.456  1.00 29.76           C  
ATOM   1152  CG  TRP H 153      19.850  21.871  29.584  1.00 29.46           C  
ATOM   1153  CD2 TRP H 153      19.099  22.857  28.859  1.00 28.70           C  
ATOM   1154  CD1 TRP H 153      18.958  21.215  30.381  1.00 30.33           C  
ATOM   1155  NE1 TRP H 153      17.696  21.726  30.192  1.00 29.99           N  
ATOM   1156  CE2 TRP H 153      17.769  22.740  29.260  1.00 29.79           C  
ATOM   1157  CE3 TRP H 153      19.488  23.790  27.940  1.00 30.00           C  
ATOM   1158  CZ2 TRP H 153      16.803  23.556  28.742  1.00 29.83           C  
ATOM   1159  CZ3 TRP H 153      18.512  24.607  27.416  1.00 30.73           C  
ATOM   1160  CH2 TRP H 153      17.195  24.490  27.809  1.00 30.40           C  
ATOM   1161  C   TRP H 153      21.201  20.560  27.274  1.00 30.10           C  
ATOM   1162  O   TRP H 153      21.568  21.449  26.509  1.00 30.51           O  
ATOM   1163  N   VAL H 154      20.358  19.573  26.899  1.00 28.93           N  
ATOM   1164  CA  VAL H 154      19.678  19.518  25.635  1.00 29.20           C  
ATOM   1165  CB  VAL H 154      19.209  18.127  25.325  1.00 30.37           C  
ATOM   1166  CG1 VAL H 154      18.485  18.139  23.968  1.00 31.36           C  
ATOM   1167  CG2 VAL H 154      20.422  17.184  25.377  1.00 31.62           C  
ATOM   1168  C   VAL H 154      18.477  20.431  25.552  1.00 30.63           C  
ATOM   1169  O   VAL H 154      18.381  21.262  24.649  1.00 30.94           O  
ATOM   1170  N   GLY H 155      17.523  20.321  26.510  1.00 30.17           N  
ATOM   1171  CA  GLY H 155      16.319  21.108  26.395  1.00 30.74           C  
ATOM   1172  C   GLY H 155      15.331  20.694  27.448  1.00 31.76           C  
ATOM   1173  O   GLY H 155      15.586  19.781  28.234  1.00 31.12           O  
ATOM   1174  N   ALA H 156      14.152  21.366  27.472  1.00 30.93           N  
ATOM   1175  CA  ALA H 156      13.184  21.089  28.500  1.00 30.89           C  
ATOM   1176  CB  ALA H 156      13.365  21.960  29.755  1.00 37.17           C  
ATOM   1177  C   ALA H 156      11.792  21.335  27.994  1.00 32.63           C  
ATOM   1178  O   ALA H 156      11.574  21.989  26.976  1.00 32.24           O  
ATOM   1179  N   ILE H 157      10.798  20.758  28.700  1.00 31.99           N  
ATOM   1180  CA  ILE H 157       9.413  20.938  28.358  1.00 32.85           C  
ATOM   1181  CB  ILE H 157       8.852  19.778  27.580  1.00 32.34           C  
ATOM   1182  CG1 ILE H 157       7.434  20.080  27.066  1.00 30.44           C  
ATOM   1183  CG2 ILE H 157       8.953  18.518  28.453  1.00 31.36           C  
ATOM   1184  CD1 ILE H 157       6.925  19.049  26.058  1.00 30.87           C  
ATOM   1185  C   ILE H 157       8.618  21.076  29.630  1.00 34.86           C  
ATOM   1186  O   ILE H 157       8.953  20.485  30.655  1.00 34.64           O  
ATOM   1187  N   TYR H 158       7.534  21.880  29.592  1.00 35.89           N  
ATOM   1188  CA  TYR H 158       6.654  22.048  30.721  1.00 37.36           C  
ATOM   1189  CB  TYR H 158       6.237  23.526  30.887  1.00 38.08           C  
ATOM   1190  CG  TYR H 158       5.192  23.685  31.936  1.00 38.44           C  
ATOM   1191  CD1 TYR H 158       5.506  23.536  33.266  1.00 47.51           C  
ATOM   1192  CD2 TYR H 158       3.892  23.962  31.586  1.00 62.10           C  
ATOM   1193  CE1 TYR H 158       4.542  23.684  34.234  1.00 64.57           C  
ATOM   1194  CE2 TYR H 158       2.922  24.113  32.550  1.00 49.96           C  
ATOM   1195  CZ  TYR H 158       3.248  23.976  33.878  1.00 69.04           C  
ATOM   1196  OH  TYR H 158       2.258  24.129  34.873  1.00 71.43           O  
ATOM   1197  C   TYR H 158       5.462  21.211  30.378  1.00 39.98           C  
ATOM   1198  O   TYR H 158       4.764  21.487  29.408  1.00 40.75           O  
ATOM   1199  N   PRO H 159       5.245  20.074  31.021  1.00 34.96           N  
ATOM   1200  CA  PRO H 159       4.250  19.106  30.600  1.00 37.77           C  
ATOM   1201  CD  PRO H 159       6.252  19.483  31.886  1.00 35.03           C  
ATOM   1202  CB  PRO H 159       4.430  17.901  31.527  1.00 38.10           C  
ATOM   1203  CG  PRO H 159       5.911  17.981  31.943  1.00 37.21           C  
ATOM   1204  C   PRO H 159       2.858  19.620  30.548  1.00 40.00           C  
ATOM   1205  O   PRO H 159       2.075  19.126  29.734  1.00 40.42           O  
ATOM   1206  N   GLY H 160       2.512  20.584  31.415  1.00 40.45           N  
ATOM   1207  CA  GLY H 160       1.159  21.037  31.421  1.00 43.61           C  
ATOM   1208  C   GLY H 160       0.834  21.714  30.124  1.00 44.73           C  
ATOM   1209  O   GLY H 160      -0.198  21.437  29.514  1.00 46.27           O  
ATOM   1210  N   ASN H 161       1.684  22.678  29.715  1.00 44.48           N  
ATOM   1211  CA  ASN H 161       1.483  23.419  28.500  1.00 44.66           C  
ATOM   1212  CB  ASN H 161       2.179  24.786  28.502  1.00 46.51           C  
ATOM   1213  CG  ASN H 161       1.472  25.654  29.514  1.00 47.52           C  
ATOM   1214  OD1 ASN H 161       0.247  25.651  29.605  1.00 48.32           O  
ATOM   1215  ND2 ASN H 161       2.265  26.427  30.298  1.00 47.25           N  
ATOM   1216  C   ASN H 161       1.998  22.719  27.290  1.00 42.80           C  
ATOM   1217  O   ASN H 161       1.336  22.669  26.253  1.00 43.78           O  
ATOM   1218  N   GLY H 162       3.199  22.131  27.421  1.00 40.41           N  
ATOM   1219  CA  GLY H 162       3.922  21.626  26.300  1.00 38.28           C  
ATOM   1220  C   GLY H 162       4.901  22.705  25.916  1.00 36.84           C  
ATOM   1221  O   GLY H 162       5.523  22.617  24.856  1.00 36.36           O  
ATOM   1222  N   ALA H 163       5.068  23.761  26.760  1.00 40.77           N  
ATOM   1223  CA  ALA H 163       6.031  24.757  26.377  1.00 40.54           C  
ATOM   1224  CB  ALA H 163       6.133  25.928  27.370  1.00 48.61           C  
ATOM   1225  C   ALA H 163       7.365  24.086  26.313  1.00 39.48           C  
ATOM   1226  O   ALA H 163       7.677  23.229  27.137  1.00 37.48           O  
ATOM   1227  N   THR H 164       8.195  24.468  25.322  1.00 38.86           N  
ATOM   1228  CA  THR H 164       9.455  23.803  25.163  1.00 37.86           C  
ATOM   1229  CB  THR H 164       9.452  22.893  23.970  1.00 39.61           C  
ATOM   1230  OG1 THR H 164      10.678  22.186  23.873  1.00 42.35           O  
ATOM   1231  CG2 THR H 164       9.205  23.734  22.709  1.00 38.45           C  
ATOM   1232  C   THR H 164      10.547  24.814  24.994  1.00 37.88           C  
ATOM   1233  O   THR H 164      10.314  25.935  24.545  1.00 38.12           O  
ATOM   1234  N   SER H 165      11.781  24.432  25.387  1.00 35.18           N  
ATOM   1235  CA  SER H 165      12.926  25.293  25.261  1.00 35.00           C  
ATOM   1236  CB  SER H 165      13.313  25.987  26.576  1.00 34.29           C  
ATOM   1237  OG  SER H 165      13.687  25.017  27.544  1.00 24.15           O  
ATOM   1238  C   SER H 165      14.090  24.439  24.857  1.00 35.34           C  
ATOM   1239  O   SER H 165      14.245  23.315  25.336  1.00 34.92           O  
ATOM   1240  N   TYR H 166      14.963  24.960  23.969  1.00 35.62           N  
ATOM   1241  CA  TYR H 166      16.056  24.147  23.517  1.00 35.21           C  
ATOM   1242  CB  TYR H 166      16.002  23.790  22.019  1.00 35.63           C  
ATOM   1243  CG  TYR H 166      14.783  22.987  21.740  1.00 35.69           C  
ATOM   1244  CD1 TYR H 166      14.749  21.642  22.023  1.00 36.48           C  
ATOM   1245  CD2 TYR H 166      13.665  23.582  21.206  1.00 35.90           C  
ATOM   1246  CE1 TYR H 166      13.622  20.899  21.766  1.00 37.42           C  
ATOM   1247  CE2 TYR H 166      12.536  22.845  20.945  1.00 36.84           C  
ATOM   1248  CZ  TYR H 166      12.513  21.500  21.225  1.00 38.08           C  
ATOM   1249  OH  TYR H 166      11.354  20.742  20.958  1.00 38.36           O  
ATOM   1250  C   TYR H 166      17.349  24.883  23.666  1.00 35.99           C  
ATOM   1251  O   TYR H 166      17.389  26.111  23.731  1.00 36.27           O  
ATOM   1252  N   ASN H 167      18.448  24.107  23.765  1.00 34.40           N  
ATOM   1253  CA  ASN H 167      19.772  24.643  23.722  1.00 35.79           C  
ATOM   1254  CB  ASN H 167      20.840  23.589  24.077  1.00 34.69           C  
ATOM   1255  CG  ASN H 167      22.212  24.240  24.197  1.00 38.15           C  
ATOM   1256  OD1 ASN H 167      22.629  25.013  23.336  1.00 33.97           O  
ATOM   1257  ND2 ASN H 167      22.943  23.909  25.294  1.00 33.96           N  
ATOM   1258  C   ASN H 167      19.918  25.018  22.279  1.00 38.56           C  
ATOM   1259  O   ASN H 167      19.409  24.321  21.404  1.00 37.49           O  
ATOM   1260  N   GLN H 168      20.632  26.118  21.986  1.00 40.74           N  
ATOM   1261  CA  GLN H 168      20.691  26.634  20.647  1.00 43.99           C  
ATOM   1262  CB  GLN H 168      21.540  27.913  20.559  1.00 47.67           C  
ATOM   1263  CG  GLN H 168      20.932  29.061  21.363  1.00 56.70           C  
ATOM   1264  CD  GLN H 168      21.825  30.283  21.229  1.00 78.44           C  
ATOM   1265  OE1 GLN H 168      22.939  30.204  20.714  1.00 81.01           O  
ATOM   1266  NE2 GLN H 168      21.323  31.449  21.714  0.50 83.16           N  
ATOM   1267  C   GLN H 168      21.278  25.617  19.721  1.00 44.75           C  
ATOM   1268  O   GLN H 168      20.845  25.474  18.579  1.00 44.85           O  
ATOM   1269  N   LYS H 169      22.282  24.870  20.200  1.00 43.49           N  
ATOM   1270  CA  LYS H 169      22.967  23.905  19.392  1.00 43.94           C  
ATOM   1271  CB  LYS H 169      24.065  23.195  20.200  1.00 45.14           C  
ATOM   1272  CG  LYS H 169      24.750  22.026  19.489  0.50 63.24           C  
ATOM   1273  CD  LYS H 169      25.936  21.488  20.290  0.00 36.21           C  
ATOM   1274  CE  LYS H 169      26.403  20.095  19.869  1.00 45.44           C  
ATOM   1275  NZ  LYS H 169      27.296  19.536  20.912  1.00 34.32           N1+
ATOM   1276  C   LYS H 169      22.016  22.844  18.902  1.00 43.64           C  
ATOM   1277  O   LYS H 169      22.104  22.404  17.756  1.00 43.15           O  
ATOM   1278  N   PHE H 170      21.107  22.390  19.784  1.00 41.51           N  
ATOM   1279  CA  PHE H 170      20.177  21.312  19.557  1.00 41.18           C  
ATOM   1280  CB  PHE H 170      19.606  20.742  20.863  1.00 40.31           C  
ATOM   1281  CG  PHE H 170      20.765  20.147  21.581  1.00 41.83           C  
ATOM   1282  CD1 PHE H 170      21.567  20.931  22.378  1.00 43.17           C  
ATOM   1283  CD2 PHE H 170      21.056  18.811  21.448  1.00 44.19           C  
ATOM   1284  CE1 PHE H 170      22.643  20.388  23.038  1.00 44.37           C  
ATOM   1285  CE2 PHE H 170      22.131  18.264  22.107  1.00 45.10           C  
ATOM   1286  CZ  PHE H 170      22.925  19.051  22.905  1.00 42.31           C  
ATOM   1287  C   PHE H 170      19.026  21.649  18.665  1.00 42.86           C  
ATOM   1288  O   PHE H 170      18.492  20.768  17.991  1.00 42.35           O  
ATOM   1289  N   LYS H 171      18.581  22.918  18.665  1.00 43.00           N  
ATOM   1290  CA  LYS H 171      17.365  23.250  17.984  1.00 44.01           C  
ATOM   1291  CB  LYS H 171      16.985  24.740  18.044  1.00 46.85           C  
ATOM   1292  CG  LYS H 171      17.939  25.666  17.296  0.80 52.91           C  
ATOM   1293  CD  LYS H 171      17.357  27.064  17.093  0.80 56.89           C  
ATOM   1294  CE  LYS H 171      16.818  27.685  18.383  0.80 59.96           C  
ATOM   1295  NZ  LYS H 171      17.943  28.126  19.234  0.80 61.65           N1+
ATOM   1296  C   LYS H 171      17.398  22.833  16.553  1.00 43.82           C  
ATOM   1297  O   LYS H 171      18.414  22.910  15.864  1.00 43.67           O  
ATOM   1298  N   GLY H 172      16.238  22.317  16.106  1.00 42.20           N  
ATOM   1299  CA  GLY H 172      16.002  21.934  14.751  1.00 43.20           C  
ATOM   1300  C   GLY H 172      16.112  20.449  14.634  1.00 42.73           C  
ATOM   1301  O   GLY H 172      15.241  19.812  14.048  1.00 43.24           O  
ATOM   1302  N   ARG H 173      17.223  19.870  15.135  1.00 40.14           N  
ATOM   1303  CA  ARG H 173      17.439  18.452  15.080  1.00 38.20           C  
ATOM   1304  CB  ARG H 173      18.925  18.059  15.158  1.00 36.65           C  
ATOM   1305  CG  ARG H 173      19.677  18.472  13.888  1.00 36.48           C  
ATOM   1306  CD  ARG H 173      21.030  17.784  13.692  1.00 34.63           C  
ATOM   1307  NE  ARG H 173      21.983  18.320  14.702  1.00 36.08           N  
ATOM   1308  CZ  ARG H 173      22.869  17.477  15.307  1.00 38.82           C  
ATOM   1309  NH1 ARG H 173      22.833  16.139  15.035  1.00 35.77           N1+
ATOM   1310  NH2 ARG H 173      23.793  17.969  16.182  1.00 36.42           N  
ATOM   1311  C   ARG H 173      16.665  17.697  16.124  1.00 39.18           C  
ATOM   1312  O   ARG H 173      16.174  16.600  15.861  1.00 39.86           O  
ATOM   1313  N   PHE H 174      16.533  18.261  17.343  1.00 37.72           N  
ATOM   1314  CA  PHE H 174      15.936  17.529  18.432  1.00 36.93           C  
ATOM   1315  CB  PHE H 174      16.763  17.640  19.730  1.00 36.54           C  
ATOM   1316  CG  PHE H 174      18.083  16.975  19.525  1.00 37.39           C  
ATOM   1317  CD1 PHE H 174      19.013  17.509  18.662  1.00 37.37           C  
ATOM   1318  CD2 PHE H 174      18.414  15.836  20.221  1.00 38.51           C  
ATOM   1319  CE1 PHE H 174      20.235  16.905  18.472  1.00 39.45           C  
ATOM   1320  CE2 PHE H 174      19.636  15.228  20.036  1.00 39.21           C  
ATOM   1321  CZ  PHE H 174      20.550  15.758  19.159  1.00 37.55           C  
ATOM   1322  C   PHE H 174      14.589  18.111  18.747  1.00 36.59           C  
ATOM   1323  O   PHE H 174      14.386  19.320  18.645  1.00 37.12           O  
ATOM   1324  N   THR H 175      13.619  17.245  19.128  1.00 34.75           N  
ATOM   1325  CA  THR H 175      12.309  17.720  19.488  1.00 34.38           C  
ATOM   1326  CB  THR H 175      11.257  17.388  18.470  1.00 34.76           C  
ATOM   1327  OG1 THR H 175      11.618  17.920  17.205  1.00 35.30           O  
ATOM   1328  CG2 THR H 175       9.920  18.001  18.923  1.00 33.49           C  
ATOM   1329  C   THR H 175      11.898  17.068  20.780  1.00 35.69           C  
ATOM   1330  O   THR H 175      12.016  15.855  20.946  1.00 34.77           O  
ATOM   1331  N   ILE H 176      11.379  17.869  21.734  1.00 34.21           N  
ATOM   1332  CA  ILE H 176      10.956  17.337  23.000  1.00 34.34           C  
ATOM   1333  CB  ILE H 176      11.464  18.120  24.179  1.00 33.66           C  
ATOM   1334  CG1 ILE H 176      12.991  18.019  24.290  1.00 32.47           C  
ATOM   1335  CG2 ILE H 176      10.731  17.636  25.435  1.00 33.37           C  
ATOM   1336  CD1 ILE H 176      13.582  18.961  25.340  1.00 31.52           C  
ATOM   1337  C   ILE H 176       9.459  17.398  23.043  1.00 36.15           C  
ATOM   1338  O   ILE H 176       8.864  18.422  22.710  1.00 36.88           O  
ATOM   1339  N   SER H 177       8.808  16.280  23.438  1.00 35.83           N  
ATOM   1340  CA  SER H 177       7.372  16.244  23.503  1.00 36.57           C  
ATOM   1341  CB  SER H 177       6.728  15.539  22.299  1.00 37.36           C  
ATOM   1342  OG  SER H 177       7.178  14.194  22.231  1.00 39.52           O  
ATOM   1343  C   SER H 177       6.962  15.498  24.740  1.00 38.54           C  
ATOM   1344  O   SER H 177       7.795  14.904  25.422  1.00 37.97           O  
ATOM   1345  N   VAL H 178       5.653  15.541  25.082  1.00 39.23           N  
ATOM   1346  CA  VAL H 178       5.211  14.865  26.272  1.00 40.17           C  
ATOM   1347  CB  VAL H 178       5.197  15.760  27.481  1.00 40.07           C  
ATOM   1348  CG1 VAL H 178       4.014  16.738  27.374  1.00 16.18           C  
ATOM   1349  CG2 VAL H 178       5.188  14.885  28.743  1.00 16.16           C  
ATOM   1350  C   VAL H 178       3.813  14.353  26.077  1.00 42.16           C  
ATOM   1351  O   VAL H 178       3.044  14.877  25.272  1.00 43.73           O  
ATOM   1352  N   ASP H 179       3.470  13.268  26.805  1.00 41.85           N  
ATOM   1353  CA  ASP H 179       2.151  12.699  26.798  1.00 43.35           C  
ATOM   1354  CB  ASP H 179       2.128  11.248  26.280  1.00 44.81           C  
ATOM   1355  CG  ASP H 179       0.684  10.822  26.058  1.00 46.35           C  
ATOM   1356  OD1 ASP H 179      -0.209  11.377  26.750  1.00 45.95           O  
ATOM   1357  OD2 ASP H 179       0.453   9.941  25.189  1.00 48.38           O1-
ATOM   1358  C   ASP H 179       1.722  12.696  28.236  1.00 44.96           C  
ATOM   1359  O   ASP H 179       2.118  11.831  29.015  1.00 44.10           O  
ATOM   1360  N   LYS H 180       0.882  13.671  28.621  1.00 46.10           N  
ATOM   1361  CA  LYS H 180       0.483  13.867  29.986  1.00 48.83           C  
ATOM   1362  CB  LYS H 180      -0.423  15.103  30.140  1.00 50.26           C  
ATOM   1363  CG  LYS H 180      -0.665  15.551  31.583  1.00 48.96           C  
ATOM   1364  CD  LYS H 180      -1.434  14.542  32.434  1.00 52.25           C  
ATOM   1365  CE  LYS H 180      -1.799  15.062  33.823  1.00 55.61           C  
ATOM   1366  NZ  LYS H 180      -3.042  15.863  33.751  1.00 57.47           N1+
ATOM   1367  C   LYS H 180      -0.256  12.666  30.493  1.00 50.22           C  
ATOM   1368  O   LYS H 180      -0.097  12.280  31.650  1.00 50.49           O  
ATOM   1369  N   SER H 181      -1.096  12.046  29.645  1.00 50.31           N  
ATOM   1370  CA  SER H 181      -1.881  10.919  30.067  1.00 50.77           C  
ATOM   1371  CB  SER H 181      -2.774  10.374  28.941  1.00 52.55           C  
ATOM   1372  OG  SER H 181      -3.621  11.402  28.455  1.00 56.23           O  
ATOM   1373  C   SER H 181      -0.956   9.805  30.439  1.00 50.78           C  
ATOM   1374  O   SER H 181      -1.184   9.085  31.411  1.00 51.72           O  
ATOM   1375  N   LYS H 182       0.092   9.629  29.615  1.00 48.00           N  
ATOM   1376  CA  LYS H 182       1.119   8.632  29.714  1.00 46.36           C  
ATOM   1377  CB  LYS H 182       1.962   8.540  28.434  1.00 46.86           C  
ATOM   1378  CG  LYS H 182       1.168   8.085  27.209  1.00 50.51           C  
ATOM   1379  CD  LYS H 182       0.571   6.689  27.362  1.00 53.41           C  
ATOM   1380  CE  LYS H 182       1.632   5.596  27.473  1.00 57.33           C  
ATOM   1381  NZ  LYS H 182       0.989   4.305  27.792  1.00 59.52           N1+
ATOM   1382  C   LYS H 182       2.074   8.925  30.838  1.00 45.63           C  
ATOM   1383  O   LYS H 182       2.733   8.017  31.343  1.00 45.58           O  
ATOM   1384  N   ASN H 183       2.210  10.204  31.241  1.00 42.95           N  
ATOM   1385  CA  ASN H 183       3.205  10.576  32.213  1.00 41.05           C  
ATOM   1386  CB  ASN H 183       3.125   9.803  33.545  1.00 40.78           C  
ATOM   1387  CG  ASN H 183       2.020  10.392  34.412  1.00 46.74           C  
ATOM   1388  OD1 ASN H 183       1.051  10.960  33.915  1.00 47.13           O  
ATOM   1389  ND2 ASN H 183       2.180  10.270  35.758  1.00 46.20           N  
ATOM   1390  C   ASN H 183       4.548  10.293  31.617  1.00 40.12           C  
ATOM   1391  O   ASN H 183       5.484   9.914  32.320  1.00 39.43           O  
ATOM   1392  N   THR H 184       4.682  10.492  30.289  1.00 37.78           N  
ATOM   1393  CA  THR H 184       5.934  10.209  29.653  1.00 37.13           C  
ATOM   1394  CB  THR H 184       5.846   9.072  28.681  1.00 37.80           C  
ATOM   1395  OG1 THR H 184       5.380   7.906  29.344  1.00 36.84           O  
ATOM   1396  CG2 THR H 184       7.241   8.815  28.090  1.00 36.01           C  
ATOM   1397  C   THR H 184       6.405  11.414  28.891  1.00 38.26           C  
ATOM   1398  O   THR H 184       5.612  12.193  28.362  1.00 39.61           O  
ATOM   1399  N   LEU H 185       7.742  11.580  28.837  1.00 36.87           N  
ATOM   1400  CA  LEU H 185       8.432  12.633  28.142  1.00 35.78           C  
ATOM   1401  CB  LEU H 185       9.509  13.285  29.027  1.00 35.86           C  
ATOM   1402  CG  LEU H 185      10.409  14.309  28.318  1.00 21.90           C  
ATOM   1403  CD1 LEU H 185       9.619  15.548  27.870  1.00 21.22           C  
ATOM   1404  CD2 LEU H 185      11.630  14.650  29.187  1.00 22.41           C  
ATOM   1405  C   LEU H 185       9.155  11.971  27.002  1.00 35.08           C  
ATOM   1406  O   LEU H 185       9.583  10.826  27.135  1.00 35.11           O  
ATOM   1407  N   TYR H 186       9.302  12.659  25.844  1.00 33.92           N  
ATOM   1408  CA  TYR H 186       9.975  12.023  24.739  1.00 34.13           C  
ATOM   1409  CB  TYR H 186       9.073  11.701  23.528  1.00 35.40           C  
ATOM   1410  CG  TYR H 186       7.872  10.897  23.917  1.00 36.64           C  
ATOM   1411  CD1 TYR H 186       7.953   9.554  24.202  1.00 38.11           C  
ATOM   1412  CD2 TYR H 186       6.644  11.505  24.003  1.00 39.49           C  
ATOM   1413  CE1 TYR H 186       6.832   8.835  24.554  1.00 39.55           C  
ATOM   1414  CE2 TYR H 186       5.521  10.794  24.351  1.00 41.16           C  
ATOM   1415  CZ  TYR H 186       5.610   9.454  24.627  1.00 43.30           C  
ATOM   1416  OH  TYR H 186       4.460   8.720  24.986  1.00 46.02           O  
ATOM   1417  C   TYR H 186      11.009  12.962  24.184  1.00 34.83           C  
ATOM   1418  O   TYR H 186      10.892  14.180  24.308  1.00 35.68           O  
ATOM   1419  N   LEU H 187      12.079  12.397  23.578  1.00 32.73           N  
ATOM   1420  CA  LEU H 187      13.077  13.184  22.903  1.00 33.13           C  
ATOM   1421  CB  LEU H 187      14.450  13.169  23.597  1.00 32.46           C  
ATOM   1422  CG  LEU H 187      15.518  13.998  22.862  1.00 32.87           C  
ATOM   1423  CD1 LEU H 187      15.111  15.475  22.758  1.00 32.30           C  
ATOM   1424  CD2 LEU H 187      16.902  13.810  23.504  1.00 32.55           C  
ATOM   1425  C   LEU H 187      13.255  12.593  21.541  1.00 35.43           C  
ATOM   1426  O   LEU H 187      13.695  11.454  21.399  1.00 35.89           O  
ATOM   1427  N   GLN H 188      12.920  13.366  20.492  1.00 35.07           N  
ATOM   1428  CA  GLN H 188      13.059  12.893  19.145  1.00 35.43           C  
ATOM   1429  CB  GLN H 188      11.909  13.353  18.231  1.00 36.90           C  
ATOM   1430  CG  GLN H 188      12.076  12.963  16.762  1.00 39.60           C  
ATOM   1431  CD  GLN H 188      11.923  11.458  16.634  1.00 45.13           C  
ATOM   1432  OE1 GLN H 188      10.955  10.875  17.118  1.00 43.26           O  
ATOM   1433  NE2 GLN H 188      12.912  10.811  15.959  1.00 46.95           N  
ATOM   1434  C   GLN H 188      14.335  13.464  18.608  1.00 37.20           C  
ATOM   1435  O   GLN H 188      14.543  14.676  18.632  1.00 36.67           O  
ATOM   1436  N   MET H 189      15.238  12.590  18.116  1.00 36.13           N  
ATOM   1437  CA  MET H 189      16.493  13.062  17.606  1.00 36.90           C  
ATOM   1438  CB  MET H 189      17.694  12.412  18.310  1.00 37.24           C  
ATOM   1439  CG  MET H 189      17.715  12.692  19.815  1.00 40.96           C  
ATOM   1440  SD  MET H 189      19.105  11.945  20.715  1.00 45.90           S  
ATOM   1441  CE  MET H 189      18.590  10.224  20.462  1.00 44.53           C  
ATOM   1442  C   MET H 189      16.562  12.697  16.157  1.00 38.67           C  
ATOM   1443  O   MET H 189      16.342  11.544  15.787  1.00 39.20           O  
ATOM   1444  N   ASN H 190      16.889  13.682  15.295  1.00 38.05           N  
ATOM   1445  CA  ASN H 190      16.907  13.427  13.881  1.00 38.10           C  
ATOM   1446  CB  ASN H 190      15.894  14.285  13.102  1.00 38.92           C  
ATOM   1447  CG  ASN H 190      14.493  13.953  13.593  1.00 45.05           C  
ATOM   1448  OD1 ASN H 190      14.058  12.804  13.545  1.00 45.17           O  
ATOM   1449  ND2 ASN H 190      13.768  14.990  14.091  1.00 43.89           N  
ATOM   1450  C   ASN H 190      18.255  13.789  13.340  1.00 38.52           C  
ATOM   1451  O   ASN H 190      19.001  14.547  13.954  1.00 38.33           O  
ATOM   1452  N   SER H 191      18.590  13.228  12.157  1.00 37.31           N  
ATOM   1453  CA  SER H 191      19.812  13.514  11.456  1.00 37.60           C  
ATOM   1454  CB  SER H 191      19.830  14.915  10.821  1.00 39.65           C  
ATOM   1455  OG  SER H 191      21.060  15.133  10.148  1.00 42.43           O  
ATOM   1456  C   SER H 191      20.972  13.398  12.394  1.00 37.67           C  
ATOM   1457  O   SER H 191      21.775  14.321  12.521  1.00 37.33           O  
ATOM   1458  N   LEU H 192      21.101  12.229  13.052  1.00 36.51           N  
ATOM   1459  CA  LEU H 192      22.125  11.999  14.034  1.00 36.50           C  
ATOM   1460  CB  LEU H 192      21.896  10.718  14.855  1.00 33.82           C  
ATOM   1461  CG  LEU H 192      20.687  10.812  15.804  1.00 34.00           C  
ATOM   1462  CD1 LEU H 192      20.482   9.514  16.601  1.00 32.60           C  
ATOM   1463  CD2 LEU H 192      20.808  12.039  16.722  1.00 33.31           C  
ATOM   1464  C   LEU H 192      23.488  11.917  13.410  1.00 38.50           C  
ATOM   1465  O   LEU H 192      23.648  11.534  12.251  1.00 38.51           O  
ATOM   1466  N   ARG H 193      24.513  12.304  14.202  1.00 38.47           N  
ATOM   1467  CA  ARG H 193      25.891  12.312  13.785  1.00 39.85           C  
ATOM   1468  CB  ARG H 193      26.481  13.727  13.680  1.00 40.88           C  
ATOM   1469  CG  ARG H 193      25.685  14.646  12.757  1.00 44.20           C  
ATOM   1470  CD  ARG H 193      26.162  16.098  12.776  1.00 45.22           C  
ATOM   1471  NE  ARG H 193      25.145  16.894  12.032  1.00 48.92           N  
ATOM   1472  CZ  ARG H 193      25.233  18.255  11.983  1.00 50.88           C  
ATOM   1473  NH1 ARG H 193      26.280  18.899  12.576  1.00 50.21           N1+
ATOM   1474  NH2 ARG H 193      24.272  18.971  11.331  1.00 46.70           N  
ATOM   1475  C   ARG H 193      26.683  11.619  14.856  1.00 40.23           C  
ATOM   1476  O   ARG H 193      26.176  11.335  15.939  1.00 39.03           O  
ATOM   1477  N   ALA H 194      27.975  11.358  14.578  1.00 39.68           N  
ATOM   1478  CA  ALA H 194      28.848  10.643  15.472  1.00 38.53           C  
ATOM   1479  CB  ALA H 194      30.269  10.465  14.908  1.00 39.22           C  
ATOM   1480  C   ALA H 194      28.970  11.387  16.771  1.00 38.62           C  
ATOM   1481  O   ALA H 194      29.070  10.780  17.836  1.00 39.13           O  
ATOM   1482  N   GLU H 195      28.967  12.730  16.713  1.00 37.59           N  
ATOM   1483  CA  GLU H 195      29.132  13.568  17.868  1.00 38.39           C  
ATOM   1484  CB  GLU H 195      29.233  15.057  17.490  1.00 40.02           C  
ATOM   1485  CG  GLU H 195      28.076  15.558  16.624  0.60 44.31           C  
ATOM   1486  CD  GLU H 195      28.494  16.882  16.001  0.80 48.41           C  
ATOM   1487  OE1 GLU H 195      29.704  17.035  15.687  0.80 49.95           O  
ATOM   1488  OE2 GLU H 195      27.605  17.757  15.825  0.80 47.24           O1-
ATOM   1489  C   GLU H 195      28.005  13.357  18.839  1.00 38.53           C  
ATOM   1490  O   GLU H 195      28.169  13.583  20.037  1.00 38.69           O  
ATOM   1491  N   ASP H 196      26.826  12.947  18.338  1.00 36.27           N  
ATOM   1492  CA  ASP H 196      25.631  12.729  19.110  1.00 34.13           C  
ATOM   1493  CB  ASP H 196      24.395  12.496  18.221  1.00 34.57           C  
ATOM   1494  CG  ASP H 196      24.042  13.831  17.571  1.00 37.21           C  
ATOM   1495  OD1 ASP H 196      24.186  14.877  18.260  1.00 37.19           O  
ATOM   1496  OD2 ASP H 196      23.629  13.828  16.380  1.00 37.50           O1-
ATOM   1497  C   ASP H 196      25.781  11.573  20.057  1.00 33.99           C  
ATOM   1498  O   ASP H 196      24.993  11.441  20.991  1.00 33.97           O  
ATOM   1499  N   THR H 197      26.747  10.666  19.826  1.00 32.33           N  
ATOM   1500  CA  THR H 197      26.884   9.537  20.707  1.00 31.37           C  
ATOM   1501  CB  THR H 197      28.060   8.666  20.379  1.00 33.75           C  
ATOM   1502  OG1 THR H 197      27.947   8.170  19.054  1.00 34.76           O  
ATOM   1503  CG2 THR H 197      28.103   7.497  21.375  1.00 33.92           C  
ATOM   1504  C   THR H 197      27.059  10.028  22.110  1.00 32.80           C  
ATOM   1505  O   THR H 197      27.962  10.810  22.405  1.00 32.98           O  
ATOM   1506  N   ALA H 198      26.163   9.586  23.021  1.00 31.25           N  
ATOM   1507  CA  ALA H 198      26.270  10.002  24.392  1.00 30.56           C  
ATOM   1508  CB  ALA H 198      26.026  11.507  24.589  1.00 30.84           C  
ATOM   1509  C   ALA H 198      25.228   9.285  25.191  1.00 30.60           C  
ATOM   1510  O   ALA H 198      24.342   8.628  24.644  1.00 31.36           O  
ATOM   1511  N   VAL H 199      25.353   9.363  26.532  1.00 28.18           N  
ATOM   1512  CA  VAL H 199      24.347   8.815  27.391  1.00 27.06           C  
ATOM   1513  CB  VAL H 199      24.870   8.424  28.743  1.00 28.02           C  
ATOM   1514  CG1 VAL H 199      23.712   7.860  29.581  1.00 28.23           C  
ATOM   1515  CG2 VAL H 199      26.032   7.439  28.542  1.00 28.75           C  
ATOM   1516  C   VAL H 199      23.361   9.929  27.573  1.00 29.48           C  
ATOM   1517  O   VAL H 199      23.754  11.065  27.829  1.00 29.82           O  
ATOM   1518  N   TYR H 200      22.051   9.640  27.443  1.00 28.34           N  
ATOM   1519  CA  TYR H 200      21.078  10.686  27.570  1.00 29.36           C  
ATOM   1520  CB  TYR H 200      20.075  10.754  26.403  1.00 28.66           C  
ATOM   1521  CG  TYR H 200      20.773  11.292  25.199  1.00 31.75           C  
ATOM   1522  CD1 TYR H 200      21.628  10.506  24.459  1.00 32.84           C  
ATOM   1523  CD2 TYR H 200      20.555  12.591  24.801  1.00 32.40           C  
ATOM   1524  CE1 TYR H 200      22.263  11.016  23.350  1.00 31.86           C  
ATOM   1525  CE2 TYR H 200      21.185  13.106  23.692  1.00 33.19           C  
ATOM   1526  CZ  TYR H 200      22.044  12.317  22.965  1.00 34.77           C  
ATOM   1527  OH  TYR H 200      22.696  12.837  21.826  1.00 35.54           O  
ATOM   1528  C   TYR H 200      20.295  10.454  28.821  1.00 30.75           C  
ATOM   1529  O   TYR H 200      19.835   9.343  29.082  1.00 30.53           O  
ATOM   1530  N   TYR H 201      20.136  11.526  29.630  1.00 29.25           N  
ATOM   1531  CA  TYR H 201      19.432  11.416  30.875  1.00 28.74           C  
ATOM   1532  CB  TYR H 201      20.217  11.889  32.114  1.00 27.89           C  
ATOM   1533  CG  TYR H 201      21.445  11.077  32.346  1.00 28.85           C  
ATOM   1534  CD1 TYR H 201      21.387   9.884  33.024  1.00 29.05           C  
ATOM   1535  CD2 TYR H 201      22.666  11.510  31.888  1.00 29.31           C  
ATOM   1536  CE1 TYR H 201      22.521   9.137  33.244  1.00 29.66           C  
ATOM   1537  CE2 TYR H 201      23.804  10.769  32.105  1.00 29.84           C  
ATOM   1538  CZ  TYR H 201      23.734   9.578  32.786  1.00 31.02           C  
ATOM   1539  OH  TYR H 201      24.894   8.809  33.015  1.00 33.60           O  
ATOM   1540  C   TYR H 201      18.251  12.336  30.839  1.00 30.11           C  
ATOM   1541  O   TYR H 201      18.298  13.418  30.255  1.00 30.20           O  
ATOM   1542  N   CYS H 202      17.132  11.893  31.443  1.00 30.04           N  
ATOM   1543  CA  CYS H 202      16.019  12.775  31.631  1.00 31.49           C  
ATOM   1544  CB  CYS H 202      14.632  12.163  31.303  1.00 32.80           C  
ATOM   1545  SG  CYS H 202      14.237  10.648  32.229  1.00 39.36           S  
ATOM   1546  C   CYS H 202      16.077  13.145  33.083  1.00 31.72           C  
ATOM   1547  O   CYS H 202      16.540  12.358  33.909  1.00 31.33           O  
ATOM   1548  N   ALA H 203      15.664  14.378  33.437  1.00 30.97           N  
ATOM   1549  CA  ALA H 203      15.743  14.778  34.814  1.00 29.87           C  
ATOM   1550  CB  ALA H 203      17.025  15.556  35.154  1.00 30.53           C  
ATOM   1551  C   ALA H 203      14.593  15.678  35.108  1.00 29.83           C  
ATOM   1552  O   ALA H 203      14.040  16.318  34.215  1.00 29.41           O  
ATOM   1553  N   ARG H 204      14.213  15.755  36.396  1.00 29.52           N  
ATOM   1554  CA  ARG H 204      13.083  16.537  36.790  1.00 31.20           C  
ATOM   1555  CB  ARG H 204      12.177  15.749  37.749  1.00 32.15           C  
ATOM   1556  CG  ARG H 204      10.936  16.489  38.234  1.00 32.37           C  
ATOM   1557  CD  ARG H 204      10.107  15.666  39.220  0.80 34.83           C  
ATOM   1558  NE  ARG H 204      10.692  15.853  40.578  1.00 35.86           N  
ATOM   1559  CZ  ARG H 204       9.987  15.434  41.671  1.00 36.68           C  
ATOM   1560  NH1 ARG H 204       8.786  14.815  41.500  1.00 35.10           N1+
ATOM   1561  NH2 ARG H 204      10.463  15.639  42.933  1.00 33.48           N  
ATOM   1562  C   ARG H 204      13.576  17.752  37.516  1.00 31.57           C  
ATOM   1563  O   ARG H 204      14.480  17.670  38.344  1.00 31.31           O  
ATOM   1564  N   VAL H 205      13.006  18.926  37.185  1.00 31.20           N  
ATOM   1565  CA  VAL H 205      13.304  20.147  37.874  1.00 33.02           C  
ATOM   1566  CB  VAL H 205      14.008  21.174  37.045  1.00 39.34           C  
ATOM   1567  CG1 VAL H 205      14.101  22.480  37.851  1.00  0.00           C  
ATOM   1568  CG2 VAL H 205      15.384  20.604  36.654  1.00  0.00           C  
ATOM   1569  C   VAL H 205      11.965  20.666  38.275  1.00 36.60           C  
ATOM   1570  O   VAL H 205      10.963  20.290  37.681  1.00 36.06           O  
ATOM   1571  N   VAL H 206      12.196  21.104  39.579  1.00 34.17           N  
ATOM   1572  CA  VAL H 206      11.469  21.672  40.690  1.00 34.72           C  
ATOM   1573  CB  VAL H 206      11.626  20.869  41.954  1.00 73.45           C  
ATOM   1574  CG1 VAL H 206      10.754  21.495  43.053  1.00 75.97           C  
ATOM   1575  CG2 VAL H 206      11.380  19.380  41.675  1.00 70.94           C  
ATOM   1576  C   VAL H 206      12.085  22.999  40.996  1.00 35.25           C  
ATOM   1577  O   VAL H 206      13.159  23.118  41.594  1.00 36.08           O  
ATOM   1578  N   TYR H 207      11.332  24.042  40.650  1.00 36.47           N  
ATOM   1579  CA  TYR H 207      11.727  25.399  40.813  1.00 38.27           C  
ATOM   1580  CB  TYR H 207      10.679  26.394  40.285  1.00 40.68           C  
ATOM   1581  CG  TYR H 207      11.053  27.725  40.827  1.00 55.05           C  
ATOM   1582  CD1 TYR H 207      12.145  28.397  40.336  1.00 55.99           C  
ATOM   1583  CD2 TYR H 207      10.305  28.303  41.829  1.00 55.57           C  
ATOM   1584  CE1 TYR H 207      12.491  29.626  40.842  1.00 56.17           C  
ATOM   1585  CE2 TYR H 207      10.646  29.534  42.339  1.00 58.97           C  
ATOM   1586  CZ  TYR H 207      11.743  30.193  41.842  1.00 59.98           C  
ATOM   1587  OH  TYR H 207      12.105  31.453  42.355  1.00 61.29           O  
ATOM   1588  C   TYR H 207      11.911  25.676  42.264  1.00 39.30           C  
ATOM   1589  O   TYR H 207      12.724  26.519  42.644  1.00 39.56           O  
ATOM   1590  N   TYR H 208      11.129  25.012  43.133  1.00 39.24           N  
ATOM   1591  CA  TYR H 208      11.253  25.465  44.476  1.00 39.45           C  
ATOM   1592  CB  TYR H 208       9.933  26.088  44.971  1.00 40.63           C  
ATOM   1593  CG  TYR H 208      10.207  27.084  46.052  1.00 55.17           C  
ATOM   1594  CD1 TYR H 208      10.697  28.324  45.707  1.00 56.76           C  
ATOM   1595  CD2 TYR H 208       9.968  26.820  47.380  1.00 56.98           C  
ATOM   1596  CE1 TYR H 208      10.952  29.279  46.662  1.00 58.42           C  
ATOM   1597  CE2 TYR H 208      10.220  27.770  48.343  1.00 61.76           C  
ATOM   1598  CZ  TYR H 208      10.713  29.001  47.987  1.00 61.79           C  
ATOM   1599  OH  TYR H 208      10.967  29.970  48.982  1.00 63.60           O  
ATOM   1600  C   TYR H 208      11.619  24.341  45.383  1.00 39.80           C  
ATOM   1601  O   TYR H 208      10.880  23.378  45.584  1.00 39.26           O  
ATOM   1602  N   SER H 209      12.816  24.486  45.961  1.00 36.13           N  
ATOM   1603  CA  SER H 209      13.326  23.668  47.005  1.00 35.88           C  
ATOM   1604  CB  SER H 209      14.700  23.046  46.693  1.00 46.34           C  
ATOM   1605  OG  SER H 209      15.043  22.074  47.670  1.00 82.45           O  
ATOM   1606  C   SER H 209      13.482  24.712  48.059  1.00 38.26           C  
ATOM   1607  O   SER H 209      12.503  25.127  48.680  1.00 39.76           O  
ATOM   1608  N   ALA H 210      14.721  25.128  48.348  1.00 37.12           N  
ATOM   1609  CA  ALA H 210      14.852  26.205  49.284  1.00 39.32           C  
ATOM   1610  CB  ALA H 210      16.292  26.414  49.780  1.00 41.02           C  
ATOM   1611  C   ALA H 210      14.389  27.493  48.659  1.00 38.96           C  
ATOM   1612  O   ALA H 210      13.550  28.195  49.224  1.00 39.92           O  
ATOM   1613  N   SER H 211      14.920  27.834  47.459  1.00 35.52           N  
ATOM   1614  CA  SER H 211      14.505  29.039  46.780  1.00 36.79           C  
ATOM   1615  CB  SER H 211      14.829  30.339  47.552  1.00 40.53           C  
ATOM   1616  OG  SER H 211      16.230  30.566  47.625  1.00 53.65           O  
ATOM   1617  C   SER H 211      15.209  29.112  45.445  1.00 35.38           C  
ATOM   1618  O   SER H 211      15.620  30.190  45.012  1.00 37.85           O  
ATOM   1619  N   TYR H 212      15.367  27.963  44.750  1.00 34.45           N  
ATOM   1620  CA  TYR H 212      16.059  27.951  43.487  1.00 34.18           C  
ATOM   1621  CB  TYR H 212      17.578  28.016  43.737  1.00 36.17           C  
ATOM   1622  CG  TYR H 212      18.402  27.697  42.543  1.00 37.77           C  
ATOM   1623  CD1 TYR H 212      18.442  28.486  41.411  1.00 48.13           C  
ATOM   1624  CD2 TYR H 212      19.193  26.580  42.617  1.00 48.47           C  
ATOM   1625  CE1 TYR H 212      19.251  28.128  40.352  1.00 50.87           C  
ATOM   1626  CE2 TYR H 212      19.997  26.223  41.572  1.00 51.10           C  
ATOM   1627  CZ  TYR H 212      20.026  26.991  40.439  1.00 52.31           C  
ATOM   1628  OH  TYR H 212      20.867  26.588  39.386  1.00 55.94           O  
ATOM   1629  C   TYR H 212      15.641  26.734  42.700  1.00 35.88           C  
ATOM   1630  O   TYR H 212      15.091  25.783  43.253  1.00 35.99           O  
ATOM   1631  N   TRP H 213      15.882  26.744  41.367  1.00 35.60           N  
ATOM   1632  CA  TRP H 213      15.505  25.651  40.504  1.00 36.57           C  
ATOM   1633  CB  TRP H 213      15.682  25.996  39.020  1.00 38.92           C  
ATOM   1634  CG  TRP H 213      14.847  27.131  38.482  1.00 40.47           C  
ATOM   1635  CD2 TRP H 213      15.071  28.509  38.822  1.00 42.53           C  
ATOM   1636  CD1 TRP H 213      13.799  27.111  37.610  1.00 44.34           C  
ATOM   1637  NE1 TRP H 213      13.382  28.398  37.351  1.00 45.31           N  
ATOM   1638  CE2 TRP H 213      14.152  29.266  38.099  1.00 44.13           C  
ATOM   1639  CE3 TRP H 213      15.973  29.093  39.667  1.00 39.58           C  
ATOM   1640  CZ2 TRP H 213      14.127  30.629  38.205  1.00 44.88           C  
ATOM   1641  CZ3 TRP H 213      15.943  30.465  39.776  1.00 40.75           C  
ATOM   1642  CH2 TRP H 213      15.038  31.220  39.056  1.00 43.43           C  
ATOM   1643  C   TRP H 213      16.480  24.537  40.742  1.00 37.88           C  
ATOM   1644  O   TRP H 213      17.685  24.779  40.771  1.00 37.59           O  
ATOM   1645  N   TYR H 214      16.012  23.279  40.912  1.00 35.05           N  
ATOM   1646  CA  TYR H 214      17.005  22.271  41.152  1.00 35.30           C  
ATOM   1647  CB  TYR H 214      17.246  22.044  42.658  1.00 34.83           C  
ATOM   1648  CG  TYR H 214      16.174  21.196  43.263  1.00 35.54           C  
ATOM   1649  CD1 TYR H 214      14.919  21.678  43.552  1.00 35.92           C  
ATOM   1650  CD2 TYR H 214      16.439  19.876  43.541  1.00 36.99           C  
ATOM   1651  CE1 TYR H 214      13.959  20.859  44.109  1.00 36.35           C  
ATOM   1652  CE2 TYR H 214      15.487  19.059  44.098  1.00 37.23           C  
ATOM   1653  CZ  TYR H 214      14.242  19.545  44.385  1.00 37.72           C  
ATOM   1654  OH  TYR H 214      13.275  18.691  44.955  1.00 38.64           O  
ATOM   1655  C   TYR H 214      16.582  20.975  40.521  1.00 34.22           C  
ATOM   1656  O   TYR H 214      15.398  20.646  40.518  1.00 34.01           O  
ATOM   1657  N   PHE H 215      17.547  20.194  39.975  1.00 34.08           N  
ATOM   1658  CA  PHE H 215      17.228  18.919  39.382  1.00 32.06           C  
ATOM   1659  CB  PHE H 215      18.280  18.421  38.373  1.00 31.33           C  
ATOM   1660  CG  PHE H 215      18.166  19.233  37.127  1.00 32.68           C  
ATOM   1661  CD1 PHE H 215      18.682  20.506  37.051  1.00 31.06           C  
ATOM   1662  CD2 PHE H 215      17.553  18.707  36.017  1.00 31.20           C  
ATOM   1663  CE1 PHE H 215      18.576  21.244  35.896  1.00 32.45           C  
ATOM   1664  CE2 PHE H 215      17.445  19.438  34.861  1.00 31.60           C  
ATOM   1665  CZ  PHE H 215      17.954  20.711  34.796  1.00 32.85           C  
ATOM   1666  C   PHE H 215      17.195  17.931  40.500  1.00 32.57           C  
ATOM   1667  O   PHE H 215      18.237  17.561  41.035  1.00 32.43           O  
ATOM   1668  N   ASP H 216      15.983  17.517  40.910  1.00 31.45           N  
ATOM   1669  CA  ASP H 216      15.769  16.622  42.016  1.00 31.28           C  
ATOM   1670  CB  ASP H 216      14.328  16.667  42.553  1.00 32.42           C  
ATOM   1671  CG  ASP H 216      14.299  15.865  43.845  1.00 32.24           C  
ATOM   1672  OD1 ASP H 216      15.358  15.806  44.523  1.00 33.33           O  
ATOM   1673  OD2 ASP H 216      13.217  15.313  44.182  1.00 32.95           O1-
ATOM   1674  C   ASP H 216      16.053  15.167  41.733  1.00 31.31           C  
ATOM   1675  O   ASP H 216      16.534  14.470  42.626  1.00 31.13           O  
ATOM   1676  N   VAL H 217      15.748  14.681  40.504  1.00 28.30           N  
ATOM   1677  CA  VAL H 217      15.658  13.283  40.186  1.00 29.07           C  
ATOM   1678  CB  VAL H 217      14.246  12.762  40.241  1.00 30.46           C  
ATOM   1679  CG1 VAL H 217      14.220  11.314  39.724  1.00 21.40           C  
ATOM   1680  CG2 VAL H 217      13.725  12.919  41.681  1.00 25.17           C  
ATOM   1681  C   VAL H 217      16.150  13.095  38.789  1.00 30.44           C  
ATOM   1682  O   VAL H 217      15.864  13.900  37.903  1.00 31.66           O  
ATOM   1683  N   TRP H 218      16.909  12.002  38.566  1.00 30.18           N  
ATOM   1684  CA  TRP H 218      17.468  11.726  37.275  1.00 29.46           C  
ATOM   1685  CB  TRP H 218      19.007  11.813  37.265  1.00 28.70           C  
ATOM   1686  CG  TRP H 218      19.590  13.188  37.494  1.00 28.89           C  
ATOM   1687  CD2 TRP H 218      20.325  13.925  36.505  1.00 28.57           C  
ATOM   1688  CD1 TRP H 218      19.584  13.957  38.623  1.00 29.40           C  
ATOM   1689  NE1 TRP H 218      20.258  15.133  38.394  1.00 30.00           N  
ATOM   1690  CE2 TRP H 218      20.726  15.124  37.096  1.00 30.37           C  
ATOM   1691  CE3 TRP H 218      20.649  13.624  35.213  1.00 29.32           C  
ATOM   1692  CZ2 TRP H 218      21.452  16.046  36.396  1.00 29.64           C  
ATOM   1693  CZ3 TRP H 218      21.381  14.555  34.509  1.00 29.75           C  
ATOM   1694  CH2 TRP H 218      21.773  15.742  35.091  1.00 30.63           C  
ATOM   1695  C   TRP H 218      17.149  10.306  36.928  1.00 30.99           C  
ATOM   1696  O   TRP H 218      17.005   9.456  37.806  1.00 31.82           O  
ATOM   1697  N   GLY H 219      17.021  10.022  35.616  1.00 30.06           N  
ATOM   1698  CA  GLY H 219      16.816   8.679  35.164  1.00 31.09           C  
ATOM   1699  C   GLY H 219      18.167   8.028  35.132  1.00 33.00           C  
ATOM   1700  O   GLY H 219      19.193   8.679  35.320  1.00 33.18           O  
ATOM   1701  N   GLN H 220      18.184   6.706  34.895  1.00 33.28           N  
ATOM   1702  CA  GLN H 220      19.373   5.907  34.817  1.00 33.69           C  
ATOM   1703  CB  GLN H 220      19.064   4.399  34.951  1.00 35.75           C  
ATOM   1704  CG  GLN H 220      17.802   3.918  34.223  1.00 44.44           C  
ATOM   1705  CD  GLN H 220      17.960   3.958  32.722  1.00 49.70           C  
ATOM   1706  OE1 GLN H 220      17.214   4.651  32.033  1.00 49.25           O  
ATOM   1707  NE2 GLN H 220      18.934   3.173  32.200  1.00 48.12           N  
ATOM   1708  C   GLN H 220      20.209   6.265  33.622  1.00 35.25           C  
ATOM   1709  O   GLN H 220      21.433   6.134  33.660  1.00 35.74           O  
ATOM   1710  N   GLY H 221      19.580   6.710  32.521  1.00 35.16           N  
ATOM   1711  CA  GLY H 221      20.325   7.138  31.367  1.00 35.96           C  
ATOM   1712  C   GLY H 221      20.299   6.045  30.349  1.00 37.88           C  
ATOM   1713  O   GLY H 221      20.328   4.864  30.686  1.00 38.74           O  
ATOM   1714  N   THR H 222      20.242   6.423  29.056  1.00 36.66           N  
ATOM   1715  CA  THR H 222      20.240   5.445  28.010  1.00 37.38           C  
ATOM   1716  CB  THR H 222      18.945   5.417  27.250  1.00 40.83           C  
ATOM   1717  OG1 THR H 222      18.872   4.267  26.422  1.00 42.90           O  
ATOM   1718  CG2 THR H 222      18.846   6.693  26.401  1.00 41.39           C  
ATOM   1719  C   THR H 222      21.335   5.833  27.069  1.00 36.28           C  
ATOM   1720  O   THR H 222      21.548   7.016  26.810  1.00 35.54           O  
ATOM   1721  N   LEU H 223      22.052   4.833  26.522  1.00 34.83           N  
ATOM   1722  CA  LEU H 223      23.181   5.084  25.674  1.00 34.13           C  
ATOM   1723  CB  LEU H 223      24.258   3.994  25.797  1.00 35.22           C  
ATOM   1724  CG  LEU H 223      25.478   4.218  24.890  1.00 35.90           C  
ATOM   1725  CD1 LEU H 223      26.248   5.488  25.281  1.00 36.14           C  
ATOM   1726  CD2 LEU H 223      26.362   2.961  24.846  1.00 37.35           C  
ATOM   1727  C   LEU H 223      22.742   5.092  24.247  1.00 34.25           C  
ATOM   1728  O   LEU H 223      22.039   4.192  23.792  1.00 34.76           O  
ATOM   1729  N   VAL H 224      23.146   6.144  23.508  1.00 32.91           N  
ATOM   1730  CA  VAL H 224      22.848   6.224  22.109  1.00 31.96           C  
ATOM   1731  CB  VAL H 224      22.141   7.493  21.723  1.00 33.47           C  
ATOM   1732  CG1 VAL H 224      21.992   7.532  20.191  1.00 32.94           C  
ATOM   1733  CG2 VAL H 224      20.801   7.561  22.474  1.00 32.69           C  
ATOM   1734  C   VAL H 224      24.169   6.227  21.401  1.00 32.68           C  
ATOM   1735  O   VAL H 224      25.004   7.099  21.637  1.00 31.54           O  
ATOM   1736  N   THR H 225      24.400   5.238  20.515  1.00 30.60           N  
ATOM   1737  CA  THR H 225      25.641   5.201  19.789  1.00 30.46           C  
ATOM   1738  CB  THR H 225      26.400   3.907  19.906  1.00 30.91           C  
ATOM   1739  OG1 THR H 225      25.564   2.820  19.547  1.00 29.97           O  
ATOM   1740  CG2 THR H 225      26.937   3.730  21.330  1.00 28.89           C  
ATOM   1741  C   THR H 225      25.333   5.353  18.337  1.00 32.60           C  
ATOM   1742  O   THR H 225      24.539   4.602  17.777  1.00 33.33           O  
ATOM   1743  N   VAL H 226      25.973   6.341  17.682  1.00 31.87           N  
ATOM   1744  CA  VAL H 226      25.747   6.519  16.279  1.00 32.39           C  
ATOM   1745  CB  VAL H 226      25.598   7.962  15.887  1.00 31.86           C  
ATOM   1746  CG1 VAL H 226      25.482   8.043  14.356  1.00 31.95           C  
ATOM   1747  CG2 VAL H 226      24.393   8.557  16.638  1.00 30.73           C  
ATOM   1748  C   VAL H 226      26.944   5.970  15.572  1.00 34.73           C  
ATOM   1749  O   VAL H 226      28.051   6.489  15.707  1.00 34.92           O  
ATOM   1750  N   SER H 227      26.750   4.887  14.793  1.00 36.17           N  
ATOM   1751  CA  SER H 227      27.860   4.305  14.098  1.00 38.66           C  
ATOM   1752  CB  SER H 227      28.659   3.309  14.954  1.00 39.38           C  
ATOM   1753  OG  SER H 227      29.740   2.774  14.205  1.00 41.58           O  
ATOM   1754  C   SER H 227      27.320   3.539  12.939  1.00 41.82           C  
ATOM   1755  O   SER H 227      26.148   3.165  12.915  1.00 41.67           O  
ATOM   1756  N   SER H 228      28.176   3.285  11.932  1.00 43.45           N  
ATOM   1757  CA  SER H 228      27.733   2.540  10.795  1.00 45.35           C  
ATOM   1758  CB  SER H 228      28.597   2.759   9.543  1.00 46.59           C  
ATOM   1759  OG  SER H 228      28.086   1.983   8.469  1.00 51.37           O  
ATOM   1760  C   SER H 228      27.828   1.066  11.173  1.00 46.80           C  
ATOM   1761  O   SER H 228      28.960   0.610  11.486  1.00 47.85           O  
ATOM   1762  OXT SER H 228      26.771   0.382  11.156  1.00 53.06           O1-
TER    1763      SER H 228 
CONECT  162  651
CONECT  651  162
CONECT  958 1545
CONECT 1545  958
END
