# Supplementary material for: Fully automated antibody structure prediction using BIOVIA tools: Validation study
Source: PLoS One. 2017 May 18;12(5):e0177923. doi: 10.1371/journal.pone.0177923 (PMC5436848; doi:10.1371/journal.pone.0177923)
Supplement: S2 Dataset — Predicted structures using the Top5 framework method, Chothia CDR definition with canonical filtering and generating 50 models. These were used in the comparison against predictions using no filtering. (ZIP) [file pone.0177923.s004.zip › 4K94_LH_FV_FinalModel.pdb]

REMARK   Accelrys Discovery Studio PDB file
REMARK   Created:  2015-04-10T04:02:45Z
SSBOND   1 CYS L   21    CYS L   86                                     
SSBOND   2 CYS H  128    CYS H  202                                     
ATOM      1  N   GLN L   1      28.962  31.204  30.980  1.00 72.91           N1+
ATOM      2  CA  GLN L   1      29.834  30.007  31.020  1.00 68.79           C  
ATOM      3  CB  GLN L   1      31.050  30.222  30.105  1.00 72.43           C  
ATOM      4  CG  GLN L   1      30.652  30.395  28.637  1.00 72.81           C  
ATOM      5  CD  GLN L   1      31.905  30.667  27.816  1.00 76.44           C  
ATOM      6  OE1 GLN L   1      32.897  29.946  27.913  1.00 79.06           O  
ATOM      7  NE2 GLN L   1      31.861  31.744  26.985  1.00 77.08           N  
ATOM      8  C   GLN L   1      30.298  29.760  32.418  1.00 67.33           C  
ATOM      9  O   GLN L   1      30.632  30.691  33.149  1.00 67.83           O  
ATOM     10  N   MET L   2      30.302  28.482  32.839  1.00 67.52           N  
ATOM     11  CA  MET L   2      30.732  28.181  34.170  1.00 62.60           C  
ATOM     12  CB  MET L   2      29.791  27.215  34.909  1.00 61.37           C  
ATOM     13  CG  MET L   2      28.384  27.785  35.117  1.00 60.17           C  
ATOM     14  SD  MET L   2      28.303  29.222  36.228  1.00 64.01           S  
ATOM     15  CE  MET L   2      28.472  28.252  37.751  1.00 60.73           C  
ATOM     16  C   MET L   2      32.061  27.517  34.050  1.00 65.87           C  
ATOM     17  O   MET L   2      32.182  26.458  33.437  1.00 67.85           O  
ATOM     18  N   THR L   3      33.108  28.127  34.635  1.00 64.34           N  
ATOM     19  CA  THR L   3      34.395  27.512  34.517  1.00 64.09           C  
ATOM     20  CB  THR L   3      35.470  28.430  33.999  1.00 63.71           C  
ATOM     21  OG1 THR L   3      36.657  27.696  33.746  1.00 63.97           O  
ATOM     22  CG2 THR L   3      35.740  29.554  35.011  1.00 64.60           C  
ATOM     23  C   THR L   3      34.779  26.996  35.864  1.00 63.66           C  
ATOM     24  O   THR L   3      34.836  27.736  36.846  1.00 61.40           O  
ATOM     25  N   GLN L   4      35.044  25.680  35.954  1.00 60.55           N  
ATOM     26  CA  GLN L   4      35.375  25.174  37.247  1.00 63.59           C  
ATOM     27  CB  GLN L   4      34.458  24.041  37.750  1.00 61.38           C  
ATOM     28  CG  GLN L   4      34.451  22.756  36.928  1.00 58.39           C  
ATOM     29  CD  GLN L   4      33.429  21.828  37.572  1.00 59.62           C  
ATOM     30  OE1 GLN L   4      32.391  21.528  36.985  1.00 56.60           O  
ATOM     31  NE2 GLN L   4      33.719  21.369  38.819  1.00 61.44           N  
ATOM     32  C   GLN L   4      36.809  24.770  37.271  1.00 66.91           C  
ATOM     33  O   GLN L   4      37.394  24.403  36.253  1.00 68.04           O  
ATOM     34  N   SER L   5      37.422  24.899  38.461  1.00 68.44           N  
ATOM     35  CA  SER L   5      38.803  24.564  38.641  1.00 68.37           C  
ATOM     36  CB  SER L   5      39.705  25.811  38.656  1.00 68.83           C  
ATOM     37  OG  SER L   5      41.063  25.445  38.839  1.00 73.44           O  
ATOM     38  C   SER L   5      38.913  23.916  39.983  1.00 68.72           C  
ATOM     39  O   SER L   5      38.121  24.223  40.874  1.00 71.13           O  
ATOM     40  N   PRO L   6      39.835  23.012  40.190  1.00 67.29           N  
ATOM     41  CA  PRO L   6      40.731  22.540  39.169  1.00 68.09           C  
ATOM     42  CD  PRO L   6      40.406  22.862  41.518  1.00 67.47           C  
ATOM     43  CB  PRO L   6      41.981  22.033  39.893  1.00 69.55           C  
ATOM     44  CG  PRO L   6      41.529  21.831  41.347  1.00 70.27           C  
ATOM     45  C   PRO L   6      40.050  21.473  38.372  1.00 67.37           C  
ATOM     46  O   PRO L   6      38.984  21.015  38.778  1.00 68.13           O  
ATOM     47  N   SER L   7      40.639  21.085  37.225  1.00 73.19           N  
ATOM     48  CA  SER L   7      40.076  20.044  36.419  1.00 73.80           C  
ATOM     49  CB  SER L   7      40.830  19.844  35.091  1.00 70.77           C  
ATOM     50  OG  SER L   7      42.172  19.452  35.336  1.00 77.38           O  
ATOM     51  C   SER L   7      40.129  18.761  37.191  1.00 66.94           C  
ATOM     52  O   SER L   7      39.154  18.011  37.218  1.00 67.51           O  
ATOM     53  N   SER L   8      41.272  18.470  37.848  1.00 67.71           N  
ATOM     54  CA  SER L   8      41.382  17.256  38.614  1.00 71.11           C  
ATOM     55  CB  SER L   8      42.182  16.136  37.923  1.00 70.46           C  
ATOM     56  OG  SER L   8      41.466  15.625  36.811  1.00 73.80           O  
ATOM     57  C   SER L   8      42.120  17.560  39.878  1.00 67.84           C  
ATOM     58  O   SER L   8      42.864  18.537  39.955  1.00 72.67           O  
ATOM     59  N   LEU L   9      41.897  16.740  40.926  1.00 67.18           N  
ATOM     60  CA  LEU L   9      42.620  16.939  42.149  1.00 67.50           C  
ATOM     61  CB  LEU L   9      42.006  18.023  43.066  1.00 66.33           C  
ATOM     62  CG  LEU L   9      40.605  17.716  43.638  1.00 65.19           C  
ATOM     63  CD1 LEU L   9      40.643  16.659  44.755  1.00 66.51           C  
ATOM     64  CD2 LEU L   9      39.895  19.007  44.073  1.00 64.31           C  
ATOM     65  C   LEU L   9      42.674  15.638  42.893  1.00 69.31           C  
ATOM     66  O   LEU L   9      41.784  14.798  42.768  1.00 68.28           O  
ATOM     67  N   SER L  10      43.748  15.431  43.684  1.00 69.40           N  
ATOM     68  CA  SER L  10      43.843  14.238  44.478  1.00 70.71           C  
ATOM     69  CB  SER L  10      45.022  13.322  44.108  1.00 74.96           C  
ATOM     70  OG  SER L  10      46.253  13.943  44.448  1.00 76.02           O  
ATOM     71  C   SER L  10      44.046  14.671  45.897  1.00 75.33           C  
ATOM     72  O   SER L  10      44.782  15.619  46.165  1.00 72.48           O  
ATOM     73  N   ALA L  11      43.382  13.983  46.850  1.00 69.91           N  
ATOM     74  CA  ALA L  11      43.515  14.358  48.230  1.00 70.01           C  
ATOM     75  CB  ALA L  11      42.428  15.338  48.706  1.00 68.35           C  
ATOM     76  C   ALA L  11      43.395  13.123  49.068  1.00 70.56           C  
ATOM     77  O   ALA L  11      42.856  12.108  48.630  1.00 74.96           O  
ATOM     78  N   SER L  12      43.925  13.184  50.309  1.00 71.78           N  
ATOM     79  CA  SER L  12      43.890  12.068  51.211  1.00 77.50           C  
ATOM     80  CB  SER L  12      45.030  12.078  52.243  1.00 74.88           C  
ATOM     81  OG  SER L  12      46.284  11.947  51.589  1.00 64.34           O  
ATOM     82  C   SER L  12      42.603  12.101  51.970  1.00 75.76           C  
ATOM     83  O   SER L  12      41.874  13.091  51.944  1.00 70.43           O  
ATOM     84  N   VAL L  13      42.293  10.994  52.675  1.00 75.55           N  
ATOM     85  CA  VAL L  13      41.079  10.939  53.434  1.00 70.87           C  
ATOM     86  CB  VAL L  13      40.768   9.572  53.979  1.00 71.80           C  
ATOM     87  CG1 VAL L  13      39.478   9.655  54.815  1.00 71.54           C  
ATOM     88  CG2 VAL L  13      40.692   8.577  52.810  1.00 75.33           C  
ATOM     89  C   VAL L  13      41.228  11.861  54.600  1.00 74.94           C  
ATOM     90  O   VAL L  13      42.248  11.849  55.290  1.00 75.77           O  
ATOM     91  N   GLY L  14      40.195  12.691  54.845  1.00 75.36           N  
ATOM     92  CA  GLY L  14      40.207  13.587  55.964  1.00 71.95           C  
ATOM     93  C   GLY L  14      40.608  14.967  55.530  1.00 73.93           C  
ATOM     94  O   GLY L  14      40.426  15.924  56.281  1.00 74.39           O  
ATOM     95  N   ASP L  15      41.145  15.122  54.305  1.00 74.57           N  
ATOM     96  CA  ASP L  15      41.579  16.427  53.882  1.00 71.81           C  
ATOM     97  CB  ASP L  15      42.488  16.407  52.639  1.00 75.54           C  
ATOM     98  CG  ASP L  15      43.840  15.821  53.024  1.00 81.34           C  
ATOM     99  OD1 ASP L  15      44.073  15.610  54.243  1.00 82.63           O  
ATOM    100  OD2 ASP L  15      44.661  15.580  52.098  1.00 83.34           O1-
ATOM    101  C   ASP L  15      40.377  17.246  53.533  1.00 72.05           C  
ATOM    102  O   ASP L  15      39.292  16.716  53.301  1.00 68.88           O  
ATOM    103  N   ARG L  16      40.539  18.586  53.506  1.00 70.44           N  
ATOM    104  CA  ARG L  16      39.421  19.397  53.126  1.00 69.65           C  
ATOM    105  CB  ARG L  16      39.263  20.710  53.910  1.00 71.30           C  
ATOM    106  CG  ARG L  16      40.409  21.700  53.718  1.00 71.09           C  
ATOM    107  CD  ARG L  16      40.199  22.994  54.502  1.00 74.23           C  
ATOM    108  NE  ARG L  16      38.973  23.644  53.959  1.00 80.16           N  
ATOM    109  CZ  ARG L  16      37.917  23.905  54.783  1.00 81.85           C  
ATOM    110  NH1 ARG L  16      37.967  23.535  56.096  1.00 80.77           N1+
ATOM    111  NH2 ARG L  16      36.806  24.532  54.297  1.00 85.03           N  
ATOM    112  C   ARG L  16      39.637  19.758  51.694  1.00 68.53           C  
ATOM    113  O   ARG L  16      40.694  20.267  51.321  1.00 69.20           O  
ATOM    114  N   VAL L  17      38.624  19.494  50.849  1.00 66.30           N  
ATOM    115  CA  VAL L  17      38.765  19.739  49.446  1.00 67.45           C  
ATOM    116  CB  VAL L  17      38.308  18.581  48.606  1.00 65.91           C  
ATOM    117  CG1 VAL L  17      38.378  18.986  47.124  1.00 69.05           C  
ATOM    118  CG2 VAL L  17      39.160  17.351  48.962  1.00 65.56           C  
ATOM    119  C   VAL L  17      37.915  20.914  49.083  1.00 65.71           C  
ATOM    120  O   VAL L  17      36.820  21.088  49.614  1.00 65.60           O  
ATOM    121  N   THR L  18      38.426  21.770  48.173  1.00 63.40           N  
ATOM    122  CA  THR L  18      37.691  22.931  47.757  1.00 62.50           C  
ATOM    123  CB  THR L  18      38.356  24.211  48.175  1.00 63.47           C  
ATOM    124  OG1 THR L  18      38.516  24.244  49.585  1.00 74.09           O  
ATOM    125  CG2 THR L  18      37.491  25.394  47.718  1.00 64.14           C  
ATOM    126  C   THR L  18      37.637  22.945  46.258  1.00 61.40           C  
ATOM    127  O   THR L  18      38.665  22.839  45.592  1.00 63.16           O  
ATOM    128  N   ILE L  19      36.422  23.083  45.685  1.00 64.69           N  
ATOM    129  CA  ILE L  19      36.272  23.143  44.255  1.00 58.34           C  
ATOM    130  CB  ILE L  19      35.396  22.056  43.701  1.00 58.23           C  
ATOM    131  CG1 ILE L  19      36.016  20.679  43.995  1.00 59.30           C  
ATOM    132  CG2 ILE L  19      35.176  22.325  42.203  1.00 56.27           C  
ATOM    133  CD1 ILE L  19      35.071  19.510  43.724  1.00 59.13           C  
ATOM    134  C   ILE L  19      35.616  24.455  43.938  1.00 61.16           C  
ATOM    135  O   ILE L  19      34.606  24.814  44.542  1.00 58.68           O  
ATOM    136  N   THR L  20      36.170  25.209  42.966  1.00 65.70           N  
ATOM    137  CA  THR L  20      35.641  26.509  42.658  1.00 62.01           C  
ATOM    138  CB  THR L  20      36.690  27.582  42.617  1.00 64.10           C  
ATOM    139  OG1 THR L  20      37.659  27.281  41.625  1.00 96.36           O  
ATOM    140  CG2 THR L  20      37.359  27.690  43.995  1.00 71.60           C  
ATOM    141  C   THR L  20      35.008  26.481  41.300  1.00 65.05           C  
ATOM    142  O   THR L  20      35.407  25.711  40.427  1.00 66.12           O  
ATOM    143  N   CYS L  21      33.965  27.319  41.106  1.00 65.22           N  
ATOM    144  CA  CYS L  21      33.283  27.420  39.845  1.00 65.36           C  
ATOM    145  CB  CYS L  21      31.963  26.608  39.842  1.00 66.94           C  
ATOM    146  SG  CYS L  21      31.019  26.658  38.286  1.00 75.45           S  
ATOM    147  C   CYS L  21      32.989  28.882  39.636  1.00 64.66           C  
ATOM    148  O   CYS L  21      32.337  29.513  40.468  1.00 63.71           O  
ATOM    149  N   ARG L  22      33.466  29.464  38.511  1.00 65.91           N  
ATOM    150  CA  ARG L  22      33.303  30.879  38.289  1.00 65.53           C  
ATOM    151  CB  ARG L  22      34.628  31.576  37.932  1.00 69.61           C  
ATOM    152  CG  ARG L  22      34.476  33.078  37.686  1.00 75.53           C  
ATOM    153  CD  ARG L  22      35.760  33.779  37.238  1.00 72.64           C  
ATOM    154  NE  ARG L  22      36.664  33.886  38.415  1.00 77.37           N  
ATOM    155  CZ  ARG L  22      37.506  34.956  38.515  1.00 78.11           C  
ATOM    156  NH1 ARG L  22      37.488  35.921  37.550  1.00 79.62           N1+
ATOM    157  NH2 ARG L  22      38.353  35.071  39.579  1.00 79.40           N  
ATOM    158  C   ARG L  22      32.361  31.118  37.148  1.00 64.69           C  
ATOM    159  O   ARG L  22      32.555  30.596  36.051  1.00 67.78           O  
ATOM    160  N   ALA L  23      31.301  31.922  37.393  1.00 65.90           N  
ATOM    161  CA  ALA L  23      30.345  32.263  36.375  1.00 65.42           C  
ATOM    162  CB  ALA L  23      28.969  32.656  36.937  1.00 63.20           C  
ATOM    163  C   ALA L  23      30.870  33.434  35.596  1.00 66.44           C  
ATOM    164  O   ALA L  23      31.515  34.326  36.144  1.00 67.27           O  
ATOM    165  N   SER L  24      30.705  33.398  34.240  1.00 58.34           N  
ATOM    166  CA  SER L  24      31.052  34.485  33.344  1.00 59.49           C  
ATOM    167  CB  SER L  24      31.079  34.066  31.868  1.00 59.81           C  
ATOM    168  OG  SER L  24      32.122  33.129  31.660  1.00 57.07           O  
ATOM    169  C   SER L  24      29.992  35.518  33.508  1.00 60.31           C  
ATOM    170  O   SER L  24      30.255  36.721  33.529  1.00 61.22           O  
ATOM    171  N   GLN L  25      28.738  35.040  33.601  1.00 59.12           N  
ATOM    172  CA  GLN L  25      27.620  35.890  33.867  1.00 59.59           C  
ATOM    173  CB  GLN L  25      26.472  35.747  32.862  1.00 59.86           C  
ATOM    174  CG  GLN L  25      26.834  36.203  31.451  1.00 63.14           C  
ATOM    175  CD  GLN L  25      25.596  35.997  30.597  1.00 60.85           C  
ATOM    176  OE1 GLN L  25      25.585  36.315  29.411  1.00 62.21           O  
ATOM    177  NE2 GLN L  25      24.519  35.448  31.221  1.00 62.07           N  
ATOM    178  C   GLN L  25      27.110  35.375  35.168  1.00 58.18           C  
ATOM    179  O   GLN L  25      26.896  34.173  35.317  1.00 56.31           O  
ATOM    180  N   SER L  26      26.911  36.270  36.148  1.00 58.39           N  
ATOM    181  CA  SER L  26      26.528  35.831  37.457  1.00 58.36           C  
ATOM    182  CB  SER L  26      26.885  36.846  38.560  1.00 59.82           C  
ATOM    183  OG  SER L  26      26.289  38.106  38.287  1.00 59.26           O  
ATOM    184  C   SER L  26      25.061  35.539  37.514  1.00 57.15           C  
ATOM    185  O   SER L  26      24.298  35.886  36.610  1.00 56.87           O  
ATOM    186  N   VAL L  27      24.647  34.855  38.604  1.00 56.24           N  
ATOM    187  CA  VAL L  27      23.291  34.437  38.821  1.00 54.79           C  
ATOM    188  CB  VAL L  27      23.142  32.944  38.757  1.00 53.81           C  
ATOM    189  CG1 VAL L  27      23.589  32.465  37.368  1.00 52.32           C  
ATOM    190  CG2 VAL L  27      23.964  32.320  39.895  1.00 50.88           C  
ATOM    191  C   VAL L  27      22.902  34.865  40.210  1.00 55.61           C  
ATOM    192  O   VAL L  27      23.753  35.133  41.055  1.00 55.34           O  
ATOM    193  N   SER L  28      21.585  34.991  40.470  1.00 54.70           N  
ATOM    194  CA  SER L  28      21.106  35.401  41.761  1.00 55.76           C  
ATOM    195  CB  SER L  28      19.602  35.699  41.754  1.00 55.66           C  
ATOM    196  OG  SER L  28      19.343  36.768  40.857  1.00 42.25           O  
ATOM    197  C   SER L  28      21.372  34.347  42.790  1.00 54.56           C  
ATOM    198  O   SER L  28      21.866  34.631  43.872  1.00 55.56           O  
ATOM    199  N   SER L  29      21.036  33.080  42.536  1.00 52.34           N  
ATOM    200  CA  SER L  29      21.359  32.148  43.577  1.00 50.99           C  
ATOM    201  CB  SER L  29      20.304  32.091  44.697  1.00 51.58           C  
ATOM    202  OG  SER L  29      20.207  33.334  45.374  1.00 53.86           O  
ATOM    203  C   SER L  29      21.311  30.810  42.964  1.00 47.82           C  
ATOM    204  O   SER L  29      21.672  29.818  43.595  1.00 46.68           O  
ATOM    205  N   ALA L  30      20.889  30.755  41.690  1.00 45.49           N  
ATOM    206  CA  ALA L  30      20.638  29.454  41.179  1.00 44.10           C  
ATOM    207  CB  ALA L  30      19.652  29.426  40.004  1.00 43.46           C  
ATOM    208  C   ALA L  30      21.889  28.785  40.737  1.00 42.49           C  
ATOM    209  O   ALA L  30      22.157  28.647  39.543  1.00 41.01           O  
ATOM    210  N   VAL L  31      22.676  28.307  41.714  1.00 49.16           N  
ATOM    211  CA  VAL L  31      23.721  27.405  41.311  1.00 47.28           C  
ATOM    212  CB  VAL L  31      25.103  27.903  41.630  1.00 49.80           C  
ATOM    213  CG1 VAL L  31      26.117  26.800  41.286  1.00 45.82           C  
ATOM    214  CG2 VAL L  31      25.341  29.216  40.865  1.00 46.33           C  
ATOM    215  C   VAL L  31      23.539  26.117  42.059  1.00 46.80           C  
ATOM    216  O   VAL L  31      23.117  26.108  43.215  1.00 48.29           O  
ATOM    217  N   ALA L  32      23.859  24.981  41.404  1.00 45.30           N  
ATOM    218  CA  ALA L  32      23.714  23.698  42.037  1.00 45.88           C  
ATOM    219  CB  ALA L  32      22.573  22.852  41.449  1.00 44.76           C  
ATOM    220  C   ALA L  32      24.985  22.922  41.843  1.00 46.95           C  
ATOM    221  O   ALA L  32      25.743  23.174  40.909  1.00 46.09           O  
ATOM    222  N   TRP L  33      25.262  21.965  42.757  1.00 46.18           N  
ATOM    223  CA  TRP L  33      26.440  21.146  42.650  1.00 45.52           C  
ATOM    224  CB  TRP L  33      27.402  21.297  43.841  1.00 46.12           C  
ATOM    225  CG  TRP L  33      28.059  22.654  43.917  1.00 49.25           C  
ATOM    226  CD2 TRP L  33      29.279  22.997  43.239  1.00 49.64           C  
ATOM    227  CD1 TRP L  33      27.662  23.775  44.588  1.00 51.17           C  
ATOM    228  NE1 TRP L  33      28.560  24.795  44.372  1.00 46.60           N  
ATOM    229  CE2 TRP L  33      29.558  24.329  43.543  1.00 50.79           C  
ATOM    230  CE3 TRP L  33      30.098  22.263  42.429  1.00 50.17           C  
ATOM    231  CZ2 TRP L  33      30.668  24.948  43.039  1.00 49.90           C  
ATOM    232  CZ3 TRP L  33      31.215  22.891  41.922  1.00 48.46           C  
ATOM    233  CH2 TRP L  33      31.495  24.208  42.222  1.00 50.14           C  
ATOM    234  C   TRP L  33      26.011  19.711  42.586  1.00 45.82           C  
ATOM    235  O   TRP L  33      25.105  19.288  43.304  1.00 47.29           O  
ATOM    236  N   TYR L  34      26.674  18.919  41.716  1.00 45.62           N  
ATOM    237  CA  TYR L  34      26.304  17.544  41.514  1.00 45.36           C  
ATOM    238  CB  TYR L  34      25.785  17.260  40.091  1.00 42.61           C  
ATOM    239  CG  TYR L  34      24.526  18.024  39.860  1.00 42.33           C  
ATOM    240  CD1 TYR L  34      23.303  17.477  40.176  1.00 41.22           C  
ATOM    241  CD2 TYR L  34      24.571  19.291  39.325  1.00 42.43           C  
ATOM    242  CE1 TYR L  34      22.144  18.184  39.958  1.00 42.58           C  
ATOM    243  CE2 TYR L  34      23.416  20.002  39.106  1.00 43.59           C  
ATOM    244  CZ  TYR L  34      22.199  19.448  39.421  1.00 41.18           C  
ATOM    245  OH  TYR L  34      21.011  20.176  39.196  1.00 42.30           O  
ATOM    246  C   TYR L  34      27.511  16.671  41.678  1.00 45.49           C  
ATOM    247  O   TYR L  34      28.644  17.090  41.444  1.00 47.93           O  
ATOM    248  N   GLN L  35      27.279  15.414  42.109  1.00 47.38           N  
ATOM    249  CA  GLN L  35      28.332  14.450  42.261  1.00 49.08           C  
ATOM    250  CB  GLN L  35      28.384  13.848  43.672  1.00 48.44           C  
ATOM    251  CG  GLN L  35      29.494  12.817  43.872  1.00 53.53           C  
ATOM    252  CD  GLN L  35      29.288  12.188  45.242  1.00 57.96           C  
ATOM    253  OE1 GLN L  35      28.177  11.797  45.597  1.00 55.83           O  
ATOM    254  NE2 GLN L  35      30.385  12.094  46.041  1.00 61.58           N  
ATOM    255  C   GLN L  35      28.025  13.320  41.331  1.00 50.17           C  
ATOM    256  O   GLN L  35      26.939  12.748  41.383  1.00 51.36           O  
ATOM    257  N   GLN L  36      28.972  12.961  40.444  1.00 50.38           N  
ATOM    258  CA  GLN L  36      28.693  11.870  39.555  1.00 52.22           C  
ATOM    259  CB  GLN L  36      28.648  12.267  38.070  1.00 54.89           C  
ATOM    260  CG  GLN L  36      28.255  11.099  37.162  1.00 52.43           C  
ATOM    261  CD  GLN L  36      28.230  11.574  35.717  1.00 58.25           C  
ATOM    262  OE1 GLN L  36      28.885  12.548  35.352  1.00 55.90           O  
ATOM    263  NE2 GLN L  36      27.448  10.856  34.866  1.00 52.94           N  
ATOM    264  C   GLN L  36      29.756  10.832  39.707  1.00 55.93           C  
ATOM    265  O   GLN L  36      30.946  11.111  39.573  1.00 57.52           O  
ATOM    266  N   LYS L  37      29.328   9.591  40.003  1.00 61.60           N  
ATOM    267  CA  LYS L  37      30.211   8.470  40.126  1.00 63.22           C  
ATOM    268  CB  LYS L  37      29.671   7.417  41.107  1.00 63.15           C  
ATOM    269  CG  LYS L  37      29.482   7.990  42.515  1.00 63.39           C  
ATOM    270  CD  LYS L  37      28.555   7.156  43.400  1.00 67.54           C  
ATOM    271  CE  LYS L  37      28.163   7.838  44.713  1.00 68.40           C  
ATOM    272  NZ  LYS L  37      29.266   7.741  45.694  1.00 69.75           N1+
ATOM    273  C   LYS L  37      30.297   7.873  38.759  1.00 64.87           C  
ATOM    274  O   LYS L  37      29.415   8.091  37.929  1.00 67.69           O  
ATOM    275  N   PRO L  38      31.330   7.134  38.477  1.00 67.01           N  
ATOM    276  CA  PRO L  38      31.460   6.617  37.147  1.00 68.20           C  
ATOM    277  CD  PRO L  38      32.622   7.351  39.108  1.00 67.33           C  
ATOM    278  CB  PRO L  38      32.872   6.044  37.064  1.00 72.35           C  
ATOM    279  CG  PRO L  38      33.664   6.913  38.063  1.00 69.64           C  
ATOM    280  C   PRO L  38      30.366   5.666  36.796  1.00 68.04           C  
ATOM    281  O   PRO L  38      30.082   4.756  37.573  1.00 70.34           O  
ATOM    282  N   GLY L  39      29.745   5.864  35.618  1.00 68.40           N  
ATOM    283  CA  GLY L  39      28.733   4.971  35.137  1.00 68.45           C  
ATOM    284  C   GLY L  39      27.441   5.176  35.868  1.00 69.81           C  
ATOM    285  O   GLY L  39      26.568   4.312  35.813  1.00 71.09           O  
ATOM    286  N   LYS L  40      27.269   6.307  36.584  1.00 69.35           N  
ATOM    287  CA  LYS L  40      26.012   6.496  37.254  1.00 66.87           C  
ATOM    288  CB  LYS L  40      26.049   6.230  38.770  1.00 67.23           C  
ATOM    289  CG  LYS L  40      26.078   4.737  39.104  1.00 71.42           C  
ATOM    290  CD  LYS L  40      26.323   4.430  40.580  1.00 74.58           C  
ATOM    291  CE  LYS L  40      26.127   2.954  40.932  1.00 78.04           C  
ATOM    292  NZ  LYS L  40      27.234   2.147  40.371  1.00 76.85           N1+
ATOM    293  C   LYS L  40      25.534   7.898  37.036  1.00 62.92           C  
ATOM    294  O   LYS L  40      26.276   8.759  36.570  1.00 61.85           O  
ATOM    295  N   ALA L  41      24.246   8.142  37.359  1.00 58.82           N  
ATOM    296  CA  ALA L  41      23.629   9.428  37.173  1.00 56.58           C  
ATOM    297  CB  ALA L  41      22.095   9.389  37.275  1.00 56.81           C  
ATOM    298  C   ALA L  41      24.132  10.372  38.220  1.00 56.22           C  
ATOM    299  O   ALA L  41      24.545   9.963  39.303  1.00 54.53           O  
ATOM    300  N   PRO L  42      24.099  11.642  37.903  1.00 54.87           N  
ATOM    301  CA  PRO L  42      24.565  12.650  38.815  1.00 51.55           C  
ATOM    302  CD  PRO L  42      24.185  12.073  36.517  1.00 51.87           C  
ATOM    303  CB  PRO L  42      24.616  13.946  38.008  1.00 51.16           C  
ATOM    304  CG  PRO L  42      24.837  13.465  36.562  1.00 52.00           C  
ATOM    305  C   PRO L  42      23.667  12.728  40.008  1.00 51.67           C  
ATOM    306  O   PRO L  42      22.474  12.457  39.874  1.00 53.80           O  
ATOM    307  N   LYS L  43      24.226  13.084  41.184  1.00 53.05           N  
ATOM    308  CA  LYS L  43      23.434  13.207  42.374  1.00 53.84           C  
ATOM    309  CB  LYS L  43      23.913  12.302  43.523  1.00 54.78           C  
ATOM    310  CG  LYS L  43      23.065  12.433  44.785  1.00 65.58           C  
ATOM    311  CD  LYS L  43      23.326  11.346  45.829  1.00 70.43           C  
ATOM    312  CE  LYS L  43      22.432  10.118  45.668  1.00 73.84           C  
ATOM    313  NZ  LYS L  43      22.748   9.122  46.714  1.00 75.16           N1+
ATOM    314  C   LYS L  43      23.547  14.630  42.839  1.00 52.20           C  
ATOM    315  O   LYS L  43      24.631  15.211  42.828  1.00 50.71           O  
ATOM    316  N   LEU L  44      22.416  15.221  43.274  1.00 49.48           N  
ATOM    317  CA  LEU L  44      22.366  16.606  43.668  1.00 49.56           C  
ATOM    318  CB  LEU L  44      20.937  17.172  43.611  1.00 48.32           C  
ATOM    319  CG  LEU L  44      20.813  18.629  44.084  1.00 45.20           C  
ATOM    320  CD1 LEU L  44      21.597  19.587  43.176  1.00 43.96           C  
ATOM    321  CD2 LEU L  44      19.338  19.030  44.246  1.00 46.57           C  
ATOM    322  C   LEU L  44      22.851  16.773  45.079  1.00 46.87           C  
ATOM    323  O   LEU L  44      22.302  16.175  46.003  1.00 50.17           O  
ATOM    324  N   LEU L  45      23.997  17.477  45.254  1.00 47.57           N  
ATOM    325  CA  LEU L  45      24.528  17.825  46.548  1.00 47.97           C  
ATOM    326  CB  LEU L  45      26.052  17.991  46.493  1.00 48.21           C  
ATOM    327  CG  LEU L  45      26.776  16.701  46.066  1.00 48.13           C  
ATOM    328  CD1 LEU L  45      28.298  16.905  46.029  1.00 49.38           C  
ATOM    329  CD2 LEU L  45      26.359  15.509  46.946  1.00 49.60           C  
ATOM    330  C   LEU L  45      23.968  19.096  47.129  1.00 48.33           C  
ATOM    331  O   LEU L  45      23.438  19.113  48.239  1.00 46.62           O  
ATOM    332  N   ILE L  46      24.066  20.207  46.365  1.00 45.21           N  
ATOM    333  CA  ILE L  46      23.695  21.494  46.885  1.00 45.04           C  
ATOM    334  CB  ILE L  46      24.880  22.320  47.288  1.00 47.25           C  
ATOM    335  CG1 ILE L  46      25.595  21.628  48.459  1.00 47.11           C  
ATOM    336  CG2 ILE L  46      24.407  23.748  47.601  1.00 45.98           C  
ATOM    337  CD1 ILE L  46      26.944  22.238  48.810  1.00 51.90           C  
ATOM    338  C   ILE L  46      22.931  22.244  45.844  1.00 44.45           C  
ATOM    339  O   ILE L  46      23.165  22.077  44.649  1.00 47.00           O  
ATOM    340  N   TYR L  47      21.969  23.077  46.292  1.00 46.43           N  
ATOM    341  CA  TYR L  47      21.198  23.881  45.388  1.00 44.75           C  
ATOM    342  CB  TYR L  47      19.760  23.375  45.162  1.00 48.38           C  
ATOM    343  CG  TYR L  47      19.006  23.425  46.447  1.00 46.84           C  
ATOM    344  CD1 TYR L  47      19.165  22.435  47.390  1.00 47.63           C  
ATOM    345  CD2 TYR L  47      18.129  24.455  46.702  1.00 52.34           C  
ATOM    346  CE1 TYR L  47      18.466  22.477  48.574  1.00 49.77           C  
ATOM    347  CE2 TYR L  47      17.429  24.502  47.884  1.00 47.95           C  
ATOM    348  CZ  TYR L  47      17.599  23.513  48.822  1.00 49.00           C  
ATOM    349  OH  TYR L  47      16.882  23.558  50.036  1.00 51.27           O  
ATOM    350  C   TYR L  47      21.124  25.262  45.963  1.00 47.73           C  
ATOM    351  O   TYR L  47      21.386  25.468  47.147  1.00 46.36           O  
ATOM    352  N   SER L  48      20.774  26.269  45.143  1.00 43.66           N  
ATOM    353  CA  SER L  48      20.639  27.629  45.597  1.00 44.65           C  
ATOM    354  CB  SER L  48      19.468  27.874  46.570  1.00 45.17           C  
ATOM    355  OG  SER L  48      19.746  27.322  47.848  1.00 45.02           O  
ATOM    356  C   SER L  48      21.907  28.093  46.256  1.00 46.03           C  
ATOM    357  O   SER L  48      21.874  28.860  47.217  1.00 46.99           O  
ATOM    358  N   ALA L  49      23.055  27.616  45.744  1.00 45.50           N  
ATOM    359  CA  ALA L  49      24.381  28.019  46.119  1.00 46.54           C  
ATOM    360  CB  ALA L  49      24.544  29.550  46.142  1.00 46.96           C  
ATOM    361  C   ALA L  49      24.811  27.497  47.460  1.00 47.40           C  
ATOM    362  O   ALA L  49      25.968  27.106  47.602  1.00 47.49           O  
ATOM    363  N   SER L  50      23.912  27.366  48.457  1.00 48.08           N  
ATOM    364  CA  SER L  50      24.446  26.992  49.742  1.00 49.77           C  
ATOM    365  CB  SER L  50      24.628  28.203  50.673  1.00 50.50           C  
ATOM    366  OG  SER L  50      23.373  28.815  50.932  1.00 54.03           O  
ATOM    367  C   SER L  50      23.524  26.053  50.440  1.00 49.45           C  
ATOM    368  O   SER L  50      23.878  25.484  51.471  1.00 50.38           O  
ATOM    369  N   SER L  51      22.308  25.857  49.906  1.00 53.34           N  
ATOM    370  CA  SER L  51      21.437  24.949  50.600  1.00 54.23           C  
ATOM    371  CB  SER L  51      19.963  25.088  50.191  1.00 53.98           C  
ATOM    372  OG  SER L  51      19.485  26.382  50.528  1.00 56.63           O  
ATOM    373  C   SER L  51      21.857  23.543  50.311  1.00 52.56           C  
ATOM    374  O   SER L  51      22.236  23.205  49.191  1.00 55.13           O  
ATOM    375  N   LEU L  52      21.766  22.676  51.338  1.00 54.35           N  
ATOM    376  CA  LEU L  52      22.175  21.308  51.208  1.00 52.37           C  
ATOM    377  CB  LEU L  52      22.854  20.787  52.490  1.00 52.73           C  
ATOM    378  CG  LEU L  52      23.326  19.325  52.434  1.00 58.05           C  
ATOM    379  CD1 LEU L  52      24.430  19.134  51.380  1.00 57.91           C  
ATOM    380  CD2 LEU L  52      23.750  18.833  53.828  1.00 58.36           C  
ATOM    381  C   LEU L  52      20.948  20.486  50.954  1.00 52.59           C  
ATOM    382  O   LEU L  52      19.931  20.631  51.630  1.00 55.94           O  
ATOM    383  N   TYR L  53      21.031  19.594  49.947  1.00 51.34           N  
ATOM    384  CA  TYR L  53      19.949  18.737  49.549  1.00 54.61           C  
ATOM    385  CB  TYR L  53      20.221  18.064  48.190  1.00 53.69           C  
ATOM    386  CG  TYR L  53      19.032  17.281  47.745  1.00 54.18           C  
ATOM    387  CD1 TYR L  53      17.900  17.923  47.300  1.00 54.45           C  
ATOM    388  CD2 TYR L  53      19.061  15.906  47.739  1.00 50.51           C  
ATOM    389  CE1 TYR L  53      16.806  17.205  46.876  1.00 54.99           C  
ATOM    390  CE2 TYR L  53      17.970  15.183  47.315  1.00 51.56           C  
ATOM    391  CZ  TYR L  53      16.838  15.833  46.884  1.00 54.36           C  
ATOM    392  OH  TYR L  53      15.719  15.090  46.449  1.00 53.83           O  
ATOM    393  C   TYR L  53      19.789  17.693  50.610  1.00 55.71           C  
ATOM    394  O   TYR L  53      20.765  17.248  51.209  1.00 53.36           O  
ATOM    395  N   SER L  54      18.534  17.298  50.896  1.00 56.93           N  
ATOM    396  CA  SER L  54      18.295  16.374  51.966  1.00 59.40           C  
ATOM    397  CB  SER L  54      16.798  16.108  52.218  1.00 63.46           C  
ATOM    398  OG  SER L  54      16.637  15.185  53.285  1.00 71.27           O  
ATOM    399  C   SER L  54      18.953  15.066  51.669  1.00 62.14           C  
ATOM    400  O   SER L  54      19.005  14.616  50.526  1.00 62.71           O  
ATOM    401  N   GLY L  55      19.497  14.431  52.728  1.00 58.68           N  
ATOM    402  CA  GLY L  55      20.095  13.132  52.622  1.00 61.40           C  
ATOM    403  C   GLY L  55      21.564  13.253  52.352  1.00 62.92           C  
ATOM    404  O   GLY L  55      22.279  12.254  52.408  1.00 66.71           O  
ATOM    405  N   VAL L  56      22.060  14.469  52.049  1.00 60.47           N  
ATOM    406  CA  VAL L  56      23.464  14.620  51.774  1.00 62.31           C  
ATOM    407  CB  VAL L  56      23.766  15.765  50.850  1.00 59.88           C  
ATOM    408  CG1 VAL L  56      25.289  15.860  50.662  1.00 58.36           C  
ATOM    409  CG2 VAL L  56      22.990  15.549  49.538  1.00 58.52           C  
ATOM    410  C   VAL L  56      24.173  14.855  53.075  1.00 64.95           C  
ATOM    411  O   VAL L  56      23.648  15.514  53.971  1.00 64.73           O  
ATOM    412  N   PRO L  57      25.368  14.328  53.195  1.00 65.19           N  
ATOM    413  CA  PRO L  57      26.120  14.473  54.415  1.00 66.06           C  
ATOM    414  CD  PRO L  57      25.702  13.092  52.503  1.00 64.17           C  
ATOM    415  CB  PRO L  57      27.286  13.496  54.306  1.00 65.39           C  
ATOM    416  CG  PRO L  57      26.733  12.382  53.398  1.00 65.68           C  
ATOM    417  C   PRO L  57      26.523  15.898  54.642  1.00 60.75           C  
ATOM    418  O   PRO L  57      26.702  16.636  53.678  1.00 61.45           O  
ATOM    419  N   SER L  58      26.682  16.286  55.922  1.00 63.23           N  
ATOM    420  CA  SER L  58      26.956  17.638  56.330  1.00 63.39           C  
ATOM    421  CB  SER L  58      26.902  17.815  57.858  1.00 65.13           C  
ATOM    422  OG  SER L  58      27.932  17.055  58.475  1.00 69.86           O  
ATOM    423  C   SER L  58      28.313  18.082  55.877  1.00 63.21           C  
ATOM    424  O   SER L  58      28.587  19.280  55.832  1.00 63.56           O  
ATOM    425  N   ARG L  59      29.203  17.140  55.523  1.00 63.79           N  
ATOM    426  CA  ARG L  59      30.537  17.501  55.136  1.00 65.54           C  
ATOM    427  CB  ARG L  59      31.424  16.279  54.832  1.00 64.33           C  
ATOM    428  CG  ARG L  59      30.869  15.375  53.732  1.00 63.27           C  
ATOM    429  CD  ARG L  59      31.622  14.050  53.577  1.00 63.64           C  
ATOM    430  NE  ARG L  59      30.836  13.220  52.619  1.00 65.11           N  
ATOM    431  CZ  ARG L  59      30.483  11.944  52.945  1.00 69.04           C  
ATOM    432  NH1 ARG L  59      30.962  11.371  54.086  1.00 63.67           N1+
ATOM    433  NH2 ARG L  59      29.639  11.241  52.134  1.00 65.07           N  
ATOM    434  C   ARG L  59      30.484  18.381  53.922  1.00 64.64           C  
ATOM    435  O   ARG L  59      31.315  19.278  53.771  1.00 65.04           O  
ATOM    436  N   PHE L  60      29.521  18.136  53.011  1.00 60.88           N  
ATOM    437  CA  PHE L  60      29.416  18.921  51.811  1.00 57.59           C  
ATOM    438  CB  PHE L  60      28.535  18.260  50.734  1.00 53.76           C  
ATOM    439  CG  PHE L  60      29.201  17.002  50.288  1.00 57.19           C  
ATOM    440  CD1 PHE L  60      30.157  17.029  49.300  1.00 55.24           C  
ATOM    441  CD2 PHE L  60      28.866  15.793  50.856  1.00 57.16           C  
ATOM    442  CE1 PHE L  60      30.771  15.870  48.884  1.00 56.54           C  
ATOM    443  CE2 PHE L  60      29.475  14.630  50.445  1.00 58.48           C  
ATOM    444  CZ  PHE L  60      30.431  14.668  49.457  1.00 58.20           C  
ATOM    445  C   PHE L  60      28.790  20.249  52.133  1.00 58.52           C  
ATOM    446  O   PHE L  60      27.814  20.327  52.879  1.00 59.99           O  
ATOM    447  N   SER L  61      29.347  21.341  51.566  1.00 56.76           N  
ATOM    448  CA  SER L  61      28.804  22.651  51.802  1.00 57.39           C  
ATOM    449  CB  SER L  61      29.459  23.373  52.992  1.00 59.07           C  
ATOM    450  OG  SER L  61      30.844  23.566  52.742  1.00 60.66           O  
ATOM    451  C   SER L  61      29.052  23.484  50.581  1.00 60.18           C  
ATOM    452  O   SER L  61      29.945  23.189  49.789  1.00 60.00           O  
ATOM    453  N   GLY L  62      28.255  24.558  50.395  1.00 60.53           N  
ATOM    454  CA  GLY L  62      28.429  25.403  49.245  1.00 57.15           C  
ATOM    455  C   GLY L  62      28.422  26.825  49.711  1.00 58.78           C  
ATOM    456  O   GLY L  62      27.736  27.172  50.671  1.00 61.09           O  
ATOM    457  N   SER L  63      29.190  27.695  49.021  1.00 62.57           N  
ATOM    458  CA  SER L  63      29.267  29.077  49.400  1.00 63.45           C  
ATOM    459  CB  SER L  63      30.528  29.403  50.218  1.00 62.92           C  
ATOM    460  OG  SER L  63      31.690  29.128  49.451  1.00 62.15           O  
ATOM    461  C   SER L  63      29.314  29.912  48.157  1.00 60.81           C  
ATOM    462  O   SER L  63      29.657  29.427  47.080  1.00 60.67           O  
ATOM    463  N   ARG L  64      28.950  31.207  48.281  1.00 61.49           N  
ATOM    464  CA  ARG L  64      28.945  32.070  47.132  1.00 60.97           C  
ATOM    465  CB  ARG L  64      27.520  32.400  46.653  1.00 60.28           C  
ATOM    466  CG  ARG L  64      27.465  33.460  45.552  1.00 59.39           C  
ATOM    467  CD  ARG L  64      26.052  33.988  45.295  1.00 60.70           C  
ATOM    468  NE  ARG L  64      26.162  35.127  44.342  1.00 60.49           N  
ATOM    469  CZ  ARG L  64      25.114  35.986  44.186  1.00 63.95           C  
ATOM    470  NH1 ARG L  64      23.964  35.793  44.895  1.00 63.82           N1+
ATOM    471  NH2 ARG L  64      25.217  37.040  43.324  1.00 66.53           N  
ATOM    472  C   ARG L  64      29.582  33.373  47.484  1.00 63.90           C  
ATOM    473  O   ARG L  64      29.287  33.970  48.518  1.00 65.88           O  
ATOM    474  N   SER L  65      30.505  33.839  46.621  1.00 66.37           N  
ATOM    475  CA  SER L  65      31.069  35.141  46.789  1.00 68.31           C  
ATOM    476  CB  SER L  65      32.555  35.124  47.182  1.00 68.82           C  
ATOM    477  OG  SER L  65      33.037  36.451  47.326  1.00 73.30           O  
ATOM    478  C   SER L  65      30.974  35.775  45.444  1.00 67.96           C  
ATOM    479  O   SER L  65      31.795  35.514  44.566  1.00 65.34           O  
ATOM    480  N   GLY L  66      29.968  36.642  45.249  1.00 64.94           N  
ATOM    481  CA  GLY L  66      29.816  37.258  43.969  1.00 62.77           C  
ATOM    482  C   GLY L  66      29.565  36.173  42.966  1.00 69.89           C  
ATOM    483  O   GLY L  66      28.645  35.370  43.104  1.00 62.00           O  
ATOM    484  N   THR L  67      30.363  36.186  41.887  1.00 65.99           N  
ATOM    485  CA  THR L  67      30.348  35.271  40.778  1.00 61.99           C  
ATOM    486  CB  THR L  67      31.036  35.835  39.570  1.00 62.65           C  
ATOM    487  OG1 THR L  67      32.400  36.100  39.860  1.00 67.67           O  
ATOM    488  CG2 THR L  67      30.319  37.135  39.167  1.00 62.17           C  
ATOM    489  C   THR L  67      30.999  33.956  41.109  1.00 62.81           C  
ATOM    490  O   THR L  67      30.828  32.987  40.371  1.00 61.38           O  
ATOM    491  N   ASP L  68      31.844  33.901  42.160  1.00 62.95           N  
ATOM    492  CA  ASP L  68      32.567  32.689  42.453  1.00 62.88           C  
ATOM    493  CB  ASP L  68      33.934  32.951  43.110  1.00 65.34           C  
ATOM    494  CG  ASP L  68      34.834  33.630  42.084  1.00 72.42           C  
ATOM    495  OD1 ASP L  68      34.621  33.399  40.864  1.00 73.66           O  
ATOM    496  OD2 ASP L  68      35.743  34.393  42.507  1.00 77.58           O1-
ATOM    497  C   ASP L  68      31.785  31.805  43.384  1.00 61.86           C  
ATOM    498  O   ASP L  68      31.295  32.248  44.421  1.00 64.97           O  
ATOM    499  N   PHE L  69      31.662  30.503  43.030  1.00 58.89           N  
ATOM    500  CA  PHE L  69      30.929  29.567  43.840  1.00 56.43           C  
ATOM    501  CB  PHE L  69      29.779  28.884  43.081  1.00 53.68           C  
ATOM    502  CG  PHE L  69      28.824  29.952  42.676  1.00 56.01           C  
ATOM    503  CD1 PHE L  69      28.997  30.628  41.490  1.00 51.88           C  
ATOM    504  CD2 PHE L  69      27.759  30.282  43.479  1.00 52.15           C  
ATOM    505  CE1 PHE L  69      28.121  31.616  41.110  1.00 57.66           C  
ATOM    506  CE2 PHE L  69      26.879  31.270  43.104  1.00 52.47           C  
ATOM    507  CZ  PHE L  69      27.058  31.939  41.918  1.00 57.30           C  
ATOM    508  C   PHE L  69      31.878  28.484  44.260  1.00 55.51           C  
ATOM    509  O   PHE L  69      32.712  28.047  43.468  1.00 61.85           O  
ATOM    510  N   THR L  70      31.779  28.017  45.526  1.00 57.73           N  
ATOM    511  CA  THR L  70      32.721  27.032  45.971  1.00 55.57           C  
ATOM    512  CB  THR L  70      33.707  27.591  46.953  1.00 57.12           C  
ATOM    513  OG1 THR L  70      34.389  28.699  46.384  1.00 58.54           O  
ATOM    514  CG2 THR L  70      34.716  26.492  47.317  1.00 60.62           C  
ATOM    515  C   THR L  70      32.019  25.900  46.658  1.00 57.86           C  
ATOM    516  O   THR L  70      31.184  26.098  47.539  1.00 57.43           O  
ATOM    517  N   LEU L  71      32.370  24.662  46.260  1.00 54.66           N  
ATOM    518  CA  LEU L  71      31.871  23.472  46.886  1.00 54.03           C  
ATOM    519  CB  LEU L  71      31.563  22.354  45.874  1.00 55.31           C  
ATOM    520  CG  LEU L  71      31.098  21.034  46.515  1.00 53.74           C  
ATOM    521  CD1 LEU L  71      29.765  21.199  47.253  1.00 53.88           C  
ATOM    522  CD2 LEU L  71      31.059  19.898  45.484  1.00 55.21           C  
ATOM    523  C   LEU L  71      32.987  22.993  47.762  1.00 53.81           C  
ATOM    524  O   LEU L  71      34.112  22.822  47.295  1.00 59.61           O  
ATOM    525  N   THR L  72      32.715  22.776  49.066  1.00 56.93           N  
ATOM    526  CA  THR L  72      33.776  22.362  49.943  1.00 55.51           C  
ATOM    527  CB  THR L  72      34.070  23.355  51.030  1.00 58.18           C  
ATOM    528  OG1 THR L  72      34.452  24.603  50.471  1.00 58.88           O  
ATOM    529  CG2 THR L  72      35.204  22.806  51.911  1.00 58.04           C  
ATOM    530  C   THR L  72      33.400  21.087  50.632  1.00 58.68           C  
ATOM    531  O   THR L  72      32.266  20.909  51.074  1.00 59.42           O  
ATOM    532  N   ILE L  73      34.368  20.153  50.734  1.00 57.50           N  
ATOM    533  CA  ILE L  73      34.151  18.924  51.442  1.00 58.13           C  
ATOM    534  CB  ILE L  73      34.537  17.712  50.640  1.00 62.02           C  
ATOM    535  CG1 ILE L  73      33.722  17.658  49.337  1.00 61.82           C  
ATOM    536  CG2 ILE L  73      34.347  16.466  51.519  1.00 58.70           C  
ATOM    537  CD1 ILE L  73      34.235  16.624  48.337  1.00 58.89           C  
ATOM    538  C   ILE L  73      35.050  18.995  52.643  1.00 60.30           C  
ATOM    539  O   ILE L  73      36.273  18.986  52.515  1.00 63.68           O  
ATOM    540  N   SER L  74      34.453  19.064  53.850  1.00 67.81           N  
ATOM    541  CA  SER L  74      35.196  19.259  55.068  1.00 70.51           C  
ATOM    542  CB  SER L  74      34.294  19.344  56.309  1.00 69.37           C  
ATOM    543  OG  SER L  74      33.389  20.431  56.190  1.00 71.38           O  
ATOM    544  C   SER L  74      36.137  18.125  55.312  1.00 76.11           C  
ATOM    545  O   SER L  74      37.331  18.343  55.511  1.00 77.99           O  
ATOM    546  N   SER L  75      35.622  16.881  55.331  1.00 77.48           N  
ATOM    547  CA  SER L  75      36.481  15.761  55.582  1.00 77.18           C  
ATOM    548  CB  SER L  75      36.163  15.054  56.911  1.00 78.54           C  
ATOM    549  OG  SER L  75      37.039  13.955  57.107  1.00 82.58           O  
ATOM    550  C   SER L  75      36.237  14.777  54.485  1.00 75.54           C  
ATOM    551  O   SER L  75      35.204  14.113  54.450  1.00 76.32           O  
ATOM    552  N   LEU L  76      37.221  14.621  53.584  1.00 72.60           N  
ATOM    553  CA  LEU L  76      37.054  13.775  52.440  1.00 69.96           C  
ATOM    554  CB  LEU L  76      38.223  13.904  51.444  1.00 67.14           C  
ATOM    555  CG  LEU L  76      38.030  13.145  50.119  1.00 73.01           C  
ATOM    556  CD1 LEU L  76      36.849  13.721  49.319  1.00 69.03           C  
ATOM    557  CD2 LEU L  76      39.333  13.118  49.303  1.00 75.95           C  
ATOM    558  C   LEU L  76      36.964  12.353  52.902  1.00 70.95           C  
ATOM    559  O   LEU L  76      37.667  11.938  53.821  1.00 73.08           O  
ATOM    560  N   GLN L  77      36.062  11.576  52.266  1.00 66.90           N  
ATOM    561  CA  GLN L  77      35.841  10.198  52.607  1.00 68.88           C  
ATOM    562  CB  GLN L  77      34.387   9.930  53.032  1.00 74.75           C  
ATOM    563  CG  GLN L  77      33.928  10.740  54.247  1.00 58.51           C  
ATOM    564  CD  GLN L  77      34.322   9.993  55.510  1.00 61.19           C  
ATOM    565  OE1 GLN L  77      34.123  10.477  56.622  1.00 64.11           O  
ATOM    566  NE2 GLN L  77      34.889   8.770  55.337  1.00 61.40           N  
ATOM    567  C   GLN L  77      36.065   9.401  51.354  1.00 71.89           C  
ATOM    568  O   GLN L  77      35.831   9.893  50.253  1.00 70.65           O  
ATOM    569  N   PRO L  78      36.494   8.175  51.490  1.00 73.75           N  
ATOM    570  CA  PRO L  78      36.815   7.327  50.369  1.00 73.46           C  
ATOM    571  CD  PRO L  78      36.311   7.423  52.720  1.00 76.30           C  
ATOM    572  CB  PRO L  78      37.181   5.974  50.980  1.00 74.59           C  
ATOM    573  CG  PRO L  78      36.380   5.946  52.295  1.00 77.71           C  
ATOM    574  C   PRO L  78      35.687   7.210  49.381  1.00 73.78           C  
ATOM    575  O   PRO L  78      35.966   7.014  48.200  1.00 76.51           O  
ATOM    576  N   GLU L  79      34.419   7.281  49.833  1.00 71.35           N  
ATOM    577  CA  GLU L  79      33.267   7.178  48.974  1.00 70.34           C  
ATOM    578  CB  GLU L  79      31.938   6.933  49.717  1.00 72.41           C  
ATOM    579  CG  GLU L  79      31.621   7.928  50.833  1.00 71.01           C  
ATOM    580  CD  GLU L  79      32.154   7.332  52.127  1.00 77.94           C  
ATOM    581  OE1 GLU L  79      32.815   6.260  52.057  1.00 80.04           O  
ATOM    582  OE2 GLU L  79      31.906   7.934  53.205  1.00 77.92           O1-
ATOM    583  C   GLU L  79      33.123   8.405  48.122  1.00 67.44           C  
ATOM    584  O   GLU L  79      32.437   8.382  47.104  1.00 67.14           O  
ATOM    585  N   ASP L  80      33.737   9.520  48.551  1.00 64.85           N  
ATOM    586  CA  ASP L  80      33.643  10.814  47.935  1.00 63.82           C  
ATOM    587  CB  ASP L  80      34.253  11.920  48.812  1.00 63.70           C  
ATOM    588  CG  ASP L  80      33.346  12.055  50.029  1.00 66.93           C  
ATOM    589  OD1 ASP L  80      32.234  11.463  50.002  1.00 66.13           O  
ATOM    590  OD2 ASP L  80      33.750  12.749  50.999  1.00 69.36           O1-
ATOM    591  C   ASP L  80      34.277  10.864  46.571  1.00 62.95           C  
ATOM    592  O   ASP L  80      34.058  11.827  45.837  1.00 60.74           O  
ATOM    593  N   PHE L  81      35.125   9.888  46.191  0.90 62.04           N  
ATOM    594  CA  PHE L  81      35.765  10.049  44.914  0.90 61.97           C  
ATOM    595  CB  PHE L  81      36.821   8.972  44.579  0.80 65.67           C  
ATOM    596  CG  PHE L  81      36.196   7.736  44.025  1.00 68.81           C  
ATOM    597  CD1 PHE L  81      35.660   6.747  44.817  1.00 72.03           C  
ATOM    598  CD2 PHE L  81      36.161   7.582  42.660  1.00 67.88           C  
ATOM    599  CE1 PHE L  81      35.098   5.624  44.249  1.00 69.56           C  
ATOM    600  CE2 PHE L  81      35.605   6.463  42.087  1.00 69.60           C  
ATOM    601  CZ  PHE L  81      35.070   5.478  42.882  1.00 70.89           C  
ATOM    602  C   PHE L  81      34.713  10.047  43.848  0.90 61.80           C  
ATOM    603  O   PHE L  81      33.857   9.164  43.796  0.90 61.60           O  
ATOM    604  N   ALA L  82      34.754  11.069  42.966  1.00 60.88           N  
ATOM    605  CA  ALA L  82      33.792  11.189  41.909  1.00 56.06           C  
ATOM    606  CB  ALA L  82      32.341  11.318  42.410  1.00 55.06           C  
ATOM    607  C   ALA L  82      34.121  12.440  41.158  1.00 58.00           C  
ATOM    608  O   ALA L  82      35.120  13.102  41.437  1.00 57.62           O  
ATOM    609  N   THR L  83      33.299  12.771  40.144  1.00 53.78           N  
ATOM    610  CA  THR L  83      33.490  13.989  39.414  1.00 54.95           C  
ATOM    611  CB  THR L  83      33.388  13.818  37.926  1.00 54.41           C  
ATOM    612  OG1 THR L  83      34.353  12.876  37.477  1.00 54.45           O  
ATOM    613  CG2 THR L  83      33.635  15.179  37.254  1.00 52.23           C  
ATOM    614  C   THR L  83      32.392  14.903  39.863  1.00 56.73           C  
ATOM    615  O   THR L  83      31.251  14.476  40.021  1.00 52.50           O  
ATOM    616  N   TYR L  84      32.714  16.192  40.094  1.00 49.87           N  
ATOM    617  CA  TYR L  84      31.730  17.104  40.606  1.00 49.50           C  
ATOM    618  CB  TYR L  84      32.169  17.821  41.895  1.00 47.97           C  
ATOM    619  CG  TYR L  84      32.285  16.803  42.978  1.00 52.19           C  
ATOM    620  CD1 TYR L  84      33.404  16.008  43.074  1.00 50.23           C  
ATOM    621  CD2 TYR L  84      31.281  16.650  43.906  1.00 49.59           C  
ATOM    622  CE1 TYR L  84      33.516  15.071  44.074  1.00 55.32           C  
ATOM    623  CE2 TYR L  84      31.386  15.716  44.910  1.00 49.23           C  
ATOM    624  CZ  TYR L  84      32.505  14.923  44.993  1.00 50.40           C  
ATOM    625  OH  TYR L  84      32.616  13.963  46.022  1.00 53.08           O  
ATOM    626  C   TYR L  84      31.476  18.164  39.579  1.00 48.46           C  
ATOM    627  O   TYR L  84      32.405  18.652  38.938  1.00 51.88           O  
ATOM    628  N   TYR L  85      30.188  18.536  39.396  1.00 48.84           N  
ATOM    629  CA  TYR L  85      29.827  19.518  38.410  1.00 46.68           C  
ATOM    630  CB  TYR L  85      28.890  18.976  37.311  1.00 47.03           C  
ATOM    631  CG  TYR L  85      29.551  17.912  36.498  1.00 48.68           C  
ATOM    632  CD1 TYR L  85      30.320  18.235  35.405  1.00 50.39           C  
ATOM    633  CD2 TYR L  85      29.382  16.585  36.822  1.00 49.27           C  
ATOM    634  CE1 TYR L  85      30.919  17.250  34.652  1.00 52.12           C  
ATOM    635  CE2 TYR L  85      29.978  15.596  36.075  1.00 51.20           C  
ATOM    636  CZ  TYR L  85      30.748  15.928  34.986  1.00 52.27           C  
ATOM    637  OH  TYR L  85      31.360  14.915  34.216  1.00 52.80           O  
ATOM    638  C   TYR L  85      29.029  20.612  39.062  1.00 47.15           C  
ATOM    639  O   TYR L  85      28.184  20.357  39.918  1.00 47.07           O  
ATOM    640  N   CYS L  86      29.302  21.877  38.671  1.00 50.07           N  
ATOM    641  CA  CYS L  86      28.512  23.000  39.099  1.00 49.54           C  
ATOM    642  CB  CYS L  86      29.343  24.289  39.339  1.00 51.55           C  
ATOM    643  SG  CYS L  86      30.435  24.728  37.948  1.00 68.12           S  
ATOM    644  C   CYS L  86      27.516  23.253  37.999  1.00 48.80           C  
ATOM    645  O   CYS L  86      27.743  22.850  36.858  1.00 50.86           O  
ATOM    646  N   GLN L  87      26.362  23.888  38.318  1.00 48.32           N  
ATOM    647  CA  GLN L  87      25.365  24.156  37.315  1.00 46.91           C  
ATOM    648  CB  GLN L  87      24.246  23.103  37.258  1.00 46.35           C  
ATOM    649  CG  GLN L  87      23.195  23.407  36.186  1.00 50.75           C  
ATOM    650  CD  GLN L  87      22.032  22.445  36.366  1.00 49.93           C  
ATOM    651  OE1 GLN L  87      21.681  22.080  37.485  1.00 53.38           O  
ATOM    652  NE2 GLN L  87      21.406  22.025  35.235  1.00 50.46           N  
ATOM    653  C   GLN L  87      24.687  25.448  37.656  1.00 48.01           C  
ATOM    654  O   GLN L  87      24.393  25.726  38.817  1.00 52.31           O  
ATOM    655  N   GLN L  88      24.394  26.261  36.626  1.00 48.92           N  
ATOM    656  CA  GLN L  88      23.754  27.533  36.793  1.00 48.52           C  
ATOM    657  CB  GLN L  88      24.572  28.633  36.086  1.00 46.56           C  
ATOM    658  CG  GLN L  88      23.859  29.957  35.846  1.00 49.67           C  
ATOM    659  CD  GLN L  88      23.356  29.927  34.408  1.00 51.43           C  
ATOM    660  OE1 GLN L  88      22.853  28.914  33.926  1.00 51.19           O  
ATOM    661  NE2 GLN L  88      23.512  31.068  33.687  1.00 52.16           N  
ATOM    662  C   GLN L  88      22.382  27.440  36.188  1.00 47.36           C  
ATOM    663  O   GLN L  88      22.187  26.751  35.188  1.00 50.27           O  
ATOM    664  N   TRP L  89      21.444  28.147  36.852  1.00 20.62           N  
ATOM    665  CA  TRP L  89      20.154  28.408  36.309  1.00 22.26           C  
ATOM    666  CB  TRP L  89      19.043  27.467  36.805  1.00 22.95           C  
ATOM    667  CG  TRP L  89      17.709  27.870  36.232  1.00 24.65           C  
ATOM    668  CD2 TRP L  89      16.614  28.376  37.010  1.00 14.73           C  
ATOM    669  CD1 TRP L  89      17.296  27.865  34.935  1.00 16.37           C  
ATOM    670  NE1 TRP L  89      16.016  28.353  34.850  1.00 16.69           N  
ATOM    671  CE2 TRP L  89      15.582  28.667  36.120  1.00 15.72           C  
ATOM    672  CE3 TRP L  89      16.479  28.581  38.355  1.00 16.85           C  
ATOM    673  CZ2 TRP L  89      14.393  29.170  36.562  1.00 20.41           C  
ATOM    674  CZ3 TRP L  89      15.279  29.092  38.796  1.00 23.48           C  
ATOM    675  CH2 TRP L  89      14.257  29.380  37.915  1.00 24.55           C  
ATOM    676  C   TRP L  89      19.789  29.808  36.709  1.00 24.01           C  
ATOM    677  O   TRP L  89      18.843  30.030  37.464  1.00 23.95           O  
ATOM    678  N   ALA L  90      20.526  30.819  36.211  1.00 25.02           N  
ATOM    679  CA  ALA L  90      20.167  32.147  36.622  1.00 28.58           C  
ATOM    680  CB  ALA L  90      21.081  33.231  36.030  1.00 29.32           C  
ATOM    681  C   ALA L  90      18.811  32.396  36.075  1.00 30.10           C  
ATOM    682  O   ALA L  90      17.869  32.730  36.792  1.00 30.67           O  
ATOM    683  N   VAL L  91      18.665  32.177  34.763  1.00 33.67           N  
ATOM    684  CA  VAL L  91      17.373  32.358  34.204  1.00 35.78           C  
ATOM    685  CB  VAL L  91      17.175  33.686  33.523  1.00 35.96           C  
ATOM    686  CG1 VAL L  91      17.306  34.794  34.583  1.00  0.00           C  
ATOM    687  CG2 VAL L  91      18.169  33.814  32.358  1.00  0.00           C  
ATOM    688  C   VAL L  91      17.222  31.281  33.194  1.00 38.24           C  
ATOM    689  O   VAL L  91      18.086  31.065  32.348  1.00 39.94           O  
ATOM    690  N   HIS L  92      16.092  30.571  33.252  1.00 40.30           N  
ATOM    691  CA  HIS L  92      15.876  29.532  32.302  1.00 40.11           C  
ATOM    692  ND1 HIS L  92      12.974  30.881  32.438  1.00  0.00           N  
ATOM    693  CG  HIS L  92      13.413  29.698  31.886  1.00 39.95           C  
ATOM    694  CB  HIS L  92      14.513  28.849  32.467  1.00 41.37           C  
ATOM    695  NE2 HIS L  92      11.805  30.582  30.569  1.00  0.00           N  
ATOM    696  CD2 HIS L  92      12.686  29.530  30.746  1.00 40.64           C  
ATOM    697  CE1 HIS L  92      12.014  31.368  31.610  1.00 67.09           C  
ATOM    698  C   HIS L  92      15.790  30.225  30.988  1.00 39.67           C  
ATOM    699  O   HIS L  92      15.694  31.449  30.922  1.00 39.77           O  
ATOM    700  N   SER L  93      15.822  29.450  29.893  1.00 40.25           N  
ATOM    701  CA  SER L  93      15.995  28.034  29.961  1.00 39.32           C  
ATOM    702  CB  SER L  93      15.334  27.301  28.792  1.00 40.33           C  
ATOM    703  OG  SER L  93      13.926  27.433  28.910  1.00  0.00           O  
ATOM    704  C   SER L  93      17.447  27.727  29.947  1.00 36.14           C  
ATOM    705  O   SER L  93      17.842  26.581  30.158  1.00 38.69           O  
ATOM    706  N   LEU L  94      18.284  28.748  29.686  1.00 32.69           N  
ATOM    707  CA  LEU L  94      19.669  28.452  29.516  1.00 30.56           C  
ATOM    708  CB  LEU L  94      20.513  29.670  29.083  1.00 31.09           C  
ATOM    709  CG  LEU L  94      22.006  29.380  28.813  1.00 35.38           C  
ATOM    710  CD1 LEU L  94      22.802  29.119  30.102  1.00  0.00           C  
ATOM    711  CD2 LEU L  94      22.162  28.257  27.776  1.00  0.00           C  
ATOM    712  C   LEU L  94      20.204  27.924  30.798  1.00 29.70           C  
ATOM    713  O   LEU L  94      20.128  28.571  31.843  1.00 30.96           O  
ATOM    714  N   ILE L  95      20.735  26.690  30.734  1.00 25.26           N  
ATOM    715  CA  ILE L  95      21.383  26.109  31.867  1.00 22.62           C  
ATOM    716  CB  ILE L  95      20.658  24.956  32.510  1.00 22.37           C  
ATOM    717  CG1 ILE L  95      20.528  23.771  31.539  1.00 20.92           C  
ATOM    718  CG2 ILE L  95      19.319  25.468  33.066  1.00 21.86           C  
ATOM    719  CD1 ILE L  95      20.112  22.473  32.231  1.00  8.74           C  
ATOM    720  C   ILE L  95      22.678  25.562  31.357  1.00 22.81           C  
ATOM    721  O   ILE L  95      22.722  24.974  30.279  1.00 20.43           O  
ATOM    722  N   THR L  96      23.777  25.771  32.107  1.00 47.90           N  
ATOM    723  CA  THR L  96      25.051  25.264  31.719  1.00 47.94           C  
ATOM    724  CB  THR L  96      25.983  26.343  31.253  1.00 49.02           C  
ATOM    725  OG1 THR L  96      26.224  27.267  32.305  1.00 50.74           O  
ATOM    726  CG2 THR L  96      25.339  27.062  30.055  1.00 50.25           C  
ATOM    727  C   THR L  96      25.696  24.613  32.886  1.00 46.96           C  
ATOM    728  O   THR L  96      25.449  24.969  34.037  1.00 47.45           O  
ATOM    729  N   PHE L  97      26.554  23.622  32.585  1.00 47.26           N  
ATOM    730  CA  PHE L  97      27.268  22.909  33.598  1.00 48.41           C  
ATOM    731  CB  PHE L  97      27.224  21.378  33.445  1.00 48.25           C  
ATOM    732  CG  PHE L  97      25.846  20.880  33.716  1.00 50.27           C  
ATOM    733  CD1 PHE L  97      24.887  20.883  32.730  1.00 47.12           C  
ATOM    734  CD2 PHE L  97      25.518  20.394  34.961  1.00 48.91           C  
ATOM    735  CE1 PHE L  97      23.618  20.416  32.986  1.00 50.95           C  
ATOM    736  CE2 PHE L  97      24.251  19.925  35.220  1.00 49.56           C  
ATOM    737  CZ  PHE L  97      23.296  19.936  34.232  1.00 46.62           C  
ATOM    738  C   PHE L  97      28.710  23.278  33.468  1.00 51.18           C  
ATOM    739  O   PHE L  97      29.144  23.788  32.435  1.00 51.47           O  
ATOM    740  N   GLY L  98      29.484  23.052  34.547  1.00 50.37           N  
ATOM    741  CA  GLY L  98      30.892  23.313  34.512  1.00 49.96           C  
ATOM    742  C   GLY L  98      31.541  22.142  33.838  1.00 51.69           C  
ATOM    743  O   GLY L  98      30.887  21.146  33.532  1.00 50.43           O  
ATOM    744  N   GLN L  99      32.864  22.250  33.607  1.00 52.36           N  
ATOM    745  CA  GLN L  99      33.668  21.269  32.931  1.00 54.31           C  
ATOM    746  CB  GLN L  99      35.140  21.706  32.820  1.00 59.20           C  
ATOM    747  CG  GLN L  99      35.337  23.136  32.313  0.80 67.64           C  
ATOM    748  CD  GLN L  99      34.578  23.303  31.010  0.80 73.44           C  
ATOM    749  OE1 GLN L  99      34.586  22.422  30.153  0.80 70.55           O  
ATOM    750  NE2 GLN L  99      33.890  24.466  30.859  0.80 77.32           N  
ATOM    751  C   GLN L  99      33.688  20.022  33.760  1.00 59.64           C  
ATOM    752  O   GLN L  99      33.686  18.912  33.232  1.00 55.50           O  
ATOM    753  N   GLY L 100      33.729  20.182  35.096  1.00 56.31           N  
ATOM    754  CA  GLY L 100      33.762  19.050  35.979  1.00 52.36           C  
ATOM    755  C   GLY L 100      35.092  18.996  36.665  1.00 55.17           C  
ATOM    756  O   GLY L 100      36.104  19.451  36.135  1.00 54.38           O  
ATOM    757  N   THR L 101      35.099  18.447  37.900  1.00 52.96           N  
ATOM    758  CA  THR L 101      36.311  18.293  38.653  1.00 56.33           C  
ATOM    759  CB  THR L 101      36.358  19.158  39.878  1.00 54.91           C  
ATOM    760  OG1 THR L 101      36.244  20.526  39.513  1.00 53.08           O  
ATOM    761  CG2 THR L 101      37.689  18.916  40.611  1.00 54.72           C  
ATOM    762  C   THR L 101      36.384  16.867  39.103  1.00 59.02           C  
ATOM    763  O   THR L 101      35.490  16.370  39.788  1.00 58.58           O  
ATOM    764  N   LYS L 102      37.474  16.170  38.737  1.00 64.91           N  
ATOM    765  CA  LYS L 102      37.625  14.791  39.095  1.00 57.70           C  
ATOM    766  CB  LYS L 102      38.438  14.013  38.047  1.00 60.23           C  
ATOM    767  CG  LYS L 102      38.533  12.506  38.276  1.00 56.01           C  
ATOM    768  CD  LYS L 102      39.122  11.775  37.069  1.00 58.86           C  
ATOM    769  CE  LYS L 102      39.447  10.304  37.326  1.00 60.81           C  
ATOM    770  NZ  LYS L 102      40.013   9.692  36.103  1.00 61.75           N1+
ATOM    771  C   LYS L 102      38.378  14.749  40.387  1.00 64.70           C  
ATOM    772  O   LYS L 102      39.480  15.285  40.494  1.00 57.96           O  
ATOM    773  N   VAL L 103      37.789  14.105  41.412  1.00 56.58           N  
ATOM    774  CA  VAL L 103      38.435  14.017  42.690  1.00 57.00           C  
ATOM    775  CB  VAL L 103      37.508  14.285  43.839  1.00 57.20           C  
ATOM    776  CG1 VAL L 103      38.255  13.998  45.153  1.00 57.92           C  
ATOM    777  CG2 VAL L 103      36.986  15.727  43.721  1.00 54.00           C  
ATOM    778  C   VAL L 103      38.931  12.614  42.847  1.00 58.83           C  
ATOM    779  O   VAL L 103      38.185  11.654  42.655  1.00 59.26           O  
ATOM    780  N   GLU L 104      40.222  12.465  43.206  1.00 61.12           N  
ATOM    781  CA  GLU L 104      40.795  11.159  43.363  1.00 64.66           C  
ATOM    782  CB  GLU L 104      42.016  10.922  42.464  1.00 67.03           C  
ATOM    783  CG  GLU L 104      41.659  10.888  40.978  1.00 79.67           C  
ATOM    784  CD  GLU L 104      42.934  10.649  40.185  1.00 81.15           C  
ATOM    785  OE1 GLU L 104      44.036  10.800  40.777  1.00 84.44           O  
ATOM    786  OE2 GLU L 104      42.824  10.319  38.975  1.00 76.73           O1-
ATOM    787  C   GLU L 104      41.249  11.019  44.783  1.00 66.67           C  
ATOM    788  O   GLU L 104      41.604  12.000  45.432  1.00 64.23           O  
ATOM    789  N   ILE L 105      41.251   9.770  45.297  1.00 70.09           N  
ATOM    790  CA  ILE L 105      41.607   9.517  46.665  1.00 71.48           C  
ATOM    791  CB  ILE L 105      40.843   8.369  47.262  1.00 71.11           C  
ATOM    792  CG1 ILE L 105      39.332   8.654  47.238  1.00 71.31           C  
ATOM    793  CG2 ILE L 105      41.399   8.113  48.672  1.00 67.33           C  
ATOM    794  CD1 ILE L 105      38.929   9.891  48.037  1.00 70.96           C  
ATOM    795  C   ILE L 105      43.054   9.151  46.708  1.00 71.38           C  
ATOM    796  O   ILE L 105      43.508   8.289  45.958  1.00 69.55           O  
ATOM    797  N   LYS L 106      43.819   9.823  47.591  1.00 70.66           N  
ATOM    798  CA  LYS L 106      45.221   9.564  47.730  1.00 70.40           C  
ATOM    799  CB  LYS L 106      46.038  10.851  47.920  1.00 71.10           C  
ATOM    800  CG  LYS L 106      47.542  10.624  48.064  1.00 77.17           C  
ATOM    801  CD  LYS L 106      48.346  11.923  47.988  1.00 81.85           C  
ATOM    802  CE  LYS L 106      49.843  11.734  48.223  1.00 82.26           C  
ATOM    803  NZ  LYS L 106      50.534  13.038  48.122  1.00 81.50           N1+
ATOM    804  C   LYS L 106      45.425   8.711  48.978  1.00 68.81           C  
ATOM    805  O   LYS L 106      44.494   8.648  49.824  1.00 69.57           O  
ATOM    806  OXT LYS L 106      46.529   8.118  49.102  1.00  0.00           O1-
TER     807      LYS L 106 
ATOM    808  N   GLU H 107       9.491   4.883  45.985  1.00 75.24           N1+
ATOM    809  CA  GLU H 107       9.646   6.354  46.045  1.00 74.46           C  
ATOM    810  CB  GLU H 107      11.014   6.724  46.640  1.00 77.16           C  
ATOM    811  CG  GLU H 107      11.181   6.349  48.112  0.88 79.11           C  
ATOM    812  CD  GLU H 107      12.576   6.788  48.529  0.88 80.66           C  
ATOM    813  OE1 GLU H 107      13.475   6.805  47.645  0.88 81.85           O  
ATOM    814  OE2 GLU H 107      12.765   7.112  49.731  0.88 80.48           O1-
ATOM    815  C   GLU H 107       9.562   6.970  44.688  1.00 71.74           C  
ATOM    816  O   GLU H 107       8.971   6.411  43.765  1.00 72.11           O  
ATOM    817  N   VAL H 108      10.154   8.170  44.546  1.00 74.15           N  
ATOM    818  CA  VAL H 108      10.142   8.855  43.289  1.00 71.08           C  
ATOM    819  CB  VAL H 108      10.473  10.313  43.431  1.00 70.72           C  
ATOM    820  CG1 VAL H 108      10.508  10.957  42.037  1.00 72.76           C  
ATOM    821  CG2 VAL H 108       9.465  10.952  44.400  1.00 71.09           C  
ATOM    822  C   VAL H 108      11.201   8.233  42.439  1.00 68.09           C  
ATOM    823  O   VAL H 108      12.313   7.992  42.906  1.00 68.88           O  
ATOM    824  N   GLN H 109      10.882   7.928  41.163  1.00 65.07           N  
ATOM    825  CA  GLN H 109      11.910   7.364  40.336  1.00 66.22           C  
ATOM    826  CB  GLN H 109      12.068   5.839  40.476  1.00 68.89           C  
ATOM    827  CG  GLN H 109      10.848   5.043  40.020  1.00 74.99           C  
ATOM    828  CD  GLN H 109      11.152   3.563  40.214  1.00 80.50           C  
ATOM    829  OE1 GLN H 109      12.306   3.161  40.352  1.00 85.22           O  
ATOM    830  NE2 GLN H 109      10.083   2.725  40.217  1.00 81.51           N  
ATOM    831  C   GLN H 109      11.625   7.646  38.892  1.00 62.29           C  
ATOM    832  O   GLN H 109      10.472   7.764  38.476  1.00 62.17           O  
ATOM    833  N   LEU H 110      12.703   7.790  38.092  1.00 61.29           N  
ATOM    834  CA  LEU H 110      12.579   7.980  36.674  1.00 56.71           C  
ATOM    835  CB  LEU H 110      13.261   9.250  36.124  1.00 54.99           C  
ATOM    836  CG  LEU H 110      12.606  10.588  36.518  1.00 55.75           C  
ATOM    837  CD1 LEU H 110      11.194  10.726  35.931  1.00 54.54           C  
ATOM    838  CD2 LEU H 110      12.648  10.815  38.032  1.00 52.61           C  
ATOM    839  C   LEU H 110      13.274   6.826  36.014  1.00 61.26           C  
ATOM    840  O   LEU H 110      14.418   6.512  36.340  1.00 60.12           O  
ATOM    841  N   VAL H 111      12.591   6.158  35.062  1.00 58.21           N  
ATOM    842  CA  VAL H 111      13.192   5.048  34.378  1.00 60.86           C  
ATOM    843  CB  VAL H 111      12.408   3.777  34.530  1.00 62.85           C  
ATOM    844  CG1 VAL H 111      13.082   2.674  33.700  1.00 64.94           C  
ATOM    845  CG2 VAL H 111      12.299   3.445  36.026  1.00 63.82           C  
ATOM    846  C   VAL H 111      13.215   5.382  32.917  1.00 61.73           C  
ATOM    847  O   VAL H 111      12.197   5.752  32.337  1.00 65.33           O  
ATOM    848  N   GLU H 112      14.389   5.227  32.274  1.00 58.08           N  
ATOM    849  CA  GLU H 112      14.544   5.595  30.893  1.00 60.90           C  
ATOM    850  CB  GLU H 112      15.819   6.413  30.659  1.00 61.29           C  
ATOM    851  CG  GLU H 112      15.813   7.738  31.411  1.00 62.54           C  
ATOM    852  CD  GLU H 112      17.257   8.156  31.630  1.00 65.51           C  
ATOM    853  OE1 GLU H 112      18.104   7.877  30.743  1.00 67.10           O  
ATOM    854  OE2 GLU H 112      17.532   8.755  32.703  1.00 63.29           O1-
ATOM    855  C   GLU H 112      14.704   4.351  30.078  1.00 59.97           C  
ATOM    856  O   GLU H 112      15.110   3.310  30.591  1.00 62.64           O  
ATOM    857  N   SER H 113      14.361   4.432  28.774  1.00 61.53           N  
ATOM    858  CA  SER H 113      14.516   3.299  27.903  1.00 63.46           C  
ATOM    859  CB  SER H 113      13.387   2.265  28.045  1.00 61.41           C  
ATOM    860  OG  SER H 113      12.145   2.845  27.674  1.00 65.35           O  
ATOM    861  C   SER H 113      14.500   3.780  26.479  1.00 61.34           C  
ATOM    862  O   SER H 113      14.220   4.946  26.209  1.00 58.75           O  
ATOM    863  N   GLY H 114      14.809   2.870  25.526  1.00 61.55           N  
ATOM    864  CA  GLY H 114      14.728   3.193  24.126  1.00 62.26           C  
ATOM    865  C   GLY H 114      16.066   3.503  23.509  1.00 65.86           C  
ATOM    866  O   GLY H 114      16.124   3.838  22.327  1.00 69.29           O  
ATOM    867  N   GLY H 115      17.179   3.406  24.262  1.00 64.92           N  
ATOM    868  CA  GLY H 115      18.462   3.709  23.677  1.00 66.62           C  
ATOM    869  C   GLY H 115      18.945   2.514  22.910  1.00 65.37           C  
ATOM    870  O   GLY H 115      18.364   1.434  22.989  1.00 63.73           O  
ATOM    871  N   GLY H 116      20.047   2.677  22.145  1.00 65.18           N  
ATOM    872  CA  GLY H 116      20.544   1.562  21.388  1.00 62.80           C  
ATOM    873  C   GLY H 116      21.415   2.063  20.276  1.00 62.83           C  
ATOM    874  O   GLY H 116      21.892   3.196  20.297  1.00 61.65           O  
ATOM    875  N   LEU H 117      21.640   1.203  19.261  1.00 63.07           N  
ATOM    876  CA  LEU H 117      22.502   1.540  18.162  1.00 63.81           C  
ATOM    877  CB  LEU H 117      23.388   0.343  17.741  1.00 66.08           C  
ATOM    878  CG  LEU H 117      24.497   0.609  16.696  1.00 67.49           C  
ATOM    879  CD1 LEU H 117      25.296  -0.675  16.431  1.00 66.38           C  
ATOM    880  CD2 LEU H 117      23.965   1.201  15.383  1.00 68.88           C  
ATOM    881  C   LEU H 117      21.637   1.962  17.011  1.00 64.45           C  
ATOM    882  O   LEU H 117      20.594   1.363  16.752  1.00 63.59           O  
ATOM    883  N   VAL H 118      22.035   3.047  16.311  1.00 65.90           N  
ATOM    884  CA  VAL H 118      21.290   3.503  15.172  1.00 70.98           C  
ATOM    885  CB  VAL H 118      20.319   4.607  15.484  1.00 67.65           C  
ATOM    886  CG1 VAL H 118      19.231   4.061  16.423  1.00 67.46           C  
ATOM    887  CG2 VAL H 118      21.099   5.792  16.076  1.00 67.46           C  
ATOM    888  C   VAL H 118      22.254   4.027  14.153  1.00 66.14           C  
ATOM    889  O   VAL H 118      23.325   4.532  14.482  1.00 74.96           O  
ATOM    890  N   GLN H 119      21.872   3.916  12.868  1.00 67.32           N  
ATOM    891  CA  GLN H 119      22.675   4.361  11.767  1.00 69.11           C  
ATOM    892  CB  GLN H 119      22.155   3.807  10.436  1.00 73.43           C  
ATOM    893  CG  GLN H 119      22.197   2.280  10.393  1.00 89.09           C  
ATOM    894  CD  GLN H 119      21.243   1.824   9.306  1.00 92.92           C  
ATOM    895  OE1 GLN H 119      20.028   1.952   9.446  1.00 94.83           O  
ATOM    896  NE2 GLN H 119      21.802   1.275   8.196  1.00 80.34           N  
ATOM    897  C   GLN H 119      22.565   5.849  11.716  1.00 66.56           C  
ATOM    898  O   GLN H 119      21.591   6.426  12.194  1.00 64.78           O  
ATOM    899  N   PRO H 120      23.547   6.492  11.150  1.00 69.85           N  
ATOM    900  CA  PRO H 120      23.499   7.922  11.072  1.00 65.83           C  
ATOM    901  CD  PRO H 120      24.913   5.995  11.195  1.00 67.80           C  
ATOM    902  CB  PRO H 120      24.883   8.358  10.604  1.00 67.00           C  
ATOM    903  CG  PRO H 120      25.805   7.248  11.146  1.00 68.17           C  
ATOM    904  C   PRO H 120      22.375   8.342  10.186  1.00 66.97           C  
ATOM    905  O   PRO H 120      22.114   7.672   9.188  1.00 70.66           O  
ATOM    906  N   GLY H 121      21.689   9.443  10.545  1.00 65.40           N  
ATOM    907  CA  GLY H 121      20.593   9.926   9.761  1.00 64.91           C  
ATOM    908  C   GLY H 121      19.361   9.195  10.196  1.00 64.48           C  
ATOM    909  O   GLY H 121      18.258   9.509   9.752  1.00 64.76           O  
ATOM    910  N   GLY H 122      19.515   8.208  11.100  1.00 64.28           N  
ATOM    911  CA  GLY H 122      18.394   7.420  11.532  1.00 66.12           C  
ATOM    912  C   GLY H 122      17.709   8.127  12.659  1.00 62.79           C  
ATOM    913  O   GLY H 122      18.087   9.238  13.028  1.00 61.51           O  
ATOM    914  N   SER H 123      16.673   7.482  13.240  1.00 62.19           N  
ATOM    915  CA  SER H 123      15.929   8.094  14.305  1.00 65.76           C  
ATOM    916  CB  SER H 123      14.491   8.481  13.918  1.00 60.88           C  
ATOM    917  OG  SER H 123      14.502   9.531  12.963  1.00 70.81           O  
ATOM    918  C   SER H 123      15.809   7.135  15.449  1.00 59.73           C  
ATOM    919  O   SER H 123      15.948   5.924  15.287  1.00 61.31           O  
ATOM    920  N   LEU H 124      15.569   7.681  16.662  1.00 63.83           N  
ATOM    921  CA  LEU H 124      15.422   6.859  17.827  1.00 60.02           C  
ATOM    922  CB  LEU H 124      16.785   6.587  18.491  1.00 60.07           C  
ATOM    923  CG  LEU H 124      16.784   5.518  19.592  1.00 61.57           C  
ATOM    924  CD1 LEU H 124      16.368   4.147  19.039  1.00 62.88           C  
ATOM    925  CD2 LEU H 124      18.150   5.453  20.291  1.00 63.67           C  
ATOM    926  C   LEU H 124      14.536   7.613  18.784  1.00 60.11           C  
ATOM    927  O   LEU H 124      14.535   8.843  18.786  1.00 59.70           O  
ATOM    928  N   ARG H 125      13.735   6.903  19.612  1.00 59.16           N  
ATOM    929  CA  ARG H 125      12.862   7.603  20.520  1.00 60.67           C  
ATOM    930  CB  ARG H 125      11.370   7.328  20.256  1.00 59.74           C  
ATOM    931  CG  ARG H 125      10.431   8.329  20.933  1.00 60.69           C  
ATOM    932  CD  ARG H 125       8.950   8.050  20.670  1.00 64.93           C  
ATOM    933  NE  ARG H 125       8.192   9.285  21.022  1.00 66.89           N  
ATOM    934  CZ  ARG H 125       6.867   9.212  21.335  1.00 70.06           C  
ATOM    935  NH1 ARG H 125       6.258   7.998  21.465  1.00 68.14           N1+
ATOM    936  NH2 ARG H 125       6.148  10.358  21.519  1.00 73.04           N  
ATOM    937  C   ARG H 125      13.155   7.139  21.916  1.00 57.39           C  
ATOM    938  O   ARG H 125      13.153   5.943  22.201  1.00 58.64           O  
ATOM    939  N   LEU H 126      13.395   8.092  22.840  1.00 55.47           N  
ATOM    940  CA  LEU H 126      13.726   7.754  24.197  1.00 55.71           C  
ATOM    941  CB  LEU H 126      14.852   8.632  24.770  1.00 53.98           C  
ATOM    942  CG  LEU H 126      16.182   8.506  24.006  1.00 57.80           C  
ATOM    943  CD1 LEU H 126      17.270   9.397  24.627  1.00 56.77           C  
ATOM    944  CD2 LEU H 126      16.619   7.038  23.884  1.00 54.25           C  
ATOM    945  C   LEU H 126      12.518   7.994  25.047  1.00 54.70           C  
ATOM    946  O   LEU H 126      11.763   8.937  24.816  1.00 56.57           O  
ATOM    947  N   SER H 127      12.307   7.132  26.064  1.00 59.39           N  
ATOM    948  CA  SER H 127      11.167   7.273  26.927  1.00 59.11           C  
ATOM    949  CB  SER H 127      10.264   6.029  26.936  1.00 56.63           C  
ATOM    950  OG  SER H 127       9.779   5.766  25.629  1.00 76.51           O  
ATOM    951  C   SER H 127      11.664   7.445  28.331  1.00 59.90           C  
ATOM    952  O   SER H 127      12.686   6.877  28.711  1.00 57.59           O  
ATOM    953  N   CYS H 128      10.960   8.266  29.139  1.00 59.58           N  
ATOM    954  CA  CYS H 128      11.315   8.450  30.521  1.00 59.32           C  
ATOM    955  CB  CYS H 128      11.915   9.849  30.811  1.00 59.35           C  
ATOM    956  SG  CYS H 128      12.372  10.130  32.555  1.00 62.87           S  
ATOM    957  C   CYS H 128      10.052   8.282  31.313  1.00 58.71           C  
ATOM    958  O   CYS H 128       9.214   9.181  31.354  1.00 52.49           O  
ATOM    959  N   ALA H 129       9.890   7.122  31.984  1.00 53.81           N  
ATOM    960  CA  ALA H 129       8.677   6.859  32.710  1.00 56.64           C  
ATOM    961  CB  ALA H 129       8.319   5.363  32.782  1.00 55.82           C  
ATOM    962  C   ALA H 129       8.852   7.340  34.112  1.00 56.62           C  
ATOM    963  O   ALA H 129       9.828   7.008  34.780  1.00 62.10           O  
ATOM    964  N   ALA H 130       7.879   8.131  34.607  1.00 55.79           N  
ATOM    965  CA  ALA H 130       8.015   8.683  35.922  1.00 58.49           C  
ATOM    966  CB  ALA H 130       7.683  10.185  35.997  1.00 53.44           C  
ATOM    967  C   ALA H 130       7.088   7.983  36.856  1.00 59.41           C  
ATOM    968  O   ALA H 130       6.002   7.550  36.473  1.00 60.65           O  
ATOM    969  N   SER H 131       7.533   7.820  38.119  1.00 60.60           N  
ATOM    970  CA  SER H 131       6.698   7.229  39.121  1.00 63.01           C  
ATOM    971  CB  SER H 131       6.986   5.741  39.382  1.00 66.00           C  
ATOM    972  OG  SER H 131       6.668   4.971  38.232  1.00 70.92           O  
ATOM    973  C   SER H 131       6.969   7.954  40.400  1.00 63.65           C  
ATOM    974  O   SER H 131       8.093   8.377  40.664  1.00 65.67           O  
ATOM    975  N   GLY H 132       5.973   7.963  41.317  1.00 31.59           N  
ATOM    976  CA  GLY H 132       6.216   8.386  42.674  1.00 30.56           C  
ATOM    977  C   GLY H 132       5.863   9.815  42.914  1.00 29.98           C  
ATOM    978  O   GLY H 132       5.910  10.276  44.054  1.00 30.66           O  
ATOM    979  N   PHE H 133       5.510  10.560  41.858  1.00 28.48           N  
ATOM    980  CA  PHE H 133       5.155  11.930  42.058  1.00 29.32           C  
ATOM    981  CB  PHE H 133       6.358  12.902  41.939  1.00 29.35           C  
ATOM    982  CG  PHE H 133       7.075  12.804  40.622  1.00 28.11           C  
ATOM    983  CD1 PHE H 133       8.021  11.832  40.392  1.00 26.59           C  
ATOM    984  CD2 PHE H 133       6.838  13.704  39.609  1.00 27.07           C  
ATOM    985  CE1 PHE H 133       8.693  11.754  39.188  1.00 25.68           C  
ATOM    986  CE2 PHE H 133       7.506  13.630  38.404  1.00 25.00           C  
ATOM    987  CZ  PHE H 133       8.439  12.650  38.180  1.00 24.96           C  
ATOM    988  C   PHE H 133       4.100  12.282  41.055  1.00 30.31           C  
ATOM    989  O   PHE H 133       3.755  11.476  40.189  1.00 31.70           O  
ATOM    990  N   ASN H 134       3.516  13.490  41.185  1.00 29.61           N  
ATOM    991  CA  ASN H 134       2.515  13.905  40.244  1.00 33.14           C  
ATOM    992  CB  ASN H 134       1.579  14.989  40.813  1.00 35.39           C  
ATOM    993  CG  ASN H 134       0.503  15.300  39.782  1.00 66.10           C  
ATOM    994  OD1 ASN H 134       0.408  14.640  38.748  1.00 83.25           O  
ATOM    995  ND2 ASN H 134      -0.323  16.343  40.058  1.00 70.36           N  
ATOM    996  C   ASN H 134       3.259  14.497  39.083  1.00 33.28           C  
ATOM    997  O   ASN H 134       3.621  15.673  39.095  1.00 32.47           O  
ATOM    998  N   ILE H 135       3.473  13.695  38.023  1.00 33.33           N  
ATOM    999  CA  ILE H 135       4.309  14.097  36.926  1.00 33.11           C  
ATOM   1000  CB  ILE H 135       4.607  13.080  35.857  1.00 34.66           C  
ATOM   1001  CG1 ILE H 135       5.976  13.416  35.237  1.00  0.00           C  
ATOM   1002  CG2 ILE H 135       3.520  13.162  34.767  1.00  0.00           C  
ATOM   1003  CD1 ILE H 135       6.499  12.326  34.304  1.00 37.90           C  
ATOM   1004  C   ILE H 135       3.711  15.256  36.207  1.00 32.95           C  
ATOM   1005  O   ILE H 135       4.428  16.091  35.664  1.00 34.12           O  
ATOM   1006  N   SER H 136       2.373  15.326  36.152  1.00 33.72           N  
ATOM   1007  CA  SER H 136       1.729  16.340  35.382  1.00 35.53           C  
ATOM   1008  CB  SER H 136       0.200  16.317  35.535  1.00 36.62           C  
ATOM   1009  OG  SER H 136      -0.378  17.362  34.768  1.00 37.64           O  
ATOM   1010  C   SER H 136       2.190  17.685  35.846  1.00 35.78           C  
ATOM   1011  O   SER H 136       2.168  18.635  35.070  1.00 37.06           O  
ATOM   1012  N   SER H 137       2.565  17.805  37.132  1.00 33.72           N  
ATOM   1013  CA  SER H 137       2.983  19.037  37.746  1.00 33.19           C  
ATOM   1014  CB  SER H 137       2.769  19.046  39.269  1.00 34.65           C  
ATOM   1015  OG  SER H 137       3.654  18.128  39.893  1.00 26.33           O  
ATOM   1016  C   SER H 137       4.426  19.399  37.499  1.00 32.71           C  
ATOM   1017  O   SER H 137       4.797  20.556  37.697  1.00 33.87           O  
ATOM   1018  N   TYR H 138       5.288  18.468  37.046  1.00 31.60           N  
ATOM   1019  CA  TYR H 138       6.690  18.793  37.042  1.00 29.92           C  
ATOM   1020  CB  TYR H 138       7.610  17.786  37.763  1.00 29.40           C  
ATOM   1021  CG  TYR H 138       7.515  18.001  39.232  1.00 32.83           C  
ATOM   1022  CD1 TYR H 138       6.513  17.420  39.972  1.00 33.87           C  
ATOM   1023  CD2 TYR H 138       8.450  18.787  39.868  1.00 34.74           C  
ATOM   1024  CE1 TYR H 138       6.440  17.630  41.329  1.00 29.94           C  
ATOM   1025  CE2 TYR H 138       8.381  19.000  41.223  1.00 31.56           C  
ATOM   1026  CZ  TYR H 138       7.371  18.423  41.954  1.00 33.55           C  
ATOM   1027  OH  TYR H 138       7.294  18.636  43.346  1.00 36.19           O  
ATOM   1028  C   TYR H 138       7.259  18.880  35.691  1.00 28.96           C  
ATOM   1029  O   TYR H 138       6.785  18.334  34.695  1.00 29.15           O  
ATOM   1030  N   SER H 139       8.351  19.633  35.660  1.00 47.16           N  
ATOM   1031  CA  SER H 139       9.029  19.829  34.405  1.00 45.75           C  
ATOM   1032  CB  SER H 139       9.545  21.263  34.195  1.00 43.32           C  
ATOM   1033  OG  SER H 139      10.435  21.625  35.235  1.00 53.63           O  
ATOM   1034  C   SER H 139      10.171  18.863  34.256  1.00 45.81           C  
ATOM   1035  O   SER H 139      10.895  18.562  35.204  1.00 47.15           O  
ATOM   1036  N   MET H 140      10.365  18.366  33.014  1.00 44.04           N  
ATOM   1037  CA  MET H 140      11.340  17.346  32.745  1.00 45.58           C  
ATOM   1038  CB  MET H 140      10.716  16.098  32.091  1.00 45.96           C  
ATOM   1039  CG  MET H 140      11.703  14.971  31.778  1.00  0.00           C  
ATOM   1040  SD  MET H 140      12.706  15.237  30.285  1.00  0.00           S  
ATOM   1041  CE  MET H 140      11.302  15.057  29.147  1.00  0.00           C  
ATOM   1042  C   MET H 140      12.399  17.871  31.825  1.00 46.65           C  
ATOM   1043  O   MET H 140      12.137  18.659  30.916  1.00 43.62           O  
ATOM   1044  N   HIS H 141      13.651  17.420  32.049  1.00 46.58           N  
ATOM   1045  CA  HIS H 141      14.751  17.886  31.255  1.00 43.76           C  
ATOM   1046  ND1 HIS H 141      15.032  21.222  31.961  1.00 45.40           N  
ATOM   1047  CG  HIS H 141      15.034  20.000  32.594  1.00 46.96           C  
ATOM   1048  CB  HIS H 141      15.713  18.776  32.056  1.00 43.01           C  
ATOM   1049  NE2 HIS H 141      13.842  21.470  33.822  1.00 46.27           N  
ATOM   1050  CD2 HIS H 141      14.303  20.169  33.731  1.00 45.75           C  
ATOM   1051  CE1 HIS H 141      14.304  22.064  32.738  1.00 46.68           C  
ATOM   1052  C   HIS H 141      15.535  16.703  30.778  1.00 44.94           C  
ATOM   1053  O   HIS H 141      15.562  15.658  31.427  1.00 47.35           O  
ATOM   1054  N   TRP H 142      16.175  16.839  29.598  1.00 44.06           N  
ATOM   1055  CA  TRP H 142      17.023  15.797  29.090  1.00 45.70           C  
ATOM   1056  CB  TRP H 142      16.651  15.321  27.675  1.00 43.43           C  
ATOM   1057  CG  TRP H 142      15.362  14.535  27.628  1.00 46.13           C  
ATOM   1058  CD2 TRP H 142      15.282  13.111  27.794  1.00 43.22           C  
ATOM   1059  CD1 TRP H 142      14.084  14.973  27.441  1.00 44.57           C  
ATOM   1060  NE1 TRP H 142      13.214  13.909  27.479  1.00 45.05           N  
ATOM   1061  CE2 TRP H 142      13.938  12.757  27.699  1.00 44.14           C  
ATOM   1062  CE3 TRP H 142      16.251  12.174  28.012  1.00 45.41           C  
ATOM   1063  CZ2 TRP H 142      13.538  11.457  27.820  1.00 47.02           C  
ATOM   1064  CZ3 TRP H 142      15.846  10.864  28.133  1.00 49.30           C  
ATOM   1065  CH2 TRP H 142      14.515  10.512  28.040  1.00 49.70           C  
ATOM   1066  C   TRP H 142      18.418  16.344  29.053  1.00 46.02           C  
ATOM   1067  O   TRP H 142      18.650  17.461  28.591  1.00 47.06           O  
ATOM   1068  N   VAL H 143      19.387  15.564  29.576  1.00 46.69           N  
ATOM   1069  CA  VAL H 143      20.763  15.978  29.600  1.00 45.30           C  
ATOM   1070  CB  VAL H 143      21.258  16.280  30.985  1.00 47.80           C  
ATOM   1071  CG1 VAL H 143      22.764  16.590  30.919  1.00 45.28           C  
ATOM   1072  CG2 VAL H 143      20.412  17.426  31.568  1.00 44.93           C  
ATOM   1073  C   VAL H 143      21.571  14.832  29.075  1.00 46.76           C  
ATOM   1074  O   VAL H 143      21.290  13.674  29.382  1.00 53.88           O  
ATOM   1075  N   ARG H 144      22.611  15.115  28.263  1.00 49.99           N  
ATOM   1076  CA  ARG H 144      23.368  14.020  27.722  1.00 49.65           C  
ATOM   1077  CB  ARG H 144      23.208  13.851  26.201  1.00 50.88           C  
ATOM   1078  CG  ARG H 144      23.654  15.066  25.386  1.00 53.40           C  
ATOM   1079  CD  ARG H 144      23.468  14.872  23.879  1.00 54.66           C  
ATOM   1080  NE  ARG H 144      23.922  16.117  23.197  1.00 56.56           N  
ATOM   1081  CZ  ARG H 144      23.756  16.245  21.850  1.00 58.67           C  
ATOM   1082  NH1 ARG H 144      23.180  15.234  21.137  1.00 58.95           N1+
ATOM   1083  NH2 ARG H 144      24.164  17.383  21.215  1.00 59.97           N  
ATOM   1084  C   ARG H 144      24.820  14.215  28.002  1.00 52.82           C  
ATOM   1085  O   ARG H 144      25.284  15.336  28.203  1.00 52.74           O  
ATOM   1086  N   GLN H 145      25.577  13.098  28.076  1.00 51.48           N  
ATOM   1087  CA  GLN H 145      26.989  13.242  28.259  1.00 53.89           C  
ATOM   1088  CB  GLN H 145      27.483  13.038  29.704  1.00 59.04           C  
ATOM   1089  CG  GLN H 145      27.393  11.618  30.255  1.00 54.17           C  
ATOM   1090  CD  GLN H 145      27.879  11.702  31.697  1.00 59.16           C  
ATOM   1091  OE1 GLN H 145      27.156  12.172  32.571  1.00 55.47           O  
ATOM   1092  NE2 GLN H 145      29.138  11.257  31.958  1.00 55.01           N  
ATOM   1093  C   GLN H 145      27.689  12.273  27.363  1.00 59.02           C  
ATOM   1094  O   GLN H 145      27.487  11.063  27.441  1.00 56.44           O  
ATOM   1095  N   ALA H 146      28.559  12.808  26.487  1.00 58.33           N  
ATOM   1096  CA  ALA H 146      29.296  12.007  25.555  1.00 65.88           C  
ATOM   1097  CB  ALA H 146      30.026  12.829  24.479  1.00 61.37           C  
ATOM   1098  C   ALA H 146      30.317  11.241  26.326  1.00 68.20           C  
ATOM   1099  O   ALA H 146      30.633  11.567  27.470  1.00 67.06           O  
ATOM   1100  N   PRO H 147      30.836  10.207  25.728  1.00 68.75           N  
ATOM   1101  CA  PRO H 147      31.786   9.390  26.415  1.00 70.99           C  
ATOM   1102  CD  PRO H 147      30.156   9.495  24.659  1.00 68.41           C  
ATOM   1103  CB  PRO H 147      32.061   8.215  25.483  1.00 73.40           C  
ATOM   1104  CG  PRO H 147      30.750   8.075  24.682  1.00 68.22           C  
ATOM   1105  C   PRO H 147      32.990  10.180  26.795  1.00 72.10           C  
ATOM   1106  O   PRO H 147      33.623  10.769  25.922  1.00 69.40           O  
ATOM   1107  N   GLY H 148      33.330  10.189  28.097  1.00 72.02           N  
ATOM   1108  CA  GLY H 148      34.504  10.871  28.547  1.00 73.04           C  
ATOM   1109  C   GLY H 148      34.309  12.352  28.444  1.00 71.14           C  
ATOM   1110  O   GLY H 148      35.282  13.096  28.328  1.00 72.86           O  
ATOM   1111  N   LYS H 149      33.053  12.836  28.482  1.00 69.07           N  
ATOM   1112  CA  LYS H 149      32.867  14.256  28.374  1.00 68.12           C  
ATOM   1113  CB  LYS H 149      32.267  14.695  27.031  1.00 69.38           C  
ATOM   1114  CG  LYS H 149      33.273  14.516  25.896  1.00 71.96           C  
ATOM   1115  CD  LYS H 149      32.666  14.564  24.498  1.00 75.05           C  
ATOM   1116  CE  LYS H 149      33.709  14.378  23.397  1.00 81.25           C  
ATOM   1117  NZ  LYS H 149      33.038  14.154  22.100  1.00 83.09           N1+
ATOM   1118  C   LYS H 149      31.966  14.715  29.476  1.00 66.60           C  
ATOM   1119  O   LYS H 149      31.539  13.925  30.316  1.00 66.33           O  
ATOM   1120  N   GLY H 150      31.686  16.035  29.505  1.00 64.75           N  
ATOM   1121  CA  GLY H 150      30.895  16.628  30.548  1.00 66.06           C  
ATOM   1122  C   GLY H 150      29.436  16.555  30.213  1.00 65.32           C  
ATOM   1123  O   GLY H 150      29.039  16.000  29.190  1.00 67.27           O  
ATOM   1124  N   LEU H 151      28.598  17.129  31.105  1.00 62.32           N  
ATOM   1125  CA  LEU H 151      27.168  17.130  30.977  1.00 61.38           C  
ATOM   1126  CB  LEU H 151      26.462  17.357  32.326  1.00 59.23           C  
ATOM   1127  CG  LEU H 151      26.726  16.237  33.351  1.00 58.06           C  
ATOM   1128  CD1 LEU H 151      26.003  16.511  34.679  1.00 56.30           C  
ATOM   1129  CD2 LEU H 151      26.374  14.858  32.772  1.00 57.06           C  
ATOM   1130  C   LEU H 151      26.742  18.233  30.052  1.00 56.69           C  
ATOM   1131  O   LEU H 151      27.313  19.322  30.064  1.00 58.67           O  
ATOM   1132  N   GLU H 152      25.712  17.961  29.217  1.00 55.87           N  
ATOM   1133  CA  GLU H 152      25.201  18.940  28.293  1.00 56.57           C  
ATOM   1134  CB  GLU H 152      25.595  18.651  26.834  1.00 58.03           C  
ATOM   1135  CG  GLU H 152      25.079  19.679  25.825  1.00 62.38           C  
ATOM   1136  CD  GLU H 152      25.555  19.254  24.442  1.00 67.97           C  
ATOM   1137  OE1 GLU H 152      26.108  18.128  24.329  1.00 75.55           O  
ATOM   1138  OE2 GLU H 152      25.366  20.046  23.479  1.00 70.75           O1-
ATOM   1139  C   GLU H 152      23.700  18.893  28.350  1.00 54.56           C  
ATOM   1140  O   GLU H 152      23.103  17.819  28.332  1.00 51.63           O  
ATOM   1141  N   TRP H 153      23.046  20.077  28.396  1.00 52.83           N  
ATOM   1142  CA  TRP H 153      21.609  20.152  28.481  1.00 51.47           C  
ATOM   1143  CB  TRP H 153      21.139  21.422  29.205  1.00 50.78           C  
ATOM   1144  CG  TRP H 153      19.647  21.596  29.246  1.00 56.10           C  
ATOM   1145  CD2 TRP H 153      18.933  22.472  28.365  1.00 50.73           C  
ATOM   1146  CD1 TRP H 153      18.719  21.025  30.066  1.00 51.80           C  
ATOM   1147  NE1 TRP H 153      17.466  21.490  29.747  1.00 52.30           N  
ATOM   1148  CE2 TRP H 153      17.584  22.382  28.702  1.00 53.40           C  
ATOM   1149  CE3 TRP H 153      19.369  23.285  27.359  1.00 53.13           C  
ATOM   1150  CZ2 TRP H 153      16.643  23.108  28.032  1.00 50.47           C  
ATOM   1151  CZ3 TRP H 153      18.418  24.016  26.685  1.00 51.78           C  
ATOM   1152  CH2 TRP H 153      17.083  23.930  27.017  1.00 51.46           C  
ATOM   1153  C   TRP H 153      21.041  20.148  27.086  1.00 53.59           C  
ATOM   1154  O   TRP H 153      21.414  20.985  26.268  1.00 54.04           O  
ATOM   1155  N   VAL H 154      20.231  19.110  26.750  1.00 49.62           N  
ATOM   1156  CA  VAL H 154      19.593  18.950  25.464  1.00 48.11           C  
ATOM   1157  CB  VAL H 154      19.335  17.509  25.151  1.00 47.88           C  
ATOM   1158  CG1 VAL H 154      18.653  17.434  23.782  1.00 51.03           C  
ATOM   1159  CG2 VAL H 154      20.647  16.726  25.238  1.00 47.99           C  
ATOM   1160  C   VAL H 154      18.269  19.654  25.284  1.00 50.06           C  
ATOM   1161  O   VAL H 154      18.086  20.407  24.328  1.00 49.69           O  
ATOM   1162  N   ALA H 155      17.290  19.414  26.193  1.00 47.46           N  
ATOM   1163  CA  ALA H 155      15.967  19.952  25.971  1.00 46.84           C  
ATOM   1164  CB  ALA H 155      15.181  19.202  24.882  1.00 45.33           C  
ATOM   1165  C   ALA H 155      15.157  19.855  27.233  1.00 45.39           C  
ATOM   1166  O   ALA H 155      15.552  19.194  28.193  1.00 47.09           O  
ATOM   1167  N   SER H 156      13.990  20.546  27.268  1.00 45.51           N  
ATOM   1168  CA  SER H 156      13.160  20.505  28.441  1.00 45.69           C  
ATOM   1169  CB  SER H 156      13.565  21.526  29.518  1.00 46.24           C  
ATOM   1170  OG  SER H 156      13.445  22.848  29.018  1.00 57.70           O  
ATOM   1171  C   SER H 156      11.730  20.763  28.065  1.00 45.92           C  
ATOM   1172  O   SER H 156      11.444  21.357  27.027  1.00 47.59           O  
ATOM   1173  N   ILE H 157      10.781  20.287  28.905  1.00 45.22           N  
ATOM   1174  CA  ILE H 157       9.384  20.472  28.616  1.00 44.89           C  
ATOM   1175  CB  ILE H 157       8.769  19.260  27.972  1.00 45.28           C  
ATOM   1176  CG1 ILE H 157       7.349  19.553  27.462  1.00 47.25           C  
ATOM   1177  CG2 ILE H 157       8.844  18.102  28.981  1.00 43.61           C  
ATOM   1178  CD1 ILE H 157       6.779  18.447  26.573  1.00 44.06           C  
ATOM   1179  C   ILE H 157       8.633  20.713  29.893  1.00 47.65           C  
ATOM   1180  O   ILE H 157       8.976  20.161  30.938  1.00 46.84           O  
ATOM   1181  N   TYR H 158       7.598  21.583  29.846  1.00 46.86           N  
ATOM   1182  CA  TYR H 158       6.738  21.740  30.991  1.00 46.71           C  
ATOM   1183  CB  TYR H 158       6.745  23.169  31.565  1.00 45.70           C  
ATOM   1184  CG  TYR H 158       6.139  23.121  32.926  1.00 40.67           C  
ATOM   1185  CD1 TYR H 158       4.778  23.170  33.102  1.00 41.70           C  
ATOM   1186  CD2 TYR H 158       6.947  23.018  34.035  1.00 40.17           C  
ATOM   1187  CE1 TYR H 158       4.232  23.123  34.363  1.00 41.39           C  
ATOM   1188  CE2 TYR H 158       6.408  22.970  35.299  1.00 40.05           C  
ATOM   1189  CZ  TYR H 158       5.046  23.022  35.464  1.00 41.04           C  
ATOM   1190  OH  TYR H 158       4.486  22.973  36.758  1.00 41.88           O  
ATOM   1191  C   TYR H 158       5.352  21.428  30.483  1.00 48.16           C  
ATOM   1192  O   TYR H 158       4.738  22.258  29.817  1.00 46.67           O  
ATOM   1193  N   PRO H 159       4.801  20.384  31.026  1.00 40.81           N  
ATOM   1194  CA  PRO H 159       3.455  20.010  30.684  1.00 40.58           C  
ATOM   1195  CD  PRO H 159       5.598  19.257  31.472  1.00 40.66           C  
ATOM   1196  CB  PRO H 159       3.247  18.640  31.327  1.00 40.86           C  
ATOM   1197  CG  PRO H 159       4.666  18.040  31.378  1.00 40.55           C  
ATOM   1198  C   PRO H 159       2.345  21.001  30.988  1.00 40.18           C  
ATOM   1199  O   PRO H 159       1.400  21.060  30.203  1.00 41.90           O  
ATOM   1200  N   TYR H 160       2.394  21.801  32.080  1.00 39.94           N  
ATOM   1201  CA  TYR H 160       1.241  22.640  32.317  1.00 40.76           C  
ATOM   1202  CB  TYR H 160       1.305  23.486  33.600  1.00 43.63           C  
ATOM   1203  CG  TYR H 160       0.869  22.629  34.735  1.00 44.05           C  
ATOM   1204  CD1 TYR H 160      -0.473  22.498  35.013  1.00 44.69           C  
ATOM   1205  CD2 TYR H 160       1.780  21.965  35.517  1.00 44.99           C  
ATOM   1206  CE1 TYR H 160      -0.904  21.714  36.055  1.00 45.50           C  
ATOM   1207  CE2 TYR H 160       1.354  21.181  36.560  1.00 46.32           C  
ATOM   1208  CZ  TYR H 160       0.015  21.053  36.832  1.00 45.71           C  
ATOM   1209  OH  TYR H 160      -0.411  20.244  37.907  1.00 44.72           O  
ATOM   1210  C   TYR H 160       1.032  23.575  31.177  1.00 39.77           C  
ATOM   1211  O   TYR H 160      -0.074  23.666  30.644  1.00 39.68           O  
ATOM   1212  N   SER H 161       2.077  24.314  30.773  1.00 40.04           N  
ATOM   1213  CA  SER H 161       1.892  25.145  29.621  1.00 40.78           C  
ATOM   1214  CB  SER H 161       2.897  26.268  29.479  1.00 42.57           C  
ATOM   1215  OG  SER H 161       2.749  26.778  28.163  1.00 44.04           O  
ATOM   1216  C   SER H 161       2.029  24.367  28.351  1.00 40.42           C  
ATOM   1217  O   SER H 161       1.242  24.521  27.420  1.00 42.32           O  
ATOM   1218  N   GLY H 162       3.037  23.483  28.289  1.00 41.01           N  
ATOM   1219  CA  GLY H 162       3.343  22.780  27.077  1.00 42.49           C  
ATOM   1220  C   GLY H 162       4.534  23.435  26.433  1.00 42.57           C  
ATOM   1221  O   GLY H 162       4.852  23.138  25.282  1.00 42.61           O  
ATOM   1222  N   TYR H 163       5.218  24.345  27.166  1.00 53.03           N  
ATOM   1223  CA  TYR H 163       6.389  25.014  26.674  1.00 51.43           C  
ATOM   1224  CB  TYR H 163       7.004  26.071  27.613  1.00 53.17           C  
ATOM   1225  CG  TYR H 163       6.108  27.253  27.686  1.00 54.09           C  
ATOM   1226  CD1 TYR H 163       5.945  28.073  26.594  1.00 55.46           C  
ATOM   1227  CD2 TYR H 163       5.458  27.560  28.857  1.00 50.48           C  
ATOM   1228  CE1 TYR H 163       5.121  29.172  26.665  1.00 57.36           C  
ATOM   1229  CE2 TYR H 163       4.633  28.657  28.934  1.00 55.46           C  
ATOM   1230  CZ  TYR H 163       4.462  29.462  27.836  1.00 60.27           C  
ATOM   1231  OH  TYR H 163       3.616  30.589  27.913  1.00 62.97           O  
ATOM   1232  C   TYR H 163       7.470  24.007  26.451  1.00 51.61           C  
ATOM   1233  O   TYR H 163       7.636  23.068  27.228  1.00 50.02           O  
ATOM   1234  N   THR H 164       8.226  24.168  25.347  1.00 51.27           N  
ATOM   1235  CA  THR H 164       9.303  23.266  25.074  1.00 50.43           C  
ATOM   1236  CB  THR H 164       9.023  22.405  23.880  1.00 53.14           C  
ATOM   1237  OG1 THR H 164      10.067  21.467  23.688  1.00 56.90           O  
ATOM   1238  CG2 THR H 164       8.860  23.301  22.643  1.00 50.90           C  
ATOM   1239  C   THR H 164      10.532  24.088  24.801  1.00 51.80           C  
ATOM   1240  O   THR H 164      10.441  25.187  24.256  1.00 52.90           O  
ATOM   1241  N   TYR H 165      11.720  23.590  25.213  1.00 51.40           N  
ATOM   1242  CA  TYR H 165      12.943  24.320  24.975  1.00 49.89           C  
ATOM   1243  CB  TYR H 165      13.568  24.917  26.250  1.00 49.91           C  
ATOM   1244  CG  TYR H 165      12.578  25.807  26.925  1.00 54.35           C  
ATOM   1245  CD1 TYR H 165      12.450  27.132  26.578  1.00 55.66           C  
ATOM   1246  CD2 TYR H 165      11.765  25.303  27.915  1.00 56.36           C  
ATOM   1247  CE1 TYR H 165      11.531  27.937  27.213  1.00 63.05           C  
ATOM   1248  CE2 TYR H 165      10.845  26.102  28.554  1.00 56.53           C  
ATOM   1249  CZ  TYR H 165      10.728  27.424  28.204  1.00 64.72           C  
ATOM   1250  OH  TYR H 165       9.786  28.249  28.856  1.00 64.38           O  
ATOM   1251  C   TYR H 165      13.956  23.350  24.430  1.00 53.52           C  
ATOM   1252  O   TYR H 165      14.017  22.202  24.871  1.00 53.12           O  
ATOM   1253  N   TYR H 166      14.781  23.788  23.449  1.00 51.66           N  
ATOM   1254  CA  TYR H 166      15.768  22.905  22.878  1.00 55.53           C  
ATOM   1255  CB  TYR H 166      15.458  22.449  21.440  1.00 51.46           C  
ATOM   1256  CG  TYR H 166      14.182  21.681  21.398  1.00 50.67           C  
ATOM   1257  CD1 TYR H 166      14.172  20.318  21.587  1.00 53.53           C  
ATOM   1258  CD2 TYR H 166      12.993  22.330  21.165  1.00 50.32           C  
ATOM   1259  CE1 TYR H 166      12.992  19.613  21.542  1.00 51.08           C  
ATOM   1260  CE2 TYR H 166      11.810  21.631  21.118  1.00 51.43           C  
ATOM   1261  CZ  TYR H 166      11.809  20.270  21.307  1.00 52.01           C  
ATOM   1262  OH  TYR H 166      10.595  19.554  21.259  1.00 53.91           O  
ATOM   1263  C   TYR H 166      17.068  23.639  22.751  1.00 52.72           C  
ATOM   1264  O   TYR H 166      17.092  24.855  22.571  1.00 56.60           O  
ATOM   1265  N   ALA H 167      18.194  22.899  22.843  1.00 54.74           N  
ATOM   1266  CA  ALA H 167      19.496  23.467  22.648  1.00 57.73           C  
ATOM   1267  CB  ALA H 167      20.640  22.574  23.159  1.00 54.26           C  
ATOM   1268  C   ALA H 167      19.674  23.663  21.173  1.00 56.83           C  
ATOM   1269  O   ALA H 167      19.077  22.958  20.359  1.00 61.92           O  
ATOM   1270  N   ASP H 168      20.532  24.625  20.791  1.00 61.92           N  
ATOM   1271  CA  ASP H 168      20.708  24.964  19.408  1.00 63.13           C  
ATOM   1272  CB  ASP H 168      21.714  26.107  19.189  1.00 64.27           C  
ATOM   1273  CG  ASP H 168      21.079  27.404  19.673  1.00 72.41           C  
ATOM   1274  OD1 ASP H 168      20.814  27.523  20.898  1.00 79.12           O  
ATOM   1275  OD2 ASP H 168      20.856  28.301  18.817  1.00 69.24           O1-
ATOM   1276  C   ASP H 168      21.204  23.776  18.645  1.00 63.08           C  
ATOM   1277  O   ASP H 168      20.800  23.557  17.504  1.00 63.02           O  
ATOM   1278  N   SER H 169      22.088  22.964  19.251  1.00 62.25           N  
ATOM   1279  CA  SER H 169      22.659  21.869  18.521  1.00 60.94           C  
ATOM   1280  CB  SER H 169      23.676  21.067  19.354  1.00 61.67           C  
ATOM   1281  OG  SER H 169      23.034  20.455  20.463  1.00 67.53           O  
ATOM   1282  C   SER H 169      21.583  20.921  18.066  1.00 59.89           C  
ATOM   1283  O   SER H 169      21.633  20.412  16.947  1.00 60.38           O  
ATOM   1284  N   VAL H 170      20.629  20.605  18.961  1.00 58.35           N  
ATOM   1285  CA  VAL H 170      19.536  19.697  18.716  1.00 60.70           C  
ATOM   1286  CB  VAL H 170      19.014  19.036  19.960  1.00 57.49           C  
ATOM   1287  CG1 VAL H 170      20.136  18.187  20.570  1.00 57.45           C  
ATOM   1288  CG2 VAL H 170      18.471  20.100  20.917  1.00 56.77           C  
ATOM   1289  C   VAL H 170      18.360  20.289  17.989  1.00 61.35           C  
ATOM   1290  O   VAL H 170      17.569  19.548  17.410  1.00 57.60           O  
ATOM   1291  N   LYS H 171      18.171  21.621  18.042  1.00 59.65           N  
ATOM   1292  CA  LYS H 171      16.965  22.228  17.540  1.00 62.63           C  
ATOM   1293  CB  LYS H 171      17.018  23.765  17.549  1.00 61.89           C  
ATOM   1294  CG  LYS H 171      15.675  24.433  17.249  1.00 68.42           C  
ATOM   1295  CD  LYS H 171      15.668  25.929  17.563  1.00 72.02           C  
ATOM   1296  CE  LYS H 171      15.918  26.238  19.040  1.00 71.92           C  
ATOM   1297  NZ  LYS H 171      15.917  27.701  19.260  1.00 71.33           N1+
ATOM   1298  C   LYS H 171      16.654  21.792  16.138  1.00 60.62           C  
ATOM   1299  O   LYS H 171      17.505  21.816  15.250  1.00 61.77           O  
ATOM   1300  N   GLY H 172      15.387  21.360  15.937  1.00 60.14           N  
ATOM   1301  CA  GLY H 172      14.840  20.976  14.666  1.00 60.93           C  
ATOM   1302  C   GLY H 172      14.826  19.482  14.558  1.00 61.73           C  
ATOM   1303  O   GLY H 172      13.864  18.895  14.065  1.00 62.19           O  
ATOM   1304  N   ARG H 173      15.931  18.839  14.972  1.00 59.47           N  
ATOM   1305  CA  ARG H 173      16.087  17.412  14.913  1.00 59.03           C  
ATOM   1306  CB  ARG H 173      17.566  17.000  14.975  1.00 59.51           C  
ATOM   1307  CG  ARG H 173      18.363  17.628  13.828  1.00 61.19           C  
ATOM   1308  CD  ARG H 173      19.815  17.161  13.710  1.00 64.45           C  
ATOM   1309  NE  ARG H 173      20.519  17.505  14.977  1.00 60.40           N  
ATOM   1310  CZ  ARG H 173      20.708  16.545  15.927  1.00 68.82           C  
ATOM   1311  NH1 ARG H 173      20.286  15.268  15.695  1.00 61.39           N1+
ATOM   1312  NH2 ARG H 173      21.336  16.854  17.098  1.00 60.60           N  
ATOM   1313  C   ARG H 173      15.337  16.696  16.001  1.00 57.63           C  
ATOM   1314  O   ARG H 173      14.763  15.631  15.772  1.00 62.40           O  
ATOM   1315  N   PHE H 174      15.328  17.268  17.222  1.00 56.27           N  
ATOM   1316  CA  PHE H 174      14.794  16.607  18.381  1.00 61.08           C  
ATOM   1317  CB  PHE H 174      15.689  16.811  19.617  1.00 60.23           C  
ATOM   1318  CG  PHE H 174      16.916  15.972  19.489  1.00 57.87           C  
ATOM   1319  CD1 PHE H 174      17.708  16.029  18.366  1.00 64.33           C  
ATOM   1320  CD2 PHE H 174      17.306  15.163  20.530  1.00 55.93           C  
ATOM   1321  CE1 PHE H 174      18.843  15.259  18.268  1.00 61.74           C  
ATOM   1322  CE2 PHE H 174      18.440  14.392  20.439  1.00 55.77           C  
ATOM   1323  CZ  PHE H 174      19.210  14.435  19.303  1.00 59.78           C  
ATOM   1324  C   PHE H 174      13.461  17.179  18.731  1.00 59.41           C  
ATOM   1325  O   PHE H 174      13.188  18.356  18.502  1.00 59.60           O  
ATOM   1326  N   THR H 175      12.572  16.321  19.277  1.00 59.04           N  
ATOM   1327  CA  THR H 175      11.298  16.801  19.711  1.00 57.68           C  
ATOM   1328  CB  THR H 175      10.185  16.460  18.759  1.00 56.95           C  
ATOM   1329  OG1 THR H 175       9.044  17.250  19.044  1.00 58.01           O  
ATOM   1330  CG2 THR H 175       9.836  14.970  18.878  1.00 54.72           C  
ATOM   1331  C   THR H 175      11.023  16.182  21.050  1.00 53.23           C  
ATOM   1332  O   THR H 175      11.196  14.980  21.249  1.00 54.04           O  
ATOM   1333  N   ILE H 176      10.595  17.006  22.023  1.00 53.47           N  
ATOM   1334  CA  ILE H 176      10.314  16.508  23.334  1.00 51.89           C  
ATOM   1335  CB  ILE H 176      10.938  17.333  24.425  1.00 49.96           C  
ATOM   1336  CG1 ILE H 176      10.945  16.570  25.756  1.00 51.68           C  
ATOM   1337  CG2 ILE H 176      10.210  18.683  24.492  1.00 50.38           C  
ATOM   1338  CD1 ILE H 176      11.827  17.230  26.815  1.00 51.16           C  
ATOM   1339  C   ILE H 176       8.830  16.557  23.489  1.00 54.19           C  
ATOM   1340  O   ILE H 176       8.187  17.513  23.058  1.00 56.60           O  
ATOM   1341  N   SER H 177       8.240  15.489  24.058  1.00 53.89           N  
ATOM   1342  CA  SER H 177       6.818  15.453  24.231  1.00 55.11           C  
ATOM   1343  CB  SER H 177       6.088  14.742  23.081  1.00 55.50           C  
ATOM   1344  OG  SER H 177       6.528  13.396  22.984  1.00 60.43           O  
ATOM   1345  C   SER H 177       6.524  14.693  25.487  1.00 55.69           C  
ATOM   1346  O   SER H 177       7.428  14.140  26.112  1.00 57.65           O  
ATOM   1347  N   ALA H 178       5.244  14.681  25.917  1.00 58.72           N  
ATOM   1348  CA  ALA H 178       4.913  13.950  27.107  1.00 57.31           C  
ATOM   1349  CB  ALA H 178       4.990  14.798  28.389  1.00 53.61           C  
ATOM   1350  C   ALA H 178       3.507  13.442  27.005  1.00 59.28           C  
ATOM   1351  O   ALA H 178       2.619  14.121  26.490  1.00 61.31           O  
ATOM   1352  N   ASP H 179       3.284  12.210  27.509  1.00 61.75           N  
ATOM   1353  CA  ASP H 179       1.983  11.609  27.543  1.00 60.32           C  
ATOM   1354  CB  ASP H 179       1.992  10.148  27.050  1.00 62.41           C  
ATOM   1355  CG  ASP H 179       0.563   9.624  26.950  1.00 65.60           C  
ATOM   1356  OD1 ASP H 179      -0.333  10.151  27.663  1.00 68.06           O  
ATOM   1357  OD2 ASP H 179       0.355   8.671  26.151  1.00 67.51           O1-
ATOM   1358  C   ASP H 179       1.581  11.606  28.983  1.00 61.37           C  
ATOM   1359  O   ASP H 179       2.106  10.835  29.783  1.00 62.61           O  
ATOM   1360  N   THR H 180       0.620  12.475  29.341  1.00 60.22           N  
ATOM   1361  CA  THR H 180       0.200  12.641  30.701  1.00 62.25           C  
ATOM   1362  CB  THR H 180      -0.836  13.714  30.852  1.00 64.88           C  
ATOM   1363  OG1 THR H 180      -0.331  14.954  30.380  1.00 64.21           O  
ATOM   1364  CG2 THR H 180      -1.210  13.829  32.338  1.00 66.44           C  
ATOM   1365  C   THR H 180      -0.394  11.366  31.223  1.00 64.47           C  
ATOM   1366  O   THR H 180      -0.119  10.976  32.356  1.00 67.38           O  
ATOM   1367  N   SER H 181      -1.219  10.672  30.416  1.00 64.75           N  
ATOM   1368  CA  SER H 181      -1.878   9.493  30.910  1.00 65.54           C  
ATOM   1369  CB  SER H 181      -2.844   8.856  29.891  1.00 63.29           C  
ATOM   1370  OG  SER H 181      -2.134   8.345  28.773  1.00 68.46           O  
ATOM   1371  C   SER H 181      -0.859   8.465  31.300  1.00 64.08           C  
ATOM   1372  O   SER H 181      -0.983   7.824  32.344  1.00 68.21           O  
ATOM   1373  N   LYS H 182       0.166   8.269  30.450  1.00 65.55           N  
ATOM   1374  CA  LYS H 182       1.236   7.335  30.676  1.00 64.62           C  
ATOM   1375  CB  LYS H 182       2.057   7.032  29.414  1.00 62.76           C  
ATOM   1376  CG  LYS H 182       1.264   6.192  28.409  1.00 67.47           C  
ATOM   1377  CD  LYS H 182       1.919   6.061  27.036  1.00 72.68           C  
ATOM   1378  CE  LYS H 182       1.104   5.210  26.059  1.00 75.15           C  
ATOM   1379  NZ  LYS H 182       0.990   3.824  26.567  1.00 78.13           N1+
ATOM   1380  C   LYS H 182       2.150   7.837  31.756  1.00 59.41           C  
ATOM   1381  O   LYS H 182       2.879   7.057  32.369  1.00 59.25           O  
ATOM   1382  N   ASN H 183       2.155   9.160  32.002  1.00 57.80           N  
ATOM   1383  CA  ASN H 183       3.038   9.734  32.978  1.00 57.79           C  
ATOM   1384  CB  ASN H 183       2.844   9.142  34.389  1.00 62.01           C  
ATOM   1385  CG  ASN H 183       3.486  10.073  35.411  1.00 65.65           C  
ATOM   1386  OD1 ASN H 183       4.706  10.121  35.557  1.00 67.32           O  
ATOM   1387  ND2 ASN H 183       2.636  10.841  36.143  1.00 68.06           N  
ATOM   1388  C   ASN H 183       4.441   9.485  32.517  1.00 57.33           C  
ATOM   1389  O   ASN H 183       5.317   9.119  33.301  1.00 54.23           O  
ATOM   1390  N   THR H 184       4.675   9.678  31.200  1.00 54.89           N  
ATOM   1391  CA  THR H 184       5.980   9.460  30.644  1.00 54.05           C  
ATOM   1392  CB  THR H 184       6.063   8.196  29.841  1.00 56.87           C  
ATOM   1393  OG1 THR H 184       5.717   7.082  30.650  1.00 60.73           O  
ATOM   1394  CG2 THR H 184       7.498   8.037  29.314  1.00 55.88           C  
ATOM   1395  C   THR H 184       6.336  10.598  29.728  1.00 52.25           C  
ATOM   1396  O   THR H 184       5.469  11.246  29.143  1.00 53.08           O  
ATOM   1397  N   ALA H 185       7.654  10.865  29.588  1.00 53.47           N  
ATOM   1398  CA  ALA H 185       8.152  11.904  28.728  1.00 49.48           C  
ATOM   1399  CB  ALA H 185       9.089  12.894  29.442  1.00 55.13           C  
ATOM   1400  C   ALA H 185       8.942  11.232  27.646  1.00 50.40           C  
ATOM   1401  O   ALA H 185       9.527  10.171  27.864  1.00 52.87           O  
ATOM   1402  N   TYR H 186       8.965  11.827  26.434  1.00 50.30           N  
ATOM   1403  CA  TYR H 186       9.641  11.191  25.338  1.00 50.38           C  
ATOM   1404  CB  TYR H 186       8.683  10.726  24.230  1.00 51.86           C  
ATOM   1405  CG  TYR H 186       7.760   9.701  24.794  1.00 52.85           C  
ATOM   1406  CD1 TYR H 186       8.123   8.375  24.825  1.00 54.35           C  
ATOM   1407  CD2 TYR H 186       6.529  10.070  25.288  1.00 52.43           C  
ATOM   1408  CE1 TYR H 186       7.268   7.431  25.341  1.00 57.57           C  
ATOM   1409  CE2 TYR H 186       5.672   9.130  25.807  1.00 54.41           C  
ATOM   1410  CZ  TYR H 186       6.042   7.807  25.834  1.00 56.03           C  
ATOM   1411  OH  TYR H 186       5.165   6.838  26.364  1.00 59.42           O  
ATOM   1412  C   TYR H 186      10.564  12.170  24.687  1.00 51.14           C  
ATOM   1413  O   TYR H 186      10.361  13.383  24.746  1.00 52.74           O  
ATOM   1414  N   LEU H 187      11.642  11.646  24.071  1.00 50.56           N  
ATOM   1415  CA  LEU H 187      12.543  12.476  23.332  1.00 53.61           C  
ATOM   1416  CB  LEU H 187      13.933  12.565  23.987  1.00 51.61           C  
ATOM   1417  CG  LEU H 187      14.916  13.506  23.269  1.00 49.82           C  
ATOM   1418  CD1 LEU H 187      14.413  14.957  23.296  1.00 48.74           C  
ATOM   1419  CD2 LEU H 187      16.336  13.365  23.842  1.00 51.08           C  
ATOM   1420  C   LEU H 187      12.693  11.836  21.987  1.00 56.82           C  
ATOM   1421  O   LEU H 187      13.275  10.759  21.864  1.00 53.45           O  
ATOM   1422  N   GLN H 188      12.164  12.490  20.933  1.00 53.03           N  
ATOM   1423  CA  GLN H 188      12.272  11.945  19.612  1.00 54.94           C  
ATOM   1424  CB  GLN H 188      11.088  12.306  18.700  1.00 56.13           C  
ATOM   1425  CG  GLN H 188      11.240  11.820  17.258  1.00 60.44           C  
ATOM   1426  CD  GLN H 188      11.167  10.301  17.248  1.00 63.88           C  
ATOM   1427  OE1 GLN H 188      10.285   9.705  17.863  1.00 62.05           O  
ATOM   1428  NE2 GLN H 188      12.125   9.654  16.531  1.00 64.10           N  
ATOM   1429  C   GLN H 188      13.509  12.522  19.011  1.00 55.71           C  
ATOM   1430  O   GLN H 188      13.697  13.738  19.002  1.00 56.37           O  
ATOM   1431  N   MET H 189      14.404  11.650  18.509  1.00 56.76           N  
ATOM   1432  CA  MET H 189      15.631  12.137  17.956  1.00 58.36           C  
ATOM   1433  CB  MET H 189      16.865  11.529  18.638  1.00 58.78           C  
ATOM   1434  CG  MET H 189      16.930  11.829  20.137  1.00 59.28           C  
ATOM   1435  SD  MET H 189      18.376  11.124  20.983  1.00 62.96           S  
ATOM   1436  CE  MET H 189      17.838   9.398  20.829  1.00 73.19           C  
ATOM   1437  C   MET H 189      15.677  11.733  16.518  1.00 59.41           C  
ATOM   1438  O   MET H 189      15.644  10.546  16.192  1.00 59.87           O  
ATOM   1439  N   ASN H 190      15.782  12.728  15.614  1.00 59.33           N  
ATOM   1440  CA  ASN H 190      15.800  12.448  14.207  1.00 59.91           C  
ATOM   1441  CB  ASN H 190      14.700  13.190  13.429  1.00 60.53           C  
ATOM   1442  CG  ASN H 190      13.340  12.695  13.908  1.00 60.80           C  
ATOM   1443  OD1 ASN H 190      13.055  11.499  13.889  1.00 61.70           O  
ATOM   1444  ND2 ASN H 190      12.475  13.642  14.358  1.00 62.03           N  
ATOM   1445  C   ASN H 190      17.108  12.931  13.658  1.00 60.68           C  
ATOM   1446  O   ASN H 190      17.785  13.755  14.272  1.00 60.65           O  
ATOM   1447  N   SER H 191      17.497  12.408  12.476  1.00 61.98           N  
ATOM   1448  CA  SER H 191      18.699  12.819  11.804  1.00 62.41           C  
ATOM   1449  CB  SER H 191      18.622  14.254  11.256  1.00 71.20           C  
ATOM   1450  OG  SER H 191      17.601  14.350  10.275  1.00 65.56           O  
ATOM   1451  C   SER H 191      19.862  12.746  12.741  1.00 61.33           C  
ATOM   1452  O   SER H 191      20.604  13.714  12.898  1.00 65.89           O  
ATOM   1453  N   LEU H 192      20.064  11.574  13.373  1.00 60.74           N  
ATOM   1454  CA  LEU H 192      21.124  11.408  14.325  1.00 61.18           C  
ATOM   1455  CB  LEU H 192      21.018  10.098  15.127  1.00 60.16           C  
ATOM   1456  CG  LEU H 192      19.819  10.061  16.091  1.00 61.70           C  
ATOM   1457  CD1 LEU H 192      19.758   8.733  16.860  1.00 59.07           C  
ATOM   1458  CD2 LEU H 192      19.831  11.273  17.034  1.00 58.33           C  
ATOM   1459  C   LEU H 192      22.460  11.430  13.648  1.00 63.25           C  
ATOM   1460  O   LEU H 192      22.614  10.982  12.513  1.00 66.04           O  
ATOM   1461  N   ARG H 193      23.465  11.973  14.369  1.00 65.30           N  
ATOM   1462  CA  ARG H 193      24.812  12.105  13.889  1.00 67.04           C  
ATOM   1463  CB  ARG H 193      25.293  13.565  13.805  1.00 74.66           C  
ATOM   1464  CG  ARG H 193      24.504  14.452  12.844  1.00 77.05           C  
ATOM   1465  CD  ARG H 193      25.114  15.846  12.675  1.00 77.34           C  
ATOM   1466  NE  ARG H 193      24.915  16.598  13.945  1.00 75.89           N  
ATOM   1467  CZ  ARG H 193      23.957  17.568  14.022  1.00 76.79           C  
ATOM   1468  NH1 ARG H 193      23.200  17.867  12.927  1.00 78.94           N1+
ATOM   1469  NH2 ARG H 193      23.769  18.250  15.189  1.00 75.61           N  
ATOM   1470  C   ARG H 193      25.711  11.465  14.902  1.00 67.92           C  
ATOM   1471  O   ARG H 193      25.291  11.136  16.009  1.00 66.78           O  
ATOM   1472  N   ALA H 194      26.994  11.294  14.539  1.00 69.67           N  
ATOM   1473  CA  ALA H 194      27.970  10.663  15.382  1.00 70.31           C  
ATOM   1474  CB  ALA H 194      29.362  10.583  14.730  1.00 71.87           C  
ATOM   1475  C   ALA H 194      28.110  11.460  16.641  1.00 69.86           C  
ATOM   1476  O   ALA H 194      28.295  10.910  17.724  1.00 70.26           O  
ATOM   1477  N   GLU H 195      28.008  12.793  16.520  1.00 74.42           N  
ATOM   1478  CA  GLU H 195      28.185  13.718  17.604  1.00 69.61           C  
ATOM   1479  CB  GLU H 195      27.988  15.160  17.122  1.00 72.09           C  
ATOM   1480  CG  GLU H 195      29.014  15.554  16.059  1.00 81.11           C  
ATOM   1481  CD  GLU H 195      28.451  16.722  15.270  1.00 83.52           C  
ATOM   1482  OE1 GLU H 195      27.553  17.423  15.804  1.00 84.88           O  
ATOM   1483  OE2 GLU H 195      28.909  16.922  14.113  1.00 85.39           O1-
ATOM   1484  C   GLU H 195      27.161  13.437  18.661  1.00 71.27           C  
ATOM   1485  O   GLU H 195      27.389  13.697  19.839  1.00 66.56           O  
ATOM   1486  N   ASP H 196      25.987  12.929  18.250  1.00 67.51           N  
ATOM   1487  CA  ASP H 196      24.877  12.635  19.115  1.00 63.72           C  
ATOM   1488  CB  ASP H 196      23.593  12.296  18.339  1.00 62.29           C  
ATOM   1489  CG  ASP H 196      23.079  13.586  17.712  1.00 62.62           C  
ATOM   1490  OD1 ASP H 196      23.311  14.669  18.314  1.00 61.09           O  
ATOM   1491  OD2 ASP H 196      22.452  13.507  16.623  1.00 61.82           O1-
ATOM   1492  C   ASP H 196      25.170  11.489  20.045  1.00 62.98           C  
ATOM   1493  O   ASP H 196      24.465  11.306  21.035  1.00 59.39           O  
ATOM   1494  N   THR H 197      26.164  10.636  19.741  1.00 60.55           N  
ATOM   1495  CA  THR H 197      26.414   9.503  20.595  1.00 60.14           C  
ATOM   1496  CB  THR H 197      27.597   8.691  20.156  1.00 61.85           C  
ATOM   1497  OG1 THR H 197      27.399   8.213  18.834  1.00 62.84           O  
ATOM   1498  CG2 THR H 197      27.780   7.515  21.127  1.00 62.24           C  
ATOM   1499  C   THR H 197      26.676   9.978  21.995  1.00 59.94           C  
ATOM   1500  O   THR H 197      27.536  10.827  22.221  1.00 69.32           O  
ATOM   1501  N   ALA H 198      25.923   9.434  22.980  1.00 52.78           N  
ATOM   1502  CA  ALA H 198      26.121   9.843  24.344  1.00 52.75           C  
ATOM   1503  CB  ALA H 198      25.864  11.343  24.572  1.00 52.82           C  
ATOM   1504  C   ALA H 198      25.162   9.095  25.219  1.00 51.41           C  
ATOM   1505  O   ALA H 198      24.344   8.308  24.743  1.00 53.76           O  
ATOM   1506  N   VAL H 199      25.277   9.304  26.548  1.00 49.07           N  
ATOM   1507  CA  VAL H 199      24.356   8.713  27.473  1.00 51.39           C  
ATOM   1508  CB  VAL H 199      24.976   8.338  28.787  1.00 49.36           C  
ATOM   1509  CG1 VAL H 199      23.870   7.819  29.721  1.00 49.06           C  
ATOM   1510  CG2 VAL H 199      26.096   7.318  28.526  1.00 50.29           C  
ATOM   1511  C   VAL H 199      23.337   9.774  27.742  1.00 50.70           C  
ATOM   1512  O   VAL H 199      23.683  10.906  28.071  1.00 50.19           O  
ATOM   1513  N   TYR H 200      22.041   9.431  27.619  1.00 50.26           N  
ATOM   1514  CA  TYR H 200      21.026  10.431  27.781  1.00 50.77           C  
ATOM   1515  CB  TYR H 200      19.961  10.415  26.669  1.00 52.16           C  
ATOM   1516  CG  TYR H 200      20.560  10.941  25.407  1.00 52.07           C  
ATOM   1517  CD1 TYR H 200      21.416  10.177  24.645  1.00 51.43           C  
ATOM   1518  CD2 TYR H 200      20.241  12.208  24.977  1.00 51.03           C  
ATOM   1519  CE1 TYR H 200      21.952  10.678  23.482  1.00 51.11           C  
ATOM   1520  CE2 TYR H 200      20.774  12.715  23.816  1.00 54.46           C  
ATOM   1521  CZ  TYR H 200      21.632  11.949  23.066  1.00 50.30           C  
ATOM   1522  OH  TYR H 200      22.180  12.465  21.873  1.00 53.00           O  
ATOM   1523  C   TYR H 200      20.309  10.199  29.071  1.00 51.50           C  
ATOM   1524  O   TYR H 200      19.835   9.099  29.346  1.00 50.03           O  
ATOM   1525  N   TYR H 201      20.210  11.262  29.896  1.00 47.58           N  
ATOM   1526  CA  TYR H 201      19.557  11.161  31.168  1.00 50.62           C  
ATOM   1527  CB  TYR H 201      20.389  11.676  32.361  1.00 46.25           C  
ATOM   1528  CG  TYR H 201      21.631  10.875  32.557  1.00 47.58           C  
ATOM   1529  CD1 TYR H 201      21.617   9.739  33.332  1.00 47.91           C  
ATOM   1530  CD2 TYR H 201      22.812  11.264  31.970  1.00 45.58           C  
ATOM   1531  CE1 TYR H 201      22.762   9.000  33.519  1.00 47.73           C  
ATOM   1532  CE2 TYR H 201      23.962  10.532  32.154  1.00 50.52           C  
ATOM   1533  CZ  TYR H 201      23.938   9.397  32.928  1.00 49.24           C  
ATOM   1534  OH  TYR H 201      25.116   8.643  33.119  1.00 53.89           O  
ATOM   1535  C   TYR H 201      18.363  12.070  31.147  1.00 50.52           C  
ATOM   1536  O   TYR H 201      18.388  13.132  30.529  1.00 50.02           O  
ATOM   1537  N   CYS H 202      17.261  11.638  31.797  1.00 52.66           N  
ATOM   1538  CA  CYS H 202      16.129  12.500  31.985  1.00 50.58           C  
ATOM   1539  CB  CYS H 202      14.754  11.856  31.665  1.00 50.19           C  
ATOM   1540  SG  CYS H 202      14.403  10.324  32.584  1.00 62.42           S  
ATOM   1541  C   CYS H 202      16.161  12.872  33.439  1.00 51.67           C  
ATOM   1542  O   CYS H 202      16.533  12.056  34.280  1.00 53.27           O  
ATOM   1543  N   ALA H 203      15.815  14.134  33.774  1.00 51.18           N  
ATOM   1544  CA  ALA H 203      15.864  14.553  35.150  1.00 49.75           C  
ATOM   1545  CB  ALA H 203      17.130  15.354  35.500  1.00 45.81           C  
ATOM   1546  C   ALA H 203      14.689  15.445  35.417  1.00 49.90           C  
ATOM   1547  O   ALA H 203      14.138  16.042  34.493  1.00 47.88           O  
ATOM   1548  N   ARG H 204      14.259  15.551  36.697  1.00 49.54           N  
ATOM   1549  CA  ARG H 204      13.145  16.417  36.957  1.00 47.33           C  
ATOM   1550  CB  ARG H 204      12.011  15.878  37.855  1.00 51.46           C  
ATOM   1551  CG  ARG H 204      12.362  15.694  39.330  1.00 52.39           C  
ATOM   1552  CD  ARG H 204      11.118  15.669  40.230  1.00 54.96           C  
ATOM   1553  NE  ARG H 204      11.577  15.890  41.631  1.00 55.73           N  
ATOM   1554  CZ  ARG H 204      10.711  16.268  42.619  1.00 57.14           C  
ATOM   1555  NH1 ARG H 204       9.383  16.440  42.359  1.00 63.38           N1+
ATOM   1556  NH2 ARG H 204      11.181  16.478  43.883  1.00 57.25           N  
ATOM   1557  C   ARG H 204      13.665  17.646  37.635  1.00 46.73           C  
ATOM   1558  O   ARG H 204      14.679  17.627  38.333  1.00 48.00           O  
ATOM   1559  N   TYR H 205      12.934  18.755  37.430  1.00 46.57           N  
ATOM   1560  CA  TYR H 205      13.260  20.075  37.874  1.00 43.94           C  
ATOM   1561  CB  TYR H 205      12.503  21.115  37.024  1.00 44.96           C  
ATOM   1562  CG  TYR H 205      12.813  22.525  37.388  1.00 42.34           C  
ATOM   1563  CD1 TYR H 205      13.981  23.116  36.960  1.00 44.58           C  
ATOM   1564  CD2 TYR H 205      11.916  23.271  38.120  1.00 42.62           C  
ATOM   1565  CE1 TYR H 205      14.263  24.423  37.277  1.00 42.94           C  
ATOM   1566  CE2 TYR H 205      12.192  24.579  38.440  1.00 43.58           C  
ATOM   1567  CZ  TYR H 205      13.367  25.155  38.020  1.00 34.86           C  
ATOM   1568  OH  TYR H 205      13.654  26.496  38.346  1.00 41.58           O  
ATOM   1569  C   TYR H 205      12.871  20.218  39.295  1.00 44.02           C  
ATOM   1570  O   TYR H 205      11.845  19.716  39.745  1.00 44.74           O  
ATOM   1571  N   VAL H 206      13.649  20.958  40.046  1.00 24.32           N  
ATOM   1572  CA  VAL H 206      13.113  21.165  41.329  1.00 24.00           C  
ATOM   1573  CB  VAL H 206      13.704  20.261  42.364  1.00 30.81           C  
ATOM   1574  CG1 VAL H 206      15.162  20.695  42.599  1.00  0.00           C  
ATOM   1575  CG2 VAL H 206      12.798  20.270  43.609  1.00  0.00           C  
ATOM   1576  C   VAL H 206      13.535  22.539  41.631  1.00 25.65           C  
ATOM   1577  O   VAL H 206      13.887  23.304  40.733  1.00 25.96           O  
ATOM   1578  N   TYR H 207      13.455  22.919  42.902  1.00 25.71           N  
ATOM   1579  CA  TYR H 207      13.986  24.201  43.165  1.00 25.78           C  
ATOM   1580  CB  TYR H 207      13.767  24.646  44.613  1.00 26.03           C  
ATOM   1581  CG  TYR H 207      13.788  23.397  45.418  1.00 35.09           C  
ATOM   1582  CD1 TYR H 207      14.957  22.803  45.831  1.00 35.46           C  
ATOM   1583  CD2 TYR H 207      12.587  22.811  45.749  1.00 35.96           C  
ATOM   1584  CE1 TYR H 207      14.918  21.640  46.568  1.00  0.00           C  
ATOM   1585  CE2 TYR H 207      12.541  21.651  46.483  1.00 37.52           C  
ATOM   1586  CZ  TYR H 207      13.712  21.065  46.896  1.00  0.00           C  
ATOM   1587  OH  TYR H 207      13.673  19.874  47.652  1.00  0.00           O  
ATOM   1588  C   TYR H 207      15.429  24.156  42.815  1.00 25.81           C  
ATOM   1589  O   TYR H 207      16.188  23.330  43.317  1.00 26.49           O  
ATOM   1590  N   HIS H 208      15.782  25.091  41.911  1.00 23.14           N  
ATOM   1591  CA  HIS H 208      17.031  25.325  41.251  1.00 24.71           C  
ATOM   1592  ND1 HIS H 208      15.767  27.732  42.839  1.00  0.00           N  
ATOM   1593  CG  HIS H 208      16.847  27.709  41.982  1.00 28.39           C  
ATOM   1594  CB  HIS H 208      17.766  26.528  41.862  1.00 27.98           C  
ATOM   1595  NE2 HIS H 208      15.780  29.686  41.780  1.00  0.00           N  
ATOM   1596  CD2 HIS H 208      16.840  28.910  41.344  1.00 30.66           C  
ATOM   1597  CE1 HIS H 208      15.165  28.936  42.676  1.00 33.03           C  
ATOM   1598  C   HIS H 208      17.903  24.122  41.345  1.00 23.26           C  
ATOM   1599  O   HIS H 208      19.005  24.182  41.888  1.00 24.50           O  
ATOM   1600  N   ALA H 209      17.423  22.989  40.792  1.00 20.74           N  
ATOM   1601  CA  ALA H 209      18.246  21.819  40.810  1.00 20.98           C  
ATOM   1602  CB  ALA H 209      18.643  21.369  42.227  1.00 18.99           C  
ATOM   1603  C   ALA H 209      17.492  20.689  40.201  1.00 19.23           C  
ATOM   1604  O   ALA H 209      16.269  20.728  40.069  1.00 19.77           O  
ATOM   1605  N   LEU H 210      18.233  19.639  39.800  1.00 20.51           N  
ATOM   1606  CA  LEU H 210      17.606  18.465  39.269  1.00 20.38           C  
ATOM   1607  CB  LEU H 210      18.290  17.920  38.003  1.00 20.04           C  
ATOM   1608  CG  LEU H 210      18.153  18.875  36.799  1.00 22.02           C  
ATOM   1609  CD1 LEU H 210      18.824  18.303  35.539  1.00 23.33           C  
ATOM   1610  CD2 LEU H 210      16.685  19.275  36.576  1.00 24.85           C  
ATOM   1611  C   LEU H 210      17.706  17.436  40.355  1.00 20.13           C  
ATOM   1612  O   LEU H 210      18.757  16.836  40.570  1.00 21.66           O  
ATOM   1613  N   ASP H 211      16.593  17.242  41.088  1.00 21.42           N  
ATOM   1614  CA  ASP H 211      16.524  16.360  42.218  1.00 20.77           C  
ATOM   1615  CB  ASP H 211      15.161  16.367  42.917  1.00 23.57           C  
ATOM   1616  CG  ASP H 211      15.024  17.635  43.712  1.00 24.75           C  
ATOM   1617  OD1 ASP H 211      16.025  18.389  43.793  1.00 24.91           O  
ATOM   1618  OD2 ASP H 211      13.915  17.857  44.264  1.00 27.92           O1-
ATOM   1619  C   ASP H 211      16.678  14.931  41.836  1.00 21.83           C  
ATOM   1620  O   ASP H 211      17.463  14.205  42.443  1.00 22.92           O  
ATOM   1621  N   TYR H 212      15.917  14.497  40.817  1.00 49.23           N  
ATOM   1622  CA  TYR H 212      15.859  13.092  40.502  1.00 49.42           C  
ATOM   1623  CB  TYR H 212      14.473  12.431  40.642  1.00 52.20           C  
ATOM   1624  CG  TYR H 212      14.159  12.223  42.084  1.00 53.51           C  
ATOM   1625  CD1 TYR H 212      14.587  11.082  42.723  1.00 54.95           C  
ATOM   1626  CD2 TYR H 212      13.441  13.150  42.798  1.00 55.62           C  
ATOM   1627  CE1 TYR H 212      14.305  10.870  44.051  1.00 56.23           C  
ATOM   1628  CE2 TYR H 212      13.153  12.947  44.128  1.00 57.97           C  
ATOM   1629  CZ  TYR H 212      13.586  11.806  44.755  1.00 59.40           C  
ATOM   1630  OH  TYR H 212      13.292  11.594  46.119  1.00 63.01           O  
ATOM   1631  C   TYR H 212      16.274  12.886  39.084  1.00 53.66           C  
ATOM   1632  O   TYR H 212      15.812  13.578  38.179  1.00 51.21           O  
ATOM   1633  N   TRP H 213      17.163  11.895  38.865  1.00 51.88           N  
ATOM   1634  CA  TRP H 213      17.680  11.628  37.553  1.00 47.19           C  
ATOM   1635  CB  TRP H 213      19.208  11.798  37.473  1.00 45.21           C  
ATOM   1636  CG  TRP H 213      19.699  13.213  37.663  1.00 44.88           C  
ATOM   1637  CD2 TRP H 213      20.392  13.974  36.661  1.00 43.47           C  
ATOM   1638  CD1 TRP H 213      19.637  14.004  38.774  1.00 43.47           C  
ATOM   1639  NE1 TRP H 213      20.235  15.215  38.523  1.00 53.60           N  
ATOM   1640  CE2 TRP H 213      20.708  15.209  37.228  1.00 43.36           C  
ATOM   1641  CE3 TRP H 213      20.741  13.669  35.377  1.00 43.33           C  
ATOM   1642  CZ2 TRP H 213      21.381  16.160  36.514  1.00 46.12           C  
ATOM   1643  CZ3 TRP H 213      21.415  14.631  34.659  1.00 44.23           C  
ATOM   1644  CH2 TRP H 213      21.728  15.853  35.216  1.00 43.10           C  
ATOM   1645  C   TRP H 213      17.405  10.195  37.215  1.00 49.78           C  
ATOM   1646  O   TRP H 213      17.248   9.349  38.094  1.00 52.55           O  
ATOM   1647  N   GLY H 214      17.320   9.894  35.903  1.00 50.88           N  
ATOM   1648  CA  GLY H 214      17.113   8.545  35.460  1.00 53.25           C  
ATOM   1649  C   GLY H 214      18.451   7.875  35.442  1.00 51.46           C  
ATOM   1650  O   GLY H 214      19.480   8.526  35.603  1.00 52.03           O  
ATOM   1651  N   GLN H 215      18.467   6.541  35.237  1.00 53.73           N  
ATOM   1652  CA  GLN H 215      19.691   5.788  35.224  1.00 55.47           C  
ATOM   1653  CB  GLN H 215      19.505   4.257  35.174  1.00 57.04           C  
ATOM   1654  CG  GLN H 215      18.972   3.697  33.852  1.00 68.18           C  
ATOM   1655  CD  GLN H 215      17.466   3.881  33.763  1.00 70.84           C  
ATOM   1656  OE1 GLN H 215      16.853   4.587  34.561  1.00 68.35           O  
ATOM   1657  NE2 GLN H 215      16.849   3.219  32.750  1.00 71.69           N  
ATOM   1658  C   GLN H 215      20.491   6.193  34.026  1.00 55.68           C  
ATOM   1659  O   GLN H 215      21.720   6.201  34.064  1.00 56.95           O  
ATOM   1660  N   GLY H 216      19.808   6.511  32.911  1.00 55.69           N  
ATOM   1661  CA  GLY H 216      20.493   6.940  31.726  1.00 55.38           C  
ATOM   1662  C   GLY H 216      20.495   5.817  30.744  1.00 58.01           C  
ATOM   1663  O   GLY H 216      20.662   4.652  31.101  1.00 55.33           O  
ATOM   1664  N   THR H 217      20.319   6.161  29.456  1.00 59.36           N  
ATOM   1665  CA  THR H 217      20.302   5.177  28.415  1.00 61.15           C  
ATOM   1666  CB  THR H 217      18.990   5.149  27.688  1.00 64.62           C  
ATOM   1667  OG1 THR H 217      18.932   4.049  26.796  1.00 65.91           O  
ATOM   1668  CG2 THR H 217      18.816   6.475  26.934  1.00 56.26           C  
ATOM   1669  C   THR H 217      21.393   5.544  27.453  1.00 59.53           C  
ATOM   1670  O   THR H 217      21.674   6.722  27.238  1.00 56.81           O  
ATOM   1671  N   LEU H 218      22.046   4.530  26.851  1.00 60.12           N  
ATOM   1672  CA  LEU H 218      23.172   4.763  25.989  1.00 55.79           C  
ATOM   1673  CB  LEU H 218      24.263   3.690  26.211  1.00 56.97           C  
ATOM   1674  CG  LEU H 218      25.516   3.773  25.319  1.00 61.56           C  
ATOM   1675  CD1 LEU H 218      25.210   3.313  23.888  1.00 58.20           C  
ATOM   1676  CD2 LEU H 218      26.172   5.160  25.380  1.00 58.05           C  
ATOM   1677  C   LEU H 218      22.727   4.751  24.559  1.00 58.07           C  
ATOM   1678  O   LEU H 218      22.128   3.786  24.088  1.00 56.58           O  
ATOM   1679  N   VAL H 219      23.007   5.854  23.830  1.00 54.43           N  
ATOM   1680  CA  VAL H 219      22.652   5.939  22.441  1.00 55.53           C  
ATOM   1681  CB  VAL H 219      21.883   7.182  22.099  1.00 55.15           C  
ATOM   1682  CG1 VAL H 219      21.633   7.206  20.582  1.00 56.01           C  
ATOM   1683  CG2 VAL H 219      20.597   7.218  22.941  1.00 55.73           C  
ATOM   1684  C   VAL H 219      23.928   5.987  21.658  1.00 60.24           C  
ATOM   1685  O   VAL H 219      24.757   6.874  21.858  1.00 59.11           O  
ATOM   1686  N   THR H 220      24.115   5.025  20.732  1.00 58.86           N  
ATOM   1687  CA  THR H 220      25.318   4.996  19.948  1.00 57.59           C  
ATOM   1688  CB  THR H 220      26.066   3.696  20.053  1.00 59.01           C  
ATOM   1689  OG1 THR H 220      26.447   3.448  21.396  1.00 61.41           O  
ATOM   1690  CG2 THR H 220      27.314   3.768  19.162  1.00 60.98           C  
ATOM   1691  C   THR H 220      24.938   5.150  18.511  1.00 58.69           C  
ATOM   1692  O   THR H 220      24.139   4.378  17.984  1.00 59.21           O  
ATOM   1693  N   VAL H 221      25.517   6.161  17.834  1.00 60.72           N  
ATOM   1694  CA  VAL H 221      25.205   6.359  16.449  1.00 59.82           C  
ATOM   1695  CB  VAL H 221      24.965   7.802  16.108  1.00 60.78           C  
ATOM   1696  CG1 VAL H 221      24.708   7.917  14.597  1.00 60.19           C  
ATOM   1697  CG2 VAL H 221      23.813   8.324  16.984  1.00 57.99           C  
ATOM   1698  C   VAL H 221      26.385   5.906  15.654  1.00 68.44           C  
ATOM   1699  O   VAL H 221      27.424   6.566  15.632  1.00 67.51           O  
ATOM   1700  N   SER H 222      26.251   4.759  14.961  1.00 64.11           N  
ATOM   1701  CA  SER H 222      27.352   4.275  14.184  1.00 69.66           C  
ATOM   1702  CB  SER H 222      28.252   3.286  14.944  1.00 71.69           C  
ATOM   1703  OG  SER H 222      29.317   2.857  14.107  1.00 72.83           O  
ATOM   1704  C   SER H 222      26.799   3.549  13.002  1.00 71.16           C  
ATOM   1705  O   SER H 222      25.663   3.077  13.018  1.00 71.67           O  
ATOM   1706  N   SER H 223      27.606   3.456  11.928  1.00 74.09           N  
ATOM   1707  CA  SER H 223      27.177   2.771  10.746  1.00 75.98           C  
ATOM   1708  CB  SER H 223      27.125   3.680   9.506  1.00 75.19           C  
ATOM   1709  OG  SER H 223      28.419   4.184   9.210  1.00 82.35           O  
ATOM   1710  C   SER H 223      28.191   1.673  10.464  1.00 73.91           C  
ATOM   1711  O   SER H 223      27.789   0.480  10.478  1.00 75.88           O  
ATOM   1712  OXT SER H 223      29.381   2.013  10.228  1.00  0.00           O1-
TER    1713      SER H 223 
CONECT  146  643
CONECT  643  146
CONECT  956 1540
CONECT 1540  956
END
