# Supplementary material for: Fully automated antibody structure prediction using BIOVIA tools: Validation study
Source: PLoS One. 2017 May 18;12(5):e0177923. doi: 10.1371/journal.pone.0177923 (PMC5436848; doi:10.1371/journal.pone.0177923)
Supplement: S2 Dataset — Predicted structures using the Top5 framework method, Chothia CDR definition with canonical filtering and generating 50 models. These were used in the comparison against predictions using no filtering. (ZIP) [file pone.0177923.s004.zip › 4KI5_DC_FV_FinalModel.pdb]

REMARK   Accelrys Discovery Studio PDB file
REMARK   Created:  2015-04-10T04:03:32Z
SSBOND   1 CYS L   23    CYS L   87                                     
SSBOND   2 CYS H  127    CYS H  201                                     
ATOM      1  N   GLN L   1      26.174  32.850  26.183  1.00 22.51           N1+
ATOM      2  CA  GLN L   1      25.838  31.935  27.293  1.00 21.38           C  
ATOM      3  CB  GLN L   1      26.214  30.489  26.941  1.00 21.91           C  
ATOM      4  CG  GLN L   1      25.457  29.913  25.744  1.00 22.07           C  
ATOM      5  CD  GLN L   1      25.948  28.488  25.535  1.00 27.39           C  
ATOM      6  OE1 GLN L   1      25.399  27.739  24.729  1.00 30.79           O  
ATOM      7  NE2 GLN L   1      27.013  28.100  26.287  1.00  0.00           N  
ATOM      8  C   GLN L   1      26.639  32.303  28.493  1.00 21.07           C  
ATOM      9  O   GLN L   1      27.595  33.072  28.406  1.00 21.47           O  
ATOM     10  N   ILE L   2      26.257  31.749  29.656  1.00 20.64           N  
ATOM     11  CA  ILE L   2      27.003  32.012  30.846  1.00 19.51           C  
ATOM     12  CB  ILE L   2      26.141  32.127  32.072  1.00 19.32           C  
ATOM     13  CG1 ILE L   2      25.207  33.347  31.957  1.00 15.61           C  
ATOM     14  CG2 ILE L   2      27.066  32.180  33.299  1.00 16.50           C  
ATOM     15  CD1 ILE L   2      24.153  33.226  30.857  1.00 15.96           C  
ATOM     16  C   ILE L   2      27.896  30.829  31.007  1.00 19.76           C  
ATOM     17  O   ILE L   2      27.443  29.741  31.355  1.00 19.92           O  
ATOM     18  N   VAL L   3      29.204  31.019  30.747  1.00 19.38           N  
ATOM     19  CA  VAL L   3      30.134  29.928  30.777  1.00 20.08           C  
ATOM     20  CB  VAL L   3      31.363  30.192  29.958  1.00 20.05           C  
ATOM     21  CG1 VAL L   3      32.321  28.999  30.100  1.00 19.71           C  
ATOM     22  CG2 VAL L   3      30.926  30.477  28.511  1.00 20.58           C  
ATOM     23  C   VAL L   3      30.584  29.700  32.182  1.00 20.09           C  
ATOM     24  O   VAL L   3      30.911  30.642  32.900  1.00 19.83           O  
ATOM     25  N   LEU L   4      30.610  28.417  32.600  1.00 20.07           N  
ATOM     26  CA  LEU L   4      31.052  28.075  33.921  1.00 19.41           C  
ATOM     27  CB  LEU L   4      30.101  27.129  34.674  1.00 18.79           C  
ATOM     28  CG  LEU L   4      28.705  27.725  34.939  1.00 18.28           C  
ATOM     29  CD1 LEU L   4      27.815  26.743  35.717  1.00 19.94           C  
ATOM     30  CD2 LEU L   4      28.799  29.102  35.615  1.00 20.51           C  
ATOM     31  C   LEU L   4      32.356  27.360  33.771  1.00 19.82           C  
ATOM     32  O   LEU L   4      32.482  26.436  32.969  1.00 20.34           O  
ATOM     33  N   THR L   5      33.370  27.781  34.551  1.00 19.93           N  
ATOM     34  CA  THR L   5      34.665  27.180  34.454  1.00 20.59           C  
ATOM     35  CB  THR L   5      35.738  28.187  34.156  1.00 21.24           C  
ATOM     36  OG1 THR L   5      35.429  28.889  32.960  1.00 21.43           O  
ATOM     37  CG2 THR L   5      37.076  27.451  33.992  1.00 21.20           C  
ATOM     38  C   THR L   5      34.963  26.587  35.797  1.00 21.05           C  
ATOM     39  O   THR L   5      34.745  27.227  36.825  1.00 20.84           O  
ATOM     40  N   GLN L   6      35.470  25.336  35.825  1.00 21.57           N  
ATOM     41  CA  GLN L   6      35.740  24.718  37.091  1.00 21.62           C  
ATOM     42  CB  GLN L   6      34.971  23.405  37.311  1.00 20.41           C  
ATOM     43  CG  GLN L   6      33.462  23.605  37.478  1.00 19.84           C  
ATOM     44  CD  GLN L   6      32.806  22.235  37.577  1.00 20.58           C  
ATOM     45  OE1 GLN L   6      31.853  21.939  36.857  1.00 20.79           O  
ATOM     46  NE2 GLN L   6      33.320  21.374  38.495  1.00 21.06           N  
ATOM     47  C   GLN L   6      37.195  24.402  37.197  1.00 23.41           C  
ATOM     48  O   GLN L   6      37.835  24.006  36.223  1.00 24.51           O  
ATOM     49  N   SER L   7      37.759  24.596  38.407  1.00 24.90           N  
ATOM     50  CA  SER L   7      39.139  24.270  38.618  1.00 25.86           C  
ATOM     51  CB  SER L   7      40.073  25.491  38.523  1.00 25.83           C  
ATOM     52  OG  SER L   7      39.757  26.426  39.543  1.00 31.10           O  
ATOM     53  C   SER L   7      39.267  23.674  39.988  1.00 26.43           C  
ATOM     54  O   SER L   7      38.504  24.009  40.894  1.00 27.62           O  
ATOM     55  N   PRO L   8      40.191  22.763  40.176  1.00 26.19           N  
ATOM     56  CA  PRO L   8      41.015  22.260  39.103  1.00 25.55           C  
ATOM     57  CD  PRO L   8      40.894  22.731  41.450  1.00 25.72           C  
ATOM     58  CB  PRO L   8      42.260  21.664  39.759  1.00 25.73           C  
ATOM     59  CG  PRO L   8      42.352  22.386  41.113  1.00 25.78           C  
ATOM     60  C   PRO L   8      40.223  21.206  38.393  1.00 25.06           C  
ATOM     61  O   PRO L   8      39.183  20.805  38.909  1.00 24.65           O  
ATOM     62  N   ALA L   9      40.678  20.755  37.208  1.00 25.45           N  
ATOM     63  CA  ALA L   9      39.992  19.713  36.499  1.00 26.38           C  
ATOM     64  CB  ALA L   9      40.630  19.422  35.130  1.00 27.77           C  
ATOM     65  C   ALA L   9      40.054  18.455  37.312  1.00 26.01           C  
ATOM     66  O   ALA L   9      39.063  17.737  37.435  1.00 25.39           O  
ATOM     67  N   ILE L  10      41.232  18.140  37.886  1.00 26.08           N  
ATOM     68  CA  ILE L  10      41.328  16.957  38.694  1.00 26.59           C  
ATOM     69  CB  ILE L  10      42.098  15.840  38.050  1.00 28.17           C  
ATOM     70  CG1 ILE L  10      41.396  15.402  36.753  1.00 20.65           C  
ATOM     71  CG2 ILE L  10      42.244  14.708  39.081  1.00 20.47           C  
ATOM     72  CD1 ILE L  10      42.227  14.460  35.885  1.00 31.31           C  
ATOM     73  C   ILE L  10      42.016  17.327  39.972  1.00 26.00           C  
ATOM     74  O   ILE L  10      42.956  18.120  39.976  1.00 25.70           O  
ATOM     75  N   MET L  11      41.540  16.778  41.107  1.00 25.70           N  
ATOM     76  CA  MET L  11      42.182  17.074  42.355  1.00 25.67           C  
ATOM     77  CB  MET L  11      41.437  18.095  43.230  1.00 25.34           C  
ATOM     78  CG  MET L  11      39.990  17.717  43.527  1.00 26.29           C  
ATOM     79  SD  MET L  11      39.221  18.712  44.836  1.00 28.52           S  
ATOM     80  CE  MET L  11      39.475  20.311  44.018  1.00 27.27           C  
ATOM     81  C   MET L  11      42.326  15.810  43.141  1.00 25.05           C  
ATOM     82  O   MET L  11      41.539  14.876  43.005  1.00 24.75           O  
ATOM     83  N   SER L  12      43.377  15.742  43.984  1.00 24.98           N  
ATOM     84  CA  SER L  12      43.585  14.568  44.781  1.00 24.84           C  
ATOM     85  CB  SER L  12      44.821  13.747  44.369  1.00 25.21           C  
ATOM     86  OG  SER L  12      46.000  14.517  44.536  1.00 26.63           O  
ATOM     87  C   SER L  12      43.765  15.007  46.199  1.00 24.15           C  
ATOM     88  O   SER L  12      44.356  16.053  46.468  1.00 24.54           O  
ATOM     89  N   ALA L  13      43.228  14.211  47.149  1.00 22.98           N  
ATOM     90  CA  ALA L  13      43.344  14.552  48.538  1.00 21.81           C  
ATOM     91  CB  ALA L  13      42.182  15.426  49.037  1.00 21.70           C  
ATOM     92  C   ALA L  13      43.314  13.284  49.335  1.00 21.63           C  
ATOM     93  O   ALA L  13      42.701  12.299  48.929  1.00 21.73           O  
ATOM     94  N   SER L  14      43.998  13.277  50.498  1.00 20.66           N  
ATOM     95  CA  SER L  14      44.006  12.125  51.355  1.00 19.92           C  
ATOM     96  CB  SER L  14      45.197  12.079  52.330  1.00 20.55           C  
ATOM     97  OG  SER L  14      46.416  11.953  51.614  1.00 25.22           O  
ATOM     98  C   SER L  14      42.769  12.197  52.182  1.00 19.37           C  
ATOM     99  O   SER L  14      42.212  13.274  52.364  1.00 18.62           O  
ATOM    100  N   PRO L  15      42.325  11.096  52.715  1.00 19.03           N  
ATOM    101  CA  PRO L  15      41.115  11.149  53.479  1.00 19.34           C  
ATOM    102  CD  PRO L  15      42.503   9.809  52.063  1.00 23.65           C  
ATOM    103  CB  PRO L  15      40.694   9.698  53.688  1.00 19.59           C  
ATOM    104  CG  PRO L  15      41.267   8.981  52.452  1.00 19.48           C  
ATOM    105  C   PRO L  15      41.293  11.943  54.730  1.00 19.91           C  
ATOM    106  O   PRO L  15      42.354  11.863  55.347  1.00 19.42           O  
ATOM    107  N   GLY L  16      40.261  12.717  55.118  1.00 20.48           N  
ATOM    108  CA  GLY L  16      40.322  13.502  56.316  1.00 21.79           C  
ATOM    109  C   GLY L  16      40.710  14.909  55.969  1.00 22.54           C  
ATOM    110  O   GLY L  16      40.527  15.819  56.775  1.00 23.76           O  
ATOM    111  N   GLU L  17      41.236  15.134  54.750  1.00 23.05           N  
ATOM    112  CA  GLU L  17      41.661  16.453  54.364  1.00 24.18           C  
ATOM    113  CB  GLU L  17      42.578  16.494  53.130  1.00 25.24           C  
ATOM    114  CG  GLU L  17      44.003  15.991  53.361  1.00 27.41           C  
ATOM    115  CD  GLU L  17      44.772  16.227  52.065  1.00 22.42           C  
ATOM    116  OE1 GLU L  17      44.145  16.103  50.979  1.00 23.14           O  
ATOM    117  OE2 GLU L  17      45.989  16.543  52.146  1.00 24.27           O1-
ATOM    118  C   GLU L  17      40.460  17.271  54.004  1.00 24.02           C  
ATOM    119  O   GLU L  17      39.366  16.752  53.800  1.00 24.01           O  
ATOM    120  N   LYS L  18      40.642  18.606  53.959  1.00 24.09           N  
ATOM    121  CA  LYS L  18      39.583  19.488  53.564  1.00 24.51           C  
ATOM    122  CB  LYS L  18      39.509  20.748  54.445  1.00 26.75           C  
ATOM    123  CG  LYS L  18      38.232  21.572  54.275  1.00 30.03           C  
ATOM    124  CD  LYS L  18      38.049  22.617  55.377  1.00 32.86           C  
ATOM    125  CE  LYS L  18      36.771  23.447  55.238  1.00 29.80           C  
ATOM    126  NZ  LYS L  18      36.648  24.391  56.372  1.00 31.06           N1+
ATOM    127  C   LYS L  18      39.910  19.919  52.163  1.00 23.10           C  
ATOM    128  O   LYS L  18      41.052  20.277  51.875  1.00 23.35           O  
ATOM    129  N   VAL L  19      38.919  19.879  51.243  1.00 21.26           N  
ATOM    130  CA  VAL L  19      39.195  20.267  49.885  1.00 19.25           C  
ATOM    131  CB  VAL L  19      39.166  19.134  48.899  1.00 18.88           C  
ATOM    132  CG1 VAL L  19      40.258  18.121  49.260  1.00 19.22           C  
ATOM    133  CG2 VAL L  19      37.750  18.543  48.865  1.00 19.08           C  
ATOM    134  C   VAL L  19      38.141  21.220  49.426  1.00 18.58           C  
ATOM    135  O   VAL L  19      36.998  21.171  49.878  1.00 18.11           O  
ATOM    136  N   THR L  20      38.522  22.134  48.512  1.00 18.18           N  
ATOM    137  CA  THR L  20      37.582  23.066  47.964  1.00 17.55           C  
ATOM    138  CB  THR L  20      37.781  24.472  48.447  1.00 17.29           C  
ATOM    139  OG1 THR L  20      37.648  24.534  49.857  1.00 17.32           O  
ATOM    140  CG2 THR L  20      36.731  25.374  47.786  1.00 17.27           C  
ATOM    141  C   THR L  20      37.781  23.087  46.483  1.00 17.55           C  
ATOM    142  O   THR L  20      38.911  23.106  45.997  1.00 18.50           O  
ATOM    143  N   MET L  21      36.670  23.074  45.725  1.00 17.11           N  
ATOM    144  CA  MET L  21      36.745  23.153  44.299  1.00 17.28           C  
ATOM    145  CB  MET L  21      36.119  21.940  43.594  1.00 16.88           C  
ATOM    146  CG  MET L  21      34.644  21.724  43.930  1.00 17.40           C  
ATOM    147  SD  MET L  21      33.933  20.230  43.176  1.00 20.44           S  
ATOM    148  CE  MET L  21      34.882  19.080  44.214  1.00 18.60           C  
ATOM    149  C   MET L  21      35.982  24.379  43.918  1.00 17.84           C  
ATOM    150  O   MET L  21      34.975  24.708  44.542  1.00 18.95           O  
ATOM    151  N   THR L  22      36.435  25.094  42.874  1.00 18.46           N  
ATOM    152  CA  THR L  22      35.797  26.342  42.573  1.00 19.22           C  
ATOM    153  CB  THR L  22      36.764  27.482  42.446  1.00 19.86           C  
ATOM    154  OG1 THR L  22      37.684  27.220  41.397  1.00 20.57           O  
ATOM    155  CG2 THR L  22      37.521  27.662  43.772  1.00 20.28           C  
ATOM    156  C   THR L  22      35.065  26.260  41.271  1.00 19.00           C  
ATOM    157  O   THR L  22      35.414  25.482  40.385  1.00 19.87           O  
ATOM    158  N   CYS L  23      33.985  27.062  41.162  1.00 18.31           N  
ATOM    159  CA  CYS L  23      33.216  27.201  39.959  1.00 17.47           C  
ATOM    160  CB  CYS L  23      31.794  26.601  40.059  1.00 16.17           C  
ATOM    161  SG  CYS L  23      30.821  26.785  38.531  1.00 15.74           S  
ATOM    162  C   CYS L  23      33.095  28.677  39.723  1.00 17.95           C  
ATOM    163  O   CYS L  23      32.659  29.422  40.601  1.00 17.16           O  
ATOM    164  N   SER L  24      33.495  29.140  38.521  1.00 18.54           N  
ATOM    165  CA  SER L  24      33.470  30.547  38.233  1.00 19.88           C  
ATOM    166  CB  SER L  24      34.870  31.100  37.897  1.00 21.70           C  
ATOM    167  OG  SER L  24      34.812  32.496  37.652  1.00  0.00           O  
ATOM    168  C   SER L  24      32.613  30.749  37.023  1.00 19.20           C  
ATOM    169  O   SER L  24      32.632  29.944  36.095  1.00 18.61           O  
ATOM    170  N   ALA L  25      31.844  31.858  36.998  1.00 19.43           N  
ATOM    171  CA  ALA L  25      30.935  32.106  35.914  1.00 20.01           C  
ATOM    172  CB  ALA L  25      29.476  32.293  36.370  1.00 19.64           C  
ATOM    173  C   ALA L  25      31.349  33.362  35.218  1.00 20.21           C  
ATOM    174  O   ALA L  25      32.044  34.204  35.781  1.00 19.25           O  
ATOM    175  N   SER L  26      31.065  33.460  33.899  1.00 31.84           N  
ATOM    176  CA  SER L  26      31.505  34.582  33.104  1.00 34.26           C  
ATOM    177  CB  SER L  26      31.237  34.398  31.599  1.00 33.88           C  
ATOM    178  OG  SER L  26      29.839  34.342  31.350  1.00 35.07           O  
ATOM    179  C   SER L  26      30.793  35.814  33.552  1.00 35.37           C  
ATOM    180  O   SER L  26      31.382  36.893  33.617  1.00 37.56           O  
ATOM    181  N   SER L  27      29.492  35.678  33.865  1.00 35.02           N  
ATOM    182  CA  SER L  27      28.751  36.805  34.338  1.00 35.35           C  
ATOM    183  CB  SER L  27      27.707  37.335  33.343  1.00 37.11           C  
ATOM    184  OG  SER L  27      27.051  38.465  33.897  1.00 37.82           O  
ATOM    185  C   SER L  27      28.037  36.336  35.564  1.00 35.37           C  
ATOM    186  O   SER L  27      27.960  35.138  35.828  1.00 34.63           O  
ATOM    187  N   THR L  28      27.488  37.281  36.345  1.00 36.03           N  
ATOM    188  CA  THR L  28      26.902  36.957  37.613  1.00 35.66           C  
ATOM    189  CB  THR L  28      26.423  38.171  38.349  1.00 37.11           C  
ATOM    190  OG1 THR L  28      27.503  39.070  38.549  1.00  0.00           O  
ATOM    191  CG2 THR L  28      25.840  37.743  39.702  1.00  0.00           C  
ATOM    192  C   THR L  28      25.738  36.033  37.450  1.00 34.26           C  
ATOM    193  O   THR L  28      24.994  36.097  36.472  1.00 33.86           O  
ATOM    194  N   VAL L  29      25.577  35.123  38.435  1.00 33.73           N  
ATOM    195  CA  VAL L  29      24.483  34.195  38.441  1.00 33.73           C  
ATOM    196  CB  VAL L  29      24.902  32.774  38.208  1.00 31.73           C  
ATOM    197  CG1 VAL L  29      25.577  32.691  36.827  1.00 30.05           C  
ATOM    198  CG2 VAL L  29      25.788  32.314  39.375  1.00 28.60           C  
ATOM    199  C   VAL L  29      23.806  34.275  39.783  1.00 31.81           C  
ATOM    200  O   VAL L  29      24.448  34.494  40.810  1.00 32.24           O  
ATOM    201  N   SER L  30      22.462  34.134  39.787  1.00 32.80           N  
ATOM    202  CA  SER L  30      21.652  34.229  40.975  1.00 31.06           C  
ATOM    203  CB  SER L  30      20.152  34.321  40.645  1.00 31.81           C  
ATOM    204  OG  SER L  30      19.901  35.496  39.889  1.00 35.80           O  
ATOM    205  C   SER L  30      21.837  33.045  41.870  1.00 30.87           C  
ATOM    206  O   SER L  30      21.985  33.195  43.083  1.00 32.87           O  
ATOM    207  N   TYR L  31      21.803  31.838  41.274  1.00 32.15           N  
ATOM    208  CA  TYR L  31      21.930  30.587  41.960  1.00 29.73           C  
ATOM    209  CB  TYR L  31      20.639  29.761  42.096  1.00 31.04           C  
ATOM    210  CG  TYR L  31      19.676  30.504  42.939  1.00 32.76           C  
ATOM    211  CD1 TYR L  31      19.802  30.510  44.306  1.00 35.23           C  
ATOM    212  CD2 TYR L  31      18.654  31.215  42.363  1.00 33.89           C  
ATOM    213  CE1 TYR L  31      18.907  31.199  45.088  1.00 37.62           C  
ATOM    214  CE2 TYR L  31      17.753  31.906  43.139  1.00 37.11           C  
ATOM    215  CZ  TYR L  31      17.881  31.900  44.506  1.00 38.20           C  
ATOM    216  OH  TYR L  31      16.965  32.606  45.314  1.00 40.83           O  
ATOM    217  C   TYR L  31      22.806  29.743  41.104  1.00 27.02           C  
ATOM    218  O   TYR L  31      23.212  30.079  40.008  1.00 27.42           O  
ATOM    219  N   MET L  32      23.097  28.572  41.612  1.00 13.41           N  
ATOM    220  CA  MET L  32      24.095  27.645  41.187  1.00 13.23           C  
ATOM    221  CB  MET L  32      25.537  28.073  41.501  1.00 12.26           C  
ATOM    222  CG  MET L  32      26.123  29.048  40.480  1.00 16.67           C  
ATOM    223  SD  MET L  32      26.405  28.283  38.856  1.00  0.00           S  
ATOM    224  CE  MET L  32      27.399  29.641  38.178  1.00  0.00           C  
ATOM    225  C   MET L  32      23.845  26.374  41.922  1.00 13.28           C  
ATOM    226  O   MET L  32      23.545  26.381  43.115  1.00 14.01           O  
ATOM    227  N   TYR L  33      23.979  25.242  41.209  1.00 12.92           N  
ATOM    228  CA  TYR L  33      23.718  23.954  41.776  1.00 13.17           C  
ATOM    229  CB  TYR L  33      22.658  23.141  41.014  1.00 12.80           C  
ATOM    230  CG  TYR L  33      21.335  23.823  41.017  1.00 16.10           C  
ATOM    231  CD1 TYR L  33      20.520  23.783  42.126  1.00  0.00           C  
ATOM    232  CD2 TYR L  33      20.899  24.484  39.891  1.00 15.94           C  
ATOM    233  CE1 TYR L  33      19.291  24.401  42.114  1.00 15.33           C  
ATOM    234  CE2 TYR L  33      19.672  25.102  39.875  1.00  0.00           C  
ATOM    235  CZ  TYR L  33      18.868  25.063  40.988  1.00  0.00           C  
ATOM    236  OH  TYR L  33      17.607  25.696  40.970  1.00  0.00           O  
ATOM    237  C   TYR L  33      24.959  23.144  41.594  1.00 13.60           C  
ATOM    238  O   TYR L  33      25.780  23.436  40.726  1.00 13.90           O  
ATOM    239  N   TRP L  34      25.133  22.112  42.441  1.00 12.62           N  
ATOM    240  CA  TRP L  34      26.254  21.226  42.315  1.00 12.01           C  
ATOM    241  CB  TRP L  34      27.170  21.220  43.548  1.00 11.23           C  
ATOM    242  CG  TRP L  34      27.906  22.519  43.780  1.00 12.53           C  
ATOM    243  CD2 TRP L  34      29.178  22.833  43.192  1.00 12.03           C  
ATOM    244  CD1 TRP L  34      27.557  23.595  44.542  1.00 12.06           C  
ATOM    245  NE1 TRP L  34      28.535  24.559  44.470  1.00 11.60           N  
ATOM    246  CE2 TRP L  34      29.539  24.102  43.641  1.00 11.59           C  
ATOM    247  CE3 TRP L  34      29.981  22.118  42.349  1.00 11.18           C  
ATOM    248  CZ2 TRP L  34      30.714  24.680  43.251  1.00 10.27           C  
ATOM    249  CZ3 TRP L  34      31.163  22.704  41.954  1.00 10.22           C  
ATOM    250  CH2 TRP L  34      31.520  23.959  42.399  1.00 10.25           C  
ATOM    251  C   TRP L  34      25.715  19.833  42.187  1.00 12.38           C  
ATOM    252  O   TRP L  34      24.771  19.452  42.878  1.00 12.79           O  
ATOM    253  N   TYR L  35      26.319  19.032  41.285  1.00 12.33           N  
ATOM    254  CA  TYR L  35      25.906  17.672  41.075  1.00 12.39           C  
ATOM    255  CB  TYR L  35      25.424  17.380  39.644  1.00 11.87           C  
ATOM    256  CG  TYR L  35      24.183  18.158  39.375  1.00 12.68           C  
ATOM    257  CD1 TYR L  35      24.250  19.442  38.884  1.00 13.07           C  
ATOM    258  CD2 TYR L  35      22.950  17.596  39.612  1.00 14.25           C  
ATOM    259  CE1 TYR L  35      23.101  20.155  38.633  1.00 13.95           C  
ATOM    260  CE2 TYR L  35      21.798  18.305  39.364  1.00 14.17           C  
ATOM    261  CZ  TYR L  35      21.873  19.585  38.873  1.00 14.50           C  
ATOM    262  OH  TYR L  35      20.691  20.312  38.616  1.00 16.24           O  
ATOM    263  C   TYR L  35      27.111  16.809  41.269  1.00 13.17           C  
ATOM    264  O   TYR L  35      28.240  17.231  41.016  1.00 13.58           O  
ATOM    265  N   GLN L  36      26.888  15.573  41.759  1.00 13.56           N  
ATOM    266  CA  GLN L  36      27.946  14.622  41.951  1.00 14.06           C  
ATOM    267  CB  GLN L  36      27.964  14.026  43.369  1.00 13.76           C  
ATOM    268  CG  GLN L  36      29.081  13.006  43.597  1.00 13.89           C  
ATOM    269  CD  GLN L  36      28.756  12.231  44.868  1.00 14.31           C  
ATOM    270  OE1 GLN L  36      27.757  11.519  44.939  1.00 13.67           O  
ATOM    271  NE2 GLN L  36      29.624  12.371  45.905  1.00 14.44           N  
ATOM    272  C   GLN L  36      27.664  13.480  41.027  1.00 15.60           C  
ATOM    273  O   GLN L  36      26.530  13.010  40.938  1.00 16.94           O  
ATOM    274  N   GLN L  37      28.689  13.001  40.296  1.00 16.47           N  
ATOM    275  CA  GLN L  37      28.455  11.893  39.418  1.00 17.88           C  
ATOM    276  CB  GLN L  37      28.502  12.285  37.931  1.00 17.80           C  
ATOM    277  CG  GLN L  37      28.255  11.117  36.977  1.00 18.51           C  
ATOM    278  CD  GLN L  37      28.302  11.654  35.553  1.00 19.96           C  
ATOM    279  OE1 GLN L  37      29.117  12.515  35.225  1.00 19.51           O  
ATOM    280  NE2 GLN L  37      27.390  11.137  34.686  1.00 20.63           N  
ATOM    281  C   GLN L  37      29.520  10.875  39.662  1.00 18.95           C  
ATOM    282  O   GLN L  37      30.712  11.180  39.646  1.00 17.98           O  
ATOM    283  N   LYS L  38      29.100   9.621  39.905  1.00 21.14           N  
ATOM    284  CA  LYS L  38      30.032   8.553  40.108  1.00 22.48           C  
ATOM    285  CB  LYS L  38      29.680   7.628  41.285  1.00 22.36           C  
ATOM    286  CG  LYS L  38      29.863   8.279  42.656  1.00 21.85           C  
ATOM    287  CD  LYS L  38      29.214   7.491  43.795  1.00 22.22           C  
ATOM    288  CE  LYS L  38      29.522   8.052  45.185  1.00 21.93           C  
ATOM    289  NZ  LYS L  38      28.895   7.203  46.221  1.00 23.73           N1+
ATOM    290  C   LYS L  38      30.013   7.734  38.865  1.00 23.87           C  
ATOM    291  O   LYS L  38      29.085   7.811  38.060  1.00 22.88           O  
ATOM    292  N   PRO L  39      31.029   6.948  38.679  1.00 25.82           N  
ATOM    293  CA  PRO L  39      31.083   6.175  37.482  1.00 27.22           C  
ATOM    294  CD  PRO L  39      32.357   7.264  39.181  1.00 22.97           C  
ATOM    295  CB  PRO L  39      32.475   5.555  37.445  1.00 27.37           C  
ATOM    296  CG  PRO L  39      33.336   6.588  38.199  1.00 23.22           C  
ATOM    297  C   PRO L  39      29.945   5.217  37.385  1.00 27.48           C  
ATOM    298  O   PRO L  39      29.699   4.461  38.324  1.00 27.13           O  
ATOM    299  N   GLY L  40      29.258   5.221  36.231  1.00 27.87           N  
ATOM    300  CA  GLY L  40      28.178   4.310  36.007  1.00 28.12           C  
ATOM    301  C   GLY L  40      26.952   4.752  36.740  1.00 27.69           C  
ATOM    302  O   GLY L  40      26.121   3.917  37.095  1.00 28.53           O  
ATOM    303  N   SER L  41      26.789   6.066  36.997  1.00 26.68           N  
ATOM    304  CA  SER L  41      25.594   6.456  37.694  1.00 25.00           C  
ATOM    305  CB  SER L  41      25.805   6.631  39.207  1.00 25.86           C  
ATOM    306  OG  SER L  41      26.168   5.388  39.790  1.00 14.79           O  
ATOM    307  C   SER L  41      25.122   7.776  37.171  1.00 23.29           C  
ATOM    308  O   SER L  41      25.840   8.477  36.461  1.00 22.39           O  
ATOM    309  N   SER L  42      23.863   8.129  37.508  1.00 22.11           N  
ATOM    310  CA  SER L  42      23.291   9.375  37.093  1.00 21.02           C  
ATOM    311  CB  SER L  42      21.757   9.380  37.164  1.00 21.61           C  
ATOM    312  OG  SER L  42      21.238   8.347  36.341  1.00 23.70           O  
ATOM    313  C   SER L  42      23.799  10.423  38.031  1.00 19.48           C  
ATOM    314  O   SER L  42      24.229  10.119  39.142  1.00 19.62           O  
ATOM    315  N   PRO L  43      23.768  11.659  37.616  1.00 17.39           N  
ATOM    316  CA  PRO L  43      24.227  12.698  38.481  1.00 16.11           C  
ATOM    317  CD  PRO L  43      23.947  11.993  36.213  1.00 16.36           C  
ATOM    318  CB  PRO L  43      24.335  13.947  37.609  1.00 15.46           C  
ATOM    319  CG  PRO L  43      24.615  13.378  36.205  1.00 15.16           C  
ATOM    320  C   PRO L  43      23.256  12.810  39.604  1.00 17.02           C  
ATOM    321  O   PRO L  43      22.068  12.553  39.405  1.00 17.28           O  
ATOM    322  N   ARG L  44      23.757  13.168  40.798  1.00 16.86           N  
ATOM    323  CA  ARG L  44      22.924  13.321  41.944  1.00 16.21           C  
ATOM    324  CB  ARG L  44      23.416  12.520  43.162  0.80 16.05           C  
ATOM    325  CG  ARG L  44      23.369  11.006  42.969  0.80 16.51           C  
ATOM    326  CD  ARG L  44      24.150  10.224  44.029  0.80 16.63           C  
ATOM    327  NE  ARG L  44      23.509  10.467  45.351  1.00  0.00           N  
ATOM    328  CZ  ARG L  44      23.561   9.503  46.316  1.00  0.00           C  
ATOM    329  NH1 ARG L  44      24.153   8.302  46.048  1.00  0.00           N1+
ATOM    330  NH2 ARG L  44      23.029   9.742  47.550  1.00  0.00           N  
ATOM    331  C   ARG L  44      23.055  14.752  42.319  1.00 16.22           C  
ATOM    332  O   ARG L  44      24.144  15.320  42.289  1.00 15.56           O  
ATOM    333  N   PHE L  45      21.934  15.388  42.677  1.00 15.73           N  
ATOM    334  CA  PHE L  45      22.013  16.770  43.039  1.00 15.50           C  
ATOM    335  CB  PHE L  45      20.659  17.501  42.919  1.00 15.58           C  
ATOM    336  CG  PHE L  45      19.620  16.762  43.696  1.00 14.98           C  
ATOM    337  CD1 PHE L  45      18.910  15.739  43.106  1.00 14.86           C  
ATOM    338  CD2 PHE L  45      19.345  17.085  45.003  1.00 13.14           C  
ATOM    339  CE1 PHE L  45      17.948  15.049  43.809  1.00  0.00           C  
ATOM    340  CE2 PHE L  45      18.386  16.401  45.712  1.00  0.00           C  
ATOM    341  CZ  PHE L  45      17.686  15.379  45.116  1.00  0.00           C  
ATOM    342  C   PHE L  45      22.541  16.828  44.439  1.00 15.82           C  
ATOM    343  O   PHE L  45      21.938  16.279  45.360  1.00 15.89           O  
ATOM    344  N   LEU L  46      23.783  17.349  44.579  1.00 15.34           N  
ATOM    345  CA  LEU L  46      24.461  17.456  45.835  1.00 14.56           C  
ATOM    346  CB  LEU L  46      25.981  17.475  45.593  1.00 14.24           C  
ATOM    347  CG  LEU L  46      26.834  17.061  46.798  1.00 14.38           C  
ATOM    348  CD1 LEU L  46      26.548  15.588  47.144  1.00 14.23           C  
ATOM    349  CD2 LEU L  46      28.330  17.314  46.537  1.00 14.30           C  
ATOM    350  C   LEU L  46      24.060  18.675  46.623  1.00 14.30           C  
ATOM    351  O   LEU L  46      23.682  18.573  47.790  1.00 14.23           O  
ATOM    352  N   ILE L  47      24.135  19.871  45.990  1.00 14.06           N  
ATOM    353  CA  ILE L  47      23.843  21.105  46.673  1.00 14.00           C  
ATOM    354  CB  ILE L  47      25.072  21.828  47.143  1.00 13.90           C  
ATOM    355  CG1 ILE L  47      25.837  20.983  48.178  1.00 13.89           C  
ATOM    356  CG2 ILE L  47      24.649  23.206  47.675  1.00 13.22           C  
ATOM    357  CD1 ILE L  47      27.229  21.530  48.495  1.00 15.10           C  
ATOM    358  C   ILE L  47      23.114  21.995  45.713  1.00 14.10           C  
ATOM    359  O   ILE L  47      23.458  22.071  44.533  1.00 14.16           O  
ATOM    360  N   SER L  48      22.079  22.707  46.203  1.00 13.85           N  
ATOM    361  CA  SER L  48      21.315  23.545  45.323  1.00 13.84           C  
ATOM    362  CB  SER L  48      19.888  23.024  45.068  1.00 13.34           C  
ATOM    363  OG  SER L  48      19.939  21.763  44.417  1.00  0.00           O  
ATOM    364  C   SER L  48      21.179  24.898  45.933  1.00 13.64           C  
ATOM    365  O   SER L  48      21.216  25.058  47.148  1.00 13.27           O  
ATOM    366  N   ASP L  49      20.900  25.929  45.112  1.00 22.90           N  
ATOM    367  CA  ASP L  49      20.689  27.250  45.638  1.00 22.81           C  
ATOM    368  CB  ASP L  49      19.465  27.352  46.567  1.00 22.83           C  
ATOM    369  CG  ASP L  49      18.213  27.294  45.703  1.00 24.69           C  
ATOM    370  OD1 ASP L  49      18.358  27.159  44.458  1.00 24.11           O  
ATOM    371  OD2 ASP L  49      17.094  27.392  46.276  1.00 27.47           O1-
ATOM    372  C   ASP L  49      21.911  27.684  46.381  1.00 24.19           C  
ATOM    373  O   ASP L  49      21.840  28.365  47.401  1.00 27.74           O  
ATOM    374  N   THR L  50      23.065  27.247  45.859  1.00 20.78           N  
ATOM    375  CA  THR L  50      24.404  27.587  46.230  1.00 22.44           C  
ATOM    376  CB  THR L  50      24.715  29.059  46.118  1.00 21.45           C  
ATOM    377  OG1 THR L  50      23.916  29.838  46.992  1.00 25.31           O  
ATOM    378  CG2 THR L  50      24.459  29.479  44.666  1.00 21.66           C  
ATOM    379  C   THR L  50      24.803  27.067  47.574  1.00 24.60           C  
ATOM    380  O   THR L  50      25.993  26.858  47.789  1.00 25.13           O  
ATOM    381  N   SER L  51      23.863  26.727  48.481  1.00 25.30           N  
ATOM    382  CA  SER L  51      24.385  26.307  49.752  1.00 25.33           C  
ATOM    383  CB  SER L  51      24.585  27.492  50.712  1.00 28.72           C  
ATOM    384  OG  SER L  51      25.161  27.053  51.933  1.00 33.46           O  
ATOM    385  C   SER L  51      23.478  25.316  50.451  1.00 23.27           C  
ATOM    386  O   SER L  51      23.775  24.916  51.573  1.00 24.31           O  
ATOM    387  N   ASN L  52      22.380  24.842  49.825  1.00 16.06           N  
ATOM    388  CA  ASN L  52      21.475  23.958  50.493  1.00 15.73           C  
ATOM    389  CB  ASN L  52      20.003  24.206  50.124  1.00 15.69           C  
ATOM    390  CG  ASN L  52      19.636  25.583  50.659  1.00 18.94           C  
ATOM    391  OD1 ASN L  52      19.723  25.844  51.859  1.00 18.84           O  
ATOM    392  ND2 ASN L  52      19.230  26.499  49.740  1.00 18.57           N  
ATOM    393  C   ASN L  52      21.837  22.571  50.092  1.00 15.87           C  
ATOM    394  O   ASN L  52      21.989  22.280  48.908  1.00 16.32           O  
ATOM    395  N   LEU L  53      22.026  21.685  51.088  1.00 14.83           N  
ATOM    396  CA  LEU L  53      22.402  20.344  50.769  1.00 14.89           C  
ATOM    397  CB  LEU L  53      23.213  19.639  51.864  1.00 15.39           C  
ATOM    398  CG  LEU L  53      24.578  20.309  52.083  1.00 16.44           C  
ATOM    399  CD1 LEU L  53      24.428  21.683  52.748  1.00 17.65           C  
ATOM    400  CD2 LEU L  53      25.546  19.384  52.821  1.00 18.12           C  
ATOM    401  C   LEU L  53      21.183  19.546  50.478  1.00 13.72           C  
ATOM    402  O   LEU L  53      20.146  19.690  51.125  1.00 13.52           O  
ATOM    403  N   ALA L  54      21.303  18.666  49.468  1.00 14.08           N  
ATOM    404  CA  ALA L  54      20.231  17.810  49.061  1.00 16.23           C  
ATOM    405  CB  ALA L  54      20.493  17.103  47.722  1.00 15.98           C  
ATOM    406  C   ALA L  54      20.075  16.754  50.110  1.00 17.63           C  
ATOM    407  O   ALA L  54      20.975  16.526  50.915  1.00 17.51           O  
ATOM    408  N   SER L  55      18.905  16.087  50.146  1.00 19.50           N  
ATOM    409  CA  SER L  55      18.689  15.094  51.154  1.00 21.19           C  
ATOM    410  CB  SER L  55      17.256  14.529  51.170  1.00 21.02           C  
ATOM    411  OG  SER L  55      16.984  13.847  49.954  1.00 24.96           O  
ATOM    412  C   SER L  55      19.628  13.961  50.909  1.00 21.98           C  
ATOM    413  O   SER L  55      19.879  13.574  49.769  1.00 21.50           O  
ATOM    414  N   GLY L  56      20.189  13.410  52.002  1.00 23.56           N  
ATOM    415  CA  GLY L  56      21.062  12.278  51.902  1.00 24.29           C  
ATOM    416  C   GLY L  56      22.486  12.731  51.795  1.00 24.44           C  
ATOM    417  O   GLY L  56      23.401  11.916  51.918  1.00 25.09           O  
ATOM    418  N   VAL L  57      22.720  14.039  51.566  1.00 23.42           N  
ATOM    419  CA  VAL L  57      24.072  14.510  51.444  1.00 22.03           C  
ATOM    420  CB  VAL L  57      24.176  15.823  50.721  1.00 21.23           C  
ATOM    421  CG1 VAL L  57      25.629  16.319  50.795  1.00 20.11           C  
ATOM    422  CG2 VAL L  57      23.671  15.630  49.279  1.00 19.72           C  
ATOM    423  C   VAL L  57      24.624  14.707  52.823  1.00 22.93           C  
ATOM    424  O   VAL L  57      23.955  15.255  53.696  1.00 23.21           O  
ATOM    425  N   PRO L  58      25.841  14.281  53.040  1.00 23.38           N  
ATOM    426  CA  PRO L  58      26.449  14.417  54.339  1.00 23.98           C  
ATOM    427  CD  PRO L  58      26.404  13.173  52.288  1.00 23.84           C  
ATOM    428  CB  PRO L  58      27.616  13.426  54.370  1.00 23.95           C  
ATOM    429  CG  PRO L  58      27.797  12.979  52.905  1.00 24.13           C  
ATOM    430  C   PRO L  58      26.829  15.839  54.638  1.00 24.05           C  
ATOM    431  O   PRO L  58      27.129  16.596  53.718  1.00 23.66           O  
ATOM    432  N   VAL L  59      26.862  16.195  55.935  1.00 24.33           N  
ATOM    433  CA  VAL L  59      27.119  17.516  56.439  1.00 25.00           C  
ATOM    434  CB  VAL L  59      26.950  17.621  57.927  1.00 26.70           C  
ATOM    435  CG1 VAL L  59      25.472  17.371  58.266  1.00  0.00           C  
ATOM    436  CG2 VAL L  59      27.917  16.640  58.607  1.00  0.00           C  
ATOM    437  C   VAL L  59      28.506  17.962  56.088  1.00 23.98           C  
ATOM    438  O   VAL L  59      28.793  19.157  56.105  1.00 24.44           O  
ATOM    439  N   ARG L  60      29.417  17.018  55.785  1.00 21.96           N  
ATOM    440  CA  ARG L  60      30.780  17.368  55.494  1.00 20.73           C  
ATOM    441  CB  ARG L  60      31.676  16.161  55.140  1.00 20.46           C  
ATOM    442  CG  ARG L  60      31.264  15.409  53.871  1.00 20.37           C  
ATOM    443  CD  ARG L  60      32.286  14.351  53.444  1.00 20.57           C  
ATOM    444  NE  ARG L  60      31.923  13.068  54.106  1.00 20.48           N  
ATOM    445  CZ  ARG L  60      31.190  12.129  53.439  1.00 21.45           C  
ATOM    446  NH1 ARG L  60      30.821  12.338  52.143  1.00 22.68           N1+
ATOM    447  NH2 ARG L  60      30.822  10.977  54.068  1.00 21.85           N  
ATOM    448  C   ARG L  60      30.810  18.300  54.315  1.00 20.08           C  
ATOM    449  O   ARG L  60      31.734  19.105  54.188  1.00 20.94           O  
ATOM    450  N   PHE L  61      29.835  18.179  53.391  1.00 18.94           N  
ATOM    451  CA  PHE L  61      29.788  19.029  52.229  1.00 17.47           C  
ATOM    452  CB  PHE L  61      28.958  18.449  51.070  1.00 17.20           C  
ATOM    453  CG  PHE L  61      29.689  17.292  50.483  1.00 16.83           C  
ATOM    454  CD1 PHE L  61      29.574  16.029  51.015  1.00 16.52           C  
ATOM    455  CD2 PHE L  61      30.493  17.474  49.383  1.00 17.07           C  
ATOM    456  CE1 PHE L  61      30.254  14.968  50.459  1.00 16.46           C  
ATOM    457  CE2 PHE L  61      31.173  16.419  48.824  1.00 16.41           C  
ATOM    458  CZ  PHE L  61      31.054  15.161  49.361  1.00 16.76           C  
ATOM    459  C   PHE L  61      29.175  20.357  52.567  1.00 16.62           C  
ATOM    460  O   PHE L  61      28.253  20.456  53.377  1.00 15.29           O  
ATOM    461  N   SER L  62      29.705  21.424  51.932  1.00 16.67           N  
ATOM    462  CA  SER L  62      29.195  22.756  52.094  1.00 17.09           C  
ATOM    463  CB  SER L  62      29.967  23.610  53.112  1.00 16.95           C  
ATOM    464  OG  SER L  62      29.811  23.094  54.423  1.00 15.64           O  
ATOM    465  C   SER L  62      29.394  23.452  50.789  1.00 17.52           C  
ATOM    466  O   SER L  62      30.212  23.035  49.971  1.00 17.29           O  
ATOM    467  N   GLY L  63      28.635  24.541  50.562  1.00 18.56           N  
ATOM    468  CA  GLY L  63      28.814  25.297  49.359  1.00 19.10           C  
ATOM    469  C   GLY L  63      28.686  26.735  49.739  1.00 19.80           C  
ATOM    470  O   GLY L  63      27.994  27.074  50.698  1.00 19.71           O  
ATOM    471  N   SER L  64      29.368  27.624  48.991  1.00 20.53           N  
ATOM    472  CA  SER L  64      29.284  29.025  49.277  1.00 20.83           C  
ATOM    473  CB  SER L  64      30.297  29.494  50.338  1.00 21.41           C  
ATOM    474  OG  SER L  64      31.626  29.313  49.871  1.00 24.43           O  
ATOM    475  C   SER L  64      29.590  29.758  48.012  1.00 20.42           C  
ATOM    476  O   SER L  64      30.023  29.159  47.030  1.00 21.08           O  
ATOM    477  N   GLY L  65      29.341  31.083  47.987  1.00 19.88           N  
ATOM    478  CA  GLY L  65      29.679  31.823  46.807  1.00 19.80           C  
ATOM    479  C   GLY L  65      28.648  32.874  46.558  1.00 19.89           C  
ATOM    480  O   GLY L  65      27.573  32.877  47.158  1.00 20.04           O  
ATOM    481  N   SER L  66      28.983  33.808  45.647  1.00 20.73           N  
ATOM    482  CA  SER L  66      28.094  34.860  45.259  1.00 20.71           C  
ATOM    483  CB  SER L  66      28.083  36.041  46.244  1.00 21.12           C  
ATOM    484  OG  SER L  66      29.371  36.636  46.304  1.00 22.19           O  
ATOM    485  C   SER L  66      28.599  35.375  43.954  1.00 20.92           C  
ATOM    486  O   SER L  66      29.718  35.068  43.547  1.00 21.23           O  
ATOM    487  N   GLY L  67      27.758  36.147  43.240  1.00 20.75           N  
ATOM    488  CA  GLY L  67      28.173  36.742  42.006  1.00 19.81           C  
ATOM    489  C   GLY L  67      28.692  35.685  41.081  1.00 19.94           C  
ATOM    490  O   GLY L  67      27.974  34.775  40.670  1.00 19.98           O  
ATOM    491  N   THR L  68      29.955  35.885  40.664  1.00 19.70           N  
ATOM    492  CA  THR L  68      30.737  35.076  39.772  1.00 19.22           C  
ATOM    493  CB  THR L  68      31.899  35.845  39.230  1.00 19.29           C  
ATOM    494  OG1 THR L  68      31.450  36.983  38.510  1.00 19.40           O  
ATOM    495  CG2 THR L  68      32.725  34.919  38.330  1.00 18.44           C  
ATOM    496  C   THR L  68      31.336  33.852  40.399  1.00 19.03           C  
ATOM    497  O   THR L  68      31.541  32.856  39.705  1.00 18.65           O  
ATOM    498  N   SER L  69      31.696  33.897  41.699  1.00 19.20           N  
ATOM    499  CA  SER L  69      32.473  32.799  42.204  1.00 19.52           C  
ATOM    500  CB  SER L  69      33.797  33.240  42.850  1.00 20.46           C  
ATOM    501  OG  SER L  69      34.652  33.812  41.872  1.00 20.54           O  
ATOM    502  C   SER L  69      31.731  32.006  43.227  1.00 18.57           C  
ATOM    503  O   SER L  69      31.106  32.548  44.137  1.00 18.60           O  
ATOM    504  N   TYR L  70      31.818  30.667  43.086  1.00 17.16           N  
ATOM    505  CA  TYR L  70      31.181  29.748  43.979  1.00 16.15           C  
ATOM    506  CB  TYR L  70      29.901  29.122  43.403  1.00 15.06           C  
ATOM    507  CG  TYR L  70      28.921  30.230  43.239  1.00 14.21           C  
ATOM    508  CD1 TYR L  70      28.885  30.974  42.084  1.00 13.97           C  
ATOM    509  CD2 TYR L  70      28.044  30.533  44.253  1.00 13.23           C  
ATOM    510  CE1 TYR L  70      27.982  32.000  41.939  1.00 13.85           C  
ATOM    511  CE2 TYR L  70      27.140  31.558  44.114  1.00 12.52           C  
ATOM    512  CZ  TYR L  70      27.107  32.291  42.955  1.00 13.60           C  
ATOM    513  OH  TYR L  70      26.181  33.345  42.807  1.00 14.25           O  
ATOM    514  C   TYR L  70      32.149  28.637  44.235  1.00 16.10           C  
ATOM    515  O   TYR L  70      33.093  28.440  43.471  1.00 16.19           O  
ATOM    516  N   SER L  71      31.964  27.891  45.344  1.00 15.86           N  
ATOM    517  CA  SER L  71      32.860  26.799  45.592  1.00 16.04           C  
ATOM    518  CB  SER L  71      34.124  27.208  46.366  1.00 16.17           C  
ATOM    519  OG  SER L  71      33.771  27.646  47.670  1.00 18.33           O  
ATOM    520  C   SER L  71      32.157  25.754  46.402  1.00 15.80           C  
ATOM    521  O   SER L  71      31.196  26.038  47.115  1.00 16.14           O  
ATOM    522  N   LEU L  72      32.625  24.494  46.279  1.00 14.81           N  
ATOM    523  CA  LEU L  72      32.096  23.398  47.035  1.00 14.42           C  
ATOM    524  CB  LEU L  72      31.548  22.278  46.124  1.00 13.20           C  
ATOM    525  CG  LEU L  72      31.019  21.014  46.829  1.00 11.77           C  
ATOM    526  CD1 LEU L  72      30.199  20.147  45.862  1.00 10.72           C  
ATOM    527  CD2 LEU L  72      32.168  20.192  47.427  1.00 10.50           C  
ATOM    528  C   LEU L  72      33.216  22.907  47.898  1.00 14.66           C  
ATOM    529  O   LEU L  72      34.344  22.750  47.433  1.00 13.83           O  
ATOM    530  N   THR L  73      32.933  22.681  49.198  1.00 15.82           N  
ATOM    531  CA  THR L  73      33.970  22.303  50.120  1.00 16.81           C  
ATOM    532  CB  THR L  73      34.168  23.325  51.202  1.00 17.03           C  
ATOM    533  OG1 THR L  73      34.534  24.573  50.633  1.00 17.70           O  
ATOM    534  CG2 THR L  73      35.258  22.840  52.171  1.00 17.35           C  
ATOM    535  C   THR L  73      33.604  21.029  50.811  1.00 17.55           C  
ATOM    536  O   THR L  73      32.434  20.766  51.090  1.00 18.78           O  
ATOM    537  N   ILE L  74      34.628  20.198  51.093  1.00 17.99           N  
ATOM    538  CA  ILE L  74      34.436  18.974  51.815  1.00 18.04           C  
ATOM    539  CB  ILE L  74      34.876  17.763  51.042  1.00 17.35           C  
ATOM    540  CG1 ILE L  74      34.126  17.694  49.697  1.00 16.80           C  
ATOM    541  CG2 ILE L  74      34.644  16.528  51.926  1.00 16.80           C  
ATOM    542  CD1 ILE L  74      34.699  16.672  48.715  1.00 15.16           C  
ATOM    543  C   ILE L  74      35.289  19.087  53.048  1.00 19.17           C  
ATOM    544  O   ILE L  74      36.500  19.278  52.951  1.00 19.39           O  
ATOM    545  N   SER L  75      34.665  18.972  54.241  1.00 20.86           N  
ATOM    546  CA  SER L  75      35.329  19.171  55.505  1.00 21.86           C  
ATOM    547  CB  SER L  75      34.379  18.985  56.699  1.00 22.09           C  
ATOM    548  OG  SER L  75      33.313  19.919  56.622  1.00 22.47           O  
ATOM    549  C   SER L  75      36.427  18.177  55.671  1.00 22.44           C  
ATOM    550  O   SER L  75      37.583  18.548  55.873  1.00 22.72           O  
ATOM    551  N   ARG L  76      36.072  16.880  55.628  1.00 22.19           N  
ATOM    552  CA  ARG L  76      37.055  15.841  55.705  1.00 22.26           C  
ATOM    553  CB  ARG L  76      37.099  15.131  57.068  1.00 23.21           C  
ATOM    554  CG  ARG L  76      37.508  16.067  58.209  1.00  0.00           C  
ATOM    555  CD  ARG L  76      37.823  15.351  59.524  1.00  0.00           C  
ATOM    556  NE  ARG L  76      38.129  16.397  60.541  1.00  0.00           N  
ATOM    557  CZ  ARG L  76      39.384  16.927  60.631  1.00  0.00           C  
ATOM    558  NH1 ARG L  76      40.361  16.510  59.775  1.00  0.00           N1+
ATOM    559  NH2 ARG L  76      39.660  17.878  61.570  1.00  0.00           N  
ATOM    560  C   ARG L  76      36.640  14.849  54.667  1.00 21.85           C  
ATOM    561  O   ARG L  76      35.546  14.287  54.733  1.00 22.27           O  
ATOM    562  N   ILE L  77      37.514  14.584  53.678  1.00 20.73           N  
ATOM    563  CA  ILE L  77      37.078  13.728  52.617  1.00 19.86           C  
ATOM    564  CB  ILE L  77      37.744  13.889  51.271  1.00 19.15           C  
ATOM    565  CG1 ILE L  77      39.251  13.641  51.326  1.00 20.64           C  
ATOM    566  CG2 ILE L  77      37.372  15.279  50.731  1.00 20.67           C  
ATOM    567  CD1 ILE L  77      39.975  14.779  52.021  1.00  0.00           C  
ATOM    568  C   ILE L  77      37.117  12.300  53.014  1.00 20.02           C  
ATOM    569  O   ILE L  77      37.959  11.853  53.791  1.00 20.75           O  
ATOM    570  N   GLU L  78      36.117  11.560  52.508  1.00 20.43           N  
ATOM    571  CA  GLU L  78      36.016  10.164  52.767  1.00 21.38           C  
ATOM    572  CB  GLU L  78      34.678   9.778  53.413  1.00 22.69           C  
ATOM    573  CG  GLU L  78      34.557  10.409  54.801  1.00 25.41           C  
ATOM    574  CD  GLU L  78      33.233  10.018  55.426  1.00 27.81           C  
ATOM    575  OE1 GLU L  78      32.567   9.090  54.896  1.00 29.46           O  
ATOM    576  OE2 GLU L  78      32.872  10.649  56.455  1.00 25.96           O1-
ATOM    577  C   GLU L  78      36.172   9.474  51.450  1.00 20.75           C  
ATOM    578  O   GLU L  78      36.125  10.103  50.394  1.00 20.65           O  
ATOM    579  N   ALA L  79      36.368   8.148  51.491  1.00 20.54           N  
ATOM    580  CA  ALA L  79      36.621   7.364  50.318  1.00 20.50           C  
ATOM    581  CB  ALA L  79      36.794   5.870  50.635  1.00 20.04           C  
ATOM    582  C   ALA L  79      35.469   7.497  49.367  1.00 20.90           C  
ATOM    583  O   ALA L  79      35.664   7.539  48.154  1.00 20.81           O  
ATOM    584  N   GLU L  80      34.241   7.595  49.907  1.00 21.72           N  
ATOM    585  CA  GLU L  80      33.012   7.634  49.156  1.00 23.14           C  
ATOM    586  CB  GLU L  80      31.775   7.829  50.044  1.00 24.96           C  
ATOM    587  CG  GLU L  80      31.516   6.719  51.056  1.00 29.09           C  
ATOM    588  CD  GLU L  80      30.255   7.106  51.812  1.00 31.09           C  
ATOM    589  OE1 GLU L  80      30.133   8.292  52.219  1.00 33.89           O  
ATOM    590  OE2 GLU L  80      29.387   6.210  51.977  1.00 34.68           O1-
ATOM    591  C   GLU L  80      32.996   8.820  48.247  1.00 22.10           C  
ATOM    592  O   GLU L  80      32.352   8.801  47.201  1.00 22.89           O  
ATOM    593  N   ASP L  81      33.689   9.893  48.651  1.00 20.05           N  
ATOM    594  CA  ASP L  81      33.668  11.164  47.989  1.00 17.94           C  
ATOM    595  CB  ASP L  81      34.443  12.228  48.778  1.00 16.92           C  
ATOM    596  CG  ASP L  81      33.645  12.449  50.053  1.00 17.28           C  
ATOM    597  OD1 ASP L  81      32.423  12.149  50.028  1.00 15.82           O  
ATOM    598  OD2 ASP L  81      34.240  12.902  51.066  1.00 18.99           O1-
ATOM    599  C   ASP L  81      34.220  11.105  46.593  1.00 17.83           C  
ATOM    600  O   ASP L  81      33.951  12.012  45.805  1.00 18.42           O  
ATOM    601  N   ALA L  82      35.051  10.098  46.253  1.00 17.12           N  
ATOM    602  CA  ALA L  82      35.612  10.052  44.927  1.00 16.90           C  
ATOM    603  CB  ALA L  82      36.424   8.775  44.650  1.00 17.08           C  
ATOM    604  C   ALA L  82      34.499  10.105  43.926  1.00 17.04           C  
ATOM    605  O   ALA L  82      33.594   9.271  43.936  1.00 18.03           O  
ATOM    606  N   ALA L  83      34.554  11.114  43.030  1.00 15.91           N  
ATOM    607  CA  ALA L  83      33.537  11.287  42.034  1.00 15.25           C  
ATOM    608  CB  ALA L  83      32.127  11.459  42.625  1.00 14.96           C  
ATOM    609  C   ALA L  83      33.864  12.530  41.269  1.00 15.56           C  
ATOM    610  O   ALA L  83      34.858  13.203  41.540  1.00 15.18           O  
ATOM    611  N   THR L  84      33.038  12.846  40.253  1.00 15.74           N  
ATOM    612  CA  THR L  84      33.228  14.051  39.503  1.00 15.60           C  
ATOM    613  CB  THR L  84      33.114  13.853  38.021  1.00 16.21           C  
ATOM    614  OG1 THR L  84      34.083  12.916  37.571  1.00 17.56           O  
ATOM    615  CG2 THR L  84      33.325  15.209  37.328  1.00 17.23           C  
ATOM    616  C   THR L  84      32.125  14.966  39.922  1.00 15.87           C  
ATOM    617  O   THR L  84      30.976  14.540  40.022  1.00 16.42           O  
ATOM    618  N   TYR L  85      32.451  16.249  40.195  1.00 15.19           N  
ATOM    619  CA  TYR L  85      31.444  17.167  40.644  1.00 15.07           C  
ATOM    620  CB  TYR L  85      31.777  17.867  41.979  1.00 15.08           C  
ATOM    621  CG  TYR L  85      31.874  16.841  43.063  1.00 14.64           C  
ATOM    622  CD1 TYR L  85      33.050  16.160  43.271  1.00 14.21           C  
ATOM    623  CD2 TYR L  85      30.802  16.560  43.878  1.00 14.25           C  
ATOM    624  CE1 TYR L  85      33.156  15.217  44.268  1.00 14.18           C  
ATOM    625  CE2 TYR L  85      30.904  15.617  44.876  1.00 14.27           C  
ATOM    626  CZ  TYR L  85      32.080  14.938  45.074  1.00 14.32           C  
ATOM    627  OH  TYR L  85      32.175  13.973  46.100  1.00 13.78           O  
ATOM    628  C   TYR L  85      31.291  18.234  39.599  1.00 15.72           C  
ATOM    629  O   TYR L  85      32.275  18.777  39.098  1.00 17.02           O  
ATOM    630  N   TYR L  86      30.028  18.550  39.241  1.00 15.25           N  
ATOM    631  CA  TYR L  86      29.754  19.525  38.218  1.00 14.44           C  
ATOM    632  CB  TYR L  86      28.896  18.989  37.055  1.00 13.80           C  
ATOM    633  CG  TYR L  86      29.631  17.968  36.251  1.00 14.38           C  
ATOM    634  CD1 TYR L  86      30.475  18.350  35.234  1.00 14.29           C  
ATOM    635  CD2 TYR L  86      29.457  16.627  36.498  1.00 15.02           C  
ATOM    636  CE1 TYR L  86      31.143  17.410  34.484  1.00 15.08           C  
ATOM    637  CE2 TYR L  86      30.122  15.681  35.753  1.00 14.81           C  
ATOM    638  CZ  TYR L  86      30.967  16.073  34.745  1.00 15.48           C  
ATOM    639  OH  TYR L  86      31.650  15.104  33.981  1.00 17.22           O  
ATOM    640  C   TYR L  86      28.923  20.629  38.806  1.00 13.49           C  
ATOM    641  O   TYR L  86      27.999  20.378  39.576  1.00 13.30           O  
ATOM    642  N   CYS L  87      29.240  21.894  38.455  1.00 12.56           N  
ATOM    643  CA  CYS L  87      28.426  22.998  38.881  1.00 13.15           C  
ATOM    644  CB  CYS L  87      29.217  24.271  39.271  1.00 12.62           C  
ATOM    645  SG  CYS L  87      30.323  24.889  37.963  1.00 14.99           S  
ATOM    646  C   CYS L  87      27.516  23.326  37.735  1.00 12.99           C  
ATOM    647  O   CYS L  87      27.854  23.077  36.578  1.00 12.39           O  
ATOM    648  N   GLN L  88      26.303  23.842  38.031  1.00 12.46           N  
ATOM    649  CA  GLN L  88      25.398  24.187  36.971  1.00 12.33           C  
ATOM    650  CB  GLN L  88      24.208  23.237  36.794  1.00 11.79           C  
ATOM    651  CG  GLN L  88      23.296  23.713  35.663  1.00 11.65           C  
ATOM    652  CD  GLN L  88      21.912  23.129  35.879  1.00 12.89           C  
ATOM    653  OE1 GLN L  88      21.732  22.182  36.641  1.00 14.92           O  
ATOM    654  NE2 GLN L  88      20.896  23.726  35.203  1.00 13.49           N  
ATOM    655  C   GLN L  88      24.770  25.491  37.324  1.00 12.77           C  
ATOM    656  O   GLN L  88      24.547  25.779  38.498  1.00 13.78           O  
ATOM    657  N   HIS L  89      24.443  26.309  36.306  1.00 13.19           N  
ATOM    658  CA  HIS L  89      23.868  27.574  36.625  1.00 13.52           C  
ATOM    659  ND1 HIS L  89      23.787  30.539  34.766  1.00  0.00           N  
ATOM    660  CG  HIS L  89      24.473  29.359  34.950  1.00 14.71           C  
ATOM    661  CB  HIS L  89      24.766  28.778  36.303  1.00 14.23           C  
ATOM    662  NE2 HIS L  89      24.260  29.763  32.739  1.00 14.30           N  
ATOM    663  CD2 HIS L  89      24.754  28.898  33.701  1.00  0.00           C  
ATOM    664  CE1 HIS L  89      23.688  30.733  33.428  1.00  0.00           C  
ATOM    665  C   HIS L  89      22.634  27.758  35.806  1.00 13.83           C  
ATOM    666  O   HIS L  89      22.394  27.082  34.804  1.00 14.04           O  
ATOM    667  N   TRP L  90      21.629  28.509  36.319  1.00 18.54           N  
ATOM    668  CA  TRP L  90      20.345  28.520  35.640  1.00 18.92           C  
ATOM    669  CB  TRP L  90      19.294  27.781  36.504  1.00 18.18           C  
ATOM    670  CG  TRP L  90      17.947  27.453  35.902  1.00 20.63           C  
ATOM    671  CD2 TRP L  90      17.531  26.131  35.521  1.00 19.81           C  
ATOM    672  CD1 TRP L  90      16.866  28.261  35.702  1.00 22.02           C  
ATOM    673  NE1 TRP L  90      15.816  27.532  35.204  1.00 20.74           N  
ATOM    674  CE2 TRP L  90      16.206  26.217  35.097  1.00 21.46           C  
ATOM    675  CE3 TRP L  90      18.191  24.935  35.538  1.00 19.87           C  
ATOM    676  CZ2 TRP L  90      15.523  25.112  34.678  1.00 20.59           C  
ATOM    677  CZ3 TRP L  90      17.498  23.823  35.107  1.00 21.98           C  
ATOM    678  CH2 TRP L  90      16.189  23.907  34.685  1.00 21.20           C  
ATOM    679  C   TRP L  90      19.905  29.954  35.511  1.00 18.62           C  
ATOM    680  O   TRP L  90      18.714  30.259  35.515  1.00 16.60           O  
ATOM    681  N   SER L  91      20.868  30.884  35.394  1.00 20.37           N  
ATOM    682  CA  SER L  91      20.571  32.285  35.290  1.00 24.74           C  
ATOM    683  CB  SER L  91      21.823  33.153  35.480  1.00 23.54           C  
ATOM    684  OG  SER L  91      22.370  32.932  36.771  1.00 29.42           O  
ATOM    685  C   SER L  91      20.012  32.615  33.942  1.00 26.48           C  
ATOM    686  O   SER L  91      18.985  33.286  33.829  1.00 29.40           O  
ATOM    687  N   SER L  92      20.690  32.154  32.873  1.00 26.76           N  
ATOM    688  CA  SER L  92      20.230  32.497  31.559  1.00 26.84           C  
ATOM    689  CB  SER L  92      21.108  33.563  30.884  1.00 29.30           C  
ATOM    690  OG  SER L  92      20.600  33.862  29.593  1.00 31.62           O  
ATOM    691  C   SER L  92      20.293  31.266  30.706  1.00 25.71           C  
ATOM    692  O   SER L  92      21.102  30.371  30.945  1.00 25.46           O  
ATOM    693  N   TYR L  93      19.421  31.201  29.678  1.00 24.97           N  
ATOM    694  CA  TYR L  93      19.360  30.079  28.786  1.00 24.29           C  
ATOM    695  CB  TYR L  93      18.009  29.912  28.058  1.00 24.01           C  
ATOM    696  CG  TYR L  93      16.933  29.729  29.075  1.00 24.01           C  
ATOM    697  CD1 TYR L  93      16.865  28.588  29.843  1.00 28.70           C  
ATOM    698  CD2 TYR L  93      15.970  30.698  29.242  1.00 28.61           C  
ATOM    699  CE1 TYR L  93      15.866  28.434  30.776  1.00 29.19           C  
ATOM    700  CE2 TYR L  93      14.969  30.551  30.172  1.00 28.88           C  
ATOM    701  CZ  TYR L  93      14.919  29.416  30.943  1.00 28.58           C  
ATOM    702  OH  TYR L  93      13.898  29.252  31.902  1.00 29.42           O  
ATOM    703  C   TYR L  93      20.399  30.304  27.738  1.00 25.10           C  
ATOM    704  O   TYR L  93      20.638  31.441  27.332  1.00 26.98           O  
ATOM    705  N   PRO L  94      21.061  29.264  27.303  1.00 23.73           N  
ATOM    706  CA  PRO L  94      20.825  27.942  27.810  1.00 22.48           C  
ATOM    707  CD  PRO L  94      21.576  29.234  25.946  1.00 24.42           C  
ATOM    708  CB  PRO L  94      21.300  26.970  26.734  1.00 21.61           C  
ATOM    709  CG  PRO L  94      22.169  27.825  25.801  1.00 22.29           C  
ATOM    710  C   PRO L  94      21.512  27.730  29.116  1.00 23.20           C  
ATOM    711  O   PRO L  94      22.433  28.471  29.452  1.00 25.36           O  
ATOM    712  N   LEU L  95      21.075  26.698  29.854  1.00 21.82           N  
ATOM    713  CA  LEU L  95      21.623  26.388  31.134  1.00 19.27           C  
ATOM    714  CB  LEU L  95      20.723  25.386  31.863  1.00 18.29           C  
ATOM    715  CG  LEU L  95      19.281  25.931  31.958  1.00 17.97           C  
ATOM    716  CD1 LEU L  95      18.312  24.876  32.496  1.00 23.41           C  
ATOM    717  CD2 LEU L  95      19.217  27.258  32.734  1.00 23.01           C  
ATOM    718  C   LEU L  95      22.991  25.818  30.902  1.00 19.76           C  
ATOM    719  O   LEU L  95      23.197  25.143  29.891  1.00 18.73           O  
ATOM    720  N   THR L  96      23.985  26.086  31.795  1.00 14.82           N  
ATOM    721  CA  THR L  96      25.246  25.540  31.403  1.00 15.14           C  
ATOM    722  CB  THR L  96      26.242  26.579  30.975  1.00 15.07           C  
ATOM    723  OG1 THR L  96      26.532  27.439  32.065  1.00 15.94           O  
ATOM    724  CG2 THR L  96      25.661  27.392  29.805  1.00 16.33           C  
ATOM    725  C   THR L  96      25.824  24.829  32.577  1.00 15.32           C  
ATOM    726  O   THR L  96      25.493  25.121  33.724  1.00 15.76           O  
ATOM    727  N   PHE L  97      26.698  23.845  32.294  1.00 14.76           N  
ATOM    728  CA  PHE L  97      27.353  23.080  33.315  1.00 15.20           C  
ATOM    729  CB  PHE L  97      27.297  21.553  33.106  1.00 14.31           C  
ATOM    730  CG  PHE L  97      25.914  21.024  33.267  1.00 12.82           C  
ATOM    731  CD1 PHE L  97      25.041  20.976  32.207  1.00 12.82           C  
ATOM    732  CD2 PHE L  97      25.488  20.560  34.487  1.00 12.83           C  
ATOM    733  CE1 PHE L  97      23.769  20.477  32.364  1.00 12.52           C  
ATOM    734  CE2 PHE L  97      24.219  20.060  34.648  1.00 12.92           C  
ATOM    735  CZ  PHE L  97      23.351  20.016  33.586  1.00 13.36           C  
ATOM    736  C   PHE L  97      28.811  23.400  33.222  1.00 15.56           C  
ATOM    737  O   PHE L  97      29.292  23.859  32.189  1.00 16.92           O  
ATOM    738  N   GLY L  98      29.546  23.195  34.330  1.00 15.97           N  
ATOM    739  CA  GLY L  98      30.966  23.387  34.314  1.00 16.38           C  
ATOM    740  C   GLY L  98      31.572  22.108  33.810  1.00 17.09           C  
ATOM    741  O   GLY L  98      30.890  21.095  33.667  1.00 18.14           O  
ATOM    742  N   GLY L  99      32.897  22.130  33.567  1.00 16.81           N  
ATOM    743  CA  GLY L  99      33.655  21.034  33.026  1.00 16.71           C  
ATOM    744  C   GLY L  99      33.650  19.864  33.963  1.00 17.47           C  
ATOM    745  O   GLY L  99      33.787  18.720  33.532  1.00 17.79           O  
ATOM    746  N   GLY L 100      33.570  20.117  35.282  1.00 16.41           N  
ATOM    747  CA  GLY L 100      33.572  19.034  36.226  1.00 15.29           C  
ATOM    748  C   GLY L 100      34.918  18.979  36.871  1.00 15.39           C  
ATOM    749  O   GLY L 100      35.926  19.358  36.275  1.00 15.71           O  
ATOM    750  N   THR L 101      34.950  18.526  38.139  1.00 14.75           N  
ATOM    751  CA  THR L 101      36.184  18.365  38.851  1.00 13.37           C  
ATOM    752  CB  THR L 101      36.283  19.234  40.070  1.00 12.83           C  
ATOM    753  OG1 THR L 101      36.141  20.602  39.715  1.00 11.48           O  
ATOM    754  CG2 THR L 101      37.653  19.000  40.728  1.00 11.98           C  
ATOM    755  C   THR L 101      36.208  16.943  39.306  1.00 14.45           C  
ATOM    756  O   THR L 101      35.265  16.464  39.931  1.00 14.42           O  
ATOM    757  N   LYS L 102      37.302  16.224  39.003  1.00 16.25           N  
ATOM    758  CA  LYS L 102      37.368  14.843  39.366  1.00 18.02           C  
ATOM    759  CB  LYS L 102      38.091  14.017  38.286  1.00 19.37           C  
ATOM    760  CG  LYS L 102      37.767  12.523  38.286  1.00 23.12           C  
ATOM    761  CD  LYS L 102      38.197  11.841  36.987  1.00 24.98           C  
ATOM    762  CE  LYS L 102      37.753  10.382  36.879  1.00 28.93           C  
ATOM    763  NZ  LYS L 102      38.113   9.847  35.547  1.00 31.26           N1+
ATOM    764  C   LYS L 102      38.141  14.776  40.644  1.00 18.15           C  
ATOM    765  O   LYS L 102      39.265  15.267  40.733  1.00 17.93           O  
ATOM    766  N   LEU L 103      37.533  14.171  41.683  1.00 18.61           N  
ATOM    767  CA  LEU L 103      38.160  14.078  42.967  1.00 17.94           C  
ATOM    768  CB  LEU L 103      37.153  14.251  44.116  1.00 17.56           C  
ATOM    769  CG  LEU L 103      37.777  14.158  45.520  1.00 17.76           C  
ATOM    770  CD1 LEU L 103      38.721  15.335  45.801  1.00 16.90           C  
ATOM    771  CD2 LEU L 103      36.697  13.982  46.601  1.00 17.05           C  
ATOM    772  C   LEU L 103      38.741  12.707  43.092  1.00 18.31           C  
ATOM    773  O   LEU L 103      38.030  11.704  43.023  1.00 18.55           O  
ATOM    774  N   GLU L 104      40.072  12.642  43.284  1.00 18.02           N  
ATOM    775  CA  GLU L 104      40.753  11.390  43.437  1.00 17.74           C  
ATOM    776  CB  GLU L 104      42.028  11.294  42.585  0.80 17.64           C  
ATOM    777  CG  GLU L 104      42.646   9.897  42.558  0.80 18.60           C  
ATOM    778  CD  GLU L 104      43.912   9.984  41.722  0.80 20.81           C  
ATOM    779  OE1 GLU L 104      44.346  11.130  41.431  0.80 22.07           O  
ATOM    780  OE2 GLU L 104      44.467   8.910  41.368  0.80 21.84           O1-
ATOM    781  C   GLU L 104      41.175  11.324  44.865  1.00 17.87           C  
ATOM    782  O   GLU L 104      41.494  12.346  45.471  1.00 17.76           O  
ATOM    783  N   LEU L 105      41.168  10.117  45.460  1.00 17.81           N  
ATOM    784  CA  LEU L 105      41.542  10.049  46.841  1.00 18.67           C  
ATOM    785  CB  LEU L 105      40.547   9.266  47.709  1.00 18.80           C  
ATOM    786  CG  LEU L 105      39.171   9.951  47.735  1.00  0.00           C  
ATOM    787  CD1 LEU L 105      38.201   9.230  48.678  1.00 19.56           C  
ATOM    788  CD2 LEU L 105      39.302  11.451  48.045  1.00  0.00           C  
ATOM    789  C   LEU L 105      42.886   9.416  46.942  1.00 19.15           C  
ATOM    790  O   LEU L 105      43.168   8.406  46.300  1.00 19.17           O  
ATOM    791  N   LYS L 106      43.763  10.031  47.756  1.00 19.62           N  
ATOM    792  CA  LYS L 106      45.085   9.514  47.928  1.00 20.04           C  
ATOM    793  CB  LYS L 106      46.095  10.578  48.391  0.80 20.06           C  
ATOM    794  CG  LYS L 106      46.319  11.718  47.393  0.80 20.35           C  
ATOM    795  CD  LYS L 106      47.044  12.919  48.008  0.80 20.98           C  
ATOM    796  CE  LYS L 106      47.278  14.069  47.028  0.80 22.22           C  
ATOM    797  NZ  LYS L 106      47.903  15.210  47.734  0.80 23.76           N1+
ATOM    798  C   LYS L 106      45.004   8.471  49.036  1.00 20.64           C  
ATOM    799  O   LYS L 106      43.999   8.497  49.796  1.00 21.22           O  
ATOM    800  OXT LYS L 106      45.949   7.645  49.146  1.00  0.00           O1-
TER     801      LYS L 106 
ATOM    802  N   ILE H 107       9.733   8.810  44.163  1.00 23.22           N1+
ATOM    803  CA  ILE H 107       9.938   9.550  42.892  1.00 21.06           C  
ATOM    804  CB  ILE H 107      10.430  10.944  43.173  1.00 18.73           C  
ATOM    805  CG1 ILE H 107       9.403  11.742  43.991  1.00 19.23           C  
ATOM    806  CG2 ILE H 107      10.780  11.597  41.823  1.00 19.58           C  
ATOM    807  CD1 ILE H 107       8.094  11.976  43.250  1.00 12.44           C  
ATOM    808  C   ILE H 107      10.999   8.875  42.090  1.00 21.66           C  
ATOM    809  O   ILE H 107      12.146   8.782  42.525  1.00 22.77           O  
ATOM    810  N   GLN H 108      10.643   8.355  40.899  1.00 21.57           N  
ATOM    811  CA  GLN H 108      11.667   7.753  40.099  1.00 21.62           C  
ATOM    812  CB  GLN H 108      11.906   6.262  40.403  1.00 23.01           C  
ATOM    813  CG  GLN H 108      10.692   5.362  40.181  1.00 25.16           C  
ATOM    814  CD  GLN H 108      11.114   3.946  40.539  1.00 27.65           C  
ATOM    815  OE1 GLN H 108      11.802   3.281  39.769  1.00 30.08           O  
ATOM    816  NE2 GLN H 108      10.705   3.478  41.751  1.00 28.16           N  
ATOM    817  C   GLN H 108      11.344   7.932  38.650  1.00 20.52           C  
ATOM    818  O   GLN H 108      10.181   7.928  38.242  1.00 20.66           O  
ATOM    819  N   LEU H 109      12.396   8.138  37.833  1.00 19.34           N  
ATOM    820  CA  LEU H 109      12.218   8.271  36.420  1.00 19.33           C  
ATOM    821  CB  LEU H 109      12.800   9.570  35.839  1.00 19.03           C  
ATOM    822  CG  LEU H 109      12.090  10.833  36.357  1.00 19.36           C  
ATOM    823  CD1 LEU H 109      12.696  12.108  35.752  1.00 18.98           C  
ATOM    824  CD2 LEU H 109      10.569  10.740  36.155  1.00 19.96           C  
ATOM    825  C   LEU H 109      12.950   7.131  35.796  1.00 19.50           C  
ATOM    826  O   LEU H 109      14.174   7.047  35.882  1.00 19.96           O  
ATOM    827  N   VAL H 110      12.206   6.213  35.151  1.00 19.92           N  
ATOM    828  CA  VAL H 110      12.811   5.080  34.513  1.00 20.82           C  
ATOM    829  CB  VAL H 110      12.079   3.795  34.773  1.00 21.48           C  
ATOM    830  CG1 VAL H 110      12.627   2.699  33.848  1.00 19.96           C  
ATOM    831  CG2 VAL H 110      12.248   3.446  36.259  1.00 19.61           C  
ATOM    832  C   VAL H 110      12.780   5.339  33.043  1.00 20.06           C  
ATOM    833  O   VAL H 110      11.759   5.757  32.500  1.00 20.70           O  
ATOM    834  N   GLN H 111      13.914   5.091  32.359  1.00 19.61           N  
ATOM    835  CA  GLN H 111      14.009   5.373  30.956  1.00 19.35           C  
ATOM    836  CB  GLN H 111      15.281   6.150  30.587  1.00 18.51           C  
ATOM    837  CG  GLN H 111      15.356   7.523  31.257  1.00 17.60           C  
ATOM    838  CD  GLN H 111      16.650   8.192  30.821  1.00 17.59           C  
ATOM    839  OE1 GLN H 111      17.071   8.073  29.672  1.00 18.00           O  
ATOM    840  NE2 GLN H 111      17.308   8.916  31.765  1.00 18.60           N  
ATOM    841  C   GLN H 111      14.049   4.087  30.192  1.00 20.67           C  
ATOM    842  O   GLN H 111      14.132   3.003  30.765  1.00 21.29           O  
ATOM    843  N   SER H 112      13.975   4.195  28.850  1.00 21.50           N  
ATOM    844  CA  SER H 112      13.986   3.043  27.995  1.00 22.34           C  
ATOM    845  CB  SER H 112      13.490   3.337  26.570  1.00 22.37           C  
ATOM    846  OG  SER H 112      14.305   4.327  25.963  1.00 23.08           O  
ATOM    847  C   SER H 112      15.384   2.508  27.919  1.00 22.80           C  
ATOM    848  O   SER H 112      16.328   3.139  28.391  1.00 23.06           O  
ATOM    849  N   GLY H 113      15.542   1.312  27.313  1.00 23.39           N  
ATOM    850  CA  GLY H 113      16.813   0.640  27.240  1.00 23.76           C  
ATOM    851  C   GLY H 113      17.664   1.268  26.176  1.00 24.21           C  
ATOM    852  O   GLY H 113      17.239   2.165  25.450  1.00 24.28           O  
ATOM    853  N   PRO H 114      18.878   0.781  26.082  1.00 24.21           N  
ATOM    854  CA  PRO H 114      19.825   1.325  25.143  1.00 24.59           C  
ATOM    855  CD  PRO H 114      19.539   0.238  27.258  1.00 23.95           C  
ATOM    856  CB  PRO H 114      21.188   0.772  25.556  1.00 24.41           C  
ATOM    857  CG  PRO H 114      21.037   0.528  27.067  1.00 24.31           C  
ATOM    858  C   PRO H 114      19.459   1.024  23.729  1.00 25.06           C  
ATOM    859  O   PRO H 114      18.780   0.028  23.489  1.00 25.97           O  
ATOM    860  N   GLU H 115      19.883   1.871  22.771  1.00 24.25           N  
ATOM    861  CA  GLU H 115      19.498   1.563  21.431  1.00 23.76           C  
ATOM    862  CB  GLU H 115      18.268   2.348  20.959  1.00 25.05           C  
ATOM    863  CG  GLU H 115      17.011   1.832  21.664  1.00 28.41           C  
ATOM    864  CD  GLU H 115      15.807   2.637  21.219  1.00 31.76           C  
ATOM    865  OE1 GLU H 115      15.873   3.890  21.307  1.00 33.26           O  
ATOM    866  OE2 GLU H 115      14.801   2.011  20.790  1.00 39.39           O1-
ATOM    867  C   GLU H 115      20.634   1.757  20.489  1.00 22.34           C  
ATOM    868  O   GLU H 115      21.538   2.561  20.712  1.00 22.37           O  
ATOM    869  N   LEU H 116      20.612   0.951  19.410  1.00 20.33           N  
ATOM    870  CA  LEU H 116      21.586   0.964  18.358  1.00 19.26           C  
ATOM    871  CB  LEU H 116      22.156  -0.439  18.072  1.00 18.46           C  
ATOM    872  CG  LEU H 116      23.171  -0.509  16.917  1.00 18.73           C  
ATOM    873  CD1 LEU H 116      24.466   0.254  17.240  1.00 17.11           C  
ATOM    874  CD2 LEU H 116      23.422  -1.968  16.508  1.00 18.16           C  
ATOM    875  C   LEU H 116      20.859   1.401  17.127  1.00 19.07           C  
ATOM    876  O   LEU H 116      19.794   0.870  16.815  1.00 18.59           O  
ATOM    877  N   LYS H 117      21.404   2.400  16.402  1.00 19.21           N  
ATOM    878  CA  LYS H 117      20.733   2.866  15.220  1.00 19.97           C  
ATOM    879  CB  LYS H 117      19.876   4.123  15.468  1.00 20.74           C  
ATOM    880  CG  LYS H 117      18.709   3.924  16.439  1.00 20.96           C  
ATOM    881  CD  LYS H 117      17.665   2.911  15.971  1.00 22.10           C  
ATOM    882  CE  LYS H 117      16.485   2.777  16.936  1.00 22.52           C  
ATOM    883  NZ  LYS H 117      15.605   1.664  16.519  1.00 24.45           N1+
ATOM    884  C   LYS H 117      21.767   3.266  14.211  1.00 19.76           C  
ATOM    885  O   LYS H 117      22.854   3.720  14.565  1.00 18.91           O  
ATOM    886  N   LYS H 118      21.445   3.095  12.911  1.00 20.07           N  
ATOM    887  CA  LYS H 118      22.337   3.495  11.859  1.00 20.35           C  
ATOM    888  CB  LYS H 118      22.051   2.858  10.491  0.80 19.93           C  
ATOM    889  CG  LYS H 118      22.324   1.357  10.427  0.80 19.89           C  
ATOM    890  CD  LYS H 118      21.770   0.716   9.156  0.80 20.87           C  
ATOM    891  CE  LYS H 118      22.004  -0.793   9.067  0.80 20.95           C  
ATOM    892  NZ  LYS H 118      21.410  -1.324   7.817  0.80 22.59           N1+
ATOM    893  C   LYS H 118      22.154   4.963  11.682  1.00 20.72           C  
ATOM    894  O   LYS H 118      21.164   5.538  12.130  1.00 20.59           O  
ATOM    895  N   PRO H 119      23.094   5.595  11.042  1.00 21.85           N  
ATOM    896  CA  PRO H 119      22.998   7.009  10.838  1.00 22.28           C  
ATOM    897  CD  PRO H 119      24.471   5.136  11.035  1.00 21.96           C  
ATOM    898  CB  PRO H 119      24.383   7.466  10.365  1.00 22.37           C  
ATOM    899  CG  PRO H 119      25.171   6.160  10.128  1.00 22.53           C  
ATOM    900  C   PRO H 119      21.860   7.346   9.928  1.00 23.08           C  
ATOM    901  O   PRO H 119      21.568   6.570   9.020  1.00 23.12           O  
ATOM    902  N   GLY H 120      21.192   8.490  10.180  1.00 23.59           N  
ATOM    903  CA  GLY H 120      20.104   8.932   9.359  1.00 24.18           C  
ATOM    904  C   GLY H 120      18.817   8.395   9.907  1.00 24.33           C  
ATOM    905  O   GLY H 120      17.740   8.791   9.464  1.00 24.37           O  
ATOM    906  N   LYS H 121      18.892   7.487  10.899  1.00 24.46           N  
ATOM    907  CA  LYS H 121      17.712   6.892  11.466  1.00 25.11           C  
ATOM    908  CB  LYS H 121      17.959   5.510  12.094  1.00 26.32           C  
ATOM    909  CG  LYS H 121      18.353   4.448  11.067  1.00 28.52           C  
ATOM    910  CD  LYS H 121      17.291   4.229   9.987  1.00 30.13           C  
ATOM    911  CE  LYS H 121      17.676   3.168   8.952  1.00  0.00           C  
ATOM    912  NZ  LYS H 121      16.582   3.002   7.971  1.00  0.00           N1+
ATOM    913  C   LYS H 121      17.181   7.793  12.536  1.00 24.73           C  
ATOM    914  O   LYS H 121      17.781   8.817  12.861  1.00 24.16           O  
ATOM    915  N   THR H 122      15.998   7.441  13.085  1.00 24.47           N  
ATOM    916  CA  THR H 122      15.392   8.226  14.124  1.00 24.61           C  
ATOM    917  CB  THR H 122      14.008   8.695  13.780  1.00 24.48           C  
ATOM    918  OG1 THR H 122      14.024   9.448  12.576  1.00 26.06           O  
ATOM    919  CG2 THR H 122      13.496   9.579  14.928  1.00 24.61           C  
ATOM    920  C   THR H 122      15.266   7.356  15.337  1.00 24.32           C  
ATOM    921  O   THR H 122      15.221   6.130  15.236  1.00 24.83           O  
ATOM    922  N   VAL H 123      15.239   7.972  16.537  1.00 24.04           N  
ATOM    923  CA  VAL H 123      15.109   7.197  17.737  1.00 23.22           C  
ATOM    924  CB  VAL H 123      16.426   6.973  18.426  1.00 23.10           C  
ATOM    925  CG1 VAL H 123      17.015   8.335  18.830  1.00 22.95           C  
ATOM    926  CG2 VAL H 123      16.212   6.017  19.608  1.00 23.48           C  
ATOM    927  C   VAL H 123      14.207   7.929  18.681  1.00 22.90           C  
ATOM    928  O   VAL H 123      14.169   9.159  18.708  1.00 22.65           O  
ATOM    929  N   LYS H 124      13.431   7.174  19.482  1.00 22.04           N  
ATOM    930  CA  LYS H 124      12.557   7.799  20.427  1.00 21.59           C  
ATOM    931  CB  LYS H 124      11.077   7.535  20.110  0.80 21.25           C  
ATOM    932  CG  LYS H 124      10.102   8.474  20.813  0.80 20.87           C  
ATOM    933  CD  LYS H 124       8.709   8.446  20.186  0.80 21.28           C  
ATOM    934  CE  LYS H 124       7.755   9.488  20.766  0.75 23.73           C  
ATOM    935  NZ  LYS H 124       6.447   9.414  20.081  0.75 24.53           N1+
ATOM    936  C   LYS H 124      12.871   7.192  21.759  1.00 21.55           C  
ATOM    937  O   LYS H 124      12.786   5.976  21.923  1.00 22.25           O  
ATOM    938  N   ILE H 125      13.241   8.031  22.748  1.00 20.54           N  
ATOM    939  CA  ILE H 125      13.594   7.546  24.056  1.00 19.44           C  
ATOM    940  CB  ILE H 125      14.898   8.104  24.562  1.00 19.34           C  
ATOM    941  CG1 ILE H 125      16.053   7.692  23.634  1.00 20.07           C  
ATOM    942  CG2 ILE H 125      15.089   7.661  26.023  1.00 19.19           C  
ATOM    943  CD1 ILE H 125      17.350   8.457  23.892  1.00 19.43           C  
ATOM    944  C   ILE H 125      12.523   8.005  25.000  1.00 19.07           C  
ATOM    945  O   ILE H 125      12.121   9.167  24.976  1.00 18.74           O  
ATOM    946  N   SER H 126      12.022   7.093  25.858  1.00 18.74           N  
ATOM    947  CA  SER H 126      10.954   7.444  26.749  1.00 19.15           C  
ATOM    948  CB  SER H 126       9.840   6.383  26.802  1.00 19.66           C  
ATOM    949  OG  SER H 126      10.341   5.174  27.352  1.00 21.86           O  
ATOM    950  C   SER H 126      11.483   7.605  28.144  1.00 19.35           C  
ATOM    951  O   SER H 126      12.527   7.057  28.497  1.00 19.66           O  
ATOM    952  N   CYS H 127      10.772   8.417  28.960  1.00 18.73           N  
ATOM    953  CA  CYS H 127      11.086   8.635  30.346  1.00 18.36           C  
ATOM    954  CB  CYS H 127      11.751  10.012  30.589  1.00 17.94           C  
ATOM    955  SG  CYS H 127      12.175  10.364  32.325  1.00 19.21           S  
ATOM    956  C   CYS H 127       9.775   8.593  31.083  1.00 18.11           C  
ATOM    957  O   CYS H 127       8.912   9.446  30.876  1.00 17.58           O  
ATOM    958  N   LYS H 128       9.598   7.591  31.973  1.00 18.22           N  
ATOM    959  CA  LYS H 128       8.358   7.412  32.681  1.00 18.62           C  
ATOM    960  CB  LYS H 128       7.950   5.936  32.801  0.80 18.58           C  
ATOM    961  CG  LYS H 128       7.807   5.228  31.454  0.80 18.99           C  
ATOM    962  CD  LYS H 128       7.676   3.711  31.576  0.80 19.34           C  
ATOM    963  CE  LYS H 128       6.225   3.244  31.689  0.80 20.10           C  
ATOM    964  NZ  LYS H 128       6.173   1.775  31.855  0.80 21.21           N1+
ATOM    965  C   LYS H 128       8.549   7.909  34.078  1.00 19.27           C  
ATOM    966  O   LYS H 128       9.476   7.500  34.774  1.00 19.08           O  
ATOM    967  N   ALA H 129       7.636   8.782  34.543  1.00 20.19           N  
ATOM    968  CA  ALA H 129       7.783   9.377  35.840  1.00 20.45           C  
ATOM    969  CB  ALA H 129       7.513  10.890  35.835  1.00 20.68           C  
ATOM    970  C   ALA H 129       6.820   8.754  36.793  1.00 20.90           C  
ATOM    971  O   ALA H 129       5.733   8.320  36.413  1.00 20.68           O  
ATOM    972  N   SER H 130       7.234   8.664  38.075  1.00 21.14           N  
ATOM    973  CA  SER H 130       6.358   8.124  39.068  1.00 21.04           C  
ATOM    974  CB  SER H 130       6.571   6.625  39.327  1.00 22.18           C  
ATOM    975  OG  SER H 130       7.861   6.409  39.877  1.00 24.76           O  
ATOM    976  C   SER H 130       6.609   8.836  40.361  1.00 20.48           C  
ATOM    977  O   SER H 130       7.647   9.468  40.558  1.00 19.78           O  
ATOM    978  N   ASP H 131       5.667   8.619  41.303  1.00 34.35           N  
ATOM    979  CA  ASP H 131       5.638   9.061  42.672  1.00 36.28           C  
ATOM    980  CB  ASP H 131       6.920   8.740  43.457  1.00  0.00           C  
ATOM    981  CG  ASP H 131       6.955   7.247  43.737  1.00  0.00           C  
ATOM    982  OD1 ASP H 131       6.755   6.462  42.772  1.00  0.00           O  
ATOM    983  OD2 ASP H 131       7.196   6.873  44.915  1.00  0.00           O1-
ATOM    984  C   ASP H 131       5.381  10.525  42.841  1.00 37.87           C  
ATOM    985  O   ASP H 131       5.489  11.028  43.960  1.00 38.43           O  
ATOM    986  N   TYR H 132       5.022  11.260  41.774  1.00 33.52           N  
ATOM    987  CA  TYR H 132       4.649  12.622  42.005  1.00 33.14           C  
ATOM    988  CB  TYR H 132       5.833  13.610  42.056  1.00 32.06           C  
ATOM    989  CG  TYR H 132       6.453  13.762  40.713  1.00 31.79           C  
ATOM    990  CD1 TYR H 132       7.449  12.929  40.277  1.00 31.11           C  
ATOM    991  CD2 TYR H 132       6.038  14.758  39.873  1.00 34.95           C  
ATOM    992  CE1 TYR H 132       8.016  13.087  39.035  1.00 30.61           C  
ATOM    993  CE2 TYR H 132       6.596  14.929  38.628  1.00 31.91           C  
ATOM    994  CZ  TYR H 132       7.590  14.090  38.205  1.00 32.12           C  
ATOM    995  OH  TYR H 132       8.169  14.257  36.929  1.00 27.68           O  
ATOM    996  C   TYR H 132       3.693  13.012  40.925  1.00 34.19           C  
ATOM    997  O   TYR H 132       3.357  12.201  40.062  1.00 33.36           O  
ATOM    998  N   THR H 133       3.202  14.267  40.957  1.00 35.35           N  
ATOM    999  CA  THR H 133       2.288  14.656  39.928  1.00 35.97           C  
ATOM   1000  CB  THR H 133       1.312  15.722  40.346  1.00 39.44           C  
ATOM   1001  OG1 THR H 133       0.404  16.001  39.292  1.00 44.66           O  
ATOM   1002  CG2 THR H 133       2.087  16.984  40.744  1.00 39.38           C  
ATOM   1003  C   THR H 133       3.107  15.144  38.773  1.00 32.34           C  
ATOM   1004  O   THR H 133       3.874  16.101  38.869  1.00 32.70           O  
ATOM   1005  N   PHE H 134       2.917  14.478  37.623  1.00 31.64           N  
ATOM   1006  CA  PHE H 134       3.682  14.659  36.425  1.00 29.52           C  
ATOM   1007  CB  PHE H 134       3.212  13.698  35.318  1.00 33.23           C  
ATOM   1008  CG  PHE H 134       3.971  13.962  34.067  1.00 29.21           C  
ATOM   1009  CD1 PHE H 134       5.297  13.613  33.955  1.00 27.48           C  
ATOM   1010  CD2 PHE H 134       3.344  14.534  32.984  1.00 32.25           C  
ATOM   1011  CE1 PHE H 134       5.991  13.855  32.791  1.00 28.95           C  
ATOM   1012  CE2 PHE H 134       4.033  14.776  31.819  1.00 31.65           C  
ATOM   1013  CZ  PHE H 134       5.359  14.438  31.719  1.00 31.73           C  
ATOM   1014  C   PHE H 134       3.575  16.065  35.917  1.00 28.71           C  
ATOM   1015  O   PHE H 134       4.565  16.650  35.484  1.00 28.21           O  
ATOM   1016  N   THR H 135       2.365  16.642  35.954  1.00 28.17           N  
ATOM   1017  CA  THR H 135       2.090  17.946  35.419  1.00 28.11           C  
ATOM   1018  CB  THR H 135       0.619  18.248  35.378  1.00 31.64           C  
ATOM   1019  OG1 THR H 135       0.071  18.222  36.688  1.00 33.72           O  
ATOM   1020  CG2 THR H 135      -0.074  17.206  34.481  1.00 32.59           C  
ATOM   1021  C   THR H 135       2.765  19.041  36.201  1.00 31.28           C  
ATOM   1022  O   THR H 135       2.972  20.130  35.671  1.00 29.49           O  
ATOM   1023  N   ASP H 136       3.053  18.830  37.496  1.00 31.31           N  
ATOM   1024  CA  ASP H 136       3.616  19.871  38.318  1.00 31.21           C  
ATOM   1025  CB  ASP H 136       3.546  19.579  39.826  1.00 33.11           C  
ATOM   1026  CG  ASP H 136       2.129  19.894  40.296  1.00 40.05           C  
ATOM   1027  OD1 ASP H 136       1.281  20.277  39.447  1.00 41.87           O  
ATOM   1028  OD2 ASP H 136       1.885  19.766  41.526  1.00 43.75           O1-
ATOM   1029  C   ASP H 136       5.030  20.252  37.972  1.00 28.03           C  
ATOM   1030  O   ASP H 136       5.404  21.409  38.167  1.00 31.45           O  
ATOM   1031  N   TYR H 137       5.865  19.313  37.474  1.00 26.31           N  
ATOM   1032  CA  TYR H 137       7.249  19.638  37.227  1.00 25.62           C  
ATOM   1033  CB  TYR H 137       8.222  18.775  38.056  1.00 24.73           C  
ATOM   1034  CG  TYR H 137       8.102  19.160  39.493  1.00 30.87           C  
ATOM   1035  CD1 TYR H 137       8.836  20.207  39.997  1.00 27.25           C  
ATOM   1036  CD2 TYR H 137       7.255  18.480  40.335  1.00 34.64           C  
ATOM   1037  CE1 TYR H 137       8.734  20.566  41.320  1.00 32.78           C  
ATOM   1038  CE2 TYR H 137       7.148  18.834  41.659  1.00 36.97           C  
ATOM   1039  CZ  TYR H 137       7.889  19.878  42.156  1.00 37.58           C  
ATOM   1040  OH  TYR H 137       7.784  20.246  43.515  1.00 38.91           O  
ATOM   1041  C   TYR H 137       7.589  19.397  35.778  1.00 22.98           C  
ATOM   1042  O   TYR H 137       7.081  18.484  35.133  1.00 25.09           O  
ATOM   1043  N   SER H 138       8.484  20.228  35.216  1.00 14.90           N  
ATOM   1044  CA  SER H 138       8.891  20.129  33.839  1.00 15.15           C  
ATOM   1045  CB  SER H 138       9.456  21.444  33.286  1.00  0.00           C  
ATOM   1046  OG  SER H 138      10.641  21.776  33.995  1.00  0.00           O  
ATOM   1047  C   SER H 138       9.971  19.093  33.704  1.00 15.51           C  
ATOM   1048  O   SER H 138      10.601  18.714  34.691  1.00 16.23           O  
ATOM   1049  N   LEU H 139      10.210  18.595  32.464  1.00 14.92           N  
ATOM   1050  CA  LEU H 139      11.239  17.607  32.309  1.00 14.61           C  
ATOM   1051  CB  LEU H 139      10.768  16.294  31.663  1.00 13.56           C  
ATOM   1052  CG  LEU H 139      11.908  15.263  31.561  1.00 15.38           C  
ATOM   1053  CD1 LEU H 139      12.438  14.894  32.955  1.00 13.37           C  
ATOM   1054  CD2 LEU H 139      11.493  14.028  30.741  1.00  0.00           C  
ATOM   1055  C   LEU H 139      12.351  18.161  31.473  1.00 14.96           C  
ATOM   1056  O   LEU H 139      12.123  18.823  30.463  1.00 15.76           O  
ATOM   1057  N   HIS H 140      13.610  17.901  31.879  1.00 14.36           N  
ATOM   1058  CA  HIS H 140      14.705  18.415  31.110  1.00 13.81           C  
ATOM   1059  ND1 HIS H 140      17.797  18.340  32.571  1.00  0.00           N  
ATOM   1060  CG  HIS H 140      16.571  18.895  32.866  1.00 16.23           C  
ATOM   1061  CB  HIS H 140      15.628  19.423  31.830  1.00 14.30           C  
ATOM   1062  NE2 HIS H 140      17.632  18.377  34.788  1.00 12.01           N  
ATOM   1063  CD2 HIS H 140      16.483  18.905  34.223  1.00  0.00           C  
ATOM   1064  CE1 HIS H 140      18.389  18.047  33.756  1.00  0.00           C  
ATOM   1065  C   HIS H 140      15.487  17.264  30.591  1.00 13.79           C  
ATOM   1066  O   HIS H 140      15.469  16.182  31.175  1.00 14.61           O  
ATOM   1067  N   TRP H 141      16.155  17.468  29.436  1.00 12.82           N  
ATOM   1068  CA  TRP H 141      16.918  16.415  28.841  1.00 12.77           C  
ATOM   1069  CB  TRP H 141      16.454  16.073  27.417  1.00 12.82           C  
ATOM   1070  CG  TRP H 141      15.080  15.452  27.390  1.00 13.35           C  
ATOM   1071  CD2 TRP H 141      14.841  14.043  27.501  1.00 13.80           C  
ATOM   1072  CD1 TRP H 141      13.857  16.048  27.282  1.00 14.16           C  
ATOM   1073  NE1 TRP H 141      12.868  15.094  27.323  1.00 14.90           N  
ATOM   1074  CE2 TRP H 141      13.459  13.854  27.456  1.00 14.39           C  
ATOM   1075  CE3 TRP H 141      15.701  12.993  27.635  1.00 14.11           C  
ATOM   1076  CZ2 TRP H 141      12.916  12.605  27.546  1.00 14.85           C  
ATOM   1077  CZ3 TRP H 141      15.152  11.734  27.718  1.00 14.64           C  
ATOM   1078  CH2 TRP H 141      13.786  11.544  27.675  1.00 14.79           C  
ATOM   1079  C   TRP H 141      18.354  16.841  28.804  1.00 13.57           C  
ATOM   1080  O   TRP H 141      18.664  17.994  28.506  1.00 13.98           O  
ATOM   1081  N   VAL H 142      19.271  15.901  29.121  1.00 14.98           N  
ATOM   1082  CA  VAL H 142      20.669  16.219  29.202  1.00 15.27           C  
ATOM   1083  CB  VAL H 142      21.189  16.196  30.612  1.00 14.33           C  
ATOM   1084  CG1 VAL H 142      22.706  16.440  30.593  1.00 14.20           C  
ATOM   1085  CG2 VAL H 142      20.407  17.229  31.442  1.00 13.06           C  
ATOM   1086  C   VAL H 142      21.434  15.192  28.433  1.00 16.57           C  
ATOM   1087  O   VAL H 142      21.106  14.005  28.448  1.00 15.91           O  
ATOM   1088  N   LYS H 143      22.496  15.649  27.744  1.00 17.88           N  
ATOM   1089  CA  LYS H 143      23.304  14.783  26.938  1.00 19.72           C  
ATOM   1090  CB  LYS H 143      23.522  15.359  25.528  1.00 20.59           C  
ATOM   1091  CG  LYS H 143      24.398  14.519  24.599  1.00 21.87           C  
ATOM   1092  CD  LYS H 143      24.427  15.073  23.171  1.00 23.25           C  
ATOM   1093  CE  LYS H 143      25.482  14.424  22.275  1.00 27.62           C  
ATOM   1094  NZ  LYS H 143      25.486  15.075  20.945  1.00 29.10           N1+
ATOM   1095  C   LYS H 143      24.655  14.677  27.559  1.00 19.78           C  
ATOM   1096  O   LYS H 143      25.280  15.683  27.891  1.00 20.62           O  
ATOM   1097  N   GLN H 144      25.140  13.438  27.759  1.00 20.09           N  
ATOM   1098  CA  GLN H 144      26.478  13.301  28.239  1.00 20.95           C  
ATOM   1099  CB  GLN H 144      26.597  12.658  29.631  1.00 21.37           C  
ATOM   1100  CG  GLN H 144      28.022  12.734  30.187  1.00 23.19           C  
ATOM   1101  CD  GLN H 144      27.993  12.322  31.651  1.00 24.56           C  
ATOM   1102  OE1 GLN H 144      27.310  11.374  32.032  1.00 26.77           O  
ATOM   1103  NE2 GLN H 144      28.750  13.064  32.502  1.00 27.63           N  
ATOM   1104  C   GLN H 144      27.177  12.434  27.248  1.00 21.19           C  
ATOM   1105  O   GLN H 144      26.857  11.256  27.105  1.00 21.07           O  
ATOM   1106  N   ALA H 145      28.147  13.022  26.523  1.00 22.52           N  
ATOM   1107  CA  ALA H 145      28.891  12.298  25.531  1.00 23.56           C  
ATOM   1108  CB  ALA H 145      29.697  13.210  24.588  1.00 23.98           C  
ATOM   1109  C   ALA H 145      29.837  11.393  26.255  1.00 24.86           C  
ATOM   1110  O   ALA H 145      30.150  11.624  27.421  1.00 24.82           O  
ATOM   1111  N   PRO H 146      30.305  10.354  25.615  1.00 25.68           N  
ATOM   1112  CA  PRO H 146      31.161   9.439  26.309  1.00 25.83           C  
ATOM   1113  CD  PRO H 146      29.550   9.694  24.563  1.00 26.19           C  
ATOM   1114  CB  PRO H 146      31.330   8.239  25.384  1.00 25.95           C  
ATOM   1115  CG  PRO H 146      30.009   8.223  24.590  1.00 26.65           C  
ATOM   1116  C   PRO H 146      32.429  10.063  26.778  1.00 26.16           C  
ATOM   1117  O   PRO H 146      33.163  10.621  25.966  1.00 27.23           O  
ATOM   1118  N   GLY H 147      32.705   9.960  28.091  0.80 25.84           N  
ATOM   1119  CA  GLY H 147      33.923  10.464  28.647  0.80 25.42           C  
ATOM   1120  C   GLY H 147      33.913  11.957  28.610  0.80 25.01           C  
ATOM   1121  O   GLY H 147      34.962  12.585  28.729  0.80 25.00           O  
ATOM   1122  N   LYS H 148      32.728  12.577  28.465  0.80 24.33           N  
ATOM   1123  CA  LYS H 148      32.703  14.006  28.357  0.80 23.81           C  
ATOM   1124  CB  LYS H 148      32.312  14.497  26.951  0.80 23.84           C  
ATOM   1125  CG  LYS H 148      33.409  14.181  25.930  0.80 24.86           C  
ATOM   1126  CD  LYS H 148      32.968  14.223  24.468  0.80 26.64           C  
ATOM   1127  CE  LYS H 148      34.076  13.783  23.505  0.80 26.82           C  
ATOM   1128  NZ  LYS H 148      33.509  13.512  22.165  0.80 27.75           N1+
ATOM   1129  C   LYS H 148      31.757  14.557  29.367  0.80 23.34           C  
ATOM   1130  O   LYS H 148      31.292  13.850  30.262  0.80 23.22           O  
ATOM   1131  N   GLY H 149      31.473  15.865  29.250  1.00 22.80           N  
ATOM   1132  CA  GLY H 149      30.691  16.539  30.239  1.00 22.07           C  
ATOM   1133  C   GLY H 149      29.229  16.463  29.944  1.00 21.65           C  
ATOM   1134  O   GLY H 149      28.775  15.757  29.044  1.00 22.23           O  
ATOM   1135  N   LEU H 150      28.458  17.238  30.734  1.00 20.50           N  
ATOM   1136  CA  LEU H 150      27.027  17.275  30.679  1.00 19.01           C  
ATOM   1137  CB  LEU H 150      26.407  17.469  32.074  1.00 17.18           C  
ATOM   1138  CG  LEU H 150      26.693  16.328  33.064  1.00 15.64           C  
ATOM   1139  CD1 LEU H 150      26.142  16.657  34.459  1.00 14.04           C  
ATOM   1140  CD2 LEU H 150      26.157  14.990  32.534  1.00 15.35           C  
ATOM   1141  C   LEU H 150      26.610  18.465  29.872  1.00 19.58           C  
ATOM   1142  O   LEU H 150      27.196  19.540  29.990  1.00 19.44           O  
ATOM   1143  N   LYS H 151      25.583  18.290  29.010  1.00 19.85           N  
ATOM   1144  CA  LYS H 151      25.085  19.406  28.260  1.00 20.29           C  
ATOM   1145  CB  LYS H 151      25.481  19.395  26.776  1.00 21.60           C  
ATOM   1146  CG  LYS H 151      25.250  20.754  26.116  1.00 24.27           C  
ATOM   1147  CD  LYS H 151      26.038  20.956  24.825  1.00 27.15           C  
ATOM   1148  CE  LYS H 151      26.073  22.411  24.357  1.00 27.05           C  
ATOM   1149  NZ  LYS H 151      27.178  22.600  23.392  1.00 29.55           N1+
ATOM   1150  C   LYS H 151      23.587  19.401  28.351  1.00 20.14           C  
ATOM   1151  O   LYS H 151      22.944  18.356  28.279  1.00 20.70           O  
ATOM   1152  N   TRP H 152      22.990  20.599  28.497  1.00 18.97           N  
ATOM   1153  CA  TRP H 152      21.571  20.692  28.685  1.00 18.18           C  
ATOM   1154  CB  TRP H 152      21.207  21.850  29.634  1.00 17.04           C  
ATOM   1155  CG  TRP H 152      19.749  21.983  29.981  1.00 17.43           C  
ATOM   1156  CD2 TRP H 152      18.896  23.003  29.447  1.00 17.28           C  
ATOM   1157  CD1 TRP H 152      18.988  21.254  30.849  1.00 17.14           C  
ATOM   1158  NE1 TRP H 152      17.711  21.759  30.890  1.00 16.11           N  
ATOM   1159  CE2 TRP H 152      17.642  22.835  30.032  1.00 17.42           C  
ATOM   1160  CE3 TRP H 152      19.146  24.003  28.551  1.00 16.38           C  
ATOM   1161  CZ2 TRP H 152      16.608  23.670  29.725  1.00 17.32           C  
ATOM   1162  CZ3 TRP H 152      18.099  24.838  28.234  1.00 17.49           C  
ATOM   1163  CH2 TRP H 152      16.858  24.668  28.812  1.00 17.21           C  
ATOM   1164  C   TRP H 152      20.936  20.915  27.347  1.00 17.90           C  
ATOM   1165  O   TRP H 152      21.252  21.876  26.651  1.00 18.20           O  
ATOM   1166  N   MET H 153      20.089  19.950  26.931  1.00 16.94           N  
ATOM   1167  CA  MET H 153      19.355  19.920  25.695  1.00 16.45           C  
ATOM   1168  CB  MET H 153      18.820  18.509  25.398  1.00 15.97           C  
ATOM   1169  CG  MET H 153      19.947  17.490  25.209  1.00 16.77           C  
ATOM   1170  SD  MET H 153      19.409  15.753  25.174  1.00 19.53           S  
ATOM   1171  CE  MET H 153      18.585  15.882  23.564  1.00 18.34           C  
ATOM   1172  C   MET H 153      18.190  20.865  25.665  1.00 16.66           C  
ATOM   1173  O   MET H 153      17.915  21.490  24.642  1.00 17.12           O  
ATOM   1174  N   GLY H 154      17.448  20.983  26.782  1.00 16.27           N  
ATOM   1175  CA  GLY H 154      16.266  21.793  26.767  1.00 15.39           C  
ATOM   1176  C   GLY H 154      15.339  21.282  27.827  1.00 15.32           C  
ATOM   1177  O   GLY H 154      15.699  20.410  28.618  1.00 15.73           O  
ATOM   1178  N   TRP H 155      14.092  21.792  27.821  1.00 14.54           N  
ATOM   1179  CA  TRP H 155      13.154  21.608  28.890  1.00 13.99           C  
ATOM   1180  CB  TRP H 155      13.301  22.914  29.679  1.00 13.26           C  
ATOM   1181  CG  TRP H 155      12.543  23.257  30.925  1.00 13.17           C  
ATOM   1182  CD2 TRP H 155      11.257  23.896  30.956  1.00 12.52           C  
ATOM   1183  CD1 TRP H 155      12.970  23.179  32.215  1.00 13.08           C  
ATOM   1184  NE1 TRP H 155      12.052  23.766  33.045  1.00 12.62           N  
ATOM   1185  CE2 TRP H 155      10.988  24.203  32.287  1.00 12.34           C  
ATOM   1186  CE3 TRP H 155      10.385  24.221  29.959  1.00 11.55           C  
ATOM   1187  CZ2 TRP H 155       9.838  24.845  32.644  1.00 12.28           C  
ATOM   1188  CZ3 TRP H 155       9.215  24.850  30.326  1.00 11.13           C  
ATOM   1189  CH2 TRP H 155       8.946  25.158  31.644  1.00 11.39           C  
ATOM   1190  C   TRP H 155      11.781  21.532  28.291  1.00 14.11           C  
ATOM   1191  O   TRP H 155      11.525  22.128  27.248  1.00 13.19           O  
ATOM   1192  N   ILE H 156      10.858  20.784  28.930  1.00 14.09           N  
ATOM   1193  CA  ILE H 156       9.507  20.673  28.447  1.00 13.74           C  
ATOM   1194  CB  ILE H 156       9.171  19.280  27.979  1.00 13.65           C  
ATOM   1195  CG1 ILE H 156       7.751  19.193  27.389  1.00 13.17           C  
ATOM   1196  CG2 ILE H 156       9.404  18.319  29.156  1.00 14.28           C  
ATOM   1197  CD1 ILE H 156       7.587  19.860  26.024  1.00 13.73           C  
ATOM   1198  C   ILE H 156       8.574  21.002  29.570  1.00 14.17           C  
ATOM   1199  O   ILE H 156       8.706  20.485  30.678  1.00 13.06           O  
ATOM   1200  N   ASN H 157       7.592  21.880  29.292  1.00 14.33           N  
ATOM   1201  CA  ASN H 157       6.600  22.257  30.258  1.00 13.71           C  
ATOM   1202  CB  ASN H 157       5.931  23.596  29.886  1.00 14.03           C  
ATOM   1203  CG  ASN H 157       5.129  24.119  31.066  1.00 14.90           C  
ATOM   1204  OD1 ASN H 157       4.606  23.343  31.863  1.00 13.71           O  
ATOM   1205  ND2 ASN H 157       5.019  25.472  31.174  1.00 14.80           N  
ATOM   1206  C   ASN H 157       5.560  21.182  30.194  1.00 14.24           C  
ATOM   1207  O   ASN H 157       4.887  21.000  29.185  1.00 14.58           O  
ATOM   1208  N   THR H 158       5.389  20.430  31.291  1.00 21.35           N  
ATOM   1209  CA  THR H 158       4.487  19.316  31.367  1.00 23.89           C  
ATOM   1210  CB  THR H 158       4.688  18.493  32.602  1.00 24.25           C  
ATOM   1211  OG1 THR H 158       4.505  19.290  33.763  1.00 24.46           O  
ATOM   1212  CG2 THR H 158       6.110  17.910  32.564  1.00 21.58           C  
ATOM   1213  C   THR H 158       3.056  19.754  31.327  1.00 25.90           C  
ATOM   1214  O   THR H 158       2.189  18.968  30.945  1.00 25.90           O  
ATOM   1215  N   GLU H 159       2.735  20.954  31.849  1.00 24.76           N  
ATOM   1216  CA  GLU H 159       1.364  21.377  31.796  1.00 29.67           C  
ATOM   1217  CB  GLU H 159       1.105  22.548  32.754  1.00 31.36           C  
ATOM   1218  CG  GLU H 159       1.311  22.135  34.213  1.00 37.22           C  
ATOM   1219  CD  GLU H 159       1.074  23.348  35.096  1.00 46.04           C  
ATOM   1220  OE1 GLU H 159       1.712  24.406  34.845  1.00 45.92           O  
ATOM   1221  OE2 GLU H 159       0.245  23.233  36.036  1.00 47.44           O1-
ATOM   1222  C   GLU H 159       0.961  21.787  30.405  1.00 30.97           C  
ATOM   1223  O   GLU H 159      -0.011  21.278  29.850  1.00 31.12           O  
ATOM   1224  N   THR H 160       1.697  22.749  29.813  1.00 26.71           N  
ATOM   1225  CA  THR H 160       1.393  23.276  28.508  1.00 27.66           C  
ATOM   1226  CB  THR H 160       2.034  24.609  28.286  1.00 30.65           C  
ATOM   1227  OG1 THR H 160       3.445  24.478  28.341  1.00 26.78           O  
ATOM   1228  CG2 THR H 160       1.548  25.571  29.383  1.00 30.27           C  
ATOM   1229  C   THR H 160       1.835  22.366  27.409  1.00 28.84           C  
ATOM   1230  O   THR H 160       1.149  22.186  26.405  1.00 28.59           O  
ATOM   1231  N   GLY H 161       3.016  21.764  27.573  1.00 27.73           N  
ATOM   1232  CA  GLY H 161       3.586  20.932  26.563  1.00 22.77           C  
ATOM   1233  C   GLY H 161       4.577  21.746  25.764  1.00 22.83           C  
ATOM   1234  O   GLY H 161       5.185  21.169  24.862  1.00 25.04           O  
ATOM   1235  N   ASP H 162       4.771  23.080  26.041  1.00 20.37           N  
ATOM   1236  CA  ASP H 162       5.712  23.809  25.227  1.00 20.96           C  
ATOM   1237  CB  ASP H 162       5.582  25.336  25.361  1.00 22.36           C  
ATOM   1238  CG  ASP H 162       4.300  25.765  24.664  1.00 29.11           C  
ATOM   1239  OD1 ASP H 162       4.226  25.613  23.416  1.00  0.00           O  
ATOM   1240  OD2 ASP H 162       3.377  26.254  25.369  1.00  0.00           O1-
ATOM   1241  C   ASP H 162       7.126  23.450  25.581  1.00 19.67           C  
ATOM   1242  O   ASP H 162       7.524  23.457  26.746  1.00 19.82           O  
ATOM   1243  N   PRO H 163       7.883  23.106  24.566  1.00 18.88           N  
ATOM   1244  CA  PRO H 163       9.270  22.772  24.761  1.00 18.48           C  
ATOM   1245  CD  PRO H 163       7.305  22.377  23.450  1.00 19.27           C  
ATOM   1246  CB  PRO H 163       9.601  21.701  23.723  1.00 18.66           C  
ATOM   1247  CG  PRO H 163       8.510  21.854  22.655  1.00 18.75           C  
ATOM   1248  C   PRO H 163      10.167  23.965  24.652  1.00 18.11           C  
ATOM   1249  O   PRO H 163       9.800  24.947  24.008  1.00 18.51           O  
ATOM   1250  N   ALA H 164      11.355  23.889  25.278  1.00 17.33           N  
ATOM   1251  CA  ALA H 164      12.352  24.904  25.125  1.00 17.51           C  
ATOM   1252  CB  ALA H 164      12.682  25.652  26.428  1.00 17.01           C  
ATOM   1253  C   ALA H 164      13.579  24.149  24.728  1.00 18.34           C  
ATOM   1254  O   ALA H 164      13.945  23.169  25.373  1.00 19.12           O  
ATOM   1255  N   TYR H 165      14.265  24.591  23.660  1.00 18.37           N  
ATOM   1256  CA  TYR H 165      15.396  23.838  23.201  1.00 17.96           C  
ATOM   1257  CB  TYR H 165      15.307  23.439  21.718  1.00 17.18           C  
ATOM   1258  CG  TYR H 165      14.113  22.575  21.497  1.00 16.91           C  
ATOM   1259  CD1 TYR H 165      14.157  21.224  21.755  1.00 16.06           C  
ATOM   1260  CD2 TYR H 165      12.948  23.122  21.010  1.00 16.60           C  
ATOM   1261  CE1 TYR H 165      13.051  20.435  21.537  1.00 15.66           C  
ATOM   1262  CE2 TYR H 165      11.841  22.337  20.791  1.00 17.08           C  
ATOM   1263  CZ  TYR H 165      11.891  20.991  21.054  1.00 16.13           C  
ATOM   1264  OH  TYR H 165      10.757  20.183  20.828  1.00 16.28           O  
ATOM   1265  C   TYR H 165      16.598  24.718  23.292  1.00 18.56           C  
ATOM   1266  O   TYR H 165      16.509  25.930  23.100  1.00 18.17           O  
ATOM   1267  N   ALA H 166      17.758  24.116  23.622  1.00 19.67           N  
ATOM   1268  CA  ALA H 166      18.993  24.841  23.647  1.00 21.34           C  
ATOM   1269  CB  ALA H 166      20.152  24.073  24.306  1.00 19.09           C  
ATOM   1270  C   ALA H 166      19.336  25.080  22.207  1.00 22.53           C  
ATOM   1271  O   ALA H 166      18.828  24.398  21.321  1.00 22.32           O  
ATOM   1272  N   ASP H 167      20.215  26.062  21.935  1.00 23.43           N  
ATOM   1273  CA  ASP H 167      20.519  26.447  20.586  1.00 24.97           C  
ATOM   1274  CB  ASP H 167      21.576  27.563  20.519  1.00 26.58           C  
ATOM   1275  CG  ASP H 167      20.961  28.850  21.056  1.00 29.84           C  
ATOM   1276  OD1 ASP H 167      19.705  28.928  21.126  1.00 24.43           O  
ATOM   1277  OD2 ASP H 167      21.744  29.773  21.404  1.00 25.10           O1-
ATOM   1278  C   ASP H 167      21.065  25.281  19.817  1.00 24.40           C  
ATOM   1279  O   ASP H 167      20.667  25.041  18.679  1.00 24.14           O  
ATOM   1280  N   ASP H 168      21.978  24.506  20.424  1.00 24.01           N  
ATOM   1281  CA  ASP H 168      22.614  23.430  19.716  1.00 24.39           C  
ATOM   1282  CB  ASP H 168      23.731  22.763  20.532  1.00 25.60           C  
ATOM   1283  CG  ASP H 168      24.887  23.748  20.564  1.00 28.32           C  
ATOM   1284  OD1 ASP H 168      25.103  24.428  19.525  1.00 24.72           O  
ATOM   1285  OD2 ASP H 168      25.560  23.848  21.625  1.00 26.41           O1-
ATOM   1286  C   ASP H 168      21.617  22.379  19.334  1.00 23.90           C  
ATOM   1287  O   ASP H 168      21.794  21.682  18.338  1.00 24.31           O  
ATOM   1288  N   PHE H 169      20.590  22.173  20.168  1.00 22.41           N  
ATOM   1289  CA  PHE H 169      19.587  21.168  19.959  1.00 21.62           C  
ATOM   1290  CB  PHE H 169      19.006  20.603  21.260  1.00 20.22           C  
ATOM   1291  CG  PHE H 169      20.199  19.992  21.909  1.00 19.10           C  
ATOM   1292  CD1 PHE H 169      20.905  18.998  21.278  1.00 18.58           C  
ATOM   1293  CD2 PHE H 169      20.667  20.452  23.111  1.00 18.14           C  
ATOM   1294  CE1 PHE H 169      22.019  18.440  21.858  1.00 18.56           C  
ATOM   1295  CE2 PHE H 169      21.779  19.894  23.697  1.00 17.99           C  
ATOM   1296  CZ  PHE H 169      22.459  18.877  23.080  1.00 18.73           C  
ATOM   1297  C   PHE H 169      18.483  21.526  19.010  1.00 22.65           C  
ATOM   1298  O   PHE H 169      17.795  20.632  18.529  1.00 22.90           O  
ATOM   1299  N   LYS H 170      18.202  22.820  18.774  1.00 23.91           N  
ATOM   1300  CA  LYS H 170      17.076  23.139  17.938  1.00 25.10           C  
ATOM   1301  CB  LYS H 170      16.890  24.650  17.740  0.80 24.48           C  
ATOM   1302  CG  LYS H 170      16.696  25.408  19.055  0.80 24.00           C  
ATOM   1303  CD  LYS H 170      16.894  26.919  18.931  0.80 24.80           C  
ATOM   1304  CE  LYS H 170      15.630  27.737  19.204  0.80 24.99           C  
ATOM   1305  NZ  LYS H 170      15.425  27.880  20.663  0.80 25.82           N1+
ATOM   1306  C   LYS H 170      17.279  22.521  16.596  1.00 25.77           C  
ATOM   1307  O   LYS H 170      18.333  22.691  15.984  1.00 27.10           O  
ATOM   1308  N   GLY H 171      16.260  21.784  16.099  1.00 25.36           N  
ATOM   1309  CA  GLY H 171      16.423  21.192  14.806  1.00 24.37           C  
ATOM   1310  C   GLY H 171      15.943  19.774  14.833  1.00 23.97           C  
ATOM   1311  O   GLY H 171      14.757  19.486  14.681  1.00 24.27           O  
ATOM   1312  N   ARG H 172      16.909  18.852  14.972  1.00 22.76           N  
ATOM   1313  CA  ARG H 172      16.735  17.431  14.953  1.00 21.22           C  
ATOM   1314  CB  ARG H 172      18.087  16.692  14.894  1.00 21.46           C  
ATOM   1315  CG  ARG H 172      18.879  17.065  13.637  1.00 21.50           C  
ATOM   1316  CD  ARG H 172      20.184  16.295  13.420  1.00 20.77           C  
ATOM   1317  NE  ARG H 172      21.117  16.623  14.534  1.00 19.37           N  
ATOM   1318  CZ  ARG H 172      21.235  15.765  15.589  1.00 19.12           C  
ATOM   1319  NH1 ARG H 172      20.510  14.607  15.608  1.00 18.97           N1+
ATOM   1320  NH2 ARG H 172      22.091  16.049  16.614  1.00 18.60           N  
ATOM   1321  C   ARG H 172      15.982  16.943  16.155  1.00 20.34           C  
ATOM   1322  O   ARG H 172      15.323  15.907  16.086  1.00 20.25           O  
ATOM   1323  N   PHE H 173      16.097  17.649  17.297  1.00 19.87           N  
ATOM   1324  CA  PHE H 173      15.527  17.184  18.531  1.00 19.93           C  
ATOM   1325  CB  PHE H 173      16.337  17.661  19.745  1.00 19.90           C  
ATOM   1326  CG  PHE H 173      17.679  17.033  19.620  1.00 20.77           C  
ATOM   1327  CD1 PHE H 173      18.647  17.587  18.816  1.00 20.96           C  
ATOM   1328  CD2 PHE H 173      17.971  15.883  20.304  1.00 20.80           C  
ATOM   1329  CE1 PHE H 173      19.886  17.002  18.698  1.00 20.77           C  
ATOM   1330  CE2 PHE H 173      19.207  15.295  20.190  1.00 21.46           C  
ATOM   1331  CZ  PHE H 173      20.170  15.851  19.387  1.00 20.94           C  
ATOM   1332  C   PHE H 173      14.119  17.664  18.719  1.00 20.00           C  
ATOM   1333  O   PHE H 173      13.782  18.801  18.387  1.00 19.76           O  
ATOM   1334  N   ALA H 174      13.252  16.777  19.268  1.00 19.59           N  
ATOM   1335  CA  ALA H 174      11.887  17.136  19.535  1.00 19.06           C  
ATOM   1336  CB  ALA H 174      10.909  16.654  18.450  1.00 19.33           C  
ATOM   1337  C   ALA H 174      11.459  16.503  20.829  1.00 18.62           C  
ATOM   1338  O   ALA H 174      11.648  15.306  21.041  1.00 18.77           O  
ATOM   1339  N   PHE H 175      10.834  17.300  21.726  1.00 18.18           N  
ATOM   1340  CA  PHE H 175      10.370  16.774  22.979  1.00 18.02           C  
ATOM   1341  CB  PHE H 175      10.571  17.706  24.186  1.00 17.44           C  
ATOM   1342  CG  PHE H 175      12.007  18.081  24.277  1.00 17.31           C  
ATOM   1343  CD1 PHE H 175      12.985  17.119  24.368  1.00 17.57           C  
ATOM   1344  CD2 PHE H 175      12.374  19.407  24.314  1.00 16.96           C  
ATOM   1345  CE1 PHE H 175      14.310  17.475  24.464  1.00 17.09           C  
ATOM   1346  CE2 PHE H 175      13.697  19.769  24.415  1.00 16.63           C  
ATOM   1347  CZ  PHE H 175      14.670  18.801  24.480  1.00 17.00           C  
ATOM   1348  C   PHE H 175       8.890  16.615  22.842  1.00 19.02           C  
ATOM   1349  O   PHE H 175       8.230  17.425  22.194  1.00 19.41           O  
ATOM   1350  N   SER H 176       8.333  15.545  23.441  1.00 19.94           N  
ATOM   1351  CA  SER H 176       6.919  15.306  23.369  1.00 20.58           C  
ATOM   1352  CB  SER H 176       6.518  14.399  22.190  1.00 21.14           C  
ATOM   1353  OG  SER H 176       7.188  13.152  22.286  1.00 21.57           O  
ATOM   1354  C   SER H 176       6.530  14.618  24.639  1.00 21.41           C  
ATOM   1355  O   SER H 176       7.394  14.243  25.429  1.00 21.67           O  
ATOM   1356  N   LEU H 177       5.216  14.467  24.905  1.00 21.72           N  
ATOM   1357  CA  LEU H 177       4.865  13.813  26.133  1.00 22.16           C  
ATOM   1358  CB  LEU H 177       4.850  14.772  27.341  1.00 22.66           C  
ATOM   1359  CG  LEU H 177       4.340  16.193  27.024  1.00 22.74           C  
ATOM   1360  CD1 LEU H 177       2.855  16.212  26.639  1.00 23.27           C  
ATOM   1361  CD2 LEU H 177       4.673  17.160  28.169  1.00 22.61           C  
ATOM   1362  C   LEU H 177       3.539  13.132  26.034  1.00 23.27           C  
ATOM   1363  O   LEU H 177       2.671  13.538  25.265  1.00 23.97           O  
ATOM   1364  N   GLU H 178       3.387  12.014  26.777  1.00 24.88           N  
ATOM   1365  CA  GLU H 178       2.101  11.401  26.936  1.00 26.82           C  
ATOM   1366  CB  GLU H 178       2.063   9.872  26.778  1.00 27.66           C  
ATOM   1367  CG  GLU H 178       2.055   9.376  25.336  1.00 30.19           C  
ATOM   1368  CD  GLU H 178       1.703   7.898  25.377  1.00 31.58           C  
ATOM   1369  OE1 GLU H 178       2.410   7.136  26.090  1.00 33.57           O  
ATOM   1370  OE2 GLU H 178       0.708   7.513  24.707  1.00 34.57           O1-
ATOM   1371  C   GLU H 178       1.767  11.665  28.359  1.00 26.87           C  
ATOM   1372  O   GLU H 178       2.150  10.912  29.252  1.00 26.60           O  
ATOM   1373  N   THR H 179       1.009  12.744  28.594  1.00 27.46           N  
ATOM   1374  CA  THR H 179       0.708  13.183  29.920  1.00 28.32           C  
ATOM   1375  CB  THR H 179      -0.035  14.487  29.941  1.00 28.86           C  
ATOM   1376  OG1 THR H 179      -0.308  14.876  31.276  1.00 30.56           O  
ATOM   1377  CG2 THR H 179      -1.324  14.363  29.119  1.00 29.01           C  
ATOM   1378  C   THR H 179      -0.074  12.135  30.638  1.00 28.16           C  
ATOM   1379  O   THR H 179       0.125  11.919  31.832  1.00 28.46           O  
ATOM   1380  N   SER H 180      -0.976  11.442  29.925  1.00 28.48           N  
ATOM   1381  CA  SER H 180      -1.801  10.443  30.537  1.00 28.51           C  
ATOM   1382  CB  SER H 180      -2.708   9.750  29.509  1.00 29.20           C  
ATOM   1383  OG  SER H 180      -3.504  10.714  28.839  1.00 29.89           O  
ATOM   1384  C   SER H 180      -0.915   9.379  31.114  1.00 27.33           C  
ATOM   1385  O   SER H 180      -1.197   8.843  32.186  1.00 27.12           O  
ATOM   1386  N   VAL H 181       0.144   9.026  30.363  1.00 26.02           N  
ATOM   1387  CA  VAL H 181       1.130   8.025  30.666  1.00 24.88           C  
ATOM   1388  CB  VAL H 181       1.858   7.568  29.433  1.00 25.13           C  
ATOM   1389  CG1 VAL H 181       2.896   6.503  29.825  1.00  0.00           C  
ATOM   1390  CG2 VAL H 181       0.816   7.089  28.409  1.00  0.00           C  
ATOM   1391  C   VAL H 181       2.142   8.532  31.667  1.00 23.90           C  
ATOM   1392  O   VAL H 181       2.873   7.744  32.265  1.00 23.93           O  
ATOM   1393  N   ARG H 182       2.256   9.864  31.852  1.00 22.35           N  
ATOM   1394  CA  ARG H 182       3.292  10.400  32.694  1.00 20.80           C  
ATOM   1395  CB  ARG H 182       3.338   9.816  34.121  1.00 20.62           C  
ATOM   1396  CG  ARG H 182       2.287  10.366  35.090  1.00  0.00           C  
ATOM   1397  CD  ARG H 182       0.856   9.905  34.821  1.00  0.00           C  
ATOM   1398  NE  ARG H 182       0.028  10.411  35.952  1.00  0.00           N  
ATOM   1399  CZ  ARG H 182      -1.303  10.654  35.771  1.00  0.00           C  
ATOM   1400  NH1 ARG H 182      -1.866  10.445  34.545  1.00  0.00           N1+
ATOM   1401  NH2 ARG H 182      -2.066  11.107  36.809  1.00  0.00           N  
ATOM   1402  C   ARG H 182       4.606  10.069  32.060  1.00 19.54           C  
ATOM   1403  O   ARG H 182       5.547   9.648  32.732  1.00 19.16           O  
ATOM   1404  N   THR H 183       4.699  10.237  30.727  1.00 19.10           N  
ATOM   1405  CA  THR H 183       5.942   9.930  30.089  1.00 19.33           C  
ATOM   1406  CB  THR H 183       5.864   8.708  29.225  1.00 19.24           C  
ATOM   1407  OG1 THR H 183       5.460   7.590  30.001  1.00 20.82           O  
ATOM   1408  CG2 THR H 183       7.251   8.445  28.620  1.00 20.58           C  
ATOM   1409  C   THR H 183       6.355  11.081  29.221  1.00 18.56           C  
ATOM   1410  O   THR H 183       5.519  11.770  28.637  1.00 19.07           O  
ATOM   1411  N   ALA H 184       7.683  11.317  29.139  1.00 18.05           N  
ATOM   1412  CA  ALA H 184       8.244  12.335  28.297  1.00 18.14           C  
ATOM   1413  CB  ALA H 184       9.175  13.310  29.037  1.00 17.56           C  
ATOM   1414  C   ALA H 184       9.081  11.599  27.303  1.00 18.76           C  
ATOM   1415  O   ALA H 184       9.630  10.546  27.619  1.00 19.66           O  
ATOM   1416  N   TYR H 185       9.187  12.117  26.063  1.00 18.93           N  
ATOM   1417  CA  TYR H 185       9.947  11.392  25.083  1.00 19.33           C  
ATOM   1418  CB  TYR H 185       9.096  10.805  23.941  1.00 19.24           C  
ATOM   1419  CG  TYR H 185       8.080   9.853  24.480  1.00 20.03           C  
ATOM   1420  CD1 TYR H 185       6.857  10.312  24.913  1.00 20.56           C  
ATOM   1421  CD2 TYR H 185       8.341   8.504  24.542  1.00 19.65           C  
ATOM   1422  CE1 TYR H 185       5.911   9.442  25.403  1.00 21.28           C  
ATOM   1423  CE2 TYR H 185       7.400   7.628  25.032  1.00 21.21           C  
ATOM   1424  CZ  TYR H 185       6.184   8.096  25.466  1.00 20.91           C  
ATOM   1425  OH  TYR H 185       5.218   7.198  25.968  1.00 26.48           O  
ATOM   1426  C   TYR H 185      10.897  12.328  24.411  1.00 19.40           C  
ATOM   1427  O   TYR H 185      10.619  13.512  24.239  1.00 20.17           O  
ATOM   1428  N   LEU H 186      12.071  11.793  24.027  1.00 18.86           N  
ATOM   1429  CA  LEU H 186      13.055  12.530  23.294  1.00 18.83           C  
ATOM   1430  CB  LEU H 186      14.457  12.439  23.925  1.00 18.37           C  
ATOM   1431  CG  LEU H 186      15.565  13.106  23.090  1.00 17.92           C  
ATOM   1432  CD1 LEU H 186      15.304  14.607  22.898  1.00 17.73           C  
ATOM   1433  CD2 LEU H 186      16.949  12.820  23.688  1.00 17.90           C  
ATOM   1434  C   LEU H 186      13.137  11.877  21.959  1.00 19.34           C  
ATOM   1435  O   LEU H 186      13.366  10.672  21.862  1.00 19.67           O  
ATOM   1436  N   GLN H 187      12.927  12.652  20.883  1.00 20.07           N  
ATOM   1437  CA  GLN H 187      13.042  12.052  19.591  1.00 20.85           C  
ATOM   1438  CB  GLN H 187      11.762  12.156  18.743  1.00 22.31           C  
ATOM   1439  CG  GLN H 187      11.882  11.475  17.379  1.00 24.81           C  
ATOM   1440  CD  GLN H 187      10.516  11.500  16.713  1.00 27.01           C  
ATOM   1441  OE1 GLN H 187       9.633  10.714  17.052  1.00 30.24           O  
ATOM   1442  NE2 GLN H 187      10.335  12.427  15.733  1.00 27.77           N  
ATOM   1443  C   GLN H 187      14.145  12.761  18.880  1.00 20.29           C  
ATOM   1444  O   GLN H 187      14.211  13.990  18.877  1.00 19.40           O  
ATOM   1445  N   ILE H 188      15.060  11.976  18.281  1.00 20.59           N  
ATOM   1446  CA  ILE H 188      16.165  12.522  17.551  1.00 20.85           C  
ATOM   1447  CB  ILE H 188      17.495  12.017  18.027  1.00 20.72           C  
ATOM   1448  CG1 ILE H 188      17.677  12.321  19.521  1.00 21.06           C  
ATOM   1449  CG2 ILE H 188      18.586  12.647  17.141  1.00 20.25           C  
ATOM   1450  CD1 ILE H 188      18.839  11.563  20.161  1.00 21.62           C  
ATOM   1451  C   ILE H 188      15.999  12.040  16.148  1.00 21.95           C  
ATOM   1452  O   ILE H 188      15.854  10.842  15.907  1.00 21.60           O  
ATOM   1453  N   ASN H 189      16.014  12.976  15.182  1.00 22.68           N  
ATOM   1454  CA  ASN H 189      15.801  12.610  13.815  1.00 23.11           C  
ATOM   1455  CB  ASN H 189      14.772  13.504  13.098  1.00 23.93           C  
ATOM   1456  CG  ASN H 189      13.432  13.362  13.804  1.00 29.34           C  
ATOM   1457  OD1 ASN H 189      13.225  12.456  14.608  1.00 30.89           O  
ATOM   1458  ND2 ASN H 189      12.489  14.290  13.497  1.00 29.82           N  
ATOM   1459  C   ASN H 189      17.094  12.795  13.088  1.00 23.25           C  
ATOM   1460  O   ASN H 189      17.946  13.574  13.514  1.00 22.91           O  
ATOM   1461  N   ASN H 190      17.265  12.072  11.958  1.00 23.11           N  
ATOM   1462  CA  ASN H 190      18.451  12.197  11.155  1.00 23.13           C  
ATOM   1463  CB  ASN H 190      18.537  13.571  10.458  1.00 23.96           C  
ATOM   1464  CG  ASN H 190      19.616  13.522   9.387  1.00 26.57           C  
ATOM   1465  OD1 ASN H 190      20.318  14.503   9.153  1.00 28.71           O  
ATOM   1466  ND2 ASN H 190      19.750  12.353   8.707  1.00 26.46           N  
ATOM   1467  C   ASN H 190      19.655  12.020  12.031  1.00 22.48           C  
ATOM   1468  O   ASN H 190      20.497  12.911  12.140  1.00 21.72           O  
ATOM   1469  N   LEU H 191      19.776  10.834  12.658  1.00 22.37           N  
ATOM   1470  CA  LEU H 191      20.831  10.569  13.596  1.00 22.70           C  
ATOM   1471  CB  LEU H 191      20.834   9.115  14.107  1.00 22.20           C  
ATOM   1472  CG  LEU H 191      19.666   8.753  15.039  1.00 21.46           C  
ATOM   1473  CD1 LEU H 191      19.748   7.284  15.477  1.00 20.27           C  
ATOM   1474  CD2 LEU H 191      19.603   9.703  16.245  1.00 21.25           C  
ATOM   1475  C   LEU H 191      22.167  10.795  12.964  1.00 23.02           C  
ATOM   1476  O   LEU H 191      22.429  10.383  11.835  1.00 23.31           O  
ATOM   1477  N   LYS H 192      23.049  11.485  13.715  1.00 23.02           N  
ATOM   1478  CA  LYS H 192      24.404  11.714  13.310  1.00 23.82           C  
ATOM   1479  CB  LYS H 192      24.877  13.164  13.497  1.00 24.29           C  
ATOM   1480  CG  LYS H 192      24.240  14.176  12.543  1.00 26.25           C  
ATOM   1481  CD  LYS H 192      24.528  15.624  12.944  1.00 28.10           C  
ATOM   1482  CE  LYS H 192      24.161  16.656  11.879  1.00 28.35           C  
ATOM   1483  NZ  LYS H 192      24.654  17.990  12.286  1.00 29.85           N1+
ATOM   1484  C   LYS H 192      25.237  10.870  14.222  1.00 24.55           C  
ATOM   1485  O   LYS H 192      24.780  10.449  15.282  1.00 23.68           O  
ATOM   1486  N   ASN H 193      26.489  10.590  13.824  1.00 25.88           N  
ATOM   1487  CA  ASN H 193      27.346   9.753  14.614  1.00 27.67           C  
ATOM   1488  CB  ASN H 193      28.677   9.418  13.925  1.00 28.81           C  
ATOM   1489  CG  ASN H 193      29.255   8.216  14.653  1.00 31.21           C  
ATOM   1490  OD1 ASN H 193      29.727   8.319  15.784  1.00 33.66           O  
ATOM   1491  ND2 ASN H 193      29.204   7.034  13.986  1.00 31.98           N  
ATOM   1492  C   ASN H 193      27.646  10.429  15.920  1.00 27.46           C  
ATOM   1493  O   ASN H 193      27.833   9.767  16.939  1.00 28.04           O  
ATOM   1494  N   GLU H 194      27.688  11.774  15.923  1.00 26.45           N  
ATOM   1495  CA  GLU H 194      28.027  12.568  17.074  1.00 25.69           C  
ATOM   1496  CB  GLU H 194      28.072  14.080  16.789  0.80 25.90           C  
ATOM   1497  CG  GLU H 194      26.734  14.669  16.343  0.80 26.92           C  
ATOM   1498  CD  GLU H 194      26.889  16.177  16.231  0.80 28.34           C  
ATOM   1499  OE1 GLU H 194      27.483  16.640  15.220  0.80 29.86           O  
ATOM   1500  OE2 GLU H 194      26.416  16.886  17.160  0.80 29.69           O1-
ATOM   1501  C   GLU H 194      27.016  12.349  18.158  1.00 25.09           C  
ATOM   1502  O   GLU H 194      27.294  12.617  19.325  1.00 25.21           O  
ATOM   1503  N   ASP H 195      25.804  11.903  17.780  1.00 24.36           N  
ATOM   1504  CA  ASP H 195      24.695  11.674  18.665  1.00 23.15           C  
ATOM   1505  CB  ASP H 195      23.389  11.324  17.932  1.00 22.59           C  
ATOM   1506  CG  ASP H 195      22.871  12.596  17.272  1.00 22.12           C  
ATOM   1507  OD1 ASP H 195      23.363  13.698  17.635  1.00 21.52           O  
ATOM   1508  OD2 ASP H 195      21.973  12.487  16.397  1.00 21.62           O1-
ATOM   1509  C   ASP H 195      24.996  10.566  19.630  1.00 22.77           C  
ATOM   1510  O   ASP H 195      24.261  10.382  20.598  1.00 22.81           O  
ATOM   1511  N   THR H 196      26.021   9.737  19.361  1.00 22.75           N  
ATOM   1512  CA  THR H 196      26.341   8.678  20.279  1.00 22.41           C  
ATOM   1513  CB  THR H 196      27.542   7.887  19.845  1.00 22.78           C  
ATOM   1514  OG1 THR H 196      27.312   7.310  18.569  1.00 20.84           O  
ATOM   1515  CG2 THR H 196      27.822   6.790  20.883  1.00 20.21           C  
ATOM   1516  C   THR H 196      26.638   9.290  21.617  1.00 21.53           C  
ATOM   1517  O   THR H 196      27.565  10.087  21.759  1.00 20.76           O  
ATOM   1518  N   ALA H 197      25.839   8.919  22.641  1.00 20.05           N  
ATOM   1519  CA  ALA H 197      26.011   9.461  23.959  1.00 19.51           C  
ATOM   1520  CB  ALA H 197      25.868  10.991  24.020  1.00 18.50           C  
ATOM   1521  C   ALA H 197      24.927   8.890  24.820  1.00 19.25           C  
ATOM   1522  O   ALA H 197      24.124   8.074  24.369  1.00 19.24           O  
ATOM   1523  N   ILE H 198      24.898   9.306  26.103  1.00 18.63           N  
ATOM   1524  CA  ILE H 198      23.881   8.864  27.013  1.00 17.86           C  
ATOM   1525  CB  ILE H 198      24.432   8.384  28.326  1.00 17.35           C  
ATOM   1526  CG1 ILE H 198      25.169   9.523  29.051  1.00  0.00           C  
ATOM   1527  CG2 ILE H 198      25.304   7.151  28.041  1.00 17.01           C  
ATOM   1528  CD1 ILE H 198      25.571   9.171  30.483  1.00  0.00           C  
ATOM   1529  C   ILE H 198      22.987  10.040  27.264  1.00 17.65           C  
ATOM   1530  O   ILE H 198      23.454  11.158  27.480  1.00 18.19           O  
ATOM   1531  N   TYR H 199      21.658   9.813  27.212  1.00 17.31           N  
ATOM   1532  CA  TYR H 199      20.719  10.882  27.375  1.00 16.51           C  
ATOM   1533  CB  TYR H 199      19.695  10.954  26.230  1.00 16.68           C  
ATOM   1534  CG  TYR H 199      20.446  11.276  24.979  1.00 15.55           C  
ATOM   1535  CD1 TYR H 199      21.044  10.290  24.229  1.00 14.85           C  
ATOM   1536  CD2 TYR H 199      20.557  12.577  24.550  1.00 15.52           C  
ATOM   1537  CE1 TYR H 199      21.737  10.599  23.079  1.00 14.86           C  
ATOM   1538  CE2 TYR H 199      21.246  12.891  23.403  1.00 15.16           C  
ATOM   1539  CZ  TYR H 199      21.839  11.903  22.661  1.00 14.57           C  
ATOM   1540  OH  TYR H 199      22.546  12.229  21.484  1.00 15.15           O  
ATOM   1541  C   TYR H 199      19.975  10.645  28.650  1.00 16.38           C  
ATOM   1542  O   TYR H 199      19.497   9.542  28.908  1.00 16.58           O  
ATOM   1543  N   PHE H 200      19.885  11.694  29.495  1.00 16.60           N  
ATOM   1544  CA  PHE H 200      19.223  11.580  30.763  1.00 15.05           C  
ATOM   1545  CB  PHE H 200      20.065  12.069  31.961  1.00 13.60           C  
ATOM   1546  CG  PHE H 200      21.274  11.221  32.178  1.00 12.58           C  
ATOM   1547  CD1 PHE H 200      21.179  10.036  32.871  1.00 12.98           C  
ATOM   1548  CD2 PHE H 200      22.507  11.626  31.715  1.00 12.97           C  
ATOM   1549  CE1 PHE H 200      22.294   9.259  33.081  1.00 13.03           C  
ATOM   1550  CE2 PHE H 200      23.625  10.853  31.923  1.00 12.92           C  
ATOM   1551  CZ  PHE H 200      23.520   9.669  32.613  1.00 12.60           C  
ATOM   1552  C   PHE H 200      18.041  12.495  30.758  1.00 15.13           C  
ATOM   1553  O   PHE H 200      18.094  13.595  30.214  1.00 15.49           O  
ATOM   1554  N   CYS H 201      16.925  12.039  31.360  1.00 14.46           N  
ATOM   1555  CA  CYS H 201      15.798  12.895  31.561  1.00 13.80           C  
ATOM   1556  CB  CYS H 201      14.428  12.209  31.334  1.00 14.03           C  
ATOM   1557  SG  CYS H 201      14.186  10.708  32.338  1.00 15.57           S  
ATOM   1558  C   CYS H 201      15.913  13.267  33.001  1.00 13.38           C  
ATOM   1559  O   CYS H 201      16.303  12.444  33.828  1.00 13.03           O  
ATOM   1560  N   ALA H 202      15.651  14.538  33.340  1.00 13.17           N  
ATOM   1561  CA  ALA H 202      15.765  14.898  34.716  1.00 13.77           C  
ATOM   1562  CB  ALA H 202      17.072  15.627  35.054  1.00 13.94           C  
ATOM   1563  C   ALA H 202      14.633  15.813  35.016  1.00 13.85           C  
ATOM   1564  O   ALA H 202      14.255  16.643  34.191  1.00 13.76           O  
ATOM   1565  N   ARG H 203      14.052  15.676  36.220  1.00 13.50           N  
ATOM   1566  CA  ARG H 203      12.938  16.500  36.565  1.00 12.79           C  
ATOM   1567  CB  ARG H 203      12.079  15.925  37.710  1.00 12.07           C  
ATOM   1568  CG  ARG H 203      10.788  16.702  37.964  1.00 11.55           C  
ATOM   1569  CD  ARG H 203       9.861  16.047  38.991  1.00 10.99           C  
ATOM   1570  NE  ARG H 203      10.563  16.046  40.304  1.00 11.17           N  
ATOM   1571  CZ  ARG H 203       9.855  16.086  41.470  1.00 10.70           C  
ATOM   1572  NH1 ARG H 203       8.492  16.151  41.452  1.00 11.20           N1+
ATOM   1573  NH2 ARG H 203      10.513  16.051  42.663  1.00  9.98           N  
ATOM   1574  C   ARG H 203      13.461  17.836  36.954  1.00 13.39           C  
ATOM   1575  O   ARG H 203      14.484  17.952  37.629  1.00 12.79           O  
ATOM   1576  N   GLU H 204      12.760  18.885  36.490  1.00 13.73           N  
ATOM   1577  CA  GLU H 204      13.119  20.223  36.816  1.00 13.84           C  
ATOM   1578  CB  GLU H 204      12.779  21.224  35.695  1.00 17.23           C  
ATOM   1579  CG  GLU H 204      13.526  22.560  35.770  1.00 17.99           C  
ATOM   1580  CD  GLU H 204      12.702  23.558  36.574  1.00  0.00           C  
ATOM   1581  OE1 GLU H 204      11.735  23.124  37.255  1.00  0.00           O  
ATOM   1582  OE2 GLU H 204      13.024  24.775  36.513  1.00  0.00           O1-
ATOM   1583  C   GLU H 204      12.246  20.511  37.960  1.00 14.24           C  
ATOM   1584  O   GLU H 204      11.025  20.545  37.828  1.00 15.46           O  
ATOM   1585  N   ASP H 205      12.968  20.930  39.026  1.00 24.59           N  
ATOM   1586  CA  ASP H 205      12.558  21.528  40.244  1.00 25.89           C  
ATOM   1587  CB  ASP H 205      12.798  20.625  41.464  1.00 26.47           C  
ATOM   1588  CG  ASP H 205      12.321  21.374  42.695  1.00 29.07           C  
ATOM   1589  OD1 ASP H 205      11.802  22.510  42.525  1.00  0.00           O  
ATOM   1590  OD2 ASP H 205      12.472  20.827  43.819  1.00  0.00           O1-
ATOM   1591  C   ASP H 205      13.511  22.683  40.361  1.00 26.99           C  
ATOM   1592  O   ASP H 205      14.320  22.745  41.285  1.00 27.77           O  
ATOM   1593  N   ASP H 206      13.396  23.654  39.430  1.00 28.57           N  
ATOM   1594  CA  ASP H 206      14.272  24.786  39.327  1.00 30.22           C  
ATOM   1595  CB  ASP H 206      14.514  25.447  40.695  1.00 38.99           C  
ATOM   1596  CG  ASP H 206      15.069  26.844  40.471  1.00 42.47           C  
ATOM   1597  OD1 ASP H 206      15.029  27.325  39.305  1.00  0.00           O  
ATOM   1598  OD2 ASP H 206      15.536  27.453  41.469  1.00  0.00           O1-
ATOM   1599  C   ASP H 206      15.602  24.335  38.771  1.00 29.91           C  
ATOM   1600  O   ASP H 206      16.553  25.111  38.717  1.00 31.43           O  
ATOM   1601  N   GLY H 207      15.703  23.097  38.245  1.00 28.42           N  
ATOM   1602  CA  GLY H 207      16.987  22.674  37.747  1.00 28.13           C  
ATOM   1603  C   GLY H 207      16.947  21.213  37.436  1.00 27.10           C  
ATOM   1604  O   GLY H 207      16.027  20.735  36.773  1.00 28.13           O  
ATOM   1605  N   LEU H 208      17.987  20.469  37.878  1.00 25.71           N  
ATOM   1606  CA  LEU H 208      18.019  19.070  37.553  1.00 24.54           C  
ATOM   1607  CB  LEU H 208      19.361  18.619  36.931  1.00 24.89           C  
ATOM   1608  CG  LEU H 208      20.073  19.641  35.998  1.00 24.78           C  
ATOM   1609  CD1 LEU H 208      21.056  18.924  35.068  1.00 25.19           C  
ATOM   1610  CD2 LEU H 208      19.156  20.666  35.313  1.00 24.97           C  
ATOM   1611  C   LEU H 208      18.016  18.311  38.840  1.00 24.49           C  
ATOM   1612  O   LEU H 208      19.035  17.731  39.207  1.00 24.62           O  
ATOM   1613  N   ALA H 209      16.913  18.311  39.606  1.00 24.82           N  
ATOM   1614  CA  ALA H 209      17.074  17.576  40.828  1.00 24.56           C  
ATOM   1615  CB  ALA H 209      15.948  17.874  41.833  1.00 25.21           C  
ATOM   1616  C   ALA H 209      17.083  16.093  40.609  1.00 23.13           C  
ATOM   1617  O   ALA H 209      18.100  15.408  40.630  1.00 24.26           O  
ATOM   1618  N   SER H 210      15.938  15.586  40.177  1.00 18.54           N  
ATOM   1619  CA  SER H 210      15.672  14.138  40.121  1.00 18.25           C  
ATOM   1620  CB  SER H 210      14.182  13.768  40.266  1.00 19.98           C  
ATOM   1621  OG  SER H 210      13.714  14.076  41.570  1.00  0.00           O  
ATOM   1622  C   SER H 210      16.098  13.653  38.746  1.00 17.06           C  
ATOM   1623  O   SER H 210      15.711  14.264  37.753  1.00 16.42           O  
ATOM   1624  N   TRP H 211      16.838  12.513  38.620  1.00 16.12           N  
ATOM   1625  CA  TRP H 211      17.358  12.111  37.320  1.00 15.59           C  
ATOM   1626  CB  TRP H 211      18.894  12.130  37.274  1.00 14.04           C  
ATOM   1627  CG  TRP H 211      19.511  13.495  37.444  1.00 13.33           C  
ATOM   1628  CD2 TRP H 211      20.272  14.170  36.431  1.00 12.46           C  
ATOM   1629  CD1 TRP H 211      19.518  14.310  38.538  1.00 12.03           C  
ATOM   1630  NE1 TRP H 211      20.230  15.454  38.269  1.00 11.81           N  
ATOM   1631  CE2 TRP H 211      20.701  15.380  36.976  1.00 12.23           C  
ATOM   1632  CE3 TRP H 211      20.588  13.809  35.152  1.00 12.08           C  
ATOM   1633  CZ2 TRP H 211      21.455  16.252  36.246  1.00 11.89           C  
ATOM   1634  CZ3 TRP H 211      21.351  14.691  34.421  1.00 11.04           C  
ATOM   1635  CH2 TRP H 211      21.775  15.888  34.958  1.00 11.44           C  
ATOM   1636  C   TRP H 211      16.982  10.694  36.976  1.00 16.27           C  
ATOM   1637  O   TRP H 211      16.762   9.857  37.848  1.00 16.73           O  
ATOM   1638  N   GLY H 212      16.901  10.395  35.656  1.00 16.79           N  
ATOM   1639  CA  GLY H 212      16.634   9.064  35.181  1.00 18.04           C  
ATOM   1640  C   GLY H 212      17.952   8.353  35.079  1.00 18.70           C  
ATOM   1641  O   GLY H 212      19.012   8.960  35.199  1.00 18.41           O  
ATOM   1642  N   GLN H 213      17.895   7.036  34.816  1.00 19.12           N  
ATOM   1643  CA  GLN H 213      18.997   6.116  34.699  1.00 18.97           C  
ATOM   1644  CB  GLN H 213      18.469   4.699  34.453  1.00 20.41           C  
ATOM   1645  CG  GLN H 213      17.694   4.649  33.137  1.00 22.75           C  
ATOM   1646  CD  GLN H 213      17.114   3.269  32.942  1.00 24.59           C  
ATOM   1647  OE1 GLN H 213      15.951   3.128  32.572  1.00 27.33           O  
ATOM   1648  NE2 GLN H 213      17.947   2.223  33.187  1.00 25.05           N  
ATOM   1649  C   GLN H 213      19.850   6.470  33.517  1.00 18.85           C  
ATOM   1650  O   GLN H 213      21.061   6.261  33.534  1.00 18.71           O  
ATOM   1651  N   GLY H 214      19.232   6.974  32.432  1.00 18.44           N  
ATOM   1652  CA  GLY H 214      19.979   7.322  31.256  1.00 17.26           C  
ATOM   1653  C   GLY H 214      19.763   6.262  30.221  1.00 16.89           C  
ATOM   1654  O   GLY H 214      19.575   5.088  30.539  1.00 16.54           O  
ATOM   1655  N   THR H 215      19.765   6.670  28.937  1.00 16.53           N  
ATOM   1656  CA  THR H 215      19.631   5.738  27.856  1.00 16.30           C  
ATOM   1657  CB  THR H 215      18.380   5.948  27.052  1.00 15.75           C  
ATOM   1658  OG1 THR H 215      17.247   5.820  27.897  1.00 15.20           O  
ATOM   1659  CG2 THR H 215      18.313   4.899  25.931  1.00 14.71           C  
ATOM   1660  C   THR H 215      20.814   5.966  26.972  1.00 17.13           C  
ATOM   1661  O   THR H 215      21.145   7.103  26.638  1.00 17.28           O  
ATOM   1662  N   THR H 216      21.492   4.879  26.564  1.00 17.90           N  
ATOM   1663  CA  THR H 216      22.671   5.043  25.767  1.00 18.89           C  
ATOM   1664  CB  THR H 216      23.781   4.117  26.157  1.00 18.79           C  
ATOM   1665  OG1 THR H 216      24.126   4.326  27.519  1.00 23.89           O  
ATOM   1666  CG2 THR H 216      24.999   4.386  25.255  1.00 21.71           C  
ATOM   1667  C   THR H 216      22.317   4.772  24.345  1.00 19.41           C  
ATOM   1668  O   THR H 216      21.698   3.763  24.011  1.00 19.95           O  
ATOM   1669  N   LEU H 217      22.703   5.714  23.471  1.00 19.09           N  
ATOM   1670  CA  LEU H 217      22.409   5.612  22.079  1.00 19.42           C  
ATOM   1671  CB  LEU H 217      21.746   6.899  21.560  1.00 18.80           C  
ATOM   1672  CG  LEU H 217      21.393   6.898  20.065  1.00 20.03           C  
ATOM   1673  CD1 LEU H 217      20.355   5.810  19.736  1.00 18.41           C  
ATOM   1674  CD2 LEU H 217      20.961   8.302  19.604  1.00 19.77           C  
ATOM   1675  C   LEU H 217      23.711   5.435  21.375  1.00 19.94           C  
ATOM   1676  O   LEU H 217      24.650   6.209  21.567  1.00 19.71           O  
ATOM   1677  N   THR H 218      23.806   4.373  20.557  1.00 20.57           N  
ATOM   1678  CA  THR H 218      24.997   4.151  19.801  1.00 21.70           C  
ATOM   1679  CB  THR H 218      25.560   2.774  19.989  1.00 22.03           C  
ATOM   1680  OG1 THR H 218      25.867   2.551  21.359  1.00 23.26           O  
ATOM   1681  CG2 THR H 218      26.826   2.635  19.129  1.00 23.13           C  
ATOM   1682  C   THR H 218      24.602   4.283  18.368  1.00 21.11           C  
ATOM   1683  O   THR H 218      23.756   3.538  17.880  1.00 20.72           O  
ATOM   1684  N   VAL H 219      25.199   5.253  17.651  1.00 20.40           N  
ATOM   1685  CA  VAL H 219      24.866   5.399  16.265  1.00 20.10           C  
ATOM   1686  CB  VAL H 219      24.751   6.835  15.833  1.00 20.39           C  
ATOM   1687  CG1 VAL H 219      24.520   6.878  14.313  1.00 20.36           C  
ATOM   1688  CG2 VAL H 219      23.631   7.504  16.649  1.00 20.86           C  
ATOM   1689  C   VAL H 219      25.979   4.773  15.493  1.00 19.82           C  
ATOM   1690  O   VAL H 219      27.124   5.214  15.577  1.00 19.92           O  
ATOM   1691  N   SER H 220      25.671   3.706  14.727  1.00 19.64           N  
ATOM   1692  CA  SER H 220      26.720   3.068  13.989  1.00 20.00           C  
ATOM   1693  CB  SER H 220      27.516   2.042  14.812  1.00 20.35           C  
ATOM   1694  OG  SER H 220      28.536   1.459  14.012  1.00 21.64           O  
ATOM   1695  C   SER H 220      26.127   2.323  12.838  1.00 20.34           C  
ATOM   1696  O   SER H 220      24.972   1.899  12.873  1.00 20.30           O  
ATOM   1697  N   SER H 221      26.936   2.142  11.777  1.00 20.99           N  
ATOM   1698  CA  SER H 221      26.499   1.427  10.616  1.00 21.49           C  
ATOM   1699  CB  SER H 221      27.076   2.007   9.315  1.00 21.57           C  
ATOM   1700  OG  SER H 221      28.494   1.988   9.358  1.00 22.90           O  
ATOM   1701  C   SER H 221      26.999  -0.004  10.760  1.00 21.28           C  
ATOM   1702  O   SER H 221      26.795  -0.798   9.804  1.00 20.48           O  
ATOM   1703  OXT SER H 221      27.590  -0.321  11.827  1.00  0.00           O1-
TER    1704      SER H 221 
CONECT  161  645
CONECT  645  161
CONECT  955 1557
CONECT 1557  955
END
