# Supplementary material for: Fully automated antibody structure prediction using BIOVIA tools: Validation study
Source: PLoS One. 2017 May 18;12(5):e0177923. doi: 10.1371/journal.pone.0177923 (PMC5436848; doi:10.1371/journal.pone.0177923)
Supplement: S2 Dataset — Predicted structures using the Top5 framework method, Chothia CDR definition with canonical filtering and generating 50 models. These were used in the comparison against predictions using no filtering. (ZIP) [file pone.0177923.s004.zip › 4KI5_FE_FV_FinalModel.pdb]

REMARK   Accelrys Discovery Studio PDB file
REMARK   Created:  2015-04-10T04:21:47Z
SSBOND   1 CYS L   23    CYS L   87                                     
SSBOND   2 CYS H  128    CYS H  202                                     
ATOM      1  N   ASP L   1      25.320  32.895  26.163  1.00 48.11           N1+
ATOM      2  CA  ASP L   1      25.256  31.843  27.201  1.00 48.06           C  
ATOM      3  CB  ASP L   1      25.654  30.481  26.614  1.00 48.32           C  
ATOM      4  CG  ASP L   1      24.613  30.107  25.572  1.00 50.07           C  
ATOM      5  OD1 ASP L   1      23.656  30.903  25.382  1.00 50.62           O  
ATOM      6  OD2 ASP L   1      24.765  29.023  24.947  1.00 50.19           O1-
ATOM      7  C   ASP L   1      26.221  32.171  28.291  1.00 47.44           C  
ATOM      8  O   ASP L   1      27.273  32.765  28.053  1.00 46.98           O  
ATOM      9  N   ILE L   2      25.864  31.799  29.534  1.00 45.71           N  
ATOM     10  CA  ILE L   2      26.719  32.052  30.651  1.00 44.27           C  
ATOM     11  CB  ILE L   2      26.006  32.128  31.972  1.00 42.70           C  
ATOM     12  CG1 ILE L   2      25.079  33.351  32.015  1.00 41.18           C  
ATOM     13  CG2 ILE L   2      27.051  32.111  33.096  1.00 40.14           C  
ATOM     14  CD1 ILE L   2      24.158  33.381  33.237  1.00 41.47           C  
ATOM     15  C   ILE L   2      27.683  30.923  30.725  1.00 44.00           C  
ATOM     16  O   ILE L   2      27.309  29.752  30.656  1.00 43.63           O  
ATOM     17  N   GLN L   3      28.973  31.262  30.867  1.00 43.62           N  
ATOM     18  CA  GLN L   3      29.957  30.230  30.847  1.00 44.61           C  
ATOM     19  CB  GLN L   3      31.219  30.654  30.082  1.00 48.16           C  
ATOM     20  CG  GLN L   3      31.986  29.486  29.467  1.00 53.77           C  
ATOM     21  CD  GLN L   3      31.347  29.253  28.104  1.00 58.38           C  
ATOM     22  OE1 GLN L   3      31.185  30.187  27.320  1.00 61.72           O  
ATOM     23  NE2 GLN L   3      30.952  27.984  27.818  1.00 60.65           N  
ATOM     24  C   GLN L   3      30.360  29.974  32.261  1.00 43.09           C  
ATOM     25  O   GLN L   3      30.579  30.906  33.037  1.00 41.93           O  
ATOM     26  N   MET L   4      30.449  28.683  32.637  1.00 42.97           N  
ATOM     27  CA  MET L   4      30.849  28.356  33.970  1.00 42.17           C  
ATOM     28  CB  MET L   4      29.919  27.343  34.655  1.00 42.23           C  
ATOM     29  CG  MET L   4      28.490  27.873  34.804  1.00 41.04           C  
ATOM     30  SD  MET L   4      28.366  29.459  35.688  1.00 43.32           S  
ATOM     31  CE  MET L   4      28.844  28.794  37.309  1.00 42.18           C  
ATOM     32  C   MET L   4      32.218  27.762  33.880  1.00 41.54           C  
ATOM     33  O   MET L   4      32.447  26.810  33.137  1.00 42.50           O  
ATOM     34  N   THR L   5      33.176  28.331  34.635  1.00 40.54           N  
ATOM     35  CA  THR L   5      34.518  27.836  34.574  1.00 41.20           C  
ATOM     36  CB  THR L   5      35.549  28.922  34.446  1.00 41.74           C  
ATOM     37  OG1 THR L   5      35.309  29.690  33.276  1.00 43.02           O  
ATOM     38  CG2 THR L   5      36.941  28.271  34.374  1.00 41.79           C  
ATOM     39  C   THR L   5      34.784  27.136  35.861  1.00 41.18           C  
ATOM     40  O   THR L   5      34.645  27.713  36.938  1.00 41.02           O  
ATOM     41  N   GLN L   6      35.183  25.855  35.781  1.00 41.42           N  
ATOM     42  CA  GLN L   6      35.398  25.134  36.994  1.00 41.96           C  
ATOM     43  CB  GLN L   6      34.542  23.856  37.076  1.00 41.58           C  
ATOM     44  CG  GLN L   6      34.504  23.212  38.460  1.00 41.67           C  
ATOM     45  CD  GLN L   6      33.508  22.062  38.405  1.00 41.09           C  
ATOM     46  OE1 GLN L   6      33.585  21.113  39.183  1.00 42.84           O  
ATOM     47  NE2 GLN L   6      32.537  22.146  37.455  1.00 37.68           N  
ATOM     48  C   GLN L   6      36.839  24.757  37.073  1.00 43.09           C  
ATOM     49  O   GLN L   6      37.455  24.354  36.087  1.00 42.79           O  
ATOM     50  N   SER L   7      37.430  24.925  38.269  1.00 44.98           N  
ATOM     51  CA  SER L   7      38.791  24.529  38.442  1.00 46.00           C  
ATOM     52  CB  SER L   7      39.786  25.699  38.357  1.00 45.94           C  
ATOM     53  OG  SER L   7      39.518  26.645  39.382  1.00 22.44           O  
ATOM     54  C   SER L   7      38.906  23.926  39.804  1.00 46.33           C  
ATOM     55  O   SER L   7      38.147  24.279  40.707  1.00 46.63           O  
ATOM     56  N   PRO L   8      39.820  23.008  39.986  1.00 45.40           N  
ATOM     57  CA  PRO L   8      40.659  22.514  38.922  1.00 43.68           C  
ATOM     58  CD  PRO L   8      40.451  22.851  41.287  1.00 16.93           C  
ATOM     59  CB  PRO L   8      41.951  22.031  39.586  1.00 43.23           C  
ATOM     60  CG  PRO L   8      41.568  21.822  41.059  1.00 16.24           C  
ATOM     61  C   PRO L   8      39.928  21.412  38.221  1.00 42.56           C  
ATOM     62  O   PRO L   8      38.882  20.996  38.714  1.00 43.50           O  
ATOM     63  N   SER L   9      40.434  20.947  37.060  1.00 42.16           N  
ATOM     64  CA  SER L   9      39.808  19.863  36.355  1.00 43.29           C  
ATOM     65  CB  SER L   9      40.369  19.644  34.938  1.00 43.47           C  
ATOM     66  OG  SER L   9      41.724  19.227  35.000  1.00 47.61           O  
ATOM     67  C   SER L   9      40.011  18.587  37.118  1.00 42.22           C  
ATOM     68  O   SER L   9      39.127  17.732  37.149  1.00 42.14           O  
ATOM     69  N   SER L  10      41.189  18.413  37.750  1.00 42.90           N  
ATOM     70  CA  SER L  10      41.445  17.192  38.462  1.00 44.92           C  
ATOM     71  CB  SER L  10      42.453  16.280  37.738  1.00 44.51           C  
ATOM     72  OG  SER L  10      42.683  15.094  38.481  1.00 51.97           O  
ATOM     73  C   SER L  10      42.023  17.565  39.789  1.00 45.13           C  
ATOM     74  O   SER L  10      42.735  18.561  39.907  1.00 45.33           O  
ATOM     75  N   LEU L  11      41.707  16.776  40.836  1.00 45.21           N  
ATOM     76  CA  LEU L  11      42.176  17.116  42.147  1.00 45.78           C  
ATOM     77  CB  LEU L  11      41.073  17.833  42.948  1.00 47.69           C  
ATOM     78  CG  LEU L  11      41.445  18.266  44.372  1.00 49.04           C  
ATOM     79  CD1 LEU L  11      42.543  19.341  44.363  1.00 50.06           C  
ATOM     80  CD2 LEU L  11      40.192  18.716  45.142  1.00 49.87           C  
ATOM     81  C   LEU L  11      42.525  15.840  42.857  1.00 45.19           C  
ATOM     82  O   LEU L  11      41.746  14.889  42.855  1.00 46.02           O  
ATOM     83  N   SER L  12      43.719  15.782  43.484  1.00 44.14           N  
ATOM     84  CA  SER L  12      44.096  14.595  44.198  1.00 43.77           C  
ATOM     85  CB  SER L  12      45.430  13.998  43.721  1.00 44.65           C  
ATOM     86  OG  SER L  12      45.673  12.760  44.373  1.00 49.71           O  
ATOM     87  C   SER L  12      44.251  14.999  45.631  1.00 42.42           C  
ATOM     88  O   SER L  12      44.864  16.021  45.931  1.00 43.06           O  
ATOM     89  N   ALA L  13      43.681  14.210  46.563  1.00 41.06           N  
ATOM     90  CA  ALA L  13      43.778  14.604  47.939  1.00 40.21           C  
ATOM     91  CB  ALA L  13      42.636  15.534  48.384  1.00 39.78           C  
ATOM     92  C   ALA L  13      43.732  13.385  48.808  1.00 39.69           C  
ATOM     93  O   ALA L  13      43.159  12.359  48.443  1.00 38.81           O  
ATOM     94  N   SER L  14      44.356  13.485  49.998  1.00 40.07           N  
ATOM     95  CA  SER L  14      44.407  12.397  50.931  1.00 40.89           C  
ATOM     96  CB  SER L  14      45.600  12.493  51.897  1.00 42.33           C  
ATOM     97  OG  SER L  14      45.572  13.739  52.577  1.00 44.95           O  
ATOM     98  C   SER L  14      43.141  12.375  51.731  1.00 40.96           C  
ATOM     99  O   SER L  14      42.416  13.366  51.808  1.00 40.54           O  
ATOM    100  N   LEU L  15      42.850  11.219  52.359  1.00 41.50           N  
ATOM    101  CA  LEU L  15      41.639  11.064  53.110  1.00 41.54           C  
ATOM    102  CB  LEU L  15      41.434   9.633  53.638  1.00 43.66           C  
ATOM    103  CG  LEU L  15      41.202   8.590  52.529  1.00 44.57           C  
ATOM    104  CD1 LEU L  15      41.025   7.183  53.120  1.00 48.15           C  
ATOM    105  CD2 LEU L  15      40.024   8.991  51.623  1.00 45.78           C  
ATOM    106  C   LEU L  15      41.683  11.966  54.305  1.00 41.78           C  
ATOM    107  O   LEU L  15      42.719  12.125  54.946  1.00 41.75           O  
ATOM    108  N   GLY L  16      40.535  12.592  54.626  1.00 40.62           N  
ATOM    109  CA  GLY L  16      40.439  13.419  55.793  1.00 40.43           C  
ATOM    110  C   GLY L  16      40.734  14.845  55.444  1.00 40.95           C  
ATOM    111  O   GLY L  16      40.555  15.732  56.278  1.00 40.26           O  
ATOM    112  N   GLU L  17      41.183  15.115  54.202  1.00 40.73           N  
ATOM    113  CA  GLU L  17      41.499  16.468  53.835  1.00 41.58           C  
ATOM    114  CB  GLU L  17      42.357  16.616  52.564  1.00 44.37           C  
ATOM    115  CG  GLU L  17      43.864  16.471  52.779  1.00 47.77           C  
ATOM    116  CD  GLU L  17      44.415  17.833  53.187  1.00 20.33           C  
ATOM    117  OE1 GLU L  17      44.052  18.323  54.290  1.00 21.12           O  
ATOM    118  OE2 GLU L  17      45.211  18.401  52.394  1.00 21.03           O1-
ATOM    119  C   GLU L  17      40.238  17.213  53.562  1.00 41.79           C  
ATOM    120  O   GLU L  17      39.203  16.634  53.240  1.00 41.45           O  
ATOM    121  N   ARG L  18      40.307  18.545  53.725  1.00 42.42           N  
ATOM    122  CA  ARG L  18      39.204  19.391  53.412  1.00 43.20           C  
ATOM    123  CB  ARG L  18      39.074  20.590  54.364  1.00 45.57           C  
ATOM    124  CG  ARG L  18      37.687  21.233  54.360  1.00 48.04           C  
ATOM    125  CD  ARG L  18      37.506  22.262  55.478  1.00 51.38           C  
ATOM    126  NE  ARG L  18      36.046  22.513  55.639  1.00 55.53           N  
ATOM    127  CZ  ARG L  18      35.451  23.556  54.990  1.00 58.09           C  
ATOM    128  NH1 ARG L  18      36.205  24.398  54.226  1.00 58.63           N1+
ATOM    129  NH2 ARG L  18      34.106  23.752  55.106  1.00 59.68           N  
ATOM    130  C   ARG L  18      39.539  19.903  52.055  1.00 42.22           C  
ATOM    131  O   ARG L  18      40.641  20.408  51.839  1.00 42.06           O  
ATOM    132  N   VAL L  19      38.612  19.754  51.091  1.00 41.08           N  
ATOM    133  CA  VAL L  19      38.916  20.157  49.751  1.00 41.58           C  
ATOM    134  CB  VAL L  19      39.006  18.993  48.808  1.00 40.65           C  
ATOM    135  CG1 VAL L  19      40.234  18.153  49.191  1.00 40.73           C  
ATOM    136  CG2 VAL L  19      37.690  18.204  48.889  1.00 40.05           C  
ATOM    137  C   VAL L  19      37.833  21.060  49.259  1.00 40.78           C  
ATOM    138  O   VAL L  19      36.683  20.967  49.693  1.00 41.27           O  
ATOM    139  N   SER L  20      38.194  21.984  48.345  1.00 40.83           N  
ATOM    140  CA  SER L  20      37.207  22.878  47.823  1.00 42.26           C  
ATOM    141  CB  SER L  20      37.328  24.305  48.379  1.00 43.49           C  
ATOM    142  OG  SER L  20      37.132  24.286  49.785  1.00 26.60           O  
ATOM    143  C   SER L  20      37.353  22.944  46.333  1.00 41.48           C  
ATOM    144  O   SER L  20      38.462  22.941  45.800  1.00 41.87           O  
ATOM    145  N   LEU L  21      36.206  22.999  45.626  1.00 41.01           N  
ATOM    146  CA  LEU L  21      36.170  23.074  44.196  1.00 41.15           C  
ATOM    147  CB  LEU L  21      35.275  21.994  43.571  1.00 42.00           C  
ATOM    148  CG  LEU L  21      35.727  20.558  43.889  1.00 18.64           C  
ATOM    149  CD1 LEU L  21      34.791  19.535  43.241  1.00 44.13           C  
ATOM    150  CD2 LEU L  21      37.190  20.324  43.492  1.00 21.46           C  
ATOM    151  C   LEU L  21      35.549  24.400  43.889  1.00 40.86           C  
ATOM    152  O   LEU L  21      34.651  24.833  44.609  1.00 40.85           O  
ATOM    153  N   THR L  22      36.007  25.082  42.817  1.00 40.20           N  
ATOM    154  CA  THR L  22      35.499  26.399  42.557  1.00 40.50           C  
ATOM    155  CB  THR L  22      36.574  27.446  42.599  1.00 41.97           C  
ATOM    156  OG1 THR L  22      37.255  27.398  43.845  1.00 20.49           O  
ATOM    157  CG2 THR L  22      35.916  28.825  42.420  1.00 18.12           C  
ATOM    158  C   THR L  22      34.899  26.450  41.186  1.00 39.35           C  
ATOM    159  O   THR L  22      35.343  25.766  40.266  1.00 39.52           O  
ATOM    160  N   CYS L  23      33.841  27.273  41.029  1.00 39.04           N  
ATOM    161  CA  CYS L  23      33.172  27.442  39.770  1.00 40.08           C  
ATOM    162  CB  CYS L  23      31.805  26.708  39.763  1.00 40.17           C  
ATOM    163  SG  CYS L  23      30.905  26.745  38.185  1.00 43.00           S  
ATOM    164  C   CYS L  23      32.965  28.924  39.615  1.00 40.14           C  
ATOM    165  O   CYS L  23      32.435  29.581  40.509  1.00 40.07           O  
ATOM    166  N   ARG L  24      33.394  29.502  38.474  1.00 41.34           N  
ATOM    167  CA  ARG L  24      33.288  30.925  38.302  1.00 41.88           C  
ATOM    168  CB  ARG L  24      34.634  31.559  37.908  1.00 44.53           C  
ATOM    169  CG  ARG L  24      34.704  33.063  38.157  1.00 47.96           C  
ATOM    170  CD  ARG L  24      36.072  33.670  37.846  1.00 51.44           C  
ATOM    171  NE  ARG L  24      36.003  35.105  38.232  1.00 54.75           N  
ATOM    172  CZ  ARG L  24      37.121  35.883  38.189  1.00 56.11           C  
ATOM    173  NH1 ARG L  24      38.301  35.363  37.739  1.00 55.15           N1+
ATOM    174  NH2 ARG L  24      37.060  37.182  38.604  1.00 56.26           N  
ATOM    175  C   ARG L  24      32.304  31.186  37.203  1.00 41.00           C  
ATOM    176  O   ARG L  24      32.333  30.524  36.168  1.00 40.59           O  
ATOM    177  N   ALA L  25      31.397  32.169  37.400  1.00 40.98           N  
ATOM    178  CA  ALA L  25      30.394  32.443  36.407  1.00 41.29           C  
ATOM    179  CB  ALA L  25      29.008  32.732  37.007  1.00 41.87           C  
ATOM    180  C   ALA L  25      30.801  33.662  35.636  1.00 41.68           C  
ATOM    181  O   ALA L  25      31.332  34.621  36.192  1.00 42.28           O  
ATOM    182  N   SER L  26      30.543  33.634  34.313  1.00 22.05           N  
ATOM    183  CA  SER L  26      30.867  34.705  33.412  1.00 23.28           C  
ATOM    184  CB  SER L  26      30.694  34.301  31.937  1.00 23.14           C  
ATOM    185  OG  SER L  26      29.332  33.995  31.666  1.00 25.67           O  
ATOM    186  C   SER L  26      29.964  35.868  33.675  1.00 23.72           C  
ATOM    187  O   SER L  26      30.342  37.014  33.427  1.00 25.22           O  
ATOM    188  N   GLN L  27      28.739  35.611  34.173  1.00 24.52           N  
ATOM    189  CA  GLN L  27      27.844  36.710  34.391  1.00 25.70           C  
ATOM    190  CB  GLN L  27      26.838  36.899  33.243  1.00 27.95           C  
ATOM    191  CG  GLN L  27      26.162  38.268  33.241  1.00 33.22           C  
ATOM    192  CD  GLN L  27      25.528  38.464  31.873  1.00 35.99           C  
ATOM    193  OE1 GLN L  27      24.580  39.230  31.717  1.00 38.25           O  
ATOM    194  NE2 GLN L  27      26.072  37.759  30.844  1.00 37.22           N  
ATOM    195  C   GLN L  27      27.119  36.485  35.691  1.00 25.03           C  
ATOM    196  O   GLN L  27      27.314  35.464  36.346  1.00 25.09           O  
ATOM    197  N   GLU L  28      26.273  37.458  36.102  1.00 24.13           N  
ATOM    198  CA  GLU L  28      25.597  37.424  37.377  1.00 22.90           C  
ATOM    199  CB  GLU L  28      24.979  38.777  37.775  1.00 22.31           C  
ATOM    200  CG  GLU L  28      24.189  38.734  39.087  1.00 23.95           C  
ATOM    201  CD  GLU L  28      25.169  38.527  40.229  1.00 26.34           C  
ATOM    202  OE1 GLU L  28      26.308  39.055  40.127  1.00 28.85           O  
ATOM    203  OE2 GLU L  28      24.799  37.841  41.217  1.00 27.41           O1-
ATOM    204  C   GLU L  28      24.474  36.431  37.388  1.00 22.39           C  
ATOM    205  O   GLU L  28      23.423  36.637  36.787  1.00 23.06           O  
ATOM    206  N   ILE L  29      24.731  35.288  38.050  1.00 19.11           N  
ATOM    207  CA  ILE L  29      23.841  34.195  38.322  1.00 17.20           C  
ATOM    208  CB  ILE L  29      24.544  32.878  38.453  1.00 17.42           C  
ATOM    209  CG1 ILE L  29      25.543  32.886  39.612  1.00 17.74           C  
ATOM    210  CG2 ILE L  29      25.183  32.575  37.087  1.00 15.83           C  
ATOM    211  CD1 ILE L  29      26.128  31.503  39.890  1.00 18.09           C  
ATOM    212  C   ILE L  29      22.926  34.430  39.496  1.00 17.17           C  
ATOM    213  O   ILE L  29      21.894  33.773  39.619  1.00 18.29           O  
ATOM    214  N   SER L  30      23.345  35.280  40.457  1.00 16.45           N  
ATOM    215  CA  SER L  30      22.583  35.621  41.630  1.00 18.10           C  
ATOM    216  CB  SER L  30      21.316  36.448  41.329  1.00 18.80           C  
ATOM    217  OG  SER L  30      20.452  35.757  40.440  1.00 22.21           O  
ATOM    218  C   SER L  30      22.244  34.423  42.474  1.00 18.38           C  
ATOM    219  O   SER L  30      21.135  34.305  42.991  1.00 20.79           O  
ATOM    220  N   GLY L  31      23.204  33.493  42.638  1.00 17.08           N  
ATOM    221  CA  GLY L  31      23.032  32.419  43.579  1.00 16.53           C  
ATOM    222  C   GLY L  31      22.294  31.271  42.979  1.00 16.78           C  
ATOM    223  O   GLY L  31      22.014  30.292  43.672  1.00 17.40           O  
ATOM    224  N   TYR L  32      21.968  31.332  41.674  1.00 16.31           N  
ATOM    225  CA  TYR L  32      21.284  30.192  41.150  1.00 15.91           C  
ATOM    226  CB  TYR L  32      20.433  30.477  39.896  1.00 16.15           C  
ATOM    227  CG  TYR L  32      19.297  31.399  40.196  1.00 16.65           C  
ATOM    228  CD1 TYR L  32      18.255  30.995  40.999  1.00 19.20           C  
ATOM    229  CD2 TYR L  32      19.246  32.656  39.638  1.00 16.90           C  
ATOM    230  CE1 TYR L  32      17.197  31.833  41.262  1.00 18.56           C  
ATOM    231  CE2 TYR L  32      18.191  33.500  39.896  1.00 17.60           C  
ATOM    232  CZ  TYR L  32      17.166  33.093  40.714  1.00 17.89           C  
ATOM    233  OH  TYR L  32      16.080  33.956  40.981  1.00 19.34           O  
ATOM    234  C   TYR L  32      22.358  29.271  40.685  1.00 15.76           C  
ATOM    235  O   TYR L  32      22.581  29.125  39.480  1.00 14.24           O  
ATOM    236  N   LEU L  33      23.060  28.624  41.639  1.00 39.15           N  
ATOM    237  CA  LEU L  33      24.078  27.687  41.244  1.00 37.74           C  
ATOM    238  CB  LEU L  33      25.488  28.119  41.670  1.00 37.62           C  
ATOM    239  CG  LEU L  33      26.597  27.157  41.208  1.00 39.35           C  
ATOM    240  CD1 LEU L  33      26.879  27.310  39.705  1.00 38.61           C  
ATOM    241  CD2 LEU L  33      27.850  27.277  42.086  1.00 38.21           C  
ATOM    242  C   LEU L  33      23.841  26.378  41.950  1.00 37.07           C  
ATOM    243  O   LEU L  33      23.573  26.353  43.151  1.00 36.06           O  
ATOM    244  N   SER L  34      23.970  25.247  41.222  1.00 36.70           N  
ATOM    245  CA  SER L  34      23.763  23.952  41.825  1.00 35.67           C  
ATOM    246  CB  SER L  34      22.581  23.187  41.214  1.00 42.06           C  
ATOM    247  OG  SER L  34      21.380  23.880  41.509  1.00 12.06           O  
ATOM    248  C   SER L  34      25.008  23.115  41.662  1.00 35.05           C  
ATOM    249  O   SER L  34      25.855  23.373  40.808  1.00 34.09           O  
ATOM    250  N   TRP L  35      25.168  22.094  42.533  1.00 34.63           N  
ATOM    251  CA  TRP L  35      26.317  21.227  42.472  1.00 34.21           C  
ATOM    252  CB  TRP L  35      27.234  21.313  43.707  1.00 34.73           C  
ATOM    253  CG  TRP L  35      27.985  22.620  43.821  1.00 34.60           C  
ATOM    254  CD2 TRP L  35      29.252  22.881  43.196  1.00 34.06           C  
ATOM    255  CD1 TRP L  35      27.643  23.758  44.490  1.00 34.50           C  
ATOM    256  NE1 TRP L  35      28.615  24.716  44.312  1.00 35.45           N  
ATOM    257  CE2 TRP L  35      29.610  24.189  43.519  1.00 34.10           C  
ATOM    258  CE3 TRP L  35      30.049  22.096  42.414  1.00 34.01           C  
ATOM    259  CZ2 TRP L  35      30.777  24.734  43.063  1.00 34.90           C  
ATOM    260  CZ3 TRP L  35      31.227  22.649  41.958  1.00 34.54           C  
ATOM    261  CH2 TRP L  35      31.584  23.944  42.276  1.00 35.04           C  
ATOM    262  C   TRP L  35      25.838  19.812  42.370  1.00 34.30           C  
ATOM    263  O   TRP L  35      24.918  19.391  43.070  1.00 34.51           O  
ATOM    264  N   LEU L  36      26.495  19.029  41.498  1.00 34.44           N  
ATOM    265  CA  LEU L  36      26.069  17.691  41.195  1.00 35.51           C  
ATOM    266  CB  LEU L  36      25.745  17.609  39.707  1.00 36.27           C  
ATOM    267  CG  LEU L  36      24.954  16.396  39.236  1.00 38.12           C  
ATOM    268  CD1 LEU L  36      23.461  16.573  39.537  1.00 39.70           C  
ATOM    269  CD2 LEU L  36      25.256  16.075  37.768  1.00 38.81           C  
ATOM    270  C   LEU L  36      27.234  16.757  41.404  1.00 35.02           C  
ATOM    271  O   LEU L  36      28.391  17.150  41.247  1.00 35.16           O  
ATOM    272  N   GLN L  37      26.954  15.484  41.762  1.00 34.67           N  
ATOM    273  CA  GLN L  37      27.997  14.506  41.935  1.00 34.43           C  
ATOM    274  CB  GLN L  37      28.062  13.920  43.357  1.00 34.72           C  
ATOM    275  CG  GLN L  37      29.170  12.879  43.534  1.00 33.86           C  
ATOM    276  CD  GLN L  37      28.990  12.201  44.886  1.00 35.50           C  
ATOM    277  OE1 GLN L  37      27.923  11.666  45.184  1.00 37.54           O  
ATOM    278  NE2 GLN L  37      30.063  12.217  45.724  1.00 35.09           N  
ATOM    279  C   GLN L  37      27.703  13.346  41.035  1.00 34.03           C  
ATOM    280  O   GLN L  37      26.568  12.871  40.970  1.00 35.65           O  
ATOM    281  N   GLN L  38      28.725  12.862  40.300  1.00 33.63           N  
ATOM    282  CA  GLN L  38      28.512  11.714  39.469  1.00 34.71           C  
ATOM    283  CB  GLN L  38      28.652  12.004  37.961  1.00 32.80           C  
ATOM    284  CG  GLN L  38      28.382  10.789  37.069  1.00 32.17           C  
ATOM    285  CD  GLN L  38      28.517  11.228  35.616  1.00 32.89           C  
ATOM    286  OE1 GLN L  38      29.529  11.800  35.216  1.00 34.83           O  
ATOM    287  NE2 GLN L  38      27.459  10.965  34.802  1.00 32.33           N  
ATOM    288  C   GLN L  38      29.543  10.694  39.846  1.00 35.79           C  
ATOM    289  O   GLN L  38      30.743  10.946  39.758  1.00 35.44           O  
ATOM    290  N   LYS L  39      29.093   9.505  40.292  1.00 38.39           N  
ATOM    291  CA  LYS L  39      29.992   8.451  40.669  1.00 41.43           C  
ATOM    292  CB  LYS L  39      29.378   7.450  41.669  1.00 42.91           C  
ATOM    293  CG  LYS L  39      29.043   8.093  43.017  1.00 46.73           C  
ATOM    294  CD  LYS L  39      28.244   7.199  43.969  1.00 50.80           C  
ATOM    295  CE  LYS L  39      27.933   7.867  45.311  1.00 53.24           C  
ATOM    296  NZ  LYS L  39      27.334   6.884  46.243  1.00 54.84           N1+
ATOM    297  C   LYS L  39      30.396   7.726  39.419  1.00 42.52           C  
ATOM    298  O   LYS L  39      29.804   7.926  38.358  1.00 42.36           O  
ATOM    299  N   PRO L  40      31.406   6.902  39.511  1.00 44.79           N  
ATOM    300  CA  PRO L  40      31.909   6.211  38.353  1.00 45.60           C  
ATOM    301  CD  PRO L  40      32.444   7.100  40.511  1.00 44.95           C  
ATOM    302  CB  PRO L  40      33.203   5.540  38.806  1.00 45.61           C  
ATOM    303  CG  PRO L  40      33.718   6.473  39.919  1.00 46.31           C  
ATOM    304  C   PRO L  40      30.915   5.298  37.706  1.00 46.58           C  
ATOM    305  O   PRO L  40      31.074   5.000  36.523  1.00 48.16           O  
ATOM    306  N   ASP L  41      29.905   4.823  38.455  1.00 46.84           N  
ATOM    307  CA  ASP L  41      28.891   3.973  37.902  1.00 47.04           C  
ATOM    308  CB  ASP L  41      28.032   3.233  38.950  1.00 48.35           C  
ATOM    309  CG  ASP L  41      27.325   4.215  39.867  1.00 51.17           C  
ATOM    310  OD1 ASP L  41      27.633   5.432  39.788  1.00 51.63           O  
ATOM    311  OD2 ASP L  41      26.470   3.755  40.672  1.00 53.02           O1-
ATOM    312  C   ASP L  41      28.039   4.772  36.959  1.00 45.96           C  
ATOM    313  O   ASP L  41      27.359   4.211  36.103  1.00 45.87           O  
ATOM    314  N   GLY L  42      28.036   6.111  37.095  1.00 44.05           N  
ATOM    315  CA  GLY L  42      27.256   6.920  36.197  1.00 42.48           C  
ATOM    316  C   GLY L  42      26.120   7.535  36.948  1.00 42.44           C  
ATOM    317  O   GLY L  42      25.437   8.420  36.435  1.00 42.76           O  
ATOM    318  N   THR L  43      25.897   7.102  38.200  1.00 41.54           N  
ATOM    319  CA  THR L  43      24.811   7.646  38.961  1.00 40.31           C  
ATOM    320  CB  THR L  43      24.602   6.937  40.267  1.00 40.41           C  
ATOM    321  OG1 THR L  43      24.325   5.564  40.037  1.00 42.08           O  
ATOM    322  CG2 THR L  43      23.427   7.589  41.010  1.00 41.95           C  
ATOM    323  C   THR L  43      25.095   9.092  39.237  1.00 39.36           C  
ATOM    324  O   THR L  43      26.230   9.481  39.510  1.00 37.47           O  
ATOM    325  N   ILE L  44      24.045   9.935  39.143  1.00 37.98           N  
ATOM    326  CA  ILE L  44      24.178  11.350  39.354  1.00 36.43           C  
ATOM    327  CB  ILE L  44      23.856  12.150  38.126  1.00 36.00           C  
ATOM    328  CG1 ILE L  44      24.851  11.850  36.995  1.00 36.82           C  
ATOM    329  CG2 ILE L  44      23.796  13.628  38.526  1.00 36.65           C  
ATOM    330  CD1 ILE L  44      24.415  12.421  35.649  1.00  8.28           C  
ATOM    331  C   ILE L  44      23.185  11.765  40.400  1.00 36.31           C  
ATOM    332  O   ILE L  44      22.023  11.360  40.362  1.00 35.44           O  
ATOM    333  N   LYS L  45      23.633  12.588  41.370  1.00 36.45           N  
ATOM    334  CA  LYS L  45      22.779  13.061  42.430  1.00 37.94           C  
ATOM    335  CB  LYS L  45      23.138  12.523  43.825  1.00 41.66           C  
ATOM    336  CG  LYS L  45      22.912  11.037  44.081  1.00 47.30           C  
ATOM    337  CD  LYS L  45      23.646  10.561  45.339  1.00 52.01           C  
ATOM    338  CE  LYS L  45      23.607  11.568  46.495  1.00 55.31           C  
ATOM    339  NZ  LYS L  45      24.365  11.052  47.659  1.00 57.32           N1+
ATOM    340  C   LYS L  45      23.030  14.530  42.589  1.00 37.08           C  
ATOM    341  O   LYS L  45      24.120  15.017  42.294  1.00 36.10           O  
ATOM    342  N   ARG L  46      22.025  15.279  43.090  1.00 37.88           N  
ATOM    343  CA  ARG L  46      22.230  16.685  43.301  1.00 38.86           C  
ATOM    344  CB  ARG L  46      20.984  17.533  43.017  1.00 38.23           C  
ATOM    345  CG  ARG L  46      21.227  19.029  43.193  1.00 38.76           C  
ATOM    346  CD  ARG L  46      19.981  19.858  42.905  1.00 13.38           C  
ATOM    347  NE  ARG L  46      18.999  19.627  43.998  1.00 12.71           N  
ATOM    348  CZ  ARG L  46      17.794  20.259  43.929  1.00 15.84           C  
ATOM    349  NH1 ARG L  46      17.528  21.052  42.850  1.00 13.38           N1+
ATOM    350  NH2 ARG L  46      16.856  20.090  44.908  1.00 15.60           N  
ATOM    351  C   ARG L  46      22.626  16.905  44.734  1.00 39.27           C  
ATOM    352  O   ARG L  46      22.003  16.368  45.649  1.00 40.45           O  
ATOM    353  N   LEU L  47      23.789  17.564  44.942  1.00 37.97           N  
ATOM    354  CA  LEU L  47      24.284  17.886  46.255  1.00 38.86           C  
ATOM    355  CB  LEU L  47      25.813  18.012  46.251  1.00 38.08           C  
ATOM    356  CG  LEU L  47      26.513  16.728  45.772  1.00 39.71           C  
ATOM    357  CD1 LEU L  47      28.035  16.899  45.780  1.00 40.42           C  
ATOM    358  CD2 LEU L  47      26.042  15.491  46.555  1.00 40.75           C  
ATOM    359  C   LEU L  47      23.738  19.164  46.841  1.00 39.37           C  
ATOM    360  O   LEU L  47      23.207  19.174  47.952  1.00 39.08           O  
ATOM    361  N   ILE L  48      23.856  20.284  46.084  1.00 39.11           N  
ATOM    362  CA  ILE L  48      23.543  21.592  46.605  1.00 38.73           C  
ATOM    363  CB  ILE L  48      24.779  22.415  46.870  1.00 40.28           C  
ATOM    364  CG1 ILE L  48      25.720  21.738  47.882  1.00 41.10           C  
ATOM    365  CG2 ILE L  48      24.327  23.815  47.324  1.00 39.11           C  
ATOM    366  CD1 ILE L  48      25.188  21.710  49.310  1.00 42.92           C  
ATOM    367  C   ILE L  48      22.801  22.358  45.558  1.00 39.91           C  
ATOM    368  O   ILE L  48      23.021  22.158  44.365  1.00 39.34           O  
ATOM    369  N   TYR L  49      21.898  23.260  45.995  1.00 40.53           N  
ATOM    370  CA  TYR L  49      21.139  24.063  45.090  1.00 41.75           C  
ATOM    371  CB  TYR L  49      19.783  23.381  44.800  1.00 42.41           C  
ATOM    372  CG  TYR L  49      18.819  23.417  45.933  1.00 44.05           C  
ATOM    373  CD1 TYR L  49      18.958  22.608  47.034  1.00 44.25           C  
ATOM    374  CD2 TYR L  49      17.757  24.283  45.882  1.00 43.89           C  
ATOM    375  CE1 TYR L  49      18.042  22.659  48.059  1.00 45.93           C  
ATOM    376  CE2 TYR L  49      16.839  24.340  46.901  1.00 46.09           C  
ATOM    377  CZ  TYR L  49      16.978  23.524  47.993  1.00 46.76           C  
ATOM    378  OH  TYR L  49      16.035  23.581  49.040  1.00 49.30           O  
ATOM    379  C   TYR L  49      21.027  25.430  45.727  1.00 41.82           C  
ATOM    380  O   TYR L  49      21.220  25.558  46.934  1.00 41.92           O  
ATOM    381  N   ALA L  50      20.741  26.503  44.957  1.00 17.79           N  
ATOM    382  CA  ALA L  50      20.662  27.812  45.560  1.00 16.03           C  
ATOM    383  CB  ALA L  50      19.606  27.886  46.676  1.00 16.34           C  
ATOM    384  C   ALA L  50      21.998  28.201  46.137  1.00 16.16           C  
ATOM    385  O   ALA L  50      22.089  28.969  47.091  1.00 17.73           O  
ATOM    386  N   ALA L  51      23.074  27.651  45.552  1.00 15.85           N  
ATOM    387  CA  ALA L  51      24.441  27.973  45.865  1.00 16.28           C  
ATOM    388  CB  ALA L  51      24.717  29.487  45.823  1.00 15.48           C  
ATOM    389  C   ALA L  51      24.870  27.463  47.210  1.00 16.38           C  
ATOM    390  O   ALA L  51      26.051  27.170  47.388  1.00 16.26           O  
ATOM    391  N   SER L  52      23.944  27.268  48.178  1.00 17.41           N  
ATOM    392  CA  SER L  52      24.457  26.838  49.449  1.00 16.73           C  
ATOM    393  CB  SER L  52      24.855  28.032  50.335  1.00 17.70           C  
ATOM    394  OG  SER L  52      25.382  27.574  51.568  1.00 18.92           O  
ATOM    395  C   SER L  52      23.425  26.030  50.210  1.00 17.39           C  
ATOM    396  O   SER L  52      23.688  25.640  51.346  1.00 17.67           O  
ATOM    397  N   THR L  53      22.251  25.711  49.614  1.00 44.34           N  
ATOM    398  CA  THR L  53      21.253  24.975  50.330  1.00 44.75           C  
ATOM    399  CB  THR L  53      19.852  25.344  49.927  1.00 44.70           C  
ATOM    400  OG1 THR L  53      19.630  26.731  50.137  1.00 16.70           O  
ATOM    401  CG2 THR L  53      18.857  24.515  50.756  1.00 15.73           C  
ATOM    402  C   THR L  53      21.453  23.534  49.982  1.00 45.14           C  
ATOM    403  O   THR L  53      21.454  23.158  48.809  1.00 45.32           O  
ATOM    404  N   LEU L  54      21.642  22.699  51.026  1.00 43.89           N  
ATOM    405  CA  LEU L  54      21.903  21.294  50.880  1.00 44.45           C  
ATOM    406  CB  LEU L  54      22.418  20.596  52.155  1.00 46.66           C  
ATOM    407  CG  LEU L  54      23.862  20.940  52.560  1.00 47.04           C  
ATOM    408  CD1 LEU L  54      24.014  22.420  52.925  1.00 47.95           C  
ATOM    409  CD2 LEU L  54      24.353  20.012  53.681  1.00 47.31           C  
ATOM    410  C   LEU L  54      20.652  20.577  50.517  1.00 44.73           C  
ATOM    411  O   LEU L  54      19.556  20.898  50.977  1.00 44.89           O  
ATOM    412  N   ASP L  55      20.803  19.551  49.665  1.00 45.74           N  
ATOM    413  CA  ASP L  55      19.660  18.784  49.303  1.00 46.47           C  
ATOM    414  CB  ASP L  55      19.860  17.895  48.066  1.00 46.83           C  
ATOM    415  CG  ASP L  55      19.897  18.803  46.853  1.00 48.69           C  
ATOM    416  OD1 ASP L  55      19.066  19.747  46.788  1.00 24.62           O  
ATOM    417  OD2 ASP L  55      20.771  18.571  45.976  1.00 22.31           O1-
ATOM    418  C   ASP L  55      19.316  17.904  50.440  1.00 47.29           C  
ATOM    419  O   ASP L  55      20.162  17.550  51.260  1.00 46.51           O  
ATOM    420  N   SER L  56      18.033  17.526  50.517  1.00 48.02           N  
ATOM    421  CA  SER L  56      17.693  16.690  51.615  1.00 49.59           C  
ATOM    422  CB  SER L  56      16.184  16.418  51.756  1.00 49.71           C  
ATOM    423  OG  SER L  56      15.505  17.606  52.139  1.00 52.74           O  
ATOM    424  C   SER L  56      18.394  15.387  51.393  1.00 49.07           C  
ATOM    425  O   SER L  56      18.544  14.923  50.264  1.00 50.15           O  
ATOM    426  N   SER L  57      18.808  14.743  52.494  1.00 48.57           N  
ATOM    427  CA  SER L  57      19.500  13.488  52.460  1.00 48.62           C  
ATOM    428  CB  SER L  57      18.825  12.468  51.527  1.00  0.00           C  
ATOM    429  OG  SER L  57      17.503  12.206  51.973  1.00  0.00           O  
ATOM    430  C   SER L  57      20.932  13.621  52.022  1.00 48.51           C  
ATOM    431  O   SER L  57      21.562  12.613  51.700  1.00 48.98           O  
ATOM    432  N   VAL L  58      21.508  14.841  52.023  1.00 47.55           N  
ATOM    433  CA  VAL L  58      22.904  14.973  51.686  1.00 46.17           C  
ATOM    434  CB  VAL L  58      23.210  16.206  50.879  1.00 46.08           C  
ATOM    435  CG1 VAL L  58      24.735  16.349  50.753  1.00 44.16           C  
ATOM    436  CG2 VAL L  58      22.503  16.100  49.518  1.00 44.48           C  
ATOM    437  C   VAL L  58      23.672  15.089  52.973  1.00 44.98           C  
ATOM    438  O   VAL L  58      23.203  15.709  53.927  1.00 45.10           O  
ATOM    439  N   PRO L  59      24.849  14.513  53.023  1.00 44.54           N  
ATOM    440  CA  PRO L  59      25.641  14.560  54.228  1.00 44.39           C  
ATOM    441  CD  PRO L  59      25.123  13.314  52.245  1.00 44.11           C  
ATOM    442  CB  PRO L  59      26.772  13.555  54.016  1.00 43.49           C  
ATOM    443  CG  PRO L  59      26.162  12.517  53.056  1.00 44.04           C  
ATOM    444  C   PRO L  59      26.104  15.955  54.533  1.00 44.94           C  
ATOM    445  O   PRO L  59      26.296  16.739  53.607  1.00 44.93           O  
ATOM    446  N   LYS L  60      26.308  16.261  55.831  1.00 44.95           N  
ATOM    447  CA  LYS L  60      26.681  17.555  56.348  1.00 45.31           C  
ATOM    448  CB  LYS L  60      26.737  17.626  57.883  1.00 46.87           C  
ATOM    449  CG  LYS L  60      25.374  17.486  58.559  1.00 24.68           C  
ATOM    450  CD  LYS L  60      25.464  17.493  60.084  1.00 27.81           C  
ATOM    451  CE  LYS L  60      26.516  16.536  60.648  1.00 29.91           C  
ATOM    452  NZ  LYS L  60      26.654  16.750  62.105  1.00 31.61           N1+
ATOM    453  C   LYS L  60      28.033  17.965  55.858  1.00 44.37           C  
ATOM    454  O   LYS L  60      28.350  19.152  55.818  1.00 44.93           O  
ATOM    455  N   ARG L  61      28.871  16.991  55.479  1.00 42.91           N  
ATOM    456  CA  ARG L  61      30.233  17.246  55.093  1.00 41.26           C  
ATOM    457  CB  ARG L  61      30.915  16.020  54.466  1.00 39.80           C  
ATOM    458  CG  ARG L  61      30.825  14.728  55.269  1.00 39.62           C  
ATOM    459  CD  ARG L  61      31.730  13.635  54.699  1.00 39.22           C  
ATOM    460  NE  ARG L  61      31.247  13.276  53.336  1.00 39.25           N  
ATOM    461  CZ  ARG L  61      30.514  12.140  53.148  1.00 41.05           C  
ATOM    462  NH1 ARG L  61      30.191  11.354  54.216  1.00 42.92           N1+
ATOM    463  NH2 ARG L  61      30.128  11.779  51.891  1.00 41.48           N  
ATOM    464  C   ARG L  61      30.232  18.236  53.971  1.00 40.61           C  
ATOM    465  O   ARG L  61      31.167  19.031  53.838  1.00 41.23           O  
ATOM    466  N   PHE L  62      29.201  18.162  53.105  1.00 39.85           N  
ATOM    467  CA  PHE L  62      29.134  19.006  51.948  1.00 40.18           C  
ATOM    468  CB  PHE L  62      28.173  18.489  50.861  1.00 39.11           C  
ATOM    469  CG  PHE L  62      28.733  17.246  50.257  1.00 39.96           C  
ATOM    470  CD1 PHE L  62      29.632  17.320  49.222  1.00 39.93           C  
ATOM    471  CD2 PHE L  62      28.354  16.008  50.716  1.00 39.73           C  
ATOM    472  CE1 PHE L  62      30.152  16.181  48.656  1.00 39.50           C  
ATOM    473  CE2 PHE L  62      28.871  14.864  50.154  1.00 40.86           C  
ATOM    474  CZ  PHE L  62      29.772  14.947  49.122  1.00 40.54           C  
ATOM    475  C   PHE L  62      28.614  20.349  52.343  1.00 40.00           C  
ATOM    476  O   PHE L  62      27.751  20.466  53.211  1.00 40.52           O  
ATOM    477  N   SER L  63      29.150  21.407  51.696  1.00 40.45           N  
ATOM    478  CA  SER L  63      28.732  22.750  51.960  1.00 41.12           C  
ATOM    479  CB  SER L  63      29.490  23.375  53.143  1.00 40.66           C  
ATOM    480  OG  SER L  63      29.051  24.705  53.363  1.00 41.89           O  
ATOM    481  C   SER L  63      29.064  23.558  50.742  1.00 40.68           C  
ATOM    482  O   SER L  63      29.962  23.196  49.984  1.00 39.71           O  
ATOM    483  N   GLY L  64      28.342  24.680  50.522  1.00 39.92           N  
ATOM    484  CA  GLY L  64      28.633  25.504  49.383  1.00 39.79           C  
ATOM    485  C   GLY L  64      28.636  26.934  49.831  1.00 40.30           C  
ATOM    486  O   GLY L  64      27.928  27.297  50.768  1.00 40.77           O  
ATOM    487  N   SER L  65      29.433  27.783  49.144  1.00 40.00           N  
ATOM    488  CA  SER L  65      29.554  29.165  49.517  1.00 41.24           C  
ATOM    489  CB  SER L  65      30.822  29.482  50.332  1.00 42.35           C  
ATOM    490  OG  SER L  65      30.823  28.783  51.565  1.00 44.35           O  
ATOM    491  C   SER L  65      29.686  29.985  48.275  1.00 40.87           C  
ATOM    492  O   SER L  65      29.879  29.464  47.177  1.00 39.91           O  
ATOM    493  N   ARG L  66      29.573  31.319  48.433  1.00 41.16           N  
ATOM    494  CA  ARG L  66      29.697  32.203  47.314  1.00 41.91           C  
ATOM    495  CB  ARG L  66      28.339  32.734  46.830  1.00 16.37           C  
ATOM    496  CG  ARG L  66      28.462  33.814  45.757  1.00 15.66           C  
ATOM    497  CD  ARG L  66      27.124  34.419  45.339  1.00 18.87           C  
ATOM    498  NE  ARG L  66      27.426  35.584  44.463  1.00 19.76           N  
ATOM    499  CZ  ARG L  66      26.434  36.458  44.131  1.00 20.71           C  
ATOM    500  NH1 ARG L  66      25.156  36.224  44.548  1.00 18.47           N1+
ATOM    501  NH2 ARG L  66      26.722  37.567  43.391  1.00 19.59           N  
ATOM    502  C   ARG L  66      30.491  33.398  47.734  1.00 42.36           C  
ATOM    503  O   ARG L  66      30.335  33.905  48.844  1.00 42.78           O  
ATOM    504  N   SER L  67      31.401  33.851  46.850  1.00 43.70           N  
ATOM    505  CA  SER L  67      32.114  35.071  47.074  1.00 45.18           C  
ATOM    506  CB  SER L  67      33.532  34.880  47.650  1.00 46.44           C  
ATOM    507  OG  SER L  67      34.345  34.132  46.758  1.00 50.08           O  
ATOM    508  C   SER L  67      32.219  35.718  45.731  1.00 45.14           C  
ATOM    509  O   SER L  67      33.022  35.319  44.888  1.00 45.26           O  
ATOM    510  N   GLY L  68      31.400  36.755  45.496  1.00 44.59           N  
ATOM    511  CA  GLY L  68      31.456  37.395  44.218  1.00 44.35           C  
ATOM    512  C   GLY L  68      31.009  36.413  43.179  1.00 44.12           C  
ATOM    513  O   GLY L  68      29.984  35.747  43.316  1.00 44.00           O  
ATOM    514  N   SER L  69      31.774  36.351  42.074  1.00 43.78           N  
ATOM    515  CA  SER L  69      31.518  35.510  40.942  1.00 43.34           C  
ATOM    516  CB  SER L  69      32.290  35.985  39.708  1.00 45.44           C  
ATOM    517  OG  SER L  69      32.009  35.127  38.620  1.00 23.77           O  
ATOM    518  C   SER L  69      31.932  34.098  41.224  1.00 42.97           C  
ATOM    519  O   SER L  69      31.660  33.202  40.424  1.00 41.61           O  
ATOM    520  N   ASP L  70      32.636  33.865  42.346  1.00 42.10           N  
ATOM    521  CA  ASP L  70      33.130  32.545  42.618  1.00 41.12           C  
ATOM    522  CB  ASP L  70      34.518  32.530  43.284  1.00 42.44           C  
ATOM    523  CG  ASP L  70      35.545  32.958  42.247  1.00 44.40           C  
ATOM    524  OD1 ASP L  70      35.259  32.810  41.029  1.00 45.02           O  
ATOM    525  OD2 ASP L  70      36.634  33.437  42.659  1.00 44.67           O1-
ATOM    526  C   ASP L  70      32.202  31.823  43.541  1.00 40.54           C  
ATOM    527  O   ASP L  70      31.757  32.358  44.557  1.00 41.89           O  
ATOM    528  N   TYR L  71      31.883  30.563  43.180  1.00 40.22           N  
ATOM    529  CA  TYR L  71      31.054  29.720  43.988  1.00 40.08           C  
ATOM    530  CB  TYR L  71      29.792  29.221  43.268  1.00 39.92           C  
ATOM    531  CG  TYR L  71      28.911  30.389  42.987  1.00 39.62           C  
ATOM    532  CD1 TYR L  71      29.182  31.246  41.943  1.00 40.32           C  
ATOM    533  CD2 TYR L  71      27.800  30.610  43.766  1.00 41.20           C  
ATOM    534  CE1 TYR L  71      28.358  32.319  41.692  1.00 41.43           C  
ATOM    535  CE2 TYR L  71      26.975  31.679  43.517  1.00 41.82           C  
ATOM    536  CZ  TYR L  71      27.253  32.537  42.480  1.00 42.66           C  
ATOM    537  OH  TYR L  71      26.407  33.638  42.225  1.00 43.11           O  
ATOM    538  C   TYR L  71      31.881  28.510  44.299  1.00 40.39           C  
ATOM    539  O   TYR L  71      32.626  28.024  43.448  1.00 41.26           O  
ATOM    540  N   SER L  72      31.782  27.992  45.542  1.00 40.68           N  
ATOM    541  CA  SER L  72      32.624  26.883  45.882  1.00 41.22           C  
ATOM    542  CB  SER L  72      33.750  27.262  46.859  1.00 41.35           C  
ATOM    543  OG  SER L  72      34.644  28.177  46.247  1.00 45.05           O  
ATOM    544  C   SER L  72      31.848  25.806  46.567  1.00 40.51           C  
ATOM    545  O   SER L  72      30.863  26.054  47.263  1.00 41.01           O  
ATOM    546  N   LEU L  73      32.304  24.555  46.360  1.00 38.12           N  
ATOM    547  CA  LEU L  73      31.769  23.395  47.006  1.00 37.97           C  
ATOM    548  CB  LEU L  73      31.465  22.248  46.027  1.00 36.65           C  
ATOM    549  CG  LEU L  73      30.993  20.946  46.701  1.00 37.42           C  
ATOM    550  CD1 LEU L  73      29.644  21.130  47.420  1.00 37.91           C  
ATOM    551  CD2 LEU L  73      30.999  19.782  45.698  1.00 37.67           C  
ATOM    552  C   LEU L  73      32.864  22.933  47.908  1.00 38.09           C  
ATOM    553  O   LEU L  73      34.008  22.798  47.473  1.00 37.15           O  
ATOM    554  N   THR L  74      32.550  22.698  49.195  1.00 38.12           N  
ATOM    555  CA  THR L  74      33.565  22.283  50.119  1.00 39.53           C  
ATOM    556  CB  THR L  74      33.704  23.195  51.301  1.00 40.45           C  
ATOM    557  OG1 THR L  74      32.490  23.227  52.032  1.00 42.55           O  
ATOM    558  CG2 THR L  74      34.047  24.608  50.808  1.00 40.46           C  
ATOM    559  C   THR L  74      33.179  20.950  50.654  1.00 39.93           C  
ATOM    560  O   THR L  74      32.007  20.682  50.917  1.00 39.79           O  
ATOM    561  N   ILE L  75      34.175  20.067  50.831  1.00 40.62           N  
ATOM    562  CA  ILE L  75      33.833  18.766  51.290  1.00 41.73           C  
ATOM    563  CB  ILE L  75      33.924  17.734  50.202  1.00 41.86           C  
ATOM    564  CG1 ILE L  75      33.129  18.166  48.962  1.00 41.14           C  
ATOM    565  CG2 ILE L  75      33.402  16.405  50.771  1.00 41.04           C  
ATOM    566  CD1 ILE L  75      33.464  17.327  47.729  1.00 41.26           C  
ATOM    567  C   ILE L  75      34.798  18.366  52.336  1.00 42.10           C  
ATOM    568  O   ILE L  75      35.932  18.843  52.395  1.00 42.35           O  
ATOM    569  N   SER L  76      34.323  17.474  53.216  1.00 43.92           N  
ATOM    570  CA  SER L  76      35.230  16.863  54.138  1.00 45.59           C  
ATOM    571  CB  SER L  76      34.534  16.202  55.341  1.00 45.75           C  
ATOM    572  OG  SER L  76      35.497  15.621  56.208  1.00 48.41           O  
ATOM    573  C   SER L  76      35.884  15.756  53.285  1.00 46.33           C  
ATOM    574  O   SER L  76      35.721  15.791  52.072  1.00 47.63           O  
ATOM    575  N   LEU L  77      36.705  14.774  53.760  1.00 44.71           N  
ATOM    576  CA  LEU L  77      37.063  13.862  52.684  1.00 43.94           C  
ATOM    577  CB  LEU L  77      38.457  14.110  52.088  1.00 43.34           C  
ATOM    578  CG  LEU L  77      38.676  13.337  50.774  1.00 43.51           C  
ATOM    579  CD1 LEU L  77      37.691  13.805  49.691  1.00 41.96           C  
ATOM    580  CD2 LEU L  77      40.130  13.424  50.297  1.00 43.47           C  
ATOM    581  C   LEU L  77      36.954  12.406  53.072  1.00 44.07           C  
ATOM    582  O   LEU L  77      37.664  11.922  53.956  1.00 44.54           O  
ATOM    583  N   ASP L  78      36.064  11.661  52.367  1.00 42.87           N  
ATOM    584  CA  ASP L  78      35.818  10.257  52.599  1.00 42.51           C  
ATOM    585  CB  ASP L  78      34.388   9.965  53.085  1.00 42.96           C  
ATOM    586  CG  ASP L  78      34.252  10.543  54.485  1.00 45.11           C  
ATOM    587  OD1 ASP L  78      34.919  10.011  55.414  1.00  0.00           O  
ATOM    588  OD2 ASP L  78      33.481  11.525  54.647  1.00  0.00           O1-
ATOM    589  C   ASP L  78      36.007   9.515  51.303  1.00 42.04           C  
ATOM    590  O   ASP L  78      35.977  10.099  50.222  1.00 41.88           O  
ATOM    591  N   SER L  79      36.193   8.181  51.387  1.00 41.53           N  
ATOM    592  CA  SER L  79      36.448   7.349  50.240  1.00 42.42           C  
ATOM    593  CB  SER L  79      36.723   5.886  50.629  1.00 43.40           C  
ATOM    594  OG  SER L  79      35.593   5.333  51.287  1.00 19.46           O  
ATOM    595  C   SER L  79      35.268   7.370  49.310  1.00 42.27           C  
ATOM    596  O   SER L  79      35.418   7.204  48.100  1.00 42.06           O  
ATOM    597  N   GLU L  80      34.061   7.585  49.857  1.00 42.15           N  
ATOM    598  CA  GLU L  80      32.836   7.604  49.103  1.00 43.07           C  
ATOM    599  CB  GLU L  80      31.599   7.841  49.977  1.00 44.49           C  
ATOM    600  CG  GLU L  80      31.275   6.714  50.952  1.00 49.57           C  
ATOM    601  CD  GLU L  80      30.068   7.178  51.747  1.00 52.90           C  
ATOM    602  OE1 GLU L  80      29.683   8.366  51.578  1.00 54.15           O  
ATOM    603  OE2 GLU L  80      29.513   6.361  52.528  1.00 53.84           O1-
ATOM    604  C   GLU L  80      32.858   8.764  48.161  1.00 41.72           C  
ATOM    605  O   GLU L  80      32.232   8.728  47.103  1.00 42.29           O  
ATOM    606  N   ASP L  81      33.565   9.832  48.554  1.00 40.49           N  
ATOM    607  CA  ASP L  81      33.615  11.091  47.870  1.00 40.52           C  
ATOM    608  CB  ASP L  81      34.295  12.188  48.709  1.00 40.20           C  
ATOM    609  CG  ASP L  81      33.326  12.534  49.839  1.00 39.69           C  
ATOM    610  OD1 ASP L  81      32.120  12.204  49.696  1.00 40.65           O  
ATOM    611  OD2 ASP L  81      33.775  13.133  50.853  1.00 40.61           O1-
ATOM    612  C   ASP L  81      34.273  11.004  46.522  1.00 40.68           C  
ATOM    613  O   ASP L  81      34.134  11.930  45.726  1.00 40.74           O  
ATOM    614  N   PHE L  82      35.062   9.950  46.237  1.00 39.03           N  
ATOM    615  CA  PHE L  82      35.685   9.856  44.942  1.00 38.04           C  
ATOM    616  CB  PHE L  82      36.423   8.512  44.761  1.00 38.72           C  
ATOM    617  CG  PHE L  82      37.019   8.446  43.400  1.00 11.69           C  
ATOM    618  CD1 PHE L  82      38.283   8.929  43.156  1.00 39.37           C  
ATOM    619  CD2 PHE L  82      36.305   7.893  42.364  1.00 12.71           C  
ATOM    620  CE1 PHE L  82      38.823   8.865  41.892  1.00 12.85           C  
ATOM    621  CE2 PHE L  82      36.838   7.825  41.100  1.00 12.70           C  
ATOM    622  CZ  PHE L  82      38.101   8.312  40.861  1.00 13.37           C  
ATOM    623  C   PHE L  82      34.602   9.934  43.908  1.00 37.71           C  
ATOM    624  O   PHE L  82      33.701   9.098  43.882  1.00 37.47           O  
ATOM    625  N   ALA L  83      34.667  10.959  43.025  1.00 37.55           N  
ATOM    626  CA  ALA L  83      33.667  11.115  42.005  1.00 36.84           C  
ATOM    627  CB  ALA L  83      32.241  11.262  42.560  1.00 35.44           C  
ATOM    628  C   ALA L  83      33.973  12.369  41.242  1.00 37.01           C  
ATOM    629  O   ALA L  83      34.948  13.066  41.527  1.00 36.20           O  
ATOM    630  N   VAL L  84      33.149  12.669  40.218  1.00 37.04           N  
ATOM    631  CA  VAL L  84      33.314  13.866  39.445  1.00 36.27           C  
ATOM    632  CB  VAL L  84      33.134  13.651  37.973  1.00 38.79           C  
ATOM    633  CG1 VAL L  84      34.216  12.676  37.482  1.00  0.00           C  
ATOM    634  CG2 VAL L  84      31.698  13.156  37.736  1.00 75.63           C  
ATOM    635  C   VAL L  84      32.239  14.811  39.886  1.00 35.78           C  
ATOM    636  O   VAL L  84      31.100  14.403  40.111  1.00 35.38           O  
ATOM    637  N   TYR L  85      32.575  16.110  40.021  1.00 35.10           N  
ATOM    638  CA  TYR L  85      31.618  17.070  40.496  1.00 34.91           C  
ATOM    639  CB  TYR L  85      32.073  17.807  41.763  1.00 33.16           C  
ATOM    640  CG  TYR L  85      32.150  16.806  42.859  1.00 33.50           C  
ATOM    641  CD1 TYR L  85      33.258  16.002  42.995  1.00 33.68           C  
ATOM    642  CD2 TYR L  85      31.113  16.679  43.753  1.00 33.59           C  
ATOM    643  CE1 TYR L  85      33.326  15.079  44.011  1.00 33.05           C  
ATOM    644  CE2 TYR L  85      31.174  15.759  44.772  1.00 33.68           C  
ATOM    645  CZ  TYR L  85      32.283  14.958  44.898  1.00 33.79           C  
ATOM    646  OH  TYR L  85      32.356  14.012  45.943  1.00 33.00           O  
ATOM    647  C   TYR L  85      31.412  18.120  39.448  1.00 35.19           C  
ATOM    648  O   TYR L  85      32.359  18.552  38.793  1.00 34.93           O  
ATOM    649  N   TYR L  86      30.144  18.560  39.269  1.00 34.86           N  
ATOM    650  CA  TYR L  86      29.824  19.550  38.275  1.00 34.51           C  
ATOM    651  CB  TYR L  86      28.888  19.046  37.158  1.00 34.09           C  
ATOM    652  CG  TYR L  86      29.462  17.874  36.436  1.00 34.39           C  
ATOM    653  CD1 TYR L  86      30.341  18.046  35.393  1.00 34.42           C  
ATOM    654  CD2 TYR L  86      29.113  16.594  36.800  1.00 34.23           C  
ATOM    655  CE1 TYR L  86      30.864  16.966  34.723  1.00 35.32           C  
ATOM    656  CE2 TYR L  86      29.632  15.510  36.133  1.00 34.37           C  
ATOM    657  CZ  TYR L  86      30.508  15.693  35.091  1.00 34.66           C  
ATOM    658  OH  TYR L  86      31.042  14.579  34.407  1.00 10.55           O  
ATOM    659  C   TYR L  86      29.024  20.646  38.918  1.00 34.21           C  
ATOM    660  O   TYR L  86      28.227  20.395  39.818  1.00 33.94           O  
ATOM    661  N   CYS L  87      29.216  21.898  38.447  1.00 33.17           N  
ATOM    662  CA  CYS L  87      28.446  23.031  38.883  1.00 32.73           C  
ATOM    663  CB  CYS L  87      29.298  24.293  39.186  1.00 34.58           C  
ATOM    664  SG  CYS L  87      30.378  24.806  37.809  1.00 38.37           S  
ATOM    665  C   CYS L  87      27.529  23.345  37.744  1.00 33.45           C  
ATOM    666  O   CYS L  87      27.831  23.017  36.594  1.00 32.03           O  
ATOM    667  N   LEU L  88      26.360  23.957  38.036  1.00 34.13           N  
ATOM    668  CA  LEU L  88      25.405  24.187  36.993  1.00 35.01           C  
ATOM    669  CB  LEU L  88      24.521  22.954  36.936  1.00 34.75           C  
ATOM    670  CG  LEU L  88      23.395  22.885  35.924  1.00 35.28           C  
ATOM    671  CD1 LEU L  88      23.802  23.184  34.474  1.00 12.88           C  
ATOM    672  CD2 LEU L  88      22.882  21.459  36.062  1.00 14.19           C  
ATOM    673  C   LEU L  88      24.631  25.430  37.321  1.00 35.71           C  
ATOM    674  O   LEU L  88      24.194  25.615  38.455  1.00 35.61           O  
ATOM    675  N   GLN L  89      24.442  26.329  36.330  1.00 35.62           N  
ATOM    676  CA  GLN L  89      23.761  27.568  36.599  1.00 35.43           C  
ATOM    677  CB  GLN L  89      24.462  28.817  36.032  1.00 35.47           C  
ATOM    678  CG  GLN L  89      24.533  28.874  34.507  1.00 35.44           C  
ATOM    679  CD  GLN L  89      23.281  29.565  33.996  1.00 35.71           C  
ATOM    680  OE1 GLN L  89      22.524  30.156  34.766  1.00 35.74           O  
ATOM    681  NE2 GLN L  89      23.065  29.507  32.656  1.00 35.08           N  
ATOM    682  C   GLN L  89      22.342  27.511  36.096  1.00 36.02           C  
ATOM    683  O   GLN L  89      22.043  27.026  35.008  1.00 36.23           O  
ATOM    684  N   TYR L  90      21.378  27.765  36.984  1.00  8.34           N  
ATOM    685  CA  TYR L  90      19.985  27.804  36.644  1.00  8.31           C  
ATOM    686  CB  TYR L  90      19.044  26.961  37.524  1.00  7.72           C  
ATOM    687  CG  TYR L  90      19.192  27.213  38.976  1.00  8.63           C  
ATOM    688  CD1 TYR L  90      20.306  26.803  39.673  1.00  8.85           C  
ATOM    689  CD2 TYR L  90      18.168  27.826  39.644  1.00  8.57           C  
ATOM    690  CE1 TYR L  90      20.399  27.021  41.027  1.00  8.81           C  
ATOM    691  CE2 TYR L  90      18.254  28.044  40.993  1.00  8.08           C  
ATOM    692  CZ  TYR L  90      19.369  27.652  41.683  1.00  8.85           C  
ATOM    693  OH  TYR L  90      19.435  27.886  43.069  1.00  8.85           O  
ATOM    694  C   TYR L  90      19.440  29.154  36.277  1.00  8.46           C  
ATOM    695  O   TYR L  90      18.269  29.265  35.942  1.00  7.81           O  
ATOM    696  N   ALA L  91      20.216  30.235  36.478  1.00  8.89           N  
ATOM    697  CA  ALA L  91      19.721  31.580  36.322  1.00 11.18           C  
ATOM    698  CB  ALA L  91      20.801  32.637  36.615  1.00 10.04           C  
ATOM    699  C   ALA L  91      19.187  31.879  34.949  1.00 13.45           C  
ATOM    700  O   ALA L  91      18.124  32.492  34.838  1.00 14.44           O  
ATOM    701  N   SER L  92      19.878  31.469  33.864  1.00 15.57           N  
ATOM    702  CA  SER L  92      19.405  31.833  32.554  1.00 16.25           C  
ATOM    703  CB  SER L  92      20.321  32.829  31.823  1.00 19.00           C  
ATOM    704  OG  SER L  92      20.389  34.055  32.529  1.00 23.90           O  
ATOM    705  C   SER L  92      19.386  30.611  31.689  1.00 14.51           C  
ATOM    706  O   SER L  92      19.830  29.543  32.076  1.00 12.47           O  
ATOM    707  N   TYR L  93      18.848  30.762  30.463  1.00 13.74           N  
ATOM    708  CA  TYR L  93      18.831  29.661  29.549  1.00 13.64           C  
ATOM    709  CB  TYR L  93      17.436  29.363  28.979  1.00 13.97           C  
ATOM    710  CG  TYR L  93      16.909  30.660  28.494  1.00  9.45           C  
ATOM    711  CD1 TYR L  93      17.260  31.157  27.260  1.00  8.99           C  
ATOM    712  CD2 TYR L  93      16.061  31.385  29.294  1.00  9.44           C  
ATOM    713  CE1 TYR L  93      16.764  32.363  26.831  1.00 10.31           C  
ATOM    714  CE2 TYR L  93      15.563  32.591  28.870  1.00 10.39           C  
ATOM    715  CZ  TYR L  93      15.914  33.083  27.635  1.00  9.55           C  
ATOM    716  OH  TYR L  93      15.402  34.324  27.198  1.00 10.66           O  
ATOM    717  C   TYR L  93      19.732  30.075  28.448  1.00 11.98           C  
ATOM    718  O   TYR L  93      19.847  31.265  28.170  1.00 13.31           O  
ATOM    719  N   PRO L  94      20.435  29.159  27.841  1.00 10.53           N  
ATOM    720  CA  PRO L  94      20.383  27.770  28.190  1.00  8.83           C  
ATOM    721  CD  PRO L  94      20.945  29.369  26.503  1.00  8.29           C  
ATOM    722  CB  PRO L  94      20.994  27.008  27.009  1.00  6.69           C  
ATOM    723  CG  PRO L  94      21.732  28.085  26.198  1.00  8.67           C  
ATOM    724  C   PRO L  94      21.090  27.524  29.472  1.00  8.57           C  
ATOM    725  O   PRO L  94      21.927  28.329  29.880  1.00  9.19           O  
ATOM    726  N   TYR L  95      20.753  26.393  30.111  1.00  6.30           N  
ATOM    727  CA  TYR L  95      21.282  26.018  31.385  1.00  7.61           C  
ATOM    728  CB  TYR L  95      20.292  25.097  32.106  1.00  7.50           C  
ATOM    729  CG  TYR L  95      19.069  25.924  31.897  1.00  7.06           C  
ATOM    730  CD1 TYR L  95      18.835  27.048  32.656  1.00  7.34           C  
ATOM    731  CD2 TYR L  95      18.173  25.591  30.906  1.00  6.71           C  
ATOM    732  CE1 TYR L  95      17.725  27.826  32.422  1.00 10.68           C  
ATOM    733  CE2 TYR L  95      17.063  26.364  30.669  1.00 11.19           C  
ATOM    734  CZ  TYR L  95      16.839  27.483  31.429  1.00  9.93           C  
ATOM    735  OH  TYR L  95      15.704  28.283  31.180  1.00 14.34           O  
ATOM    736  C   TYR L  95      22.598  25.385  31.090  1.00  7.94           C  
ATOM    737  O   TYR L  95      22.725  24.598  30.153  1.00  8.21           O  
ATOM    738  N   THR L  96      23.619  25.753  31.883  1.00 32.71           N  
ATOM    739  CA  THR L  96      24.977  25.450  31.525  1.00 32.32           C  
ATOM    740  CB  THR L  96      25.764  26.647  31.076  1.00 33.15           C  
ATOM    741  OG1 THR L  96      25.791  27.634  32.096  1.00 33.68           O  
ATOM    742  CG2 THR L  96      25.124  27.213  29.799  1.00 33.17           C  
ATOM    743  C   THR L  96      25.714  24.843  32.676  1.00 32.81           C  
ATOM    744  O   THR L  96      25.515  25.219  33.828  1.00 32.61           O  
ATOM    745  N   PHE L  97      26.633  23.904  32.360  1.00 32.44           N  
ATOM    746  CA  PHE L  97      27.380  23.162  33.343  1.00 33.43           C  
ATOM    747  CB  PHE L  97      27.448  21.646  33.053  1.00 31.84           C  
ATOM    748  CG  PHE L  97      26.130  20.941  33.141  1.00 32.48           C  
ATOM    749  CD1 PHE L  97      25.285  20.837  32.059  1.00 32.28           C  
ATOM    750  CD2 PHE L  97      25.742  20.350  34.317  1.00 31.89           C  
ATOM    751  CE1 PHE L  97      24.085  20.166  32.156  1.00 31.13           C  
ATOM    752  CE2 PHE L  97      24.545  19.681  34.415  1.00 31.93           C  
ATOM    753  CZ  PHE L  97      23.710  19.580  33.337  1.00 31.89           C  
ATOM    754  C   PHE L  97      28.826  23.583  33.291  1.00 34.19           C  
ATOM    755  O   PHE L  97      29.302  24.129  32.296  1.00 34.53           O  
ATOM    756  N   GLY L  98      29.566  23.346  34.398  1.00 34.30           N  
ATOM    757  CA  GLY L  98      30.979  23.600  34.432  1.00 33.00           C  
ATOM    758  C   GLY L  98      31.642  22.397  33.825  1.00 32.95           C  
ATOM    759  O   GLY L  98      30.992  21.394  33.535  1.00 32.85           O  
ATOM    760  N   GLY L  99      32.973  22.469  33.629  1.00 32.70           N  
ATOM    761  CA  GLY L  99      33.752  21.419  33.027  1.00 34.09           C  
ATOM    762  C   GLY L  99      33.749  20.188  33.885  1.00 34.89           C  
ATOM    763  O   GLY L  99      33.819  19.071  33.372  1.00 35.22           O  
ATOM    764  N   GLY L 100      33.729  20.357  35.221  1.00 33.72           N  
ATOM    765  CA  GLY L 100      33.721  19.224  36.106  1.00 33.68           C  
ATOM    766  C   GLY L 100      35.079  19.067  36.717  1.00 33.86           C  
ATOM    767  O   GLY L 100      36.078  19.547  36.181  1.00 34.29           O  
ATOM    768  N   THR L 101      35.138  18.405  37.892  1.00 34.68           N  
ATOM    769  CA  THR L 101      36.398  18.165  38.537  1.00 35.78           C  
ATOM    770  CB  THR L 101      36.589  18.993  39.774  1.00 36.38           C  
ATOM    771  OG1 THR L 101      36.488  20.372  39.456  1.00 36.23           O  
ATOM    772  CG2 THR L 101      37.973  18.688  40.371  1.00 36.09           C  
ATOM    773  C   THR L 101      36.428  16.727  38.962  1.00 36.55           C  
ATOM    774  O   THR L 101      35.503  16.249  39.615  1.00 36.93           O  
ATOM    775  N   LYS L 102      37.497  15.986  38.598  1.00 37.33           N  
ATOM    776  CA  LYS L 102      37.594  14.624  39.045  1.00 38.63           C  
ATOM    777  CB  LYS L 102      38.411  13.674  38.155  1.00 41.61           C  
ATOM    778  CG  LYS L 102      37.661  13.022  36.998  1.00 46.87           C  
ATOM    779  CD  LYS L 102      38.586  12.142  36.159  1.00 50.01           C  
ATOM    780  CE  LYS L 102      37.849  11.106  35.312  1.00 52.91           C  
ATOM    781  NZ  LYS L 102      38.825  10.202  34.664  1.00 54.12           N1+
ATOM    782  C   LYS L 102      38.346  14.641  40.330  1.00 38.60           C  
ATOM    783  O   LYS L 102      39.450  15.175  40.410  1.00 37.88           O  
ATOM    784  N   VAL L 103      37.762  14.026  41.372  1.00 38.57           N  
ATOM    785  CA  VAL L 103      38.412  13.999  42.646  1.00 38.47           C  
ATOM    786  CB  VAL L 103      37.462  14.203  43.792  1.00 38.13           C  
ATOM    787  CG1 VAL L 103      38.224  14.040  45.119  1.00 14.23           C  
ATOM    788  CG2 VAL L 103      36.790  15.574  43.626  1.00 13.64           C  
ATOM    789  C   VAL L 103      39.014  12.647  42.802  1.00 38.27           C  
ATOM    790  O   VAL L 103      38.324  11.633  42.709  1.00 39.14           O  
ATOM    791  N   GLU L 104      40.334  12.610  43.050  1.00 39.67           N  
ATOM    792  CA  GLU L 104      41.046  11.379  43.193  1.00 40.30           C  
ATOM    793  CB  GLU L 104      42.278  11.323  42.276  1.00 43.28           C  
ATOM    794  CG  GLU L 104      42.991   9.977  42.258  1.00 47.93           C  
ATOM    795  CD  GLU L 104      44.100  10.089  41.225  1.00 51.63           C  
ATOM    796  OE1 GLU L 104      43.761  10.265  40.023  1.00 52.71           O  
ATOM    797  OE2 GLU L 104      45.294  10.010  41.616  1.00 54.61           O1-
ATOM    798  C   GLU L 104      41.506  11.296  44.615  1.00 39.77           C  
ATOM    799  O   GLU L 104      41.798  12.311  45.243  1.00 39.23           O  
ATOM    800  N   ILE L 105      41.580  10.068  45.168  1.00 39.75           N  
ATOM    801  CA  ILE L 105      41.948   9.925  46.545  1.00 39.86           C  
ATOM    802  CB  ILE L 105      41.115   8.909  47.267  1.00 41.11           C  
ATOM    803  CG1 ILE L 105      39.635   9.330  47.280  1.00 43.36           C  
ATOM    804  CG2 ILE L 105      41.725   8.706  48.664  1.00 41.64           C  
ATOM    805  CD1 ILE L 105      38.688   8.211  47.712  1.00 45.79           C  
ATOM    806  C   ILE L 105      43.354   9.431  46.609  1.00 39.50           C  
ATOM    807  O   ILE L 105      43.673   8.363  46.093  1.00 38.93           O  
ATOM    808  N   LYS L 106      44.236  10.219  47.254  1.00 38.72           N  
ATOM    809  CA  LYS L 106      45.598   9.813  47.420  1.00 40.16           C  
ATOM    810  CB  LYS L 106      46.604  10.924  47.075  1.00 41.22           C  
ATOM    811  CG  LYS L 106      46.472  12.168  47.957  1.00 45.21           C  
ATOM    812  CD  LYS L 106      47.655  13.132  47.837  1.00 47.65           C  
ATOM    813  CE  LYS L 106      47.639  13.967  46.558  1.00 50.14           C  
ATOM    814  NZ  LYS L 106      48.788  14.898  46.547  1.00 52.27           N1+
ATOM    815  C   LYS L 106      45.770   9.503  48.903  1.00 40.97           C  
ATOM    816  O   LYS L 106      44.851   8.875  49.496  1.00 41.26           O  
ATOM    817  OXT LYS L 106      46.823   9.900  49.469  1.00  0.00           O1-
TER     818      LYS L 106 
ATOM    819  N   GLN H 107       8.911   6.196  46.481  1.00 82.01           N1+
ATOM    820  CA  GLN H 107       9.882   7.280  46.203  1.00 80.93           C  
ATOM    821  CB  GLN H 107      11.312   6.817  46.527  1.00 82.12           C  
ATOM    822  CG  GLN H 107      11.527   6.455  47.997  1.00 79.94           C  
ATOM    823  CD  GLN H 107      11.616   7.739  48.809  1.00 78.44           C  
ATOM    824  OE1 GLN H 107      12.645   8.030  49.415  1.00 76.82           O  
ATOM    825  NE2 GLN H 107      10.509   8.527  48.835  1.00 76.76           N  
ATOM    826  C   GLN H 107       9.844   7.680  44.758  1.00 80.84           C  
ATOM    827  O   GLN H 107       9.401   6.919  43.898  1.00 80.42           O  
ATOM    828  N   VAL H 108      10.302   8.908  44.443  1.00 72.08           N  
ATOM    829  CA  VAL H 108      10.280   9.300  43.064  1.00 70.37           C  
ATOM    830  CB  VAL H 108      10.354  10.785  42.820  1.00 70.46           C  
ATOM    831  CG1 VAL H 108       9.111  11.444  43.438  1.00 84.56           C  
ATOM    832  CG2 VAL H 108      11.684  11.331  43.356  1.00 83.84           C  
ATOM    833  C   VAL H 108      11.438   8.655  42.390  1.00 68.39           C  
ATOM    834  O   VAL H 108      12.521   8.539  42.962  1.00 67.97           O  
ATOM    835  N   GLN H 109      11.214   8.199  41.142  1.00 65.82           N  
ATOM    836  CA  GLN H 109      12.230   7.501  40.412  1.00 62.69           C  
ATOM    837  CB  GLN H 109      12.122   5.988  40.638  1.00 65.74           C  
ATOM    838  CG  GLN H 109      13.157   5.155  39.897  1.00 69.11           C  
ATOM    839  CD  GLN H 109      12.667   3.719  39.956  1.00 71.69           C  
ATOM    840  OE1 GLN H 109      11.494   3.449  39.705  1.00 72.74           O  
ATOM    841  NE2 GLN H 109      13.578   2.770  40.298  1.00 72.80           N  
ATOM    842  C   GLN H 109      11.982   7.729  38.951  1.00 59.02           C  
ATOM    843  O   GLN H 109      10.842   7.926  38.531  1.00 57.21           O  
ATOM    844  N   LEU H 110      13.057   7.717  38.131  1.00 55.08           N  
ATOM    845  CA  LEU H 110      12.883   7.871  36.713  1.00 50.40           C  
ATOM    846  CB  LEU H 110      13.533   9.149  36.152  1.00 49.80           C  
ATOM    847  CG  LEU H 110      12.911  10.450  36.697  1.00 49.58           C  
ATOM    848  CD1 LEU H 110      13.605  11.683  36.102  1.00 50.55           C  
ATOM    849  CD2 LEU H 110      11.386  10.480  36.498  1.00 49.62           C  
ATOM    850  C   LEU H 110      13.528   6.696  36.034  1.00 48.72           C  
ATOM    851  O   LEU H 110      14.717   6.438  36.217  1.00 47.67           O  
ATOM    852  N   GLN H 111      12.750   5.944  35.225  1.00 47.21           N  
ATOM    853  CA  GLN H 111      13.312   4.819  34.526  1.00 46.94           C  
ATOM    854  CB  GLN H 111      12.408   3.576  34.393  1.00 51.37           C  
ATOM    855  CG  GLN H 111      12.249   2.720  35.650  1.00 57.27           C  
ATOM    856  CD  GLN H 111      11.472   1.470  35.252  1.00 61.01           C  
ATOM    857  OE1 GLN H 111      11.656   0.931  34.162  1.00 64.10           O  
ATOM    858  NE2 GLN H 111      10.578   0.989  36.157  1.00 62.68           N  
ATOM    859  C   GLN H 111      13.565   5.227  33.113  1.00 44.50           C  
ATOM    860  O   GLN H 111      12.707   5.824  32.463  1.00 43.61           O  
ATOM    861  N   GLN H 112      14.764   4.893  32.597  1.00 43.61           N  
ATOM    862  CA  GLN H 112      15.083   5.221  31.238  1.00 42.99           C  
ATOM    863  CB  GLN H 112      16.422   5.946  31.040  1.00 41.40           C  
ATOM    864  CG  GLN H 112      16.423   7.386  31.551  1.00 39.72           C  
ATOM    865  CD  GLN H 112      17.750   8.014  31.159  1.00 39.40           C  
ATOM    866  OE1 GLN H 112      18.418   8.642  31.977  1.00 38.73           O  
ATOM    867  NE2 GLN H 112      18.144   7.846  29.869  1.00 38.02           N  
ATOM    868  C   GLN H 112      15.158   3.954  30.444  1.00 43.32           C  
ATOM    869  O   GLN H 112      15.290   2.860  30.990  1.00 44.15           O  
ATOM    870  N   SER H 113      15.075   4.094  29.106  1.00 43.73           N  
ATOM    871  CA  SER H 113      15.075   2.993  28.184  1.00 44.53           C  
ATOM    872  CB  SER H 113      14.696   3.446  26.763  1.00 43.47           C  
ATOM    873  OG  SER H 113      14.695   2.348  25.869  1.00 41.65           O  
ATOM    874  C   SER H 113      16.445   2.388  28.160  1.00 44.97           C  
ATOM    875  O   SER H 113      17.410   2.983  28.639  1.00 45.65           O  
ATOM    876  N   GLY H 114      16.554   1.166  27.601  1.00 45.78           N  
ATOM    877  CA  GLY H 114      17.800   0.449  27.574  1.00 45.85           C  
ATOM    878  C   GLY H 114      18.681   1.005  26.503  1.00 46.19           C  
ATOM    879  O   GLY H 114      18.254   1.808  25.675  1.00 47.08           O  
ATOM    880  N   ALA H 115      19.951   0.548  26.490  1.00 44.17           N  
ATOM    881  CA  ALA H 115      20.939   1.026  25.562  1.00 45.11           C  
ATOM    882  CB  ALA H 115      22.340   0.438  25.795  1.00 41.33           C  
ATOM    883  C   ALA H 115      20.519   0.665  24.173  1.00 43.54           C  
ATOM    884  O   ALA H 115      19.896  -0.372  23.952  1.00 44.37           O  
ATOM    885  N   GLU H 116      20.848   1.535  23.191  1.00 42.73           N  
ATOM    886  CA  GLU H 116      20.432   1.254  21.849  1.00 42.54           C  
ATOM    887  CB  GLU H 116      19.241   2.110  21.388  1.00 44.77           C  
ATOM    888  CG  GLU H 116      17.987   1.846  22.221  1.00 55.53           C  
ATOM    889  CD  GLU H 116      16.832   2.587  21.582  1.00 58.25           C  
ATOM    890  OE1 GLU H 116      16.377   2.137  20.498  1.00 58.09           O  
ATOM    891  OE2 GLU H 116      16.385   3.611  22.167  1.00 59.63           O1-
ATOM    892  C   GLU H 116      21.563   1.485  20.898  1.00 41.79           C  
ATOM    893  O   GLU H 116      22.476   2.271  21.152  1.00 40.55           O  
ATOM    894  N   LEU H 117      21.532   0.749  19.770  1.00 40.58           N  
ATOM    895  CA  LEU H 117      22.526   0.889  18.744  1.00 40.47           C  
ATOM    896  CB  LEU H 117      23.302  -0.412  18.486  1.00 39.61           C  
ATOM    897  CG  LEU H 117      24.386  -0.289  17.401  1.00 40.59           C  
ATOM    898  CD1 LEU H 117      25.504   0.672  17.840  1.00 41.10           C  
ATOM    899  CD2 LEU H 117      24.915  -1.672  16.991  1.00 42.07           C  
ATOM    900  C   LEU H 117      21.778   1.246  17.496  1.00 40.55           C  
ATOM    901  O   LEU H 117      20.747   0.643  17.195  1.00 41.61           O  
ATOM    902  N   MET H 118      22.260   2.259  16.745  1.00 41.05           N  
ATOM    903  CA  MET H 118      21.566   2.645  15.547  1.00 42.57           C  
ATOM    904  CB  MET H 118      20.633   3.850  15.737  1.00 43.40           C  
ATOM    905  CG  MET H 118      19.460   3.563  16.678  1.00 85.76           C  
ATOM    906  SD  MET H 118      18.257   2.335  16.078  1.00 86.90           S  
ATOM    907  CE  MET H 118      17.160   2.435  17.524  1.00 82.13           C  
ATOM    908  C   MET H 118      22.570   3.021  14.500  1.00 43.32           C  
ATOM    909  O   MET H 118      23.720   3.336  14.802  1.00 43.13           O  
ATOM    910  N   LYS H 119      22.145   2.980  13.221  1.00 44.07           N  
ATOM    911  CA  LYS H 119      23.011   3.303  12.126  1.00 43.98           C  
ATOM    912  CB  LYS H 119      22.631   2.593  10.816  1.00 46.52           C  
ATOM    913  CG  LYS H 119      22.847   1.081  10.892  1.00 48.03           C  
ATOM    914  CD  LYS H 119      22.193   0.308   9.749  1.00 49.90           C  
ATOM    915  CE  LYS H 119      22.417  -1.202   9.840  1.00 49.33           C  
ATOM    916  NZ  LYS H 119      21.775  -1.881   8.690  1.00 49.40           N1+
ATOM    917  C   LYS H 119      22.955   4.776  11.899  1.00 42.60           C  
ATOM    918  O   LYS H 119      21.988   5.445  12.262  1.00 42.18           O  
ATOM    919  N   PRO H 120      23.991   5.301  11.310  1.00 42.44           N  
ATOM    920  CA  PRO H 120      24.059   6.708  11.053  1.00 42.57           C  
ATOM    921  CD  PRO H 120      25.300   4.675  11.320  1.00 41.76           C  
ATOM    922  CB  PRO H 120      25.508   6.991  10.639  1.00 42.64           C  
ATOM    923  CG  PRO H 120      26.136   5.599  10.423  1.00 42.32           C  
ATOM    924  C   PRO H 120      23.026   7.103  10.052  1.00 43.07           C  
ATOM    925  O   PRO H 120      22.775   6.343   9.117  1.00 43.43           O  
ATOM    926  N   GLY H 121      22.412   8.289  10.240  1.00 44.10           N  
ATOM    927  CA  GLY H 121      21.419   8.773   9.328  1.00 43.74           C  
ATOM    928  C   GLY H 121      20.062   8.399   9.843  1.00 44.08           C  
ATOM    929  O   GLY H 121      19.050   8.911   9.371  1.00 44.74           O  
ATOM    930  N   ALA H 122      20.014   7.491  10.835  1.00 43.04           N  
ATOM    931  CA  ALA H 122      18.780   7.015  11.401  1.00 42.78           C  
ATOM    932  CB  ALA H 122      18.878   5.583  11.953  1.00 51.01           C  
ATOM    933  C   ALA H 122      18.379   7.910  12.533  1.00 42.46           C  
ATOM    934  O   ALA H 122      18.991   8.949  12.775  1.00 42.67           O  
ATOM    935  N   SER H 123      17.277   7.543  13.221  1.00 43.09           N  
ATOM    936  CA  SER H 123      16.809   8.313  14.337  1.00 43.85           C  
ATOM    937  CB  SER H 123      15.507   9.079  14.042  1.00 44.57           C  
ATOM    938  OG  SER H 123      15.718  10.017  12.998  1.00 47.57           O  
ATOM    939  C   SER H 123      16.508   7.372  15.464  1.00 43.32           C  
ATOM    940  O   SER H 123      16.385   6.164  15.265  1.00 43.80           O  
ATOM    941  N   VAL H 124      16.417   7.911  16.700  1.00 41.90           N  
ATOM    942  CA  VAL H 124      16.103   7.097  17.837  1.00 42.16           C  
ATOM    943  CB  VAL H 124      17.274   6.782  18.727  1.00 41.48           C  
ATOM    944  CG1 VAL H 124      18.296   5.949  17.952  1.00 42.34           C  
ATOM    945  CG2 VAL H 124      17.853   8.094  19.272  1.00 40.41           C  
ATOM    946  C   VAL H 124      15.194   7.885  18.717  1.00 41.29           C  
ATOM    947  O   VAL H 124      15.171   9.115  18.679  1.00 41.00           O  
ATOM    948  N   LYS H 125      14.401   7.166  19.530  1.00 41.69           N  
ATOM    949  CA  LYS H 125      13.560   7.807  20.489  1.00 41.97           C  
ATOM    950  CB  LYS H 125      12.062   7.622  20.194  1.00 43.13           C  
ATOM    951  CG  LYS H 125      11.150   8.510  21.044  1.00 44.63           C  
ATOM    952  CD  LYS H 125       9.686   8.520  20.589  1.00 47.65           C  
ATOM    953  CE  LYS H 125       9.414   9.399  19.369  1.00 49.79           C  
ATOM    954  NZ  LYS H 125       7.980   9.338  19.011  1.00 51.82           N1+
ATOM    955  C   LYS H 125      13.866   7.130  21.787  1.00 41.62           C  
ATOM    956  O   LYS H 125      13.754   5.911  21.897  1.00 43.44           O  
ATOM    957  N   ILE H 126      14.252   7.918  22.807  1.00 41.45           N  
ATOM    958  CA  ILE H 126      14.609   7.395  24.095  1.00 40.82           C  
ATOM    959  CB  ILE H 126      15.865   8.015  24.638  1.00 41.02           C  
ATOM    960  CG1 ILE H 126      17.036   7.830  23.659  1.00 86.29           C  
ATOM    961  CG2 ILE H 126      16.140   7.399  26.018  1.00 86.82           C  
ATOM    962  CD1 ILE H 126      18.229   8.732  23.970  1.00 49.72           C  
ATOM    963  C   ILE H 126      13.494   7.778  25.016  1.00 41.27           C  
ATOM    964  O   ILE H 126      12.840   8.799  24.806  1.00 41.38           O  
ATOM    965  N   SER H 127      13.223   6.946  26.046  1.00 41.09           N  
ATOM    966  CA  SER H 127      12.105   7.219  26.906  1.00 41.38           C  
ATOM    967  CB  SER H 127      11.061   6.090  26.914  1.00 42.29           C  
ATOM    968  OG  SER H 127      11.621   4.909  27.470  1.00 43.89           O  
ATOM    969  C   SER H 127      12.547   7.402  28.328  1.00 40.92           C  
ATOM    970  O   SER H 127      13.560   6.855  28.763  1.00 40.41           O  
ATOM    971  N   CYS H 128      11.776   8.218  29.079  1.00 40.04           N  
ATOM    972  CA  CYS H 128      12.028   8.458  30.472  1.00 40.97           C  
ATOM    973  CB  CYS H 128      12.634   9.855  30.735  1.00 41.06           C  
ATOM    974  SG  CYS H 128      13.035  10.175  32.480  1.00 43.61           S  
ATOM    975  C   CYS H 128      10.701   8.363  31.168  1.00 41.94           C  
ATOM    976  O   CYS H 128       9.822   9.206  30.980  1.00 41.97           O  
ATOM    977  N   LYS H 129      10.532   7.318  32.004  1.00 44.49           N  
ATOM    978  CA  LYS H 129       9.290   7.065  32.680  1.00 45.88           C  
ATOM    979  CB  LYS H 129       8.993   5.559  32.789  1.00 45.54           C  
ATOM    980  CG  LYS H 129       7.600   5.214  33.313  1.00 65.93           C  
ATOM    981  CD  LYS H 129       7.259   3.731  33.149  1.00 67.51           C  
ATOM    982  CE  LYS H 129       5.875   3.350  33.681  1.00 68.56           C  
ATOM    983  NZ  LYS H 129       5.593   1.927  33.384  1.00 70.06           N1+
ATOM    984  C   LYS H 129       9.417   7.604  34.070  1.00 46.72           C  
ATOM    985  O   LYS H 129      10.330   7.242  34.809  1.00 45.96           O  
ATOM    986  N   ALA H 130       8.482   8.488  34.465  1.00 47.49           N  
ATOM    987  CA  ALA H 130       8.560   9.094  35.762  1.00 49.72           C  
ATOM    988  CB  ALA H 130       8.303  10.611  35.728  1.00 48.91           C  
ATOM    989  C   ALA H 130       7.505   8.496  36.626  1.00 52.17           C  
ATOM    990  O   ALA H 130       6.329   8.458  36.273  1.00 52.13           O  
ATOM    991  N   THR H 131       7.904   7.988  37.801  1.00 55.12           N  
ATOM    992  CA  THR H 131       6.898   7.475  38.674  1.00 57.44           C  
ATOM    993  CB  THR H 131       6.849   5.977  38.713  1.00 58.00           C  
ATOM    994  OG1 THR H 131       8.056   5.455  39.250  1.00 88.08           O  
ATOM    995  CG2 THR H 131       6.642   5.464  37.278  1.00 87.17           C  
ATOM    996  C   THR H 131       7.236   7.938  40.047  1.00 59.30           C  
ATOM    997  O   THR H 131       8.405   7.953  40.425  1.00 59.07           O  
ATOM    998  N   GLY H 132       6.175   8.207  40.854  1.00 49.04           N  
ATOM    999  CA  GLY H 132       6.289   8.642  42.219  1.00 49.57           C  
ATOM   1000  C   GLY H 132       5.750  10.033  42.395  1.00 49.22           C  
ATOM   1001  O   GLY H 132       5.592  10.484  43.528  1.00 50.26           O  
ATOM   1002  N   TYR H 133       5.463  10.774  41.306  1.00 49.19           N  
ATOM   1003  CA  TYR H 133       4.938  12.102  41.503  1.00 48.41           C  
ATOM   1004  CB  TYR H 133       6.010  13.214  41.529  1.00 48.91           C  
ATOM   1005  CG  TYR H 133       6.771  13.257  40.244  1.00 47.97           C  
ATOM   1006  CD1 TYR H 133       6.218  13.768  39.095  1.00 48.28           C  
ATOM   1007  CD2 TYR H 133       8.069  12.820  40.184  1.00 48.12           C  
ATOM   1008  CE1 TYR H 133       6.920  13.815  37.914  1.00 47.87           C  
ATOM   1009  CE2 TYR H 133       8.779  12.863  39.006  1.00 48.33           C  
ATOM   1010  CZ  TYR H 133       8.209  13.358  37.864  1.00 48.33           C  
ATOM   1011  OH  TYR H 133       8.940  13.401  36.659  1.00 48.60           O  
ATOM   1012  C   TYR H 133       3.954  12.441  40.420  1.00 47.94           C  
ATOM   1013  O   TYR H 133       3.651  11.625  39.549  1.00 48.05           O  
ATOM   1014  N   THR H 134       3.428  13.686  40.468  1.00 49.55           N  
ATOM   1015  CA  THR H 134       2.479  14.182  39.509  1.00 50.13           C  
ATOM   1016  CB  THR H 134       1.732  15.380  40.025  1.00 48.99           C  
ATOM   1017  OG1 THR H 134       1.079  15.065  41.246  1.00 50.01           O  
ATOM   1018  CG2 THR H 134       0.693  15.804  38.978  1.00 49.38           C  
ATOM   1019  C   THR H 134       3.274  14.643  38.319  1.00 49.43           C  
ATOM   1020  O   THR H 134       3.894  15.703  38.334  1.00 50.37           O  
ATOM   1021  N   PHE H 135       3.206  13.863  37.226  1.00 48.85           N  
ATOM   1022  CA  PHE H 135       4.011  14.022  36.039  1.00 48.18           C  
ATOM   1023  CB  PHE H 135       3.701  12.895  35.035  1.00 50.67           C  
ATOM   1024  CG  PHE H 135       4.688  12.895  33.920  1.00 50.85           C  
ATOM   1025  CD1 PHE H 135       5.981  12.481  34.141  1.00 51.49           C  
ATOM   1026  CD2 PHE H 135       4.311  13.266  32.651  1.00 50.63           C  
ATOM   1027  CE1 PHE H 135       6.894  12.468  33.114  1.00 50.97           C  
ATOM   1028  CE2 PHE H 135       5.220  13.253  31.620  1.00 51.92           C  
ATOM   1029  CZ  PHE H 135       6.515  12.857  31.851  1.00 50.83           C  
ATOM   1030  C   PHE H 135       3.787  15.355  35.371  1.00 48.04           C  
ATOM   1031  O   PHE H 135       4.732  15.974  34.880  1.00 48.33           O  
ATOM   1032  N   SER H 136       2.528  15.827  35.319  1.00 48.36           N  
ATOM   1033  CA  SER H 136       2.165  17.032  34.612  1.00 47.09           C  
ATOM   1034  CB  SER H 136       0.643  17.243  34.595  1.00 61.71           C  
ATOM   1035  OG  SER H 136       0.322  18.437  33.898  1.00 62.23           O  
ATOM   1036  C   SER H 136       2.761  18.277  35.211  1.00 46.65           C  
ATOM   1037  O   SER H 136       2.991  19.261  34.507  1.00 47.48           O  
ATOM   1038  N   SER H 137       2.976  18.286  36.536  1.00 41.03           N  
ATOM   1039  CA  SER H 137       3.424  19.458  37.237  1.00 40.87           C  
ATOM   1040  CB  SER H 137       3.206  19.344  38.756  1.00 55.94           C  
ATOM   1041  OG  SER H 137       1.822  19.206  39.042  1.00 56.93           O  
ATOM   1042  C   SER H 137       4.877  19.792  37.048  1.00 41.65           C  
ATOM   1043  O   SER H 137       5.242  20.958  37.192  1.00 42.42           O  
ATOM   1044  N   TYR H 138       5.757  18.826  36.707  1.00 46.04           N  
ATOM   1045  CA  TYR H 138       7.163  19.157  36.779  1.00 46.13           C  
ATOM   1046  CB  TYR H 138       7.976  18.183  37.652  1.00 47.25           C  
ATOM   1047  CG  TYR H 138       7.380  18.134  39.017  1.00 48.42           C  
ATOM   1048  CD1 TYR H 138       6.335  17.280  39.275  1.00 50.36           C  
ATOM   1049  CD2 TYR H 138       7.856  18.925  40.035  1.00 49.31           C  
ATOM   1050  CE1 TYR H 138       5.769  17.214  40.526  1.00 50.49           C  
ATOM   1051  CE2 TYR H 138       7.294  18.864  41.289  1.00 51.04           C  
ATOM   1052  CZ  TYR H 138       6.250  18.007  41.537  1.00 51.16           C  
ATOM   1053  OH  TYR H 138       5.671  17.940  42.820  1.00 51.33           O  
ATOM   1054  C   TYR H 138       7.806  19.086  35.437  1.00 45.46           C  
ATOM   1055  O   TYR H 138       7.360  18.401  34.521  1.00 45.79           O  
ATOM   1056  N   TRP H 139       8.914  19.828  35.284  1.00 49.30           N  
ATOM   1057  CA  TRP H 139       9.542  19.807  33.987  1.00 46.30           C  
ATOM   1058  CB  TRP H 139      10.393  21.065  33.722  1.00 43.88           C  
ATOM   1059  CG  TRP H 139       9.647  22.377  33.647  1.00 42.05           C  
ATOM   1060  CD2 TRP H 139       9.701  23.287  32.535  1.00 42.31           C  
ATOM   1061  CD1 TRP H 139       8.884  22.987  34.600  1.00 42.55           C  
ATOM   1062  NE1 TRP H 139       8.455  24.213  34.151  1.00 78.78           N  
ATOM   1063  CE2 TRP H 139       8.957  24.414  32.883  1.00 47.69           C  
ATOM   1064  CE3 TRP H 139      10.331  23.199  31.327  1.00 78.43           C  
ATOM   1065  CZ2 TRP H 139       8.831  25.475  32.027  1.00 77.20           C  
ATOM   1066  CZ3 TRP H 139      10.193  24.267  30.464  1.00 78.10           C  
ATOM   1067  CH2 TRP H 139       9.460  25.386  30.805  1.00 78.10           C  
ATOM   1068  C   TRP H 139      10.486  18.635  33.932  1.00 44.25           C  
ATOM   1069  O   TRP H 139      10.964  18.160  34.961  1.00 43.64           O  
ATOM   1070  N   ILE H 140      10.754  18.118  32.711  1.00 41.79           N  
ATOM   1071  CA  ILE H 140      11.707  17.053  32.538  1.00 39.72           C  
ATOM   1072  CB  ILE H 140      11.152  15.825  31.879  1.00 39.97           C  
ATOM   1073  CG1 ILE H 140      10.093  15.178  32.785  1.00 73.83           C  
ATOM   1074  CG2 ILE H 140      12.325  14.890  31.539  1.00 73.65           C  
ATOM   1075  CD1 ILE H 140       9.335  14.031  32.122  1.00 54.16           C  
ATOM   1076  C   ILE H 140      12.809  17.584  31.671  1.00 38.81           C  
ATOM   1077  O   ILE H 140      12.554  18.237  30.660  1.00 38.12           O  
ATOM   1078  N   GLU H 141      14.078  17.324  32.051  1.00 36.42           N  
ATOM   1079  CA  GLU H 141      15.157  17.881  31.288  1.00 35.92           C  
ATOM   1080  CB  GLU H 141      15.964  18.922  32.088  1.00 35.95           C  
ATOM   1081  CG  GLU H 141      15.024  20.051  32.538  1.00 18.05           C  
ATOM   1082  CD  GLU H 141      15.784  21.271  33.042  1.00 12.34           C  
ATOM   1083  OE1 GLU H 141      16.963  21.446  32.649  1.00  0.00           O  
ATOM   1084  OE2 GLU H 141      15.181  22.055  33.825  1.00 13.79           O1-
ATOM   1085  C   GLU H 141      16.019  16.766  30.771  1.00 35.82           C  
ATOM   1086  O   GLU H 141      16.051  15.675  31.337  1.00 36.09           O  
ATOM   1087  N   TRP H 142      16.699  17.000  29.627  1.00 35.01           N  
ATOM   1088  CA  TRP H 142      17.517  15.976  29.038  1.00 34.11           C  
ATOM   1089  CB  TRP H 142      17.062  15.577  27.624  1.00 34.78           C  
ATOM   1090  CG  TRP H 142      15.730  14.871  27.629  1.00 36.42           C  
ATOM   1091  CD2 TRP H 142      15.569  13.444  27.657  1.00 36.89           C  
ATOM   1092  CD1 TRP H 142      14.474  15.403  27.627  1.00 37.41           C  
ATOM   1093  NE1 TRP H 142      13.539  14.399  27.654  1.00 37.76           N  
ATOM   1094  CE2 TRP H 142      14.198  13.187  27.676  1.00 36.74           C  
ATOM   1095  CE3 TRP H 142      16.485  12.432  27.669  1.00 37.56           C  
ATOM   1096  CZ2 TRP H 142      13.723  11.908  27.707  1.00 36.93           C  
ATOM   1097  CZ3 TRP H 142      16.003  11.143  27.700  1.00 37.55           C  
ATOM   1098  CH2 TRP H 142      14.647  10.888  27.720  1.00 36.65           C  
ATOM   1099  C   TRP H 142      18.922  16.480  28.957  1.00 34.62           C  
ATOM   1100  O   TRP H 142      19.169  17.617  28.555  1.00 34.57           O  
ATOM   1101  N   VAL H 143      19.888  15.617  29.339  1.00 34.12           N  
ATOM   1102  CA  VAL H 143      21.272  16.001  29.353  1.00 32.91           C  
ATOM   1103  CB  VAL H 143      21.850  16.040  30.736  1.00 33.89           C  
ATOM   1104  CG1 VAL H 143      23.350  16.365  30.639  1.00 33.90           C  
ATOM   1105  CG2 VAL H 143      21.040  17.042  31.575  1.00 33.94           C  
ATOM   1106  C   VAL H 143      22.073  15.000  28.568  1.00 32.99           C  
ATOM   1107  O   VAL H 143      21.736  13.818  28.506  1.00 32.98           O  
ATOM   1108  N   LYS H 144      23.174  15.462  27.937  1.00 33.64           N  
ATOM   1109  CA  LYS H 144      23.999  14.593  27.137  1.00 33.86           C  
ATOM   1110  CB  LYS H 144      24.132  15.071  25.682  1.00 34.17           C  
ATOM   1111  CG  LYS H 144      24.998  14.166  24.807  1.00 34.97           C  
ATOM   1112  CD  LYS H 144      25.022  14.595  23.340  1.00 35.91           C  
ATOM   1113  CE  LYS H 144      26.011  13.795  22.490  1.00 35.66           C  
ATOM   1114  NZ  LYS H 144      25.963  14.267  21.089  1.00 36.65           N1+
ATOM   1115  C   LYS H 144      25.383  14.558  27.706  1.00 33.98           C  
ATOM   1116  O   LYS H 144      25.899  15.569  28.177  1.00 34.80           O  
ATOM   1117  N   GLN H 145      26.014  13.364  27.694  1.00 35.02           N  
ATOM   1118  CA  GLN H 145      27.366  13.266  28.163  1.00 35.80           C  
ATOM   1119  CB  GLN H 145      27.483  12.693  29.587  1.00 34.54           C  
ATOM   1120  CG  GLN H 145      28.915  12.710  30.127  1.00 34.87           C  
ATOM   1121  CD  GLN H 145      28.903  12.126  31.531  1.00 35.91           C  
ATOM   1122  OE1 GLN H 145      27.939  11.487  31.946  1.00 35.84           O  
ATOM   1123  NE2 GLN H 145      30.006  12.353  32.292  1.00 35.48           N  
ATOM   1124  C   GLN H 145      28.129  12.360  27.245  1.00 37.25           C  
ATOM   1125  O   GLN H 145      27.801  11.182  27.104  1.00 36.79           O  
ATOM   1126  N   ARG H 146      29.186  12.897  26.604  1.00 39.87           N  
ATOM   1127  CA  ARG H 146      29.991  12.126  25.697  1.00 42.91           C  
ATOM   1128  CB  ARG H 146      30.719  12.971  24.639  1.00 43.92           C  
ATOM   1129  CG  ARG H 146      29.748  13.702  23.711  1.00 46.68           C  
ATOM   1130  CD  ARG H 146      30.378  14.235  22.423  1.00 48.96           C  
ATOM   1131  NE  ARG H 146      30.214  13.174  21.390  1.00 55.75           N  
ATOM   1132  CZ  ARG H 146      31.282  12.414  21.011  1.00 56.47           C  
ATOM   1133  NH1 ARG H 146      32.519  12.678  21.519  1.00 56.59           N1+
ATOM   1134  NH2 ARG H 146      31.119  11.393  20.121  1.00 57.37           N  
ATOM   1135  C   ARG H 146      31.008  11.387  26.502  1.00 44.26           C  
ATOM   1136  O   ARG H 146      31.277  11.726  27.652  1.00 43.64           O  
ATOM   1137  N   PRO H 147      31.589  10.373  25.929  1.00 47.74           N  
ATOM   1138  CA  PRO H 147      32.514   9.591  26.687  1.00 49.17           C  
ATOM   1139  CD  PRO H 147      30.958   9.600  24.871  1.00 55.57           C  
ATOM   1140  CB  PRO H 147      32.851   8.383  25.816  1.00 49.57           C  
ATOM   1141  CG  PRO H 147      31.566   8.189  24.985  1.00 57.34           C  
ATOM   1142  C   PRO H 147      33.673  10.391  27.161  1.00 49.95           C  
ATOM   1143  O   PRO H 147      34.335  11.047  26.357  1.00 50.66           O  
ATOM   1144  N   GLY H 148      33.927  10.346  28.477  1.00 50.90           N  
ATOM   1145  CA  GLY H 148      35.057  11.019  29.037  1.00 52.75           C  
ATOM   1146  C   GLY H 148      34.858  12.499  28.955  1.00 53.14           C  
ATOM   1147  O   GLY H 148      35.827  13.255  28.999  1.00 53.25           O  
ATOM   1148  N   HIS H 149      33.597  12.960  28.847  1.00 52.43           N  
ATOM   1149  CA  HIS H 149      33.371  14.372  28.713  1.00 51.68           C  
ATOM   1150  ND1 HIS H 149      34.371  15.919  25.826  1.00 94.74           N  
ATOM   1151  CG  HIS H 149      33.680  14.801  26.232  1.00 56.79           C  
ATOM   1152  CB  HIS H 149      32.730  14.794  27.383  1.00 53.93           C  
ATOM   1153  NE2 HIS H 149      34.967  14.268  24.462  1.00 60.53           N  
ATOM   1154  CD2 HIS H 149      34.052  13.802  25.391  1.00 95.33           C  
ATOM   1155  CE1 HIS H 149      35.124  15.545  24.763  1.00 93.82           C  
ATOM   1156  C   HIS H 149      32.407  14.824  29.752  1.00 50.92           C  
ATOM   1157  O   HIS H 149      31.923  14.040  30.564  1.00 51.12           O  
ATOM   1158  N   GLY H 150      32.108  16.138  29.711  1.00 48.01           N  
ATOM   1159  CA  GLY H 150      31.269  16.795  30.671  1.00 44.47           C  
ATOM   1160  C   GLY H 150      29.829  16.649  30.287  1.00 42.51           C  
ATOM   1161  O   GLY H 150      29.478  15.856  29.416  1.00 42.33           O  
ATOM   1162  N   LEU H 151      28.953  17.430  30.953  1.00 39.49           N  
ATOM   1163  CA  LEU H 151      27.536  17.332  30.741  1.00 37.44           C  
ATOM   1164  CB  LEU H 151      26.744  17.360  32.064  1.00 36.09           C  
ATOM   1165  CG  LEU H 151      27.033  16.163  32.991  1.00 35.63           C  
ATOM   1166  CD1 LEU H 151      26.216  16.254  34.288  1.00 33.68           C  
ATOM   1167  CD2 LEU H 151      26.811  14.832  32.259  1.00 33.90           C  
ATOM   1168  C   LEU H 151      27.066  18.488  29.909  1.00 36.37           C  
ATOM   1169  O   LEU H 151      27.525  19.619  30.067  1.00 36.45           O  
ATOM   1170  N   GLU H 152      26.127  18.213  28.978  1.00 36.31           N  
ATOM   1171  CA  GLU H 152      25.559  19.223  28.126  1.00 36.55           C  
ATOM   1172  CB  GLU H 152      25.725  18.921  26.627  1.00 38.56           C  
ATOM   1173  CG  GLU H 152      27.161  18.921  26.110  1.00 42.05           C  
ATOM   1174  CD  GLU H 152      27.101  18.540  24.635  1.00 44.39           C  
ATOM   1175  OE1 GLU H 152      26.386  19.245  23.875  1.00 44.95           O  
ATOM   1176  OE2 GLU H 152      27.762  17.538  24.251  1.00 45.71           O1-
ATOM   1177  C   GLU H 152      24.075  19.220  28.351  1.00 36.06           C  
ATOM   1178  O   GLU H 152      23.466  18.159  28.478  1.00 36.93           O  
ATOM   1179  N   TRP H 153      23.445  20.416  28.386  1.00 35.79           N  
ATOM   1180  CA  TRP H 153      22.019  20.492  28.593  1.00 35.02           C  
ATOM   1181  CB  TRP H 153      21.598  21.753  29.360  1.00 36.41           C  
ATOM   1182  CG  TRP H 153      20.110  21.886  29.561  1.00 36.72           C  
ATOM   1183  CD2 TRP H 153      19.262  22.759  28.796  1.00 37.24           C  
ATOM   1184  CD1 TRP H 153      19.306  21.261  30.467  1.00 37.28           C  
ATOM   1185  NE1 TRP H 153      18.010  21.680  30.309  1.00 37.37           N  
ATOM   1186  CE2 TRP H 153      17.966  22.605  29.288  1.00 37.31           C  
ATOM   1187  CE3 TRP H 153      19.536  23.619  27.767  1.00 35.79           C  
ATOM   1188  CZ2 TRP H 153      16.922  23.309  28.761  1.00 37.80           C  
ATOM   1189  CZ3 TRP H 153      18.479  24.329  27.238  1.00 36.74           C  
ATOM   1190  CH2 TRP H 153      17.197  24.177  27.725  1.00 37.75           C  
ATOM   1191  C   TRP H 153      21.362  20.556  27.244  1.00 35.45           C  
ATOM   1192  O   TRP H 153      21.635  21.464  26.464  1.00 35.63           O  
ATOM   1193  N   ILE H 154      20.548  19.533  26.906  1.00 34.47           N  
ATOM   1194  CA  ILE H 154      19.837  19.446  25.656  1.00 34.85           C  
ATOM   1195  CB  ILE H 154      19.390  18.041  25.376  1.00 34.04           C  
ATOM   1196  CG1 ILE H 154      20.609  17.103  25.316  1.00 34.80           C  
ATOM   1197  CG2 ILE H 154      18.564  18.051  24.080  1.00 34.66           C  
ATOM   1198  CD1 ILE H 154      20.238  15.621  25.351  1.00 35.51           C  
ATOM   1199  C   ILE H 154      18.622  20.335  25.595  1.00 36.61           C  
ATOM   1200  O   ILE H 154      18.452  21.108  24.652  1.00 36.06           O  
ATOM   1201  N   GLY H 155      17.735  20.256  26.612  1.00 36.30           N  
ATOM   1202  CA  GLY H 155      16.517  21.026  26.577  1.00 36.47           C  
ATOM   1203  C   GLY H 155      15.613  20.546  27.677  1.00 37.91           C  
ATOM   1204  O   GLY H 155      16.021  19.753  28.522  1.00 37.23           O  
ATOM   1205  N   GLU H 156      14.350  21.030  27.703  1.00 38.11           N  
ATOM   1206  CA  GLU H 156      13.446  20.634  28.755  1.00 38.13           C  
ATOM   1207  CB  GLU H 156      13.559  21.548  29.981  1.00 39.49           C  
ATOM   1208  CG  GLU H 156      13.308  23.016  29.633  1.00 40.66           C  
ATOM   1209  CD  GLU H 156      13.681  23.855  30.840  1.00 49.33           C  
ATOM   1210  OE1 GLU H 156      14.209  23.273  31.821  1.00 85.17           O  
ATOM   1211  OE2 GLU H 156      13.451  25.094  30.791  1.00 85.52           O1-
ATOM   1212  C   GLU H 156      12.029  20.728  28.263  1.00 39.38           C  
ATOM   1213  O   GLU H 156      11.729  21.484  27.341  1.00 38.69           O  
ATOM   1214  N   ILE H 157      11.114  19.938  28.871  1.00 39.21           N  
ATOM   1215  CA  ILE H 157       9.733  19.984  28.468  1.00 38.91           C  
ATOM   1216  CB  ILE H 157       9.335  18.813  27.624  1.00 39.10           C  
ATOM   1217  CG1 ILE H 157       7.978  19.072  26.954  1.00 39.55           C  
ATOM   1218  CG2 ILE H 157       9.370  17.554  28.505  1.00 39.09           C  
ATOM   1219  CD1 ILE H 157       7.677  18.095  25.821  1.00 38.96           C  
ATOM   1220  C   ILE H 157       8.857  19.979  29.691  1.00 41.17           C  
ATOM   1221  O   ILE H 157       9.232  19.439  30.729  1.00 39.21           O  
ATOM   1222  N   LEU H 158       7.667  20.623  29.605  1.00 41.73           N  
ATOM   1223  CA  LEU H 158       6.713  20.590  30.687  1.00 42.82           C  
ATOM   1224  CB  LEU H 158       5.853  21.847  30.889  1.00 43.48           C  
ATOM   1225  CG  LEU H 158       6.598  23.150  31.119  1.00 45.61           C  
ATOM   1226  CD1 LEU H 158       7.410  23.496  29.867  1.00 60.47           C  
ATOM   1227  CD2 LEU H 158       5.638  24.274  31.546  1.00 60.95           C  
ATOM   1228  C   LEU H 158       5.666  19.643  30.222  1.00 45.04           C  
ATOM   1229  O   LEU H 158       5.048  19.909  29.199  1.00 44.72           O  
ATOM   1230  N   PRO H 159       5.415  18.577  30.943  1.00 71.23           N  
ATOM   1231  CA  PRO H 159       4.356  17.695  30.545  1.00 72.39           C  
ATOM   1232  CD  PRO H 159       6.484  17.868  31.628  1.00 73.25           C  
ATOM   1233  CB  PRO H 159       4.558  16.408  31.346  1.00 73.42           C  
ATOM   1234  CG  PRO H 159       6.075  16.384  31.608  1.00 74.05           C  
ATOM   1235  C   PRO H 159       3.036  18.363  30.772  1.00 74.02           C  
ATOM   1236  O   PRO H 159       2.832  18.948  31.834  1.00 73.80           O  
ATOM   1237  N   GLY H 160       2.121  18.262  29.792  1.00 75.20           N  
ATOM   1238  CA  GLY H 160       0.797  18.808  29.869  1.00 76.71           C  
ATOM   1239  C   GLY H 160       0.700  19.962  28.922  1.00 77.35           C  
ATOM   1240  O   GLY H 160       0.081  19.848  27.866  1.00 77.92           O  
ATOM   1241  N   SER H 161       1.343  21.099  29.255  1.00 77.90           N  
ATOM   1242  CA  SER H 161       1.279  22.244  28.392  1.00 78.31           C  
ATOM   1243  CB  SER H 161       1.863  23.514  29.027  1.00 77.48           C  
ATOM   1244  OG  SER H 161       3.231  23.310  29.338  1.00 73.97           O  
ATOM   1245  C   SER H 161       2.037  21.942  27.138  1.00 78.95           C  
ATOM   1246  O   SER H 161       1.599  22.274  26.039  1.00 79.71           O  
ATOM   1247  N   GLY H 162       3.207  21.291  27.256  1.00 79.52           N  
ATOM   1248  CA  GLY H 162       3.912  20.932  26.053  1.00 78.74           C  
ATOM   1249  C   GLY H 162       5.080  21.854  25.768  1.00 77.84           C  
ATOM   1250  O   GLY H 162       5.949  21.524  24.971  1.00 77.59           O  
ATOM   1251  N   SER H 163       5.116  23.024  26.428  1.00 48.00           N  
ATOM   1252  CA  SER H 163       6.127  24.041  26.453  1.00 48.13           C  
ATOM   1253  CB  SER H 163       6.076  24.958  27.683  1.00 58.98           C  
ATOM   1254  OG  SER H 163       4.853  25.670  27.728  1.00 88.51           O  
ATOM   1255  C   SER H 163       7.444  23.359  26.539  1.00 47.60           C  
ATOM   1256  O   SER H 163       7.625  22.429  27.320  1.00 47.55           O  
ATOM   1257  N   THR H 164       8.405  23.817  25.714  1.00 45.10           N  
ATOM   1258  CA  THR H 164       9.699  23.214  25.738  1.00 43.76           C  
ATOM   1259  CB  THR H 164       9.801  22.090  24.752  1.00 43.26           C  
ATOM   1260  OG1 THR H 164      11.089  21.504  24.794  1.00 46.61           O  
ATOM   1261  CG2 THR H 164       9.485  22.621  23.348  1.00 43.54           C  
ATOM   1262  C   THR H 164      10.727  24.256  25.421  1.00 43.50           C  
ATOM   1263  O   THR H 164      10.456  25.221  24.713  1.00 42.51           O  
ATOM   1264  N   ASN H 165      11.943  24.079  25.979  1.00 43.22           N  
ATOM   1265  CA  ASN H 165      13.037  24.976  25.737  1.00 41.75           C  
ATOM   1266  CB  ASN H 165      13.520  25.727  26.991  1.00 43.37           C  
ATOM   1267  CG  ASN H 165      12.420  26.682  27.445  1.00 44.86           C  
ATOM   1268  OD1 ASN H 165      11.249  26.506  27.119  1.00 91.18           O  
ATOM   1269  ND2 ASN H 165      12.805  27.728  28.222  1.00 90.39           N  
ATOM   1270  C   ASN H 165      14.177  24.129  25.262  1.00 41.23           C  
ATOM   1271  O   ASN H 165      14.431  23.058  25.808  1.00 41.22           O  
ATOM   1272  N   TYR H 166      14.901  24.599  24.227  1.00 40.69           N  
ATOM   1273  CA  TYR H 166      15.970  23.825  23.658  1.00 39.93           C  
ATOM   1274  CB  TYR H 166      15.792  23.502  22.161  1.00 40.71           C  
ATOM   1275  CG  TYR H 166      14.711  22.507  21.931  1.00 41.89           C  
ATOM   1276  CD1 TYR H 166      13.386  22.871  21.917  1.00 42.02           C  
ATOM   1277  CD2 TYR H 166      15.035  21.193  21.699  1.00 42.47           C  
ATOM   1278  CE1 TYR H 166      12.402  21.934  21.694  1.00 42.76           C  
ATOM   1279  CE2 TYR H 166      14.057  20.255  21.475  1.00 42.56           C  
ATOM   1280  CZ  TYR H 166      12.734  20.620  21.474  1.00 42.76           C  
ATOM   1281  OH  TYR H 166      11.731  19.652  21.245  1.00 43.68           O  
ATOM   1282  C   TYR H 166      17.238  24.619  23.689  1.00 40.15           C  
ATOM   1283  O   TYR H 166      17.225  25.850  23.669  1.00 40.36           O  
ATOM   1284  N   ASN H 167      18.374  23.896  23.758  1.00 40.98           N  
ATOM   1285  CA  ASN H 167      19.682  24.476  23.657  1.00 41.51           C  
ATOM   1286  CB  ASN H 167      20.787  23.461  24.021  1.00 40.96           C  
ATOM   1287  CG  ASN H 167      22.187  24.069  23.980  1.00 43.18           C  
ATOM   1288  OD1 ASN H 167      22.442  25.111  23.382  1.00 42.17           O  
ATOM   1289  ND2 ASN H 167      23.151  23.374  24.637  1.00 59.88           N  
ATOM   1290  C   ASN H 167      19.810  24.811  22.207  1.00 42.33           C  
ATOM   1291  O   ASN H 167      19.343  24.065  21.351  1.00 42.72           O  
ATOM   1292  N   GLU H 168      20.472  25.934  21.889  1.00 43.45           N  
ATOM   1293  CA  GLU H 168      20.552  26.397  20.537  1.00 45.48           C  
ATOM   1294  CB  GLU H 168      21.425  27.660  20.421  1.00 45.94           C  
ATOM   1295  CG  GLU H 168      20.937  28.839  21.271  1.00 48.64           C  
ATOM   1296  CD  GLU H 168      19.711  29.454  20.616  1.00 49.42           C  
ATOM   1297  OE1 GLU H 168      19.887  30.373  19.774  1.00 77.04           O  
ATOM   1298  OE2 GLU H 168      18.579  29.012  20.954  1.00 75.95           O1-
ATOM   1299  C   GLU H 168      21.191  25.336  19.693  1.00 45.31           C  
ATOM   1300  O   GLU H 168      20.777  25.100  18.558  1.00 45.84           O  
ATOM   1301  N   ARG H 169      22.218  24.660  20.239  1.00 43.62           N  
ATOM   1302  CA  ARG H 169      22.983  23.690  19.504  1.00 43.44           C  
ATOM   1303  CB  ARG H 169      24.126  23.099  20.343  1.00 43.88           C  
ATOM   1304  CG  ARG H 169      25.215  24.107  20.705  1.00 46.65           C  
ATOM   1305  CD  ARG H 169      26.228  24.321  19.581  1.00 49.19           C  
ATOM   1306  NE  ARG H 169      26.775  22.984  19.218  1.00  0.00           N  
ATOM   1307  CZ  ARG H 169      27.839  22.466  19.899  1.00  0.00           C  
ATOM   1308  NH1 ARG H 169      28.422  23.178  20.907  1.00  0.00           N1+
ATOM   1309  NH2 ARG H 169      28.314  21.229  19.573  1.00  0.00           N  
ATOM   1310  C   ARG H 169      22.130  22.532  19.077  1.00 43.49           C  
ATOM   1311  O   ARG H 169      22.196  22.082  17.934  1.00 44.62           O  
ATOM   1312  N   PHE H 170      21.307  22.029  20.007  1.00 43.11           N  
ATOM   1313  CA  PHE H 170      20.453  20.889  19.838  1.00 43.43           C  
ATOM   1314  CB  PHE H 170      19.995  20.245  21.158  1.00 41.73           C  
ATOM   1315  CG  PHE H 170      21.192  19.521  21.681  1.00 41.09           C  
ATOM   1316  CD1 PHE H 170      21.509  18.278  21.190  1.00 40.68           C  
ATOM   1317  CD2 PHE H 170      22.020  20.073  22.630  1.00 40.39           C  
ATOM   1318  CE1 PHE H 170      22.610  17.593  21.645  1.00 40.38           C  
ATOM   1319  CE2 PHE H 170      23.124  19.392  23.090  1.00 40.06           C  
ATOM   1320  CZ  PHE H 170      23.424  18.147  22.600  1.00 40.23           C  
ATOM   1321  C   PHE H 170      19.279  21.205  18.979  1.00 44.77           C  
ATOM   1322  O   PHE H 170      18.519  20.313  18.611  1.00 44.89           O  
ATOM   1323  N   LYS H 171      19.021  22.499  18.742  1.00 46.54           N  
ATOM   1324  CA  LYS H 171      17.902  22.874  17.936  1.00 49.10           C  
ATOM   1325  CB  LYS H 171      17.900  24.383  17.625  1.00 54.89           C  
ATOM   1326  CG  LYS H 171      16.533  24.962  17.269  1.00 51.63           C  
ATOM   1327  CD  LYS H 171      15.657  25.244  18.493  1.00 53.47           C  
ATOM   1328  CE  LYS H 171      16.032  26.538  19.225  1.00125.81           C  
ATOM   1329  NZ  LYS H 171      15.127  26.763  20.378  1.00125.56           N1+
ATOM   1330  C   LYS H 171      18.009  22.142  16.627  1.00 48.65           C  
ATOM   1331  O   LYS H 171      19.042  22.159  15.958  1.00 49.96           O  
ATOM   1332  N   GLY H 172      16.923  21.441  16.252  1.00 48.66           N  
ATOM   1333  CA  GLY H 172      16.833  20.746  15.000  1.00 49.46           C  
ATOM   1334  C   GLY H 172      17.218  19.314  15.206  1.00 49.24           C  
ATOM   1335  O   GLY H 172      16.657  18.415  14.581  1.00 51.40           O  
ATOM   1336  N   LYS H 173      18.223  19.072  16.067  1.00 46.95           N  
ATOM   1337  CA  LYS H 173      18.677  17.741  16.348  1.00 44.96           C  
ATOM   1338  CB  LYS H 173      20.038  17.712  17.064  1.00 47.44           C  
ATOM   1339  CG  LYS H 173      20.529  16.294  17.363  1.00 48.48           C  
ATOM   1340  CD  LYS H 173      20.882  15.473  16.121  1.00 48.80           C  
ATOM   1341  CE  LYS H 173      22.379  15.429  15.809  1.00 48.00           C  
ATOM   1342  NZ  LYS H 173      22.634  14.495  14.690  1.00 49.47           N1+
ATOM   1343  C   LYS H 173      17.706  16.991  17.212  1.00 43.57           C  
ATOM   1344  O   LYS H 173      17.427  15.820  16.956  1.00 41.93           O  
ATOM   1345  N   ALA H 174      17.152  17.639  18.259  1.00 42.42           N  
ATOM   1346  CA  ALA H 174      16.346  16.886  19.181  1.00 40.93           C  
ATOM   1347  CB  ALA H 174      16.933  16.821  20.600  1.00 39.33           C  
ATOM   1348  C   ALA H 174      14.978  17.468  19.303  1.00 41.33           C  
ATOM   1349  O   ALA H 174      14.765  18.664  19.108  1.00 41.54           O  
ATOM   1350  N   SER H 175      14.000  16.593  19.615  1.00 40.30           N  
ATOM   1351  CA  SER H 175      12.647  17.013  19.820  1.00 40.43           C  
ATOM   1352  CB  SER H 175      11.732  16.711  18.624  1.00 42.31           C  
ATOM   1353  OG  SER H 175      11.753  15.320  18.344  1.00  0.00           O  
ATOM   1354  C   SER H 175      12.127  16.269  21.013  1.00 40.68           C  
ATOM   1355  O   SER H 175      12.303  15.055  21.129  1.00 40.29           O  
ATOM   1356  N   PHE H 176      11.451  16.988  21.934  1.00 41.63           N  
ATOM   1357  CA  PHE H 176      10.991  16.358  23.140  1.00 42.35           C  
ATOM   1358  CB  PHE H 176      11.253  17.178  24.416  1.00 40.71           C  
ATOM   1359  CG  PHE H 176      12.681  17.590  24.435  1.00 59.78           C  
ATOM   1360  CD1 PHE H 176      13.679  16.662  24.603  1.00 59.01           C  
ATOM   1361  CD2 PHE H 176      13.022  18.909  24.242  1.00 38.42           C  
ATOM   1362  CE1 PHE H 176      14.999  17.048  24.608  1.00 79.32           C  
ATOM   1363  CE2 PHE H 176      14.340  19.301  24.250  1.00 78.32           C  
ATOM   1364  CZ  PHE H 176      15.332  18.370  24.436  1.00 77.47           C  
ATOM   1365  C   PHE H 176       9.501  16.227  23.072  1.00 43.92           C  
ATOM   1366  O   PHE H 176       8.803  17.147  22.649  1.00 44.06           O  
ATOM   1367  N   THR H 177       8.977  15.058  23.491  1.00 44.67           N  
ATOM   1368  CA  THR H 177       7.556  14.845  23.533  1.00 46.75           C  
ATOM   1369  CB  THR H 177       7.057  13.830  22.545  1.00 47.06           C  
ATOM   1370  OG1 THR H 177       7.725  12.592  22.737  1.00 48.78           O  
ATOM   1371  CG2 THR H 177       7.276  14.356  21.118  1.00 47.21           C  
ATOM   1372  C   THR H 177       7.211  14.326  24.898  1.00 46.86           C  
ATOM   1373  O   THR H 177       8.023  13.671  25.546  1.00 46.93           O  
ATOM   1374  N   ALA H 178       5.992  14.623  25.393  1.00 47.48           N  
ATOM   1375  CA  ALA H 178       5.620  14.121  26.685  1.00 49.62           C  
ATOM   1376  CB  ALA H 178       5.578  15.198  27.783  1.00 46.77           C  
ATOM   1377  C   ALA H 178       4.249  13.542  26.581  1.00 51.14           C  
ATOM   1378  O   ALA H 178       3.353  14.150  26.001  1.00 51.14           O  
ATOM   1379  N   ASP H 179       4.060  12.342  27.165  1.00 52.37           N  
ATOM   1380  CA  ASP H 179       2.808  11.641  27.124  1.00 54.41           C  
ATOM   1381  CB  ASP H 179       2.982  10.161  26.721  1.00 56.29           C  
ATOM   1382  CG  ASP H 179       1.630   9.554  26.375  1.00 59.16           C  
ATOM   1383  OD1 ASP H 179       0.618  10.303  26.374  1.00 60.70           O  
ATOM   1384  OD2 ASP H 179       1.591   8.324  26.105  1.00 61.91           O1-
ATOM   1385  C   ASP H 179       2.263  11.668  28.515  1.00 55.50           C  
ATOM   1386  O   ASP H 179       2.832  11.083  29.435  1.00 54.97           O  
ATOM   1387  N   SER H 180       1.138  12.373  28.704  1.00 57.07           N  
ATOM   1388  CA  SER H 180       0.557  12.490  30.005  1.00 58.13           C  
ATOM   1389  CB  SER H 180      -0.590  13.510  30.043  1.00 57.83           C  
ATOM   1390  OG  SER H 180      -0.079  14.807  29.777  1.00  0.00           O  
ATOM   1391  C   SER H 180       0.009  11.172  30.465  1.00 58.79           C  
ATOM   1392  O   SER H 180       0.087  10.848  31.649  1.00 59.59           O  
ATOM   1393  N   SER H 181      -0.569  10.377  29.543  1.00 60.39           N  
ATOM   1394  CA  SER H 181      -1.213   9.150  29.929  1.00 61.13           C  
ATOM   1395  CB  SER H 181      -1.836   8.407  28.736  1.00 61.29           C  
ATOM   1396  OG  SER H 181      -2.831   9.213  28.127  1.00 62.87           O  
ATOM   1397  C   SER H 181      -0.237   8.201  30.553  1.00 60.69           C  
ATOM   1398  O   SER H 181      -0.403   7.794  31.703  1.00 60.77           O  
ATOM   1399  N   SER H 182       0.802   7.830  29.780  1.00 59.90           N  
ATOM   1400  CA  SER H 182       1.806   6.860  30.126  1.00 57.45           C  
ATOM   1401  CB  SER H 182       2.582   6.394  28.881  1.00 56.77           C  
ATOM   1402  OG  SER H 182       3.565   5.437  29.240  1.00 54.79           O  
ATOM   1403  C   SER H 182       2.797   7.408  31.114  1.00 57.11           C  
ATOM   1404  O   SER H 182       3.563   6.659  31.720  1.00 56.80           O  
ATOM   1405  N   ASN H 183       2.810   8.730  31.338  1.00 55.29           N  
ATOM   1406  CA  ASN H 183       3.806   9.284  32.215  1.00 53.69           C  
ATOM   1407  CB  ASN H 183       3.759   8.756  33.663  1.00 54.76           C  
ATOM   1408  CG  ASN H 183       2.604   9.407  34.415  1.00 56.26           C  
ATOM   1409  OD1 ASN H 183       2.049  10.418  33.988  1.00 60.30           O  
ATOM   1410  ND2 ASN H 183       2.245   8.823  35.587  1.00 58.90           N  
ATOM   1411  C   ASN H 183       5.166   8.980  31.673  1.00 52.09           C  
ATOM   1412  O   ASN H 183       6.023   8.430  32.366  1.00 51.21           O  
ATOM   1413  N   THR H 184       5.391   9.307  30.388  1.00 50.21           N  
ATOM   1414  CA  THR H 184       6.685   9.079  29.826  1.00 48.14           C  
ATOM   1415  CB  THR H 184       6.693   7.904  28.893  1.00 48.67           C  
ATOM   1416  OG1 THR H 184       6.233   6.741  29.564  1.00 50.17           O  
ATOM   1417  CG2 THR H 184       8.127   7.676  28.400  1.00 47.54           C  
ATOM   1418  C   THR H 184       7.066  10.296  29.030  1.00 47.54           C  
ATOM   1419  O   THR H 184       6.218  10.957  28.430  1.00 48.07           O  
ATOM   1420  N   ALA H 185       8.372  10.634  29.021  1.00 46.03           N  
ATOM   1421  CA  ALA H 185       8.864  11.738  28.244  1.00 44.81           C  
ATOM   1422  CB  ALA H 185       9.714  12.739  29.043  1.00 45.01           C  
ATOM   1423  C   ALA H 185       9.751  11.123  27.210  1.00 43.76           C  
ATOM   1424  O   ALA H 185      10.368  10.088  27.461  1.00 43.36           O  
ATOM   1425  N   TYR H 186       9.823  11.722  26.004  1.00 42.97           N  
ATOM   1426  CA  TYR H 186      10.623  11.115  24.979  1.00 42.78           C  
ATOM   1427  CB  TYR H 186       9.814  10.563  23.793  1.00 43.25           C  
ATOM   1428  CG  TYR H 186       8.953   9.428  24.235  1.00 44.38           C  
ATOM   1429  CD1 TYR H 186       9.425   8.135  24.198  1.00 43.76           C  
ATOM   1430  CD2 TYR H 186       7.671   9.655  24.680  1.00 45.15           C  
ATOM   1431  CE1 TYR H 186       8.632   7.084  24.599  1.00 45.10           C  
ATOM   1432  CE2 TYR H 186       6.874   8.609  25.082  1.00 46.47           C  
ATOM   1433  CZ  TYR H 186       7.354   7.321  25.043  1.00 46.27           C  
ATOM   1434  OH  TYR H 186       6.538   6.247  25.453  1.00 48.76           O  
ATOM   1435  C   TYR H 186      11.553  12.125  24.390  1.00 42.87           C  
ATOM   1436  O   TYR H 186      11.264  13.320  24.347  1.00 43.28           O  
ATOM   1437  N   MET H 187      12.733  11.650  23.942  1.00 40.49           N  
ATOM   1438  CA  MET H 187      13.638  12.523  23.262  1.00 40.29           C  
ATOM   1439  CB  MET H 187      14.954  12.781  24.009  1.00 40.05           C  
ATOM   1440  CG  MET H 187      15.833  13.818  23.307  1.00 40.31           C  
ATOM   1441  SD  MET H 187      17.360  14.233  24.200  1.00 86.46           S  
ATOM   1442  CE  MET H 187      18.127  12.609  23.934  1.00 86.05           C  
ATOM   1443  C   MET H 187      13.974  11.857  21.970  1.00 40.67           C  
ATOM   1444  O   MET H 187      14.522  10.755  21.944  1.00 40.15           O  
ATOM   1445  N   GLN H 188      13.650  12.518  20.848  1.00 41.04           N  
ATOM   1446  CA  GLN H 188      13.925  11.918  19.581  1.00 42.88           C  
ATOM   1447  CB  GLN H 188      12.738  12.013  18.607  1.00 44.43           C  
ATOM   1448  CG  GLN H 188      12.974  11.305  17.273  1.00 50.98           C  
ATOM   1449  CD  GLN H 188      11.710  11.458  16.438  1.00 55.74           C  
ATOM   1450  OE1 GLN H 188      10.737  12.081  16.863  1.00 57.99           O  
ATOM   1451  NE2 GLN H 188      11.716  10.866  15.215  1.00 66.03           N  
ATOM   1452  C   GLN H 188      15.091  12.646  18.995  1.00 42.21           C  
ATOM   1453  O   GLN H 188      15.112  13.876  18.965  1.00 42.78           O  
ATOM   1454  N   LEU H 189      16.113  11.883  18.554  1.00 41.28           N  
ATOM   1455  CA  LEU H 189      17.291  12.425  17.936  1.00 41.02           C  
ATOM   1456  CB  LEU H 189      18.613  11.819  18.458  1.00 41.10           C  
ATOM   1457  CG  LEU H 189      19.056  12.201  19.890  1.00 40.75           C  
ATOM   1458  CD1 LEU H 189      19.574  13.643  19.968  1.00 41.23           C  
ATOM   1459  CD2 LEU H 189      17.966  11.920  20.925  1.00 41.39           C  
ATOM   1460  C   LEU H 189      17.223  12.037  16.489  1.00 41.41           C  
ATOM   1461  O   LEU H 189      16.942  10.886  16.157  1.00 40.74           O  
ATOM   1462  N   SER H 190      17.502  12.989  15.577  1.00 41.20           N  
ATOM   1463  CA  SER H 190      17.395  12.680  14.176  1.00 42.39           C  
ATOM   1464  CB  SER H 190      16.365  13.560  13.443  1.00 44.93           C  
ATOM   1465  OG  SER H 190      16.743  14.924  13.533  1.00 40.89           O  
ATOM   1466  C   SER H 190      18.725  12.888  13.519  1.00 42.09           C  
ATOM   1467  O   SER H 190      19.626  13.489  14.103  1.00 41.75           O  
ATOM   1468  N   SER H 191      18.880  12.353  12.286  1.00 42.13           N  
ATOM   1469  CA  SER H 191      20.077  12.517  11.506  1.00 42.90           C  
ATOM   1470  CB  SER H 191      20.239  13.956  10.985  1.00 45.69           C  
ATOM   1471  OG  SER H 191      21.435  14.070  10.230  1.00 43.73           O  
ATOM   1472  C   SER H 191      21.264  12.178  12.349  1.00 41.96           C  
ATOM   1473  O   SER H 191      22.187  12.976  12.494  1.00 42.31           O  
ATOM   1474  N   LEU H 192      21.271  10.959  12.916  1.00 41.04           N  
ATOM   1475  CA  LEU H 192      22.308  10.551  13.821  1.00 39.97           C  
ATOM   1476  CB  LEU H 192      22.007   9.206  14.501  1.00 38.94           C  
ATOM   1477  CG  LEU H 192      20.787   9.251  15.437  1.00 37.83           C  
ATOM   1478  CD1 LEU H 192      20.533   7.882  16.084  1.00 37.54           C  
ATOM   1479  CD2 LEU H 192      20.929  10.372  16.478  1.00 37.54           C  
ATOM   1480  C   LEU H 192      23.625  10.416  13.127  1.00 39.87           C  
ATOM   1481  O   LEU H 192      23.717   9.979  11.981  1.00 40.15           O  
ATOM   1482  N   THR H 193      24.693  10.813  13.853  1.00 39.52           N  
ATOM   1483  CA  THR H 193      26.049  10.717  13.394  1.00 39.86           C  
ATOM   1484  CB  THR H 193      26.668  12.033  13.020  1.00 39.54           C  
ATOM   1485  OG1 THR H 193      26.759  12.879  14.156  1.00 40.79           O  
ATOM   1486  CG2 THR H 193      25.802  12.696  11.937  1.00 39.64           C  
ATOM   1487  C   THR H 193      26.852  10.182  14.541  1.00 40.91           C  
ATOM   1488  O   THR H 193      26.320   9.904  15.613  1.00 39.50           O  
ATOM   1489  N   SER H 194      28.172  10.027  14.337  1.00 41.44           N  
ATOM   1490  CA  SER H 194      29.042   9.471  15.334  1.00 42.23           C  
ATOM   1491  CB  SER H 194      30.490   9.318  14.841  1.00 43.32           C  
ATOM   1492  OG  SER H 194      31.295   8.767  15.873  1.00 46.76           O  
ATOM   1493  C   SER H 194      29.083  10.377  16.529  1.00 41.56           C  
ATOM   1494  O   SER H 194      29.376   9.936  17.638  1.00 40.93           O  
ATOM   1495  N   GLU H 195      28.795  11.674  16.328  1.00 40.39           N  
ATOM   1496  CA  GLU H 195      28.841  12.667  17.369  1.00 40.36           C  
ATOM   1497  CB  GLU H 195      28.571  14.088  16.848  1.00 43.51           C  
ATOM   1498  CG  GLU H 195      29.622  14.579  15.855  1.00 48.90           C  
ATOM   1499  CD  GLU H 195      30.917  14.849  16.606  1.00 52.10           C  
ATOM   1500  OE1 GLU H 195      30.883  14.906  17.864  1.00 53.67           O  
ATOM   1501  OE2 GLU H 195      31.963  15.001  15.922  1.00 54.13           O1-
ATOM   1502  C   GLU H 195      27.790  12.386  18.399  1.00 39.39           C  
ATOM   1503  O   GLU H 195      27.960  12.720  19.569  1.00 38.88           O  
ATOM   1504  N   ASP H 196      26.655  11.807  17.972  1.00 37.30           N  
ATOM   1505  CA  ASP H 196      25.513  11.522  18.799  1.00 36.94           C  
ATOM   1506  CB  ASP H 196      24.271  11.136  17.974  1.00 36.72           C  
ATOM   1507  CG  ASP H 196      23.820  12.390  17.235  1.00 37.59           C  
ATOM   1508  OD1 ASP H 196      23.771  13.468  17.886  1.00 36.72           O  
ATOM   1509  OD2 ASP H 196      23.534  12.291  16.012  1.00 37.71           O1-
ATOM   1510  C   ASP H 196      25.792  10.422  19.782  1.00 36.38           C  
ATOM   1511  O   ASP H 196      25.062  10.277  20.760  1.00 35.66           O  
ATOM   1512  N   SER H 197      26.798   9.565  19.530  1.00 35.93           N  
ATOM   1513  CA  SER H 197      27.030   8.510  20.474  1.00 35.72           C  
ATOM   1514  CB  SER H 197      28.201   7.591  20.091  1.00 36.12           C  
ATOM   1515  OG  SER H 197      27.911   6.920  18.874  1.00 57.91           O  
ATOM   1516  C   SER H 197      27.345   9.143  21.793  1.00 35.12           C  
ATOM   1517  O   SER H 197      28.221   9.999  21.887  1.00 36.24           O  
ATOM   1518  N   ALA H 198      26.620   8.724  22.853  1.00 34.72           N  
ATOM   1519  CA  ALA H 198      26.833   9.291  24.153  1.00 33.79           C  
ATOM   1520  CB  ALA H 198      26.654  10.817  24.193  1.00 33.89           C  
ATOM   1521  C   ALA H 198      25.813   8.706  25.081  1.00 33.94           C  
ATOM   1522  O   ALA H 198      25.004   7.867  24.686  1.00 33.54           O  
ATOM   1523  N   VAL H 199      25.853   9.120  26.363  1.00 34.09           N  
ATOM   1524  CA  VAL H 199      24.895   8.666  27.329  1.00 33.78           C  
ATOM   1525  CB  VAL H 199      25.499   8.372  28.670  1.00 33.53           C  
ATOM   1526  CG1 VAL H 199      24.368   7.988  29.639  1.00 33.35           C  
ATOM   1527  CG2 VAL H 199      26.587   7.298  28.503  1.00 34.80           C  
ATOM   1528  C   VAL H 199      23.942   9.803  27.522  1.00 33.84           C  
ATOM   1529  O   VAL H 199      24.363  10.950  27.664  1.00 34.21           O  
ATOM   1530  N   TYR H 200      22.624   9.519  27.531  1.00 33.92           N  
ATOM   1531  CA  TYR H 200      21.661  10.577  27.668  1.00 34.22           C  
ATOM   1532  CB  TYR H 200      20.599  10.585  26.549  1.00 32.96           C  
ATOM   1533  CG  TYR H 200      21.265  10.911  25.253  1.00 33.29           C  
ATOM   1534  CD1 TYR H 200      21.869   9.932  24.496  1.00 33.54           C  
ATOM   1535  CD2 TYR H 200      21.276  12.206  24.787  1.00 33.76           C  
ATOM   1536  CE1 TYR H 200      22.475  10.245  23.300  1.00 33.93           C  
ATOM   1537  CE2 TYR H 200      21.880  12.523  23.593  1.00 32.89           C  
ATOM   1538  CZ  TYR H 200      22.482  11.540  22.845  1.00 34.92           C  
ATOM   1539  OH  TYR H 200      23.101  11.867  21.620  1.00 35.43           O  
ATOM   1540  C   TYR H 200      20.936  10.405  28.973  1.00 34.43           C  
ATOM   1541  O   TYR H 200      20.548   9.297  29.338  1.00 35.81           O  
ATOM   1542  N   TYR H 201      20.731  11.520  29.709  1.00 34.14           N  
ATOM   1543  CA  TYR H 201      20.090  11.459  30.996  1.00 34.50           C  
ATOM   1544  CB  TYR H 201      20.923  12.049  32.151  1.00 34.50           C  
ATOM   1545  CG  TYR H 201      22.128  11.220  32.430  1.00 36.28           C  
ATOM   1546  CD1 TYR H 201      23.308  11.441  31.759  1.00 36.68           C  
ATOM   1547  CD2 TYR H 201      22.079  10.227  33.383  1.00 37.14           C  
ATOM   1548  CE1 TYR H 201      24.416  10.674  32.034  1.00 36.60           C  
ATOM   1549  CE2 TYR H 201      23.184   9.458  33.661  1.00 36.78           C  
ATOM   1550  CZ  TYR H 201      24.358   9.683  32.983  1.00 37.67           C  
ATOM   1551  OH  TYR H 201      25.501   8.901  33.258  1.00 40.13           O  
ATOM   1552  C   TYR H 201      18.848  12.298  30.965  1.00 36.04           C  
ATOM   1553  O   TYR H 201      18.750  13.265  30.212  1.00 34.70           O  
ATOM   1554  N   CYS H 202      17.841  11.905  31.776  1.00 37.08           N  
ATOM   1555  CA  CYS H 202      16.648  12.683  31.938  1.00 37.77           C  
ATOM   1556  CB  CYS H 202      15.345  11.936  31.561  1.00 39.35           C  
ATOM   1557  SG  CYS H 202      15.058  10.414  32.513  1.00 43.76           S  
ATOM   1558  C   CYS H 202      16.599  13.049  33.391  1.00 38.40           C  
ATOM   1559  O   CYS H 202      17.018  12.270  34.248  1.00 36.74           O  
ATOM   1560  N   THR H 203      16.117  14.270  33.704  1.00 37.00           N  
ATOM   1561  CA  THR H 203      16.084  14.690  35.076  1.00 37.80           C  
ATOM   1562  CB  THR H 203      17.051  15.769  35.392  1.00 37.33           C  
ATOM   1563  OG1 THR H 203      17.325  15.793  36.785  1.00 32.55           O  
ATOM   1564  CG2 THR H 203      16.345  17.082  34.986  1.00 29.93           C  
ATOM   1565  C   THR H 203      14.770  15.361  35.314  1.00 38.98           C  
ATOM   1566  O   THR H 203      14.050  15.719  34.381  1.00 38.65           O  
ATOM   1567  N   ARG H 204      14.446  15.569  36.603  1.00 40.52           N  
ATOM   1568  CA  ARG H 204      13.230  16.232  36.957  1.00 42.59           C  
ATOM   1569  CB  ARG H 204      12.416  15.466  38.014  1.00 44.02           C  
ATOM   1570  CG  ARG H 204      11.034  16.054  38.305  1.00 62.36           C  
ATOM   1571  CD  ARG H 204      10.349  15.426  39.523  1.00 64.37           C  
ATOM   1572  NE  ARG H 204      10.625  16.310  40.690  1.00 66.68           N  
ATOM   1573  CZ  ARG H 204      10.339  15.904  41.962  1.00 67.56           C  
ATOM   1574  NH1 ARG H 204       9.860  14.647  42.196  1.00 67.82           N1+
ATOM   1575  NH2 ARG H 204      10.526  16.760  43.006  1.00 68.15           N  
ATOM   1576  C   ARG H 204      13.619  17.537  37.570  1.00 44.16           C  
ATOM   1577  O   ARG H 204      14.606  17.624  38.300  1.00 44.43           O  
ATOM   1578  N   THR H 205      12.862  18.602  37.249  1.00 45.19           N  
ATOM   1579  CA  THR H 205      13.126  19.885  37.816  1.00 46.66           C  
ATOM   1580  CB  THR H 205      13.582  20.904  36.812  1.00 50.46           C  
ATOM   1581  OG1 THR H 205      12.564  21.134  35.851  1.00  0.00           O  
ATOM   1582  CG2 THR H 205      14.855  20.388  36.120  1.00  0.00           C  
ATOM   1583  C   THR H 205      11.829  20.352  38.384  1.00 46.83           C  
ATOM   1584  O   THR H 205      10.765  20.164  37.802  1.00 46.50           O  
ATOM   1585  N   SER H 206      11.868  21.181  39.452  1.00 29.05           N  
ATOM   1586  CA  SER H 206      10.653  21.632  40.096  1.00 29.15           C  
ATOM   1587  CB  SER H 206      10.913  22.183  41.512  1.00 37.54           C  
ATOM   1588  OG  SER H 206       9.695  22.596  42.110  1.00 43.40           O  
ATOM   1589  C   SER H 206       9.885  22.684  39.332  1.00 30.71           C  
ATOM   1590  O   SER H 206      10.451  23.586  38.722  1.00 31.50           O  
ATOM   1591  N   TYR H 207       8.535  22.601  39.418  1.00 30.38           N  
ATOM   1592  CA  TYR H 207       7.578  23.477  38.793  1.00 30.99           C  
ATOM   1593  CB  TYR H 207       6.128  22.997  38.965  1.00 34.45           C  
ATOM   1594  CG  TYR H 207       5.246  23.985  38.285  1.00 18.65           C  
ATOM   1595  CD1 TYR H 207       5.188  24.052  36.909  1.00 37.89           C  
ATOM   1596  CD2 TYR H 207       4.460  24.833  39.024  1.00 16.88           C  
ATOM   1597  CE1 TYR H 207       4.369  24.968  36.290  1.00 17.31           C  
ATOM   1598  CE2 TYR H 207       3.639  25.750  38.410  1.00 17.67           C  
ATOM   1599  CZ  TYR H 207       3.593  25.818  37.039  1.00 19.14           C  
ATOM   1600  OH  TYR H 207       2.753  26.756  36.403  1.00 17.74           O  
ATOM   1601  C   TYR H 207       7.696  24.867  39.368  1.00 32.37           C  
ATOM   1602  O   TYR H 207       7.409  25.853  38.690  1.00 31.80           O  
ATOM   1603  N   TYR H 208       8.042  25.002  40.661  1.00 31.50           N  
ATOM   1604  CA  TYR H 208       8.212  26.346  41.139  1.00 31.28           C  
ATOM   1605  CB  TYR H 208       8.610  26.428  42.618  1.00 31.76           C  
ATOM   1606  CG  TYR H 208       7.549  25.734  43.394  1.00 39.54           C  
ATOM   1607  CD1 TYR H 208       6.365  26.363  43.694  1.00 41.25           C  
ATOM   1608  CD2 TYR H 208       7.753  24.442  43.821  1.00 40.81           C  
ATOM   1609  CE1 TYR H 208       5.395  25.704  44.414  1.00 41.05           C  
ATOM   1610  CE2 TYR H 208       6.789  23.779  44.540  1.00 44.97           C  
ATOM   1611  CZ  TYR H 208       5.608  24.414  44.837  1.00 47.95           C  
ATOM   1612  OH  TYR H 208       4.616  23.733  45.576  1.00 50.22           O  
ATOM   1613  C   TYR H 208       9.349  26.880  40.328  1.00 33.30           C  
ATOM   1614  O   TYR H 208      10.418  26.267  40.271  1.00 32.09           O  
ATOM   1615  N   PHE H 209       9.155  28.032  39.658  1.00 32.58           N  
ATOM   1616  CA  PHE H 209      10.219  28.475  38.811  1.00 30.95           C  
ATOM   1617  CB  PHE H 209       9.840  29.505  37.729  1.00 39.60           C  
ATOM   1618  CG  PHE H 209      11.041  29.634  36.847  1.00 59.42           C  
ATOM   1619  CD1 PHE H 209      11.414  28.596  36.021  1.00 58.47           C  
ATOM   1620  CD2 PHE H 209      11.790  30.789  36.836  1.00 61.11           C  
ATOM   1621  CE1 PHE H 209      12.519  28.702  35.209  1.00 56.52           C  
ATOM   1622  CE2 PHE H 209      12.896  30.902  36.025  1.00 61.66           C  
ATOM   1623  CZ  PHE H 209      13.263  29.859  35.210  1.00 65.93           C  
ATOM   1624  C   PHE H 209      11.285  29.029  39.690  1.00 34.23           C  
ATOM   1625  O   PHE H 209      11.042  29.426  40.828  1.00 34.77           O  
ATOM   1626  N   GLY H 210      12.519  29.030  39.171  1.00 32.14           N  
ATOM   1627  CA  GLY H 210      13.671  29.415  39.913  1.00 32.65           C  
ATOM   1628  C   GLY H 210      14.272  28.090  40.239  1.00 33.05           C  
ATOM   1629  O   GLY H 210      15.485  27.908  40.194  1.00 31.55           O  
ATOM   1630  N   SER H 211      13.386  27.131  40.584  1.00 29.97           N  
ATOM   1631  CA  SER H 211      13.689  25.753  40.863  1.00 30.35           C  
ATOM   1632  CB  SER H 211      12.675  25.098  41.811  1.00 34.08           C  
ATOM   1633  OG  SER H 211      12.747  25.721  43.082  1.00 19.25           O  
ATOM   1634  C   SER H 211      13.709  24.933  39.604  1.00 30.46           C  
ATOM   1635  O   SER H 211      14.102  23.769  39.631  1.00 32.40           O  
ATOM   1636  N   SER H 212      13.273  25.498  38.463  1.00 28.22           N  
ATOM   1637  CA  SER H 212      13.127  24.730  37.256  1.00 26.61           C  
ATOM   1638  CB  SER H 212      12.483  25.535  36.121  1.00 28.93           C  
ATOM   1639  OG  SER H 212      12.428  24.752  34.939  1.00  0.00           O  
ATOM   1640  C   SER H 212      14.445  24.227  36.749  1.00 29.26           C  
ATOM   1641  O   SER H 212      14.471  23.319  35.926  1.00 29.65           O  
ATOM   1642  N   TYR H 213      15.599  24.798  37.130  1.00 26.92           N  
ATOM   1643  CA  TYR H 213      16.698  24.103  36.523  1.00 27.08           C  
ATOM   1644  CB  TYR H 213      17.570  25.041  35.682  1.00 26.97           C  
ATOM   1645  CG  TYR H 213      16.546  25.702  34.830  1.00 27.70           C  
ATOM   1646  CD1 TYR H 213      15.805  24.969  33.938  1.00 30.62           C  
ATOM   1647  CD2 TYR H 213      16.263  27.038  34.972  1.00 28.94           C  
ATOM   1648  CE1 TYR H 213      14.836  25.568  33.171  1.00 29.91           C  
ATOM   1649  CE2 TYR H 213      15.293  27.646  34.205  1.00 37.70           C  
ATOM   1650  CZ  TYR H 213      14.577  26.904  33.299  1.00 38.72           C  
ATOM   1651  OH  TYR H 213      13.578  27.501  32.502  1.00 38.34           O  
ATOM   1652  C   TYR H 213      17.494  23.508  37.622  1.00 30.24           C  
ATOM   1653  O   TYR H 213      18.723  23.490  37.593  1.00 30.10           O  
ATOM   1654  N   ASP H 214      16.769  22.933  38.590  1.00 26.98           N  
ATOM   1655  CA  ASP H 214      17.319  22.348  39.768  1.00 27.22           C  
ATOM   1656  CB  ASP H 214      16.578  22.934  40.981  1.00 26.12           C  
ATOM   1657  CG  ASP H 214      17.006  24.382  41.176  1.00 17.83           C  
ATOM   1658  OD1 ASP H 214      17.299  25.059  40.155  1.00  0.00           O  
ATOM   1659  OD2 ASP H 214      17.058  24.824  42.354  1.00  0.00           O1-
ATOM   1660  C   ASP H 214      17.045  20.878  39.662  1.00 29.39           C  
ATOM   1661  O   ASP H 214      16.004  20.402  40.108  1.00 29.72           O  
ATOM   1662  N   PHE H 215      18.010  20.120  39.100  1.00 29.31           N  
ATOM   1663  CA  PHE H 215      17.829  18.736  38.764  1.00 27.99           C  
ATOM   1664  CB  PHE H 215      18.932  18.270  37.801  1.00 27.11           C  
ATOM   1665  CG  PHE H 215      19.019  19.289  36.707  1.00 29.27           C  
ATOM   1666  CD1 PHE H 215      19.748  20.439  36.878  1.00 26.85           C  
ATOM   1667  CD2 PHE H 215      18.385  19.116  35.502  1.00 26.89           C  
ATOM   1668  CE1 PHE H 215      19.835  21.378  35.873  1.00 20.38           C  
ATOM   1669  CE2 PHE H 215      18.463  20.047  34.494  1.00 19.19           C  
ATOM   1670  CZ  PHE H 215      19.192  21.192  34.674  1.00 21.56           C  
ATOM   1671  C   PHE H 215      17.925  17.895  40.006  1.00 31.13           C  
ATOM   1672  O   PHE H 215      18.998  17.415  40.366  1.00 31.46           O  
ATOM   1673  N   ASP H 216      16.769  17.704  40.674  1.00 29.44           N  
ATOM   1674  CA  ASP H 216      16.584  16.968  41.899  1.00 29.30           C  
ATOM   1675  CB  ASP H 216      15.145  17.210  42.395  1.00 31.00           C  
ATOM   1676  CG  ASP H 216      14.888  16.501  43.707  1.00 37.55           C  
ATOM   1677  OD1 ASP H 216      15.860  15.924  44.263  1.00 39.37           O  
ATOM   1678  OD2 ASP H 216      13.720  16.520  44.174  1.00 43.98           O1-
ATOM   1679  C   ASP H 216      16.781  15.485  41.727  1.00 30.16           C  
ATOM   1680  O   ASP H 216      17.594  14.874  42.422  1.00 29.69           O  
ATOM   1681  N   VAL H 217      16.032  14.868  40.788  1.00 39.34           N  
ATOM   1682  CA  VAL H 217      16.103  13.445  40.592  1.00 39.03           C  
ATOM   1683  CB  VAL H 217      14.782  12.749  40.770  1.00 42.36           C  
ATOM   1684  CG1 VAL H 217      14.328  12.927  42.229  1.00  0.00           C  
ATOM   1685  CG2 VAL H 217      13.784  13.307  39.744  1.00  0.00           C  
ATOM   1686  C   VAL H 217      16.561  13.172  39.197  1.00 37.94           C  
ATOM   1687  O   VAL H 217      16.057  13.760  38.242  1.00 36.58           O  
ATOM   1688  N   TRP H 218      17.519  12.235  39.046  1.00 36.12           N  
ATOM   1689  CA  TRP H 218      18.065  11.945  37.751  1.00 34.61           C  
ATOM   1690  CB  TRP H 218      19.585  12.178  37.680  1.00 34.65           C  
ATOM   1691  CG  TRP H 218      19.990  13.631  37.759  1.00 35.26           C  
ATOM   1692  CD2 TRP H 218      20.687  14.332  36.718  1.00 35.31           C  
ATOM   1693  CD1 TRP H 218      19.837  14.517  38.784  1.00 35.42           C  
ATOM   1694  NE1 TRP H 218      20.387  15.729  38.444  1.00 35.27           N  
ATOM   1695  CE2 TRP H 218      20.917  15.628  37.177  1.00 35.57           C  
ATOM   1696  CE3 TRP H 218      21.120  13.922  35.490  1.00 37.27           C  
ATOM   1697  CZ2 TRP H 218      21.591  16.534  36.413  1.00 36.02           C  
ATOM   1698  CZ3 TRP H 218      21.768  14.849  34.706  1.00 36.77           C  
ATOM   1699  CH2 TRP H 218      21.997  16.130  35.161  1.00 36.47           C  
ATOM   1700  C   TRP H 218      17.815  10.506  37.415  1.00 34.99           C  
ATOM   1701  O   TRP H 218      17.701   9.651  38.292  1.00 34.46           O  
ATOM   1702  N   GLY H 219      17.702  10.213  36.103  1.00 34.58           N  
ATOM   1703  CA  GLY H 219      17.498   8.871  35.646  1.00 33.70           C  
ATOM   1704  C   GLY H 219      18.843   8.207  35.601  1.00 34.47           C  
ATOM   1705  O   GLY H 219      19.868   8.829  35.874  1.00 34.76           O  
ATOM   1706  N   ALA H 220      18.850   6.897  35.286  1.00 35.04           N  
ATOM   1707  CA  ALA H 220      20.024   6.069  35.186  1.00 35.72           C  
ATOM   1708  CB  ALA H 220      19.682   4.576  35.054  1.00 38.99           C  
ATOM   1709  C   ALA H 220      20.870   6.456  34.007  1.00 36.17           C  
ATOM   1710  O   ALA H 220      22.093   6.341  34.054  1.00 35.77           O  
ATOM   1711  N   GLY H 221      20.241   6.875  32.892  1.00 35.68           N  
ATOM   1712  CA  GLY H 221      20.991   7.244  31.723  1.00 35.42           C  
ATOM   1713  C   GLY H 221      20.845   6.158  30.708  1.00 36.27           C  
ATOM   1714  O   GLY H 221      20.774   4.977  31.044  1.00 36.10           O  
ATOM   1715  N   THR H 222      20.793   6.543  29.417  1.00 36.26           N  
ATOM   1716  CA  THR H 222      20.681   5.553  28.389  1.00 35.41           C  
ATOM   1717  CB  THR H 222      19.412   5.664  27.589  1.00 36.01           C  
ATOM   1718  OG1 THR H 222      19.124   4.423  26.971  1.00 37.60           O  
ATOM   1719  CG2 THR H 222      19.580   6.745  26.510  1.00 36.99           C  
ATOM   1720  C   THR H 222      21.856   5.755  27.478  1.00 35.05           C  
ATOM   1721  O   THR H 222      22.235   6.887  27.179  1.00 34.46           O  
ATOM   1722  N   THR H 223      22.479   4.652  27.021  1.00 33.96           N  
ATOM   1723  CA  THR H 223      23.649   4.783  26.200  1.00 34.65           C  
ATOM   1724  CB  THR H 223      24.728   3.796  26.539  1.00 34.50           C  
ATOM   1725  OG1 THR H 223      25.143   3.967  27.887  1.00 43.12           O  
ATOM   1726  CG2 THR H 223      25.919   4.012  25.590  1.00 39.99           C  
ATOM   1727  C   THR H 223      23.266   4.559  24.775  1.00 34.29           C  
ATOM   1728  O   THR H 223      22.645   3.555  24.431  1.00 35.30           O  
ATOM   1729  N   VAL H 224      23.626   5.523  23.904  1.00 34.69           N  
ATOM   1730  CA  VAL H 224      23.308   5.398  22.512  1.00 34.98           C  
ATOM   1731  CB  VAL H 224      22.588   6.594  21.955  1.00 35.73           C  
ATOM   1732  CG1 VAL H 224      22.343   6.373  20.452  1.00  9.96           C  
ATOM   1733  CG2 VAL H 224      21.296   6.801  22.764  1.00 10.33           C  
ATOM   1734  C   VAL H 224      24.593   5.256  21.759  1.00 35.14           C  
ATOM   1735  O   VAL H 224      25.545   6.001  21.986  1.00 36.22           O  
ATOM   1736  N   THR H 225      24.658   4.260  20.852  1.00 35.25           N  
ATOM   1737  CA  THR H 225      25.842   4.070  20.067  1.00 35.89           C  
ATOM   1738  CB  THR H 225      26.489   2.733  20.280  1.00 36.73           C  
ATOM   1739  OG1 THR H 225      26.833   2.571  21.648  1.00 37.57           O  
ATOM   1740  CG2 THR H 225      27.750   2.653  19.404  1.00 37.37           C  
ATOM   1741  C   THR H 225      25.438   4.143  18.630  1.00 36.33           C  
ATOM   1742  O   THR H 225      24.578   3.390  18.177  1.00 35.20           O  
ATOM   1743  N   VAL H 226      26.052   5.072  17.872  1.00 36.47           N  
ATOM   1744  CA  VAL H 226      25.721   5.176  16.479  1.00 37.14           C  
ATOM   1745  CB  VAL H 226      25.559   6.593  16.012  1.00 36.35           C  
ATOM   1746  CG1 VAL H 226      25.350   6.584  14.489  1.00 36.17           C  
ATOM   1747  CG2 VAL H 226      24.400   7.236  16.793  1.00 35.45           C  
ATOM   1748  C   VAL H 226      26.853   4.577  15.707  1.00 37.44           C  
ATOM   1749  O   VAL H 226      27.974   5.082  15.742  1.00 37.48           O  
ATOM   1750  N   SER H 227      26.579   3.466  14.991  1.00 38.23           N  
ATOM   1751  CA  SER H 227      27.614   2.855  14.213  1.00 39.08           C  
ATOM   1752  CB  SER H 227      28.477   1.860  15.003  1.00 39.62           C  
ATOM   1753  OG  SER H 227      29.473   1.309  14.154  1.00 40.57           O  
ATOM   1754  C   SER H 227      26.972   2.084  13.102  1.00 39.79           C  
ATOM   1755  O   SER H 227      25.808   1.692  13.181  1.00 40.12           O  
ATOM   1756  N   SER H 228      27.735   1.854  12.017  1.00 41.97           N  
ATOM   1757  CA  SER H 228      27.215   1.115  10.906  1.00 43.76           C  
ATOM   1758  CB  SER H 228      27.181   1.926   9.599  1.00 45.20           C  
ATOM   1759  OG  SER H 228      28.493   2.304   9.211  1.00 48.97           O  
ATOM   1760  C   SER H 228      28.133  -0.079  10.686  1.00 44.24           C  
ATOM   1761  O   SER H 228      29.016  -0.317  11.554  1.00 44.44           O  
ATOM   1762  OXT SER H 228      27.969  -0.767   9.644  1.00  0.00           O1-
TER    1763      SER H 228 
CONECT  163  664
CONECT  664  163
CONECT  974 1557
CONECT 1557  974
END
